# Supplementary material for: Unique sperm haplotypes are associated with phenotypically different sperm subpopulations in Astyanax fish
Source: BMC Biol. 2018 Jul 5;16:72. doi: 10.1186/s12915-018-0538-z (PMC6032774; doi:10.1186/s12915-018-0538-z)
Supplement: Supplementary file 8 — Original data. Each subfolder has two ixo files output by the Roche LightCycler480. The two files cover qPCR results for oca2 and mc1r. Subfolder names end in 1, 2, or 3, denoting which subpopulation of sperm was analyzed. (ZIP 10643 kb) [file 12915_2018_538_MOESM8_ESM.zip › FishB_Pop1/May 9 2016 SpermPop1 FACS PEP Plate 0013 oca2 RK.ixo]

<objectstream signature="IXOS" version="1">
	<obj name="root" class="HTCExperiment" version="5">
		<prop name="name">May 9 2016 SpermPop1 FACS PEP Plate 0013 oca2 RK</prop>
		<prop name="UID">9B51D33AA4704F96A225B3CBA0B0273E</prop>
		<prop name="OwnerUID">C6C05626183A45218341EE89EA1A5F2A</prop>
		<prop name="Created">2016-05-09T10:50:35.134</prop>
		<prop name="CreatedBy">C6C05626183A45218341EE89EA1A5F2A</prop>
		<prop name="CreatedByName">System Admin</prop>
		<prop name="LastModified">2016-05-09T12:36:54.102</prop>
		<prop name="LastModifiedBy">C6C05626183A45218341EE89EA1A5F2A</prop>
		<prop name="LastModifiedByName">System Admin</prop>
		<list name="AppliedTemplates" count="1">
			<item>Borowsky Lab Multiplex Protocol</item>
		</list>
		<list name="TemplateOwners" count="1">
			<item>System Admin</item>
		</list>
		<prop name="SWVersion">LCS480 1.5.1.62</prop>
		<obj name="AppProperty" class="TAppProperty" version="2">
			<prop name="Created">2016-05-09T10:50:35.134</prop>
			<prop name="LastModified">1899-12-30T00:00:00.000</prop>
		</obj>
		<obj name="ConProperty" class="TAppProperty" version="2">
			<prop name="Created">2016-05-09T10:50:35.134</prop>
			<prop name="LastModified">1899-12-30T00:00:00.000</prop>
		</obj>
		<obj name="run" class="HTCRun" version="7">
			<prop name="name">Run</prop>
			<prop name="Created">2016-05-09T10:50:35.128</prop>
			<prop name="LastModified">2016-05-09T12:36:44.496</prop>
			<obj name="AppProperty" class="TAppProperty" version="2">
				<prop name="Created">2016-05-09T10:50:35.128</prop>
				<prop name="LastModified">1899-12-30T00:00:00.000</prop>
			</obj>
			<obj name="ConProperty" class="TAppProperty" version="2">
				<prop name="Created">2016-05-09T10:50:35.128</prop>
				<prop name="LastModified">1899-12-30T00:00:00.000</prop>
				<prop name="HasProperties">1</prop>
				<obj name="_Properties" class="TAppProperties" version="1">
					<prop name="Created">2016-05-09T10:50:35.128</prop>
					<prop name="LastModified">1899-12-30T00:00:00.000</prop>
					<list name="emlist" count="4">
						<obj name="item" class="TAppProperty" version="2">
							<prop name="name">TopChart</prop>
							<prop name="Created">2016-05-09T10:50:41.422</prop>
							<prop name="LastModified">1899-12-30T00:00:00.000</prop>
						</obj>
						<obj name="item" class="TAppProperty" version="2">
							<prop name="name">LeftChart</prop>
							<prop name="Created">2016-05-09T10:50:41.422</prop>
							<prop name="LastModified">1899-12-30T00:00:00.000</prop>
						</obj>
						<obj name="item" class="TAppProperty" version="2">
							<prop name="name">RightChart</prop>
							<prop name="Created">2016-05-09T10:50:41.422</prop>
							<prop name="LastModified">1899-12-30T00:00:00.000</prop>
						</obj>
						<obj name="item" class="TAppProperty" version="2">
							<prop name="name">RunOverviewChart</prop>
							<prop name="Created">2016-05-09T10:50:41.422</prop>
							<prop name="LastModified">1899-12-30T00:00:00.000</prop>
						</obj>
					</list>
				</obj>
			</obj>
			<prop name="State">3</prop>
			<prop name="StartTime">2016-05-09T10:52:01.566</prop>
			<prop name="EndTime">2016-05-09T12:36:44.375</prop>
			<prop name="InstrumentID">28159</prop>
			<prop name="InstrumentVersion">HTC_VER_10</prop>
			<prop name="InstrumentName">28159</prop>
			<prop name="InstrCalibrationDate">1899.12.30 00:00:00:00</prop>
			<prop name="Technician">System Admin</prop>
			<prop name="AcqStoreClass">HTCAcquisitionStore</prop>
			<prop name="AcquisitionStore">eJzk3VuTqsq2J/CvcmJFv/kgoChGnLMjBDKVqzIgAXlDvKB4BwX99D0EndN16bP6oWr3mn32w46opUKCRcFv/keO/M/jfPsfh3i//K/fLsdj8dt/JLs4z//rt7GnDJPzdZNvis3x4BbHy/K3/7gtLzn+9F+/8b/96z9Pl+Pp9UkljQ+H5U45Xg/Fb//q/mf7+drv3uHG+9Nu+XrDoPd+x26TF+9t3JPdMsf9P9/zX7+JHO7i59i0Yrn/MTavfu//eTjTy3F9ife//Yv/q5Es1/vlcxR/9WKz4X9xfzG+j7Pxc5Td/2aQeAbp7vjxsY8Bd34/YG+zx712hI7EcX8xKm+5P/32r//V5bpyv88NO2rzf381/uaL+DiCjxe1Q7G+NLsaDAZ/8QY/3m0Wf31iYLnCV6/LehgyT2Tux//+6hwnuKXDmsYJ/t789i/h//A2PD3T4+ZQ5L/963I6EphfFZn5g2pd0H6QOLBYcirnb0brBb2fMhtmt4nChZXrpHRZJho4RGpnbrorgVK21iAcriljIpML6k+ZC4zy+PnTEFL66A9DiNuVzPnLUUWpdjh6EOyvI+LP7XJB9f5xDM7WpCwMDpVNeYXZAFqPEH+8SQsqh9YGwnVBskDrlyk1zVkKntYekWDBDSN6vlgaLJdLlbAxq3RaaokJK05VOTbQ5Yj6V8sDr7clLFCNFAewn3mQFIqSBYO4kml3NrPBLxYk869jkOk9sBgstryasdM0tWm1lQKYRzfCmN8HoMmVA3CVMb4+6qx5Km9zFxbzJc0C35NPNF9YAOE2xfebesrTUpSWEJqiysL+Y11RmyQrCEg2yoJbjvuzN2sTnHI14kL5kQIVr0MbQjIinM8xPH9VNZwBm/oq8+lRtmlGmQ9uNqYklGZ4fFngjGDVuz+Pd1HytLey8PNxopCgbz/3x2sM3FBWWLDQ1iJdl4kOc34x5IIVcUT6/u1o49X0pZeU2O3+3SU1JHy3+T/5v7uk/uqy+LJLSul0nxf/V15S/DyvIHFNiwVesvXpqc11wXeCCf5K7N2CDgYZB+FmZBP/bqkyFa6zCrydq3Psnm1terp2OYj18TTzXTOzqYPfG/h8aZPAeXg8XXYzCcIWb2Ssx6kRvWrdHsBGBuJHCxXoZpaUECfilGPHmbeg0yu5QnTzrMznuK1I+6mNl/B8b5NQIfcTXQiFBb6ZAgkfxy2lyrQsIfBTiwsFfptSiXEFLB9DM/MXdxV/TiQeEmtucWyPlzqNZ1wP4vHQIv4aHgN6J1kH4ks+YaFVqDZlM6sDCdlZJNA3eHwdDc/HSs8sLthxuL2B38X3jwY284fK40S77WQAs95uin9CPHVAwSs58MQxjndgE0orYaFAcElNzp+PNwPaL6MxhI8Sj39w3fKUu+U8rPICMv8RqhV1Czy/S+Nic37ee/B0pw4HEHe2Fgv9nXqiYb+UcPzTKQv0e7agyY6rIErCSRZuJdWnPmX4fcUHk/jJ1KOUjqU+4F8fkwtMuo3oYHQsYZapBvFXqveNl1Sfk77okhK+9S6l/rygvuiSUodKAaMoyolrnfs6SZNrB0bF4kocqIwTOU03HIyHq4K54b03IMn4ir8OJj1yrtQ6i2RB4go0Sbpmnpf2RXLgel2YtiYF8eLE5Ek52vTBflzOmcvt5xG5j68imGa3JF5hmjYRbqML2DfzyrmTPu4f4l4Oau7kmXfzLzxZSeoIhm6rIE5cxTty4R8GEPzNzLzR0hBJV7jnYNl3HL+d9SMy39wLkA31wpz0YaaEs1sCjveaZ+6xYw5IOHRF0LTuhXNH935Foskex3+oCgZzu0+Js1vi8bPgwkHGXXQyXgUdkMNpnsF1gePfuGcejOyQc85+eVmQHhd3cfwhHv/kNj+RmbipYKTc8sw5T/sDcs9XQ5jMpEvm3jZGRSpfVYG0tiVzFnz/RNrX+w3I/HTj4GTheLXD/gqKKeDxRp15QVrzHp4v0c2Jo1jzlHgpnj/FOuH3w4uWTfJj7wTyalYQF7Z9mXQvRgkjgucbvw78fnojHJ/qnS/Mm+wvlFzbwgVM8I7MXexw/N92SfGd3hc9+HW+85JSBSp88V1qXl1XThYvfGJUru8r8d1fOqfTKeC0okdlZStFsbOuVvhruUi5SLmOU9+5XZRppq2FrqysBsXYOVy1hNOWkrZTYFYUzj6RZ5ye3sJUYddBzzlwu4yZNNnbypXb7Z0d7NfMrHRyUuzrInCObBlxRnHtUoXbLhbOTjulzEwtUVb2u6vsXNs0Inq8xffzFv6czy6LTNP7VFf8Ko2d/WXiZ2ZJQ1vpjPzSycJewoykj/ubVMXeuWy4OdETobNQel60d1KlExJ9n2eiwrdbuH3Di5kpnUeRcmj1rs46MGKmn1b7gaIMoHCux8eMmCvSxV/my2jm3Ow1vj/u0YEixdHNye80IeZjja9XI9g6xzRaE01YdHH/0mbobLeHkDON7j5SNtuJ4+x3+SozO/fdQLlLcHZ2A7yPaOvrAZR5qYfOjSZzYp6O/EnpgD5wbsog5vThRTgpoivfnRPZrjKttcXPk9UpxfNhzTizlISB0lXx+9rzM5fo84GwU9JsOXLWnRFkuqMIumJ0C+YcbtacaFu/Iyu/v6TaT3D93fX13fr78dK/VX/drtAd/Br6o90vvq86IaPA2FjO2G1TVo3+/GBGCJNc1Jk3RB2xu6Xgo5M+3NHsTDSAQhoSNl87fqM/R1EpC3Yxjq+SMtSGvkP9LWdpSj3NQb3ovEL840CmVAXHQ02pI45tfdRkse3i533UEzuXqJvJIZnAshWjntRRVVHWnW3xEZMRjoVFuaPdKt9AYmgjFnpb/Dy4qJnl0FEZC0VZp0NlbYEzIioXdqm8oMtx4sNsOSMZi0VZpLP7EMc3zPB4Zj1Zpr3WU7c6EC44T1FjycLxwalGqM/DCvU3MK0QgiQiXGisU58OiqML/v2K2/fTIU9BJk/ttXH8/S3go3THcWG+3qDe9jHub+KQFcQLF8/HLi9FyvvJGpz+eMQFh31KKdfnTFjkbTwfqib79DDTJuDFXdxfq8TzN5NnEczGtorM88Gn0m4WQHzVEYFLCVB/LjcGV31qG/+aizQKZxOYmZrMNfpz7K4PoVIqzH+cUX8kwYNlVg/1J91x/N90X+12u7zwRZfUd+uPfvEltVqgHtj8qR3CPJ+21aQLjqBMSLjxNwVtnbkHBBqP+rEdT6aXMrsDq4jB/MsJtST0cg6g7Eyz8JxmQGFm9WFWLlE/3Rh1s+8dUX/p3cj81UFdUPJY91BzHnBBQb2IVmdSNfoLixv+zI1Qgwk94+dFQE31VdDANSubhQPrXtDgHlkQuXiZBf3Nw6aHq4Xjt0rU30h+7OhDeOqxephcuL2oO7oR8s5LfzcTx9eaOj1YSlMrC7kc9ef5xw54Z2eSMbvybBoVTge1J+D5GF5x+1s368FiRm0WPG6PlAYm64APVzsLVo53ojOq9WEp8KhXaeUNaFSiNpe303P8I6ZTfBhWANjKYuzew/PX6egahJUAWdgiuH9iasJLf+XWq+gKkjt4G9PmWF9C/T5yNoBgQHD87gzPp7LWBrA8L3F/6YTs6PqOeodUn2SBxKPu9I3DAfNvBsdarYdMhx4ZwCJboT4jGc9vl+D5XfaozvnbJWrz2y4pEa+Yr7mkvlt/X31JDSduAcp0duEc4akxlaH+xs7yyuAgov6ONOBAx9804mXJRSaP7rUC01ieMq8bzmVyNdwS359cM9jIkkz65b0P0/sV9SJIZkWOxr4PhglnzruuURtWYXTBmGYV8Ra6CeTwmBRgds0bcQqzbxMruF7B0K+oK8b3ecJdUX/T9a7IXKXoFaSzDk2YRssKnXZCzWyvQgHEgJy5JJkviKQ89TRco+54F3V1PAciTFcubs87SKjN/rUHEzNATQXmXGz0N1WnRdbobyvGqD3lga/3rYtNEn2DWpzjnuFU4va58C7AZFPhH5JANNG+vSX+HAVXzlOX/YKc2u4dzJ6dc15rmsvEmqH+jNYZdXpI4wEpz1MCBuxKDopwXhFpdC8/9SffNlfAB388Xu2Gry9mLurZGKI+dzxuP9RGIgyT/ZWDlWv5pIxRf0beRf0Nt6ZOtt6khKlvnkmjv9mm1wOaPTVsnVDXobm/gOELqL+zZUbfpb8uPk2Jv4j+VOVrL6ns7i6cvTLwiBlM6a7RXyHuQ07TW3tZiS67wNlVgkuM+zk7KSbbgbPVhg5nXOMDrxRWZL7092h3feUm+qeX/rynZpJp0XI2LN5yWsRQS4K827z010+Y2OjvKmu4v/B89JUNgwi1tdkw7Wh1RcU/V61Gf+aIQ+2VrYnqbC9FwszWxF8o/tYOGv3pcT88fehPn/T3C6UCumn0p3EqanUxis7O+cDPiHb2+EWjv0PRnX/qb5e258xw16NC6S1t3jmcxhHRbroWKed8Ezvb/WrOtMIWQOkui4Nzvmbzt/7cxc1Zp946M4TBQWz0t+74wUt/W3J2ncvgseY+9HfJHktOI6tOpbQKe4l6sxOiyzvUWq2/6ybB82n2Orqyz3jB2XYOS2Z6Aup2u3lqvXyEnJ7Z+7TRXwojj2iyEujKjttozvqw9TL9rgvRr6C/H3elf6v+xB7P/+199f/yX1W/W3/9L76vSq0jhWCUoP76+Zqnq30JEHknQkLqlSldO+UEktxRie9ZzonKI0kHT2FDFrS0dUSTB9Ff+ovFtKKHY47aMEJCgn23Sqm5ms1gNQ4VEob9VKeKY3ngZ50xCZPlMKWtlaOBv3Jo5re6qL+jjfrzmEnwUU5A/Z3JOoN4fkCdJS1nR/dHsoHZzBtlbMqj/uZWqUM4rFQWSiKgHi9P/UUE9cYVsKCSkKGWvB5uL+7DgFo7i0FyvSpc+LgBpQOBm4C/VHD74iN96c8TRqhPZYx/QZiG43cmFr4eiqg/oeQ8CKDA43NWqKk0dPB8bT3KsatXFbQYM6/RX3id4P4ue20FwYapqN24HNB2lK/BPWcjzj9zqGFL1Sx89B+Nia/luP216kzBn50oCXkx3dFJcoxgbk1Rd9m4iihfoOZi+anNSpdTSiJtDGEc4/HamjOgN/xqYVH08XxvRiXqdKQF4E4XSsYmfXzdVyUD/PZgyPnm6fv0J/YEif9Fsr+vflTVp1KFv3mRxcJqokZUqVB/MXebEH8GqD8vYBzEG93ifBaplPYf3Et/4fyO+iNBhg9NW2/KGv0xPZNgMR3g+w/LB0/DA+rDO6uov2q4Tek4KsVGf/5WQm0GZVmBtz6hZuzW1qfXIivBtyKb+EMd9Rdzvgbz/hT1t/fdggoJtWA57qP+xhHqrBcNK8Cr4K2/q6Fd4fmsxgVye7uj0ZlD/QUVvq7hSKl3GvZh1YnxeOdH1JofPnXIT1BPxlOzZ17Dn/WehYIae0D121oEb3jA/csXHL+5zFB/y62dsbTl7agr5Hi8IzLl/OC2HdC9MORf2d+xRyhl5kmBWY9H/d2UB6ViEY3Bm1McP7dTRTrZSQJ4cQwsNCePiu66qGtvKdlc8Bjj66fYQf0JM9S3fld5qvnZAOAEDvGPboZ/YpYa6u+cTzIfKtTf+DDjYA5tA/9kzLeU8jHq0Z0c8HwIK9Sf/5iVMPdsnQv7kfdt+hN73e7fBhX/kOzvqytUav1ZbIba4fpzm4zZWQB9MXhnf/Zg8mj012R/u8moBH3CnbhGf3X2Z+tz1GKtv+PsrT9YEZMnM/cqgaYVZ84dGfOUJPt7F0bxCvU26qCuav0No/zKOa40p6Sr7G+N/iAo+mKjP0Qv6mxN4oJcb6YJyuGEetTWqL+Ji/obCfecwJagLo8E9UcM+ZJBW0Et4aM46s8uUX8qJEDU6NwDS7dQYzN7zhNnuH+Aci5x+8UIdXtQl2/9FQzH16L7HqjpAB/wZB3Hf4p6eH7Wz/NhHlCD3hrfr1gd1Fi+x/1d9OAOyjMr9B4r1N9svZXBcqc5c/K7MSAdbUxAH9sl5443ZkF6MepPhvONczmC+ps+ghLMIcPxiAfUnxCj/ow4zTP3sMP3z9c4HmMqoDYHseQThWudQeNnqPONh/orBsZLf0BN/L7wj1kf5PP0kjkXE7/fETNyGK2VYwZaNfe/S3+iKPX/tkLlH6K/r75L1dnfblKwz+zvQ3/FADVyEzL20p/TS6NGf9p83Nk12d96Jyw4YyAfocn+bqoUZY3+6uyvYGWG77+ipgbL3aLRnza68bpylqNpo7+P7C/t7lOuyf4W+5g6+Xgev/RXZ387/bzMPvR3mu9ZZuyG4eJP+suVp65+6o8rntt/Zn+mNqSop5uivrI/yILT3+qPOK200V+T/cXJ7uJcq/3ipb/Rtro0+tO2i5mvhNZVcfZTccZpohPaH/ozOqMRKJtJsX9lf3/Qn+EffPFTfz+zv8y6oz7r7C+TxJ2TXtsxapM72Eprjdpdl9OAGFp/z3/oz2AOfl6ayEmjPzM4hvBP1N+PS+jfqr9efyB91b+qfrf+et+hv+TQlrNQBkekto/6A8cgzBdz1JUoo/7Y2VcJG7bKt/6MDupvFQzx0SjTdAiOI5qF+RV4umBcAP5kTAgLF7CjWpyhXo6Rgo9iO9QZ5RIPkpUwJkEyQs1xWaJDLLZQM8Mc9SdCMoWQXkjmu2M8XkXIMkiSGWroeMD9h4vZBlYjC/WXpeWOLsuuAY7sqszn9RQfldtv/YWhDSm9+6i/5eiI21sG8oB2jeSlPz96Zm+tY3cCIN9Rd5YJMj14TgBeK0D9VR7qr2Oi/mb45MmxcYD64tLuS3/MdvF8qV0G4F04ygXVOC3otDXzgG0ehPP5FoiN/pK8izq7BesBlXvcK/tjhYwa9o7spT+mdyufKtJs+tQcGoBUqD+ZcTEsI0D9SQnu3+ng8YR8gudrYKcp5ZZsDLNlHzU6Hg4H1DPKKcxIG8+35KHu3G4eAtiuwjGiVnh8XceApDrIxNfd4beVqfUkXvzbYur/T/V3TlBfvvuwCLs9s7diUXbxEphMSDDcKAVtEYtDHXVRc6SNmqizv3BiGowx4fHSn3+WpywofQaUu88kiO0p6qfV8Xjq2aUEjhkaWUBiNaVJzIkQqgLqTw5RK7uFVcHy9swOjfTh07aHOlmGY4tjufQQadRdaOAlqK2QPMdT68/bnlFP6dKzadIjqB9RsjLWFx8p3fkE9TfwTI7tx48TXWolas7oWFnQOeHjG/5+92GOP+OfjAD1l09mAgTEnmThdfXQaXeP+ovI6a2/FTv2YHbSUH+LLY5/MT12wJnwdua3Tdz+0GCoyeSOep1eUH83zxJe+vMORKfTyldgvjqg/nLTo3RyTcc4nhSYX3Y8kdJHV8Dxa6g/dlaLpvJz9rBsjsXHt/4WyQb1qo7xfNq2JAHsbdTm4v5Df+V0woWuoS7ouov6i5S1wbE1h9/XWT62wE/aFvnQn98VDRLK5vbb9NeTOvxXPap+t/6UL76kTDYqYOx1Lxys1DmQvIX6m8ylgmuyv4evoP7KEDVH+b5MIrovwV4C6o9tUDPHlnGD4SZ562/YEnowzKfPrPDSr4il7d+Vn7X+OpbRAVOdlhzorgnkQVF/+F+vmetLqK86+xsLE9SaWfR5YnntEcjutmCebuB4CndlwiiT3vo734UryGvUmjdlqDFneL7CdJhesib74znU3yQyUGPbVWKT5arVQw2tn8crXngyN/YVjAKnyJy5gFqSzb0AWgc16R0k1NIC3vrzIMTty5HCw3DbQZ3Orf6CHJwlvn8rXllT+Vlnf3Z6w/0t2qi/SAraQOVJzmAX4fmC6UUFJX2UmbPLzFOjP0M43ThvkeH2a/3VlZ+N/i5k0gfl2H7rj20FEXT58s7+2krvDEMvemab5lxH3U5KGGbWmXjzLR6PRZ+fz3LU37x30clSi3PQg+jI3Gr1ffrr9fvdzhfdpb5bf8Pu115SQ0fZNZWfZs/keUVKq42z0bMZZ3aG+53SncibRn9aSfiF8njqqRA6HtdUftbZX6O/46C7+NTftRxXjf42XWnHzJGwf2V/ByVLX9lfZS6WzsV6zF76O6f05FzYasPpYEegiMF17OzZOGGmJO0i5QgTran8NM+8P1CCFb9wtoIQZPp2dqTKkSy6TvY4LT/1tz48lp/ZX6ZxEfvI/lK8D7z0pxcu91n5KbSFoXM6Xecv/e1Xy+Wn/urKz015Wr311x4IzjG10lfl56EYjRr9GW0tGCjb/Yg5R9dNmS7gk2ejv3UkJq/Kz1sfz3+tP7PIRpFy7wrKq/LzZ/b3UflJz/bJOchVkulyNi4a/e2d1H9Vfp7Z3nCO84pl5myJn+fKInXWurRkmmR3+H+i/n7MXPy36g/xJ35V+fd360/84vvqbliOwFvdUH9dHTWgtvFJKLIvqD9eQ10l/lNHhyPqbzYoCxoouQEerw6z4GGj/h7zZyXhhqMs3C+flZ8j1N8sP+LnTzvU31l6688fnFK7qfx0u9qYhdsB6vIsHlF/wo1m/mxe2XRE1lOIJ32SMa8vV/QYof6CRKOEkfn6RCdOtgXfdEeIoNvwWaYlGTAfPVB/IUX9zb21Dc4F9YfPsqijsZ0HEIU6bq/VgQHdtkvUXzFSuHD4qChtx9IEHDUjXHgIUX+Cifpjtz3i9aKixqQqiSBqt1BzrZEc0ZIMUXdHEbcv2OVn9ueHYVVQM0ZdOinqL7iPcH+a5Lz0FxxvqL/JWkthRa0RPqo/K2HnvGUBTNURF44z8Gmnz6bgQg8NsE3hpb84yFB/kxT3X1d+LiuDZsH4iMeXhaUG7vip0UwaPh99JQe8vov68w5rpMK1G8JipqskzBayTKUTM/Ax35RR38X3zfuTOE74VfT31Y+qdfYXjGSL+KKLOij7eReSVWFzfjJ2K3oyu+/KT2Z5Ou3IrAJPWKD+Zjbqr7VFbTBxPWVMLjObDmZrvCYPC9Rby/A+Kz8D7+alVBs95wWOZeCC027r09B/7p+Tp/grQj2fiit2A2cfvvU3L+1X9sfWQ7egFj1ZwCZD1JPr4P7PCoefHy9Rd2W1Tal3loqm8pMJN29HD+z40l9T+VlcrR4surNnFqc9BtSeJgKwdjJh4fymUirZQwGSrmixQAy3QG/STARvEeH+Sx11ecm4DsS7xM6Cba7u6Dy0+uDkxTTzpwpuL/SHPETBzCZsveNQy11Zhli84/4uU9TYdA5jiE8bIKE2Qf3NyhK1qPr4c7h4FLS9X99hJp5tLlxuVPwT2tEGwPDxJQsv02eW+pz3xxZ91GZ7zXbUk576TcaTLBAJfn+ekXDgJqpJfHuMxxPvuBas7grqb6A/IupUVglh7n+z/iSOl75qKu2vpj/vaBQw6fCoJd1E/dXZnxr90N/BNFB/SbcgjnY0KXFWkxuM+vIp89YP1EV7aJQwnvQKrpn311HufRj2bznnatZ73p82OJ5RX+JlQapMEFArSkXc+fVik23HyMFSLdSTkKP+Nvi1gVXc3vP+Oml/BIq0LlArl/hEgp5qNPpzpA1qdDwRchzP48I58gA1c3PuBZiRfMm86N7fEa9E/alz7VkZOpFsMj1seqDrgwvXZH+z4f4O6sbF7ZPDWSRc/8qDDqjJZt5fPt+IYEv9gjkjYR4RYT7iX5Wftf4qbck3+nN2hwuObxffYTiFnDns1h+Qx9Ftg81Z+HN0w+2HxVYFNTfLzD3PUX/DXLiBKV9umStZz3mEYXwDcgve+htJRq/Rn0daqD93te8CsdQr5x2vCXzqT9+ihrs3/H7kaX7iXMGMxc/sr678bB/cC4xXK9Sf2r/Ad+mvP+jxf6u/f0j2N/jiys+f8/6ays+lDPtGfx+Vn7X+9LlE9Wbe3xl67kt/PZNO/6S/9Zibv/TXVH7+1F89729v0DXX6K/fFt3PeX+jDerkOMvXL/3V2d9pWs0/s79Gf1zKF43+msrPn/rLD9WCacP+vlD0jXhtsj+jZ2mgtEX/2lR+GvbBL/6kv9bifnfOJy5hWrg8LJrsb32axy/9aVclcQ59fP9H5WetP608HOXP7A9vdgtllfSIc+yaMfmj/jShGFUf8/6MvqXJTfZ3XQ8Wr8rPWn8HbzLH86GEiw/96UddSJX9eFH8Kfv7S/0ZQiiIjf6Osrz45+pP/H+ivwHfF/523t8/pPKz88X31UjmRk325z8U1MnKH7oQPf/5jp1SZ0dHijVt9Bce5LJ66e+4Rv0Nt+uIamPnlf0F5zPwtH3tBjBXOgS1UaFe8IkzBrbW39mfEZWv7M/3p7j9+1NvTfanPStDt/2n/jrPyk9nhccb28cM2C5G/U2k8kTFsbSF+LZ9Z3+qQAxYHVSVMVFG/UHxzP7EDMd/PaGOqv4RtdSOSBYozJWpx4Z+k/2xgww6lSs8vvnBe+vvQt/68w+Z7FNBWEewqNaUhOoEIhq2cxy/3kLN9eaordycPaNShXLh3EwLWmQzBv5WRS3qcTqgxtFawbxjoc7qyk/9OlwD4muEbJtUOu2fmAVLc4v607nUp9vbbAqr4kflJ9uUeP5ugcqxbg/3f4vLV/YXLjV51+gvXLp4vLX+wCQOrFRZYay6lKi/tTSDldXH70+0UH/dG4ff39aViT/qf1/2N+ClwVfF6d+tv/4Xz6evs795UaIODhf1lf0F8dzmAv+M2motpLf+bs5Wp9XxqbWzi3pY6apNx2n+gLClT4m/XJOX/rzhBPWT3lB/ioj6Cy65wQJ7j3oSZrMuLJcL4PzVs8uMfs1LCILJlAVC/zmPr4X6W4KP+9OGqKlBdzAGyGc289XH5tTM+5u1Z8BYx/Jsunp+fnGMUH9Rirp83MocfH5rcuHD3e5oXyw7EOR31FO0Rv1ZCcHfTJO3SGgLW5Ga9kxAPV0nGQu2b/2xNLZwfwTHV+tveZ3bLFBLb9Hoj0kE9acets9yAa4HjLNQf5yOWs3OhAe3fHbJ6Z9Qf3S2Q6muRqi/3k6VKcjpGKLp3uH8E0X9OcucR922HY7xA+9E6QP1t0RZc35HxvN325EBhG5iZf76rlZN9udzzpQLO/NsR8+XYQXRuvvu+nJ2Mh5iyTK4putLk/11RDzewRZfr/VXZ3+Mbbzi2y4pgev97VTaf4j+pC++Sx1cpQByRf012V/7vhfAhl6ROdNjvCPta+8Opgiouf2kTwmfK1cYhtWJubu5IZIeUW4wKSPUnyij/qgkoFaGqD84e/2KbPO4BzIbnTOHU8yUWIbLN9mfey5RV7cI9Tcp8itzkwFqJVKelZxqmbPn7y9PsqhDgV4V1Nl+fd6RYXowQC6KknMybS4TaXbPUTfP8Zs86u8SowZJtb0w77JB/TnapAt2qOTEI0Wuk6Pn9gB//y8c8DPU1drZVzC27wXzDqXBk/5N4EBOuHflp3lA/U3cRcGgevR9ErI7D3JGc86TwktEqPbsijPuX4lzmfZf2d/EfHZp4dt4PmRr0mqyP8+iPZFAb6WgvrySgLYwd0SLhStMgvzGvF3ej0iuPitXtbAgnnjAhwV9o/RAPfM4fqs/PxF9su+AkdyvWVP5yVm9E6gt1J+bmM+uLvKkBPlhnTiwtqjN3W2E3wfYqGFp9jv9wZRcvi37G/Bd6VeZ99f74ruU7uy3TeVnk/3VlZ8f2V/d9eW/0V+d/V2FeP7n7O+PXV9+6u/QV1Ouqfys5/3V2Z+5yY92k/3VlZ+aYZ+iJvtr9Fdnf/W8v7/s+tLM+1tvU+lP+jv09eQz+6srP5vsr22Pxs6ZRw0Zu+VeVB6ToGz0Z14XnUKp2vbgT9lf7sxx/7X+6uzvj/P+6q4vurac0UZ/n9nfHyo/P/TnHsZpk/3V+msqP1vHFvmc91dXfn7M+xtxVdXor8n+0tZi51zKB/us/LxJScg1+iu20a7R3z+28vOvepJ+v/54rtP7+3Zq/5Dwb/DFN1Y4aiOIBq7M+cdwiPxTHa/hX3DfOCf8GXnkZ2eVBYxzKmoZlgEJ7QwzX2kh/xYnpsOMn9HMP+2Rf71MCsHtdJE7ql2dGv6togtyJAuRZ9NSYxA40pixsThMqVSUetP2JTBuyLFQQ/4l4wvJ2PaG26tIvmv4F9yGZUEFfbiFgPVGXNBhyMdz4RgwT2Uc36ioXvwD5cm/foH825d5+Gr7wisKpeOx5UM4oyoJJpMnNwU2bcI/X96mMu1IyD9/sMf3KxZya/csXV0xRllT+qmeHAbzoY48vLZKkVaLBIDN1ffEv/s98WGZesi3euLf3mVrcOUK3588kH+HXpnCwr/h+B8JHu/cXr/Cv0ArkX/9MHEAHwoo8ceufKJLU4rxWZYi//RWGlGDS0JYzumbf1zc1QDUZ6WtVuD3F/IOQMwzJQuEE/KOO1szcMbbd/hnMsuEaKnKLIgDZ/Bdz6p4TfX7v8rMP/LF11RrKKE3HuihwF4/FnRmaCKwzsLmwr3pVtST0H8x51lc6Lff/qvTv+BAtjYd6sMHQCeZknBx53RKW7kEs8H5WSt6UHk6n3ISrMAxsmA99HY0DVn36TWXhOXk4VMpz0qA3QL9d9VUaGo/nWxncWxWos8WZ3kM8X5ho/c6d/SR7Fv4OzUCFjx4HE/jv1by9l+d/jmL0CL+KHjs6Gkz7Db+C3b4wEkvevftv1b77b+lEU+Y7wYP3LyrdSDcXywWrmY4vgE99sAZ3u2sSf/qvi+r7Ro9eBjj9oWM9IFNptOMya6K19hN+53/bFOXIUwL9Jt1V/Aaa/sjgLbqcE36t52j1xYRAGF3fVvQ3H/6b36wsyb96/fwfIYLDT9vF4+KJpkmNX1fgjIkO9otrXvT98XvdtF3anpET27v6L86/YN2Nmj819R+PlynhKSdo9+/c+YfXlODzldVqn0zAAf8V9dTewgotRtcOG85RwByzrkD+E0XGey084lYD+UBZnrPOScJ55TYi9ENxpxwymASxQOyn+HPlhMjgPyzyRPjjACU+ekbgJ37sg/E3J2Z1xtfFmQkxTyQ/h0BKCtzmxxAucB0Z10ZLBcIlsHoXoAWOggmb3CpyDREANq7OYKoM0YAmtOVDppoPD8PpkyGBoLP8jgEYG6bEfFGvRyUo3LJnJFpvuI/+5jlzOGZpJPoLIgItge+rvN4O94k+xL0lVcQp32MeTJ5CDzQHgLR4zkcX5wuRdCVFl6PddvPuvizbvvpBhMEm3J+A9BbHXF/LW+C52tR5QxGBwQgmyAA1er0BNwTgGZyUPDMaSXu74pAHSdPACb2jeFN8bn9Z+MXWe4iMM8rHF8d/w37QU7c2wYBaB9GXZhYUwSgols+6Tu9M4xPCEBYX/pyM/VPPeUIwNYFz6e6QAAOL3c8P7yD4H7wxgVfvxwzt3v/vvgPr6lO76si9V+t84ubGuln9efPuX+GO/CrP1V/1nP/9vkAPgX40fnlfpSrv87/9Kodvvp+1tWfHwKs879GgD/7fhqRret/mvuX3670Nfevyf+uevopwCb/a69Xr+rPvxTgH/O/j84vPwWoD1dju8n/PgRY9/2sBfjXc/8S2X40+V8jwHru3yVbzIlOhijSOv+rBdjkf3X1Z9P5pa7+tCdF3PT9bPK/WoBN/jd6BOKnAAeJUDUCrKs/m76fP/M/gxdD+sr/tEnA/bH609D7KM5/oAB/2OrfK0BefIYAv0YA+NX/tHoKhiNwlgIKsG2BTHsz5sGCtEgWOO7wRB/iU0hporIwiIe4/+4QBXhYowDTahjR5S3TgbEDiqRqpTy9nJ/LPBy7KJLuDgXIP6Q5xOFEYQHXfQptg4JalWcU4N0r3wHgs/wzGI1Tm+aLH+WfkwsKcLD7IUDPdvBpTrK2EKX9URbaw/JESy8xYWFybwHW5Z8QE5L5xQAF2L+jAOsA0JeDO6WbdR5AOAeFawSo+nh8MT4FkyYALI9PAVYBHn/RxZtdZT7LVx2esvC6lZ+BJwrW6c7fApQgcxsBNuWfpyEKMNxuCcd6vWpAx0MUYKhs3gIE2UohlPoovuW60ukjSSwIb96I8y0bt5/EaweixERxslO6awQYcs9GrHUAOD53Q3AOJ5qxaQw7SpbkFQD6uxMKsH1AAS5dX8lCh3deAsS/q/j9RTsU7po6JsSOJON3JnyjAHmx1/1VOn+Sr/631Wf9Zz37rxHgbeqgANWWzQWztVLRFj7AgsePUICl+rBpusurZvZfgCLRmwTQPQxQgKcxs+nDwbuu35JQcAcLRdQecq/eL0EOKEAjL18JYCPA8nml1Qkg3spQgMHiXf8ZJLY6+BBg0/kzvekmeNYKsqb+s+794uVnKwtXOxRge4ECTCZjFN68g/u7TqUOJNT73ey/et2HIClQgGPdeQkwiC8oJptI+HNi4fYmlfdKAH0rRZFl7nZBSfzsDMob+PPeQQGWK6kHsbGaZuH16r0SQKfq2iSkafaq/2wEqJpbuRFgWBZAfD9RX/Wfy+0SRbgW1dOr8+djbGdB9+zh36gFCtoRWjiegKkVXYA1gIVOp1yo6uzUzP6L5gKOv67/NJcS39R/Nr1f7DwZQHjeoGiF7tZv1n0ITmeDMVp+X/0nXlPS3/cp/IcI8KvvU/XCD8OEexeA1tP/lHsfBbhf914FoHUE2AhwPBNuKIjolDkdvvcZATp3FwU4PT4jwPstzxoBjs9xD6wNPjXB8GS+BGj7h3cEqIejCwzXxZV5g+IdAcqzMs8aAfZ2Dwq6LhUEmIgC1DcPHSyTlZw3bqNAq807AmwKQGsB1tP/nPPFTEk7MPAZcr9BQXGhZTcCtPcmikjW+kUTAWoyQ2E+hmeeuHaPA/QYCtCy8Hw0AmTrIvOiuO8TK+ihYE8zPL49h/sbWm8Bglz2UzLsxHdQW9VTnM8IcCwYLdBnRc5cY4DbJ62bAtrpggLsDC+nRoCkM7kRj/goWEFEAephiAKMQxRguGiJLwG6+jsCHFX+W4B168+pGuF4AmK+Fn4g3R8CvIaTPshu+bsC0FqATrruf58AeVHo/CoCpF8swHr+30YuZkRbaQL9qADVr7LAN91fMkHyXwL8YwZYd3+pM8BGgHUGeNh241cGaE9s4U8Z4B97f9YZYNP7s84A696ff9v9pRbgzwyw6f7yc/5fs/JDPf+vFqC5aY+LZuWHWoAf3V8+BFhXgH50f2kVRfXZ/aWuAK1XfmgywOUMHs3KD5qbzfRm/t86HaXZx/y/WoCv7i8/KkCbDFCNnhWqP3t/prG//5z/Z+jG6DX/r64A9Q6nnnM9nxesqQCt5/9lwQzFLeX4+h8FWGeAH/P/fmaA/1gBSv9vBCj0O93/qRmgwsoxLDhNIf6YoRB60+QtQOu6RmFNkinMN7bK/PtmzdOUSiYkuTrk2NYaLhoBzrUOClCYVCJN2gTFlc5QJEjLgnopCtCbtBTm7wcyUHfLGHj66ncCdMwhClBZPScAqpkDC2aioPR5KlJdKHcwEyQUmu+vC/owyBaSRRvFtH6sdzS/sVcJaNgeoABP+VOADofjd3UU1HxXophKCbfnb11K97ejD+7o2cx07sk63beyKXiLPSVNBmiMWAihigIM5wQW1GsdI1iNQhRZaqDA5DOOfxat3wJcKUcXFiUbkeC8QgHGdj0BkMPt1SWglM3WABpF0RYEtz/LZi8B+ineQqk6ySyAxB8TNj6mPj3M3wL09zIKOu52Y3COz2as1Qn3PziVLwH6e7Ha4dtmOj69j3C8dQYYK2sXdaErnK9TFCfvJhHE0RHPDztVrxJQx7vKKNpq/X0CFPri36/98M/IAEX+iwV4vw/vsJAOFvM3ExTUJWW9p7AmJOx5m4oeL2sOYGq/BZjYrIKZdjdYKM89m9oZ9wAY9VGA/Jyz6Y5yLwGGSXvL0/6RDF79X+oMUC+HIsTi2iUBSdWXANnkhgKMDlu7yQCjglpc0/1TKugYmC/ZLEiv99cMwEVZQsZU9Uf/F1+wGLNG6o7a7WEBjjGzCLv2tzvq5qwLiXrD1wuT4P4UfEabWWc8Xm+NAqv7vzQZ4OyAApyq7wywGR+FrAfBpoMi66+8RbPyX10D6us9PF9nk+vB0m9NM8bfUZQTiqL0Fe298l/eozIE2jPTbM08mcIVRhC4lcM1AqxX/msywHyjFpQO8tfaD83Kf0R/9n8peu8MsO7+WQuwmQFouuwO0a73rgHtC0SAiHkmYTfpgcdTaK1PAa4OeO5WZ8Eg3ytAod/r/yoC/OqpCstBKweaskvWZIClc+2CFv5BgBMPRfLoXihpbZ5T1A6TE8NnLEMky10PBXOKiqzJAOvFH5TWNM+cmYoCbF9/CNB0UIDScI/PeLv4uXhDH7dnewYKbmZfmbMe9Hiy7t0LMOJn+8y6CHT3QAEqQ7Sao7rn06cAl9Fzqbvn0n9y2bkwb71DkalLIYdxlb4zwNSYvAQIbJTbZNe9imDtRijAbIBb3bN9+RKgeOxVTQZoyPyFa4pAT5e4+ynAugh0un82ZEk2F7/JAOltUHDebY0CrNt/1kWgAOE7A6yLQJ0WM3gym4UKWOxxQ2EyHN/o+swA0+uNNBlgLcDRrZNzrnEzT00RqDyDnDgXFcdrukK3EaA76vyYAtjroQDrDLB7GFXNFMCmCDSdK3/OAJXr5LszQKHPc7+GAD+uqG/KANtlcW4EaAzbe/jr/p8fGeAf5wDWGeCHAKvuRG76fzYZ4CHcnT/nAP5RgLNU3L1Wf6irQMtDbL4EWFeBbu9X43MOYGgtdk6qLMPXHECtFBTnejusMz3r4/5IRoVXBthmx7SZA1gU95jpMMHjy3NDb6pA9d4MhcSkq+Dc+BM+ftJF+OoAs9kr+PmFP6ua/p/rU4wC9TihagS4rrQlMTrxLG0ywKYDTN3/808dYH5UgTYZYC3AVIMVZ3IaCtI9inh+nOvyzx1gfgqwngP4kQGeTsYi08bzzkChFn/67P95564TZ+0M/d9VgbrCipmdUvtHrv7w4wr59wqwMxD4X2US4FcL0Jgk+PTUjRQS2iLI1HLWDPCh5rnUujksKOGODsCqUlmQP5yXAJnUHXI+f3y2gLmudVh1eKTIVUh5auPvctMCJswCFGC1QsHMLjcUoKSjcOK8y/DpqhyzQD4PdzRkw9ckwCYDrAW4svootscWBZht8x3EfRxIuBJKFNY9y8AzxRHHNLc80Ws6w/GkGxROtZR9molPAR4Z4UL+maE5Zy4Efz0nnG9fNpSKfSeApGipz6frSqdHN3+Kk+H2NQ+PX7k/BWju8fil5+J6QnWMYa50KQvggD/TrsVgftAIC2Y95zUJcJaTEd5zt8/lH6rEbwTYVIEeJ86qEWBIJRTanCYpRPnsnQG6mmTDkvFj4htS5VNtkv2uCrSzHs6bFjCsd0wXdEvWM4huPRSgnD8nWXqODtGBvTPAWoBu1FO44KCjADnJmcHcmapZILZlmd7FzISQAzkLZu1vzAA7g87/2PUfagHWPWACZfmsclzkPXAXQxSg371X1HvWnjUZ4Gj/XO3vufZ7vf5D0wMm7w0fsNp131WgQ11C8Rk5vn+TeCIdykkLVlcPBXjzUWS66ohNFWgjrHoWYHyyUIDHKW6/7gHjinsUoO97LwE2q//VHUBbycCExSiGzM99FGBWrx+xPDyF81z7vRZgfDdRfNN8e6KtsYYCNCgK6iZmPlWfa6F76zG+HpJ3B9AmA7SNZ8fM5/oPMx+FGNLB9lUFCqFmZ+F9gg/QdRVoPDvYGZPFx44WdrfXVIEGPfsh0lZmCTBne5sEjsTJ9AS8DPOJjgLsnrxXBpho8/fa7zvCeIicNZDA4tVTI8BoqL1nAU4ubAB4yVtZkLRQgPXqf7MHitOXCHdqqkCj22KSsc7lgeczQwHWa783HUA782ELEueEn697wJxyrQSvtcbvr936xirQzkDs/o8WYJMBjp9NQY6taweGyrzI3P4RBShvA7RE/4rCGJRzSvpr9/Y5DVDbogCnl+cKWKsNCrBuAqOubygkaftuATpZ789ZkwHWTWDUiL4zQHYa4V5HxZU4boBCqjNA4/xjGmCdAY6SuCDNNMBagMZm+p4GeB2iAPVrcGFuULybwExmbRTcY2umTRVoI0C1tGxiW61XBuhec7MguwAFqLR5FG4twB2gAOvF35sWoMZq2YXJoV2wRoB1Fah55FG48gUFqHMoQGWfXInrDS87UiyWFUxtyFkjwJ8ZIBQRbn8pTF9VoB7Z9XfE4FCA2ggF6FkL3F4tQC2f4XiM6bNKNXtPAwQnRhGOpWWnqQJ1Jp4ETRWoPRVRzK3+5SXAegEIJ56/BTj1UbSwa/cpOTyUC9jy6sh9axMYviMN+r9KFxjl23qANhmgOi2qPwmwXv/vIwNsBFivADGOeM85pdvlKwNk+B+c4+GWZEZrNpObKtBjNN69BLg2dtdXFSio9NklZRA3VaC6dZwtGgHWPUCbKtBagNvZ4pl52fyg6QFa9I6rtwDj6tQIUHOEUGwEeMbHRtIIcENQTHUPUB2fgiKF3nzhU4CwHNFGgE0XmLoKtM4AmypQYVKITRWo3rK1tMkA/7j+X10F2nSB+WMV6M95gK8q0L8S4EcXmDoDrOcB/ikDTABFOuwtWo0ADbccy00XmFqAzTzADwHWGWCH3Z1frAr05yPjv5eAIs9Jv8r671+9tlLsHsfgDM8KCToboNR3Ob8JAZm0XRfUzDkHvMRVs/AaDUVqKCWS63IfZv4lX0eUk49GMxGwKQMNd0jA5ThCkqw2aUHTFj6arR5thQXHDRIwunAM4uFynLHe49nFc0QM8Dcr/Hw8RQJue0igZXZBAi5X7xCwJmAw7CNJTwNnC6teZ0xYb+K8CDg7ZCpjzgbtWg7XE4Dek4DOAgm4c7szSFrPNRzEdKPTkaYF+DiXqoQdCyTYeHWcArMiJN78lsrU7DwJmIzw/acZkmvnP/vYlBccX10GWlXPFQ69CxJX3D/LOsWuC8vDlnLh4IAEdI5rH7xNhgRs3dMB9fRkDcwOkYCphtvfRXkKi5k1JmGf4PHes9J+lYHWKwAy/ghIRomypg9M5pI5zOWYkCBcyy8ChrpLuaBk1YlmMyS4O969JwImt/J3BAzGxwiAq5CAt3FKaSlxJrj8Wc5YtkLyftetVeQF8asmLX07Ab+jDNTZuBbxNaLu6Mok/dcSgJ2+wtOjXPJNIxgWPJBo9UTA6OIazL8N1U8C+q6Z2XQ+GQ6aNqC+yKsi1dR1C0JyQwLyS9z+fXYUwYvFNwGz47BqJgI2BEzgGQJeO/h5vGG/ykBXS8tmgdFxC5pfRBOg/4CsaQTTvpAK/O0MybZwcftBRq4Qzy38malIwHLBuhBUmZWFbJVFDQGd+x5fn+lI1DvJOuAJlwlji4dHKd4iOxCQwspYKCOZxDGSOORtJFk8UBfUdbvdhoDNREBffZ6vMkECHs+4PWnmCHhNizZhkyij1MgG7xCQE1SZtrxoBF4kOVxDwHTDCS8CDvdqQUfj7gNmkmhzjMbqqxFM3Qa0aQTz0LvvEJAbMjy+UYIEPM+RgJm2jSi9MgH8qfZsA2p7Os1d1gbvPsXjOQ7wfI9NUkKwKfD7WFwe30dAke/yX9W24rsJ+NVrFQWnXg6j+QMJNbogcdrk2gUjjYus6QNarwFoWSWSZKXPdfxzef1dGWg6b13BHov4fqIgAYvRk4D6k4B1H9A6BFR0+cyaFeDrMtDxxCg5OAamToTbm4DusOjxxCQ/CFiXgdYhoNEXcw46W+MVAtplVBH3lvUGZBvfLzClPwhYd4JRNyskHBcjscJjIMJYkN8EDIfPNQGfnWAaAtZloIrmvTvBpJ07D/qFw9fLZA7NCvB1CAicMX+VgVq7HG/fNQHrMtDJ/TkR8Ny9pA0BrS2OH8wVEjDuIgGn42dZKC1w+zUBp5f1jXsRcPQmoDOx5xHxFu+JgE0I+DERsC4DnYiTP4eAdRmo2+WMASnEZwhYd4L5uQZgTUCv0MzXCvDmaHfknNj+vk4weD1J3V8jBPz6iYA1Abd7OyC6Sve+kjr21dlHafQqA1WW4t45dbyAaMTeFc0yEGnIM848DTX7g4AfIeAHAfnjXv0kYB0CfrSCUc7y5rMRqFRC8bkMRE3A4qStmHanftFMBGwIuNaQYHUI+KdGoM+JgB+tYLLpEknVGXf1zzLQWw9JWRMwm+2XrxDwj41A/7gMRB0C1o1AP0LAmoCfIeC6vXmFgDUB16KyIB8hYLavUq5ZBuKjDLSeCEjGi+vnIoB1CLi/F9GfQsA/NgL9bAXjSQH3UQZah4ANAfcjemoI+I8NAfkfr/17CdgTBuKvMhPwq2+tdR1onQIGuVBRKl4kHyK1QgJ2h8OKDiZIwOVCRUJIC0eksEVCLGR9yLGO+qwDvecGBM+4riGgFrKoIWAYX5GAGuckDQH9eF/5dF5IDLzMHmfhOEUC2ifrRUA/UZFEXHs9BaA5Eo62cbNB+KMOVFWdiu5b7EXAMAyHp6YXjDvyVOZ3J7JPq/RJwDxDwsV8taNxigSca0hKvzrddWqMSYBkIioJ5TXo9LA+OpAEI0p8Z4zHD/GTgJKAn+8mSMAoQwIGbSSiT61qQbnh0W/qQEO8vAY0Y/nv6kBlHgkYZwwJVxOwrgOd2weS+fsFErBeCIIt5RFuv4P7d8ujDezAjbjQJFVEDYIERAIjSYeBfKJV1I0hSkRCwkeI4+kExxcB/XsLdpRFmQ7xhScsmPLOJwEZRTk0BFwOHvj9ZY5M6UYZ4vf3UOQszOP0+wjY6/DCr0LAr+4FwybdClYX1SJB+lypAVQmAZxSJOD2fufpoa/xMFtnz5l5mgdUThwk4/JmMHbPtjbt+dwDopU5JYEVcvaTXK3XTMDr8SHS46V8pYCh1tnu6KgYiuCH1+d0UG/rN+sAJuVlyvy+hwQ0SiRgnQKG0yUn00Si42YlCL/V37wJCAvgGgKGT0LWBAz8HpKsXgfQ3efPlG/tnehBTkTAPxJIwN2cRTTlyz6+X8f31zMB65Ug3KqHBNyqW51uIgtJeJ/j65srkqpOARe9tc01vUCbVeA18T0T8CcBm16gdR1oyAwb/6ZwmdwQEI7Cs66VIQH7ZTQGZzF2OLbaIQGL/QyJXchIwOnxcaKiWr4JuHsSke213xFwOXEG4LfZlAvikJzoRnbur5UgNreHTxMu6UDYsk0WZhEeT7+ltSDYFW8CKloXiW13jIw5Y9z+911Twt93Lvz/NAW8H5BMZuJdMvwLbUZkYd27MF1FBXO89FwQZYHEqWcCNilgXQdqEQ8JWNeB2mvlBjJ71oEe4+dMwPtdArV/Q/LYnFk1y8A3BAxdJJJwvwogj4qS87xlXyeKbOSgr4qCA2WCRLp27wXIJ0ACiovf1YE2MwEfsac1daDuzHjPBJwO/UvmhUk/IqvuFQlZPQlYNwMd7ZGATTPQeiHAOY8krXvBNHWg6fJdB+oG6xj3P94LQNcMycVyJGDdDJTocpG5exfJtF4FPGiHTZ5Brpl+0wx0QiQk7FacL4g/fy4DL91/R0Ajd/H9Go/bv1RtBdTgdMuaOlBdey5kWEzfdaD1UhBm71kHem7/BQHBXnZB7j9nTtYzARsCXnt4vuMMz4fdfqeAXtp/p4CTc+fZ/PRZB3ptCxcYO9WJfC8Be0L/79eC+IcQ8KtXAqzrQGsCGhZ+HX8iYN0Lpk4Bm26gP1cCbAj40Q3U62nFZx1o3QumJmAhunv2ScA/pIC7tR6/esHUBKzrQBsCss5Ib1LAhoB1CvgxE7AmYL0SYJMC5qk7dDaHfP1KAf+4FsTPlQCbmYB1N9B6LYimG2hdB1qngH9NwI+VAH8S8GMlwFcK+GMm4G3gar+bCfgk4MdaEB8pYN0N9OdMwIaAfzkTsKkD/dkNtO4F06wFUaeAzUzAug70mp2thoBaUoxPTR3oPzwF/HFf+vcSsN+VfpnVIPrfVwgaqbLeENAfrUkWyAQJqB4INAQMhes7BfQfh98RcBHoNAt4oxJpa+9EEE9EJMlBqSq6LWYvAgbjNhIwWQ0ZLDYnJOCjX74I6Aw3lGtWgxik61cKGIwfSMBNFwm4olPKGDXLiq7LJIOIv4+Jf9HLE+XCzIT4uEPi6PefKeCzvWekVycaXYczwPv7OwVsCEjXSMb5CV6FoPOwi8TUwx8E/DkVcBU/V2NYXpG49WoQt03pw8KUnp3fN0hA68C5sAru72Yw/gkJGB4ySppmMOoxWUOQDHD/HbyH0vU4S2G+d0dccA6QvErQfREwsEGOqNnLAWLlTEkQn+FE09UwhhUZvwlYeesImHSjXLB18HUSH/WmHahva0jAXOU8iEIJCdjb4/gCPY8gMYT/Td6dtKmKbWvD/kE2RAXBJuCcVhQyYFL1BAsUa7H89d+AiRnmyv2e7ETss9Z3rt3ZkWEoGBpyr2cU70LQNMHfX6qMNeFnCSiLvd53/evqTxOw/xMpoJeHSKb5o1yfcDsoMD9QmwVG35Xo/uq06lZAsfkC3gq4XA0nebApkIBZRZbr6U1AXUYChkmBt7/6rx5Vn2oTkjhDAtKXt6V05XTrVkBN8+oU0BcSJOD5jPdH96u6FTAY7onGU8CKgIH/0uthMDPBckl4aCBxKgJW6yB8p40kM0zzCv69YeaBckACHm1B4ssAw/5GiGmU4fmxfeNNwDC+d/gywGAle7Q83w4spwZ+XykLJw83pQupEVl5UGw2c2qfUhGcgpXjUv8ioDO4IwGzXbneAcw2XwbIC0EPt4cKy0JEEvfSTd0KWBGQjwN1h2lNwDC/IAFdWXmB1w7w8RrWpi4ErdZBBKPu5kHtA2lwArLj6q8U8KrY+PgbJLWVHDrgNo/lMJjsNaaRFzUhUPb4fJKkH1PTKseB3m/4+7jsf5CAstT69521vwcBle/+Z5WujH8YJ1vhnDs3Ewmo79oSLwSFwxEJaO9nAh8HCgzkOgWsCOg+Ll2JCJ0uvkp8CQlYDYOZCCUBL1MkDxOSFnF2+PX4ujkxFx5IpMugUW8D5K2A5/ng/ElA3gpYpYAVAZ3Hqx4HygtBKwJqev4gXsub9MhOKRvaovDM3A7F469SwAntIfmqFFBV1l2eAjreXrGIkCGpeCFoCue6FbAqBP0YB8qHwXyNA7WlDJ8PTTc+90HwFBAW61c9DrRqBZz1d496HOi+I7eIkA8a0F+WpJWNU4uIxU2D8WBwyz/2QfAUMPBlnxyOSEB7Eb5TQHmHhBvMSpImg/OWhKOBBH1NfKeAh3b3WBeCvjxZIxsDCWgPkIA8Baz2QViH2YXwQtCKgAOfHcnPFoLKovTvGzZ/k0JQ7ccIyAtBKwLycaBVIejXONDJ4MWkj0LQyXW2b/FWwGocKE8Bq0LQfxDwl1bAj2XwX62APAWsCkGrcaB8GEyVAn6sA/xaCMFTwK9xoHwYTLUQ4mMZ/L4/f9bDYKoUMFzN13whxAcB+TCYr3WAFQH5QoivcaATR8Wf/3UdYLUQ4mMYzFcroJE09kfeCvjrOsCPhRAfBCxaHe0fBNxHV/VzIcTXMBjeCrh3tVa9DL4aBvNrClgR8KMQ9CsF/G3XAbb+eg/9dwmodLv/vr3sNyHgd/cCnnbCEIKFhQTsX5CA+pUFMFc1JFTiOA96aqsAabru5+zeRAKK8QgJuMjeBGwNxQmwyYzmvhRqePk3jWKYFzOSs2gPD5oIqzmkMX4Y+o8XEm3Vd5BI2WAo8F5Ac5Xi5ecFkDRVL+C9KHsBWwYS8HJGQsknJOBcXVAWTFI8Htjec0jH+pD50y4SMDaRNMHIx+NrTrKYKiIS0CWsWqeOBOwfRnGdAtK2O6aaZAZ4uTbrs1BvIzmNseKA8wyRbJtco3QBLIKgMyC5P1ohudoXJGC0tmjON0KI1xUDx9/i9xXBqQnoitsBCXJRqwlYpYB+1MDjF4bRCvxwgqRs+FpNwGoaDE8BM1m1+DQYPg/01DkA4BEieae2dqSTdZryQlC/YWhvAp5OaF9/jQSsUsD03ik3WGzVHr0CYZDMr30Sdq5IwPYMCTjX5n0hiKOM0ptKTAh7a00IHiUJf+qjVekq3X/tBfxN5oH2v/k9Je+dJ7Bka5Kg1UPSLNVRg6eAYZq/CbjozN8EPN/zJyfgRy+gE8ymxD8JuUVPh7zJCehv2khAaTVXgaXjiRDu1/0jTwHn0sBlrNF5+XSnR8+agFUKiNeRdwjn7XcKqEzHQwj7K4sx0dcfdN4uTFgqdySkvH7VvYCwl0wWPqZ4/9fJ6Arz7QJJOFOQVImvdj9TwM4ylSFmGX7/nCMB7/qqA07YK+dpKt6Y9p2ycLQqBLXtsr9KFroQQdMSArj05zTvK0jA1RIJODS9z42AfBqMIbE2pEViMT4PtEoBY898F4JW++Bjc/OeBjO8HFrgIGMJ23Y3BR3oROApYOA+kWgjZ9Xg80B5L+CrrSCx08IhgXREAlbTYOBk2Kj4PRKwTdMOvkUNg/mpj0RWNYYE9wT8eYNuYvparR6QHp8Tge1aP0hARRba/1dTwGoloBZ6Z+bFFyRUY1fN85TfBJxmuxYvBHVbJyRgNQ+0IiDow1OPT4OpCkEdeYIE1EYlActeQE9kiUSsWO/xlYDQ3STvFPBxezBPsYy6F7BvWGWK1pg8eApYbYSA/lyWOAGrFJAvhK8IOFyID8Z7AVvs3QuI8JRjkqzLFJE1kIDrExLQHiy6fCOEu1EvwFPAiaEj8TqzpC4EVa+sIM4rRNKS7anNCeiu878VgjqNknxVL2B/O7kIntlDEg53awE0cX4ljjIqiXZbPPhCeJ4CVisBqxTQ6+dvAvJpML6ebImxfhMQMgsJ+FoGNQH5RoiqF9CIQjz+aiPEXMDfzzSYIQGTjeITXWi8U8CpcpJI0dKfYE7PJ+IlGyTg8DGRwWAafr+aB7qxrjUBvV2Q/FwKqHTFb2tY+PFewG9+T1Ub4audgL8SkG+Er3oBT0/Lqwn4NQ2GE5AdsrAuBK1SwFZQSJ+FoFLUoM4mXuyEUToaZv9IAR/GfMELQfk0GLuZ3Z0DSTf1NBhz+LSc1eq1+Gcv4Knl9z6mwYx6wcj6mAYzCmQkUTUNpioE5dNg1oqPJHQfSd0L+OtOwHHhCp8EfK4C6px3/ryeBrN2ZxtOwImaBdnHRoh/TIOpNsJ/zQOdCNFw/jEPlBeCeh0kajUN5td5oB87AXkhaEXAzmCnfRaC/scUcHs74e9PeXbqaTCcgN1tJ/5IAX9fAor/OwTsKVL3TxkI+t2FoH4vGgBcmzoJRLUkGIlCANVFMkk99UFbMQHw01c/94/Te4+G83IFw81XhdC53f9GwMYeJHrKohl4CpLHF0LtQR/HfA7OpFxSNy+X7C11E4nU6g4F3gsovVZIwOz1TgGXRyQgFAo+frFEQmWWsIVkfH8T0N4JOUShNWTB4/FOASsChsIaCdg4lgQsl/yFowIJuEmQgPjQ70LQqhcwfbbLFLAcCHoSRQcWw2FZCGqWJHshAaPrAG8f5khAqyHUBAz9G97/kSo+LO53JN3TVGsChkoLCaglj4JeF0jAxbYsBAX7qdHWi61gGV2QtMt2plHBIWtwhNM7BawImFjBkPAUcLO+u5CqCRKyGgejjZ0E0q2MBDzkMKcyy2sCfhSCRusXYezyQJIG/RHD58/uE54Ctq9CjH9jZkhAlj5qAnoPQRN8tf2DBOwpcuc/vvZ+QwLq35wC7l/kCRETTSTYBgklvcwG+E5gs9CEZ4+CeGmDZz4twvonJJv8Ep74Gn9Oct+UPYs+i1FdCMpuB2ZRerk0eS9geYmEr6lOoUIkyEjALC57824jCRbNzpuAzQwJM3cXUxbaIRLwcFzdYYG8Eljzhj8v92EEXrqx8kDqr1tUG0kmsOHLJcy4byxaqEjY5aYc77K4vd4EVOZIPHfcLzgBq3EwbD8hc54CVgTkKaAfXjoQ72Qk4OvSx/eUupLqFLAqBG1QInMC+qbmZbTVUkVI4i0ScN3qb2lERzJAJ0MCJmtPolGjHC9zO/5tJYTrnvF85NVLow57vAlYLYU/994EDMaaV9Bl1xQgHoZWzgeCVgQMjfs7BYyfChJ783CIP3rmdQoI25ONxEs8n653Za9iskQC2h4+P0x1muAWM1PgBOzl4gPm2QoJeDfx/H/uPaX0/pSlgO1v/py67QYF7wV0iJDExDe7SA6SFAKcn7MHafeRgDwFVNfnMXGW9g2MyeJdCPo1DqbuBXSuPej7ZQo4yc8SofNBD4xieMqdY2JkJJ0HSCzliASsCkG/egHhNZi0iKu8CegYhdwinUwe8HEwzlaZHImwa46BmFf8+a+BoCRBAnqicK4LQUfnBhLuMpOPZJSe5HopYB9SIItlowvjce/dC1gVglZLAaHZnEkk6Z/ehaANVq7ISJCA02n/nQIe424bhhtWbmEvB4JWhaCDWHn3Al682ROG15KA6RAJmK0HDbAy4U3ALRvqMNgGN8GVO0hGukJSV4Wgrr491wTsb6NyqeLyb4WgfBzMKh508fz7V4EXgm5J9whk273k7lCZ9EgUIwEN9XxiTqPsDXye3ZqALsmSMelmjQvom9VPE7CndNp/Si/gd6eAH72ABz3YcgL+uhKiIuBHL2BVCMoJ+LEUcKGMtjwF5EsBq4GgVQr4PywFlJuS61y1UfiZAn6sha8KQasUkBPw17Xwvy4F5Gvhv3oBv1ZC8HEwX0sBP1ZCVIWgH0sBV8FkVo+DqdbCr47lQNIlEeGjF/BXAhr+/BB/EPBjHAwn4FcKeDuyFTM6z22PE/AfhaDlQFC+FPDXgaDVOJhflwLycTBVCnhIxgVPAY11Z+jzcTDVWnieAiq2lv7mA0Fb0v8KAdstQez8X+0FXOzFIUSnq078MWhIQGMVQqQ8icAKf9Wik2W5ZzzVkFjzkhjqxEECyiISUJojAScndcJ3QrDeBgkIrXQGvvhXCjj37gtOQBZmSMDNHokEpDUUghG+v2sCHnUkTdULWKWAzjxFwvkvJOBSF3cQKHY5cfRwr1PAReoO80AZqQUNZ5d6HExw6j5iakA+BXdUFmIuJ1pB+7YZQ4xvYSG8THWLAhVDCGdbJGDaRHKaDeKAb+/x9owgAQULCRjed0i2wf1NwCBZ4vm9zkjAMxN9mJ9kJG4rRmId2/f3VsCugI837OcBxDlBsm52WZ0CVoWgPus+NL4XPj7Kg5zl8nsiKHsMhiQcC5lPt5FQEzAQZ0hAIKMEXGtCSNimj4ya+HcXEtMbkDoFzBR8/i8BHk81EbTXQgKGpobnd2uqdQroLx5IQHLMKGWHe50ChqaPJPyhj1Z8T3WFP6UX8LsJKFl5vRfe10ZIkMEiL3cIvGzi6xYScNcT23UKeNghMQbZ5QmBl09YmDz79V74qhCUyYpg0Wm+agKLmkjGkypQGjhIICaZSMAZIDEvy6gLYea4eTg99X36IkgYvhWwGgejLg53SPuiia9BOddouhjXhaAhbbp1CrjQri4LxbgPfCdE0joj8Tqed6T45rsBTJBMYQeQgO541IWgU+5UuEgkpglVFIA2EjG02kggITh0YHa+2MyftpC03nQlQiz2kFwVAbtDJF5sbN4ErApBg5ZhE7adIQEXR0cGd76Y5oE/eOHfgKfZBjaSLcbHwRSXci98l+Dz0XogAbs7aViOw3HygKzw8XvaHW9P1+9xMC8DCbhgkSXwrYBVIeg8XSMhu1m/RVtAVXAC1WFhKCMBu/b9byngnQkieJupwUI/RAJKCZI8ticW8WPNiykU5VbH6QIJqPuvHyMgvqfk7ndVq/xpBKxSwKoQFCKSzEl0bSCZoFvknuYiWY7StQWTtoAkEeeG9ZEC8kLQahzMSC97AauJoIc1ElA3p2VhJZN7JN5MGjDqHU65Z56RSEFzgYSSzAfje+E3ncmFE9Bj7cmj/Pkr7wWEoEBCVXvhyXX+JiBTz2OwZPORcwIqERLQZOVWQIcgMSsCGnsFCbdZIwF3h50M/WR0YeVlFpC2fO1C/3DC71cEXJDdA0gsFMQl+5NENGPXrsfBDIR3CkjutBCcqSQDOc/tei88LwTtXRd1LyBPAaudEBo4l9w5TfH8q50QA+eFRKu2Aj6nnToFdK5ucuQTQQ3Xfk8EbVD3DlreQZJWBDwTW/7cC78uAiT6rnfNwY7TmNiTRr0TwtmahkaKe+MFozUS0E0uicYJONHpOwW0nEaB998/MvdUFv7+3Huq9W0NCz9OwG/+nOpMZ7tPAlYTQU/HxeyzF5ATsJoIWhEwF58B4b2A/3EnRJUC/k+9gL+Mg7l1Fnj7aiJolQLycTCyJR31/WEw5Skg7wWsdkKc/RcSiheCLltz55jsWD0ORlt2KU8BJ08ZyfWVAn4QsOoF/NgL/zERtEoBq3EwPAX86gXkBPw1BfzaCvjRC3jI4tXnToiKgMZE3MX6emM7/9gKWKWAnIBfOyE+9sLzFDAc4/H8uhOiKgStCMhTwNuw1fqcCFoVglYE5Dsh/oSJoN3/HQK22x3hTyHgd/cCuqIyhCUBnQXrIxJMmuYhpI0+kuXZVlt0SSMX3NmgnzO7QAJenQNeLqr4R5tFzmpOW41R3QvICXiLkIBO/0RY8JhmLQoDYVEXgk4dJNTprgYArjkUWNBZbek+ONSFoIx4j5qA/rIkYFNGAooECcjkOSU+tJwHZfkFLwIUbZjzQlAxKQk4DpCowQLvfzTNbSRTWQiKZj1S6/YmIMvDtUXFi4kEjCy8feupjen5pNS9gIzmSEKyi/D2kzY+vkeyjHrSfQauo+LxzcT3RFBOQHNRTuC8qu8UsBoHU6WAaS68x8FUE0GTedmLOCoLL6uJoG4+HAhBkCC5tZtpARz3Q+LbcyTy3hZdiFoXytjkmR3pcBklEG3sdwo4OBEkqdFHAnZveH5kIYwhiI8k5+NgoG0yYPMNEnDgZRrt6Ar+Pm46ElDAq3uqCakJLtF18rMEbLdF+Q9ZC/jtvYCzWbmIvOwFDGO2KWgQCs26F3Df0ZGADxWJNG2aQhDFSAxVYk9ISfzuBawKQavF8DwFHDfvTUhOqkXChcA02hbx4m0+LpCA7Q4SrT9Ru5DMui5+jm3x/hrK6MFTwMDobsZ04xyQKPMZkkVhhNJ4ltUpYOjI+oMGz9iEyG69Cbi/mg8ASUECtlQk1Dl8E5A9u/j1WmUyEnCEBGwIQkyViCjgn1tIPHeGZGtHlw6426Wd+4n/AqoPDxI47SUSsbfz6hRwEbpIwL34wre2dRHx/CWbhPp9s6VSe/QeB1P1Ap7OrA3xrpxgarXx+C0DCZjGLyTgTX9RTsAqBeQEfLaVNsC6DyScUyR4s+kIfCkEHwfTeeV1Chj2h0jCFS0Law99hzG2YgVtJId6Iqhvq3i8no0XAGzQMnKmlynpsSnWBOS9gI3+6Al+qhsk9BY/SMB2u9v5117A32Qi6I8Q0HSfZwahcJ6T9q6h8BTQCXQkS9o61Smgd90i2TS2qyeCIkFmPdKZ/0VA84kEXOyQgFqrJKDZM3pkLLsNXgjquJaxJUPa7sB0GSABq6UQtxgJaBeXK+MpYHuFBOSFoOYWCWj15PdawN6s+0lANz6fNdK/tC+g3dpn5g0MuSZg1QvowhMJaJKrwlNATsBT0UZCjYZ/I6CdPgsGUjjpkV626ABep58FfKMiAa3pToLJ7lAI8HjJPiegvlIKwgtBKwJOrPRKYBiXi+gL903A+xAJWHSRwEaz8x4HA92lznsB+TiYKgWsCkHdTbnYHt/ddyCjEO+/WgxfpYBUii+Mj4Mp1IUCgzTG21eFoNU4GIPFSPRqMXzEkICT2HingJ1pgAQs+u8U0A3cC1hP+8i8Zf8HCdhuC90/hYDfPRH0arcPfDE8HweT38Yt5yoliTCek6GvB6vsxieCGnFAex8EHMveaP6fC0Ezo+zVM+MR6Nr4OeaFoBPJPGh61Ns+neNB25DR7rjt8ULQahzMBwH5YnjdOmYfSyEmiyCwPglYFYJWKeB5XsR1IehWDZBM8jKrC0GbvtVwLuJwyT4KQVedOxKvmgj6lQLyiaAVAT/WAlYpICegDaMjTwEvToLk+iLgOWnh8VQpYLUY/mMiqGgtJvU4mOtqWPAU8GMiaEvfdp1DjyEJq6UQfCJoScBJvN4d9SyeTZy9Zyf1Uoju6Tl0cv+SsdG+H/ofBOQTQY1j9vhHCrgXzlE9DqbqBTxMxRX5fVPAvz60/rsE7Igt+U8ZByN980frC9gI0uZdRzI1kCTG8B5B1HsRvDw93lt0ozouzGedfu53pXuP9p53E3xlggQkcUnARJ0AY/v3ZvhkhwSM710kkr98tOh6iAT05B0SUD4i0W4+CyAZwlAILuRep4DVOJjgbryXQrCOiY+/T3WNug8kYFUI6ifBqkULPd3C7DQf5mzRdGoCVuNg/JWn4eVkryTgRkDSia5WULFvziCRnkhCYfC0qHoaIXFfpz4LprJWp4BVIWi4LyeE6q2SgOEAH38rZnOqz98poC++HjFdTUwfvI2F5+eJ9zoFjDceFfhewNcSCRjskaAsbSNh8RpiBV54JjmbZQ+N3uZKBkv9Nsj5UggAx+YpICfgSFO8moDHMuULT04C/sx8E3BrOTOApTgg7Kzj+VWFoNVmeE5AK3YYzDerPvGzJT5ekNxjWF7ahPBC0CoFDMK7JviJ+YME7Ij4vz+EgL2fSAGrQlA2LJCAx6bahGjh2sSn/XJ8iUs6sMg8JF1svmK6G5lICNab5P752LfoFpgAoXVAAmr33KL5q6VC6GZIjmVZCLlwKV685bM3AbVVuZn9oLkCi1/eZwroqydvzFNAV46QnLBilPcCzk3NyoO1qdeFoNDauTkr1h7wpRBVL2Aw1foPmraRgE70NIVw1XoVdHrIZYBNjCSUqDCn8BB6MIvK+289+xIVZ/d3L2A43gA1s3sX8BP+bwRcmm18PqqlEKvzCgm42LwJqE6QmNVm+FDvIukuHacNXr+L518RsCoEXXS3SMBqL6B4P45gngMScCWXE0S3SEAX/46QoB/j8Q6CtAXeQkECrgwkZVUIOoc2Hu+8XRLwmWkQnlpIwIWKBDRX4gviV+OdAko9VYQgHxqCL188i2bjQxNYt4fH017i+Wx3aU1A/zTzfo6AHVES/jUF/D0IqHz3rk2DDepeQFe9IKGSh94DukmQdOGrXGJw0ts8BXR0Jlu8ELQioKs0TnUhaNUL6N3HSLZN/k4BYW6ZGifg1M9OzFPJeUseDbcD40R6MCeQkID7l10AbRXvXsBGdLpC/4KEggdFQn3tBYTR9lTwQtDB7fbIHWUta0SdIAHHx3Ii6G5zzsiB7PB4ivmFQFNHOD5Wzx70xzsk4LN7AUJzW4bhpYEk+ioEtQYvvP9igKRs94JOXQhapYAVAccn/T0RtOoFtBabcoKoLcdEVhctmDQTJKB2x+fP7divuhBUveHz0XXtZl0IatKuRDpPuV/3AlZLISoCVpvhOQG1jf2AcRji8z2+JQVhhwGSVXIvxHvA+UhOCh7/VFvciBe2Lv4/lkJsdCTg+FEWgg5YuTcxxNuPLmN8fCWSx0S7luNy5M6Rubko/xwBO51e57v6a398IuhPpICZNY/J5CF3NE7AaiKowehwywm4EfWIcQJK5VKFainEmKSHrZ51rIQTcNxoRz3d7M50TsBxNouOnICH3nHPxrkfgT7xtrJzWq02+SgJ/IKngOtzWThaEfCUlUQpewE5AatewKoQ9CMF5L2AfooEqwh4dWlUE7CaCPqRAlZ7AT8KQb82w/+6FOJjIign4FcKWG2G53sBv1JAPg5GDcadeiLoVyHoaiWtc94LWBGQL4WoegHz4Tr4x1KIqhCUL4X42gv4sRSCF4J+pYBVISjvBawIeG0qS8YJ6AaW5KymEZJv2sLfn5y3XWefjWY1ARfio0DC+ithctJF/7ckoPK/Q0CxK4h/yjiY704BEy8dweJEdeYvBwB05ykxOLKPBOoEK4mGy4MLUXJEYjmeplGLKUjAM1EFTkBj5RhIigsSSS8neJryagbe2ih7ARU83mbrvoCYhboQthpInKeUB8DO6rsQ1Ohc/jYOZuIdALzdhQj+wUECTk11B6ENSKLmRm3V42AiaSj4+d4paGILBnjHAR6f+0Ii9dOSgC55E7BzRDI5RxcJOPJci4bCJYJwXha29s2HRacoQD4Oxr+x8usLEjBqB3j+voAEPLXFhKeAgaJoMc0PxIfIP+LxVSngWiUeBDM0Iy8E7WmrAML9lrLw5j41er+tVjCfl3sJcyOjPAXkvYDaEs83vo6scufZkPClEJE/YuBN0Ha+3H2ngMtn770X0MryBLxDMmDMk7Q6BVz0JHy+G2MkXzZDAqZPAYkbiKDRjq/OIJUkJGQXD4e6F9UEZ+HoxI9bP0hAsdtu/Wsv4G9CwO8usCkahyeAXpgstN3Ng4I1V/E1GtnMH0vlKvO9g0RaS0hAoVw/3TbK1HB5QwLu3D7Q5cKsU8DQE5GAxNBUcDs6kqfdRcK9pkiW2GpMBObOkThFOuqC3xq5QlBQJIltCU9YyvcpC7dPJGC3dXnwQtBAEgVKw3sxhqW0tXI/3a5b9Lz0TXBHDySgOkDyzHw8HtdoIvFmY+/BU0BHe5kC885IQoGICqRQTjSFJZnT9brcq+du8eudjARUFuI7BTy0kZTyUeiCN3rg988NJO/0gsRbbg82knb/mlPJESUIJy0koaq/jjTvRTIksjPN/aPX79HDMqpTQN+f5GNqxkhgT5lYjB2iPuUEnJ1TB8/Hxts/bLONRNwgAQcWEnyXrFqwmJwtwVeXSETdvzQg6JHyeKYv/Ju62b4J2HPzgm6W+PzFwtIWmCX0fSrqIwmWvaMhMBBfFoVCaOLfoLXFwsNmE1NJVfD2r7NBWNh/9X7wPdX5tmT9T5sI6h0mdSGocyxTuvAxaIBxTgsBbmckHtG6bTBsD0k3bZzrQlA7GhwFPg6mS/TbZwpYnE4N0JNyHMxGQMIttKBZj4OJrsmWXJyZCKOV/RC8wjAsngJ+jIO5z0oCLvHnQbbw59dNmYLRWRTEeQy6D05AvK55CM72eKYEhHaBr0ckoDOUkYCKXhKQyiXBukjAVtTu1YWgWW76RApcGWyj7K1rRcmDzMzdA4bWs2COs0MyvTxXBMv38PtThiRbSKcuTwH5OBgfFm2YLg8F8ZTwHJPHCAn4sRq+Wgoxfk4vuSN3kIB7BwloP+KL4AX7ifTRC/grAflEUPTus14K0R0iUatC0Go1PC8EFSxbgeEuf6eA1TiY8UrC21e9gBu7iwT1ykLQdZkKVgQcDq5IRO9pjIlyXBQwVmbH3ItuP0hAUVKEPyUF/LlewI+lELwXsEoB/+NewI+lENVeQF4IWqWAwY72nON5t8C/0ZE41ntxMOSFoMbQ2T/q1fBVIejXOJiKgHwcTEXAj0LQioBVCmgoyjb+517Ar9Xwv4yD4Ushqomg1Wp4PhG0IuBHIejlMhnzQlCeAlYEzHvLRZ0CCqtBn4+D+SDg6jhb5KPdaE8/CDiJwtGRp4B8KcQvBORLIfJDI+IENNpqSD96ATkBq0LQioC8EPTXpRDWQe87t9Ftxfhq+K9ewI9xMFUhKCfgr+NgKgL+5ingX2+R/y4BJbnX+q5h238aAZuOg6/XLEcC+rMHUE0icV0IenXfBFwmUT8P5GVWEzB4ShoJZ2enHgezXCY0DyfGo0e3BIlSpYDhbaRJdLZQFuDj+yX3bx4SDf9eBBDN1iPiay4ScDcXDfAj7V0I6par0WNTQZJtVJfSo6jUBAz2qirRU3+1hUSgSMiVpBa0oYkmgNXB45vKeP+sU/YClgT0YYYkC55IKE5AdtBrAqZPJOPHRNCqFzA4p/j4oRrN8HKu3At4Tx8Ztcoym9lYexNwLjv46Wp1y3Ez5V7A5lJ18XK4PSDB3IEHTwHdnY/HywZorsxGAi726rsQtBoHs6TmQPBJodUE5CngRHn4NLghKWcynkjoXqGeCFr1AgaxDRlVAzyeSMuQgFUKKOTqBHx/RPJA1PD3w/qpD0lS9joWZcoXds0ZMF8njE8ENbd3C7wO1Uk4afwgAfGTVflTCPjd/7p6zpUXBKe0XK0+ez3oQUdicAI+xi+Kr/lVB19zIZJupnpz+hioT3CINhE4AasUMJitp4zFcQ50prwJGOgD/Hhdukcd5rs7EnD96heUGUgq1zE8EozUV03AqLmaMv+19PA9dRLehaBeJuDHs7IdAV4fIwHpVW/RuAH4HjIcNw/IHMkzLcfJzPSeWU6ZxeMXzOidAqo7/PqE5gE4ZabgDzWS0dah3KsnZHj/Kyh799aqCOyl2Xn4sJGU0EYCJisHbz89IZmGTqoAi3Y2YQ26yeg1R2K55sNmLGt4W9o3kYCzyXKas/UUSddiaQefjx6Sz3Dx+J9ipkPaPODzdzE8SruT8RCW/YmTh6dk0+MpYLUanl3W+Pxcnoc2RC/TEpisbGoCzszXuxcwu+HvJ566Th5cx6yg/c7oBdDwkIDOFkkdq6susFNiCEHHQtKOOnkT33MdPB6vh+czGuZP8IEaLJCC/s8RUFLa37bG+k9LAXMH/xySa+tvBBx1FSRPwpAUg4Hb4XsB3fSQAFmO23eYmEckYFUI6gwGN+i3uoXgSRqS53BBAmruDcno9VKN2PGiCcTYnhiYQyRMRUD7fH7kHymguir33FW9gKK+u8FkhoRyXz0koOk1B6ArKyRaRUB/Ho7Bbo2exL0PDEomKyRg1Qvoehs8fnJdl8ObFSSge0ICTvRGoyZglQI2jJkCmr17p4CRunvyQlBOwL5li6ClAhJQS5GAzQIJSJMxPh/mJqkJOFgO3oWg4hoJOE27ePy5k9QE1MPpuxfQYm4T1DBEElcENNK9DsPO9ZbzcTD6CAlIOvZ7L+Broz95LyBPAV0dCccngk5MPN6KgPpdQTJ6w0uMF8mNuhCU7wWMnK4AdG6ccq+p4PnEgOdL70/8/VUEzFv4fBPvciwnuMrzHyOgJHflf61W+V2WQnzz51RFwKoQ9KMXkO8F/CoEzdsI+A8CVoWgk+cYyVYRcF1Om/sg4Hq6Xv6DgLwQtCLg4bVe1xNBqxSwKgSdtDdiwQtBcyHeCB8p4MdE0GVum84NL0sFngJ+7QXkvYD/MQX86AWsCFgtheAErCaCFspkWROwnejKJwF/nQi68IO9kzeici9fuRfwVwJ+7AX8pRD0IwUsptc1nq/X8fV8q7WdTdxZ/aMQ1CjyQaz7kjtybptFWhMwH8/o/9QLWBWCVhNBeSFoRcCPXsBqIujvPQ7m6184/7sE7PZk5U/pBfzucTB7NxqBN2c6Y/ONhgRcIRmiroBkWQyROI1r/i4EjQ5ImH6a1oWgfCLoKiUT8BQLCTdoPiROwCQsU0DNAYnembqE0M31nKeA4lIJILkFI8IWwR2J01CQgLB5j4NZHpCAbiN9p4BkiwRMkheSqus6LdpMSQ5zrRgKYTq5P+hSL1PJ6xBJdxoikexNScAECRjuJtqDmhoSENb9vxPwde3n7DQDi9ouXv0uHl0k1z5HAh5nbwKGm1GW8RQwbHh4fFUhaIzvbZgTivcv7e49Sh6jOgVkK4IEBJoHJXnxeHM0Gr2+8uyTgP1gtebjYHgKeDisbFiw1pAwO8bnx7giASO8bmfhRc8KOr9HKXitMyH+2c1qAqazPRJQHOD38xUS3NGTdwp4IEjAhbDD58NwkHhVL+D8siKMp4D2emVBEGs6C6YbGP/Y5Wq31/u2Yds/ngJ+83tqFagv8F+2yYKNisQwNlSHSDaQOPliQ6lMBRHC9QDJdLL6cyqrZeGhkyMBRzkSY3O+1wTkKaAjWBpEZxfJs1LImKeA8+YLCYivvnJEUtmL1yeu4GshkqTF8PEDQZvmnIDySnxCOkzx5xs+fjy3h9IY0uBg5Sxs6nUKCIvkTcBeORHT6ZeFm94DyUd35VKJDTOF4GhsWnRp5j2ASwePP1KEOd0nqx5E1yvef6+LBOumQgdmS7Bz1iwLU+1yD2BFwHBj4Plm3kopX7NIQOZ6GTX0cqnFMkMiVymgIpr1RFCeArJBuWSCLK081GZIwOnD1yFYKUiw8xSfz6moDXkhaBg8vR49pCMk4G0LJIR2OY7nJCABD1d8vKoQFK84m+AEXTyeyxC/fjxbOswuZ0fgvYDFqCSgcLeFYJuVSyyCQxfivGnihf0aid4ZgwqO1kJC9+7lhNMseoHzXCIB/bb3cwSUhda//1Pl71EI+u1LIZzdrCagxxQ5I+Zy0gA7QQJ6QwVJ4TqTcsdOjCSBu1wT0FrAUfDYGomonJCA+niGt9ceSMAqBfwgYCPbqDBRzJPACag9ZhL05cVD4ONgOhoSVPeKK3HcYNIiA/V04ymgRy1FI+PVcAiTcVYw1xZPD2JMl2MYoNsQR8+EEtt9p4Be4ylvyWWGBFSLtJwoepIfBLxBE8bjM97fFwFH17I3rjk4P0gy2T1g0nKRgJOGoRF3P5DqFPBMkHy3pCTg5XwlvBBUCJ9tfH5mBeMpYP5EElaFoO7ojgTtjSevmoDshgSslkJ8pIAVAY1JchPc7CIfSV8oU8DgcmMe8Y2Y3EftFwyD9puAh0UggzpL8Hj3WyRgYxU0wNDoLXd6q8ucgIIEHB7x/l3YyBrR7+0W6M2SgIP0TAkxdgqQRbvszSzHwTDrieSei0fhZwtBuz3p2/5Z5ccJ+M3vqYqAvxaCbsZx+o9ewEmxaFufhaBVL2BFwO1piYSpCFhNBK0I+D/0AnICVoWgLMp2n4Wg1Wr4KgXkBOxHC/hcDV8Vgv5KwI9C0GocTNULyFPA67qr8RSQE5De/DYvBJ281oNMnyW24ZwfnTIVG4YSJyAvBLWvEeUpYFUIynsBOQGP5xUbSyk+Px8E5Esh5nHjMwWsVsNfzVv6mQJ+rIb/lYA7IWt/9gJWBOS9gFUhaJUCZg97JfAU8HDZKp8TQSsCVoWgHwT86AUMz3P8PntlvzEB//ref5eASqsr/SmFoOpPEDB8BkjAoan5dJI7M3z9InHYLFd7VDMUDyDsluNT7qBRt5GbsFgTjQTpwMlopjOjJiCsoEf1/SGBOJBJHjyFTKKbDlnCnB51IXiKjzlt7KMQopYzYr5gOgW9hqYJs8RHYkUJEqy3RAImhYKPP1mtKVXvZA+QEpr7I+JInIDhPH0TcCfjz1eFoKE9fGxpqpQELAQk2KiBJPNZnkI48fD+FE0H2kzUshCU9oUA9uUE0pDVBAy6GhL4bJQEXAZI0Gn+yKi3UpFgXYEKwcTX5tS9I/EWFwnvb5hmGidgaO0GJOyoSM5ZB78/31Kas1R2NZqcLhl4+yd+JsfTjNLBMF9DYGiDPJwMH0AfNLLBn56GxHeKLMbnY8TAze1Ski8oaHe/SiG2STleZ4PETe54Ps78iD9/PZer4c/RBOK9SXKWUCTgcpb7sNyM8fnYzpF80YLNwFl2kYBTpo3p044sgNlMZ+HWz36OgEpLaf8p42DoN//r6rp5eQIjTzNnK70kxrSnQQIHJI5561PabZpvAko7JIQzPrwJ2IOXT49XUQDHa00Zw88Jn/pD0CCVthYL2Q0Jd27gKzkwfYNwAk7lXAEvUPDirCLgUWFIkjif5mysIlnakfoEt6vg441swaK+oY1hRuaWUP57oUSlYc8CZ9V1hbC4IQFb0/s7BSxeSNjQKSdejvxy/Ap5SbQYRD1I4yF+vR3nFeEaEB+l8us2ko3s8fziYGXngdZBAo50U4Ggp5WFo+Uq+KhzUCAdazYLz4tXRpXLXYJIb+DXi9g70oeP3098byr4wW1TExCsFRIwf7ExfbTnbwKuCo/STmeMn7k0QsKtXKZRb4e39/r+eyKoOiL4NUxtEgr3vkRVd9SE2aBckrFn+PuZM+jj8QZISDPJ3wTsPW3Bz9krpque0MX3nGMSlg3xfCoCRvIYCV2lgPcxecFiyIxyMcsPFoIqrd6/r7H+PVLAbx8Ho9puAXanTNEOWyRM4k2aoJnlnruUnDUiPpGAVS8gTwELYfEArbghAS8Uv39oTG4wtLuF4HYkJODzgARUV7eCuLPehRK3c64J6LSlvxMwuZ7xnWO4dQrIx8GcyA5JdL8imWwfCShc+wNOQDhPJ+WSivMExvYdCTgzyz13VyTgQBHOAmTdslCyXa5W35d78vQnEtA38Hzs06XsLeyZPpkcAwX65h1JuJaRgAHZlXv04E3AtdPowqjzvBDPTZFkK7giwYxTIcB1nsScgLq/LXLIVkjANUMCGsfZlTntVVITcLotkFwVAV8HtwnWNMXnjy26EjkPjboXkBOweX3egDyKG3Nu2zcByS1AAh6bSEBzt1B4CugMinNBFLNcslES0LuszToFNFdRQbyGfK4JOHUnJ8ETcyTg6HZ6EzDpnsdkNe3i8zXZHXNHVc/ZjxFQaYmtP2UvIP3mQtBqHAwnYFUIOlgcJT4R1NjpHcoJyFfDfxHwYxzMVwo4GotRS08nV/WzEHR0WlucgLwX8GMcTEXAr3EwE2032n5MBP0YB7PD66x6HEy1F/BjImiIH0U8BRxF3sH/ICBPAatxMHwvoB6JRz4RlBOwSgGrXkBeCGp7w1g/G7vu517Ar15ATkDV6275OJjPXsCIrmoC8nEwX3sBqxRws2WLf4yD4YWgVS/gOX8tBE7Alt97OoWyWNYErApBOQGrvYBf42B4ClgR8MI2i/yjF/B0o3G9F7ApdPHdepHiuhCUj4PJCiQ4MZHcvyMB//pc+u8SsNeR2n9KCvjdBOxv8xHE3Y7Ogs3w4SOhkECstafE3xurHvXYvSYgozMkjOSJFiw6EyTgcIoENF6RAVHaQMJVvYDDR55AODuT3A/Io0cP59GyHACKBHQCLaPNKA1hqU5GjOnd1ZFOBkg4f0ipEM6mZS+gfnE/CSgs1XcKaJgribaXTg6L+3hEAnpSHzSXRkjS6x7JUxhIwPyRO0jAHG8v2dCirHtIwR8PKWPp2gW6fqYxuIO0L/ClEDe/XHrhnyjzwQegREoTmEVtfHzdQQLeL2Xqpj3fBLTdS8BTQHaPNI1Ot86bgPcIyXk9V0shkIBho/NOAaPDBp/PcicElV/Omq+G5wTM+szmvYDMlR4xHUwdBv5ogQT07UfBC0HD4wYJ2N9nGd1peD5hHA5ynxjlOJgTm4BrzEkedq9I0hPg8TnjAs9vUeDvS1wiAZN7uadxOYQxnRfMgljvIfnVyw8SsNfp9v51NfxvQkDyzQSsUkCmqEgop4uEQnDpEDqWnfut5obSreNIMBebSDp/UY5DMUW8fWM6weu2xwvozVVbEMr5lPnLLgP8ncUaLEUPb58diUVfd9qH4BgZxE/7rxa+JkkPQnPn4XtkhSRJT84Lkvw5zYPGbWPReEaesIjmSKaXnlu0vW2NIYmnSMDD9CnR1XqLBLRuSEDN82J6KidipsPrm4D66/4AV0KyBspjI9FWkzQgXeCFcWgvkIDO5NAAd9rCr5OD16ODoyOC6xMk1KCPx2OFjgKLbYbkclWvXGwilCR0kcSK+trWBLy6ds5Ewyv7d+8Kki+fCuGmgwTE62Ak3HJt5UEi4+WFcDni8zl44Pn4Rn9MzaSccBorDpJNJRo1SFoTkK+G92IkYLRd2iQ4qHh/g1RBssrJm4CWpvXBVz0gIV5CF/Qg4/M30ze2ECitTU1AfykgAd0mktprZCosdhRJOrORtDtyeUFUqEYeTgn5sV2b+J5SpD9lNfx3V6tc8uAKfTE4C5yAhTRVoa/0yj19uawRbxJ0YHwPCwKL2dknB9XGv6798CjA00ZynHP7DpbSvRI3H8tlYeipyQkIu60yJnvrpsL0OT0JoMyQMM/hVQI6M5BwFQHzGB/faptIQKfVbZHHZX2D/tQuV6MXbwKOkhwJyO4zJFu3PwEz7T6Zl6WJxVNAu8nOuVdkckGsCRLQXMTlHr7TuUXSs6cCuZYTTdUOkmlbkuiDgOmoXAqhAJJu2ksoSS7tLpC7e2EeyZFkVSGo+rwiicemHJNFWo7HAakQnMszqQk4fJSFoHFTrgloimaZ4jXfhaDaTnmngPnR64PakpCAw3WZ6t2fdxhp1g3PX8H79/LuC8ZdJCDEYdmruC4LOaMFHu8qNB5EHzwboKn4895AUZCoeeMM+kDC+7f6SD5debbAvE/OxFMJEnk33ymgzxUk+dPD53saLa4wKcYn4hR58nME7HXa//7PKr9JIeh3T66uxsGsW73wk4C/TgS9dk74fX2/m/+jELSaCMr3AlYE/LUXkHQnBh8HM5rCaMwJeIFFnv+aAnICvixJ5IWgvBewSgGL42hZE7AqBEXeIYF4ClgS8CMFnN9mQ2fTT9bEGMlIoioFzE/26v8xDqbqBaxSwI9CUL4UokoB/+M4mKoQlPcCrr2ezAk47nrio+4FLMfBGI0Uz+fXcTDbyWzmrPBHGC8ErQj4kQJ+EZD3An6kgL9MBOUEJHlD/SRgK8969TiYr9XwHyng1ziYMUiH8W9JwL/eQ/9VAnYEqdP7U1LA7y4GyC1lBKyY63lIDplPbxYSMBKQQAEVyyUQL8LAdad9gVm3NwGXpqMxf5H9PQUM7lmPDheXdyFoc4QELJYmEnCd6ELoykiYCXUicF/FiAVy3yk4AZe3Lf786a5ZVLIPAGkjLff65UjApEACxqH+JmA2uGz/QcCqEDQgK21LD/2SgB2C5CO7rEUXj8scXG+CxBPGSMDhQYkgXCCReCFoNQ7Gsw28/3OGBByckICJG+D5z0UkYByQFJYdhsd3iWFOaaAg8cKyd1DYgkaXcupBstgPCIvT7EF7VyRgkm/fKaByOGSA7noT0L2Ia3BPORJw2cfHE0+5DVE4HpIAHllMZdusU0DWSJB4M7jPwZkLhDElwOOxt0oKrH0b5MH+ht/Pi3SCxLOJEKItPwnIC0GjNZ5PoDv4+5gZSL5Bc2VBNCJ6Hpy62o8REN9TUvdfCfh7rIb/GLL7Pe+pYSN9gTsLkFDaA4k2bh/7sBDndh5eH0iWioCOebPwNVeS6HYfCZyA7NTeAE375G8EpLNC5ymg/9ySMrn2++BNLkhA+eq16MYb9WAhdz0WRmNvTom6EsCf+EjA6wjJoqRIwJTa+HjiEn/ey6wJTwGDsFhLVDV9fE9vIlfwpVc/pnSAhHV8MAVfK1OzWSw8YOF2kIDbAIlnP80mQMNHgq3HZEvbftSEQIzw/pdmrtHiniLpKENCDYdIqNcm6sG8vcb789JXTcDoMkMSX2l/S/d9pwvePsbnZ9bbHOnyqtQEDNIXkq2XHUSInyoS8DIULMp6+Hw4B1oWsg5eY2pcHyOYnZaOED6svCZgtI2Ahba+edBVyESIkqdNWCsuj19O8XjPl3IiaPGSaJRIfUgjE2/vF8KDuiZDAo4GU+LDA49f7CsyRHY5IbXjlXsCvUKDWfG0BNYIvZqAC4EaAvOOP0dAfE/J7f+rBBTE2RVGgxAJuPeTI1m0kIC8EHQyRxIN7gsRRrMESWPOzzFRbgMkk7ZGQjiyoRGt7d7BdGZIxtYDyTMz9yX5rkiOaYEEDP2OBnp2QwLeX0jAzk3vQn/4ehJ4qgmQ1dwtwDAuV8YLQTfXNwGdqW1SslSQgPSqF8w7n2YtkoXyBKY38mSOA2fgKeD4wPD410ckYM/F41FpuSqdrM8SJ+DUuuP9weXiE/PV7QGxWvj9yEpavBdw3LsXubtv4flq+VMG/MxAAioECeg22zIMwhsScNBG8o0ctwNTBwoBElOek8BGApphjMe/3Z+PpNvSBRhNCiRZY3rRyI4kKuCnZ8Gc+FaO1+nLBAncQAI6Dj6rVS+gtvuLgKH7FGAotcolFXsk4FZcKDCVlni8mi0/yLi/bsLkMr4TyKkyJ7GKBKxSQDh7SMD184rHMzohAb9SQFUoU9S4hwRsrBo3GDT9E/GkwvgxAuJ7qiX9GQTsCMKPLYUwfHEPnIBVISifCLrK/FddCFoRsEoBD/NbSPhE0GtLWjrrQbASjHI3EE8Bi/i6YmMvPsScgJuGeqgJ+DER9GspxIEt4joFXDUKgaeAo5c9fvyDgP+xELRaCmG8HHHOU8CKgHwpREVAvhSiSgErAu7dR8LGYO/gH4WgS2UifhLwP/cCloWgH72Aq8doURPwcT12PyeCqvOr+ZkC/krAr0JQQxhF4/9HIWjnNhcmjwseT1UIumtMMoEvhahSwGoi6GiYdHqfE0G/UsCPiaCOPW5xAv6+KaD4v0PAltz+tpW7P01A5Zs/WhV89cFiKuksVFbg06uwSiBtDd4EbB8ED3ym9AX/vkfCaFR9p4B77Z7R9SivU0A+DmbZuafgEZMIvjHXeigvtoJkNnkTcMzMCJaX6ShnhY8EdEUHCddvUyG4bB4Wtb13ChgazKU07Iz2MH+WSycsdpfoy2FbiKfiUGDF2GnR042ZkE6jfs66ImypaCEBPTUvJ5R2kYAHEQnlTeU3AV+2WRaCSkgkskFyuuYKwJ2WB6q3MqCTtCTgriSwoj621Nr+RUBv+5jjX0axJqCfXZFc/pB5wDrSgAQSebSQpEjANMf/E65eek3A5eH1JqAxvqz5XkCm7JGAzjH/WyFoquG1dyr9RUC1d0lh1t6+U8C1iMfDVuVE0YqAVSEoc5ZIwMzCB5Ba9wDmiY2/L8eGMS8EXc6v5ZKO6aNOAf3dSGeBZSKBf+qjtSWLnX8dB/N7EPDbC0Gdci4h7EdIwKaLxMBLSySb+yx741zPovlNlICJFpIp2SGJmIIEjMW5QYLwgMSw904LPJCmOS8EbW6RKIEytvKQ2Hhhpp6zOgUMjP5GomM/byChjh4SJd/MaWeTvwnYll8W7fTNFycgO95yiz4DfwJBtrIE/9hAAkIvtoA1h64QsA6Sx0/x9oGfmUIoRUiwjS0+AO5jPN75Gr/uKEio9FAezzwWtjSWxSYsFx7ev74QNOq88pqAYaJ4MWWnVQ/gVI5fGZsbfA27Sg/isYkEdK3NlvazURfieIe3b+3eKeCi3XoTUPYvIsxkDckXR8yicaT1Id5v8PEqAmZpOd6m2UcCik0kYKdT9g7iJTJj6dJ70F3uiDC/6DZj0wzvL56vmhDv+hZhstPv0ZfZ68Ny1ngTsH1PBXCHvi2wno3Ea4+JDKl8ehNw1ZE0cF5HSwgbvdec2gNHgLkSGkLYXZEfG7GE7ymp93+VgD1zcYVBHF8IyD0kzFcK6CxaSLws2okwDBtIujNBAumb2ZMT0A36MiVNdVIT0E3wHsgg32ufBDyfZQ3Mxv0kuGwptzgBJ0XvyWDsGkCiToAEnZvX3Fn1ui1yDhZ3GLaRgDBsIAGp7o1gcNwXOSxlJOJa2Bsw2uzx5/2mbJHTs30FAkhAx5KQgPPn5AGDIsKfP3aRgMFjqcNk7hfEuzfTmBwmdg+sV3rB+5POLeKaSMBB4CABk1wek+59p4BpOEjAqhBUo8+/EVBe6h3QbRu/3i3OcxKlSEDrFuLxVwSEYvICGpv4ePMmEtDTkYCT4RoJfXmWEzsbSwJktLsTngL2nk88X/lyY86AICnNS/sFiICCuVEHCdjoIgH1QxMJuNgjAY3w2YTp9nEnjmYjAQ8jJKC2/DsBR0skoIvEG5NX/OzBdF2mqAcbyU3nSE6qJicG6+TnUkB8TwntP6UQVP+xFNDotsLsMwU0BmGLE7BKAfk4mGA1X3MCjqzdqOBLIT56Ab8KQf/RC9gtSfhrCrgbaie+Gv6DgFUKyAm4EJ/ePwjIC0G/CMgnglaFoJ97AXsH+knAX/YCfkwE5eNgqkJQU2qq9TiYLwLmu+OiJqASPI/Orj1BQlUpIIFWkxOQj4Pp7wba/yMFPO6RaFUv4DG3NvnHRNCKgKNruXr+i4D/GAfz1Qv4sRdwNPVFPJ/zinACVing1n4h+QQx0j6XQjSEocR7AfO5kwnjuY+E/x0JKP3vELDda3X+FAL2vvmjVYXRmKeAgdTTfKqZlwSip4gEs5W/pYC+pCBhbufIgnB70Jg/PjkZ7ZwOBqSdcq9fLGY9ml8FJItU7vWbb5GA815aEzCYmUg0fJFESKTnKOcpYNULiBoaEL8hanUhqDNE2wQPdT2mDJwDeCskVfDInHoiKGtNRyRULPzPl6w8ntuon4d3B45UkCsCCkhAYZJJdHQW5jDfnCgL8/gJNNge6kJQ3gv4GEcA81e5h29QIAE9SPH40b+EiZm2pW1PTSF5tZC43ac2p/2RGoDX8JGMFQFnceSB55dLGqoUUL8dAoDd4F0IWvUChs8OPp+Dy4PS0eGwhrl/QwLuzw/g42CW6nnIQmghAQ8i8yGcTJGAqzPUBKxSQD4OxrhESMDJdiCEW4qPJ1yidwpYFYJmezyxcHhD4j4m2hgvlw9I2sOOCKy5QgLe8RMW8O+CzvzbIvs5ArZ7HeGPSQG/+aM1H4oCJM0ICUjFvkTn81Yf4CbYeZBRJFnXuCABkSDlhND+FkkYCbB4ng3ii92XzwtB4d5BAtpLhl9LPl48asmbgJS0CIRiZrBgf0RiPq5mA9zH1svZ7olkOWUrAcLXHn9ewUemu3n0gkWEhAqzDhLQ3SIB/XxoE3+uP3v05D5sWEi6R4I0R9JMu6MXRKOpKfhBgUQK9+oTYjjh8baXSLw0aqmQXmQrD467fEtTx1IhVKZ4/4thubSifZDAP4dvAu7v5Sr2h2+RUMyRvAt8VeN7+owErApBQbp3YWm8bMFnQr+gQzZCIi5ThwT5imkUP8NEWLgEyZVd8Pil418ENA5IwDZeJuB7ZOgIQXbIKW3b9w6kV/y7xhzHa9HCiJCAhxcScNLwevQ5klS8/9Ai/pR5NQEjy4I8fOFfeE7AWTCZkvC4QFILdjmepj3F32dmlRNAty0N0qZvk5BO+xnda2YLguceCXgb/yAB2z3x39dY//90HIwvXm9gzKU3AY9HTwPttUDiLLdICnl1lZBgKpKku0rmhDnluJOxeGKcgIPn7FEXgl41JOBysezD1LTx9mRhWmRYNDWwe+xMPKVtPIg778ow7rrPnBMwfZWFm93LlblNq9wzKOD9qZ0rEm4TmGPSP4QjIPIJiRb3ZxLprMKagN5kgz9fEdDuemcBpkckk3Zw76DtpUvuvE7nHhG3SEB1KiHBmtJlTtrrU6MmoL00WmSq7/B8TvcidxrkbJGVuFZ4CuhaxJiTfqurgEYcPL7FFL+uCKha4zcBqxRw8AyuAjynSLoqBZzYZyRwp3OhRBq8CegJE1kj99OUwFjs3wkkXSRdjyABJ8rkJvAUsHE5CUBdH5+/0Q3P5xqdejCZZW8CQklK9dbDn3ctM+MEpBMkoNNN8PcVqacO0Nmk3PNoJRZZeA08X9so9zYGZyBZB59vQhr4+2us5e2PEbCtKL0/YyJo+Xn6zZ9TDfdUF4JW42D2DdrjBOQp4Ok57jgHMY7ZOLwHxUcKyAmokO2G9wJ+7AU8Hi8rge8F/CoE5QSsUsBz1MzJr3sBP3oBq72AnIDVRNAPAla9gDwFrFbDV0shqkJQw7KjLS8ErQj4UQhajYPhKeCvq+GriaAfKWDVC/gxEfTXXsCvQlC+Gr4qBK1Ww/8tBbwg8S7JoeAE3MFu+VkIWhGQp4CG3VX/cwo4JtlA4qvhOQGrQtBqImiVAk6UINzyQtCTEa7+0QvIx8FUBKx6AT8I+JungN3/HQKK+N76rklrf1ovYJo7Ywikhp6zhQYxJ2DaLlelX46aRt2hyQCcPiHB00RC4BHYSBrjTUDrJhqwUIQBCRajp0Z9UBcQrXtE8E8S9Kh5QQIGYYEEnLaRVN5UjMCzk1Ee6utVQdvOyoLlXEQCMgEJuNy/CeiPL2tKrw1zD+E1RBK1n6pE7R7ZwqzBRsQXHg7KLD5YkDwmfYGpwuNIx2K5V9AjSDCljQTsDUQ8HsHAnz90dKBdS40hXGYlAXsPiwYDwYWEzPH7L//h0/UYCZhGAyTj2XwgARejFJZZiOfXOpbjbLrkTUB6wKvx0y33IBg2Biw83pFkCTuEkOQ7Kvhxv1xqcbtn4HeikpRLJNk1yje8ENQfzpHc9/nlTUA/QGLOO0jANLjh8W8MvL9JIM4hTQZIwKJMJQX1MAdPWA2Jv3o+kICr3AAYCEjAY78c/9JTAkhPa0J4Chif8PeJ1zZIwG0bH/8SjWwI1q6OHNj/IAHFVkv+Q5ZCSN89umKqm20Ib64pcHLs8BIHotUWSWSZSDLpYHaBeRKSan3bbOn4HCH5pi8DydEvV8X3722AqzsVwnGUx/TVjYeQrjVLYNINCSjFPQLx9GQw/P6mRy9ZgQS7qt7/R97brC2qLOvaB2RDUFFpimYgKCgByV8PBERBRUVBj/4LtdYsd4251+xUrTXGt5tevEKSmGTcb0Q8j+AF2T4H6amJyKebteDNwXFBfhDShOKekG0v0ffXs3b56p1bMU9xHAVor1phkD0d5t51QhqTNglMm5KQTe0Qgg1fvXF+eifEGwcCQL9CBf0tp/GsDKECq9/+QED3sSMEGxqChL4gEULd6lkCNZw6GM2PdL5Ep/u9Xw0ZswsSAgroVLSGNJqPjrKm62+eLfirjYyu3bcKzgRCzurUDBBrjZC1cQuEZEdInDhds+DTqWPC1gEdnaCLjM/3L9OLPhtgfBwTAi5OT3pjHQhJk7j/sqr36Hz5VSEEnL16K8MHIW5BmIj2VkSBzx+FCKvO5IWAFxq/OyKkdo1ijHYoGoI/381CuCk4xXA+XXG/ORHSXmf0/NJaM5h31Is/V1w9EPv935Wx+KdlAfd3lZApIAS0dwdCtEFNCDgfZTeOvXSpM/0+lQjBypo7j2iUM9+2n6gYs3OBS2ekM3GctqjGL2v0nTJW2LNwNDTdVV3Q23ODzNgsp6ge+hdma4ORyGTVG+OSdx+CvbwSkjyPhCST8HoTrJH5Mpm4ei1Oh3XNsHcgBAwiQkDzcSJEa2RCxHcWUF2GhJB1FCNbsuEd9Z1N459bscSGm2mLeuURcu0eG4Xh/DLD5T6pubVuNwk780cHdWd1Fezp7SKxxZAQcLE1CeneCDg7RDIu4xUhZMqWORNGhICmOrgVWDWEwKw6D1BZTGh+lngp2XyR9nE1b+8cr4dRzfpqT0SzQzBoH9dXnXWEvYJMVen6PSdWaLe/A06StOG4SGORid6jxdXytd11xoSY6W1H3z8K9Pfa/SKyMTvIOF/MabzPGY03WC8nyBZpUziL5pozM5leke36Ncf1hZ7XtCAEXB2rCyEu/BcCGnvzZW2PscuM6Nzgiq/p+a1yQv4/tqZo4v4pWUD4c4Wg7yzgrwj40xr+Uwi6ecmpfBWCDpew/mQBv3oBvxRB3wh4S4Tjjywgbsv+DwR8m0K8ewHfhaDLS34Sv7KAX6YQb0XQjynElxzMT2v4dxbwqxD0RxbwVQj6NoX4UgT96Qu41CZgfgpBv7KAv5pC/IqA70LQty/gFwJ+mUJ8soC/KIJ+fAF/KQT9UgTNtZecDsv67acX8CzMtz8KQd8I+Ksi6AcB34qgb1OIdy/gxxTiPhfF70LQPn9YH1OITyGo0NT5RxH074uA/4Kr/1kElHrjkfwPQcDfXQiq5OMFJm1NCCj08hAmT2HzyQJ69AtV4Ghyjq4JjPnCI9fB0IgsAkdQuG9uJyWsDpqBzuUJAs9xqsDCD7aYyDdCuDcCNvI1x6SHM+aN1koFyfgUYmL0NYGPnaaF/ZMQLlJDlfljphBTNY2D/jQhxLoVDx2IxU4YTCJ4FW42Mmhdo0Q3nWkU7hUTEYaZ8PLVu/wXAsbOyUbnyQjBtl4rA3YJSZNg8vr+iBAQ/VOEmzZijF8Tuh7fEXLieEd/f08IAXtsQ8i17tH4tZKQtXEMQi5vSAx2mCs5HNzGx4AGXrg8ISSu5QnHsGzUwt9prQgGEgLyQ5+uN3sSwh6fwg5xEL3kaGyav3cvING2KnjlpA1h3Q7Wn0JQL3zkCVz5xkM+20LhGT4hnlVPErTrJSs4sXoJ6zNP0A2kOXe1io6ze7HA8MKY4Kkv04k4Nuj6LhIC9uaEeFGfbQhZX1nNNwI6crHCkK2mAjEn4h8LV6W+8J/Ftv8eWcDB7DevqVEyFtGe718+ejFTAOclIcbAWDOPVy8EZNcRrZmXNbvjzSpYmYMe/QYiQrrubJ8AhJMeWnK7Fnin5SFQMGRisNgRcm04c8HsJ4A8Eenvjc1ThonuThC9BWdels1KcGxCwBAnFvsg4KN8IV1G1/OFM32/PklL9PlLjqXn7wnx+rjGTWficHdaOzkM1ImIkfiSf7lFhHzugr6f9B1TcB9nQpzVUpyiXw5Mwb+4rILeI1eQ+4SY7nFNCHaMrCF6vr3mnqQTkgrBoEv38yokHQ4JAb1B0Xmp0r6yhN1nBfQ+GGF0Xa25r/gzCfa9a4cQlUJItxNygF4tDNDu6YSA8aswNh9XjMLE6UvR9EQIqHVfCqenErmnDZkJU+1KCDq0sOCqOBPhOb7+QECX3mMAS+YqGNCmWXC3+1IwHYaAKYo24xYTZJCHG7r/J19z7s1fWUuhkTE8DgzBG2wJaYUSZpiy2UpwB9tnCUOJnrd3ORMC7m/Cn/u3itTvCb+rWuVPI+DgN6+pUxs9EA7DK0NDJSSpljGtpNvkVlg79dU7ltlDVJpVTch2I+Sh9+vLCl05CziMRiYzVjtCttX4xq2VPgZ2rroWGpMb/f3eIwTUOnS+aSe5EKKII5k9imkHl4b3LOwuLEMWhjtahfflTXBO7GVqcCMEZPKVkPO+MpDZ9nGB2ra9MbsJ6HhszU1cTk8PAW8jWiXHYtigobVXbmfZRWaXJ41ssX/W3I4fG2DLpE8YOClqAU0+LtluPO3ixHv5AO7yq8LkgpBLs6+vrN6ekDSz1C6q+yshV74clWzRWXXQDCJCVAEvOVtuh0Nks/GtcFwzrtnAiwa4bnRCMkFeihT0EwIadkVIdj5eTeYX9ylF2BUh8US4KGx9nqm4XkPD7ag7klgzfTwIU/W7YF9f1vY7I+rh8ujQ3/ePhHz2lpBVGzWElGZNiLvbOVOcb7stc7LEKD8IOHm+EDCy6Xnszoc+Gnp1EZwE6H6OxsvnsQxvzIHH6GV1f6Dn1aFZshyfxv/H1lRv2P+nmEJMf/OaemcB39bwXwj4VgT9yMG8s4BfcjC/IuC7EPR2MHL+1Qv48QX82Qv4lQX8UgT91RfwZyFoXngF/8jBHE8qIWZ037Klm/aS717An4qgX4WgUmeoW/e5tyv04WguT5PZavbDGh42g/bbFOJdCKotbPM7Cxjo8fQvhaD1YZwx/RoG0l9MIdIAnz8UQd8I+Gsv4LFW1Y8pxFcW8K0I+skCitNy+BdTiI8czDsL+LMX8IOAbzmYryzgTwT8mEJ8IeDbGv6DgO8s4C+mEH9fBBz/7yDgcDAa/FOs4X93IehNtxbIHaTQyvMxgc1cS9AqMyj4/JEDWNLJxWSpEzJ1akKK9XmzxlDdK4U7j7YVDM2AENAhhHMf8ACwo0mB7u0OzI+TnQKF1exwoz5mzF02eQXVeRNh5LWa4PZqQrhwwlaY+REhoLQhJFFoj0WcpnT9iTI1IfS2FXrxnRCzVghxXMU4one8aMzdD7YSHGRCUtt7FXYuKqUGqXdykHOuch45hKQHU8swMwnxuLB8uHDNtRg3jxUh7WBJCBgkExsD/flSNB0qFCKOtwkmByJPd11hBY5nJej1MpX7tZmX8NJx+SCgFzIa78wl3kIxmv/oBZQWhIDucf6SjymmOhD77l+C98C9FaP5e2cBw4dIp5HSNoFbh6/RPtzn3EscQszcIQRMHgqNZz3AFhLdSjGcrV+KnztCQAhpPP7an9P99XIR2JYbGDcqId4obgFmpuWjrxwY50VD1xufTzT+6g7cX3YUE/ohPb+oj1PBYw26fyxcHQ5k8R+SBfztiqA5HwzQm/QIoTztVZgY5nOMZHfN3fvqZSqwH8uEYOWKeVa0b2G3Pw0wm/WWBW8iQjD9UPQx2I0s5tYznkNXLz3kV2tV8PuZkPC4MlWM2/FS4KfN6/yyMsW0L3Pu425fQ94pRHTlk0W/gfDpAlwJUaxWXtFvROMJ6IPQwHDfo/PJi5kOtqUTQZoHp3DtOSFZvCYkxTAhZDsLXIc8IyTFc3dVeN6AEGtuujP0BW3F+dLgNUyehITZ80JIpr+s59PHZIwBD9eCR1FqCWVmTugdEZvcn29pfMvU6CKfqWvmq5zuv75txug9tXXBlxEhWnqyuuj0LzZzt11GyHllErpOd8U9Y1uEsJigiomar5h/WjgIYU9cohMTFru3JR2vnckQw3iHhbs6E1Jut69evnGyEnhY0fl7W5whykBILXcJ0VVGzyd4lnbhbuNSgeYp9Oh5BevCi5HGbyLroC3H9DwHB3o+R11myLs3Qvq5RfezD5s+2pJoFF51YX9wTUnCf7ax/psg4O/OrGfjhYArKb5yp+0vZTab7QGNcHpnVtFfmiz2pjKa8oAQyXKWNWtstY9z83jhFI0SUkzY44nLXXIT7EN+1VlP97eozVY37mTqOGRVemSoBEdCkk5Bx2eTo4LLfvAUnEdySdjzhSRmsbgXFuMXYGFv8cSJuiQEGqqbkEnT+xLNkXhjaCcjnbWnPSHgoHhyevvHCbOvnRbVprkWNqiGzmDu9XBxuxEyDoeEkKPHfE4I1NB4Ltq4ZpNNd4KzSKkL56BvTCYWux7q/oEQT4/ikM3Di4LmlhDONi6Xmpkd72UqsbszR4IL/coPnTGy8fPO7IW1lJi7i16+gZsH/b0RyywZnnu4Dg614IznNH43mTNUK4uQ2OvGwEbunuJ0v2kE27HHJsteMDvPTw2zp3FMSMdWA5wfkO63zMYKG++XE1xUIc2Hv7kCa+vRDGfbQ1tYi96mYrfutMaJ5tH5t6+saD1JJVQPOiF9eYtdlk2zCYKc3zjeLnHOjvLwiWopXbidTC/iH0PA4UAS/hlyMD1gvzkL+CkEfWUBtdw/KdOi85h89wL+RMCvQtD7vgq/ewG/5GDehaCldCYkfGcBjWi4tqrd8iTo5S6oPlnA23RTFloz7pmfLOCXNfxPBPxVDkZbHg/1RxH0Omp2fKnMfPhSBP1kAd8I+JaD+ULAtyLoBwFPNo6+C0F/ysF8mUJ8+QL+2gv4NoX4QsB3FvDWHpIfphAfBHxlAf8bRdCvXsA3Ar6zgP/eF/CTBXwj4LsQ9MsX8I2A7uww/YsczH/TC/hWBH33Av59EfBfS+R/FgFHw6H4H00h/n+aBewLhUHh4oGQYFVjDn2lyHATc0IQw1F0KHavrJLsE4KM9FehZNpYGEUjRfD8Q1ODZZ9MdO1U5a733OmQDIwr+l2HEInvbID90tij073MuFfs8ho69oBIT+zpnO8DS4azYKwo2rTVwtXHLYIwFDjGhICC13dfJg54OmOy0lTuZV1UYB0WJ3Sis8Y9odfI4G6aNWZBhxD1kectDMyri26XEZIJvq1DuNjkuJmPCFH9xTSE530co603jHvOJHdB4Q1dz4oIGZ8RhrCNtylm9QEK/+HS+RyF3kMo6arg3g2lgokvBOh0aHw87bUhsJXmYdobzgWeh60EXnMNMKtONB9VszNh0OMFOitOSNscCMFSQyjQ7qdz5g4LOp94ESx0R1tCusJQSrCehJCZ6ajMGxWElD1stmjdJ8C8XrctQT8aKW4WR0Lg+NLKwK4DA3FBm653cOl5jZsixGh3pPsTInpeXXeToRcd6XmOZJrfqqE/9481Ifl03eZ/LFwdDUfjf4ov4O/OAmrF5OV7NyGE4g5DKE7SAnFCSMerl4nAMi66mN5KQrDkSoiyNKwR7QNDo/BjgZCo83hlrZ6yVXDxUlRQt0qFnF8JmcKQ5QA3ScdsxQ3urU6CCVPQAX12dbl/nDxlOCRXQkghQsaD5pmAMtz00U3cVeGnZ0LKbFuuCbkua+ZKd0KoTik5GIQHToiTzFq4GVzCzdI1CTmnAv2GnPEIk5KCX/cyedVMz2VCppX9km9ZcxFucT5Dt3msCtfVuQsz3+igl4xp/FLjVLDt0vYfXB1C0EfzlAjZXnIqhWYxT+29TCfSQQeTJKX5KStC3NVYJqQcnznnjULns5VghOl+RMjVa9nLRKLUMIkGdD/LeEbHa9EkpHMJGRd20cJ9ysaYeonN/PjVS2jKpzH68xdyBhMBAbshQ3/i0/cTi5C2H7sabsyLI3jwcE14WuMBvWNsQthFtq8ASnpe3vRVOHpYEvLNm3JOa5CO83TgiCCjMcRAlE3GsxMv/+Cakn/bvyr/NAL+7r4lsz0PUVvKV45ni5CoB88F6oZ6FxwevHzvjvspsuOTEKnqj2RWSd4Yp5uUEEOZxTVbVwsRTSsjhAvCK7J4sO7gZL+6F7YwH5fsbq7nuExiQjQfriHbN0tCTLcVmTV/xBW7ij0B2UFvuH1eEsKoz46I64l6K1DtXXNWO+sVzjZzQi7/SONRpLWF5mkjMLtvEpL1yqlI4zVq7rjjDTJmpWNc2PT3zl4aJ8xbHBdIKHvnlta9iux6cKY43Zl0/qhDx2NtJ+E6794FW9MIwe77JcPpcUcIKYwIicXzZYrLsqXjerxs2ajnT3B+D+4CZg/DZJeC5kNLp2JhxxJ9ni68Ad3P7satSX9Ts4OfzXHibgjBRmMax9OeLVHf3FsB8w7dn248+sigbAo8K6OWVZfeEI2kpvneTeh+UjdWUEnUG3O8zHDZWqT5VPbHR+HIrSEy0VUb1O0nnT/JaX6mnJB0mWnXAln/krMCZlOaT5fmI7nT+PvZtIdqvLwIBOYG/DEEHA37o38KAv4RX8AvBHRvu6l1DL3kr3IwF0mVP1nALwR8m0K8EfBTCPpGwJ15yn/0Ar59Ad+FoJqVavl02iu7PxRBfzWFeCMgmPr4Ww7mjYDvLKCuNHT9L1OI5b3X/qUX8JF0TOuytvc/EPCnKcRCyzVp2jdU5aMI+rGGf8vBlO4m/5EFVM67jnU/F/T3WJ+SaWMd5t9ZwLccTDWt8m8EfPcCfmUBT9vHnn0Vgr4VQRd2fwAfBKzXt52g946EcG85mJtZbv8vvoBfcjC/9gK+C0HfvYBvOZivXsD7eRv/QMAvRdA3Ar4VQf/eCPjzP5z/swg4Hg/+synE3wQBf3ePxbQhhErNdMb4dkNIUmtWjsHMUgu/TZCQLBsEGNcBMF+3MIH1aeuge9OnBQWMEwk619MK7U2gCrzb7hAOWTDEdOITUq0dQqCrPDkgXqqZ4Dcvq/bjXiAkSQVd8LEgJHJpd8Z0JdH3ZchDkBdjD/G4Vbnf4s4FydSumG79OfN3/VaHdY9d0KFhCm6u02e24jaGOyJA/9Kh+QlCIcSg4XRcOD4Quum4wKR9qgX3jV0CvLJS9Lc5Ezx3Rsi3vBcupuuDKnjJWsnBmBVb5O5cZb5jKxKcGSFYoG7mhctndP5sfg3RvwAdN3RCRLHahphtznrhe6uHApL/QsD6QgiqyzT+MBwcMHgS0vnaCl0IgB8w8ydz7iuHXIYo1WxMjMFc8B5iXsGSE2JyqFRC6A5dv7w3O0LQPiGnW7YVpPI1Q3vg6czvZ7YJwo0Q3HYAuJemrQmhxCLk0oUV/KQS4s0egx3GrUjnM8dtAunsaqOTWLPCHytK+8fC1fF4OPynZAF/t9FK9wpTdLSQEOrWEHIdeG6hTc+Ne5pKCLHpSAztFawFN5EJ4YxaV+h4YApcVwhJ3KtGCDk3sHDpdytDP50CIePWop/qTahBSvIVevLSLNx8QUh4JKokhOl7gr/iLAT1QmuQaz1CIq15IczuhVDPal34zYy1YJ5aWsM1I0S7FM8StIHko7PoccE/XQsFuGt1kdY9IeroIeSQLqUZZgnhFb9eeAu7Tmhg0LvS+IVLqUBeKXO0jtqau2oulJAf9ClG3TMKPLo6EigOIZPbV1aC6+/ofp9VS8hKrwXungZMB20iM7SqFdJvOnUBpKc+x7TpB9zv33kFl+ClIKrVFneHFb0m/E1J19+Y68LTvFkOsaPb6PeXtsBzBRJw1q/eRI/G6yUuRxiKvIsxbY+Md3ZCAqIMOuKWrwV/e6P5ig66gZj6buHNY7eCx72h+bMOVuHNFBr/Q2unaDXiC2FXTAH6IwM3swUhdudRmMDOr8LV4ZaON1P3z8nBjMfjf4wphPCb15Rn3wHV9KU4qS6uFcuDNeIsXLfcBvtSsp09XyLIm4Zbsr4JWXohRGL69MasS07IM25vEi76RSPQr8PIGS4mMdqF+WAOoYzI0iAzUbsltWAdeuOWLSZ7A/Uy7XM8La8Kq26LPh0/tHS8JQQz4lcW66kQUo6PhswuzZKjup01HKPZRWaL0nfpGnexsCbZSGLP7mqEKwNuhb0aEHLt7L6K0IYtc/RwI7NI3iP9/ndN4TR9E9ngMgdU7KxhzvSY6OxmpV00tZau31wvElOOoyWqC+9eYHjeJEy9ZBouFavlqKRjYFl0maO+CtoCjxcan71xJrjQb2Nu4WIsMs3dyagmIY1/sJJDFk2zFa5T587tbjFK2P3SRdSc9Mmci5QQ4k1uhMzRlubbWG8UNvBnE4Tp6S5YYzQq5j18up+1Red7Xun8cRavaSRTobBSyTRZSasf18M1nV85vkw3ogUh6XBeF9jqdD/WZq3iXKsJYS8HA1lx7nRwcbLp+BGuf04R9LWk/im9gLM/0Qu4Dc2IaenDbz9ZwC8EfGcBP72Ab2v4NwJep9fg/5IF/PgCvuRgllE4yL96AT8I+CUHM7IIwd6KoG8E1LbZSf7yBfwg4M9C0K8s4AcB31lALxOTH6YQbwT0VunyuxD0jYDnR7AtPlnAJWD30wv4ZQqxLc/bQtubfvVBwH9fCPr2BXwj4K9ZwHchqCaboTLdJGHnhxzMOwv40xTiowh6MO30Ww7m10LQYAbD70LQWt8Zn17AhdBo5l/kYP6tNfyvWcAva/h/QCFo/1/H/kcRcCAI/eE/xRr+tyuCjjSOuJRn3BfPKIEwvB4wXg805nsFIcMp3ySYLA6EdNqwfZk4NAFG6YQQInnJt0TyCdEfTeaFNzzaFZxXFHRlFdJniqUSCM/FFT3zBMxb9BQZBFqEGArFkrt2P69h36Hoa3O8EwKdFoQsezQiTMLpvOCb9JFDno4bjIuLVnjXlpDNrAZ3jE6oFzw5tCHsnU2IqZ0wCqf7OwVuzWSHqUEvJd+2HhWY5eCMljSk86XLXQUn9bRDe316FUYqeQKzlBDO5h2N+9GWEPjin/a4gT4h4cUhxLr7fI/RxdKZ2yYPgPv4usHNoCLEW26mCez5NkOnnRuFt7UeJuTSIEL3iRrnLKPrGxe6vndL5swVF5jD2WFnzO6oMe+ypvGo5pgQ1Ldpvv2I5mcZ0P3bC2XO3UE41WH42J7QbdQ557OYkHP/ur/kCAvB94/TCoq6sTBlJ0LMe48QM221FD2JA+P9Bf1eVht2Qvu4oPOfDfosKYGHGyN7mUSY9h/rW6I1Jf1jTCGU31wI2q5MixCBkMFfpgAQd+QQo6HAGQ+GggKTabLGdHGxKeSzmAjDnm5iNA4JcdSLIIMhm1OMb47DXXpKOSTbaYGbiDuFq/ZEHaQcQvSdV6/dYMdksKLQI+Rah4Xb9EoTBpHRRUdMOPPbCQdIDGmC7rhLSCabLiHnpY4R+xdb8PUh12F7rraYrHde4Y44IdypbnW0e8O1wK3X+Vnm2oRr3OeeIUAI/a3sY5YmKPhjRUwgMtBEJzkQEh2eogI64SLGgsQFLgwLhMdVX+GGG5bgioxJ0PMlA3k1ofENx7wGnpqEsOvSFtxtfAjBDxN6J6R+JrijsavDcS4pmB4YId34VFbQK0wPA22BtCaMmQT3SUtrZt7lhXezDjWEG0XDdJs7BT8dCJlHIxMIWen+/fhE99NOWxudbEHzfzjT/E9K00G+FwKBjz26fuG1CnoTAwXvdiPEmx9rQtxktBK8VVuU8JiVHtrb6+v8z0KCvJTmGHZLQszpsJT+4Joayv8URVDpN+9TTTQPcPE4vHrX7mbCSrWboh52BGbzjJBkdPc3CJX/5Lbn1C5z+o6LMyFsC7uK6PPAXCuoTownR1+rX4WO+hJ9WPYKR7iaIWuKZ4Bm9UKwmVDXbNN2E1Qda1RYU8uoGbdHEzSTrciskXEN2eB8mRAiiQ9m3zO5ZrXfT3HSjR+FtZnJChOm9y0drwfcUQbjhM2T4xzNw6ARrEmTlOyW3UPUO5LIratVt+wgLlM0b2eBYXu9AXs6/SWu7tMns4LuCpnD4gXONj1Cyh0nBH5W+wD1NHtw57itQ6bnMxcZXARmJcNNyUJ75uM89IXC1oPUZbvzXEez9Bn3erdaYnebAmKCyAezJp1Vzu67dYT6juDXeVwuhIilkyI7FD1mp+2qZvPTZYHw5E+GyyUh5/GS0fjGowe380WdsEt5N1FvX0hdz2WJGcllg4o3oPufLOmz90zHhPBVy/Bla8SuzlOh5wOEjKpJiBev+wYqs3Ur4P5o6mw8cgxcZxEhcHOW8U8hIK0psfdPyQL+7kLQryzgGwHV1Gb/XSHoTwT86gV8I6BePSrz0wv4LgT9UgR9I+CnEPSdBfwg4LsQ9MsU4p0FfCPgVyHo2xRi3xlui48iaOzeVp9C0EXPI4R6F4K+EXAx019yNP9CwOVdDszp8rmDTxbwowj6RsCPKcQ7C/hTDuaDgF+KoG8EfGcBfzWFeGcBP6YQb1/AtxzMlyLoadvdMW2fBO4HAd+9gJpk+ebHFOKdBfwyhXhnAT+KoG8E/LUQ9N9mAT+mEO9C0DcCfgpBjSqd/EDAtxzMpxAUy42gNckJ/hFZwH/tS/+zCCj2ev/ZFOJvkgX87VvrhGUY0ZubkITvXMi6/I5hUyyZz5gigdpuS4xf9n/+LCHEOY2CHfLjCAr/qtHx0XbsYzQZ6dzVEgchiOsOhhdBF/hcf4gAG6uHm/3y5WMXPFzo65sb2vvA5L5jPmqo94WH2XqvF27nVXgprIsMeTygz2jZIowHhUThlrdknp7kIhjeVcLIWxECDfxcBs0eF+j3LRD4JKHzN3nQYqAAcm/nPRHOciFgOo115k1wKsGENxVuxukr6zdQKJwb8xyzzmIheMqZzreyhArDQUAIt1Zo/LvzpsKI7wzm0hupguNV22EW13R8vpnVkKasQqsobEYB76OEVmAJOp0RjW812uvArsIDNweHEFLa0PgVibfoCISw7mP0bAHSIsZNZ6YJvlPbIRjiJEPL2OnMF+xpDjuYPDBN17rgVgYh4vY8OWDU2604t2CWA+sLHsbTUhXcoG4rsMpmT8h+Bs695TSE3G8ETEp5IfCVR5/Nl8lEcFQJGety/8dsrGlN9eX/KLH0N8kCst+9pkTzjGk1XhfutT7ooLnuDfk2Djnv7VkL84m+xywSvcLbnEAG2233mBroMvchqwncdWWFriJ4gj+7eDksxksHs30d0G9gLBLy1e4Fw/uVEHHcgASGr18J87cZ872tKsFsHy4wSNYB/UZeWTsxUAxMdoEreFLcU8CQ6Pv+bORzVxq5CLuL2NIa3UfMX0/ECpwxZpjudLvwLasU6TcmN5je1C3jW3aowMiVC27KFZ2v1FSEk4Eheq5CCIZ9V4aFU8aYPB8Rcw8+IXDAMMHQXBHyLfOeDs8BRrjBNmT+Ri5reNZKjEG8ovkQtwEhZvc1H0l5KLzO3sNXlnBBa2BD8zHsqTK9k/Ij+pvXitugkMOkgxV6h33AvJWp5RBLdYBuOXALfzQSc5DtEpEHJUHs/kn3M7Zxj3z99AQePd0KVFncohNKWeGzbE5I91BMDLcR525rvrKOOn3fa3yr8LaJWIMAJr0T2mPA/CscTCjtJKD5TRzBvff7f6y4mtaU9NvUC/8wAo7hN6+ph5V1UPPcm4C77kpm6vUo4epV9IBBtmmZ6F3GqD13A8Ha8FRmyWAuIv1SBsxaHNcuW85GSEgy7gtO5KcK09crHd1G6wjOsurkrD/sXlC1mVjgSrknbLy4DHFxPCqCe9NXCltu12s0uDviFnJCRNGcrwjBuj0Bh9JdZ8W236IesT63r3kqMrT2Da61RBZsPawrdh6sM5zPtiK3nYr+3j8tZUJORWaO3LvTyt86PZx51ZBZp+Ces3Hc5WioqwF9v7Fo3+X0/dlqOi7sVUoI17LuA02d9wsnKjNktniscDHv03ycE7NlD2UmEGgZQ8HhWZMAPz4jVGpYM2+trCVmS3uO60PZe+kATBI4uZeWrmcJNL/RK8sqjkScJ/aYOZe4oX3OyvbI1LzHHH1muuzaI+Sd50VPsMbljc53IOSbShp93tTdmjUrv4drXe9yu31mwNzZaIlaGtP57yUhuTefLXDqKg/BGZs03jh3IjSXocgdCFYSC8T9AWdHglG87Dt/rBdwIIryfzaF+LtkAX/zmnojYG4m4Q85mHcW8Msa/q0I+raG/yBg56Wo+SUHMw9F59sXUI6m7IcpxFsO5t0L+PYF/CoE/SDg2xr+LQfzKwK+s4AfOZh3Ieh2+0x/mEK8s4AfOZh3IWjgh611qtzoGwHfvYAfU4hfewHfhaBfCPguBP3KAn4pgr4RUNiqs28E/FUO5icCfnoBf2QB/09fwA8C/lQEfSPgJws4C6WbdSme6bci6G0rJz98AT8ISNP6LQfz9gX8SyHoojyZHwT8mEIs+5r+KQQ9dKbpj0JQrREJUfN6x/+2voD9f62h/1kE7A3E36a09k/LApZz7YHJPILCg97ThGifTDFmqsX5SLRLmLwUxrhWGIQQMiGNZwYCeoWqF3zG9gBHscjR7jcG52FRJKDedwkmW2kluI3ulBAt2iXyubgoeGA+FaiJcZDnzGYuYVAIG5mnmK1GJvPU6Q6BnYILha8v9UNh9Exgu6h1CreS13/Ya0Iw4hkDU9aa7yyjDJI/GWA67GvMb3a2DGcPKCA992Lm5Tcaz8ZpNeSblsbX2E4C3aToo98ohKwveXDQXsibjddrwR/vpyVwgjH02WLJOX9JSeiTaw9Twj4KJwcv6QoruNHxbMn9DpYS7DuFjN5yRNczNMcF4b7doe901gUxIjeh6bUz3Gh9Q/BH12kCnSboYrAZGBQ+dlwRljA5oX84L7invvqyLtnmiLa2N7hvNTMTzjNRRf4YrQS/WRCiexN2R77UuOAnR1CgBJp/tzMghAxmDwTFCe7oYq5S+B7tSzjM5SWGbmbR+LqzBAaP8Rk3XU5I2s+E6o+Fq71Bb/SP8QX8zWuqv1sYhPUPm3nFXAPYyq9wUwxyzheckLB33M3QC7upwJ3jSQFQp4DWxUoK7zEPSrhAWaB/jBLOjWqAQDy/wLy65AW/3Y45BNfhHD3PiQTPvh0r6MWpjkkzKwT/sdMkaKIqQftiZq/fjKfDKBd36Fhmwl2B+xVIVgqYjqdb5g/Fvguzoa1jMCu3zDu2dP7B40a/2dWYkOo5nodQTh82ZpvBiXnnuZZAfLnNMd7BpvAWwryC8dpt0N5BzNwBzGs49ioJ7c1xx/j4eCgBCpTQT/Oo8OGsmTC9u7SM5+ecuarp1xDm0hDDjZgULpyGCeB9OsNUObScEE+j+RpXIcaVlzF38hjUYIg0f/45petZIbRQ7WyGXk9PC/eZn3OIIBExUMKQewPrqMOhqxzQ225iwZ8u/RzS3k5BP6qygjfgv7J8+hBpSkrB3REeg6rT/AdqFND8nV6Im4Uluqe7I3iH0G8hnK1UjA59mj/F1hAOadXDkN8iWvOq/sdUdmlNDX6beuE/TRG0EDZb5N61JcS5WDLsT1cXk5OqcC4eU2SwMzaYwFUpXHuQK3BQLB+zI5sy/75Scpge53ecrOoJ5886E18+gRK6basKrtfZutAUGw1DedBlVh9yF67tlrA+4fqrH3erg8wvF1yGkxl3F70tQDJZV7hqxa5g5ymN5zTfLDGzhAnzD49WB18eaJh1zjPBnS3XFRs9TozO33S4FXS3MlzHkxRxuQWCwTDXgTcTxDDsTOnvF/S5N8lOuA47iuAjo32R78evfURhgvcICQkr07LQEtqJ4CrL1gV9yF8NSFOl4E7VFdm0H3A6vqXzNQLtm3q5HOFi/8gEb3VVWki8mBDyeugI1k575OBf2Aot/zoqrFrs6KyznViIo5zut1Fo3/Y1NsdIC8f0ylrcgT26Da2hoN8tHEeyWjAeawmhiOn+IWwrMGLDQcsBEDwmTWqo00uJ00IhpLSDbsiE9T5GbS4R4i4ed4lt+FLApZ2MBMsYoQL9zWCBqWh1CqsdW3+sYWHQ64//IaYQfUH4zVlAu17cfhSC/uwF/MoC/kTAjyLor9bw717ANwL+xRfwpyLor1nAr17AX63h372Ab1/A5XWlS18I+FEEfWcBT3vMhb/IwfzSC7jU5MD9SyHoKTnMrDO/JcUHAX9VBH1bw591nvFFWQ/cv/QCvhHwKwvo+D3l2xr+3xaCflnD/+oL+DaFeBeC6kdFC7+ygN+KoG9TiHcWkPZk3aoOpx3/koP5sob/mQX8QsB76NH3lVwzP1nA62FBCNpPCbn/jgg4+N9BwL4k/2NMIX53L2AsKTamp5nG3dFMIMRJlC3alhYW3FpxBZgDK8xuDmfubFJIcOwnDvqaTIhorwhBhs7kiZuSkI6HC48QSlnOMF71vMJdLrkMfKTcMIsb2r4PwHUIfDo/toNQ8E/60YR6farRWpkOd3vrpw5noyVEvHAuuIOSEMUtzAMhjh8UvisJAPZduaKzL+l6slHUMO/lMWZoEFJBSuP1FuYAba8omeudegk04J7RO0ovgfgRC+GsyIiJG5mCG9bTCuZ7c4HZc+gXPv1yajhJtYZRkViFWyqEaMI0WSIWIwq31yaFm9rj1RdUnSwKBbhWQdMJM0LgqmDeLuQlzAabGzr9zBf8swAS5BM6nvKTQ0h3cSpAR/ExuCtW4XXrUw7PzlhG996+1CONV1EZ4SIG6RUFrqtCCSsJj69wn8a38whxrc1ExnDSZoW3zCicL/uE6OH5YnBvHuwRXKOaYRZMNM6vY8iBzcQHbh7HkPmLlZtAYisKusn61ec1mv+5QtD+UPzPphB/kyzg7/ba9E6HFvl65wmu1NNbuC97FTqiUXEv9wIXtrvFDpORdSg8SdBFKLPbAZNAOXBPOEUtdIubilbcFAXvuWeAFdNavEzZmfnbRiKk26wOhDDLvcC7Q0KWKbtdEI20Ltxsc3FhHi4mmDbuQeBqTAjp5T1Az7iV3NUF3YTO6ZZhcrgdOb8vpAQu91WJKMqlwPcT+nzXbgV6kG4Fr95UOpRLdYQ8jQXm1/dFCNFwccBN6BSFu5VoPP2lbSDiZM+5iYRAd9qgCPnwzP3GDSpYPIcuxmF/Twi3iUzQohuiZQPNx2ValeAx+1XIOi5evXh1BbSSaX5mOGFBdx1K0FXEAbpOQfMleosWBt7jVbnQoesZK02Bh7ZIaTz0FuLqIalf/RscKTLfMvfSHchg7HpzDLV4X/j+OUQIvVWCUXw6crctTxLwQKV3mlvdKZw2lrSm5g8Vk46/LXjgaC6FDx2GkTILuY8rvYZETgnRVfPIPYefEaRs59INhTSejnmp/+Ca6gu/K7P+T0NAZZ94GG+HomCfhWf++lfCBDeioBdeuprkkEi5gRslWRRcavcVrYmaMD28GgXvbDgdVy0H3cFco2fG8goOWb/+ZNL5YWsjJIdThd5jOhf8NXKA5/OlunvtePTe3k51cOXTGqN0ZXJv0zxcYM3WwMgT6e871SwE1h1cMWAOfc6yQofGC44YTV4qsv1XdUbuXun84mbO/c7jWULgvvpxd6nFPbP3fMmMsT7y0DIE7r/7cy8BrVnvsuR+dYYShutTiXFws5jr19MQJvvxEH0z0AvXWAgmeI5wxXAdLZi/MXLaxxVxis4qMjjP0dNh4U8izLrTC3M7iSDBrik4BuORKnhGx5XhITYiZmrBGB+1kwRgSvuQd9RM5tvqgRBSE26Y3gYzemf5hGj6hu3RPfM559bNMSHHCT2f54nuH2eM5v8odDBaEIX6TLVbUBmj+XI0xr2BSKx+WD3HqG/KKfcoppfB2zJEe7KdCd4Uny0stOKJqDXzwpWl5x/z2qTYb/Sf/63yNykE/d1ZwFi+Xa17MY5/ZAHfCPjOAn7Jwbx7Ab+ygHt2jPiXNfyXKcRPOZjlKTq1P7KAncmJL0YH+pyMH4p1xbQoPr2AOoeHde3qSaG7CX2fl4+pdZmsS64nq7M+9fTU/xSCfuRg/PnK+j8KQV9yMJ8s4GlJSHMmSvpRCPozC/iNgP9SBP0qBH1nAb8Q8EsO5jbp6dbePdHncRIqn0LQOj7ufmQB3wj4loP59AK+fQHfcjBLNTrJhNOqZRXb8fa/5GAuvY1VDq4F03rDvvjpBfy1EHR3HNDnJvP1TxZwyyYZW7TXAD4IeF2rO0F/dgLlg4D7jOXs3yuC/kTAb2v4FwJq1ikQ/5YIKP3vIOBgNJZ+19b6pxHwd2+t81tvghSm0dbWuD5C8Eh19PchhUviQHVBP4c93KCeCX4p9BMYjL0JYnkjJGqUvgTKs3IwFrZx4cE1oHBLdC5oD+K88Gv1iNAMUwedrhgL3k1TAZKprWN4MXYCx65egiInGlrtJuEezHkF4tIsMT1bWwonX4m+XX1e0Pgue+aVh14IaK4sdOVxxHl07OcwWt40zPLCpq1DcyXwMdogp1CVuemewrvyuluj1V9HhXesewDmTh+hoxtuwb3VvgWW1U+0F5cd86uqLME26zNawZPCPfEQhLALxBvaY4HC03w9IKTk0h6dbRYIfKicJZiU6hLj4/Ba+Ke7V0Ms0HvIHtq7wpu9wn2eHQD90T5lnl1ADTMVu5hVWVC4jbuoIRu4OUarqc3dx43uZ3mqbQxPN5rPodCrQVA6FJL0hR33vQGj8W/MAINncyw8Y1qJcHhSaJR1JrbAB5sSAIv2hJbTXXK3vNH190vbR7td0PMcBAMTZgXNb5IqPvcedfjnitYGY6H3H7OAfxMEnP7mXkCNX04YSkUmcJaMS9h1RzFmvaMouDc3Sgh9HERXlx7MHdXjGpZ5N0Q8z1vBLRcrgK27qDBcPW4FhXtXGeJACnE/5H3GZf1SQgzrAEPZu9FPeD6SIFbjFCmkHQquLNwkWI1WhEiwbQXeWUcuxFZ6RFw+G8a3x5jCyefdQGsiPbm/bcc6eMHSwyCS77TmevT5XM99zJJtRdczlznYcB8gl8UpD/i1zqFe0vUDtb0VXpjHIXT1RYNh1Kc1sMdRDgOjP8PAYX3uFSatkULtyBj582vBw1uNsHLtAVprX3z5AhouGF21i05U3ArfbhtZLfqxg7bZ0Xmw6V1L6LiRi051enB/90gkeDqOgaGo1IyPL5IM6aavE8LuboLvKYqi9s9pB709P3BXU+ME+GlBz+Ne18y/L0ctxKv1AqO7/+Re/7KQCdF3A1pT+07h6fXahMdiWuFmV50Yx2MUwnAx3KNVJrnAR0daZJvZ3KNwPnkIXpInLhzz5QStrLwKfH3q/jFTCFpT4vifogj6uzPr5/vNQkd4dApb8l4+m6spzfmj4wn+1duJ0LsfFug2jN6ry9JvYbfYAcZ1vuFcCLUQvLOp4Gb4cJkrJzyERgkQ6weFQ25YiDkIKqSYbhYu96y9ZsJtGdH32boQ/E1ZIqBUjNF9PBLmBauDQr/xsYDhVnMZ30Cf3rNmvcdAXnPun3MNQdbkkPbFQSy4h0dRQaePO+RbxgV/ufVruDXnFdpbdcs8ptJnR5KfGAqjTcH9Kd1fJRHypT0hKvxkFrrQtmaKSUenfdERVeVlLDFG9LYB8zLzhHDSoUS3PPu0r4qsBWcUzQgZR7TvTi96CCcRXirC277gPQL6wEatgpmYOsxvniHt69uyxTRXV/SOWkwlcAtZQE+xEuafHxXtU9PwipZ4NAUXH4TY47MZo3dxHMEPxT7AuRcqiHeFF37vMijhwm8Kei6F314SeQr0ZKuHdr1dc/ds8xJKIg+0Yt3gnmK6OpwOhJyWvqc4ROL9Fg5npcGMpXS+uFT/XBZwMBqK/4wsYA+UP2EK8c4CfhCwb3bUf4+AH0XQ/Oo+vuVg3gj4zgL+BQHfcjDW0iYkm3rVXxHwXQjaF/PbBwE/1vDvLODNsgthUawi5Ucv4Msa/iMH80bAf5sF/BSCrurd+kcW8N0L+PEF7OzzH4qg717AtyLoRw7mXQj6zgL+KgfzyQK+C0HfCPilCHroLbbCtxzMT2v4dxbwg4DvLKBWD1f/hzX8CwG/soCwNenvZf5C6H8h4Nsa/oOAHzmYlynEFwJ+ycH8LAT9IKBY5PI3AjKYev++F/DvmwUc/u8goCSPev8UOZjf3Qu4OaYZptOdK/hypwphvEsv6NUyhUujviaBWKc+pqPZUfClVVhCkO62mF5XReE+TUkEc3og5FkOC3r1z0cuCOlEwzOBocAvcymBdqsO0RtaJXfbREsA7tMz4lO6MO6urzrso1zA7OQdGJ8GvgILL12hr9SnwjdUur7HHzV6BVJ4qRmaCEvR6yM/O3vu59pLWdBJr5iM5hvBb7cnF55Lf4rBRh0W3PUuOoz0qYDpvt0LvHEI6ayz9zJ5WGy5N+VuTlsT3R/eRmdO4fIAwekeVkistOd8Lpxpa1RuNgYo14LvnhYVTKf2ArNsuSvcdSiH4JurOyZVJgreczaQoTtLKFxUuhfBrVaRCYd0VRLCjo/MH8uDEITuYoNRbBByrrc1hZvGY4Fx5x5TaFGENRRSNcKwvy0ErsWVAlXsUagx61y4z19SE2MpIgTvxW3BtdM4BGa/nahs2qrxSkg+lc8WJusxMn8eLOj+Og5txaM9hcvXZqiD/HKhCuIjhbOXZCT/sa1Vksfy/6uKoPth4OK29Y4Cr1ULVa2zXeNlxWY8Hs7MChzRmuOuriZC4KgTV7VPzMS6jCZFNDCQorvFJUGnH40FL5w3pTqRwi6etgpjgXS4A+zF8QpvU3FMSBVkLlzCE2KxzlUeaPuWLhkf12g/V5MiCFpCribyI4zyXZf7l+5aAVceAJ4vvlJE3abbwmzWmHi87uSCH4KtorJ4YmLV9UQKWKtUgt5usMW9FC+FqBNbkrrj2govp5jGV0zSmtb484iBP5AK7kCnhOx4neCODRiLx2rHhPZ06WGUJkPuMW1bqyt9dEeMwxkLmnmjq9EqI8Tkezqf1sxCtdMUS8xPisMiELa6mtV2B3E+VlgwWRPiDXIOeOr0R8y/TGq6H4nNcBfLNB88miWqUlwkdHOnEbz9oKvA0iLEzmAxoleCSvNVDQTAYtAoQvAwTRk210uNWXHXhDA+o6x2d7MU+TN/Fl5/ZOYQinsXXck+M35LtqjK2zE9L99UeOz0rUq9qvTmSPzX/e1u9P0/taaGgiD9QxRBx787Y8FPqoxJcZgz/+pGORzyHSHJWaNH3useENpmJaF3zkqB9/vnHDbzW4PphZ24n+IS4JanhERpQPvA+RaYYGwmJ6yy9MZ8vgh1mKQ7BzczdV94QUN/PzsfHpgat5a55SqowX8+JpgFcsXdYS3lkE/MByHLdF+43mERwiM/h+hZNiHlNb8ASPfIQoo3T9zdr4ME3GZF+8y1VzBvXg0rODsr2hetQVV4u4be0yf+IEScDU+vLNu5BFVFHyOWHQuPja8JdCvbpX32fGGuWdD12eh2Rr4/lII75CMFZOMQYTCalLTP2KccsmzXoGvrJ0JGZaPDISKkTTbLKY8es6UEi8BmyOPVjrn71781TnWUY6r0U+6uzl4JwnFYYFa97vd8HedwS6MMs8MtEVwx6ZfwGE5dTK7nPePzLe1zFngT5DjaM1d3RhXs77s7puxK49XkygSc6T10TrOM4oh5QM+PKQvkN3fDPXsbtNAYMr0TtpeYu2IwTMDJb1uk1UznsxbSn8usS/Jg/E9BwN+tCPpGwK9ewLc1/KcXMN+flC9F0K8s4L9VBP0Ugr57Ab/kYN5ZwDcCataFECxK7dkPX8B3FvBtCvHVC/gTAb9MIb4KQd/W8B9fwJ+mEB9F0Lcv4BsBvxRB33Iw18E84/+NHMw7C6gfJgP46gX8IOBPX8APAkaBffkg4Fch6DsLqG+skzSVIJr96AW8xqf6kwV8K4J+EPBXRdB3IegbAbUbG+CnF/CNgF9yMIWmbdm/R8Bf5WC+EPAtB/MxhXgj4E9TiLci6N+3F/Bfafb/WQQciZL8u7bWP42Ao9+8tWqXNb26j2bOeTiJK/DmextRP/QFfzGKdVB63gCD7N5yzzsuWyiPT4bYn19fpgUXERz9kWOESV24FaY6tINrhNeu++TuaLSsIfb6B6RB0VarL88Iw8Oczn/JhMKzsNPCnN185Oora1c4uv4qmntg1pMf3J03QwkC1vcp/Br1X+p9UQugjUpMevtL4S6SsQ7S+mnjZrsvBH/IzyYoYnyh4+tpEeasbkEfZimG/vDy6gOKECo46uhX0pFxMZ5LsJXPI0zU/pN7OFzokD1p64ydKZ1/4o8lmN16T7QssS94c0dGeCpRhe5+dy74Q89EsLf9EPnd7Qj+ahLJoL26gTZ11SOEXRuEkMF9iVZbtszvryk0WXX7CrrijsLJYNCtYGYtLrjZhBQa9CtDB9F+BBh3vRvzCmukw6KYpxj0fLFwwy6FLsvpaoPu+jIS3HNyR0j8aYnppKHQJxEqEfiw00erECPmT4SxDM682xIyrwbcszwjhIm0umCkixR69IX0z2UBR+Lo/1lTCHcjSLhbB8/Cr+JHqW7mQR9rzzAJiaSJqFqgnXHHuwsWYDgt1UddtFg9RjqLJs8ZISPtpHhY8jkP9cke1IWyQtxdLJPHD56Lqp3zHt7WXbWINjOlVfUtXe9Y0XYR50tBVwemMMeiGtP5hcm2VLcgrDGf5JoQX16IOOmMr4SUqyUP1k0rq7vnqY/HoToX4p79cFVkmyfu44kixCO7LdXltFZxb0xcHpmzfag+ulzAstLVIr42baLOic1wO1mzIsjTVlel5lri4aSbPHiIiq4m92tK5xtBEaT2XlEpMg/xLmcGD1rvkai7jpFiebjPWaTe/j/y3qVrUW1Z1/1BFgQVlaIohKKihgJCDUS5dO430V+/49NsMz05xlrzFL6cc+TeRZvKTTpvPEbEG3wHV/feYbEML7JVh0cbWnkzRLN/WjObvzwN4Dcsx5i/ALOc3swDscty2v58KbuOwwvADwhZg92uz3RFCDqQRmyNSSqC7jQ8XT+zmRUY8YuNbAvFvYNq7FsYSeWRsw8Oy2G0sBBb05SYDYNDB/FG32I2NwcUzrIwgAWTeWyK0ZpzH9lRgOXc8rCNbYV+H9CD34aAE14c/CF2MOLwm9fUaDopEXfGielCpuXKI3c9PLN1+9UQoHpKFSxKPMy1O2dEuzpW5O3zihdZe3JGCoT5O9lp8FifW13vDNKRe2710F+vx7rR8ZWiDPh0hq5WNLIeLq+ekmh9hsdH02PnQpooiiLuKnQmQ3oOcwYhk72DAD3ObJi5X4i1ognnFV5721o21WFPUdrHuoeHXsMTgtqEaFE3maN3XrX6Ob3XorIvlym6bf+pn+0BHS8vDAkZhSGnm+xOx4uL9Q6v+vUpG+HjIIF2vy3QlF3SwXRe5Ypf9EkX9GnH6XbcKMolWaikv6uWXp9INxxhw9A0VI7Td9yOdNArarwOvZVsl+FNU1ar3ROvXloxQwv2grJsJwe09SiXz/PI7pTKb8+EsIOBfp6N+4bChOUeL9mtkA1p4RhK2U5k0pGOdKrceYYSzsMM3Uas9fPZ7yvK9E66f5r4A91wbFdQOraL0EzGhW6EzCXd2j4UROBz2SwOG0OZ5gMXj081of1talSu9+UWrdqq2bmcVb8vsz7hh3/OUIhvngv4QsBXIej6aYzUtyNoGZ+un46g2ci2f2QB5Zsx+JwL2PDC7XMoxAsBP7KA52puvEfDvxHw1QtYq2Is/30haML14JDetzH3LgQd52D8mAs4HKXa/Dhqjj8KQauCEOjXuYB/6wiaruuAfdjBvHoBVwZPCPnqBSzUXfADAS3Vnb8LQdVpTdvLO1P7LAR9IWC5X9H5bds0nsvI999DId4I+CoEffcC2u6K/8tQiJ9ZwPdcwHcvYLcIfhSCqkHe+ywEfWUBX4Wgv/YCqpin/BsBi83ZZ5s0z5R3L+B7LuCeX8bvLOC7EPRSL/M/wg5m+t9BwOlw9O+HQvxDegG/2w5mPHz6ePDznOm+StIz2pzG6Nwnku6wsRgryX1j4/WaTmR9ovckZeSU9KiPDY7pnVDzyu3SLhCz2ZCkc+R7cDlTeFskB1EmrrwaiuPIKhZVNeDOq9FWUqRjNEH3sO7p+s46xFDCeIRH3xtxxnmxUZThYOHi7TiYklQnoqZcQJYonLvPOOd82nYKac4a66nEy2Z2aQJln6cjRGlRyufbYYuKb2YrTLajpW7Z8UGFtNUX2GZfoUAgVYHSZzcBj9Wo5s5RrtqKN0h9PEVbQqpK3hqKZ6QGEp1xnNnX9oYimkMLTzCd6e7k2grKPTuv0ZU2T2ak2kGE8VCfYRrNF8xVZ6KqiA8zxUOQzJgbra8kvdnygV7fnLBzMq06QtZhjuen92D6Sqbvt/lthze7qmQ9iXq1EuWPB7reZCQbY0PzFNjLcwzKQZ+kU7J5JRIeUzxnxznnzjWkcDo4rUn6JxS63PYbUTHMlOHlmkayMdrubWXnrij8b0OJWfW2R78n62/QFfWOGZPxwftt4ep0OB7+IXYwo+92L7Sj/EKINSGEOImySPiU37C+iGfZuouEdFtP2yI9yk+6vZ/pAuwHoomN2yJzBcMgpLJWHIaXCGU3vsQ5JMnYp/clk+6xA2eAuVavGBz1vWxZvagDgdcCjDY9R7c03/QglkYVpnvtxFnL5pjD3iRkKeLqSEjVkxXoPdHAcJrpnHOSmAJKpYaY9+fI2fqEy6E0cwuTcqPKdp0+ebiM1RyT/tFj1kBWeOB3ooNhIO50Z7s5CWD4toT+1d5wdrF6apCZ9hrbmoJla757euBNAhlzXO44x01jA+L4IGJjMJ2z5y7Hw6Cy51g8hYNu8/KQtrfhz+jzp1C3hRnXweI+87BWAl23niFdD7YJdpjw6UF2izKsQZV4xGA/PxBiQqbAoNUULNXrirMbQ9YguGwzrALxIDsPi9Ng/lR2GKmtLju90aODdHkRsbh5F9nWHkOEeW82wLSdrXVr0wtFuJxmHDbLxZw5gSgTMnaChywrdWbtMFZAEyoRk/VJYxb4IPzGNTX5tr8qfzcCfvdflZtotME4hVA25/nBhm2ULTF3QeDM7D4RlUk80zA+AOlGW/kIUckUTI89Qrj7emaAZg0viPv9RDa2shYoB85DrPfJnLOKto/KvDlVeBxUI12XOr8D80z7yw+hwtnPRLOVxLp5aJsXSbbF3a1WujrdoZmtaf974x7ApXkKhEDOkBn1ml6Pl88aXcWUmDtKCBGHSVqjLV/Hus7cew7VdbvCGijuMI2Tb0B/5/bQ8YseZ8xx1oGjH4doOBeRmdML8mBwyw5vF06SnS7od0rPIF0tKxQ5kpZZAM+eO0QcpgJn9HKRV5olo+PfjUiHttIhh0A4m2gohaZbliohBN05xUs8GOrnQ4ABxMllRs+fhHSt2FSxgqFOa0jvS5yTbDsJTPHZx7P/JJ0/56JECBs90DzrtL9FddAAgtMBjcltyM5KEiAcr7Q2oo0wozXDrrkCwWKPaB94zlyvrppS1uMajyweyOY51ATlbC0JkUup5YzTlHRWPSx4tO+nkayb193vG7QyHQ7+/d8q/5BewPk3ZwF/9gL+OhTi1yzgaiYN8e+zgOWcEOadBWzUBv5SCPrqBVST9guhvrKAH0MhfhaCvhGwTNazH1lAYzfGNwK+egHfhaAvBPyYC/gqBH31AqpXGIk/egEjhbG3HcwLAevjMPxRCPqyg4mE+vqJgB9ZwFcv4DsLOG5W2sdcwLcj6K9ZwFchKK0Zev2zF/AjC/hyBE0wuf2lF/CNgK9ewJcj6AcCNm3f1992MKO82H3awaRisnkj4HsoRHzcyZ8I2FsRErJ86v2wg/kVAa+jrv6n9wL+a4n8ZxFQFIajP6UXcPrN0io66RSPStnppri9S3ATuT36xwxkuxjtBeXWW/J46gsS5y40XwKt9WUMkj4hTbbu58rOnIRodnyfnbfbroPwPh1hfpkvZOu0mtngy3cPo+u5x/St4+XKdD49YMJ6C90pJ0EMvWJp4dXezTjLudWS4i51CVP7MWf2zNjHitGTdayOtK6ttUsIs76TYlXnRU8+G0eSdiastthOirt+3qs7VCZL38J6c9nIVtJ0CMaco/B6AWN2Np+9jr7PnTBaXJ/6uX/fSIp6ns0wPo4l3eZqQtbFuhTQCWqRGajeOxieloSs/lSWreUCVRi6ZYGO3p/K5oiXOlizikIJcUfIOXL3qKTuXkGbyYpuhUdCrLlirTHiuTmF17NGVKY+SX+Wy2OSwrjjoYnKO94GNacbw9Hdg8XsC+mMHiGvMd/Xir6eHrE19wvO1prSU1qz9fC6jYGz+fucEDfb1Hg7tySlvcQTlI1HoVG5fxa6cX7OajAvqwgjpLjZ3Y3vGsympxQd9TLizmXX/b6MhSgI/J+CgItv7gW8OPwY49VJ1V1jOlRBLgsJC932ZfcwMhC2s6DE1KousjWpEhGyThxiKO9t3T7g0IaBJhhYBHRH2ofHWYTzZl5jdNvfZGuTJTXcE9oee6qEhNvYiAFOzgKL9SFg7lhYacDV0g4ZLTfZnqxZB3fHIGQbloSIkIAH7tUTMDglnu5EE0OAsbhTMJgvXObEMODBgVpA5j/3ujWdxCIspFDG+ngmJGsWSxFi15siW4MhO1/W7XA0tBzLND7KdqbFGrh3rUI/Qto/m/MxMF7JMavPZ92qtaUHZlhfseQ2LmcHSipBL5AYpuMznX9vtuKBG3kjDOR5IlvPI4igb/0extvRhdaEP+xAlqU7lgvdli36LTqwhHiI2bCl709RlWB1/joe4U7IGxkmPYO0fI4Bd6D3BaDzrw2xQsYWdP3PLV2fU20EmBtySL/H0KI1HQUutm1wJESteXomep2LcRHRM0Xjkw60cjfDZp15upWehxLIq9jBdHY1dEtNrN+5psaTP6UXkP9mnWqt7RUT91kSEVzpuVk+Rh4m2mkuO4m78xRhtgqxwnihuyL9mLBTLzb6k4ssu5dQCmDgcQuMnCvp0jEnHaMjDLDB+0q27pdABYO3Nhg+UtKhtKbnatRYREZsvWFW2N5Ih3YHhfZ3pecujhDBzE9jNG5fukgxmQIq3E8YbtiM2YcSO6jki4bZwV7Rmqh8BdohW2N+biRmX7cPFQ7bmYv1JZ5zzqwn5bAXVyfMxsMFc+Xe3Ib5PQrQKrOF7MRfxc1zc6VhMOYVzgm3kgGTYhZg64syc/Scrkdw8g/YLA1Jt27C11+f2pQuwzkD3SkuxJptsZwi3aXI2W36qOEK2RZ98zhjlpyHArR+ZmLFjXqyOfS/+mGL0QUrU11ydnaj433utwZms3Yu2xuxjRU1mWpYWNKcOQJHx7+TnxxeRnfa3pKf8/Accxn6TCLdrvh7DEGvHeEV3ZnujjYUF3Dp5Ixn+ygxp97T8Y73kxRvMBbkc3Amne09/C1WE0JIix1m+W9cUzz3p2QB5d+WBXw7gv6KgC9H0A8E/NkLuDFbQohXFvCNgK+5gL/awXz0Ao6/HEJfvYDvLOBPBCzW3PXHaPhXIehrLuC7F/BlB1Pnq5v+MRfw1Qv4toP5GArxsoN5OYISMkVsZYqEROPosfzsBfzbLGBsXIIfjqBNdoJDsbv57G0HU0mw+YsdzMsR9MMO5oWAf58FfBWCfiBg0jT+DwSkQED7X3oB1xdvaL8R8MMOpnel83vbwbyygC8EfNnBrOuAkLcdPuQ3AqrBYIXzVQzWoRkcbj96Ab0FHd8/GwF/OjP9RxFQ4CYD/k/pBfxuBLwNqzWGhT9k5iC+CzC5+DfMVoe1bl2MuwjN3FpinpH0WMb4zsPIOJywnE1JKs0ZPdq94Ze0bHsLZqdd2MFO7BZY6xFwrmJ2FG4SWWFRh3OShnsjKNV25mMgrej9eRN64GyXHFrOVWb2hWt4xVVISmu+T9LVSTMBrHkVYzoYqMyaiCTdXjV6Yr3ckJTfjEADrUeaHD6Q40xenkmwm65iDLNupzuSHWow3l0YhcNspjtzjhDL3foJRnox0o1eWcXKo9E1DMMBhQqFfVAgH/n0euzR8WpEgiTssoapQJpl9QYPBbjrbIFxby1xluQdPdCmhytWWbJm1mZ1z2E9mQR4jW+qbK8NtOEWrGxkUbSUXWPp2xAfKTSJbzUhHt8dY4hCmZBtJhNSYhfY0MbnC7pjet7b2ZmutzKb3rDSj0vddXhRUWaDoYhGEqmc6xYRhRJWBhhcApHphkfIfLpcXEyvzUM2K1mK4XCb0fUqMjq+qShJEPiXGbaF3pdNSQzt3yWttKaG39Zj8dvnAn4zAkpZb41x2+4555RnASz0NWJxMJjsdqehBvPVbo7NxQw4y9+PbFD43RqD+nTjXDisApgdlQdW8synNTYZiXAbmAIWPh/pDu+sbNhJV8RAGHiy83imCtQu0Jo8L2LdtYuvUZ5CXmP81ELd6aeQwywWp5iqjLa3GWQIUXL8+ttkRO9nw2EA16I5YzTIQtm+GpYBXNXQ8U9yXXe19szDWaf9NTst1p3JLhPgqjpbjGfocG6zpO1dNnPATBAI8fryWYVSB5nW/DNg9lAm5HvEpoLFaXzlnIe1yiG5iGMss5PP2dd95kG3MCX0d5bPXLXMA9CM4xpZq+ey67Yjen+JHtY+IZodHywehNsYMDmWPrMuwySG+46Op/Uyn8JvEHiwz7T/imMOc0cUCoDZqBayfUqfH+4yDYyBOcdKmwW6c3sOcji2D0Lq6zjW7VZWeZhs8wk9EwKH2W5pdlBExxmySXBizjEkxJaE3h6rtCEk1rWRAc1ReCLb6S5n1b762zLrtKaE0Z+CgN9tW3aq7w22icrJ59w9KbDwuDsGlQqc0/R8A2aQcYRQ1ZJzOv7IAxfcS4zd+0q3Sv0Rg/ScnjGvrivZ2Z0lDfqCd8fwPNwya1S/nuOZh2E5kjl3kj0NGDyqAZbP7UG3d+Whg/1SdjA62xvOGp3CGJqdTGv6sQFm961TAEv7kGIbXxXZMa9HAe7lJcAQbhqzXK/TiBzlC+aJSkh00CLan8dVtAbvwKzb6iHAErYxstl5qVuT9CRA8TjIWK7HpJNuJgtQC6QDScSvZVvNvorHj5chxlGu6nZye0qg6lWAlSMqulVtAwPyQzbAOI83zDmMjznkYbVHxsUGZysWIx1QuRB936DjvV6YCpLK5RjdLwvO9gK/A9GU6RnE9zTZbZcLDaolyzG/2oSE5mEmEsLerxhstnS8q/QhglWOVIyWAiEp23EIve29T8/APul2GhISM8j2GOUh6Ro9DALwuGUfXeWx5Kxp26lwlC4KVsp1Rvu/HDXYqszBxh3KnHM/EML+tjU1Fid/CgL+lkLQlx3MRyHoRy/g39rBvBxB17fRSPwoBH0j4CsL2Hhx+KMX8DQpTgcWhjn3toN5ZQE/CkFfQyFeWcA3Av7MAr6HQrzsYF6FoO8s4Gsu4IcjqBXX/KcdzCsL+ELAdyForoP6LgRd7fJc/XsE/F/sYH7NAr4Q8DUXcHPi6Puy+Vj8cAS9rVX1Ry8gu7H/AQFfWcBQ2zCmTpYr5cMR9D0U4pUFrKfX2w87mHcW8KcdzGs0/N8Wgn4MhfjIAn70Ar6ygH/AUIjRv977zyIgL3LTP2Uu4HfbwazTi45t5UyZ3jt2OQybqsLaDUm6HBZ0MJrODpjtghXnOAHGoLmHGzaRTwimlKiCXW+XGN4fX1KmLnKwL52Gzcxay+6RPQwIrzqFe6OVojtDp08Mc84arPYzldmsXaggXy0FE0UgKSh6d0K26yHEkLUqIU8g8bAZHh7YHKUt59ycew3+WSMEG53gS6o7AR7JIcZ8l470cz3yawiy1R2Tvndg7uxr0PZZv3cY7JM5I/gLPOBu3AAzLp/KujG6Koo7HllYHhxCzjCaUbgbVRcM1ZSQtzcPAxDSi4O5aa84e67MReBPpEiNS1Jvr/wjITI/y7G6zzTdLgXa/rjbCHiT2q1sb+gJA8+jTwgb7tec1UWBAsI5yygcLhectVOfGlwMX8cqiSXZCbOjCo/ULVH39yvOnXaYwybSM5LyvspZonTNFenGtsgGva3uFuuTCJVofYX/D4m5sut7sDxeKLSYOgIzx/6cwt2vIRv+JNNI+g9SDb1EXmMhRnPZOYwIIX+XtPLiQPhTHEHH34yAm9QxkPVOhu7OlNwAP0uuyIx9qjuCbtlAsY2G4bHPOKfd5iq0xdXEeiWGzF2eBA3WViJjM7AizlXnOa0BuC3QV+tEt6c3G+G2BQ/L4TmQrXw4UqHgrwEms0vGnIVgd4RM8wVGt3HMHMHOKErurbeEXP2Isw5drkFrhjb6szZm7mNBCOak1wSjKo85ayirhJB2aFL4ebaYHa9GNVSnB62JoJdyNs/ZFE7PrhaGce9G9/zVpntstzYwTXiX2VFJSCtNx3uMtycmO9mckNbMihO2uyJkdm+nEvKuHiqGfhPJTjlTEfA81rCYVUy2Zk2hAEWwBl2ftuRcJbYNcK7xAFk5Z5x1nqox1PfeCRNUCam94UgCVs1d9Fd5xDmLsvBgeNsRstLK4qxZb8QDPxUK9M2Ojmdj2xJsJEJgfxJGnH20LBWESe9Av88kk11pXeQwd8YbDArB161l8lVY6gz26EcDV7d2+kiA4z28IHPmdH3vB9reo2gWmO1vhKDrbK39xjU1+jb3wj8tCzjSMhFby5rK581DVuFwDCSMFvqas8edZMB40cn0XJ9tZfdcEkIND2yCzaS/JZ3qCLngwLIvXdrqzu70QBiXtYjFuT4wy76dctj2rRpLf70iXTrrNqzQW2EkLXXO0dZdDdppVWFs1ISE/cEzB67RIwyxXjNrF3I1IeFshNl2qcr2fvTk4V5ZT8xqODLb+tKBRUXIl8zO9D4/lQNIL9MJIddmrdvPLhJgkK049LfPte4GLq+BdzsYWBY16ajTH6hQWVyL6T3eyfahoONV/XxN52PQc73vyBIshUOLcTCn7ef70ABhHwBm1vAg2xgToqrjqYetZti6uzcVFeJjxmPb9UnXi4z213lsjCxslpybbDoevEOs0DPAp/u8kOl6D43pGKOHseXs5S0QIX9yDRZVsOGcdMYpwDbyGeOht9Ldw1nx6HoItEb5vcbczYaQ3FFWPoa7SJXdx56Q++j5tEaNlnTzUoYKzK2ZjtlGlJkt76OvfuJ7inUorJg1FcLflgUU+Ol09Kcg4PSbdeonAr6zgK/R8B9zAf/noRDvLODLETT1xoQkLwT86AV8ZQFfvYB/awejKpHZfSDguxD0px3Mrwj493MBX1nAeCS6PwpBl9vk9FkI+kLAvy0EVYcqff/XXsCXHcxrLuC7F/DnXMCPXkA/d67s3Qv4dgT92Qv4QsC3I+irEPTlCPq3djDvQtCfWcC3HUzCBYN3IehfEJC7r7R3IWjzZNFfCkFVidH236Ph17vLDwTc8mvn0w7mNRTCL7JI/+ci4L906T+LgENOFP7tv6v/kF7A7/539VDMLlhG8z6nz2JChvJyH2IhbA7MNuuHDSa3sjC6rjbMTbiHCuvFocCyD4RAhwEhig/cHpN5R8iyOMgI/BNNjHbelqR0sJCAzwUFW2ez1F3SW4rt+GqM/lkn6SjsZw2PVt9hs5yvdatRZyKFc6sWw71E+6vzYw5he59iuBL3zC2qTgMzqg8UnsUqc9Po4cFdvzTo17eJrPMpGgCpJWCxjY+ERHZE4efyMMY6NWTmLGdHAwYLlDGqV335zI9aT1kNpgEyhaTP8tzOg/mYQoWKP5D0dCYhKsz0BP38TNI8Hp9imFiZg4nvrWRH3T4NQDvrsMp6e2aZPEn9aa4DJrd6p7vH1VGAxh+16O8SjXO8L6S7GxceY2UNui1fKJSo+qMrNsV9wdzrLOzAcjY8Ws9uw6xVM6fQZsfo/MThhnOLhhB6W29trI01bf+MXAz8Orti2yOZtqZTX4RrXAnYitZMttAKa5DH8RrTw5VCHRzT71ssCBmr5U6W7dNp0f02aR3y/OBPsYOZfbO0ZtLghtHFsTmnKQQR8JkU2FDEqTuJLiggzE2TfvN+ypxKEDpYFYMAqxAICc+SysOUN3eYaFLC7MV+HYAymmyxRjGXrXPqULg3ntM9ai0iuudsQjStXNcYbaVSt2eTsQ3WvNihH8qEhN5uJcD5sHMw7tJEt0IYK3BjBSNEzDPZeWxzCebDHYWrEyEjBDTzGrym51M4tr/Ibv+Q27ARk5h0VysovFbHCAONkLOcSgHnpldCtmR3DSlcPt90q3AJCQ+1Y2PE7xPZuUwIcWe+6WPbOrFu7SXafxg7OlZ9l87XW+QirMqBha1sprKzyJ0YkvvjhkmeNrp7G6wVGMoNYCpLdL0mm7UB23HPo/C5SGWbk1c1ZP1HhmU1oOs15lwJbjd6PxnyEbMFIw9g2NljbE6DlJBREGoY9Z0TNisx0R356/pkj/kV69ui0O3gXNIzwoYzNtdbJLurPW2fPeYe+rIf6PbxkHsQLo8JtuhmutsWhKTSGraYG8NItqp0/dt6AWlNDaZ/ymj477aD8e78BovVWWL2JVMIGRphj4zVO85tjiEh3cE+YXGAPWe1hc7Ddd+tsMRmz2ztyQwQiwvpmqEeZOtmPjWQo7mCLPB1uid7LAc25aaY+rsNZ/eusQHPqXLGwrUsZm/iB91D9mWCodqjz6so54C+zmG05AjJ1rHCA4WQKwzuLulelOt0T8aSjGmkmpzbNyMFKoeQLxxFhKhsGgegDxUVS2WsMcswmADyOZdIh4dbzhXMgQGcp8cYD+5bzimbFGHYXERsphtktj6i5z7hpYPVKkF6BmyYCIPtYULI5W5Jpyo6v12Qkw7Lnk5r2KTzn8SrEuuTfdGd+8xUYRDScynZmlvdMnN67V68NbbP5YbZLcw7mJadgSxKDOb0ak6EbSWomHkH1K3BfC7AaipPMfC1PWdvXF4C63lnWKg+6VTImR4oJyPGrLNRdt171MHyojeYSDyd3xlPCKdTFmI7Vo6yNVIfIsTmKES/vK1kdxGdRLj3K5LL3pG2t9qQ7v62NcVN/v3fKv+QXkDpm7OAr17AUKqtz9HwqW16nGoxQpJ/NxfwlQX8mAv4EwE/soAvO5h3L6DZPpS/OIJ+DIV4zQV8FYK+EfDXXsAPBDQuZvDOAr4cQT8QMHLX7MdQiFch6AsBP0bD19fy9iML+BoK8dEL+LKDeY+Gf/UCvhDw16EQH6PhPxBwfKLtfyDgzyzgay6gup+MtHcW0Kev6G9H0M1uPPucC+j5IL2zgG9H0J92MO8s4AsBP+YC8v4A/r4X8O0I+jEU4qcj6MsO5p9bCPqvNfSfRcDRYDr4U7KA3z0avt3eQyx2T0m21Mc8h5VPUpSU8ZFzrdVchHQz9bDZFSRVw8Mjh1F1eWDkI9CjvD0qUE7vFM6NrmvOiSdcDfdj7GF6XO84S90scihEXsPI0lTZCoIDfd+3ZWTDocZsCtFUkrKDiXEz3er2/IEBnLXRGItI1HRXWixs2Cq2gnV0JulbrIIchLHkYAPOVrZzDAWAzuIxWWxF2Xg0Eg/DRJphVeCJc3vqU4RejHNsH33QrU3xlGDiG3tCotWMc7Pmq4Bol6UYnKUVZyXXQAT+wZ4YyvM1Zx87Ov71srqTNGkb3RnYsgr91I+w3hwICVfJM4b5XB5hoT1IGg8GSWNRjjRkS+2g280s8qBQqwEW8KDXwyBUIE7jGYaP6Uq23NFCBBEOGcbFTmGWay00aJuFSAg438luldD5mdn0ibWz03S7XR1imGUHhvHovOdcdRcroFy2KdazJchWVnc2CAqFHlm4m3N0tE8FJIU/Yhifjsx6VvT7buq7g/VxrnC2Lun426R1NBD//VCIf0gv4HdnAdeXIsGiBU+2wBwH4H2570X0TONsTxVyyM9HD9u9nHNO4BYGdG1RYM4NEs42FXota0cDq0VNCNdTNgrY2+cJWW9f6s7GKHK4DI4dhsYh1p1KJsRaNIMh1ole6zY3HAtwjUJaL7tewdnI2x5snSvDINEz3Vpg0UExCGtMng4hz7YRPOi6Rw/z0CuZbepjDbjFMadw+3GTLUm1KbzMxjUWt65kVrJcdzAsxzkmx3mk26vVmIdyBTWm4iGQbWmrCpCO1wEm5w0hW5EScinCrsDoKaTMyu/jGPQTIVqtLxNmlYO1B+OaELjW+Zy5p8YR4XZJEgy60Z1iBNnpoHqaFO7zq5zZK5cQa6WaCVa6mzNnCqpGz6wxR8d7zzh7OHcDgN48xRT5RLavOSGzzJsLbA5xztnc1jHgEa0dTBQnk11NsQMQhXmOwXRLm/TLiQA6GwfoBxIh6zEXVEiNJMM05Zls2adcgHv4aDFo+4VuOTdCVLUb6JjhJZYtmW1+XyHoaMj/e/fC/59r6k8bCtGJBiHNUZI5a7yJRVjv8guGUXaU7b55UmCsGD76o+tJtpyNUsO4kgxsJ/GROWlGz8liYCjYtvKJntNLToE2D9cYrPpnZvWPSgzCMlijn8Q75njjRIXkbCeYgHCRHTQIWfxMJGQrN2fOcUreg3PhzdFfCKg7RQEdnNXYxGBy3jMXW3p/tugISVemw7m7fsRDfudV9Hf1jtmTe2LDETQDg9PlwKzqEH/d47aGcXTcy+7wdCZdWlocxia3111+tlJhV6trZGWmM6vt8zbEtZBh+OzpnKPMlA6Oig0YsiftP58xBfw4jjA/r846USz/VThLCFxF8k12tMFApFhTNDDbz2n78jqVoOFim47H3HHOvV3EtGZzhmx1tnWrudL2H7vAxHzwNGTL0E81NEtJJd1dnGR7fosFGJXbFuvOoO9L6tIm5PU4DM8bXbadSCcdrb4Q2AwOsnO5kO7V4uqOjTs1ZSu3ovoLIVtM94+NbteuXMO0qsZYgU1xxBH139ewMBoIf8xQiO/+q1KtkvtfCkFfCLi6MEKS/qLrfxaCpnOcfBaCvuxgfkXAVyHor46gHwj462j4Vy/geu2q2hsBPxxBfx0N/0LA91CIdxbwCwF/tYP5FQFfhaAfvYAvBHwPhfg1C/iyg/noBXyNhn8Xgm6CnI7H3bVvBPxwBP0YDd/odH6ZH7PPLGDMK7S9vy0EfWUBfy0E/XUuYKYf6Ps/h0K8CkHfQyFeCFg97nT86zjT3gjYqvmV29Bta3/0AqpSsNLevYD/8Czg6L+DgMJoLH5Xj8WfVghq1VWKebOVCJmMkwRWz1hhVfo659rOgsIllEOMvXivO8f+UYT99SJgsPlqEw9HRxuKLbOwvk+3siOWJLXNzgsxzZcH5i7WugKXCHVM/Mtad8b3Ow+LfrDB6pqR1N0y3YODV7kYnS4a53r1UYLBVFxgi/KOENQkqUh1cYvZMj/pLjaBAFquhdjkhEh2ZUYaHFVCxrqFHtOdyVyDx1NVsAl5nbP2joxgPpHORzSXnFPppxycvD5jII4kZt+OMwF4t6owWAxVOo1BaMC95CYYsXL7GtKnQBb7AmZJsJXdqNADiL8cT8vs699WdfPs4FofphRqPI6ccwVCvhtjJ4wme+ScITwF6AbyFLM0POr25PmwocxUFYvgSPsbbhhCcB/dMQmeS9k54TMArT5IGJYuSSX06PpP5ysK75uvrOLwa2acdLo3mGvNgbPnEoUaeUjSm/X3S93qV1hDwJAQdMoU3bKv9H3npFqYxBdddpzHQwTWjQKsTs1StpRA/n0FNsJo+scMhfjuApuueNQY2itftn2PkEbdNRMszkLD2aMrIYM+Hkfozwcl5y5HhDjLhfPEahxkuivq9HoN6wuWo1NByGUS0siR62D7cGrd2RYbFbbzh4BRsk04N1oIAZywldAfDluZtjcxQBnNrxQ+QcVZh6KQINTnDTZ2U9BvPp/YkCo7Hv2HV+kO6wtfjp/pEpvnuObseOHkAKPjHeOh6zNLGxY2nLqQw9od1LK7V10NdvPmjqmmMM4BxfUoTksGWM6GoW6lshPAcF1khGxmTgi2X2swzRNC4HlDyCatCWkT04kxjL2Uo3t2LcKiNXP0b27JKBzdGCBtCDmDKf/46qel8xkVYGI5npe627olhb93s6E1dy6ZI+ztHGbhvId1cKPr1bMJ4c72+o5hF2Sycy4cD4rLeoXJgys5a8UIWRdpeMNM9XJmuZqjwMmh4ys6ns6/zy42uC7kWEoZncxJymM49NYdISEmnJNf1wiW2Qzo+tV0/ZremLZfJg7Gckm/B5+Xv20uoCAI3ODfZgH/IQj43c7VTpXTD4DeSnYP96SGpOsyDCzBoN/AP9FvulArZNzMpOdmPiAEm4o+1nvN0K225Dsw7sEREzkyma30OB66pNmjb4SO7s4XpgdpZptYj5aoW5xGiNQbxE8Mmuqm29uUdEgLCUHrjeASAg1MDfpevcfcO+qM9r+ke1BWIyyP3tdfbYKpQn9WB+hPqivdg50ew2xWGxj6U5TdqhtqYIsCISt/OzFnv0piKE7aGYtxibI9jTOFkEqUMGsPhD95MgqgnhCC1WASspYG7X87FniMGzhzdtUOvhoc6h0m7eGoW1+j4WGd5S22Vuswa1kRwnlfDRS1Z/qcpUlpB3skna4ny6PuPLVlB7unlCC7LI+yK6iyDYu7+MDg/rww+6oNAvDmYoQJW1mctT6Sbt/mtoFptTd1u5xADg/jMMZsQdjojnRLgdVuPENW+GfZti5fhaGXYIlxPD/J7pTJMeSc38NEuNuc01acDXpcTTBJ8x3FGTbhLH/PF7QGPWTWTjN+X8OCMBp9298qvxsBJ9+sU8d63bznAn5kAV9DId4IyD3EyRsBN/r6HLyHQiQ5c/Vf7WA213tufCLgz0LQDwT82Qv4LgR9IWB6vN1+IKAYm/KhnO3jH3Ywryzgyw7mAwGDA1HoRy/gCwFXI5kQ9GcWcB2Ilve/FIL+vSPoz6EQ717Anwj493YwLwSsXTP4MRfwNRr+ww7G6h2P7yzghx3MCwFXg/GQfyNgZA/9H4WgLzuYVyHo2w7mNRfwnQV8FYKOC0LaVxbwYy7gRy/gyw7mXQj6QsBXFjDpza8/soCvoRD/cAQU/jsIOB4L439rtv0PKQT9bgS856zEVF/Pmb04RQjntbjDetA3dXeVP2N4bPSvAo8FIV2fAlVIF/c+fs175RwUjjkoxt3Fditpss043oD50U6xWtuEQMlAJ4Rkio1Bu9vI7u5riEEW1UcspOZAUpNwNbCLfEPCt71sy/bDg4R0FrO63HP29M5s0EwNsUkTnbnB6qGCcFOzr/B1z6zHKLKhzrgelv1Dn+lqeQwIKbsVtnVuMEvZcQHs3G6LwXy34mx9wVSYHdQrpoY+151VJBngmrM7heftWraCdZhDckMJ2+yscdZywBmw1uwZ5vfNlrOTqc7D8eKTtF5HhKyJvxDAHdD7AZiEWFnz5GH3WJ2x6m4n2Rl7ugZumc+wVq+67Ko4z8G81QdMZsKaOfZEt8HisgEGmk+hjX4mpBw2bIGFeKbrF22iGsrDakxIze9lp4toR4MbI+nPziSNK8Ug5BsxDqujudLt/rmj0KX5+vfZ5Qnx5vtFAFJhXLC9dYbszvQnITLvJ5jPjvT5tMf9vqK18Xgy/FOygN9tYH9q1g9CwF6g251bGnBzTnMKZzZ3zh5WhQeTpsmwZHnN3HRZapA5X0g3M3POTSVXhSSHAEN3W3K0540AtZXeKDyyGs7Kjm4M6uTax8g8ZLKb9dUOBgt3hfV2defchp/UMG2BYTa5Nbo9nxGSzWQYYDV9EDKZX//njkRC0pBbNLJtbwoN5Otmh2ywbznrMiQki4CQLnnYAbOrAyFTn9HxVW7Q6Jaz2sRgqSGP7diLOWeUTETwy4bCOSuKdEc/TSS4nXoNpjModGtgOzFkwWCCbQyEcJro2nDtP0rMpsuc7kmFkFSze3dsLhxdj2lC58f6xQPrm/vU3WdednBchResjSGFivfepANA4JBgsNatS2mL8OxKwPixrGR3dJtq0LsPRhje9hSsbOo1DykUGvpuUzNL1lwEv7sy9HvzgnOryTiAlQ9TzPfQyo6kXXhob4M75souY5Yj2QKot7GA+SbMOGcXr2O4bNf0+aVWc477dX0ep6OP4XCUydbkUP2+jMV4PBX/kELQb88Chm5eYqMnpCPP/dmDdm8/sFQ0S7dSmxDr0KkjrO4+IYpSpRqMrnGJRchbhGAGIV4toodRP7B1hx35HMTZXP/qH/VkN2rPGuh7IcDWrAnJKhjWsDx2fcwXaSBbbcPl4DhxgExlV92qRBAgWSkXjG7qWbeyYKVBbCkt5lvTYE59GvAAPbFGv3/wmVv2Y4Q53/m0/QPpguMuRfBaOh+/O5m65Z+HpDNDQtZQSY+c5Y8yD44aIV0z0k+6MwxHAhgjL8CsuDq6tcgSAU7TOenKM3GYO/NTFXzXMzHpAkLi8ZUPoD+UCMluhac7Vph4MJ1qhIjrccA5WmZpcAjyBjPmGLrtDUYarBP+gWl31jmH6wwFLoXWw2i7vjE73hKynjyhxlj+Kg7nUdG+BrP4GLUXUm2pSm0wTpqM4X6q606g0PEnR2eJWW9sc9ZKAA0mN/6ITdw3OFtzedLxqbbGVDvQ9T92igK2bCwJgRVC3l4BEigprrG5KaSrfKXwv3FNDf+YoRDfXa3yQsCPLOBQ68HbDuYDAf92LuCHHcwrC/irHcyvjqB/j4A/h0J8IOCrEPTXuYDvQtDXaPgXAn4MhXgVgr7tYH72Aqpj0Yo/CkHVTUz73xyS1RsBP0bDvxxBf+0F3CjeWfzoBXwXgs5O4/gvjqDvLKAEAs4jbr38ewR8F4L+dAT9QMBfs4AfCPjKAr5Hw78Q8Ne5gEo/XL4dQT+ygG87mF+zgEeWGXMpCnpvBNwsxoLyj0TA8X8HASfT0fD/1ULQKuQaDBbHOSHH9eRBKgonzFE6M7uzF4Q8nJ6iPxojc2Of3t/YygLZ/KDqzkQJBbgpvocJjjXmqKYRwHkeF0gPhCNn30ouBqnmLxhY/Q1nJctABTfSzhhJyoGzs0InafsqRM3vvT3n+tKRB34fH0hKhMPXv7dfhu2xZmCRNiStz+cRYWgFNWbZ6MBZrneiexwI2XzHnOnWSHwQEvnxFv2nacr2DfUaWoU/UDicqcyuza8sXp2HWNXjOWfVX/YoY696YFRma2afpaMAU0ldYi6sdpzdWiyGcdwtka02mu4OHrECi/urQGdHSDZQmAQbT5xjw0pDdiYaId801B2sg+bEuQWvexD01AWmd4JO5zkPeVD7vInh87mRbe5AoUsXsQmylFtRqLCOvv595hQsss2JwvPVQoTH4DJF1lR7Zus7SQD9JE+xfEyOsnsfGjwYE32ExWGqyu7KPqpwH9Q2ZtV8xVkb9ZkDLOsb+tLNlN2qFxlw6ckFBoZHn1+vlN9nXTGZCuK/HbTyfykCDua7IYaWEzJ7FZQ5eGl/hYWjPHQ3ERy6p5fHGpM5hZZ2vJsEwE7jPpZin5Ckp00ofJo7CWb7uJZd1yGkmW/aCNOK3XWnPyQxVq8bGetsmetOs3cUUL5mlDUVe8jOZjyVgB83Oa3ZqOXso+FQuHgYi4QwWDFXGVcIWj6RsE38VnfDYO3BnGJQTG/DTreXyQShFxEilrIaMudSliqMD7seBq3X6rYFEwHGXUHhpecnnNOrpjb081bBXFsx2bnbrgfidUwI3K1K3ZmVawEk6SRh3TtWzNEWhHDcuumQHVeFbI+9sob5fTzARlkSgnXChgf7AkMKl9ccs7jNRYPtahdg7XGNbJmniwrWiQS3XIwbzl0XDvFgt/9y8U0JCSe7SwDi0+xhfpmWsp1dCam3+Rrp+dW2hIgZIawerTMMdzwh9rAk5B0H0QJLzbjrNs9ptIZcOp7svs85ez8fq1AIpxmmo7Lg7KlC17O90vmUrG51ZzpyFRCqhmEU5blu1/vt7+uvnUwn4z8EAcXBN6+plSZyWPKgcVYuZwoYD3GKcdi5spOtDaTn6EDC7Oq7ujUzzwIMrzVPOrQkRGL9VIKdIeWYuuZFtvcJGODvx2f0pxwhTromJBuKXkVrpCNEWUuERHvuqGAaHGkNgBUbsOvFFRaK4jN7mJ4DcHg7xdy8OLJ7OY9iKI71BLP+zZKtZkRIFOxzAVk0C2XnxMUitDupwGhz0jk71SwD2inPYzzXLc4d6yNas6aYYT3d6rp9qCwekgIdbL2rzrmcbCNIjV1iaPoXzhkfljFoAQAWVe7pdu6nHViS5NE92SPk5baJBkl4nGPhq75siV6qQLrqbEyHx5Du4dYKQFjZAsZL88w5cy4LCFHFr1md3Fm3nw+lA2k/kGlNV4HsRP2Uh+3RGCETypvsLKJYgNmJL7EywOWcSWJJUMa1hnkMZ9nZnkYdTIfzLcbj/MLc3mvwTah6WBhjS7dxSwi+sNHE5kThqVusaX9j3jtiuFnosnXfQQ6nHA8Uh+Qms/st/LZBK7SmePFPKQT97l7AVyHoayiECrqFbwRs+a8hAj8LQV8IuM5Py+7tCFrsgstnIeiHHcwLAYs6Cj97AT8Q8FUI+p4L+GshaN8SjPdo+FcW8Ne5gO/R8Dtnp38i4K+9gP0yOf+wg3kVgtJa2PxvCPjKAjYCrdHVeLLCdyHor1nACifBDwQc2U39WQj6QsBXFvBdCPo/28H8ZS7gz0LQ12j4NwIO9ub8czS8rA4OP7KAgycdz6+9gDLrzf4yFCLPz7dPBHz3Ar6GQrwQkLVK9A92BP1XIPifRUCRG3J/SiHod4ert4Ddsd0FC9195FEMoZmfMR+eLN2S7k8RnoqeY6HvjrqzHD9jGLgGYIOZyrmR85RgWF+uX85hO9nVHSMHeaRVmGbNiTnpWu8ISbwbIdV4q7sbETWw89ohqT4ghU9+TNJ32H45ZsJBt/Uvs+9oIBiYXR5I0jPkJdhHnYXNtjOZmz3mNpzORod1e0Fm33uLHK5JsMCGYzPOGmVzAUzMdxgEA5M55Y4T4BDxJyzswVp3R1vGQ7gVEqzu3EK3C/sowbnTeczSw0a2ojiSIHa6NbaPaq+7s4dcQ7kUtxgddY1Z3vUr1DCnQ8zQPMj2quMUmI4VGduNaDB7qcseVObsghkX68yyEy6HdC8oGPVrU7bK+VyEOyguRpchIfH9QNvnE72PuRepurUWCSm5yFpifWQnQuYpU0BOL72vor8DIaY81758JySMveGR2YtgIMFje5+gXw9V5vTDkI4v4D0Mp+VadjMt6uCIWoh+c6frse0vPDgst/TrST2VWc9SMX6btIrcF1n9GQj43UVrwnM9wSgvI7on1FKE/WqjoQ/Gk7nmc6MAbz86ugdGd9kpG7eD3SySsXrMCEnK06QGit8KrA+zRrcTbRtAfJqkyO55p1vjwVaDBoYqltdDIbvqYU1hmNiesGqsp+yY5sWAAnYNRmv3zlnwdDXoVdEcy9mx5pzHfZpDnU8AWW9zZ3Z1cmrQ/Cfdk7vkwdlbhRBJdI59rDZNJLvHNSFpE57mGC1XhKD2kZBM0K4iMjFImWu1hDzH+X6D9XnEmBMfJjzEHCEw2/Yq3fag1KDl9oD5fVlzFmdeJJiO5gPMCS9la2cTsqoVCX67Tmn7YnFRIBGOU0xWPZ7ZI52QbufPEwy2QMi6aQg5JaEQsa3Mu25pd4fenw1PGKhBw9yZN+1gJdwWWFsV7f+ulx7cTgODwuvpnVk9cyOAe92VmDznFT3DLu7XUIeNihSgd7orp54Hlwv9frnREpJbz7FBAWhE4bbUVboj9wn55OIGGKU1HW9dTQzYToqMzs8tmGOBqPzGNTUe/iEIOFW+eU25mjrF3JcOzLmImQGpAfOvYUMec06GIsDk2ijoZ7XHOby2QnDWeQ/DfndhzmNyjkGVxCemqnlllh6dJbDh4ZIu9X3OaUr6fHW1B5i01pmzirvlQbHYrTFW64hzUsEQ4GkJA0xHm4CzzHIlQX8jdlguuwshDYWHoNd0PHV0cpidfSFlxydzzC8SPQMwHMTw9CUOG7dn6m4KI4ptXa+H9ezgyrZQrQgJR3mL5VAxdGtRCipozzpBJp9M2XlkagDdtuOxWLs32dbOlgKVR8cXriJC2G0+UuG+rr/sVFRHdx5T6CB35oD+kg9kd38d5uCrRoTh9krnc1kQYnYTQub2eqLPT870emY1C8zPhU06y5s2QH+tYjI+h7rTqy0NwClm2DYHul5RmwTAlI7OZ8RfdYtd6fivfm2gP45IxW+CIEEzLxCLW//KuTBY5jBW7IQQNiQk7yYgQWLEAdJJBLqjxAMDxofOQ1/MTM6NZ6kGKqomliVvMafi099XCErP/vGfgoDfHfu9soAfcwF/IuDbDkYuTEKc0d35UQj6sxfwoxD0VwRMxCDS1dZdCR+OoOvJM1fnx+64+uEIehik0l9Gw7+ygB+j4V+9gGGkEIK9CkHPy93h/9ML+OUI+hoK8WEH8+tQiI+5gL8WgkaZiW8E3BzEkfouBGUDh/aX1av6Yy6g6sY5vhGw3K8C7i8I+BoK8eoFfA+FACcT/2IHkwZJ/DkX8OkV888s4MsO5iML+OEI+kLA11zAlyPox1CIj15AngXipyPoezS88vQ+EfAfXgg6/a8g4Jgb8JM/JQv43YWgtOI7zA/HBeeq8Vdb9iZ2sPHvtmwZT5mQrLuXGMndkXNAXNTQr/kVVgdjrdvX7UmFCVx8zPr8TrdkUalBPnoNxtOHLlvWiRBsvVYCjH1ly9lTNTDAW9QesohH5h57hkLSJCdYs/DAOb3iRFIMioXZckGIqAx4Cl83ooP+1jjLjrMNAzjk3RNZMDvqrnJ9drDgOwWTOpRkq20XEkmXuMdweTQ5W2CGBOPKMzByqzVnTzpFAm/Z5RRuw4I57HnUCKEyCkddYUPh9Z7O56kYGrI+7jlnyhMynnZ4wKBcaJzVCw0bNpYlkDRzB86WcqaCbgQUDpYuId7lLOfwkFZXjDelzllyxXWwieoVZgOXpE0uThIsR/UVM1khJOY7QuRNiBQ6lBeVuatCVkkq2Qpzca8zezfTEeYsnmEzPxx0Z+w/bDCmhJxVURw5e9YzFbjKXA+bjK1lx+AJkd3SviFrZ2vO+j/VnUuTqkwShn+QC0FEZekFU0FRU0GpHYiCFHIH0V8/qZ6YY/T5YmIWfSaml9WNdJFSWfn0m5W53e5EUALGMb83B9VdhYTw3dOAkD+w6XpPtv5a6QpaU1K380MQsPvNCTbQ2VP4mW6fSNRZasCtPmL0MAXC8JKQQbEcES/HqFFtnixH0GGzGYaKXHDXHS4IGQOoMAOjVu3LU1U65o/nWbnNXXVW14EHQ7FvULjoEKIMnCyAzK9tDDdMUJk/HkTgnLIGA2/ZCCwXCOFOST0jxLpV3N73BjIYC1fHsFw03O2bmQw9eX3GAloPwZ5n/Qac+1MV84NQINxalCAl7hSrx47mu5kfPfIJ7RFmuZOorDK9KSzX6zXG7WWkOocRPa/uOT3Mpm6pukaeM9q8JzoGypEQLU4HBijNtofp9U7ImwyeSDlrtZCfuo3JoHNEkPz+EDN12THdx75oYO9eUiyl6U1l4CxTCo8nIyyOG0I2Ic4a8PP2AfP5oebOZLBUoC7WMwy6y/LZCzRPIZ7pNvpD9/m8q6MG0/a1ovlMCUn7tRtBqu8MDNoO2XebliWUht7GCz/S/B4hISYGB0Lc6aXk7M4IGSdaWyefcaO/v+30A4h1QspEL3JCdrf8a/9WoTUlC991YOGnqYCMX8bIpyLtQ7qXpDBcr6ZY32a+6lwfz0TP+V7HpPvwVTuv7ADOe5jQd56fBGczmU+hezcGtAZs37TjU5yCq49PGGZhILjdOImAd4M2llnFBDbt2SWER1hhuJO4YKPVCWC1N9oYV9pFsOUgoXf0mvYJgTK6f6ho5Lf7qxkmBnqqe9oTMom9Dr2DyzUXmNU+aFAtgwHyR3Lgrk9bCFRma4LB5uKpdrYnJLTnCvkES9ybrAHmQeU1N8z2JfntpKQfFaHRQn+79Dkzyq4FfvNsVMIfhGTBucvAXzdXDGBCyHvwZgyCeqtj3QAh3MhKppAaWoFZ+85N1gPteUa/AozC6shtnbEpaOV+hrl4dQXH7e4VeLDLiuwphtxWVLJnRjvcU8m/qM7sKmkQl9MBhvbaN9lKnEdwm4hH9E+eyx2cyBYM5JOFcXT3nyreXIPBTa7xUvSOAlvrHfq+yDVgdBYvpju+72VI+tMYc88lhOxXhIym2DiYHDNHsCMW/zVlvSeIivRTEkFH37ympIUjfKqAiVHN32cB3wj4OxH0rQJ2joQoLwTUkjHTxvvtKH8j4EIr5Gi8ZqD/UgFfCHg+3tkmG5fZLwT8XRH0a1OIDxXwVQ7mfRawSenzbwR8qYC/EVAvskM0ZupIpvlERz7fjWTjrQLm8Sj6PAuY5stQJfdNCPdWAQPRNxfsKFl/qIBfW8O/VMC6aWj8Ogv4QsDaB7rfVwR8JYL+UgGf5WD+sSJoPNTDTRWk0S8V8F0RlDeE0F8SQf9oCvFbBQzsCSHkl0TQDxUwgwt9/qUC4nR1fKuAH+VgXirg/29F0H8vkf8tAopksJ/SFOK7W8MP2fCOyQhVlQkWIcP2HhCibTaM2+rDNKCdDAtCnGKn2uz+EOEqIa2PcqNz5vd2Bni9YYC8I68Edr1EIpxqr8bqOCWEWSqCAtLDCzEY5YbqagZSiIfeGct6t1Vdz4gM0MNbgkXfRdW9jh7PfkHoYCzbSMi0jxikcnTEujjS1lnl4wh8SxQxG1aEQOoslEGtRcA4H45MptsPDW49A/HSjA+m3XmIGjiqZmPUshamO/EsA/pelGPxuE8EW+JbBvOykNDv9hcCq5VnRU7Q1phucWPapaUqoEWaiTXOCHEFjAJQolsfuaej6TozFWG+t2Z47Qh77qwl3kBk+2ese7ZlOnnKZZDOkYZZf3swHXdOiOmLWoChFC05Mw1ThqWOKkarGSHZbsYRmLqh6625pdqmolqwa6cjTJbGRnCjBT3/VmYzTM/dnerMxY4BMEqH6EuubjqltaVwNGQX5I284Owok31mVyvCi6YcOGOjXQlnbfnAsG7pprvh1l8rtk1rqiP+lHIw313A3mjqEZZ3OzLdSD8yuOo7E8OLInIbq34EC7PqPntFNoIzahECCd6BwjVwCVlcRgil7qoGfaeuBdZUhQL7apJj5c7vFK72BynwarLBYizm3J3ueyX0jbVLe5wnCBT+ETLuHy0Rc8u5c7YNc0I4MV7gZb6tORt3FA3kdLbCkrt37lyH7pSQJg+RVwdBsNtyXwHR7AMmakDhIu3uMhzjeI48nhFSKkqRQnf5oPA1ixNuF3PPgtEuNpGflxGNBwMLHK+nkA+wS8G1ek/ESh4Ghd+j2rTn6YBBNhrT71tSwe3wVHgwccleAVPvpu01hLiPuD/BeOx2BKc9NEYg3bYlpq0JIWjkDkSASa5iUHp31dW7jgJ6GruYy8HNZJNZaYCfSgusZvtKtT3XJR+BJxfjs303XetQWGD1Og3GwwMh6SF2RfAGbcRrvSb7ir6iAMTtCYbJjpC8LWcpJOGOEHe9pOtbfh7AIW2T/Vo9ul+/Q4i8HZ4IKaVeQUhvKH9zTUn9n1IO5rvPAsK0R8iXXCzVuR+6MnTOrTmWTAtUVt8PI1jH4xVGmzONi7zbwO12ndG+URLyLQsbYT1ujfEi3wPT6T/sKYgPPXi+oxeBmWIigj++kh8e+i63x0lXAeFUbbFe9CLBdsbxFCC9PqvK7kLBNuWuB5uBPsK85fum025kRkh3WmK6w7PquoHNgJurJWaJFAnsZs1KEPXWCKPLs9emxAgZtzieIc/2J04ISkg47aU9Ctbig8oOD5bS/OQ+xjvvINhDKxuBo53GWByawGTpzo5gXuy3GB6UgNtLbZ7CuaNk6MvyidtpIJHfN8kewZoiZKfozBGG00DE6y2JVHcRawhyoOt4eZaKYMKDxqD1KE42Oh5nPVMKwF6Ot5ipIufOpdUtAadk72BB4S+TdKmEVVGNMN4PAtX2fbKf0ii075iWx+3zkQUwvjkMr3ii+Q0824Ow1DqYemt63noHhNhLQ8BaMULuhN6BQbIOblh0K5e7+5Qi6pFsebSmM0LUfdz9aypgT5QGwk9RAb8bAV8qYDlfntSFvU0IQcrVcnOB2DffiaBpjzaaryrgqxzMGwG1nRW/y8H8BxXwV2v4JwL+7gv4kQj6LgfzGwG5r11/JYK+EDCYbYLPiqBRUodcvyiS+FYB3wj4KgcTHsF6I+BbBVw8LlNCpPHlV2v4f1QBXxVB3wj4bgrxRMB3X8APBMzSlI2FY9Z8qoCv1vAfKuBXBPzjLOCzL+AHAv7uC/iBgK9E0A8V8J0IKkuEpC8V8J0I+kLA/UrX3gj4tSmEFtCa/2wN/1IBX+Vg/jsE/Bz8C4ipo6U=</prop>
			<obj name="TemperatureLog" class="TemperatureLog" version="2">
				<prop name="Times">TEFSWgAA6MEAAIDovNwAAAB2AgAAGgQAALQFAABOBwAA8ggAAIwKAAAmDAAAwA0AAGQPAAD+EAAAmBIAADIUAADWFQAAcBcAAAoZAACkGgAAPhwAAOIdAAB8HwAAFiEAALoiAABUJAAA7iUAAIgnAAAsKQAAxioAAGAsAAD6LQAAni8AADgxAADSMgAAbDQAAAY2AACqNwAARDkAAN46AACCPAAAHD4AALY/AABQQQAA6kIAAI5EAAAoRgAAzEcAAGZJAAAASwAAmkwAADROAADYTwAAclEAAAxTAACmVAAAQFYAAORXAAB+WQAAGFsAALxcAABWXgAA8F8AAIphAAAuYwAAyGQAAGJmAAD8ZwAAoGkAADprAADUbAAAbm4AABJwAACscQAARnMAAOB0AACEdgAAHngAALh5AABSewAA9nwAAJB+AAAqgAAAxIEAAF6DAAAChQAAnIYAADaIAADaiQAAdIsAAA6NAACojgAATJAAAOaRAACAkwAAGpUAALSWAABYmAAA8pkAAIybAAAwnQAAyp4AAGSgAAD+oQAAoqMAADylAADWpgAAcKgAABSqAACuqwAASK0AAOKuAAB8sAAAILIAALqzAABetQAA+LYAAJK4AAAsugAAxrsAAGq9AAAEvwAAnsAAADjCAADSwwAAdsUAABDHAACqyAAATsoAAOjLAACCzQAAHM8AAMDQAABa0gAA9NMAAI7VAAAy1wAAzNgAAGbaAAAA3AAAmt0AAD7fAADY4AAAfOIAABbkAACw5QAASucAAOToAACI6gAAIuwAALztAABW7wAA8PAAAJTyAAAu9AAAyPUAAGz3AAAG+QAAoPoAADr8AADe/QAAeP8AABIBAQCsAgEAUAQBAOoFAQCEBwEAHgkBALgKAQBcDAEA9g0BAJAPAQA0EQEAzhIBAGgUAQACFgEAphcBAEAZAQDaGgEAdBwBAA4eAQCyHwEATCEBAOYiAQCKJAEAJCYBAL4nAQBYKQEA/CoBAJYsAQAwLgEAyi8BAG4xAQAIMwEAojQBADw2AQDWNwEAejkBABQ7AQCuPAEAUj4BAOw/AQCGQQEAIEMBAMREAQBeRgEA+EcBAJJJAQA2SwEA0EwBAGpOAQAEUAEAnlEBAEJTAQDcVAEAgFYBABpYAQC0WQEATlsBAOhcAQCMXgEAJmABAMBhAQBaYwEA9GQBAJhmAQAyaAEAzGkBAHBrAQAKbQEApG4BAD5wAQDicQEAfHMBABZ1AQCwdgEAVHgBAO55AQCIewEAIn0BAMZ+AQBggAEA+oEBAJSDAQA4hQEA0oYBAGyIAQAGigEAoIsBAESNAQDejgEAgpABABySAQC2kwEAUJUBAOqWAQCOmAEAKJoBAMKbAQBcnQEA9p4BAJqgAQA0ogEAzqMBAHKlAQAMpwEApqgBAECqAQDkqwEAfq0BABivAQCysAEAVrIBAPCzAQCKtQEAJLcBAL64AQBiugEA/LsBAJa9AQA6vwEA1MABAG7CAQAIxAEArMUBAEbHAQDgyAEAesoBABTMAQC4zQEAUs8BAPbQAQCQ0gEAKtQBAMTVAQBe1wEAAtkBAJzaAQA23AEA0N0BAGrfAQAO4QEAqOIBAELkAQDm5QEAgOcBABrpAQC06gEAWOwBAPLtAQCM7wEAJvEBAMryAQBk9AEA/vUBAJj3AQAy+QEA1voBAHD8AQAK/gEArv8BAEgBAgDiAgIAfAQCABYGAgC6BwIAVAkCAO4KAgCIDAIALA4CAMYPAgBgEQIABBMCAJ4UAgA4FgIA0hcCAHYZAgAQGwIAqhwCAEQeAgDoHwIAgiECABwjAgC2JAIAWiYCAPQnAgCOKQIAKCsCAMwsAgBmLgIAADACAJoxAgA0MwIA2DQCAHI2AgAMOAIAsDkCAEo7AgDkPAIAfj4CACJAAgC8QQIAVkMCAPBEAgCKRgIALkgCAMhJAgBiSwIABk0CAKBOAgA6UAIA1FECAHhTAgASVQIArFYCAEZYAgDgWQIAhFsCAB5dAgC4XgIAXGACAPZhAgCQYwIAKmUCAM5mAgBoaAIAAmoCAJxrAgBAbQIA2m4CAHRwAgAOcgIAqHMCAEx1AgDmdgIAgHgCACR6AgC+ewIAWH0CAPJ+AgCWgAIAMIICAMqDAgBkhQIA/oYCAKKIAgA8igIA1osCAHqNAgAUjwIArpACAEiSAgDskwIAhpUCACCXAgC6mAIAXpoCAPibAgCSnQIALJ8CAMagAgBqogIABKQCAJ6lAgBCpwIA3KgCAHaqAgAQrAIAtK0CAE6vAgDosAIAgrICABy0AgDAtQIAWrcCAPS4AgCYugIAMrwCAMy9AgBmvwIACsECAKTCAgA+xAIA2MUCAHLHAgAWyQIAsMoCAErMAgDuzQIAiM8CACLRAgC80gIAYNQCAPrVAgCU1wIALtkCANLaAgBs3AIABt4CAKDfAgBE4QIA3uICAHjkAgAS5gIArOcCAFDpAgDq6gIAhOwCACjuAgDC7wIAXPECAPbyAgCa9AIANPYCAM73AgBo+QIADPsCAKb8AgBA/gIA2v8CAHQBAwAYAwMAsgQDAEwGAwDmBwMAigkDACQLAwC+DAMAYg4DAPwPAwCWEQMAMBMDANQUAwBuFgMACBgDAKIZAwA8GwMA4BwDAHoeAwAUIAMAuCEDAFIjAwDsJAMAhiYDACooAwDEKQMAXisDAPgsAwCcLgMANjADANAxAwBqMwMABDUDAKg2AwBCOAMA3DkDAIA7AwAaPQMAtD4DAE5AAwDoQQMAjEMDACZFAwDARgMAZEgDAP5JAwCYSwMAMk0DANZOAwBwUAMAClIDAKRTAwBIVQMA4lYDAHxYAwAWWgMAsFsDAFRdAwDuXgMAiGADACxiAwDGYwMAYGUDAPpmAwCUaAMAOGoDANJrAwBsbQMABm8DAKpwAwBEcgMA3nMDAIJ1AwAcdwMAtngDAFB6AwD0ewMAjn0DACh/AwDCgAMAXIIDAACEAwCahQMANIcDANiIAwByigMADIwDAKaNAwBKjwMA5JADAH6SAwAYlAMAspUDAFaXAwDwmAMAipoDACScAwDInQMAYp8DAPygAwCgogMAOqQDANSlAwBupwMAEqkDAKyqAwBGrAMA4K0DAHqvAwAesQMAuLIDAFK0AwDstQMAkLcDACq5AwDEugMAaLwDAAK+AwCcvwMANsEDANrCAwB0xAMADsYDAKjHAwBCyQMA5soDAIDMAwAazgMAtM8DAFjRAwDy0gMAjNQDADDWAwDK1wMAZNkDAP7aAwCi3AMAPN4DANbfAwBw4QMACuMDAK7kAwBI5gMA4ucDAIbpAwAg6wMAuuwDAFTuAwD47wMAkvEDACzzAwDG9AMAYPYDAAT4AwCe+QMAOPsDANL8AwB2/gMAEAAEAKoBBABOAwQA6AQEAIIGBAAcCAQAwAkEAFoLBAD0DAQAjg4EACgQBADMEQQAZhMEAAAVBACkFgQAPhgEANgZBAByGwQAFh0EALAeBABKIAQA5CEEAIgjBAAiJQQAvCYEAFYoBADwKQQAlCsEAC4tBADILgQAbDAEAAYyBACgMwQAOjUEANQ2BAB4OAQAEjoEAKw7BABQPQQA6j4EAIRABAAeQgQAwkMEAFxFBAD2RgQAkEgEACpKBADOSwQAaE0EAAxPBACmUAQAQFIEANpTBAB0VQQAGFcEALJYBABMWgQA5lsEAIBdBAAkXwQAvmAEAFhiBAD8YwQAlmUEADBnBADKaAQAbmoEAAhsBACibQQAPG8EANZwBAB6cgQAFHQEAK51BABIdwQA7HgEAIZ6BAAgfAQAxH0EAF5/BAD4gAQAkoIEADaEBADQhQQAaocEAASJBACoigQAQowEANyNBAB2jwQAEJEEALSSBABOlAQA8pUEAIyXBAAmmQQAwJoEAFqcBAD+nQQAmJ8EADKhBADWogQAcKQEAAqmBACupwQASKkEAOyqBACGrAQANK4EAM6vBABosQQAArMEAKa0BABAtgQA2rcEAHS5BAAYuwQAsrwEAEy+BADmvwQAisEEACTDBAC+xAQAWMYEAPzHBACWyQQAMMsEAMrMBABuzgQACNAEAKLRBAA80wQA4NQEAHrWBAAU2AQArtkEAEjbBADs3AQAht4EACDgBADE4QQAXuMEAPjkBACS5gQALOgEANDpBABq6wQABO0EAKjuBABC8AQA3PEEAHbzBAAa9QQAtPYEAE74BADo+QQAjPsEACb9BADA/gQAWgAFAP4BBQCYAwUAMgUFAMwGBQBwCAUACgoFAKQLBQA+DQUA4g4FAHwQBQAWEgUAsBMFAEoVBQDuFgUAiBgFACIaBQDGGwUAYB0FAPoeBQCUIAUAOCIFANIjBQBsJQUABicFAKAoBQBEKgUA3isFAHgtBQASLwUAtjAFAFAyBQDqMwUAjjUFACg3BQDCOAUAXDoFAAA8BQCaPQUAND8FAM5ABQBoQgUADEQFAKZFBQBARwUA2kgFAH5KBQAYTAUAsk0FAFZPBQDwUAUAilIFACRUBQDIVQUAYlcFAPxYBQCWWgUAMFwFANRdBQBuXwUACGEFAKJiBQBGZAUA4GUFAHpnBQAeaQUAuGoFAFJsBQDsbQUAkG8FACpxBQDEcgUAXnQFAAJ2BQCcdwUANnkFANB6BQB0fAUADn4FAKh/BQBCgQUA3IIFAICEBQAahgUAtIcFAE6JBQDyigUAjIwFACaOBQDKjwUAZJEFAP6SBQCYlAUAMpYFANaXBQBwmQUACpsFAKScBQBIngUA4p8FAHyhBQAgowUAuqQFAFSmBQDupwUAiKkFACyrBQDGrAUAYK4FAASwBQCesQUAOLMFANK0BQB2tgUAELgFAKq5BQBEuwUA6LwFAIK+BQAcwAUAtsEFAFDDBQD0xAUAjsYFACjIBQDMyQUAZssFAADNBQCazgUAPtAFANjRBQBy0wUADNUFAKbWBQBK2AUA5NkFAH7bBQAY3QUAvN4FAFbgBQDw4QUAlOMFAC7lBQDI5gUAYugFAAbqBQCg6wUAOu0FANTuBQBu8AUAEvIFAKzzBQBG9QUA4PYFAIT4BQAe+gUAuPsFAFz9BQD2/gUAkAAGACoCBgDOAwYAaAUGAAIHBgCcCAYANgoGANoLBgB0DQYADg8GALIQBgBMEgYA5hMGAIAVBgAkFwYAvhgGAFgaBgDyGwYAjB0GADAfBgDKIAYAZCIGAP4jBgCiJQYAPCcGANYoBgB6KgYAFCwGAK4tBgBILwYA7DAGAIYyBgAgNAYAujUGAFQ3BgD4OAYAkjoGACw8BgDGPQYAaj8GAARBBgCeQgYAQkQGANxFBgB2RwYAEEkGALRKBgBOTAYA6E0GAIJPBgAcUQYAwFIGAFpUBgD0VQYAjlcGADJZBgDMWgYAZlwGAApeBgCkXwYAPmEGANhiBgByZAYAFmYGALBnBgBKaQYA7moGAIhsBgAibgYAvG8GAGBxBgD6cgYAlHQGAC52BgDIdwYAbHkGAAZ7BgCgfAYAOn4GAN5/BgB4gQYAEoMGALaEBgBQhgYA6ocGAISJBgAoiwYAwowGAFyOBgD2jwYAkJEGADSTBgDOlAYAaJYGAAyYBgCmmQYAQJsGANqcBgB+ngYAGKAGALKhBgBMowYA8KQGAIqmBgAkqAYAvqkGAFirBgD8rAYAlq4GADCwBgDUsQYAbrMGAAi1BgCitgYARrgGAOC5BgB6uwYAFL0GALi+BgBSwAYA7MEGAIbDBgAqxQYAxMYGAF7IBgD4yQYAnMsGADbNBgDQzgYAatAGAA7SBgCo0wYAVtUGAPrWBgCU2AYALtoGAMjbBgBs3QYABt8GAKDgBgBE4gYA3uMGAHjlBgAS5wYAtugGAFDqBgDq6wYAhO0GAB7vBgDC8AYAXPIGAPbzBgCQ9QYANPcGAM74BgBo+gYADPwGAKb9BgBA/wYA2gAHAH4CBwAYBAcAsgUHAEwHBwDmCAcAigoHACQMBwC+DQcAWA8HAPwQBwCWEgcAMBQHANQVBwBuFwcACBkHAKIaBwA8HAcA4B0HAHofBwAUIQcAuCIHAFIkBwDsJQcAhicHACopBwDEKgcAXiwHAPgtBwCSLwcANjEHANAyBwBqNAcABDYHAKg3BwBCOQcA3DoHAIA8BwAaPgcAtD8HAE5BBwDyQgcAjEQHACZGBwDARwcAZEkHAP5KBwCYTAcAMk4HANZPBwBwUQcAClMHAKRUBwA+VgcA4lcHAHxZBwAWWwcAsFwHAFReBwDuXwcAiGEHACJjBwDGZAcAYGYHAPpnBwCeaQcAOGsHANJsBwBsbgcAEHAHAKpxBwBEcwcA3nQHAHh2BwAceAcAtnkHAFB7BwDqfAcAjn4HACiABwDCgQcAZoMHAACFBwCahgcANIgHANiJBwByiwcADI0HAKaOBwBAkAcA5JEHAH6TBwAYlQcAspYHAFaYBwDwmQcAipsHAC6dBwDIngcAYqAHAPyhBwCgowcAOqUHANSmBwBuqAcACKoHAKyrBwBGrQcA4K4HAHqwBwAesgcAuLMHAFK1BwD2tgcAkLgHACq6BwDEuwcAaL0HAAK/BwCcwAcANsIHANDDBwB0xQcADscHAKjIBwBCygcA5ssHAIDNBwAazwcAvtAHAFjSBwDy0wcAjNUHADDXBwDK2AcAZNoHAP7bBwCi3QcAPN8HANbgBwBw4gcACuQHAK7lBwBI5wcA4ugHAHzqBwAg7AcAuu0HAFTvBwD48AcAkvIHACz0BwDG9QcAavcHAAT5BwCe+gcAOPwHANL9BwB2/wcAEAEIAKoCCABEBAgA6AUIAIIHCAAcCQgAwAoIAFoMCAD0DQgAjg8IADIRCADMEggAZhQIAAAWCACkFwgAPhkIANgaCAByHAgADB4IALAfCABKIQgA5CIIAH4kCAAiJggAvCcIAFYpCAD6KggAlCwIAC4uCADILwgAbDEIAAYzCACgNAgAOjYIANQ3CAB4OQgAEjsIAKw8CABGPggA6j8IAIRBCAAeQwgAwkQIAFxGCAD2RwgAkEkIADRLCADOTAgAaE4IAAJQCACcUQgAQFMIANpUCAB0VggADlgIALJZCABMWwgA5lwIAIBeCAAkYAgAvmEIAFhjCADyZAgAlmYIADBoCADKaQgAZGsIAAhtCACibggAPHAIAOBxCAB6cwgAFHUIAK52CABSeAgA7HkIAIZ7CAAgfQgAun4IAF6ACAD4gQgAkoMIACyFCADQhggAaogIAASKCACoiwgAQo0IANyOCAB2kAgAEJIIALSTCABOlQgA6JYIAIyYCAAmmggAwJsIAFqdCAD+nggAmKAIADKiCADMowgAZqUIAAqnCACkqAgAPqoIAOKrCAB8rQgAFq8IALCwCABUsggA7rMIAIi1CAAitwgAvLgIAGC6CAD6uwgAlL0IAC6/CADSwAgAbMIIAAbECACqxQgARMcIAN7ICAB4yggAHMwIALbNCABQzwgA6tAIAITSCAAo1AgAwtUIAFzXCAAA2QgAmtoIADTcCADO3QgAct8IAAzhCACm4ggAQOQIANrlCAB+5wgAGOkIALLqCABW7AgA8O0IAIrvCAAk8QgAyPIIAGL0CAD89QgAlvcIADD5CADU+ggAbvwIAAj+CACs/wgARgEJAOACCQB6BAkAHgYJALgHCQBSCQkA7AoJAIYMCQAqDgkAxA8JAF4RCQACEwkAnBQJADYWCQDQFwkAahkJAA4bCQCoHAkAQh4JANwfCQCAIQkAGiMJALQkCQBYJgkA8icJAIwpCQAmKwkAyiwJAGQuCQD+LwkAmDEJADIzCQDWNAkAcDYJAAo4CQCkOQkASDsJAOI8CQB8PgkAIEAJALpBCQBUQwkA7kQJAJJGCQAsSAkAxkkJAGBLCQD6TAkAnk4JADhQCQDSUQkAdlMJABBVCQCqVgkARFgJAOhZCQCCWwkAHF0JALZeCQBQYAkA9GEJAI5jCQAoZQkAwmYJAGZoCQAAagkAmmsJAD5tCQDYbgkAcnAJAAxyCQCwcwkASnUJAOR2CQB+eAkAGHoJALx7CQBWfQkA8H4JAIqACQAuggkAyIMJAGKFCQAGhwkAoIgJADqKCQDUiwkAeI0JABKPCQCskAkARpIJAOCTCQCElQkAHpcJALiYCQBSmgkA9psJAJCdCQAqnwkAxKAJAGiiCQACpAkAnKUJAECnCQDaqAkAdKoJAA6sCQCyrQkATK8JAOawCQCAsgkAGrQJAL61CQBYtwkA8rgJAIy6CQAwvAkAyr0JAGS/CQAIwQkAosIJADzECQDWxQkAcMcJABTJCQCuygkASMwJAOLNCQCGzwkAINEJALrSCQBe1AkA+NUJAJLXCQAs2QkA0NoJAGrcCQAE3gkAnt8JADjhCQDc4gkAduQJABDmCQCq5wkATukJAOjqCQCC7AkAJu4JAMDvCQBa8QkA9PIJAJj0CQAy9gkAzPcJAGb5CQAA+wkApPwJAD7+CQDY/wkAfAEKABYDCgCwBAoASgYKAO4HCgCICQoAIgsKALwMCgBWDgoA+g8KAJQRCgAuEwoA0hQKAGwWCgAGGAoAoBkKAEQbCgDeHAoAeB4KABIgCgCsIQoAUCMKAOokCgCEJgoAKCgKAMIpCgBcKwoA9iwKAJouCgA0MAoAzjEKAGgzCgACNQoApjYKAEA4CgDaOQoAdDsKABg9CgCyPgoATEAKAPBBCgCKQwoAJEUKAL5GCgBiSAoA/EkKAJZLCgAwTQoAyk4KAG5QCgAIUgoAolMKADxVCgDgVgoAelgKABRaCgC4WwoAUl0KAOxeCgCGYAoAKmIKAMRjCgBeZQoA+GYKAJxoCgA2agoA0GsKAGptCgAObwoAqHAKAEJyCgDccwoAdnUKABp3CgC0eAoATnoKAOh7CgCMfQoAJn8KAMCACgBkggoA/oMKAJiFCgAyhwoA1ogKAHCKCgAKjAoApI0KAD6PCgDikAoAfJIKABaUCgCwlQoAVJcKAO6YCgCImgoAIpwKAMadCgBgnwoA+qAKAJ6iCgA4pAoA0qUKAGynCgAQqQoAqqoKAESsCgDerQoAeK8KAByxCgC2sgoAULQKAOq1CgCOtwoAKLkKAMK6CgBmvAoAAL4KAJq/CgA0wQoA2MIKAHLECgAMxgoApscKAEDJCgDkygoAfswKABjOCgCyzwoAVtEKAPDSCgCK1AoAJNYKAMjXCgBi2QoA/NoKAKDcCgA63goA1N8KAG7hCgAI4woArOQKAEbmCgDg5woAhOkKAB7rCgC47AoAUu4KAPbvCgCQ8QoAKvMKAMT0CgBe9goAAvgKAJz5CgA2+woA2vwKAHT+CgAOAAsAqAELAEIDCwDmBAsAgAYLABoICwC0CQsAWAsLAPIMCwCMDgsAMBALAMoRCwBkEwsA/hQLAKIWCwA8GAsA1hkLAHAbCwAKHQsArh4LAEggCwDiIQsAfCMLACAlCwC6JgsAVCgLAPgpCwCSKwsALC0LAMYuCwBqMAsABDILAJ4zCwA4NQsA0jYLAHY4CwAQOgsAqjsLAEQ9CwDoPgsAgkALABxCCwDAQwsAWkULAPRGCwCOSAsAKEoLAMxLCwBmTQsAAE8LAJpQCwA+UgsA2FMLAHJVCwAWVwsAsFgLAEpaCwDkWwsAiF0LACJfCwC8YAsAVmILAPBjCwCUZQsALmcLAMhoCwBsagsABmwLAKBtCwA6bwsA3nALAHhyCwASdAsArHULAEZ3CwDqeAsAhHoLAB58CwC4fQsAXH8LAPaACwCQggsANIQLAM6FCwBohwsAAokLAKaKCwBAjAsA2o0LAHSPCwAOkQsAspILAEyUCwDmlQsAgJcLACSZCwC+mgsAWJwLAPydCwCWnwsAMKELAMqiCwBupAsACKYLAKKnCwA8qQsA1qoLAHqsCwAUrgsArq8LAEixCwDssgsAhrQLACC2CwDEtwsAXrkLAPi6CwCSvAsANr4LANC/CwBqwQsABMMLAJ7ECwBCxgsA3McLAHbJCwAQywsAtMwLAE7OCwDozwsAgtELACbTCwDA1AsAWtYLAP7XCwCY2QsAMtsLAMzcCwBw3gsACuALAKThCwA+4wsA2OQLAHzmCwAW6AsAsOkLAErrCwDu7AsAiO4LACLwCwDG8QsAYPMLAPr0CwCU9gsAOPgLANL5CwBs+wsABv0LAKD+CwBEAAwA3gEMAHgDDAASBQwAtgYMAFAIDADqCQwAjgsMACgNDADCDgwAXBAMAAASDACaEwwANBUMAM4WDABoGAwADBoMAKYbDABAHQwA2h4MAH4gDAAYIgwAsiMMAFYlDADwJgwAiigMACQqDAC+KwwAYi0MAPwuDACWMAwAMDIMANQzDABuNQwAEjcMAKw4DABGOgwA4DsMAHo9DAAePwwAuEAMAFJCDADsQwwAhkUMACpHDADESAwAXkoMAPhLDACcTQwANk8MANBQDAB0UgwADlQMAKhVDABCVwwA3FgMAIBaDAAaXAwAtF0MAE5fDADyYAwAjGIMACZkDADAZQwAZGcMAP5oDACYagwAPGwMANZtDABwbwwACnEMAKRyDABIdAwA4nUMAHx3DAAWeQwAunoMAFR8DADufQwAkn8MACyBDADGggwAYIQMAASGDACehwwAOIkMANKKDABsjAwAEI4MAKqPDABEkQwA3pIMAIKUDAAclgwAtpcMAFqZDAD0mgwAjpwMACieDADCnwwAZqEMAACjDACapAwANKYMANinDAByqQwADKsMAKasDABKrgwA5K8MAH6xDAAYswwAvLQMAFa2DADwtwwAirkMAC67DADIvAwAYr4MAAbADACgwQwAOsMMANTEDABuxgwAEsgMAKzJDABGywwA4MwMAITODAAe0AwAuNEMAFzTDAD21AwAkNYMACrYDADO2QwAaNsMAALdDACc3gwANuAMANrhDAB04wwADuUMAKjmDABM6AwA5ukMAIDrDAAk7QwAvu4MAFjwDADy8QwAjPMMADD1DADK9gwAZPgMAP75DACi+wwAPP0MANb+DABwAA0AFAINAK4DDQBIBQ0A7AYNAIYIDQAgCg0AugsNAFQNDQD4Dg0AkhANACwSDQDGEw0AahUNAAQXDQCeGA0AQhoNANwbDQB2HQ0AEB8NALQgDQBOIg0A6CMNAIIlDQAcJw0AwCgNAFoqDQD0Kw0Aji0NADIvDQDMMA0AZjINAAo0DQCkNQ0APjcNANg4DQB8Og0AFjwNALA9DQBKPw0A5EANAIhCDQAiRA0AvEUNAFZHDQD6SA0AlEoNAC5MDQDSTQ0AbE8NAAZRDQCgUg0AOlQNAN5VDQB4Vw0AElkNAKxaDQBQXA0A6l0NAIRfDQAeYQ0AwmINAFxkDQD2ZQ0AmmcNADRpDQDOag0AaGwNAAJuDQCmbw0AQHENANpyDQB0dA0AGHYNALJ3DQBMeQ0A8HoNAIp8DQAkfg0Avn8NAFiBDQD8gg0AloQNADCGDQDKhw0AbokNAAiLDQCijA0ARo4NAOCPDQB6kQ0AFJMNAK6UDQBSlg0A7JcNAIaZDQAgmw0AxJwNAF6eDQD4nw0AnKENADajDQDQpA0AaqYNAASoDQCoqQ0AQqsNANysDQB2rg0AGrANALSxDQBOsw0A6LQNAIy2DQAmuA0AwLkNAGS7DQD+vA0AmL4NADLADQDMwQ0AcMMNAArFDQCkxg0APsgNAOLJDQB8yw0AFs0NALrODQBU0A0A7tENAIjTDQAs1Q0AxtYNAGDYDQD62Q0AlNsNADjdDQDS3g0AbOANAAbiDQCq4w0AROUNAN7mDQCC6A0AHOoNALbrDQBQ7Q0A6u4NAI7wDQAo8g0AwvMNAFz1DQAA9w0AmvgNAD76DQDs+w0Ahv0NACr/DQDEAA4AXgIOAAwEDgCmBQ4AQAcOANoIDgB+Cg4AGAwOALINDgBMDw4A8BAOAIoSDgAkFA4AvhUOAGIXDgD8GA4AlhoOADAcDgDKHQ4Abh8OAAghDgCiIg4APCQOAOAlDgB6Jw4AFCkOALgqDgBSLA4A7C0OAIYvDgAqMQ4AxDIOAF40DgD4NQ4AkjcOADY5DgDQOg4AajwOAAQ+DgCoPw4AQkEOANxCDgCARA4AGkYOALRHDgBOSQ4A8koOAIxMDgAmTg4AwE8OAFpRDgD+Ug4AmFQOADJWDgDMVw4AcFkOAApbDgCkXA4ASF4OAOJfDgB8YQ4AFmMOALpkDgBUZg4A7mcOAIhpDgAiaw4AxmwOAGBuDgD6bw4AlHEOADhzDgDSdA4AbHYOABB4DgCqeQ4ARHsOAN58DgCCfg4AHIAOALaBDgBQgw4A9IQOAI6GDgAoiA4AwokOAFyLDgAAjQ4Amo4OADSQDgDOkQ4AcpMOAAyVDgCmlg4AQJgOAOSZDgB+mw4AGJ0OALKeDgBWoA4A8KEOAIqjDgAkpQ4AyKYOAGKoDgD8qQ4AoKsOADqtDgDUrg4AbrAOABKyDgCssw4ARrUOAOC2DgB6uA4AHroOALi7DgBSvQ4A7L4OAJDADgAqwg4AxMMOAGjFDgACxw4AnMgOADbKDgDayw4AdM0OAA7PDgCo0A4AQtIOAObTDgCA1Q4AGtcOALTYDgBY2g4A8tsOAIzdDgAw3w4AyuAOAGTiDgD+4w4AouUOADznDgDW6A4AcOoOAArsDgCu7Q4ASO8OAOLwDgB88g4AIPQOALr1DgBU9w4A+PgOAJL6DgAs/A4Axv0OAGr/DgAEAQ8AngIPADgEDwDSBQ8AdgcPABAJDwCqCg8ARAwPAOgNDwCCDw8AHBEPAMASDwBaFA8A9BUPAI4XDwAoGQ8AzBoPAGYcDwAAHg8Amh8PAD4hDwDYIg8AciQPAAwmDwCwJw8ASikPAOQqDwCILA8AIi4PALwvDwBWMQ8A+jIPAJQ0DwAuNg8AyDcPAGI5DwAGOw8AoDwPADo+DwDUPw8AeEEPABJDDwCsRA8AUEYPAOpHDwCESQ8AHksPALhMDwBcTg8A9k8PAJBRDwAqUw8AzlQPAGhWDwACWA8AnFkPAEBbDwDaXA8AdF4PAA5gDwCyYQ8ATGMPAOZkDwCAZg8AJGgPAL5pDwBYaw8A/GwPAJZuDwAwcA8AynEPAGRzDwAIdQ8AonYPADx4DwDWeQ8AensPABR9DwCufg8ASIAPAOyBDwCGgw8AIIUPAMSGDwBeiA8A+IkPAJKLDwAsjQ8A0I4PAGqQDwAEkg8AnpMPAEKVDwDclg8AdpgPABCaDwC0mw8ATp0PAOieDwCMoA8AJqIPAMCjDwBapQ8A9KYPAJioDwAyqg8AzKsPAGatDwAKrw8ApLAPAD6yDwDYsw8AfLUPABa3DwCwuA8AVLoPAO67DwCIvQ8AIr8PALzADwBgwg8A+sMPAJTFDwAuxw8A0sgPAGzKDwAGzA8AoM0PAETPDwDe0A8AeNIPABLUDwC21Q8AUNcPAOrYDwCE2g8AKNwPAMLdDwBc3w8A9uAPAJriDwA05A8AzuUPAHLnDwAM6Q8ApuoPAEDsDwDa7Q8Afu8PABjxDwCy8g8ATPQPAPD1DwCK9w8AJPkPAMj6DwBi/A8A/P0PAJb/DwAwARAA1AIQAG4EEAAIBhAAogcQAEYJEADgChAAegwQABQOEAC4DxAAUhEQAOwSEACQFBAAKhYQAMQXEABeGRAA+BoQAJwcEAA2HhAA0B8QAGohEAAOIxAAqCQQAEImEADcJxAAgCkQABorEAC0LBAAWC4QAPIvEACMMRAAJjMQAMA0EABkNhAA/jcQAJg5EAAyOxAA1jwQAHA+EAAKQBAApEEQAEhDEADiRBAAfEYQACBIEAC6SRAAVEsQAO5MEACIThAALFAQAMZREABgUxAA+lQQAJ5WEAA4WBAA0lkQAHZbEAAQXRAAql4QAERgEADeYRAAgmMQABxlEAC2ZhAAUGgQAPRpEACOaxAAKG0QAMxuEABmcBAAAHIQAJpzEAA0dRAA2HYQAHJ4EAAMehAApnsQAEp9EADkfhAAfoAQABiCEAC8gxAAVoUQAPCGEACUiBAALooQAMiLEABijRAA/I4QAKCQEAA6khAA1JMQAG6VEAASlxAArJgQAEaaEADgmxAAhJ0QAB6fEAC4oBAAXKIQAPajEACQpRAAKqcQAMSoEABoqhAAAqwQAJytEAA2rxAA2rAQAHSyEAAOtBAAqLUQAEy3EADmuBAAgLoQABq8EAC+vRAAWL8QAPLAEACWwhAAMMQQAMrFEABkxxAA/sgQAKLKEAA8zBAA1s0QAHDPEAAU0RAArtIQAEjUEADi1RAAhtcQACDZEAC62hAAXtwQAPjdEACS3xAALOEQAMbiEABq5BAABOYQAJ7nEAA46RAA0uoQAHbsEAAQ7hAAtO8QAE7xEADo8hAAgvQQACb2EADA9xAAWvkQAPT6EACO/BAAMv4QAMz/EABmAREAAAMRAKQEEQA+BhEA2AcRAHwJEQAWCxEAsAwRAEoOEQDkDxEAiBERACITEQC8FBEAVhYRAPoXEQCUGREALhsRAMgcEQBsHhEABiARAKAhEQBEIxEA3iQRAHgmEQASKBEArCkRAFArEQDqLBEAhC4RAB4wEQDCMREAXDMRAPY0EQCQNhEANDgRAM45EQBoOxEAAj0RAKY+EQBAQBEA2kERAHRDEQAYRREAskYRAExIEQDmSREAiksRACRNEQC+ThEAYlARAPxREQCWUxEAMFURAMpWEQBuWBEACFoRAKJbEQA8XREA4F4RAHpgEQAUYhEArmMRAFJlEQDsZhEAhmgRACpqEQDEaxEAXm0RAPhuEQCScBEANnIRANBzEQBqdREABHcRAJ54EQBCehEA3HsRAIB9EQAafxEAtIARAE6CEQDogxEAjIURACaHEQDAiBEAWooRAP6LEQCYjREAMo8RAMyQEQBwkhEACpQRAKSVEQA+lxEA4pgRAHyaEQAWnBEAsJ0RAEqfEQDuoBEAiKIRACKkEQDGpREAYKcRAPqoEQCUqhEAOKwRANKtEQBsrxEABrERAKqyEQBEtBEA3rURAIK3EQAcuREAtroRAFC8EQDqvREAjr8RACjBEQDCwhEAXMQRAPbFEQCaxxEANMkRANjKEQByzBEADM4RAKbPEQBK0REA5NIRAH7UEQAY1hEAstcRAFbZEQDw2hEAitwRACTeEQC+3xEAYuERAPziEQCg5BEAOuYRANTnEQBu6REAEusRAKzsEQBG7hEA4O8RAHrxEQAe8xEAuPQRAFL2EQD29xEAkPkRACr7EQDE/BEAXv4RAAIAEgCcARIANgMSANAEEgB0BhIADggSAKgJEgBCCxIA5gwSAIAOEgAaEBIAvhESAFgTEgDyFBIAjBYSACYYEgDKGRIAZBsSAP4cEgCYHhIAPCASANYhEgBwIxIAFCUSAK4mEgBIKBIA4ikSAHwrEgAgLRIAui4SAFQwEgDuMRIAkjMSACw1EgDGNhIAajgSAAQ6EgCeOxIAOD0SANI+EgB2QBIAEEISAKpDEgBERRIA6EYSAIJIEgAcShIAtksSAFpNEgD0ThIAjlASADJSEgDMUxIAZlUSAABXEgCaWBIAPloSANhbEgByXRIADF8SALBgEgBKYhIA5GMSAH5lEgAiZxIAvGgSAFZqEgD6axIAlG0SAC5vEgDIcBIAYnISAAZ0EgCgdRIAOncSANR4EgB4ehIAEnwSAKx9EgBQfxIA6oASAISCEgAehBIAuIUSAFyHEgD2iBIAkIoSACqMEgDOjRIAaI8SAAKREgCckhIAQJQSANqVEgB0lxIAGJkSALKaEgBMnBIA5p0SAICfEgAkoRIAvqISAFikEgDypRIAlqcSADCpEgDKqhIAZKwSAAiuEgCirxIAPLESAOCyEgB6tBIAFLYSAK63EgBIuRIA7LoSAIa8EgAgvhIAur8SAF7BEgD4whIAksQSACzGEgDQxxIAaskSAATLEgCozBIAQs4SANzPEgB20RIAENMSALTUEgBO1hIA6NcSAILZEgAc2xIAwNwSAFreEgD+3xIAmOESADLjEgDM5BIAZuYSAAroEgCk6RIAPusSANjsEgB87hIAFvASALDxEgBK8xIA7vQSAIj2EgAi+BIAvPkSAGD7EgD6/BIAlP4SADgAEwDSARMAbAMTAAYFEwCgBhMARAgTAN4JEwB4CxMAEg0TALYOEwBQEBMA6hETAIQTEwAoFRMAwhYTAFwYEwAAGhMAmhsTADQdEwDOHhMAaCATAAwiEwCmIxMAQCUTANomEwB0KBMAGCoTALIrEwBWLRMA8C4TAIowEwAkMhMAvjMTAGI1EwD8NhMAljgTADo6EwDUOxMAbj0TAAg/EwCiQBMARkITAOBDEwB6RRMAFEcTALhIEwBSShMA7EsTAIZNEwAqTxMAxFATAF5SEwACVBMAnFUTADZXEwDQWBMAaloTAA5cEwCoXRMAQl8TANxgEwCAYhMAGmQTALRlEwBOZxMA8mgTAIxqEwAmbBMAwG0TAGRvEwD+cBMAmHITADJ0EwDWdRMAcHcTAAp5EwCkehMASHwTAOJ9EwB8fxMAFoETALqCEwBUhBMA7oUTAIiHEwAsiRMAxooTAGCMEwD6jRMAno8TADiREwDSkhMAbJQTABCWEwCqlxMARJkTAOiaEwCCnBMAHJ4TALafEwBQoRMA9KITAI6kEwAophMAwqcTAGapEwAAqxMAmqwTADSuEwDYrxMAcrETAAyzEwCwtBMASrYTAOS3EwB+uRMAGLsTALy8EwBWvhMA8L8TAIrBEwAkwxMAyMQTAGLGEwD8xxMAoMkTADrLEwDUzBMAbs4TABLQEwCs0RMARtMTAODUEwCE1hMAHtgTALjZEwBS2xMA7NwTAJDeEwAq4BMAxOETAGjjEwAC5RMAnOYTAEDoEwDa6RMAdOsTAA7tEwCo7hMATPATAObxEwCA8xMAJPUTAL72EwBY+BMA8vkTAIz7EwAw/RMAyv4TAGQAFAD+ARQAmAMUADwFFADWBhQAcAgUABQKFACuCxQASA0UAOIOFACGEBQAIBIUALoTFABUFRQA+BYUAJIYFAAsGhQAxhsUAGAdFAAEHxQAniAUADgiFADcIxQAdiUUABAnFACqKBQATioUAOgrFACCLRQAHC8UAMAwFABaMhQA9DMUAI41FAAoNxQAzDgUAGY6FAAAPBQApD0UAD4/FADYQBQAfEIUABZEFACwRRQASkcUAORIFACIShQAIkwUALxNFABWTxQA+lAUAJRSFAAuVBQAyFUUAGxXFAAGWRQAoFoUAERcFADeXRQAeF8UABJhFACsYhQAUGQUAOplFACEZxQAHmkUAMJqFABcbBQA9m0UAJBvFAA0cRQAznIUAGh0FAACdhQApncUAEB5FADaehQAdHwUABh+FACyfxQATIEUAPCCFACKhBQAJIYUAL6HFABYiRQA/IoUAJaMFAAwjhQA1I8UAG6RFAAIkxQAopQUAEaWFADglxQAepkUABSbFACunBQAUp4UAOyfFACGoRQAIKMUALqkFABephQA+KcUAJypFAA2qxQA0KwUAGquFAAEsBQAqLEUAEKzFADctBQAdrYUABq4FAC0uRQATrsUAOi8FACCvhQAJsAUAMDBFABawxQA/sQUAJjGFAAyyBQA1skUAHDLFAAKzRQApM4UAD7QFADi0RQAfNMUABbVFACw1hQAStgUAO7ZFACI2xQAIt0UAMbeFABg4BQA+uEUAJ7jFAA45RQA0uYUAGzoFAAG6hQAqusUAETtFADe7hQAePAUABLyFAC28xQAUPUUAOr2FACO+BQAKPoUAML7FABm/RQAAP8UAJoAFQA0AhUAzgMVAHIFFQAMBxUApggVAEAKFQDaCxUAfg0VABgPFQCyEBUAVhIVAPATFQCKFRUAJBcVAMgYFQBiGhUA/BsVAJYdFQA6HxUA1CAVAG4iFQAIJBUAoiUVAEYnFQDgKBUAeioVAB4sFQC4LRUAUi8VAOwwFQCQMhUAKjQVAMQ1FQBoNxUAAjkVAJw6FQA2PBUA0D0VAHQ/FQAOQRUAqEIVAExEFQDmRRUAgEcVABpJFQC+ShUAWEwVAPJNFQCMTxUAJlEVAMpSFQBkVBUA/lUVAKJXFQA8WRUA1loVAHBcFQAKXhUArl8VAEhhFQDiYhUAfGQVABZmFQC6ZxUAVGkVAPhqFQCSbBUALG4VAMZvFQBgcRUABHMVAJ50FQA4dhUA0ncVAHZ5FQAQexUAqnwVAER+FQDefxUAgoEVAByDFQDAhBUAWoYVAPSHFQCOiRUAKIsVAMyMFQBmjhUAAJAVAJqRFQA+kxUA2JQVAHKWFQAMmBUAsJkVAEqbFQDknBUAfp4VACKgFQC8oRUAVqMVAPCkFQCUphUALqgVAMipFQBiqxUABq0VAKCuFQA6sBUA1LEVAHizFQAStRUArLYVAFC4FQDquRUAhLsVAB69FQC4vhUAXMAVAPbBFQCQwxUANMUVAM7GFQBoyBUAAsoVAJzLFQBAzRUA2s4VAHTQFQAY0hUAstMVAEzVFQDm1hUAgNgVACTaFQC+2xUAWN0VAPLeFQCW4BUAMOIVAMrjFQBk5RUACOcVAKLoFQA86hUA1usVAHrtFQAU7xUArvAVAEjyFQDs8xUAhvUVACD3FQC6+BUAVPoVAPj7FQCS/RUALP8VANAAFgBqAhYABAQWAJ4FFgBCBxYA3AgWAHYKFgAQDBYAtA0WAE4PFgDoEBYAghIWACYUFgDAFRYAWhcWAP4YFgCYGhYAMhwWAMwdFgBmHxYACiEWAKQiFgA+JBYA2CUWAHwnFgAWKRYAsCoWAFQsFgDuLRYAiC8WACIxFgC8MhYAYDQWAPo1FgCUNxYALjkWANI6FgBsPBYABj4WAKA/FgBEQRYA3kIWAHhEFgASRhYAtkcWAFBJFgDqShYAhEwWAChOFgDCTxYAXFEWAPZSFgCaVBYANFYWAM5XFgByWRYADFsWAKZcFgBAXhYA2l8WAH5hFgAYYxYAsmQWAExmFgDmZxYAimkWACRrFgC+bBYAYm4WAPxvFgCWcRYAMHMWANR0FgBudhYACHgWAKJ5FgBGexYA4HwWAHp+FgAUgBYAuIEWAFKDFgDshBYAkIYWACqIFgDEiRYAXosWAPiMFgCcjhYANpAWANCRFgBqkxYABJUWAKiWFgBCmBYA3JkWAICbFgAanRYAtJ4WAE6gFgDyoRYAjKMWACalFgDAphYAZKgWAP6pFgCYqxYAMq0WAMyuFgBwsBYACrIWAKSzFgBItRYA4rYWAHy4FgAWuhYAursWAFS9FgDuvhYAiMAWACzCFgDGwxYAYMUWAPrGFgCeyBYAOMoWANLLFgB2zRYAEM8WAKrQFgBE0hYA3tMWAILVFgAc1xYAttgWAFDaFgDq2xYAjt0WACjfFgDC4BYAZuIWAADkFgCa5RYANOcWANjoFgBy6hYADOwWAKbtFgBK7xYA5PAWAH7yFgAY9BYAsvUWAFb3FgDw+BYAivoWAC78FgDI/RYAYv8WAPwAFwCgAhcAOgQXANQFFwB4BxcAEgkXALYKFwBQDBcA9A0XAI4PFwAoERcAwhIXAGYUFwAAFhcAmhcXADQZFwDYGhcAchwXAAweFwCmHxcASiEXAOQiFwB+JBcAGCYXALwnFwBWKRcA8CoXAIosFwAuLhcAyC8XAGIxFwD8MhcAoDQXADo2FwDUNxcAeDkXABI7FwCsPBcARj4XAOA/FwCEQRcAHkMXALhEFwBSRhcA7EcXAJBJFwAqSxcAzkwXAGhOFwACUBcAnFEXADZTFwDaVBcAdFYXAA5YFwCoWRcATFsXAOZcFwCAXhcAGmAXAL5hFwBYYxcA8mQXAJZmFwAwaBcAymkXAGRrFwD+bBcAom4XADxwFwDWcRcAcHMXAAp1FwCudhcASHgXAOx5FwCGexcAIH0XALp+FwBUgBcA+IEXAJKDFwAshRcAxoYXAGqIFwAEihcAnosXADiNFwDSjhcAdpAXABCSFwCqkxcATpUXAOiWFwCCmBcAHJoXALabFwBanRcA9J4XAI6gFwAyohcAzKMXAGalFwAApxcApKgXAD6qFwDYqxcAcq0XABavFwCwsBcASrIXAOSzFwB+tRcAIrcXALy4FwBguhcA+rsXAJS9FwAuvxcAyMAXAGzCFwAGxBcAoMUXADrHFwDeyBcAeMoXABLMFwCszRcAUM8XAOrQFwCE0hcAKNQXAMLVFwBc1xcA9tgXAJDaFwA03BcAzt0XAGjfFwAC4RcApuIXAEDkFwDa5RcAdOcXABjpFwCy6hcATOwXAObtFwCK7xcAJPEXAL7yFwBY9BcA/PUXAJb3FwAw+RcAyvoXAGT8FwAI/hcAov8XADwBGADgAhgAegQYABQGGACuBxgAUgkYAOwKGACGDBgAIA4YALoPGABeERgA+BIYAJIUGAA2FhgA0BcYAGoZGAAEGxgAqBwYAEIeGADcHxgAgCEYABojGAC0JBgATiYYAOgnGACMKRgAJisYAMAsGABaLhgA9C8YAJgxGAAyMxgAzDQYAHA2GAAKOBgApDkYAD47GADiPBgAfD4YABZAGACwQRgAVEMYAO5EGACIRhgAIkgYALxJGABgSxgA+kwYAJ5OGAA4UBgA0lEYAGxTGAAGVRgAqlYYAERYGADeWRgAeFsYABJdGAC2XhgAUGAYAOphGACOYxgAKGUYAMJmGABmaBgAAGoYAJprGAA0bRgAzm4YAHJwGAAMchgApnMYAEB1GADadhgAfngYABh6GAC8exgAVn0YAPB+GACKgBgAJIIYAMiDGABihRgA/IYYAJaIGAAwihgA1IsYAG6NGAAIjxgArJAYAEaSGADgkxgAepUYAB6XGAC4mBgAUpoYAOybGACQnRgAKp8YAMSgGABeohgAAqQYAJylGAA2pxgA0KgYAHSqGAAOrBgAqK0YAEKvGADmsBgAgLIYABq0GAC0tRgATrcYAPK4GACMuhgAJrwYAMq9GABkvxgA/sAYAJjCGAA8xBgA1sUYAHDHGAAKyRgApMoYAEjMGADizRgAfM8YACDRGAC60hgAVNQYAO7VGACS1xgALNkYAMbaGABg3BgABN4YAJ7fGAA44RgA0uIYAGzkGAAQ5hgAqucYAETpGADe6hgAguwYABzuGAC27xgAWvEYAPTyGACO9BgAKPYYAMz3GABm+RgAAPsYAJr8GAA0/hgA2P8YAHIBGQAMAxkAsAQZAEoGGQDkBxkAfgkZACILGQC8DBkAVg4ZAPAPGQCUERkALhMZAMgUGQBiFhkA/BcZAKAZGQA6GxkA1BwZAHgeGQASIBkArCEZAEYjGQDqJBkAhCYZAB4oGQC4KRkAXCsZAPYsGQCQLhkAKjAZAMQxGQBoMxkAAjUZAJw2GQBAOBkA2jkZAHQ7GQAYPRkAsj4ZAExAGQDmQRkAgEMZACRFGQC+RhkAWEgZAPJJGQCWSxkAME0ZAMpOGQBkUBkA/lEZAKJTGQA8VRkA1lYZAHpYGQAUWhkArlsZAEhdGQDiXhkAhmAZACBiGQC6YxkAXmUZAPhmGQCSaBkALGoZANBrGQBqbRkABG8ZAJ5wGQA4chkA3HMZAHZ1GQAQdxkAtHgZAE56GQDoexkAgn0ZACZ/GQDAgBkAWoIZAPSDGQCOhRkAMocZAMyIGQBmihkACowZAKSNGQA+jxkA2JAZAHySGQAWlBkAsJUZAEqXGQDumBkAiJoZACKcGQC8nRkAVp8ZAPqgGQCUohkALqQZANKlGQBspxkABqkZAKCqGQBErBkA3q0ZAHivGQASsRkAtrIZAFC0GQDqtRkAhLcZAB65GQDCuhkAXLwZAPa9GQCavxkANMEZAM7CGQBoxBkADMYZAKbHGQBAyRkA2soZAH7MGQAYzhkAss8ZAEzRGQDm0hkAitQZACTWGQC+1xkAYtkZAPzaGQCW3BkAOt4ZANTfGQBu4RkACOMZAKLkGQBG5hkA4OcZAHrpGQAU6xkAruwZAFLuGQDs7xkAkPEZACrzGQDE9BkAXvYZAPj3GQCc+RkANvsZAND8GQBq/hkABAAaAKgBGgBCAxoA3AQaAIAGGgAaCBoAtAkaAE4LGgDyDBoAjA4aACYQGgDAERoAZBMaAP4UGgCYFhoAMhgaAMwZGgBwGxoACh0aAKQeGgBIIBoA4iEaAHwjGgAWJRoAuiYaAFQoGgDuKRoAiCsaACwtGgDGLhoAYDAaAPoxGgCeMxoAODUaANI2GgBsOBoABjoaAKo7GgBEPRoA3j4aAIJAGgAcQhoAtkMaAFBFGgD0RhoAjkgaAChKGgDCSxoAZk0aAABPGgCaUBoANFIaAM5TGgByVRoADFcaAKZYGgBKWhoA5FsaAH5dGgAYXxoAvGAaAFZiGgDwYxoAimUaAC5nGgDIaBoAYmoaAPxrGgCWbRoAOm8aANRwGgBuchoAEnQaAKx1GgBGdxoA4HgaAIR6GgAefBoAuH0aAFJ/GgD2gBoAkIIaACqEGgDEhRoAXocaAAKJGgCcihoANowaANqNGgB0jxoADpEaAKiSGgBMlBoA5pUaAICXGgAamRoAvpoaAFicGgDynRoAjJ8aACahGgDKohoAZKQaAP6lGgCYpxoAPKkaANaqGgBwrBoACq4aAK6vGgBIsRoA4rIaAIa0GgAgthoAurcaAFS5GgD4uhoAkrwaACy+GgDGvxoAasEaAATDGgCexBoAOMYaANLHGgB2yRoAEMsaALTMGgBOzhoA6M8aAILRGgAc0xoAttQaAFrWGgD01xoAjtkaADLbGgDM3BoAZt4aAArgGgCk4RoAPuMaANjkGgBy5hoAFugaALDpGgBK6xoA5OwaAH7uGgAi8BoAvPEaAFbzGgD69BoAlPYaAC74GgDS+RoAbPsaAAb9GgCg/hoAOgAbAN4BGwB4AxsAEgUbAKwGGwBGCBsA6gkbAIQLGwAoDRsAwg4bAFwQGwD2ERsAkBMbADQVGwDOFhsAaBgbAAIaGwCmGxsAQB0bANoeGwB0IBsADiIbALIjGwBMJRsA5iYbAIooGwAkKhsAvisbAFgtGwD8LhsAljAbADAyGwDKMxsAbjUbAAg3GwCiOBsAPDobAOA7GwB6PRsAFD8bAK5AGwBSQhsA7EMbAIZFGwAgRxsAukgbAF5KGwD4SxsAkk0bADZPGwDQUBsAalIbAARUGwCoVRsAQlcbANxYGwB2WhsAEFwbALRdGwBOXxsA6GAbAIxiGwAmZBsAwGUbAFpnGwD+aBsAmGobADJsGwDMbRsAcG8bAApxGwCkchsAPnQbANh1GwB8dxsAFnkbALB6GwBUfBsA7n0bAIh/GwAigRsAxoIbAGCEGwD6hRsAlIcbADiJGwDSihsAbIwbAAaOGwCgjxsARJEbAN6SGwCClBsAHJYbALaXGwBQmRsA6pobAI6cGwAonhsAwp8bAFyhGwD2ohsAmqQbADSmGwDOpxsAcqkbAAyrGwCmrBsAQK4bAOSvGwB+sRsAGLMbALK0GwBWthsA8LcbAIq5GwAkuxsAvrwbAGK+GwD8vxsAoMEbADrDGwDUxBsAbsYbAAjIGwCsyRsARssbAODMGwB6zhsAFNAbALjRGwBS0xsA7NQbAJDWGwAq2BsAxNkbAF7bGwAC3RsAnN4bADbgGwDQ4RsAdOMbAA7lGwCo5hsAQugbANzpGwCA6xsAGu0bALTuGwBY8BsA8vEbAIzzGwAm9RsAyvYbAGT4GwD++RsAmPsbADL9GwDW/hsAcAAcAAoCHACuAxwASAUcAOIGHAB8CBwAIAocALoLHABUDRwA7g4cAJIQHAAsEhwAxhMcAGAVHAAEFxwAnhgcADgaHADSGxwAdh0cABAfHACqIBwARCIcAN4jHACCJRwAHCccALYoHABaKhwA9CscAI4tHAAoLxwAzDAcAGYyHAAANBwAmjUcAD43HADYOBwAcjocAAw8HACmPRwASj8cAORAHAB+QhwAIkQcALxFHABWRxwA8EgcAJRKHAAuTBwAyE0cAGJPHAAGURwAoFIcADpUHADUVRwAblccABJZHACsWhwAUFwcAOpdHACEXxwAHmEcALhiHABcZBwA9mUcAJBnHAAqaRwAxGocAGhsHAACbhwAnG8cAEBxHADachwAdHQcAA52HACydxwAVnkcAPB6HACUfBwALn4cAMh/HABigRwABoMcAKCEHAA6hhwA1IccAHiJHAASixwArIwcAFCOHADqjxwAhJEcAB6THAC4lBwAXJYcAPaXHACQmRwAKpscAM6cHABonhwAAqAcAJyhHABAoxwA2qQcAHSmHAAOqBwAqKkcAEyrHADmrBwAgK4cACSwHAC+sRwAWLMcAPK0HACWthwAMLgcAMq5HABkuxwA/rwcAKK+HAA8wBwA1sEcAHDDHAAUxRwArsYcAEjIHADsyRwAhsscACDNHAC6zhwAXtAcAPjRHACS0xwALNUcAMbWHABq2BwABNocAJ7bHAA43RwA3N4cAHbgHAAQ4hwAtOMcAE7lHADo5hwAgugcACbqHADA6xwAWu0cAPTuHACY8BwAMvIcAMzzHABm9RwAAPccAKT4HAA++hwA2PscAHz9HAAW/xwAsAAdAEoCHQDkAx0AiAUdACIHHQC8CB0AYAodAPoLHQCUDR0ALg8dANIQHQBsEh0ABhQdAKAVHQA6Fx0A3hgdAHgaHQAcHB0Ath0dAFAfHQDqIB0AhCIdAB4kHQDCJR0AXCcdAPYoHQCaKh0ANCwdAM4tHQBoLx0ADDEdAKYyHQBANB0A2jUdAH43HQAYOR0AsjodAEw8HQDmPR0Aij8dACRBHQC+Qh0AYkQdAPxFHQCWRx0AMEkdANRKHQBuTB0ACE4dAKJPHQBGUR0A4FIdAHpUHQAUVh0ArlcdAFJZHQDsWh0AhlwdACpeHQDEXx0AXmEdAPhiHQCcZB0ANmYdANBnHQBqaR0ADmsdAKhsHQBCbh0A3G8dAHZxHQAacx0AtHQdAFh2HQDydx0AjHkdACZ7HQDAfB0AZH4dAP5/HQCYgR0AMoMdANaEHQBwhh0ACogdAKSJHQA+ix0A4owdAHyOHQAgkB0AupEdAFSTHQDulB0AiJYdACyYHQDGmR0AYJsdAPqcHQCenh0AOKAdANKhHQBsox0ABqUdAKqmHQBEqB0A3qkdAIKrHQAcrR0Atq4dAFCwHQD0sR0AjrMdACi1HQDCth0AZrgdAAC6HQCaux0ANL0dANi+HQBywB0ADMIdAKbDHQBKxR0A5MYdAH7IHQAYyh0AvMsdAFbNHQDwzh0AitAdACTSHQDI0x0AYtUdAPzWHQCg2B0AOtodANTbHQBu3R0AEt8dAKzgHQBG4h0A4OMdAHrlHQAe5x0AuOgdAFLqHQDs6x0AkO0dACrvHQDE8B0AaPIdAAL0HQCc9R0ANvcdANr4HQB0+h0ADvwdAKj9HQBC/x0A5gAeAIACHgAaBB4AvgUeAFgHHgDyCB4AjAoeADAMHgDKDR4AZA8eAP4QHgCiEh4APBQeANYVHgBwFx4AChkeAK4aHgBIHB4A4h0eAIYfHgAgIR4AuiIeAFQkHgD4JR4AkiceACwpHgDGKh4AaiweAAQuHgCeLx4AODEeANIyHgB2NB4AEDYeAKo3HgBOOR4A6DoeAII8HgAcPh4AwD8eAFpBHgD0Qh4AjkQeADJGHgDMRx4AZkkeAABLHgCkTB4APk4eANhPHgByUR4AFlMeALBUHgBKVh4A5FceAIhZHgAiWx4AvFweAFZeHgDwXx4AlGEeAC5jHgDIZB4AbGYeAAZoHgCgaR4AOmseAN5sHgB4bh4AEnAeAKxxHgBGcx4A6nQeAIR2HgAeeB4AwnkeAFx7HgD2fB4AkH4eADSAHgDOgR4AaIMeAAKFHgCmhh4AQIgeANqJHgB0ix4ADo0eALKOHgBMkB4A5pEeAIqTHgAklR4AvpYeAFiYHgD8mR4AlpseADCdHgDKnh4AbqAeAAiiHgCiox4APKUeANamHgB6qB4AFKoeAK6rHgBSrR4A7K4eAIawHgAgsh4AxLMeAF61HgD4th4AkrgeADa6HgDQux4Aar0eAAS/HgCewB4AQsIeANzDHgB2xR4AGsceALTIHgBOyh4A6MseAILNHgAmzx4AwNAeAFrSHgD+0x4AmNUeADLXHgDM2B4AZtoeAArcHgCk3R4APt8eANjgHgB84h4AFuQeALDlHgBU5x4A7ugeAIjqHgAi7B4Axu0eAGDvHgD68B4AlPIeAC70HgDS9R4AbPceAAb5HgCq+h4ARPweAN79HgB4/x4AHAEfALYCHwBQBB8A6gUfAIQHHwAoCR8AwgofAFwMHwD2DR8Amg8fADQRHwDOEh8AchQfAAwWHwCmFx8AQBkfAOQaHwB+HB8AGB4fALIfHwBMIR8A8CIfAIokHwAkJh8AyCcfAGIpHwD8Kh8AliwfADouHwDULx8AbjEfAAgzHwCsNB8ARjYfAOA3HwB6OR8AFDsfALg8HwBSPh8A7D8fAJBBHwAqQx8AxEQfAF5GHwACSB8AnEkfADZLHwDQTB8Aak4fAA5QHwCoUR8AQlMfANxUHwCAVh8AGlgfALRZHwBYWx8A8lwfAIxeHwAmYB8AymEfAGRjHwD+ZB8AmGYfADJoHwDWaR8AcGsfAAptHwCubh8ASHAfAOJxHwB8cx8AIHUfALp2HwBUeB8A7nkfAJJ7HwAsfR8Axn4fAGCAHwD6gR8AnoMfADiFHwDShh8AdogfABCKHwCqix8ARI0fAOiOHwCCkB8AHJIfALaTHwBalR8A9JYfAI6YHwAomh8AwpsfAGadHwAAnx8AmqAfADSiHwDYox8AcqUfAAynHwCwqB8ASqofAOSrHwB+rR8AIq8fALywHwBWsh8A8LMfAIq1HwAutx8AyLgfAGK6HwAGvB8AoL0fADq/HwDUwB8AbsIfABLEHwCsxR8ARscfAODIHwCEyh8AHswfALjNHwBczx8A9tAfAJDSHwAq1B8AztUfAGjXHwAC2R8AnNofADbcHwDa3R8AdN8fAA7hHwCo4h8ATOQfAOblHwCA5x8AJOkfAL7qHwBY7B8A8u0fAJbvHwAw8R8AyvIfAGT0HwD+9R8AovcfADz5HwDW+h8AevwfABT+HwCu/x8ASAEgAOwCIACGBCAAIAYgALoHIABeCSAA+AogAJIMIAAsDiAAxg8gAGoRIAAEEyAAnhQgADgWIADcFyAAdhkgABAbIACqHCAATh4gAOgfIACCISAAJiMgAMAkIABaJiAA9CcgAJgpIAAyKyAAzCwgAGYuIAAKMCAApDEgAD4zIADYNCAAfDYgABY4IACwOSAASjsgAO48IACIPiAAIkAgALxBIABWQyAA+kQgAJRGIAAuSCAA0kkgAGxLIAAGTSAAoE4gAERQIADeUSAAeFMgABJVIAC2ViAAUFggAOpZIACEWyAAHl0gAMJeIABcYCAA9mEgAJpjIAA0ZSAAzmYgAGhoIAAMaiAApmsgAEBtIADabiAAdHAgABhyIACycyAATHUgAPB2IACKeCAAJHogAL57IABifSAA/H4gAJaAIAAwgiAAyoMgAG6FIAAIhyAAooggADyKIADgiyAAeo0gABSPIAC4kCAAUpIgAOyTIACGlSAAKpcgAMSYIABemiAA+JsgAJKdIAA2nyAA0KAgAGqiIAAOpCAAqKUgAEKnIADcqCAAdqogABqsIAC0rSAATq8gAOiwIACMsiAAJrQgAMC1IABktyAA/rggAJi6IAAyvCAA1r0gAHC/IAAKwSAApMIgAD7EIADixSAAfMcgABbJIACwyiAAVMwgAO7NIACIzyAALNEgAMbSIABg1CAA+tUgAJ7XIAA42SAA0togAGzcIAAG3iAAqt8gAEThIADe4iAAeOQgABzmIAC25yAAUOkgAPTqIACO7CAAKO4gAMLvIABm8SAAAPMgAJr0IAA09iAAzvcgAHL5IAAM+yAApvwgAEr+IADk/yAAfgEhABgDIQCyBCEAVgYhAPAHIQCKCSEALgshAMgMIQBiDiEA/A8hAKARIQA6EyEA1BQhAG4WIQAIGCEArBkhAEYbIQDgHCEAhB4hAB4gIQC4ISEAUiMhAPYkIQCQJiEAKighAMQpIQBeKyEAAi0hAJwuIQA2MCEA0DEhAHQzIQAONSEAqDYhAEw4IQDmOSEAgDshABo9IQC+PiEAWEAhAPJBIQCMQyEAJkUhAMpGIQBkSCEA/kkhAKJLIQA8TSEA1k4hAHBQIQAUUiEArlMhAEhVIQDiViEAhlghACBaIQC6WyEAVF0hAO5eIQCSYCEALGIhAMZjIQBqZSEABGchAJ5oIQA4aiEA3GshAHZtIQAQbyEAqnAhAERyIQDocyEAgnUhABx3IQDAeCEAWnohAPR7IQCOfSEAMn8hAMyAIQBmgiEAAIQhAJqFIQA+hyEA2IghAHKKIQAWjCEAsI0hAEqPIQDkkCEAiJIhACKUIQC8lSEAVpchAPCYIQCUmiEALpwhAMidIQBsnyEABqEhAKCiIQA6pCEA3qUhAHinIQASqSEArKohAEasIQDqrSEAhK8hAB6xIQC4siEAXLQhAPa1IQCQtyEANLkhAM66IQBovCEAAr4hAKa/IQBAwSEA2sIhAHTEIQAOxiEAsschAEzJIQDmyiEAiswhACTOIQC+zyEAWNEhAPzSIQCW1CEAMNYhAMrXIQBk2SEACNshAKLcIQA83iEA1t8hAHrhIQAU4yEAruQhAEjmIQDs5yEAhukhACDrIQC67CEAXu4hAPjvIQCS8SEALPMhAND0IQBq9iEABPghAJ75IQBC+yEA3PwhAHb+IQAQACIAtAEiAE4DIgDoBCIAjAYiACYIIgDACSIAWgsiAPQMIgCYDiIAMhAiAMwRIgBmEyIAChUiAKQWIgA+GCIA4hkiAHwbIgAWHSIAsB4iAFQgIgDuISIAiCMiACIlIgC8JiIAYCgiAPopIgCUKyIALi0iANIuIgBsMCIABjIiAKozIgBENSIA3jYiAHg4IgAcOiIAtjsiAFA9IgDqPiIAhEAiAChCIgDCQyIAXEUiAPZGIgCaSCIANEoiAM5LIgByTSIADE8iAKZQIgBAUiIA5FMiAH5VIgAYVyIAslgiAFZaIgDwWyIAil0iACRfIgDIYCIAYmIiAPxjIgCWZSIAMGciANRoIgBuaiIACGwiAKJtIgBGbyIA4HAiAHpyIgAUdCIAuHUiAFJ3IgDseCIAhnoiACp8IgDEfSIAXn8iAAKBIgCcgiIANoQiANCFIgB0hyIADokiAKiKIgBCjCIA3I0iAICPIgAakSIAtJIiAFiUIgDylSIAjJciACaZIgDKmiIAZJwiAP6dIgCYnyIAMqEiANaiIgBwpCIACqYiAKSnIgBIqSIA4qoiAHysIgAgriIAuq8iAFSxIgDusiIAkrQiACy2IgDGtyIAYLkiAPq6IgCevCIAOL4iANK/IgB2wSIAEMMiAKrEIgBExiIA6MciAILJIgAcyyIAtswiAFDOIgD0zyIAjtEiACjTIgDC1CIAZtYiAADYIgCa2SIAPtsiANjcIgBy3iIADOAiAKbhIgBK4yIA5OQiAH7mIgAY6CIAvOkiAFbrIgDw7CIAlO4iAC7wIgDI8SIAYvMiAAb1IgCg9iIAOvgiANT5IgBu+yIAEv0iAKz+IgBGACMA6gEjAIQDIwAeBSMAuAYjAFwIIwD2CSMAkAsjACoNIwDEDiMAaBAjAAISIwCcEyMAQBUjANoWIwB0GCMADhojALIbIwBMHSMA5h4jAIAgIwAaIiMAviMjAFglIwDyJiMAjCgjADAqIwDKKyMAZC0jAAgvIwCiMCMAPDIjANYzIwB6NSMAFDcjAK44IwBIOiMA4jsjAIY9IwAgPyMAukAjAF5CIwD4QyMAkkUjACxHIwDQSCMAakojAARMIwCeTSMAOE8jANxQIwB2UiMAEFQjAKpVIwBOVyMA6FgjAIJaIwAmXCMAwF0jAFpfIwD0YCMAmGIjADJkIwDMZSMAZmcjAABpIwCkaiMAPmwjANhtIwBybyMAFnEjALByIwBKdCMA7nUjAIh3IwAieSMAvHojAGB8IwD6fSMAlH8jAC6BIwDIgiMAbIQjAAaGIwCghyMARIkjAN6KIwB4jCMAEo4jALaPIwBQkSMA6pIjAISUIwAeliMAwpcjAFyZIwD2miMAkJwjADSeIwDOnyMAaKEjAAyjIwCmpCMAQKYjANqnIwB+qSMAGKsjALKsIwBMriMA5q8jAIqxIwAksyMAvrQjAFi2IwD8tyMAlrkjADC7IwDUvCMAbr4jAAjAIwCiwSMARsMjAODEIwB6xiMAFMgjALjJIwBSyyMA7MwjAIbOIwAq0CMAxNEjAF7TIwD41CMAktYjADbYIwDQ2SMAatsjAA7dIwCo3iMAQuAjANzhIwCA4yMAGuUjALTmIwBO6CMA6OkjAIzrIwAm7SMAwO4jAFrwIwD+8SMAmPMjADL1IwDW9iMAcPgjAAr6IwCk+yMASP0jAOL+IwB8ACQAFgIkALADJABUBSQA7gYkAIgIJAAiCiQAxgskAGANJAD6DiQAnhAkADgSJADSEyQAbBUkABAXJACqGCQARBokAN4bJAB4HSQAHB8kALYgJABQIiQA9CMkAI4lJAAoJyQAwigkAGYqJAAALCQAmi0kADQvJADYMCQAcjIkAAw0JACmNSQAQDckAOQ4JAB+OiQAGDwkALI9JABWPyQA8EAkAIpCJAAkRCQAyEUkAGJHJAD8SCQAlkokADpMJADUTSQAbk8kABJRJACsUiQARlQkAOBVJACEVyQAHlkkALhaJABSXCQA7F0kAJBfJAAqYSQAxGIkAF5kJAACZiQAnGckADZpJADaaiQAdGwkAA5uJACobyQATHEkAOZyJACAdCQAGnYkALR3JABYeSQA8nokAIx8JAAmfiQAyn8kAGSBJAD+giQAooQkADyGJADWhyQAcIkkABSLJACujCQASI4kAOKPJAB8kSQAIJMkALqUJABUliQA7pckAJKZJAAsmyQAxpwkAGqeJAAEoCQAnqEkADijJADcpCQAdqYkABCoJACqqSQARKskAOisJACCriQAHLAkALaxJABasyQA9LQkAI62JAAyuCQAzLkkAGa7JAAAvSQApL4kAD7AJADYwSQAcsMkAAzFJACwxiQASsgkAOTJJAB+yyQAIs0kALzOJABW0CQA+tEkAJTTJAAu1SQAyNYkAGzYJAAG2iQAoNskADrdJADU3iQAeOAkABLiJACs4yQARuUkAOrmJACE6CQAHuokAMLrJABc7SQA9u4kAJDwJAA08iQAzvMkAGj1JAAC9yQAnPgkAED6JADa+yQAdP0kABj/JACyACUATAIlAOYDJQCKBSUAJAclAL4IJQBYCiUA8gslAJYNJQAwDyUAyhAlAG4SJQAIFCUAohUlADwXJQDgGCUAeholABQcJQCuHSUASB8lAOwgJQCGIiUAICQlALolJQBeJyUA+CglAJIqJQA2LCUA0C0lAGovJQAEMSUAqDIlAEI0JQDcNSUAdjclABA5JQC0OiUATjwlAOg9JQCCPyUAJkElAMBCJQBaRCUA/kUlAJhHJQAySSUAzEolAHBMJQAKTiUApE8lAD5RJQDYUiUAfFQlABZWJQCwVyUASlklAO5aJQCIXCUAIl4lAMZfJQBgYSUA+mIlAJRkJQA4ZiUA0mclAGxpJQAGayUAoGwlAERuJQDebyUAeHElABJzJQC2dCUAUHYlAOp3JQCOeSUAKHslAMJ8JQBcfiUAAIAlAJqBJQA0gyUAzoQlAHKGJQAMiCUApoklAECLJQDkjCUAfo4lABiQJQCykSUATJMlAPCUJQCKliUAJJglAL6ZJQBimyUA/JwlAKCeJQA6oCUA1KElAG6jJQAIpSUArKYlAEaoJQDgqSUAeqslABStJQC4riUAUrAlAOyxJQCGsyUAKrUlAMS2JQBeuCUAArolAJy7JQA2vSUA0L4lAHTAJQAOwiUAqMMlAELFJQDmxiUAgMglABrKJQC0yyUATs0lAPLOJQCM0CUAJtIlAMDTJQBk1SUA/tYlAJjYJQA82iUA1tslAHDdJQAK3yUAruAlAEjiJQDi4yUAfOUlABbnJQC66CUAVOolAO7rJQCI7SUALO8lAMbwJQBg8iUABPQlAJ71JQA49yUA0vglAHb6JQAQ/CUAqv0lAET/JQDeACYAggImABwEJgC2BSYAUAcmAPQIJgCOCiYAKAwmAMwNJgBmDyYAABEmAJoSJgA0FCYA2BUmAHIXJgAMGSYAsBomAEocJgDkHSYAfh8mACIhJgC8IiYAViQmAPAlJgCKJyYALikmAMgqJgBiLCYA/C0mAKAvJgA6MSYA3jImAHg0JgASNiYArDcmAEY5JgDgOiYAhDwmAB4+JgC4PyYAUkEmAPZCJgCQRCYAKkYmAM5HJgBoSSYAAksmAJxMJgBATiYA2k8mAHRRJgAOUyYAqFQmAExWJgDmVyYAgFkmABpbJgC+XCYAWF4mAPJfJgCWYSYAMGMmAMpkJgBkZiYA/mcmAKJpJgA8ayYA1mwmAHBuJgAUcCYArnEmAEhzJgDsdCYAhnYmACB4JgC6eSYAXnsmAPh8JgCSfiYALIAmAMaBJgBqgyYABIUmAJ6GJgA4iCYA3IkmAHaLJgAQjSYAtI4mAE6QJgDokSYAgpMmACaVJgDAliYAWpgmAPSZJgCOmyYAMp0mAMyeJgBmoCYAAKImAKSjJgA+pSYA2KYmAHyoJgAWqiYAsKsmAEqtJgDuriYAiLAmACKyJgC8syYAVrUmAPq2JgCUuCYALromANK7JgBsvSYABr8mAKDAJgBEwiYA3sMmAHjFJgASxyYArMgmAFDKJgDqyyYAhM0mAB7PJgDC0CYAXNImAPbTJgCa1SYANNcmAM7YJgBo2iYAAtwmAKbdJgBA3yYA2uAmAHTiJgAY5CYAsuUmAEznJgDw6CYAiuomACTsJgC+7SYAYu8mAPzwJgCW8iYAMPQmAMr1JgBu9yYACPkmAKL6JgA8/CYA4P0mAHr/JgAUAScAuAInAFIEJwDsBScAhgcnACoJJwDECicAXgwnAPgNJwCSDycANhEnANASJwBqFCcABBYnAKgXJwBCGScA3BonAIAcJwAaHicAtB8nAE4hJwDyIicAjCQnACYmJwDAJycAWiknAP4qJwCYLCcAMi4nAMwvJwBwMScACjMnAKQ0JwBINicA4jcnAHw5JwAWOycAujwnAFQ+JwDuPycAiEEnACJDJwDGRCcAYEYnAPpHJwCUSScAOEsnANJMJwBsTicAEFAnAKpRJwBEUycA3lQnAIJWJwAcWCcAtlknAFBbJwD0XCcAjl4nAChgJwDCYScAZmMnAABlJwCaZicANGgnAM5pJwByaycADG0nAKZuJwBKcCcA5HEnAH5zJwAYdScAsnYnAFZ4JwDweScAinsnAC59JwDIficAYoAnAPyBJwCggycAOoUnANSGJwBuiCcACIonAKyLJwBGjScA4I4nAISQJwAekicAuJMnAFKVJwD2licAkJgnACqaJwDEmycAXp0nAAKfJwCcoCcANqInANCjJwB0pScADqcnAKioJwBMqicA5qsnAICtJwAarycAvrAnAFiyJwDysycAjLUnACa3JwDKuCcAZLonAP67JwCYvScAPL8nANbAJwBwwicAFMQnAK7FJwBIxycA4sgnAIbKJwAgzCcAus0nAFTPJwDu0CcAktInACzUJwDG1ScAYNcnAATZJwCe2icAONwnANLdJwB23ycAEOEnAKriJwBE5CcA6OUnAILnJwAc6ScAwOonAFrsJwD07ScAju8nACjxJwDM8icAZvQnAAD2JwCa9ycAPvknANj6JwBy/CcAFv4nALD/JwBKASgA5AIoAH4EKAAiBigAvAcoAFYJKADwCigAlAwoAC4OKADIDygAbBEoAAYTKACgFCgAOhYoAN4XKAB4GSgAEhsoAKwcKABGHigA6h8oAIQhKAAeIygAuCQoAFwmKAD2JygAkCkoADQrKADOLCgAaC4oAAIwKACmMSgAQDMoANo0KAB0NigADjgoALI5KABMOygA5jwoAIA+KAAkQCgAvkEoAFhDKAD8RCgAlkYoADBIKADKSSgAbksoAAhNKACiTigAPFAoANZRKAB6UygAFFUoAK5WKABSWCgA7FkoAIZbKAAgXSgAxF4oAF5gKAD4YSgAkmMoACxlKADQZigAamgoAARqKACeaygAQm0oANxuKAB2cCgAEHIoALRzKABOdSgA6HYoAIx4KAAmeigAwHsoAFp9KAD0figAmIAoADKCKADMgygAZoUoAAqHKACkiCgAPoooAOKLKAB8jSgAFo8oALCQKABKkigA7pMoAIiVKAAilygAvJgoAGCaKAD6mygAlJ0oADifKADSoCgAbKIoAAakKACqpSgARKcoAN6oKAB4qigAEqwoALatKABQrygA6rAoAISyKAAotCgAwrUoAFy3KAAAuSgAmrooADS8KADOvSgAcr8oAAzBKACmwigAQMQoANrFKAB+xygAGMkoALLKKABMzCgA8M0oAIrPKAAk0SgAvtIoAGLUKAD81SgAltcoADDZKADU2igAbtwoAAjeKACs3ygARuEoAODiKAB65CgAHuYoALjnKABS6SgA7OooAIbsKAAq7igAxO8oAF7xKAD48igAnPQoADb2KADQ9ygAdPkoAA77KACo/CgAQv4oAOb/KACAASkAGgMpALQEKQBOBikA8gcpAIwJKQAmCykAygwpAGQOKQD+DykAmBEpADwTKQDWFCkAcBYpAAoYKQCkGSkASBspAOIcKQB8HikAFiApALohKQBUIykA7iQpAIgmKQAsKCkAxikpAGArKQD6LCkAni4pADgwKQDSMSkAbDMpABA1KQCqNikARDgpAN45KQCCOykAHD0pALY+KQBaQCkA9EEpAI5DKQAoRSkAwkYpAGZIKQAASikAmkspADRNKQDYTikAclApAAxSKQCwUykASlUpAORWKQB+WCkAGFopALxbKQBWXSkA8F4pAIpgKQAuYikAyGMpAGJlKQAGZykAoGgpADpqKQDUaykAeG0pABJvKQCscCkARnIpAOBzKQCEdSkAHncpALh4KQBSeikA9nspAJB9KQAqfykAzoApAGiCKQAChCkAnIUpADaHKQDaiCkAdIopAA6MKQCojSkATI8pAOaQKQCAkikAJJQpAL6VKQBYlykA8pgpAJaaKQAwnCkAyp0pAGSfKQD+oCkAoqIpADykKQDWpSkAcKcpABSpKQCuqikASKwpAOKtKQCGrykAILEpALqyKQBUtCkA+LUpAJK3KQAsuSkA0LopAGq8KQAEvikAnr8pAELBKQDcwikAdsQpABDGKQCqxykATskpAOjKKQCCzCkAHM4pAMDPKQBa0SkA9NIpAJjUKQAy1ikAzNcpAGbZKQAA2ykApNwpAD7eKQDY3ykAcuEpABbjKQCw5CkASuYpAOTnKQCI6SkAIuspALzsKQBg7ikA+u8pAJTxKQAu8ykAyPQpAGz2KQAG+CkAoPkpADr7KQDe/CkAeP4pABIAKgCsASoAUAMqAOoEKgCEBioAKAgqAMIJKgBcCyoA9gwqAJAOKgA0ECoAzhEqAGgTKgAMFSoAphYqAEAYKgDaGSoAdBsqABgdKgCyHioATCAqAOYhKgCKIyoAJCUqAL4mKgBiKCoA/CkqAJYrKgAwLSoAyi4qAG4wKgAIMioAojMqADw1KgDgNioAejgqABQ6KgCuOyoAUj0qAOw+KgCGQCoAKkIqAMRDKgBeRSoA+EYqAJJIKgA2SioA0EsqAGpNKgAETyoAqFAqAEJSKgDcUyoAdlUqABpXKgC0WCoATloqAPJbKgCMXSoAJl8qAMBgKgBaYioA/mMqAJhlKgAyZyoAzGgqAHBqKgAKbCoApG0qAD5vKgDicCoAfHIqABZ0KgC6dSoAVHcqAO54KgCIeioALHwqAMZ9KgBgfyoA+oAqAJSCKgA4hCoA0oUqAGyHKgAGiSoAqooqAESMKgDejSoAgo8qAByRKgC2kioAUJQqAOqVKgCOlyoAKJkqAMKaKgBcnCoAAJ4qAJqfKgA0oSoAzqIqAHKkKgAMpioApqcqAEqpKgDkqioAfqwqABiuKgCyryoAVrEqAPCyKgCKtCoAJLYqAMi3KgBiuSoA/LoqAKC8KgA6vioA1L8qAG7BKgASwyoArMQqAEbGKgDgxyoAeskqAB7LKgC4zCoAUs4qAOzPKgCQ0SoAKtMqAMTUKgBo1ioAAtgqAJzZKgA22yoA0NwqAHTeKgAO4CoAqOEqAELjKgDm5CoAgOYqABroKgC06SoAWOsqAPLsKgCM7ioAMPAqAMrxKgBk8yoA/vQqAKL2KgA8+CoA1vkqAHD7KgAU/SoArv4qAEgAKwDiASsAhgMrACAFKwC6BisAVAgrAPgJKwCSCysALA0rAMYOKwBqECsABBIrAJ4TKwA4FSsA0hYrAHYYKwAQGisAqhsrAEQdKwDoHisAgiArABwiKwDAIysAWiUrAPQmKwCOKCsAMiorAMwrKwBmLSsAAC8rAJowKwA+MisA2DMrAHI1KwAMNysAsDgrAEo6KwDkOysAiD0rACI/KwC8QCsAVkIrAPpDKwCURSsALkcrAMhIKwBiSisABkwrAKBNKwA6TysA1FArAHhSKwASVCsArFUrAFBXKwDqWCsAhForAB5cKwC4XSsAXF8rAPZgKwCQYisAKmQrAM5lKwBoZysAAmkrAJxqKwBAbCsA2m0rAHRvKwAOcSsAqHIrAEx0KwDmdSsAincrACR5KwC+eisAWHwrAPJ9KwCWfysAMIErAMqCKwBkhCsACIYrAKKHKwA8iSsA4IorAHqMKwAUjisAro8rAEiRKwDskisAhpQrACCWKwC6lysAXpkrAPiaKwCSnCsANp4rANCfKwBqoSsABKMrAJ6kKwBCpisA3KcrAHapKwAQqysAtKwrAE6uKwDorysAgrErACazKwDAtCsAWrYrAP63KwCYuSsAMrsrAMy8KwBmvisACsArAKTBKwA+wysA2MQrAHzGKwAWyCsAsMkrAErLKwDuzCsAiM4rACLQKwDG0SsAYNMrAPrUKwCU1isALtgrANLZKwBs2ysABt0rAKDeKwBE4CsA3uErAHjjKwAS5SsAtuYrAFDoKwDq6SsAjusrACjtKwDC7isAXPArAPbxKwCa8ysANPUrAM72KwBo+CsADPorAKb7KwBA/SsA5P4rAH4ALAAYAiwAsgMsAEwFLADwBiwAiggsACQKLAC+CywAYg0sAPwOLACWECwAMBIsANQTLABuFSwACBcsAKwYLABGGiwA4BssAHodLAAUHywAuCAsAFIiLADsIywAhiUsAConLADEKCwAXiosAPgrLACcLSwANi8sANAwLAB0MiwADjQsAKg1LABCNywA3DgsAIA6LAAaPCwAtD0sAE4/LADyQCwAjEIsACZELADARSwAZEcsAP5ILACYSiwAPEwsANZNLABwTywAClEsAKRSLABIVCwA4lUsAHxXLAAWWSwAulosAFRcLADuXSwAiF8sACxhLADGYiwAYGQsAARmLACeZywAOGksANJqLABsbCwAEG4sAKpvLABEcSwA3nIsAIJ0LAAcdiwAtncsAFB5LAD0eiwAjnwsACh+LADMfywAZoEsAACDLACahCwANIYsANiHLAByiSwADIssAKaMLABKjiwA5I8sAH6RLAAYkywAvJQsAFaWLADwlywAlJksAC6bLADInCwAYp4sAPyfLACgoSwAOqMsANSkLABupiwAEqgsAKypLABGqywA4KwsAISuLAAesCwAuLEsAFKzLAD2tCwAkLYsACq4LADEuSwAaLssAAK9LACcviwASsAsAOTBLAB+wywAIsUsAMbGLABgyCwA+sksAJ7LLAA4zSwA0s4sAGzQLAAG0iwAqtMsAETVLADe1iwAgtgsABzaLAC22ywAUN0sAPTeLACO4CwAKOIsAMLjLABm5SwAAOcsAJroLAA06iwA2OssAHLtLAAM7ywApvAsAEryLADk8ywAfvUsACL3LAC8+CwAVvosAPD7LACK/SwALv8sAMgALQBiAi0A/AMtAJYFLQA6By0A1AgtAHgKLQASDC0ArA0tAEYPLQDqEC0AhBItAB4ULQC4FS0AUhctAPYYLQCQGi0AKhwtAMQdLQBoHy0AAiEtAJwiLQBAJC0A2iUtAHQnLQAOKS0AqCotAEwsLQDmLS0AgC8tABoxLQC+Mi0AWDQtAPI1LQCMNy0AMDktAMo6LQBkPC0ACD4tAKI/LQA8QS0A1kItAHBELQAURi0ArkctAEhJLQDiSi0AfEwtACBOLQC6Ty0AVFEtAPhSLQCSVC0ALFYtAMZXLQBqWS0ABFstAJ5cLQA4Xi0A3F8tAHZhLQAQYy0AtGQtAE5mLQDoZy0AgmktABxrLQDAbC0AWm4tAPRvLQCYcS0AMnMtAMx0LQBmdi0AAHgtAKR5LQA+ey0A2HwtAHJ+LQAWgC0AsIEtAEqDLQDkhC0AiIYtACKILQC8iS0AYIstAPqMLQCUji0ALpAtAMiRLQBsky0ABpUtAKCWLQA6mC0A1JktAHibLQASnS0Atp4tAFCgLQDqoS0AhKMtACilLQDCpi0AXKgtAPapLQCQqy0ANK0tAM6uLQBosC0AArItAKazLQBAtS0A2rYtAH64LQAYui0AsrstAEy9LQDmvi0AisAtACTCLQC+wy0AWMUtAPzGLQCWyC0AMMotAMrLLQBuzS0ACM8tAKLQLQA80i0A4NMtAHrVLQAU1y0ArtgtAFLaLQDs2y0Aht0tACDfLQDE4C0AXuItAPjjLQCc5S0ANuctANDoLQBq6i0ABOwtAKjtLQBC7y0A3PAtAHbyLQAa9C0AtPUtAE73LQDy+C0AjPotACb8LQDA/S0AWv8tAP4ALgCYAi4AMgQuAMwFLgBwBy4ACgkuAKQKLgBIDC4A4g0uAHwPLgAWES4AsBIuAFQULgDuFS4AiBcuACIZLgC8Gi4AYBwuAPodLgCeHy4AOCEuANIiLgBsJC4ABiYuAKonLgBEKS4A3iouAHgsLgAcLi4Ati8uAFAxLgDqMi4AjjQuACg2LgDCNy4AZjkuAAA7LgCaPC4AND4uAM4/LgByQS4ADEMuAKZELgBARi4A5EcuAH5JLgAYSy4AvEwuAFZOLgDwTy4AilEuACRTLgDIVC4AYlYuAPxXLgCWWS4AOlsuANRcLgBuXi4ACGAuAKxhLgBGYy4A4GQuAIRmLgAeaC4AuGkuAFJrLgDsbC4AkG4uACpwLgDEcS4AXnMuAAJ1LgCcdi4ANnguANB5LgB0ey4ADn0uAKh+LgBMgC4A5oEuAICDLgAahS4AtIYuAFiILgDyiS4AjIsuACaNLgDKji4AZJAuAP6RLgCYky4APJUuANaWLgBwmC4ACpouAK6bLgBInS4A4p4uAHygLgAgoi4AuqMuAFSlLgD4pi4AkqguACyqLgDGqy4AYK0uAASvLgCesC4AOLIuANKzLgB2tS4AELcuAKq4LgBOui4A6LsuAIK9LgAcvy4AtsAuAFrCLgD0wy4AjsUuACjHLgDCyC4AZsouAADMLgCazS4APs8uANjQLgBy0i4AFtQuALDVLgBK1y4A5NguAH7aLgAi3C4AvN0uAFbfLgDw4C4AlOIuAC7kLgDI5S4AYucuAAbpLgCg6i4AOuwuAN7tLgB47y4AEvEuAKzyLgBQ9C4A6vUuAIT3LgAe+S4AuPouAFz8LgD2/S4AkP8uACoBLwDEAi8AaAQvAAIGLwCcBy8AQAkvANoKLwB0DC8AGA4vALIPLwBMES8A5hIvAIAULwAkFi8AvhcvAFgZLwDyGi8AlhwvADAeLwDKHy8AZCEvAAgjLwCiJC8APCYvANYnLwB6KS8AFCsvAK4sLwBILi8A7C8vAIYxLwAgMy8AxDQvAF42LwD4Ny8AkjkvACw7LwDQPC8Aaj4vAARALwCeQS8AOEMvANxELwB2Ri8AEEgvALRJLwBOSy8A6EwvAIxOLwAmUC8AwFEvAFpTLwD0VC8AmFYvADJYLwDMWS8AZlsvAABdLwCkXi8APmAvAOJhLwB8Yy8AFmUvALBmLwBKaC8A7mkvAIhrLwAibS8AvG4vAGBwLwD6cS8AlHMvAC51LwDSdi8AbHgvAAZ6LwCqey8ARH0vAN5+LwB4gC8AEoIvALaDLwBQhS8A6oYvAISILwAoii8AwosvAFyNLwD2ji8AmpAvADSSLwDOky8AcpUvAAyXLwCmmC8AQJovANqbLwB+nS8AGJ8vALKgLwBMoi8A5qMvAIqlLwAkpy8AvqgvAGKqLwD8qy8Alq0vADqvLwDUsC8AbrIvAAi0LwCitS8ARrcvAOC4LwB6ui8AFLwvALi9LwBSvy8A7MAvAIbCLwAqxC8AxMUvAF7HLwACyS8AnMovADbMLwDQzS8Aas8vAA7RLwCo0i8AQtQvANzVLwB21y8AGtkvALTaLwBO3C8A8t0vAIzfLwAm4S8AyuIvAGTkLwD+5S8AmOcvADLpLwDW6i8AcOwvAAruLwCk7y8APvEvAOLyLwB89C8AFvYvALr3LwBU+S8A7vovAJL8LwAs/i8Axv8vAGABMAD6AjAAngQwADgGMADSBzAAbAkwAAYLMACqDDAARA4wAN4PMACCETAAHBMwALYUMABaFjAA9BcwAI4ZMAAoGzAAwhwwAGYeMAAAIDAAmiEwAD4jMADYJDAAciYwAAwoMACmKTAASiswAOQsMAB+LjAAGDAwALwxMABWMzAA8DQwAIo2MAAuODAAyDkwAGI7MAAGPTAAoD4wADpAMADUQTAAbkMwABJFMACsRjAARkgwAOBJMACESzAAHk0wALhOMABSUDAA9lEwAJBTMAAqVTAAzlYwAGhYMAACWjAAnFswADZdMADaXjAAdGAwAA5iMACyYzAATGUwAOZmMACAaDAAJGowAL5rMABYbTAA8m4wAJZwMAAwcjAAynMwAGR1MAD+djAAongwADx6MADWezAAen0wABR/MACugDAASIIwAOKDMAB8hTAAIIcwALqIMABUijAA+IswAJKNMAAsjzAA0JAwAGqSMAAElDAAnpUwADiXMADcmDAAdpowABCcMACqnTAARJ8wAOigMACCojAAJqQwAMClMABapzAA9KgwAI6qMAAyrDAAzK0wAGavMAAAsTAApLIwAD60MADYtTAAcrcwABa5MACwujAASrwwAO69MACIvzAAIsEwALzCMABWxDAA+sUwAJTHMAAuyTAAyMowAGzMMAAGzjAAoM8wADrRMADe0jAAeNQwABLWMAC21zAAUNkwAOraMACE3DAAHt4wAMLfMABc4TAA9uIwAJDkMAA05jAAzucwAGjpMAAC6zAApuwwAEDuMADa7zAAdPEwAA7zMACy9DAATPYwAOb3MACK+TAAJPswAL78MABY/jAA/P8wAJYBMQAwAzEAygQxAG4GMQAICDEAogkxADwLMQDWDDEAeg4xABQQMQCuETEAUhMxAOwUMQCGFjEAKhgxAMQZMQBeGzEA+BwxAJIeMQA2IDEA0CExAGojMQAEJTEAniYxAEIoMQDcKTEAdisxABotMQC0LjEATjAxAPIxMQCMMzEAJjUxAMA2MQBaODEA/jkxAJg7MQAyPTEAzD4xAHBAMQAKQjEApEMxAD5FMQDiRjEAfEgxABZKMQC6SzEAVE0xAO5OMQCIUDEAIlIxAMZTMQBgVTEA+lYxAJRYMQA4WjEA0lsxAGxdMQAGXzEAqmAxAERiMQDeYzEAeGUxABxnMQC2aDEAUGoxAOprMQCObTEAKG8xAMJwMQBccjEA9nMxAJp1MQA0dzEA2HgxAHJ6MQAMfDEApn0xAEB/MQDagDEAfoIxABiEMQCyhTEAVocxAPCIMQCKijEAJIwxAMiNMQBijzEA/JAxAJaSMQA6lDEA1JUxAG6XMQAImTEAopoxAEacMQDgnTEAhJ8xAB6hMQC4ojEAUqQxAOylMQCQpzEAKqkxAMSqMQBerDEAAq4xAJyvMQA2sTEA0LIxAGq0MQAOtjEAqLcxAEy5MQDmujEAgLwxABq+MQC0vzEAWMExAPLCMQCMxDEAJsYxAMrHMQBkyTEA/soxAJjMMQA8zjEA1s8xAHDRMQAU0zEArtQxAEjWMQDi1zEAfNkxACDbMQC63DEAVN4xAO7fMQCS4TEALOMxAMbkMQBg5jEABOgxAJ7pMQA46zEA3OwxAHbuMQAQ8DEAqvExAETzMQDo9DEAgvYxABz4MQC2+TEAUPsxAPT8MQCO/jEAMgAyAMwBMgBmAzIAAAUyAJoGMgA+CDIA2AkyAHILMgAMDTIApg4yAEoQMgDkETIAfhMyACIVMgC8FjIAVhgyAPAZMgCUGzIALh0yAMgeMgBiIDIA/CEyAKAjMgA6JTIA1CYyAHgoMgASKjIArCsyAEYtMgDqLjIAhDAyAB4yMgDCMzIAXDUyAAA3MgCaODIAPjoyANg7MgByPTIADD8yALBAMgBKQjIA7kMyAIhFMgAsRzIAxkgyAGpKMgAETDIAnk0yAEJPMgDmUDIAgFIyABpUMgC0VTIATlcyAPJYMgCMWjIAJlwyAMpdMgBkXzIA/mAyAKJiMgA8ZDIA1mUyAHBnMgAKaTIArmoyAEhsMgDibTIAfG8yABZxMgC6cjIAVHQyAO51MgCSdzIALHkyAMZ6MgBqfDIABH4yAJ5/MgA4gTIA0oIyAGyEMgAQhjIAqocyAESJMgDoijIAgowyAByOMgDAjzIAWpEyAPSSMgCOlDIAKJYyAMyXMgBmmTIAAJsyAJqcMgA0njIA2J8yAHKhMgAWozIAsKQyAEqmMgDkpzIAfqkyACKrMgC8rDIAVq4yAPCvMgCUsTIALrMyAMi0MgBitjIABrgyAKC5MgA6uzIA1LwyAHi+MgASwDIArMEyAEbDMgDgxDIAhMYyAB7IMgDCyTIAXMsyAPbMMgCQzjIAKtAyAM7RMgBo0zIAAtUyAJzWMgBA2DIA2tkyAHTbMgAO3TIAqN4yAEzgMgDm4TIAgOMyACTlMgC+5jIAWOgyAPLpMgCW6zIAMO0yAMruMgBk8DIACPIyAKLzMgA89TIA1vYyAHD4MgAU+jIArvsyAEj9MgDs/jIAhgAzACACMwDEAzMAXgUzAPgGMwCSCDMALAozANALMwBqDTMABA8zAJ4QMwA4EjMA3BMzAHYVMwAQFzMAtBgzAE4aMwDoGzMAgh0zACYfMwDAIDMAWiIzAPQjMwCYJTMAMiczAMwoMwBmKjMAACwzAKQtMwA+LzMA2DAzAHwyMwAWNDMAsDUzAFQ3MwDuODMAiDozACI8MwC8PTMAYD8zAPpAMwCUQjMALkQzAMhFMwBsRzMABkkzAKBKMwBETDMA3k0zAHhPMwASUTMAtlIzAFBUMwDqVTMAjlczAChZMwDCWjMAXFwzAPZdMwCaXzMANGEzAM5iMwBoZDMADGYzAKZnMwBAaTMA2mozAHRsMwAYbjMAsm8zAFZxMwDwcjMAinQzACR2MwC+dzMAYnkzAPx6MwCWfDMAMH4zANR/MwBugTMACIMzAKKEMwA8hjMA4IczAHqJMwAeizMAuIwzAFKOMwDsjzMAhpEzACqTMwDElDMAXpYzAPiXMwCSmTMANpszANCcMwBqnjMADqAzAKihMwBCozMA5qQzAICmMwAaqDMAtKkzAE6rMwDyrDMAjK4zACawMwDAsTMAWrMzAP60MwCYtjMAMrgzANa5MwBwuzMACr0zAK6+MwBIwDMA4sEzAHzDMwAWxTMAusYzAFTIMwDuyTMAiMszACLNMwDGzjMAYNAzAATSMwCe0zMAONUzANLWMwBs2DMAENozAKrbMwBE3TMA3t4zAILgMwAc4jMAtuMzAFDlMwDq5jMAjugzACjqMwDC6zMAZu0zAADvMwCa8DMANPIzANjzMwBy9TMADPczAKb4MwBK+jMA5PszAH79MwAY/zMAsgA0AFYCNADwAzQAigU0ACQHNADICDQAYgo0APwLNACgDTQAOg80ANQQNABuEjQAEhQ0AKwVNABGFzQA4Bg0AIQaNAAeHDQAuB00AFIfNAD2IDQAkCI0ACokNADOJTQAaCc0AAIpNACcKjQANiw0ANotNAB0LzQADjE0AKgyNABCNDQA5jU0AIA3NAAaOTQAvjo0AFg8NADyPTQAlj80ADBBNADKQjQAZEQ0AP5FNACiRzQAPEk0ANZKNABwTDQACk40AK5PNABIUTQA4lI0AIZUNAAgVjQAulc0AF5ZNAD4WjQAklw0ACxeNADGXzQAamE0AARjNACeZDQAOGY0ANJnNAB2aTQAEGs0AKpsNABObjQA6G80AIJxNAAmczQAwHQ0AFp2NAD0dzQAjnk0ADJ7NADMfDQAZn40AACANACagTQAPoM0ANiENAByhjQAFog0ALCJNABKizQA5Iw0AIiONAAikDQAvJE0AFaTNADwlDQAlJY0AC6YNADSmTQAbJs0AAadNACgnjQAOqA0AN6hNAB4ozQAEqU0AKymNABQqDQA6qk0AISrNAAerTQAuK40AFywNAD2sTQAkLM0ADS1NADOtjQAaLg0AAK6NACcuzQAQL00ANq+NAB0wDQAGMI0ALLDNABMxTQA8MY0AIrINAAkyjQAvss0AFjNNAD8zjQAltA0ADDSNADK0zQAZNU0AAjXNACi2DQAPNo0AODbNAB63TQAFN80ALjgNABS4jQA7OM0AIblNAAg5zQAxOg0AF7qNAD46zQAku00ACzvNADQ8DQAavI0AAT0NACe9TQAQvc0ANz4NACA+jQAGvw0ALT9NABO/zQA6AA1AIwCNQAmBDUAwAU1AFoHNQD+CDUAmAo1ADIMNQDMDTUAZg81AAoRNQCkEjUASBQ1AOIVNQB8FzUAFhk1ALAaNQBUHDUA7h01AIgfNQAiITUAvCI1AGAkNQD6JTUAlCc1ADgpNQDSKjUAbCw1AAYuNQCqLzUARDE1AN4yNQB4NDUAHDY1ALY3NQBQOTUA6jo1AIQ8NQAoPjUAwj81AFxBNQAAQzUAmkQ1ADRGNQDORzUAckk1AAxLNQCmTDUAQE41AORPNQB+UTUAGFM1ALJUNQBMVjUA8Fc1AIpZNQAkWzUAyFw1AGJeNQD8XzUAoGE1ADpjNQDUZDUAbmY1AAhoNQCsaTUARms1AOBsNQB6bjUAFHA1ALhxNQBSczUA7HQ1AIZ2NQAqeDUAxHk1AGh7NQACfTUAnH41ADaANQDQgTUAdIM1AA6FNQCohjUAQog1AOaJNQCAizUAGo01ALSONQBOkDUA8pE1AIyTNQAmlTUAypY1AGSYNQD+mTUAmJs1ADydNQDWnjUAcKA1AAqiNQCuozUASKU1AOKmNQB8qDUAFqo1ALqrNQBUrTUA7q41AJKwNQAssjUAxrM1AGC1NQAEtzUAnrg1ADi6NQDSuzUAdr01ABC/NQCqwDUARMI1AN7DNQCCxTUAHMc1ALbINQBQyjUA9Ms1AI7NNQAozzUAwtA1AGbSNQAA1DUAmtU1AD7XNQDY2DUActo1AAzcNQCw3TUASt81AOTgNQB+4jUAIuQ1ALzlNQBW5zUA8Og1AJTqNQAu7DUAyO01AGLvNQD88DUAoPI1ADr0NQDU9TUAbvc1ABL5NQCs+jUARvw1AOr9NQCE/zUAHgE2AMICNgBcBDYA9gU2AJAHNgAqCTYAzgo2AGgMNgACDjYAnA82ADYRNgDaEjYAdBQ2AA4WNgCyFzYATBk2AOYaNgCAHDYAJB42AL4fNgBYITYA8iI2AJYkNgAwJjYAyic2AGQpNgD+KjYAoiw2ADwuNgDgLzYAejE2ABQzNgCuNDYASDY2AOw3NgCGOTYAIDs2ALo8NgBUPjYA+D82AJJBNgAsQzYA0EQ2AGpGNgAESDYAnkk2AEJLNgDcTDYAdk42ABBQNgC0UTYATlM2AOhUNgCCVjYAHFg2AMBZNgBaWzYA9Fw2AJheNgAyYDYAzGE2AGZjNgAKZTYApGY2AD5oNgDYaTYAcms2ABZtNgCwbjYASnA2AO5xNgCIczYAInU2ALx2NgBgeDYA+nk2AJR7NgAufTYA0n42AGyANgAGgjYAoIM2ADqFNgDehjYAeIg2ABKKNgC2izYAUI02AOqONgCEkDYAKJI2AMKTNgBclTYA9pY2AJqYNgA0mjYAzps2AGidNgACnzYApqA2AECiNgDaozYAfqU2ABinNgCyqDYAVqo2APCrNgCKrTYAJK82AL6wNgBisjYA/LM2AJa1NgAwtzYAyrg2AG66NgAIvDYAor02AEa/NgDgwDYAesI2ABTENgC4xTYAUsc2AOzINgCGyjYAKsw2AMTNNgBezzYA+NA2AJLSNgA21DYA0NU2AGrXNgAO2TYAqNo2AELcNgDm3TYAgN82ABrhNgC04jYATuQ2APLlNgCM5zYAJuk2AMDqNgBa7DYA/u02AJjvNgAy8TYA1vI2AHD0NgAK9jYArvc2AEj5NgDi+jYAfPw2ABb+NgC6/zYAVAE3AO4CNwCIBDcAIgY3AMYHNwBgCTcA+go3AJ4MNwA4DjcA0g83AHYRNwAQEzcAqhQ3AEQWNwDeFzcAghk3ABwbNwC2HDcAUB43AOofNwCOITcAKCM3AMIkNwBcJjcAACg3AJopNwA+KzcA2Cw3AHIuNwAMMDcApjE3AEozNwDkNDcAfjY3ABg4NwC8OTcAVjs3APA8NwCKPjcAJEA3AMhBNwBiQzcA/EQ3AKBGNwA6SDcA1Ek3AG5LNwASTTcArE43AEZQNwDgUTcAhFM3AB5VNwC4VjcAUlg3APZZNwCQWzcAKl03AMReNwBoYDcAAmI3AJxjNwA2ZTcA0GY3AHRoNwAOajcAqGs3AExtNwDmbjcAgHA3ABpyNwC+czcAWHU3APJ2NwCMeDcAMHo3AMp7NwBkfTcA/n43AJiANwA8gjcA1oM3AHCFNwAUhzcArog3AEiKNwDsizcAho03ACCPNwC6kDcAVJI3APiTNwCSlTcALJc3AMaYNwBqmjcABJw3AJ6dNwA4nzcA3KA3AHaiNwAQpDcAqqU3AESnNwDoqDcAgqo3ABysNwDArTcAWq83APSwNwCOsjcAMrQ3AMy1NwBmtzcACrk3AKS6NwBIvDcA4r03AIa/NwAgwTcAusI3AFTENwD4xTcAksc3ACzJNwDGyjcAYMw3AATONwCezzcAONE3ANzSNwB21DcAENY3AKrXNwBO2TcA6No3AILcNwAc3jcAwN83AFrhNwD04jcAjuQ3ACjmNwDM5zcAZuk3AADrNwCk7DcAPu43ANjvNwBy8TcAFvM3ALD0NwBK9jcA5Pc3AH75NwAi+zcAvPw3AFb+NwDw/zcAlAE4AC4DOADIBDgAbAY4AAYIOACgCTgAOgs4AN4MOAB4DjgAEhA4AKwROABGEzgA6hQ4AIQWOAAeGDgAwhk4AFwbOAD2HDgAkB44ADQgOADOITgAaCM4AAIlOACmJjgAQCg4ANopOAB0KzgAGC04ALIuOABMMDgA5jE4AIozOAAkNTgAvjY4AFg4OADyOTgAljs4ADA9OADKPjgAbkA4AAhCOACiQzgAPEU4AOBGOAB6SDgAFEo4AK5LOABSTTgA7E44AIZQOAAgUjgAulM4AF5VOAD4VjgAklg4ADZaOADQWzgAal04AARfOACoYDgAQmI4ANxjOAB2ZTgAGmc4ALRoOABOajgA6Gs4AIJtOAAmbzgAwHA4AFpyOAD+czgAmHU4ADJ3OADMeDgAcHo4AAp8OACkfTgAPn84AOKAOAB8gjgAFoQ4ALCFOABKhzgA7og4AIiKOAAijDgAxo04AGCPOAD6kDgAlJI4ADiUOADSlTgAbJc4AAaZOACqmjgARJw4AN6dOAB4nzgAEqE4ALaiOABQpDgA6qU4AI6nOAAoqTgAwqo4AFysOAAArjgAmq84ADSxOADOsjgAcrQ4AAy2OACmtzgAQLk4ANq6OAB+vDgAGL44ALK/OABMwTgA8MI4AIrEOAAkxjgAyMc4AGLJOAD8yjgAlsw4ADrOOADUzzgAbtE4AAjTOACi1DgARtY4AODXOAB62TgAHts4ALjcOABS3jgA7N84AJDhOAAq4zgAxOQ4AF7mOAAC6DgAnOk4ADbrOADQ7DgAau44AA7wOACo8TgAQvM4AOb0OACA9jgAGvg4AL75OABY+zgA8vw4AIz+OAAmADkAygE5AGQDOQD+BDkAmAY5ADIIOQDWCTkAcAs5AAoNOQCuDjkASBA5AOIROQB8EzkAIBU5ALoWOQBUGDkA7hk5AJIbOQAsHTkAxh45AGAgOQD6ITkAniM5ADglOQDSJjkAbCg5ABAqOQCqKzkATi05AOguOQCCMDkAHDI5ALYzOQBaNTkA9DY5AI44OQAoOjkAwjs5AGY9OQAAPzkAmkA5ADRCOQDYQzkAckU5AAxHOQCwSDkASko5AORLOQB+TTkAIk85ALxQOQBWUjkA8FM5AJRVOQAuVzkAyFg5AGJaOQD8WzkAoF05ADpfOQDUYDkAeGI5ABJkOQCsZTkARmc5AOpoOQCEajkAHmw5ALhtOQBcbzkA9nA5AJByOQAqdDkAznU5AGh3OQACeTkAnHo5AEB8OQDafTkAdH85AA6BOQCygjkAVoQ5APqFOQCUhzkALok5AMiKOQBijDkABo45AKCPOQA6kTkA1JI5AHiUOQASljkArJc5AEaZOQDgmjkAhJw5AB6eOQC4nzkAUqE5APaiOQCQpDkAKqY5AM6nOQBoqTkAAqs5AJysOQBArjkA2q85AHSxOQAOszkAqLQ5AEy2OQDmtzkAgLk5ACS7OQC+vDkAWL45APK/OQCWwTkAMMM5AMrEOQBkxjkA/sc5AKLJOQA8yzkA1sw5AHrOOQAU0DkArtE5AEjTOQDs1DkAhtY5ACDYOQC62TkAVNs5APjcOQCS3jkALOA5ANDhOQBq4zkABOU5AJ7mOQBC6DkA3Ok5AHbrOQAQ7TkAqu45AE7wOQDo8TkAgvM5ACb1OQDA9jkAWvg5APT5OQCO+zkAMv05AMz+OQBmADoACgI6AKQDOgA+BToA2AY6AHwIOgAWCjoAsAs6AEoNOgDkDjoAiBA6ACISOgC8EzoAVhU6APoWOgCUGDoALho6ANIbOgBsHToABh86AKAgOgBEIjoA3iM6AHglOgASJzoArCg6AFAqOgDqKzoAhC06ACgvOgDCMDoAXDI6APYzOgCaNToANDc6AM44OgBoOjoADDw6AKY9OgBAPzoA2kA6AHRCOgAYRDoAskU6AExHOgDwSDoAiko6ACRMOgC+TToAYk86APxQOgCWUjoAMFQ6ANRVOgBuVzoACFk6AKJaOgA8XDoA4F06AHpfOgAUYToAuGI6AFJkOgDsZToAhmc6ACppOgDEajoAXmw6APhtOgCcbzoANnE6ANByOgBqdDoABHY6AKh3OgBCeToA3Ho6AIB8OgAafjoAtH86AE6BOgDygjoAjIQ6ACaGOgDAhzoAZIk6AP6KOgCYjDoAMo46AMyPOgBwkToACpM6AKSUOgBIljoA4pc6AHyZOgAWmzoAupw6AFSeOgDunzoAiKE6ACyjOgDGpDoAYKY6APqnOgCeqToAOKs6ANKsOgBsrjoAELA6AKqxOgBEszoA3rQ6AHi2OgAcuDoAtrk6AFC7OgD0vDoAjr46ACjAOgDCwToAXMM6AADFOgCaxjoANMg6ANjJOgByyzoADM06AKbOOgBK0DoA5NE6AH7TOgAY1ToAstY6AFbYOgDw2ToAits6ACTdOgDI3joAYuA6APzhOgCg4zoAOuU6ANTmOgBu6DoAEuo6AKzrOgBG7ToA4O46AITwOgAe8joAuPM6AFL1OgDs9joAkPg6ACr6OgDE+zoAaP06AAL/OgCcADsANgI7ANoDOwB0BTsADgc7AKgIOwBMCjsA5gs7AIANOwAaDzsAtBA7AFgSOwDyEzsAjBU7ADAXOwDKGDsAZBo7AP4bOwCiHTsAPB87ANYgOwBwIjsAFCQ7AK4lOwBIJzsA4ig7AHwqOwAgLDsAui07AFQvOwD4MDsAkjI7ACw0OwDGNTsAajc7AAQ5OwCeOjsAODw7ANw9OwB2PzsAEEE7AKpCOwBERDsA6EU7AIJHOwAcSTsAwEo7AFpMOwD0TTsAjk87ADJROwDMUjsAZlQ7AABWOwCaVzsAPlk7ANhaOwB8XDsAIF47ALpfOwBUYTsA7mI7AJJkOwAsZjsAxmc7AGppOwAEazsAnmw7ADhuOwDcbzsAdnE7ABBzOwCqdDsARHY7AOh3OwCCeTsAHHs7ALZ8OwBafjsA9H87AI6BOwAygzsAzIQ7AGaGOwAAiDsApIk7AD6LOwDYjDsAco47ABaQOwCwkTsASpM7AOSUOwB+ljsAIpg7ALyZOwBWmzsA+pw7AJSeOwAuoDsAyKE7AGyjOwAGpTsAoKY7ADqoOwDeqTsAeKs7ABKtOwCsrjsARrA7AOqxOwCEszsAHrU7ALi2OwBcuDsA9rk7AJq7OwA0vTsAzr47AGjAOwACwjsApsM7AEDFOwDaxjsAdMg7ABjKOwCyyzsATM07AObOOwCA0DsAJNI7AL7TOwBY1TsA/NY7AJbYOwAw2jsAyts7AG7dOwAI3zsAouA7ADziOwDW4zsAeuU7ABTnOwCu6DsAUuo7AOzrOwCG7TsAIO87AMTwOwBe8jsA+PM7AJL1OwAs9zsA0Pg7AGr6OwAE/DsAnv07AEL/OwDcADwAdgI8ABoEPAC0BTwATgc8AOgIPACMCjwAJgw8AMANPABaDzwA9BA8AJgSPAAyFDwAzBU8AHAXPAAKGTwApBo8AD4cPADiHTwAfB88ABYhPACwIjwASiQ8AO4lPACIJzwAIik8ALwqPABgLDwA+i08AJQvPAA4MTwA0jI8AGw0PAAGNjwAqjc8AEQ5PADeOjwAeDw8ABI+PAC2PzwAUEE8AOpCPACORDwAKEY8AMJHPABcSTwAAEs8AJpMPAA0TjwAzk88AGhRPAAMUzwAplQ8AEBWPADkVzwAflk8ABhbPACyXDwAVl48APBfPACKYTwAJGM8AL5kPABiZjwA/Gc8AJZpPAAwazwA1Gw8AG5uPAAIcDwArHE8AEZzPADgdDwAenY8AB54PAC4eTwAUns8AOx8PACGfjwAKoA8AMSBPABegzwAAoU8AJyGPAA2iDwA0Ik8AHSLPAAOjTwAqI48AEKQPADmkTwAgJM8ABqVPAC0ljwATpg8APKZPACMmzwAJp08AMqePABkoDwA/qE8AJijPAA8pTwA1qY8AHCoPAAKqjwApKs8AEitPADirjwAfLA8ABayPAC6szwAVLU8AO62PACSuDwALLo8AMa7PABgvTwABL88AJ7APAA4wjwA0sM8AGzFPAAQxzwAqsg8AETKPADeyzwAgs08ABzPPAC20DwAWtI8APTTPACO1TwAKNc8AMLYPABm2jwAANw8AJrdPAA03zwA2OA8AHLiPAAM5DwAsOU8AErnPADk6DwAfuo8ACLsPAC87TwAVu88APDwPACK8jwALvQ8AMj1PABi9zwA/Pg8AKD6PAA6/DwA1P08AHj/PAASAT0ArAI9AEYEPQDqBT0AhAc9AB4JPQC4Cj0AXAw9AAAOPQCaDz0APhE9ANgSPQByFD0ADBY9ALAXPQBKGT0A5Bo9AH4cPQAiHj0AvB89AFYhPQDwIj0AiiQ9AC4mPQDIJz0AYik9APwqPQCgLD0AOi49ANQvPQB4MT0AEjM9AKw0PQBGNj0A4Dc9AIQ5PQAeOz0AuDw9AFw+PQD2Pz0AkEE9ACpDPQDORD0AaEY9AAJIPQCcST0ANks9ANpMPQB0Tj0ADlA9AKhRPQBMUz0A5lQ9AIBWPQAkWD0Avlk9AFhbPQDyXD0All49ADBgPQDKYT0AZGM9AAhlPQCiZj0APGg9ANZpPQBwaz0AFG09AK5uPQBIcD0A4nE9AIZzPQAgdT0AunY9AF54PQD4eT0Akns9ACx9PQDQfj0AaoA9AASCPQCegz0AQoU9ANyGPQB2iD0AEIo9AKqLPQBOjT0A6I49AIKQPQAckj0AwJM9AFqVPQD0lj0AmJg9ADKaPQDWmz0Aep09ABSfPQCuoD0ASKI9AOyjPQCGpT0AIKc9ALqoPQBUqj0A+Ks9AJKtPQAsrz0A0LA9AGqyPQAEtD0AnrU9AEK3PQDcuD0Adro9ABC8PQCqvT0ATr89AOjAPQCCwj0AJsQ9AMDFPQBaxz0A9Mg9AI7KPQAyzD0AzM09AGbPPQAA0T0ApNI9AD7UPQDY1T0AfNc9ABbZPQCw2j0AStw9AOTdPQCI3z0AIuE9ALziPQBg5D0A+uU9AJTnPQAu6T0A0uo9AGzsPQAG7j0AoO89ADrxPQDe8j0AePQ9ABL2PQC29z0AUPk9AOr6PQCE/D0AKP49AML/PQBcAT4A9gI+AJoEPgA0Bj4Azgc+AGgJPgACCz4Apgw+AEAOPgDaDz4AfhE+ABgTPgCyFD4ATBY+APAXPgCKGT4AJBs+AL4cPgBYHj4A/B8+AJYhPgAwIz4AyiQ+AG4mPgAIKD4Aoik+AEYrPgDgLD4Aei4+ABQwPgCuMT4AUjM+AOw0PgCGNj4AIDg+AMQ5PgBeOz4A+Dw+AJw+PgA2QD4A0EE+AGpDPgAORT4AqEY+AEJIPgDcST4Adks+ABpNPgC0Tj4ATlA+APJRPgCMUz4AJlU+AMBWPgBkWD4A/lk+AJhbPgAyXT4AzF4+AHBgPgAKYj4ApGM+AD5lPgDiZj4AfGg+ABZqPgC6az4AVG0+AO5uPgCIcD4ALHI+AMZzPgBgdT4A+nY+AJR4PgA4ej4A0ns+AGx9PgAGfz4AqoA+AESCPgDegz4AgoU+AByHPgC2iD4AUIo+APSLPgCOjT4AKI8+AMKQPgBckj4AAJQ+AJqVPgA0lz4Azpg+AHKaPgAMnD4App0+AEqfPgDkoD4AfqI+ABikPgCypT4AVqc+APCoPgCKqj4AJKw+AMitPgBirz4A/LA+AKCyPgA6tD4A1LU+AG63PgASuT4ArLo+AEa8PgDgvT4Aer8+AB7BPgC4wj4AUsQ+AOzFPgCQxz4AKsk+AMTKPgBozD4AAs4+AJzPPgA20T4A2tI+AHTUPgAO1j4AqNc+AELZPgDm2j4AgNw+ABrePgC03z4AWOE+APLiPgCM5D4AMOY+AMrnPgBk6T4A/uo+AKLsPgA87j4A1u8+AHDxPgAK8z4ArvQ+AEj2PgDi9z4AfPk+ACD7PgC6/D4AVP4+AO7/PgCSAT8ALAM/AMYEPwBgBj8ABAg/AJ4JPwA4Cz8A3Aw/AHYOPwAQED8AqhE/AE4TPwDoFD8AghY/ABwYPwC2GT8AWhs/APQcPwCOHj8AMiA/AMwhPwBmIz8AACU/AJomPwA+KD8A2Ck/AHIrPwAWLT8AsC4/AEowPwDkMT8AiDM/ACI1PwC8Nj8AVjg/APA5PwCUOz8ALj0/AMg+PwBiQD8ABkI/AKBDPwA6RT8A3kY/AHhIPwASSj8ArEs/AFBNPwDqTj8AhFA/AB5SPwC4Uz8AXFU/APZWPwCQWD8ANFo/AM5bPwBoXT8AAl8/AKZgPwBAYj8A2mM/AHRlPwAOZz8Asmg/AExqPwDmaz8Aim0/ACRvPwC+cD8AWHI/APJzPwCWdT8AMHc/AMp4PwBkej8ACHw/AKJ9PwA8fz8A4IA/AHqCPwAUhD8AroU/AFKHPwDsiD8Ahoo/ACCMPwC6jT8AXo8/APiQPwCSkj8ALJQ/ANCVPwBqlz8ABJk/AKiaPwBCnD8A3J0/AHafPwAaoT8AtKI/AE6kPwDopT8Agqc/ACapPwDAqj8AWqw/AP6tPwCYrz8AMrE/AMyyPwBwtD8ACrY/AKS3PwA+uT8A2Lo/AHy8PwAWvj8AsL8/AErBPwDuwj8AiMQ/ACLGPwDGxz8AYMk/APrKPwCUzD8AOM4/ANLPPwBs0T8ABtM/AKDUPwBE1j8A3tc/AHjZPwAS2z8Attw/AFDePwDq3z8AjuE/ACjjPwDC5D8AXOY/AADoPwCa6T8ANOs/AM7sPwBo7j8ADPA/AKbxPwBA8z8A5PQ/AH72PwAY+D8Asvk/AFb7PwDw/D8Aiv4/ACQAQAC+AUAAYgNAAPwEQACWBkAAMAhAANQJQABuC0AACA1AAKwOQABGEEAA4BFAAHoTQAAeFUAAuBZAAFIYQADsGUAAhhtAACodQADEHkAAXiBAAPghQACcI0AANiVAANAmQAB0KEAADipAAKgrQABCLUAA3C5AAIAwQAAaMkAAtDNAAE41QADyNkAAjDhAACY6QADKO0AAZD1AAP4+QACYQEAAPEJAANZDQABwRUAACkdAAKRIQABISkAA4ktAAHxNQAAWT0AAulBAAFRSQADuU0AAklVAACxXQADGWEAAYFpAAARcQACeXUAAOF9AANJgQAB2YkAAEGRAAKplQABEZ0AA3mhAAIJqQAAcbEAAtm1AAFBvQAD0cEAAjnJAACh0QADMdUAAZndAAAB5QACaekAANHxAANh9QAByf0AADIFAAKaCQABKhEAA5IVAAH6HQAAiiUAAvIpAAFaMQADwjUAAlI9AAC6RQADIkkAAYpRAAPyVQACgl0AAOplAANSaQABunEAAEp5AAKyfQABGoUAA6qJAAISkQAAepkAAuKdAAFypQAD2qkAAkKxAACquQADOr0AAaLFAAAKzQACctEAAQLZAANq3QAB0uUAADrtAALK8QABMvkAA5r9AAIDBQAAkw0AAvsRAAFjGQADyx0AAlslAADDLQADKzEAAZM5AAP7PQACi0UAAPNNAANbUQAB61kAAFNhAAK7ZQABI20AA7NxAAIbeQAAg4EAAuuFAAFTjQAD45EAAkuZAACzoQADG6UAAautAAATtQACe7kAAQvBAANzxQAB280AAEPVAALT2QABO+EAA6PlAAIL7QAAc/UAAwP5AAFoAQQD0AUEAmANBADIFQQDMBkEAZghBAAoKQQCkC0EAPg1BANgOQQByEEEAFhJBALATQQBKFUEA5BZBAIgYQQAiGkEAvBtBAGAdQQD6HkEAlCBBAC4iQQDSI0EAbCVBAAYnQQCgKEEAOipBAN4rQQB4LUEAEi9BAKwwQQBQMkEA6jNBAIQ1QQAoN0EAwjhBAFw6QQD2O0EAkD1BADQ/QQDOQEEAaEJBAAxEQQCmRUEAQEdBANpIQQB+SkEAGExBALJNQQBMT0EA5lBBAIpSQQAkVEEAvlVBAFhXQQD8WEEAllpBADBcQQDUXUEAbl9BAAhhQQCiYkEARmRBAOBlQQB6Z0EAFGlBAK5qQQBSbEEA7G1BAIZvQQAgcUEAxHJBAF50QQD4dUEAnHdBADZ5QQDQekEAanxBAA5+QQCof0EAQoFBANyCQQB2hEEAGoZBALSHQQBOiUEA6IpBAIyMQQAmjkEAwI9BAGSRQQD+kkEAmJRBADKWQQDWl0EAcJlBAAqbQQCknEEAPp5BAOKfQQB8oUEAFqNBALCkQQBUpkEA7qdBAIipQQAsq0EAxqxBAGCuQQD6r0EAnrFBADizQQDStEEAbLZBAAa4QQCquUEARLtBAN68QQCCvkEAHMBBALbBQQBQw0EA9MRBAI7GQQAoyEEAwslBAFzLQQAAzUEAms5BADTQQQDO0UEActNBAAzVQQCm1kEASthBAOTZQQB+20EAGN1BALLeQQBW4EEA8OFBAIrjQQAk5UEAyOZBAGLoQQD86UEAlutBADrtQQDU7kEAbvBBABLyQQCs80EARvVBAOD2QQCE+EEAHvpBALj7QQBS/UEA7P5BAJAAQgAqAkIAxANCAF4FQgACB0IAnAhCADYKQgDaC0IAdA1CAA4PQgCoEEIATBJCAOYTQgCAFUIAGhdCALQYQgBYGkIA8htCAIwdQgAmH0IAyiBCAGQiQgD+I0IAoiVCADwnQgDWKEIAcCpCABQsQgCuLUIASC9CAOIwQgB8MkIAIDRCALo1QgBUN0IA7jhCAJI6QgAsPEIAxj1CAGo/QgAEQUIAnkJCADhEQgDSRUIAdkdCABBJQgCqSkIARExCAOhNQgCCT0IAHFFCAMBSQgBaVEIA9FVCAI5XQgAyWUIAzFpCAGZcQgAAXkIAml9CAD5hQgDYYkIAcmRCABZmQgCwZ0IASmlCAORqQgCIbEIAIm5CALxvQgBWcUIA8HJCAJR0QgAudkIAyHdCAGJ5QgAGe0IAoHxCADp+QgDUf0IAeIFCADCDQgDKhEIAZIZCAP6HQgCiiUIAPItCANaMQgBwjkIAFJBCAK6RQgBIk0IA4pRCAIaWQgAgmEIAuplCAF6bQgACnUIAnJ5CADagQgDaoUIAdKNCAA6lQgCopkIAQqhCAOapQgCAq0IAGq1CALSuQgBYsEIA8rFCAIyzQgAwtUIAyrZCAGS4QgD+uUIAortCADy9QgDWvkIAcMBCAArCQgCuw0IASMVCAOLGQgB8yEIAIMpCALrLQgBUzUIA+M5CAJLQQgAs0kIAxtNCAGrVQgAE10IAnthCADjaQgDS20IAdt1CABDfQgCq4EIATuJCAOjjQgCC5UIAHOdCAMDoQgBa6kIA9OtCAI7tQgAo70IAzPBCAGbyQgAA9EIAmvVCAD73QgDY+EIAcvpCABb8QgCw/UIASv9CAOQAQwB+AkMAIgRDALwFQwBWB0MA8AhDAJQKQwAuDEMAyA1DAGIPQwAGEUMAoBJDADoUQwDUFUMAeBdDABIZQwCsGkMARhxDAOodQwCEH0MAHiFDAMIiQwBcJEMA9iVDAJAnQwA0KUMAzipDAGgsQwACLkMAnC9DAEAxQwDaMkMAdDRDAA42QwCyN0MATDlDAOY6QwCKPEMAJD5DAL4/QwBYQUMA/EJDAJZEQwAwRkMAykdDAGRJQwAIS0MAokxDADxOQwDWT0MAelFDABRTQwCuVEMASFZDAOxXQwCGWUMAIFtDAMRcQwBeXkMA+F9DAJJhQwAsY0MA0GRDAGpmQwAEaEMAnmlDAEJrQwDcbEMAdm5DABBwQwC0cUMATnNDAOh0QwCMdkMAJnhDAMB5QwBae0MA/nxDAJh+QwAygEMAzIFDAGaDQwAKhUMApIZDAD6IQwDYiUMAfItDABaNQwCwjkMAVJBDAO6RQwCIk0MAIpVDAMaWQwBgmEMA+plDAJSbQwAunUMA0p5DAGygQwAGokMAoKNDAESlQwDepkMAeKhDAByqQwC2q0MAUK1DAOquQwCEsEMAKLJDAMKzQwBctUMAALdDAJq4QwA0ukMAzrtDAGi9QwAMv0MApsBDAEDCQwDaw0MAfsVDABjHQwCyyEMATMpDAPDLQwCKzUMAJM9DAMjQQwBi0kMA/NNDAJbVQwAw10MA1NhDAG7aQwAI3EMAot1DAEbfQwDg4EMAeuJDAB7kQwC45UMAUudDAOzoQwCG6kMAKuxDAMTtQwBe70MA+PBDAJzyQwA29EMA0PVDAGr3QwAO+UMAqPpDAEL8QwDm/UMAgP9DABoBRAC0AkQATgREAPIFRACMB0QAJglEAMAKRABkDEQA/g1EAJgPRAA8EUQA1hJEAHAURAAKFkQArhdEAEgZRADiGkQAfBxEABYeRAC6H0QAVCFEAO4iRACIJEQALCZEAMYnRABgKUQABCtEAJ4sRAA4LkQA0i9EAHYxRAAQM0QAqjREAEQ2RADeN0QAgjlEABw7RAC2PEQAUD5EAPQ/RACOQUQAKENEAMxERABmRkQAAEhEAJpJRAA0S0QA2ExEAHJORAAMUEQAplFEAEpTRADkVEQAflZEACxYRADGWUQAYFtEAARdRACeXkQAOGBEANJhRAB2Y0QAEGVEAKpmRABEaEQA6GlEAIJrRAAcbUQAtm5EAFBwRAD0cUQAjnNEACh1RADMdkQAZnhEAAB6RACae0QAPn1EANh+RABygEQADIJEAKaDRABKhUQA5IZEAH6IRAAYikQAvItEAFaNRADwjkQAlJBEAC6SRADIk0QAYpVEAAaXRACgmEQAOppEANSbRABunUQAEp9EAKygRABGokQA4KNEAISlRAAep0QAuKhEAFKqRAD2q0QAkK1EACqvRADOsEQAaLJEAAK0RACctUQANrdEANq4RAB0ukQADrxEALK9RABMv0QA5sBEAIDCRAAaxEQAvsVEAFjHRADyyEQAjMpEADDMRADKzUQAZM9EAP7QRACi0kQAPNREANbVRAB610QAFNlEAK7aRABI3EQA4t1EAIbfRAAg4UQAuuJEAF7kRAD45UQAkudEACzpRADQ6kQAauxEAATuRACe70QAOPFEANzyRAB29EQAEPZEAKr3RABO+UQA6PpEAIL8RAAm/kQAwP9EAFoBRQD0AkUAmARFADIGRQDMB0UAZglFAAALRQCkDEUAPg5FANgPRQByEUUAFhNFALAURQBKFkUA7hdFAIgZRQAiG0UAvBxFAGAeRQD6H0UAlCFFAC4jRQDIJEUAbCZFAAYoRQCgKUUAOitFAN4sRQB4LkUAEjBFAKwxRQBQM0UA6jRFAIQ2RQAoOEUAwjlFAFw7RQD2PEUAkD5FADRARQDOQUUAaENFAAJFRQCmRkUAQEhFANpJRQB0S0UAGE1FALJORQBMUEUA8FFFAIpTRQAkVUUAvlZFAFhYRQD8WUUAlltFADBdRQDKXkUAbmBFAAhiRQCiY0UARmVFAOBmRQB6aEUAFGpFALhrRQBSbUUA7G5FAIZwRQAgckUAxHNFAF51RQD4dkUAknhFADZ6RQDQe0UAan1FAA5/RQCogEUAQoJFANyDRQB2hUUAGodFALSIRQBOikUA6ItFAIyNRQAmj0UAwJBFAGSSRQD+k0UAmJVFADKXRQDMmEUAcJpFAAqcRQCknUUAPp9FAOKgRQB8okUAFqRFALClRQBUp0UA7qhFAIiqRQAsrEUAxq1FAGCvRQD6sEUAnrJFADi0RQDStUUAbLdFAAa5RQCqukUARLxFAN69RQB4v0UAHMFFALbCRQBQxEUA9MVFAI7HRQAoyUUAwspFAFzMRQAAzkUAms9FADTRRQDO0kUActRFAAzWRQCm10UAQNlFAOTaRQB+3EUAGN5FALzfRQBW4UUA8OJFAIrkRQAk5kUAyOdFAGLpRQD86kUAluxFADruRQDU70UAbvFFAAjzRQCs9EUARvZFAOD3RQCE+UUAHvtFALj8RQBS/kUA9v9FAJABRgAqA0YAxARGAGgGRgACCEYAnAlGADYLRgDQDEYAdA5GAA4QRgCoEUYAQhNGAOYURgCAFkYAGhhGALQZRgBYG0YA8hxGAIweRgAmIEYAyiFGAGQjRgD+JEYAoiZGADwoRgDWKUYAcCtGABQtRgCuLkYASDBGAOIxRgB8M0YAIDVGALo2RgBUOEYA+DlGAJI7RgAsPUYAxj5GAGBARgAEQkYAnkNGADhFRgDcRkYAdkhGABBKRgCqS0YARE1GAOhORgCCUEYAHFJGALZTRgBaVUYA9FZGAI5YRgAyWkYAzFtGAGZdRgAAX0YApGBGAD5iRgDYY0YAcmVGAAxnRgCwaEYASmpGAORrRgB+bUYAIm9GALxwRgBWckYA+nNGAJR1RgAud0YAyHhGAGJ6RgAGfEYAoH1GADp/RgDUgEYAeIJGABKERgCshUYARodGAOqIRgCEikYAHoxGAMKNRgBcj0YA9pBGAJCSRgAqlEYAzpVGAGiXRgACmUYAnJpGAECcRgDanUYAdJ9GABihRgCyokYATKRGAOalRgCKp0YAJKlGAL6qRgBYrEYA8q1GAJavRgAwsUYAyrJGAG60RgAItkYAordGADy5RgDWukYAerxGABS+RgCuv0YASMFGAOzCRgCGxEYAIMZGALrHRgBeyUYA+MpGAJLMRgA2zkYA0M9GAGrRRgAE00YAntRGAELWRgDc10YAdtlGABDbRgC03EYATt5GAOjfRgCC4UYAJuNGAMDkRgBa5kYA/udGAJjpRgAy60YAzOxGAGbuRgAK8EYApPFGAD7zRgDY9EYAfPZGABb4RgCw+UYASvtGAO78RgCI/kYAIgBHAMYBRwBgA0cA+gRHAJQGRwAuCEcA0glHAGwLRwAGDUcAoA5HAEQQRwDeEUcAeBNHABIVRwC2FkcAUBhHAOoZRwCOG0cAKB1HAMIeRwBcIEcAACJHAJojRwA0JUcAziZHAGgoRwAMKkcApitHAEAtRwDaLkcAfjBHABgyRwCyM0cATDVHAPA2RwCKOEcAJDpHAMg7RwBiPUcA/D5HAJZARwAwQkcA1ENHAG5FRwAIR0cAokhHAEZKRwDgS0cAek1HAB5PRwC4UEcAUlJHAOxTRwCQVUcAKldHAMRYRwBeWkcAAlxHAJxdRwA2X0cA0GBHAHRiRwAOZEcAqGVHAEJnRwDcaEcAgGpHABpsRwC0bUcATm9HAPJwRwCMckcAJnRHAMB1RwBkd0cA/nhHAJh6RwA8fEcA1n1HAHB/RwAKgUcApIJHAEiERwDihUcAfIdHABaJRwC6ikcAVIxHAO6NRwCIj0cALJFHAMaSRwBglEcABJZHAJ6XRwA4mUcA0ppHAGycRwAQnkcAqp9HAEShRwDeokcAgqRHABymRwC2p0cAUKlHAPSqRwCOrEcAKK5HAMyvRwBmsUcAALNHAJq0RwA0tkcA2LdHAHK5RwAMu0cAprxHAEq+RwDkv0cAfsFHABjDRwC8xEcAVsZHAPDHRwCUyUcALstHAMjMRwBizkcA/M9HAKDRRwA600cA1NRHAG7WRwAS2EcArNlHAEbbRwDg3EcAhN5HAB7gRwC44UcAXONHAPbkRwCQ5kcAKuhHAMTpRwBo60cAAu1HAJzuRwBA8EcA2vFHAHTzRwAO9UcAsvZHAEz4RwDm+UcAgPtHABr9RwC+/kcAWABIAPIBSACMA0gAMAVIAMoGSABkCEgA/glIAKILSAA8DUgA1g5IAHAQSAAUEkgArhNIAEgVSADiFkgAhhhIACAaSAC6G0gAXh1IAPgeSACSIEgALCJIAMYjSABqJUgABCdIAJ4oSAA4KkgA3CtIAHYtSAAQL0gAqjBIAE4ySADoM0gAgjVIACY3SADAOEgAWjpIAPQ7SACOPUgAMj9IAMxASABmQkgAAERIAJpFSAA+R0gA2EhIAHxKSAAWTEgAsE1IAEpPSADkUEgAiFJIACJUSAC8VUgAVldIAPpYSACUWkgALlxIAMhdSABsX0gABmFIAKBiSABEZEgA3mVIAHhnSAASaUgArGpIAFBsSADqbUgAhG9IAB5xSADCckgAXHRIAPZ1SACQd0gANHlIAM56SABofEgAAn5IAKZ/SABAgUgA2oJIAHSESAAYhkgAsodIAEyJSADmikgAioxIACSOSAC+j0gAYpFIAPySSACWlEgAMJZIAMqXSABumUgACJtIAKKcSABGnkgA4J9IAHqhSAAUo0gArqRIAFKmSADsp0gAhqlIACCrSADErEgAXq5IAPivSACSsUgANrNIANC0SABqtkgADrhIAKi5SABCu0gA3LxIAHa+SAAawEgAtMFIAE7DSADoxEgAgsZIACbISADAyUgAZMtIAP7MSACYzkgAMtBIANbRSABw00gACtVIAKTWSAA+2EgA4tlIAHzbSAAW3UgAsN5IAFTgSADu4UgAiONIACzlSADG5kgAYOhIAPrpSACU60gAOO1IANLuSABs8EgABvJIAKrzSABE9UgA3vZIAHj4SAAc+kgAtvtIAFD9SAD0/kgAjgBJACgCSQDCA0kAXAVJAAAHSQCaCEkANApJAM4LSQByDUkADA9JAKYQSQBAEkkA5BNJAH4VSQAYF0kAvBhJAFYaSQDwG0kAih1JACQfSQDIIEkAYiJJAPwjSQCWJUkAOidJANQoSQBuKkkAEixJAKwtSQBGL0kA4DBJAHoySQAeNEkAuDVJAFI3SQDsOEkAkDpJACo8SQDEPUkAaD9JAAJBSQCcQkkANkRJANpFSQB0R0kADklJAKhKSQBCTEkA5k1JAIBPSQAaUUkAtFJJAFhUSQDyVUkAjFdJADBZSQDKWkkAZFxJAP5dSQCYX0kAPGFJANZiSQBwZEkACmZJAK5nSQBIaUkA4mpJAHxsSQAgbkkAum9JAFRxSQD4ckkAknRJACx2SQDGd0kAYHlJAAR7SQCefEkAOH5JANJ/SQB2gUkAEINJAKqESQBEhkkA6IdJAIKJSQAci0kAwIxJAFqOSQD0j0kAjpFJACiTSQDMlEkAZpZJAACYSQCamUkAPptJANicSQBynkkADKBJALChSQBKo0kA5KRJAIimSQAiqEkAvKlJAFarSQDwrEkAlK5JAC6wSQDIsUkAYrNJAAa1SQCgtkkAOrhJANS5SQBuu0kAEr1JAKy+SQBGwEkA9MFJAI7DSQAyxUkAzMZJAGbISQAAykkApMtJAD7NSQDYzkkAhtBJACrSSQDE00kAXtVJAALXSQCc2EkANtpJANDbSQB03UkADt9JAKjgSQBC4kkA5uNJAIDlSQAa50kAvuhJAFjqSQDy60kAjO1JACbvSQDK8EkAZPJJAP7zSQCY9UkAPPdJANb4SQBw+kkACvxJAK79SQBI/0kA4gBKAIYCSgAgBEoAugVKAFQHSgDuCEoAkgpKACwMSgDGDUoAYA9KAAQRSgCeEkoAOBRKANIVSgBsF0oAEBlKAKoaSgBEHEoA6B1KAIIfSgAcIUoAwCJKAFokSgD0JUoAjidKACgpSgDMKkoAZixKAAAuSgCaL0oAPjFKANgySgByNEoADDZKALA3SgBKOUoA5DpKAIg8SgAiPkoAvD9KAFZBSgDwQkoAlERKAC5GSgDIR0oAYklKAAZLSgCgTEoAOk5KAN5PSgB4UUoAElNKAKxUSgBGVkoA6ldKAIRZSgAeW0oAwlxKAFxeSgD2X0oAkGFKACpjSgDOZEoAaGZKAAJoSgCcaUoAQGtKANpsSgB0bkoADnBKALJxSgBMc0oA5nRKAIp2SgAkeEoAvnlKAFh7SgDyfEoAln5KADCASgDKgUoAZINKAP6ESgCihkoAPIhKANaJSgB6i0oAFI1KAK6OSgBSkEoA7JFKAIaTSgAglUoAupZKAF6YSgD4mUoAkptKACydSgDQnkoAaqBKAASiSgCeo0oAQqVKANymSgB2qEoAGqpKALSrSgBOrUoA6K5KAIKwSgAmskoAwLNKAFq1SgD0tkoAmLhKADK6SgDMu0oAZr1KAAq/SgCkwEoAPsJKANjDSgB8xUoAFsdKALDISgBUykoA7stKAIjNSgAiz0oAvNBKAGDSSgD600oAlNVKAC7XSgDS2EoAbNpKAAbcSgCg3UoARN9KAN7gSgB44koAEuRKALblSgBQ50oA6uhKAITqSgAo7EoAwu1KAFzvSgD28EoAmvJKADT0SgDO9UoAaPdKAAz5SgCm+koAQPxKAOT9SgB+/0oAGAFLALICSwBMBEsA8AVLAIoHSwAkCUsAvgpLAGIMSwD8DUsAlg9LADARSwDUEksAbhRLAAgWSwCsF0sARhlLAOAaSwB6HEsAFB5LALgfSwBSIUsA7CJLAIYkSwAqJksAxCdLAF4pSwD4KksAkixLADYuSwDQL0sAajFLAA4zSwCoNEsAQjZLAOY3SwCAOUsAGjtLALQ8SwBOPksA8j9LAIxBSwAmQ0sAwERLAGRGSwD+R0sAmElLADJLSwDWTEsAcE5LAApQSwCuUUsASFNLAOJUSwB8VksAFlhLALpZSwBUW0sA7lxLAIheSwAsYEsAxmFLAGBjSwD6ZEsAnmZLADhoSwDSaUsAbGtLABBtSwCqbksARHBLAOhxSwCCc0sAHHVLALZ2SwBQeEsA9HlLAI57SwAofUsAwn5LAGaASwAAgksAmoNLADSFSwDOhksAcohLAAyKSwCmi0sASo1LAOSOSwB+kEsAGJJLALyTSwBWlUsA8JZLAIqYSwAumksA0ptLAGydSwAQn0sAqqBLAESiSwDoo0sAgqVLABynSwC2qEsAUKpLAAisSwCirUsAPK9LAOCwSwB6sksAHrRLALi1SwBSt0sA7LhLAIa6SwAqvEsAxL1LAF6/SwD4wEsAnMJLADbESwDQxUsAasdLAA7JSwCoyksAQsxLAObNSwCAz0sAGtFLALTSSwBO1EsA8tVLAIzXSwAm2UsAwNpLAGTcSwD+3UsAmN9LADLhSwDW4ksAcORLAArmSwCk50sASOlLAOLqSwB87EsAIO5LALrvSwBU8UsA7vJLAIj0SwAs9ksAxvdLAGD5SwD6+ksAnvxLADj+SwDS/0sAbAFMABADTACqBEwARAZMAOgHTACCCUwAHAtMALYMTABQDkwA9A9MAI4RTAAoE0wAwhRMAGYWTAAAGEwAmhlMAD4bTADYHEwAch5MAAwgTACmIUwASiNMAOQkTAB+JkwAGChMALIpTABWK0wA8CxMAIouTAAuMEwAyDFMAGIzTAAGNUwAoDZMADo4TADUOUwAbjtMABI9TACsPkwARkBMAOpBTACEQ0wAHkVMALhGTABSSEwA9klMAJBLTAAqTUwAxE5MAGhQTAACUkwAnFNMADZVTADaVkwAdFhMAA5aTACyW0wATF1MAOZeTACAYEwAGmJMAL5jTABYZUwA8mZMAIxoTAAwakwAymtMAGRtTAD+bkwAonBMADxyTADWc0wAenVMABR3TACueEwASHpMAOJ7TACGfUwAIH9MALqATABUgkwA+INMAJKFTAAsh0wAxohMAGqKTAAEjEwAno1MAEKPTADckEwAdpJMABCUTACqlUwATpdMAOiYTACCmkwAHJxMAMCdTABan0wA9KBMAI6iTAAypEwAzKVMAGanTAAKqUwApKpMAD6sTADYrUwAcq9MABaxTACwskwASrRMAOS1TAB+t0wAIrlMALy6TABWvEwA+r1MAJS/TAAuwUwAyMJMAGzETAAGxkwAoMdMADrJTADeykwAeMxMABLOTACsz0wAUNFMAOrSTACE1EwAKNZMAMLXTABc2UwA9tpMAJDcTAA03kwAzt9MAGjhTAAC40wAnORMAEDmTADa50wAdOlMABjrTACy7EwATO5MAPDvTACK8UwAJPNMAL70TABY9kwA/PdMAJb5TAAw+0wAyvxMAGT+TAAIAE0AogFNADwDTQDgBE0AegZNABQITQC4CU0AUgtNAOwMTQCGDk0AIBBNAMQRTQBeE00A+BRNAJIWTQAsGE0A0BlNAGobTQAEHU0AqB5NAEIgTQDcIU0AgCNNABolTQC0Jk0ATihNAOgpTQCMK00AJi1NAMAuTQBaME0A9DFNAJgzTQAyNU0AzDZNAHA4TQAKOk0ApDtNAEg9TQDiPk0AfEBNABZCTQCwQ00AVEVNAO5GTQCISE0AIkpNALxLTQBgTU0A+k5NAJRQTQA4Uk0A0lNNAGxVTQAQV00AqlhNAERaTQDeW00AeF1NABxfTQC2YE0AUGJNAOpjTQCOZU0AKGdNAMJoTQBcak0AAGxNAJptTQA0b00AznBNAHJyTQAMdE0ApnVNAEp3TQDkeE0AfnpNABh8TQC8fU0AVn9NAPCATQCKgk0AJIRNAMiFTQBih00A/IhNAJaKTQAwjE0A1I1NAG6PTQAIkU0ArJJNAEaUTQDglU0AhJdNAB6ZTQC4mk0AUpxNAOydTQCQn00AKqFNAMSiTQBepE0A+KVNAJynTQA2qU0A0KpNAHSsTQAOrk0AqK9NAEKxTQDmsk0AgLRNABq2TQC0t00AWLlNAPK6TQCMvE0AJr5NAMq/TQBkwU0A/sJNAKLETQA8xk0A1sdNAHDJTQAKy00ArsxNAEjOTQDiz00AfNFNABbTTQC61E0AVNZNAO7XTQCS2U0ALNtNAMbcTQBq3k0ABOBNAJ7hTQA4400A0uRNAHbmTQAQ6E0AqulNAE7rTQDo7E0Agu5NABzwTQC28U0AWvNNAPT0TQCO9k0AKPhNAMz5TQBm+00AAP1NAJr+TQA+AE4A2AFOAHIDTgAMBU4AsAZOAEoITgDkCU4AfgtOACINTgC8Dk4AVhBOAPARTgCKE04ALhVOAMgWTgBsGE4ABhpOAKAbTgA6HU4A1B5OAHggTgASIk4ArCNOAEYlTgDqJk4AhChOAB4qTgC4K04AUi1OAPYuTgCQME4ANDJOAM4zTgBoNU4AAjdOAJw4TgBAOk4A2jtOAHQ9TgAOP04AskBOAExCTgDmQ04AgEVOABpHTgC+SE4AWEpOAPxLTgCWTU4AME9OAMpQTgBkUk4ACFROAKJVTgA8V04A1lhOAHBaTgAUXE4Arl1OAEhfTgDsYE4AhmJOACBkTgDEZU4AXmdOAPhoTgCSak4ALGxOANBtTgBqb04ABHFOAJ5yTgA4dE4A3HVOAHZ3TgAQeU4AtHpOAE58TgDofU4Agn9OACaBTgDAgk4AWoROAPSFTgCYh04AMolOAMyKTgBmjE4AAI5OAKSPTgA+kU4A2JJOAHyUTgAWlk4AsJdOAFSZTgDumk4AiJxOACKeTgC8n04AYKFOAPqiTgCUpE4ALqZOAMinTgBsqU4ABqtOAKCsTgBErk4A3q9OAHixTgASs04AtrROAFC2TgDqt04AhLlOACi7TgDCvE4AXL5OAPa/TgCawU4ANMNOAM7ETgBoxk4ADMhOAKbJTgBAy04A2sxOAHTOTgAY0E4AstFOAFbTTgDw1E4AitZOACTYTgC+2U4AYttOAPzcTgCW3k4AMOBOANThTgBu404ACOVOAKLmTgBG6E4A4OlOAHrrTgAe7U4AuO5OAFLwTgDs8U4AhvNOACr1TgDE9k4AXvhOAPj5TgCS+04ANv1OAND+TgBqAE8ADgJPAKgDTwBCBU8A5gZPAIAITwAaCk8AtAtPAE4NTwDyDk8AjBBPACYSTwDAE08AWhVPAP4WTwCYGE8AMhpPANYbTwBwHU8ACh9PAKQgTwBIIk8A4iNPAHwlTwAWJ08AuihPAFQqTwDuK08AiC1PACwvTwDGME8AYDJPAAQ0TwCeNU8AODdPANI4TwB2Ok8AEDxPAKo9TwBEP08A3kBPAHhCTwAcRE8AtkVPAFpHTwD0SE8AjkpPAChMTwDCTU8AZk9PAABRTwCaUk8APlRPANhVTwByV08ADFlPAKZaTwBKXE8A5F1PAH5fTwAYYU8AsmJPAFZkTwDwZU8AimdPAC5pTwDIak8AYmxPAPxtTwCgb08AOnFPANRyTwBudE8AEnZPAKx3TwBGeU8A4HpPAHp8TwAefk8AuH9PAFKBTwD2gk8AkIRPACqGTwDEh08AaIlPAAKLTwCcjE8ANo5PANqPTwB0kU8ADpNPAKiUTwBClk8A5pdPAICZTwAkm08AvpxPAFieTwDyn08AjKFPADCjTwDKpE8AZKZPAP6nTwCYqU8APKtPANasTwBwrk8AFLBPAK6xTwBIs08A4rRPAIa2TwAguE8AurlPAFS7TwD4vE8Akr5PACzATwDGwU8AasNPAATFTwCexk8AOMhPANzJTwB2y08AEM1PAKrOTwBE0E8A6NFPAILTTwAc1U8AwNZPAFrYTwD02U8AjttPADLdTwDM3k8AZuBPAADiTwCk408APuVPANjmTwBy6E8ADOpPALDrTwBK7U8A5O5PAIjwTwAi8k8AvPNPAGD1TwD69k8AlPhPAC76TwDI+08AbP1PAAb/TwCgAFAAOgJQAN4DUAB4BVAAEgdQAKwIUABQClAA6gtQAIQNUAAeD1AAuBBQAFwSUAD2E1AAmhVQADQXUADOGFAAaBpQAAIcUACmHVAAQB9QANogUAB0IlAAGCRQALIlUABMJ1AA5ihQAIAqUAAkLFAAvi1QAFgvUAD8MFAAljJQADA0UADKNVAAbjdQAAg5UACiOlAAPDxQANY9UAB6P1AAFEFQAK5CUABSRFAA7EVQAIZHUAAqSVAAxEpQAF5MUAD4TVAAkk9QADZRUADQUlAAalRQAARWUACeV1AAQllQANxaUAB2XFAAGl5QALRfUABOYVAA8mJQAIxkUAAmZlAAwGdQAFppUAD+alAAmGxQADJuUADMb1AAZnFQAApzUACkdFAAPnZQAOJ3UAB8eVAAFntQALp8UABUflAA7n9QAIiBUAAig1AAvIRQAGCGUAD6h1AAlIlQADiLUADSjFAAbI5QAAaQUACqkVAARJNQAN6UUAB4llAAHJhQALaZUABQm1AA6pxQAI6eUAAooFAAwqFQAGajUAAApVAAmqZQADSoUADOqVAAcqtQAAytUACmrlAAQLBQANqxUAB+s1AAGLVQALK2UABWuFAA8LlQAIq7UAAkvVAAyL5QAGLAUAD8wVAAlsNQADrFUADUxlAAbshQAAjKUACiy1AARs1QAODOUAB60FAAHtJQALjTUABS1VAA7NZQAJDYUAAq2lAAxNtQAF7dUAAC31AAnOBQADbiUADQ41AAauVQAA7nUACo6FAAQupQAObrUACA7VAAGu9QALTwUABY8lAA8vNQAIz1UAAm91AAyvhQAGT6UAD++1AAmP1QADz/UADWAFEAcAJRAAoEUQCuBVEASAdRAOIIUQCGClEAIAxRALoNUQBUD1EA7hBRAJISUQAsFFEAxhVRAGAXUQAEGVEAnhpRADgcUQDSHVEAbB9RABAhUQCqIlEARCRRAOglUQCCJ1EAHClRAMAqUQBaLFEA9C1RAI4vUQAoMVEAzDJRAGY0UQAANlEAmjdRADQ5UQDYOlEAcjxRAAw+UQCwP1EASkFRAORCUQB+RFEAGEZRALxHUQBWSVEA8EpRAJRMUQAuTlEAyE9RAGJRUQAGU1EAoFRRADpWUQDUV1EAeFlRABJbUQCsXFEARl5RAOBfUQCEYVEAHmNRALhkUQBcZlEA9mdRAJBpUQAqa1EAzmxRAGhuUQACcFEAnHFRAEBzUQDadFEAdHZRAA54UQCoeVEATHtRAOZ8UQCKflEAJIBRAL6BUQBYg1EA8oRRAJaGUQAwiFEAyolRAGSLUQAIjVEAoo5RADyQUQDWkVEAepNRABSVUQCullEASJhRAOyZUQCGm1EAIJ1RALqeUQBUoFEA+KFRAJKjUQAspVEAxqZRAGqoUQAEqlEAqKtRAEKtUQDcrlEAdrBRABCyUQC0s1EATrVRAOi2UQCCuFEAJrpRAMC7UQBavVEA9L5RAI7AUQAywlEAzMNRAHDFUQAKx1EApMhRAD7KUQDYy1EAfM1RABbPUQCw0FEAStJRAOTTUQCI1VEAItdRALzYUQBg2lEA+ttRAJTdUQA431EA0uBRAGziUQAG5FEAoOVRAETnUQDe6FEAeOpRABLsUQCs7VEAUO9RAOrwUQCE8lEAHvRRAML1UQBc91EAAPlRAJr6UQA0/FEAzv1RAGj/UQAMAVIApgJSAEAEUgDaBVIAfgdSABgJUgCyClIATAxSAOYNUgCKD1IAJBFSAL4SUgBiFFIA/BVSAJYXUgAwGVIA1BpSAG4cUgAIHlIAoh9SAEYhUgDgIlIAeiRSABQmUgCuJ1IAUilSAOwqUgCGLFIAKi5SAMQvUgBeMVIA+DJSAJw0UgA2NlIA0DdSAGo5UgAOO1IAqDxSAEI+UgDcP1IAdkFSABpDUgC0RFIATkZSAPJHUgCMSVIAJktSAMBMUgBkTlIA/k9SAJhRUgAyU1IA1lRSAHBWUgAKWFIApFlSAD5bUgDiXFIAfF5SABZgUgC6YVIAVGNSAO5kUgCIZlIALGhSAMZpUgBga1IA+mxSAJ5uUgA4cFIA0nFSAGxzUgAGdVIAqnZSAER4UgDeeVIAgntSABx9UgC2flIAUIBSAPSBUgCOg1IAKIVSAMKGUgBmiFIAAIpSAJqLUgA0jVIAzo5SAHKQUgAMklIAppNSAECVUgDkllIAfphSABiaUgC8m1IAVp1SAPCeUgCKoFIAJKJSAMijUgBipVIA/KZSAKCoUgA6qlIA1KtSAG6tUgASr1IArLBSAEayUgDgs1IAhLVSAB63UgC4uFIAUrpSAOy7UgCQvVIAKr9SAMTAUgBowlIAAsRSAJzFUgA2x1IA2shSAHTKUgAOzFIAqM1SAGDPUgD60FIAlNJSADjUUgDc1VIAdtdSABrZUgC02lIATtxSAPLdUgCM31IAJuFSAMDiUgBk5FIA/uVSAJjnUgAy6VIAzOpSAHDsUgAK7lIApO9SAEjxUgDi8lIAfPRSABb2UgC691IAVPlSAO76UgCI/FIALP5SAMb/UgBgAVMA+gJTAJQEUwA4BlMA0gdTAGwJUwAQC1MAqgxTAEQOUwDeD1MAghFTABwTUwC2FFMAUBZTAPQXUwCOGVMAKBtTAMIcUwBcHlMAACBTAJohUwA0I1MA2CRTAHImUwAMKFMApilTAEorUwDkLFMAfi5TABgwUwC8MVMAVjNTAPA0UwCKNlMAJDhTAMg5UwBiO1MA/DxTAKA+UwA6QFMA1EFTAG5DUwASRVMArEZTAEZIUwDgSVMAhEtTAB5NUwC4TlMAUlBTAOxRUwCQU1MAKlVTAM5WUwBoWFMAAlpTAJxbUwA2XVMA0F5TAHRgUwAOYlMAqGNTAExlUwDmZlMAgGhTABpqUwC0a1MAWG1TAPJuUwCMcFMAJnJTAMpzUwBkdVMACHdTAKJ4UwA8elMA1ntTAHB9UwAUf1MAroBTAEiCUwDig1MAfIVTACCHUwC6iFMAVIpTAPiLUwCSjVMALI9TAMaQUwBqklMABJRTAJ6VUwA4l1MA3JhTAHaaUwAQnFMAqp1TAESfUwDooFMAgqJTABykUwDApVMAWqdTAPSoUwCOqlMAMqxTAMytUwBmr1MAALFTAKSyUwA+tFMA2LVTAHK3UwAMuVMAsLpTAEq8UwDkvVMAiL9TACLBUwC8wlMAVsRTAPrFUwCUx1MALslTAMjKUwBszFMABs5TAKDPUwA60VMA1NJTAHjUUwAS1lMArNdTAFDZUwDq2lMAhNxTAB7eUwDC31MAXOFTAPbiUwCQ5FMANOZTAM7nUwBo6VMAAutTAJzsUwBA7lMA2u9TAHTxUwAY81MAsvRTAEz2UwDm91MAivlTACT7UwC+/FMAWP5TAPz/UwCWAVQAMANUAMoEVABkBlQACAhUAKIJVAA8C1QA4AxUAHoOVAAUEFQArhFUAFITVADsFFQAhhZUACAYVADEGVQAXhtUAPgcVACSHlQALCBUANAhVABqI1QABCVUAKgmVABCKFQA3ClUAHYrVAAaLVQAtC5UAE4wVADoMVQAjDNUACY1VADANlQAWjhUAPQ5VACYO1QAMj1UAMw+VABwQFQACkJUAKRDVAA+RVQA4kZUAHxIVAAWSlQAsEtUAFRNVADuTlQAiFBUACJSVAC8U1QAYFVUAPpWVACeWFQAOFpUANJbVABsXVQABl9UAKBgVABEYlQA3mNUAHhlVAAcZ1QAtmhUAFBqVADqa1QAjm1UAChvVADCcFQAXHJUAAB0VACadVQANHdUAM54VABoelQADHxUAKZ9VABAf1QA5IBUAH6CVAAYhFQAsoVUAFaHVADwiFQAiopUACSMVADIjVQAYo9UAPyQVACWklQAMJRUANSVVABul1QACJlUAKKaVABGnFQA4J1UAHqfVAAUoVQAuKJUAFKkVADspVQAhqdUACqpVADEqlQAXqxUAPitVACcr1QANrFUANCyVAB0tFQADrZUAKi3VABCuVQA5rpUAIC8VAAavlQAtL9UAFjBVADywlQAjMRUACbGVADKx1QAZMlUAP7KVACYzFQAMs5UANbPVABw0VQACtNUAK7UVABI1lQA4tdUAHzZVAAg21QAutxUAFTeVADu31QAkuFUACzjVADG5FQAYOZUAPrnVACe6VQAOOtUANzsVAB27lQAEPBUAKrxVABE81QA6PRUAIL2VAAc+FQAtvlUAFD7VAD0/FQAjv5UACgAVQDCAVUAZgNVAAAFVQCkBlUAPghVANgJVQByC1UADA1VALAOVQBKEFUA5BFVAH4TVQAYFVUAvBZVAFYYVQDwGVUAlBtVAC4dVQDIHlUAYiBVAAYiVQCgI1UAOiVVANQmVQBuKFUAEipVAKwrVQBGLVUA6i5VAIQwVQAeMlUAuDNVAFw1VQD2NlUAkDhVACo6VQDEO1UAaD1VAAI/VQCcQFUAQEJVANpDVQB0RVUADkdVALJIVQBMSlUA5ktVAIBNVQAkT1UAvlBVAFhSVQDyU1UAjFVVADBXVQDKWFUAZFpVAAhcVQCiXVUAPF9VANZgVQB6YlUAFGRVAK5lVQBIZ1UA4mhVAIZqVQAgbFUAum1VAFRvVQD4cFUAknJVACx0VQDQdVUAandVAAR5VQCeelUAQnxVANx9VQB2f1UAEIFVALSCVQBOhFUA6IVVAIKHVQAciVUAwIpVAFqMVQD0jVUAmI9VADKRVQDMklUAZpRVAAqWVQCkl1UAPplVANiaVQB8nFUAFp5VALCfVQBKoVUA7qJVAIikVQAiplUAvKdVAGCpVQD6qlUAlKxVAC6uVQDIr1UAbLFVAAazVQCqtFUARLZVAN63VQB4uVUAErtVAKy8VQBQvlUA6r9VAITBVQAew1UAwsRVAFzGVQAAyFUAmslVADTLVQDOzFUAaM5VAAzQVQCm0VUAQNNVANrUVQB01lUAGNhVALLZVQBM21UA8NxVAIreVQAk4FUAvuFVAGLjVQD85FUAluZVADDoVQDU6VUAbutVAAjtVQCi7lUAPPBVAODxVQB681UAFPVVALj2VQBS+FUA7PlVAIb7VQAq/VUAxP5VAF4AVgD4AVYAnANWADYFVgDQBlYAaghWAAQKVgCoC1YAQg1WANwOVgCAEFYAGhJWALQTVgBOFVYA8hZWAIwYVgAmGlYAwBtWAGQdVgD+HlYAmCBWADIiVgDMI1YAcCVWAAonVgCkKFYASCpWAOIrVgB8LVYAFi9WALowVgBUMlYA7jNWAIg1VgAsN1YAxjhWAGA6VgD6O1YAnj1WADg/VgDSQFYAbEJWABBEVgCqRVYAREdWAN5IVgCCSlYAHExWALZNVgBQT1YA6lBWAI5SVgAoVFYAzFVWAGZXVgAAWVYAmlpWADRcVgDYXVYAcl9WAAxhVgCmYlYAQGRWAORlVgB+Z1YAGGlWALJqVgBWbFYA8G1WAIpvVgAucVYAyHJWAGJ0VgD8dVYAlndWADp5VgDUelYAbnxWAAh+VgCsf1YARoFWAOCCVgCEhFYAHoZWALiHVgBSiVYA9opWAJCMVgAqjlYAxI9WAGiRVgACk1YAnJRWADaWVgDQl1YAdJlWAA6bVgConFYAQp5WAOafVgCAoVYAGqNWAL6kVgBYplYA8qdWAIypVgAwq1YAyqxWAGSuVgD+r1YAmLFWADyzVgDWtFYAcLZWAAq4VgCuuVYASLtWAOK8VgCGvlYAIMBWALrBVgBUw1YA+MRWAJLGVgAsyFYAxslWAGDLVgAEzVYAns5WADjQVgDS0VYAdtNWABDVVgCq1lYATthWAOjZVgCC21YAHN1WAMDeVgBa4FYA9OFWAI7jVgAy5VYAzOZWAGboVgAA6lYAmutWAD7tVgDY7lYAcvBWABbyVgCw81YASvVWAOT2VgCI+FYAIvpWALz7VgBW/VYA8P5WAJQAVwAuAlcAyANXAGIFVwAGB1cAoAhXADoKVwDeC1cAeA1XABIPVwCsEFcAUBJXAOoTVwCEFVcAHhdXALgYVwBcGlcA9htXAJAdVwA0H1cAziBXAGgiVwACJFcApiVXAEAnVwDaKFcAdCpXABgsVwCyLVcATC9XAOYwVwCAMlcAJDRXAL41VwBYN1cA/DhXAJY6VwAwPFcAyj1XAG4/VwAIQVcAokJXADxEVwDWRVcAekdXABRJVwCuSlcAUkxXAOxNVwCGT1cAIFFXAMRSVwBeVFcA+FVXAJJXVwA2WVcA0FpXAGpcVwAEXlcAnl9XAEJhVwDcYlcAdmRXABpmVwC0Z1cATmlXAOhqVwCMbFcAJm5XAMBvVwBacVcA9HJXAJh0VwAydlcAzHdXAGZ5VwAKe1cApHxXAD5+VwDif1cAfIFXABaDVwCwhFcAVIZXAO6HVwCIiVcAIotXALyMVwBgjlcA+o9XAJSRVwA4k1cA0pRXAGyWVwAGmFcAqplXAESbVwDenFcAeJ5XABKgVwC2oVcAUKNXAOqkVwCEplcAKKhXAMKpVwBcq1cAAK1XAJquVwA0sFcAzrFXAHKzVwAMtVcAprZXAEC4VwDauVcAfrtXABi9VwCyvlcAVsBXAPDBVwCKw1cAJMVXAMjGVwBiyFcA/MlXAJbLVwA6zVcA1M5XAG7QVwAI0lcAotNXAEbVVwDg1lcAethXAB7aVwC421cAUt1XAOzeVwCQ4FcAKuJXAMTjVwBe5VcA+OZXAJzoVwA26lcA0OtXAGrtVwAO71cAqPBXAELyVwDm81cAgPVXABr3VwC0+FcAWPpXAPL7VwCM/VcAJv9XAMAAWABkAlgA/gNYAJgFWAA8B1gA1ghYAHAKWAAKDFgArg1YAEgPWADiEFgAfBJYABYUWAC6FVgAVBdYAO4YWACIGlgALBxYAMYdWABgH1gABCFYAJ4iWAA4JFgA0iVYAHYnWAAQKVgAqipYAEQsWADeLVgAgi9YABwxWAC2MlgAUDRYAPQ1WACON1gAKDlYAMw6WABmPFgAAD5YAKQ/WABIQVgA4kJYAHxEWAAgRlgAukdYAFRJWADuSlgAiExYAEBOWADkT1gAflFYABhTWACyVFgAVlZYAPBXWACKWVgAJFtYAMhcWABiXlgA/F9YAJZhWAA6Y1gA1GRYAG5mWAAIaFgAomlYAEZrWADgbFgAem5YAB5wWAC4cVgAUnNYAOx0WACQdlgAKnhYAMR5WABee1gAAn1YAJx+WAA2gFgA0IFYAGqDWAAOhVgAqIZYAEKIWADmiVgAgItYABqNWAC0jlgAWJBYAPKRWACMk1gAJpVYAMCWWABkmFgA/plYAJibWAAynVgA1p5YAHCgWAAKolgArqNYAEilWADiplgAfKhYACCqWAC6q1gAVK1YAO6uWACIsFgALLJYAMazWABgtVgA+rZYAJ64WAA4ulgA0rtYAGy9WAAQv1gAqsBYAETCWADew1gAgsVYABzHWAC2yFgAWspYAPTLWACOzVgAKM9YAMLQWABm0lgAANRYAJrVWAA+11gA2NhYAHLaWAAM3FgAsN1YAErfWADk4FgAfuJYABjkWAC85VgAVudYAPDoWACK6lgALuxYAMjtWABi71gABvFYAKDyWAA69FgA1PVYAHj3WAAS+VgArPpYAEb8WADg/VgAhP9YAB4BWQC4AlkAUgRZAPYFWQCQB1kAKglZAM4KWQBoDFkAAg5ZAJwPWQBAEVkA2hJZAHQUWQAOFlkAqBdZAEwZWQDmGlkAgBxZACQeWQC+H1kAWCFZAPIiWQCWJFkAMCZZAMonWQBkKVkA/ipZAKIsWQA8LlkA1i9ZAHAxWQAUM1kArjRZAEg2WQDsN1kAhjlZACA7WQC6PFkAVD5ZAPg/WQCSQVkALENZAMZEWQBqRlkABEhZAJ5JWQBCS1kA3ExZAHZOWQAQUFkAtFFZAE5TWQDoVFkAglZZABxYWQDAWVkAWltZAPRcWQCOXlkAMmBZAMxhWQBmY1kACmVZAKRmWQA+aFkA2GlZAHxrWQAWbVkAsG5ZAEpwWQDkcVkAiHNZACJ1WQC8dlkAYHhZAPp5WQCUe1kALn1ZANJ+WQBsgFkABoJZAKCDWQA6hVkA3oZZAHiIWQASilkArItZAFCNWQDqjlkAhJBZACiSWQDCk1kAXJVZAPaWWQCamFkANJpZAM6bWQBonVkAAp9ZAKagWQBAolkA2qNZAHSlWQAYp1kAsqhZAEyqWQDwq1kAiq1ZACSvWQC+sFkAYrJZAPyzWQCWtVkAMLdZAMq4WQBuulkACLxZAKK9WQA8v1kA4MBZAHrCWQAUxFkAuMVZAFLHWQDsyFkAhspZACrMWQDEzVkAXs9ZAPjQWQCS0lkANtRZANDVWQBq11kABNlZAKjaWQBC3FkA3N1ZAIDfWQAa4VkAtOJZAE7kWQDy5VkAjOdZACbpWQDA6lkAWuxZAP7tWQCY71kAMvFZAMzyWQBw9FkACvZZAK73WQA++VkA4vpZAHz8WQAW/lkAsP9ZAFQBWgDuAloAiARaACwGWgDGB1oAYAlaAPoKWgCeDFoAOA5aANIPWgBsEVoAEBNaAKoUWgBEFloA3hdaAIIZWgAcG1oAthxaAFAeWgD0H1oAjiFaACgjWgDCJFoAZiZaAAAoWgCaKVoANCtaAM4sWgByLloADDBaAKYxWgBKM1oA5DRaAH42WgAYOFoAvDlaAFY7WgDwPFoAij5aACRAWgDIQVoAYkNaAPxEWgCWRloAOkhaANRJWgBuS1oAEk1aAKxOWgBGUFoA4FFaAIRTWgAeVVoAuFZaAFJYWgDsWVoAkFtaACpdWgDEXloAXmBaAAJiWgCcY1oANmVaANpmWgB0aFoADmpaAKhrWgBMbVoA5m5aAIBwWgAacloAtHNaAFh1WgDydloAjHhaACZ6WgDKe1oAZH1aAP5+WgCigFoAPIJaANaDWgBwhVoAFIdaAK6IWgBIiloA4otaAHyNWgAgj1oAupBaAFSSWgDuk1oAkpVaACyXWgDGmFoAYJpaAAScWgCenVoAOJ9aANKgWgB2oloAEKRaAKqlWgBOp1oA6KhaAIKqWgAcrFoAwK1aAFqvWgD0sFoAjrJaACi0WgDMtVoAZrdaAAC5WgCkuloAPrxaANi9WgByv1oAFsFaALDCWgBKxFoA5MVaAH7HWgAiyVoAvMpaAFbMWgDwzVoAlM9aAC7RWgDI0loAbNRaAAbWWgCg11oAOtlaAN7aWgB43FoAEt5aAKzfWgBG4VoA6uJaAITkWgAe5loAuOdaAFzpWgD26loAkOxaADTuWgDO71oAaPFaAALzWgCm9FoAQPZaANr3WgB0+VoADvtaALL8WgBM/loA5v9aAIABWwAkA1sAvgRbAFgGWwD8B1sAlglbADALWwDKDFsAbg5bAAgQWwCiEVsAPBNbANYUWwB6FlsAFBhbAK4ZWwBIG1sA7BxbAIYeWwAgIFsAxCFbAF4jWwD4JFsAkiZbADYoWwDQKVsAaitbAAQtWwCeLlsAQjBbANwxWwB2M1sAEDVbALQ2WwBOOFsA6DlbAIw7WwAmPVsAwD5bAFpAWwD+QVsAmENbADJFWwDMRlsAZkhbAApKWwCkS1sAPk1bANhOWwB8UFsAFlJbALpTWwBUVVsA7lZbAIhYWwAiWlsAvFtbAGBdWwD6XlsAlGBbAC5iWwDSY1sAbGVbAAZnWwCqaFsARGpbAN5rWwB4bVsAHG9bALZwWwBQclsA6nNbAIR1WwAod1sAwnhbAFx6WwD2e1sAmn1bADR/WwDOgFsAcoJbAAyEWwCmhVsAQIdbAOSIWwB+ilsAGIxbALKNWwBMj1sA8JBbAIqSWwAklFsAyJVbAGKXWwD8mFsAlppbADqcWwDUnVsAbp9bAAihWwCiolsARqRbAOClWwB6p1sAFKlbALiqWwBSrFsA7K1bAJCvWwAqsVsAxLJbAF60WwACtlsAnLdbADa5WwDQulsAarxbAA6+WwCov1sAQsFbANzCWwCAxFsAGsZbALTHWwBYyVsA8spbAIzMWwAmzlsAys9bAGTRWwD+0lsAmNRbADLWWwDW11sAcNlbAArbWwCk3FsASN5bAOLfWwB84VsAIONbALrkWwBU5lsA7udbAJLpWwAs61sAxuxbAGDuWwD671sAnvFbADjzWwDS9FsAdvZbABD4WwCq+VsARPtbAN78WwCC/lsAHABcALYBXABaA1wA9ARcAI4GXAAoCFwAzAlcAGYLXAAADVwAmg5cADQQXADYEVwAchNcAAwVXACmFlwAShhcAOQZXAB+G1wAIh1cALweXABWIFwA8CFcAJQjXAAuJVwAyCZcAGIoXAD8KVwAoCtcADotXADULlwAbjBcABIyXACsM1wARjVcAOo2XACEOFwAHjpcALg7XABcPVwA9j5cAJBAXAAqQlwAxENcAGhFXAACR1wAnEhcADZKXADaS1wAdE1cAA5PXACyUFwATFJcAOZTXACAVVwAJFdcAL5YXABYWlwA8ltcAIxdXAAwX1wAymBcAGRiXAD+Y1wAomVcADxnXADWaFwAempcABRsXACubVwASG9cAOJwXACGclwAIHRcALp1XABUd1wA+HhcAJJ6XAAsfFwA0H1cAGp/XAAEgVwAnoJcADiEXADchVwAdodcABCJXACqilwAToxcAOiNXACCj1wAJpFcAMCSXABalFwA9JVcAI6XXAAymVwAzJpcAGacXAAKnlwApJ9cAD6hXADYolwAfKRcABamXACwp1wASqlcAOSqXACIrFwAIq5cALyvXABWsVwA+rJcAJS0XAAutlwA0rdcAGy5XAAGu1wAoLxcAES+XADev1wAeMFcABLDXACsxFwAUMZcAOrHXACEyVwAKMtcAMLMXABczlwA9s9cAJrRXAA001wAztRcAGjWXAAC2FwAptlcAEDbXADa3FwAdN5cABjgXACy4VwATONcAPDkXACK5lwAJOhcAL7pXABi61wA/OxcAJbuXAAw8FwAyvFcAG7zXAAI9VwAovZcADz4XADg+VwAevtcABT9XAC4/lwAUgBdAOwBXQCGA10AKgVdAMQGXQBeCF0A+AldAJILXQA2DV0A0A5dAGoQXQAEEl0AqBNdAEIVXQDcFl0AgBhdABoaXQC0G10ATh1dAOgeXQCMIF0AJiJdAMAjXQBaJV0A/iZdAJgoXQAyKl0A1itdAHAtXQAKL10ApDBdAEgyXQDiM10AfDVdABY3XQCwOF0AVDpdAO47XQCIPV0AIj9dAMZAXQBgQl0A+kNdAJ5FXQA4R10A0khdAGxKXQAQTF0Aqk1dAERPXQDeUF0AeFJdABxUXQC2VV0AUFddAPRYXQCOWl0AKFxdAMJdXQBmX10AAGFdAJpiXQA0ZF0AzmVdAHJnXQAMaV0ApmpdAEBsXQDkbV0Afm9dABhxXQC8cl0AVnRdAPB1XQCKd10ALnldAMh6XQBifF0A/H1dAJZ/XQA6gV0A1IJdAG6EXQAIhl0ArIddAEaJXQDgil0AhIxdAB6OXQC4j10AUpFdAPaSXQCQlF0AKpZdAMSXXQBemV0AAptdAJycXQA2nl0A0J9dAHShXQAOo10AqKRdAEymXQDmp10AgKldABqrXQC+rF0AWK5dAPKvXQCMsV0AMLNdAMq0XQBktl0A/rddAJi5XQA8u10A1rxdAHC+XQAKwF0ArsFdAAA</prop>
				<prop name="Temps">REFSWgAAaAcCAIBoAv/Xo3A9CjdAQP9I4XoUrmdAQP/sUbgehStBQPuuR/fwbkJAhev+//BlQ0CPwvUo31xPREBcFgE8Rb4NAyVGQM3MLwAMd0dAFAYB9EdA6fLv4EhAezYB+klAbvfxR+FK9fPHSwUDu65MNQOUTUAAAOv3UXhORQNaT0Bxvz0K16MgUBUDr/dQQFJuASFRQDPulgGTUUDu8gdSQNuamacAeVJFA+pS3v3zW1NAHw4BzlPadQRU/fPLVC0DPFW2LQOsVb0DHlYVA4/1Vr0D/uwEb1dA9u7xAML1V30DYFhAXoAAcD3KWCUEWQUDaz5ZfQRZ/fPrWF0EtjwUXlgdAxxYPQPwbVedA9dXBQPOV20DSchsH0YCynQflh1mrhGpxqwfNgLExBfD8AHCCNQf5h3p8sD8Hw4vGCN/AQNwvSwnJi9IL1ovbC/+8kG7fC+WL6gvuimmArnMJwC+L9Ar1i3uLxg/Kj88P04/CGA/+in28rd0P349hj+APwC6P9Q/zj+oP/o/FE8GT5A/ADJPRE9eT3BPik+cT6ZPwE8Ask/cT/5P6E8KXzRfLl9YXwD6T4xfNl+oX6JfxF/WX/hfAApv5F8WbyBvcl9Mb2ZveG8AUm+Ub6ZvwG/Sb+Rvtm8AfwASfyx/Tn8wf0J/hH/mb6B/AHp/vH/Gf9h/Ao/0f/ZvCI8AEo9Mj06PYI+Cj5yPpo9wjwC6j9yPLo/4jxKfHJ8+nzifAAqffJ9un1Cfip+0n8afkJ8A4p/8n8ZPGK8yrzyvfp9YrwBKr5yvXq+Ir5qv5K/Gr9CvAPqvFL8evzC/Ur9Ev7avkL8Air+sv76/aL+av/y/Ds+AvwAizzzPLs9Yz3rPlM+mz4jPAOq/xM/mz5DPEt8k3wbfSN8AOt9c3/bPiN9q37Tfbt+Y3wDi38zf7t+A3wrvPO8271jvAGrvhO+O76DvKu+878bv2O8Aiu8c/8bfAP8y/2T/Vv94/wCK/5z/rv/A/2r/3P/u/YYDahwkgBwkQHQk/VZ1A1u6VgUTZVYdFFZdE2/nVUApThGoVf0E7VXNEzRVrQP6VEBtpGARw1RFE35UFfNtR4QEDlSVE9hTPSO7oFNdA2hTQI8CMbVTdQRSHRO1UiUEUlqNBFINExBSnQRR5RNbolGFE2pRbQRRtQN78VBdA7hQQFI4EduBULUjS1BNAxVQ2j0ET2UDT09NA+VO20AfTgFeTkUD9U23QM3MVxCMTU0ETdqNJEyVE1hMzRP0S9tAM34Rk0udExhLtlUDt0pVA1dKdQRJlhXzp0nlE4KkF34CA01KtQOhSoUWbhNLlQMVbowUd3wUc9wXrgP8FwJOAmUMLxYl/h02LwAr3hUoXi9wL4IvSxUTcZwv7hUAri3GL9gv6i/kH+YVFj8IPwAiP0w/Jj84P4I/lD+mP7g/BMo5PgJ6zD/uP9A/4jEWTwDgOx5PKE86TwRPfk8IT2pPAJxPvk+gT+pPtE/2TxBfGl8APF8mXzhfYl98X05fmF+SXwDEX6Zf+F+yX+xfHm8Qb2pfAERvXm9wb4JvnG/mX5BvWm8AzG/ubxh/Kn88f/ZvCH9ifwCEf8ZvoH+Cf7x/3n/Qb9p/AASPDo8AjzKPVI8+jyiPao9AlI+Gj7CPmoEe8+wVTMUU1U3tBE6lBE9dA0hQ9lUTvFDdAzBRQGa2JpGmUR0TG1IdE6ttUkUTHlNNA5VTbRNtCJwEeFQdE+tUZRPbXVVFE85VHRNbVu5lE81WQGcRPTpXtk0DpVcVExFYhZN6bViVA95Y7QMiWYWT2xpZXQPoWKUDsFisnSTMlDFYfQPzJATQFVdtA8SUlMH0n/6V7gIRwhSvJq2mAsA8p/6VPq2APq1mE2yvhq+Yr3qhHhK7ULSvrq/Yr+qvV7UDsZSULYEspEJXRRP+PAcW8m13VAQnVm0T6FVVE1usVbUDcVVtEzhslNv+VEUDxVRFE45U1h3zSVSVlFSFk9pT7n0Do1NAXwEobFMqbQRTHbRSZbRSFRQ0lFtLUm0DFFKVs9wkl9ZGEm5RVQM37AQCUWwVlk4ChVBFE05QVQPLF1AlpE+VFAyU6E62lbN8Th3z+U3dA5BYXB9uHWYCj0uFkyqkJFuxSn0TU0oVE/GsFK2ivBSDSR0ESUUDFW1KhZOKSiWTJktllBB0P+4fCCsGEmH0xxYvEN8AKi8031Yv+BuGL5AvoiF+3wCgK94V7i/I39rfxM/u33CPAHI/NO9G71jvau98747voO8Asu/Uj8bv0I/y7/zvDv/g7wAq/0z/Pv9Q/4L/nP+G/7j/AGr/3P/2/6j/8v/U/y4PIA8AGg90D24PgA+SD7wPrg9IDwBCD9wP/g8QHzofJB9OH2AfwPIPjB9uH3gfwukGkoBLthWTDEwts+dMRcPltkTE5U79g+JPLbNntVAls9oclFBRhcPhrVGds1RSLbPHzLQ8WVMFtESUJVRFlFQts6sHVS2zl2QkByy852VWJZNWLKcmsipYnbNrlFhdJFktsydZBcNrDlnNtFgFw55YPcNtYMwkIFjlg+lXVbMByCynBq8orxI/TK9Gr2CvAGqvbD9ur2g/oj/Er+6v2D9g6jnmg4yXTrPklDBXFZOr7FZl05gstFc0tBe2JLTaVZ3Dn1Xtg2NZVW3ETLTxVJWzrFQkW3VUFZM8VJ2zBGy0q85TveOXpLReTJQobVPtg+NSTcOtUiWTbXY8lD5SveMHUp3Ds89RZSQkJGFRlbMcttRE51B1065QZdN4bVAFs0FQ5YMJUCWUVU89JE91xE4ts0csxFvcTZ2zdE2dww9ExIulTL1ETBUk9McGkgC2vMSdSk3DPUoFk+C2pMSVSRWTjElFw8UtSXXTTkrNRErltBzXAPbf2Mvuz/BfAt8Ubz7fSN8Aet9cb25vgGvWzabdpt3WxQC+bdZvCO8q7wR/Hu8Yf0J/AFR/Zn94f4p/nH+mH8gfwn8A5H/efwiPGo+8HyaPuB+6fwBsj06PmI+Kj7yPro/Qj+KPAASffo9IjxKfNJ8Wn2ifCp8ATJ+Gn3ifsp+cn8afAK/CnwAUrx6vKK9Cr1yvbq+Ir4KvmKSvjq2+sotLVVZGYigZTe2kLFQnT0VU/LdGYlv4UEWzbFGdw//UtIi7QH4jvLRbpLSLQF7CRK1U1bO2VJ1EVZ2ztNlVRcQ0RJdWpcMFV2w1dMQ03VdFY0hY3RNbsFhVQxpZpcMlrLTLBVldQ9GcJ5bCU1gWNXMTWJ3D3+Qv9i3+LwAQzyLJNj8Ay1Y/YM+KP6w/gJbPyD/CP7zP5j/4O9aimqoMRGE8xCCMtVYNU4lVVuWzSCTUCTxEykREq49VhSRVlVMcZLTkWmREnFS0ZlRFQy9cJGv3U0VDv5xEiFMdw1tSUz1DGlMVU9a8RK2exERnUhVEUlVD+pVRHcRRPUOKLCUktA+tUUVj2FAlI6EUJGq1UM2zMwxU+U+VVE9qFdRPjUROlVMsTp1UbU2tQ11N5ZP3TCUjy5FMVURMHcTcpEtLNlVD6kpVQ4pKrSR05JnKlFfOIpBJNVSUVGwtSn1j7krNs0M8Z+ZtAK5lRmUWb+hb5u8gbzpvRG8AfmU+/2D/im+0Z55txm/obwDC/9T/Bn84fyp//P8uD0APAFIPZA+Or3gPyq+MD74PqA8Ayg/UD/YPCB8aHzQftq9IHwBSH3wfXh94H5oftB+mH9gfAOIf9B/2HwgvMi9cLz4vUC8Agi+UL6YvuC/aL8wv/i/wLwASPyw/Bj8oPxovfD92P5A/qKo/xD9m00vls3jspGi1TR20TlVDak9t8y5aBOSj/EQYUZVUUa1DbR281JBSTVMFUy1T1Xec1OqURVQFw9FUVh3DQlW9tFVdRFYlVFVWvbMhPMSQ5LT4JMRbYlgtU8dYbbRZpUaq1qL6zLTDxLSExLREtqREBVhtE9dXFVPGAEzPBs/wuwZf8E9Sz0xfhs8AcF+CX5Rf3s3ez8hf2l/sV5L+oreER5bTVwW0vFTNVVY9RFZV8zgs1PhU1Nu8VZXjgFVtE0dVWm3zDkzU1lTlo45ctNtYVJXjIFRV8+hT2r2zsZzUelMlA0NTZFVkPETHLEfWolpSHcOtIjy061HNs7MkRH21Uf2jR8zUAlHlU8vWDLSVUD3kUG0TJ1C2HcPiT7WzdU9V8wjWHOSATt3TFCzkrE02DbNFTb3T4EzlNrayaxVMleOwbDQ3S93Tq9RKbRRKVXRKvVRJtv2jh0n9w5lJFVPxtUkts4Z85AdLRdNPAHT3Fg3W7xD/8n8Ejy7/OP8Acv80j16PgP+S+cbvoP+y/wDEjx4PGA/qjwSfbh8wn0KfAFSfZp94n4qftD+un5ifuj8A5J/en/if6p8MrzavSK9arwB0r8afeK+Kr6Svrq/Ar2qvAAS/Xq/grxK/PL8uv1i/cr8AfL+ev5i/ur/Ev96/qL8KzwD0vybPOM9Sz2zPVs9ov3rPsKTPhs3+w2yErkz146VtTcXTqk5t06ZPPdOrSlCt074MdDLs1Ki21NQ6Uj3jrVIVUyHVU/VkU93DCWTUfFRaPePtdNRfVZ3j7FRkbV58RNFWZYM+V9XTW6pX9eMVWEVkWA10bVjFYytZZWMeWVXUaqREtbxEc6RENVhVcwX1HFTSHFdWX2hTHl8wXwBCUT5fOO9K76Rfbu+A76pfUJzvtu/I79rvV93EV4Vk2gTkggTkQldlY/5WtD1kJGRnLGQoVvXD6lY8ZKxVHZRVTXM4RGSzAFWdRFREgVTdw0laVEQRTNTcUw1EU90zq2xT5UM2TET+tGS6tVINQ4PEZEtSLXRSqn30Uf3EUbVzbxzUOK1RHZPzUD1kUFVzhUoM1E4URVDlRATUWgREa+5OJfROJUP9TW1zrZT0NCxN5URMRXNgtUzdM/zExJpLJURLKvVESk0EShX0SfXEjHcMhgX2MgxK7cSEdGsAbmMAtIfujU6NBo/wDxKPFB9WjQAmH2iPWhmmhW4fgBtmHdaPALAfwh8cn+YdDp/gHxovLC8APi9QL2IvdC+GL5jPks+8zwCmL7gv4i/sLwY/cM/SL0w/AEY/GD9qP4Q/lj9QP6o/tD8A5j+4P9o/DE/+LyhPWk80TwBmTzhPgk+cT65PwE+KT9RPANZP6E8yXyRfJl9AXyJfhF/Qdl+wX4pZrvNLZWPeS2r1xEz946FEBKZOBeNTok+19AzU3gx0Usz0ScYk17ZyrzTXtlKXRNc2RhKYVPXDClWNZGTfNrZyz1ZN0zxXHdQc5NswWE1zmFhFE/hYlt3DKVlN0xy01wbisq1YDQN2WG1zJKTU6y1XVRPOV21zxFTvLuUABuXmZQbt5t8g607vWO+S4QBWf5Dvin+cf6bv4O/Sf+zv1P7l/tKAjGVXPQPsVoiF1CT3tlInNP9G9fbCKgpE9PNUZLpk97bzdP+G9bb+8l5TXfMnU/3T8Nik/7b9VhLeUV3zl1EGJeNhUU2E5P/2/wgDJvLbp0/900BPldPQTtBFFCwPPgUG40wNA0ZMQJ3U1FdmD3gPign+4sGMBAknpA+uAl0ML84P4A/qnwD8nx4fIK9KH0SvVq9or3KhANYdfq+gr7KvxK8OLwgvul8A9K8Gvxi/Qr9Uv2a/eL+KvwCkX5a/qL+6v8S/1r+QXxLPAPy/5r84zyLPdM9ez5DPcs8ApM9Oz9DP6s/8z7bPEN8q3wA030bfWN9i33Tfht/4vwrfAKzf7t/Y3wLvFO8m7zjvUu+AbO9e74jvgu+c777V3nKL1UudBEw1hEw1o+hNrB0G/pLlTzWkUK3j+lbshGxRhfPj3PRYpIStysT0PFP9dFP9kyVtVA0DtlS1AyhVpWOtmVxkClbdc3schOolViX0Vw0E5HRLvGd+YrMMWaVm/nIRWR2T4NVYNbOjvGRivPQTWAYtY99XLfQkf/ZlHn0+dQAODQYPQH9CD3R/Zg1eD4gPoKp/rA++D9AP4g9XvdOnqvx0cTR0IKQE3RyEmtVWpWNZfPQYHITaVWYtY59V/ZQ8hBxVHfRtVK2TrVT9k3VU3eNbPFQNcwRU/YPOPGdqFmNTreMaRPTlUl0UtVLFZFL9gz5SvdMHtixkz1Hd44xRDXNUNVFtox7MhOdQLWQElJt4UP1zQVBFZOyEjDYUlCBP9YO1TgVk/OUtTX1jfE3N9E3lVm6iSy5MDZPHLKeWggcEpKyrkP6SRUo1hEld9ElqzRRJVfPYhJRKSlUkBUo1szMEpya/0J/in+wvAAav4Csur3CvQj9UP2Y/mKsC1oJxdDeONY41zq+4P8o/ADS/7j8wvwpPJE82T0hPWk8AbE9+T8Dvkk+cT8ZPqE+6TwDsT9ZP4E8KXzRfJl9YX0pfAGxfjl94X6pfxF/mX/hfsl8ABG8eX2hfQm9kb85fUG9ibwCsb55vuG/Kb/RvBn/gbxp/ACx/Pn9If4pvfH9ef5B/sn/NSzXznEu1FOzkKE1q5XROlYRP7RMPUP0jtPuABpNRjWOKUT3zATSsF+7jUt3jXFMdlIwUrUJkhNFURYRVNZO0rVU1YydWhRRWZSRXsmUUV9X2j2JkWEUjytKc9Byk92YjWR1D01jaNZRY9YNVWP0jBVgWNWPXV1XzyOT/fgUeDQAmDeaNNg84n1oPVJ9+D4CfgKoJpg+wn8Kf1J/elQYiuarc9JoEFGGEhA+klM1WJBSJVlXzSCQUCXT0bco8FI9VTfNWVW0zrQ5chNRUbTOeTPRmrVTtEy9U5RP3PPTBbVNFI4pTtYNDU5301VNN89a0FJ68FGdStnWTMFJFI/pRJQRRmhUTfeQUR1H9dBSE2rVQLZOhDPRqUB3zM2YEJPlPjTQE9AhPhRS1TrXzMPzkxU0VE12tTTVj90wtk5FEtBE1TN3jrNTkS0vl5HwkW4pK3ZMrSsUUSbXzW5BJJQOiScWD9YwkLWx8tO9KLTNIJDfePQDWLd4vADMGo+S/Hj8Yzyo/ADzPTs9gz5o5hj2OPdY/sM8Aws8cT9bPOG8aTxzfLt9A3wAS32Tfdt+4f4LfrN+G38B/AKp/3N/236B/2t8M7ybvUO8Acu9c70bvgO9i77zvzu+g7wDq7/zvHv8A/wr/VP9G/4D/AGr/pP+O/xj/uv/U//b/CA8A0v8cD97/QA8iD1QPdg+ID6hqD7wH9pNLjYN05HRoNux0aE5FI2pPTST8pNujUB2TMlGVI6hRLJ2EtKSQUs2EU/UUlBTV6jyEYGyk72ykX1XWBaPRVUWEVv2js1ZaBaMhdJSQV72kVzUktVgFo+HMhCVZHZMirVk1w/hY/aPDvISEqtSER8SE9QSU0oyExAAcn/6PAC8Sn+wfRp9Qn4qfAGwvfi+Qn+KftC/GL9gv4iGy9nK3fBcmIlJX3XP+tVZVs7x0hHdWNcM4ViSk+FUVNFVVI4BkhLNHVQ00dKTHVN1zjm1U3YNYVD2DIFQthLJ8pLE0F48CNFMNNFJYVTQkFzbCWFKlFFLdI7PrUW0U3KRvUSU0UbY9gwBR3SPLULWDk6VQNbRQZYQMFOIctFfW/ATuTj00TrWDE062NcOoTf2jQ03lpEyq3YN4RET4lASXXNQzZUt9tEqVxGxEEUrdg9u4SdWjh0lNE69JVHVGJoKGdLQL3ARUbMcAVt3Ovea/+L/6TyzPHl84zwBCX1RfZl+gy5bP0M+qX7xfAO7PUN/iX/RfBm+Y7zpvTG8AXm9wb7oPjG+mb5hvum/MbwCmD/Bv4m8Efy5/CH8af1R/AH5/SH+Kf2R/tn+gf7J/9H8ABo/ofzKPRI8ej2iPUo98jwCOj6CPeo+0j9aP2H/6j+yPAB6fEJ86n0yfVp8wn9KPdJ+stpX+ooNLpaPedFSubUz9Q6VNhaOqTmWjW6ZPrZNKUKWjvgwUa1JRZaPG5KQ6Up0j261SNSMhU/1DlVNa1QMJXKR+VIWjCkw0035VFUQ8NGB0FNFWtkWjPletk6pX/UMVzVh9Q5hYrRbWAilZVm2zGlm9NFglI7K0FLVztBQznKTpV0WjzgDcF0YvWCMGLxgrFr84Lzq/AJQvniVOv3i/ir+cL66/wL9K0r9X1QRXjUQstIFstKtAVxUz7CQ0qBw0Z6lW/TQsNOg0NKxcFHGtVX1DOFXtM/NMpLrVVP20VM2jSVzEEVTWHRPcUwUUUx0TbFPWfUMoU22z8Kw0uFJszZS8NEtSrUMUUnXEthSkplEts2FR9QMq0VFNxASn/kKFBKROUNY1UxhQFaRPHRM8T9ZFE9BOHcROpbP9TbatQ5RNFTMsTSUkTEYdE1xM1ZY+M9QEGayUa7pKrZNabNT6Se2UbIRH7kLBSUUTMErtlA1KpbMdS2U0jFe+T9BPAOJP3N8GXyhfMl8s70bvWO8AYuGOVXbviO+SUYZdpu/QXwAqb7zf5u/47xr/DP8O/1D/AGL/dP+un4j/ev+k/77/2P8A6v8ED6af+P8SDzQPTg9ADwBqD4QPlg9wD7IPxA/WD/APAPoPFB8eH+APSh9cH34fQB8Akh+kH7YfyB/aH/Qf7h8ALwASLzQvNi9oL1ovbB9uL3gvbAoB1rKLSxUzDExVMy3n5JTlTXU0TgVGHsO2/DT3UI0jalFts+DVUQ1EUtXDyrzEPFPajURT7TMjVK1DtFS2FaMmVZ0zl1WNIwpVVtWzexTE6CTEV9yntj7iSFhts7BYTaRZi0D2QNElpKSbMGbC2a1YVaOeWJXTYIw0EC1YpbPdV31DyNynBrUA9q8Iu949Dr8ov0K/bL9OTwCYv4JPlE/Wv7hPykmmT8hDpgYCp1c9xGxEINxE3VVWjSOaHMRXFMQYFFSr2lX1s59MxGM0xBy1VbXD5HTErFT903W1VA3DPEw0BlRVo86tUwUDl1MNpFONIxraPDTjrMSrUhWjdlK2VaM+UgUDB1JtQ9C2HKSKUbXDVFGFwxzNUZ0z5VDdlPzEeFDW7dNBUD2kUA3DjE9qBVRPNUOxHNRHTu3TW+FNjaN4TUXzE+yVRUzVxEwVpATnpsID7NSroUr1VErlJEnNo5nNSZ0zlUkVNHzUSkoWxUPLSgUDNwTnRv2O5QDW3+jfAu/8bx7vKO9i6S5/AFB/au90f77v0OuOf7h/yn8AtG9G//B/Cg8kjzaPSI9ajwBsj36PiC+Kj5yPni+AL8KPANSP5o/4j7IvLJ9Gn1ifKp8AhJ92n4CfOp+8n86fiJ/inwAErx6vAK8yr7SfXq94r4KvAIyvpq+4r4qv5K/2r9CvEr8ANL8+v1C/Mr9svza/mL9auWp2wpy0tDrkJCVN3bQ2HNQnT91DDVBdxOzEWRXEV0fS/1E903K0VFvnUq0zWVMFY8yEVFtCVDUzz1SV00BMVLO0Vd20dDSXVp0zBVj8R841PtJiWFUzx4zEaRecN15jWeVj0Vg1Q9uRWF1jU1gNgwNYBq2T11cF1OQ/Jk32PyBPADJPLN8+33BPYt90395Njt/A4E+638zf3t0WU/xEYVfaNTMPrNTNVq0ziVaqLWNIFOQJLFTKNFSPrVXVw1ZVXXMOTFTU1VRdc55MNGZExC9UWt0j9zQ0v1NFY4qUVKtDU0XkU9XD1qxUnla0VGdSJdMxJDT6HMSrwlGt033cVEUUxA9VUUVz2Py0oQw1UF1jtTP8VPkUZHFPRXMItU99VE4FYyxO/WPFrU2t011NBTRMtcRM1p0zFUwFY6zMJEtLZjUz70p95JxkK0pFxM1JvTOQSbU0hGT1SVYFY2xKXXPudGRFJHcArp0+ff5v4G/a/yR/Jn84fwAqD0wPZn+Ae14Fnn+wf6oPALwPzg8QjwKP9A/2DwgfOh8ATB9eH3AfWr+UH44foB+6vwDcH74f8B/aHwQvBi8QLyIvAFQvPi94L6IvhC+2L5Av2i8AzC/2L8Avsi9EPyY/YD9SPwCMP1Y/eD+qP8w/3j/IP+o/APw//j8gT0JPVE9mT3hPmk9sFD9W0oBLfWO5S81TbXTctGVNjcNnTkVja2pPXQMu9OSjUM1TqzRRLWOoxOQdvFSQrVL18wVT7VRT1VPsrVN1U15UrdPtRMRf1VUtE9M85EZsxLVW2i0TIyTUkVfVU/xXNn3zgFgdw+JYncbes7VZrUP6vMTDWM1ThCq0VESUVPUE1NLUx0bfAFjTBt8o2/5f4F8yb4TfPm8AgN+K36Tf3t+wb8Jv1G/usrW3ZGSQ9FRSV53j/rVWlfO8FOR5Vj0DOFVWteRVDXRVhVRVRSOtRzR0AFWNxFSd4461VB3jWEzEIFQ9A+jShOSzLFde4jY8VP5S2I3EHFeuQlpSHcMiUrbVY+tR9fO1UX3zcFrc5Di85AJR1WPLBMRrlVAt9FBFIydQjVTZT6V09ETuTqXDg05qBVMUHPSs5LRFTaXDS+NMxeRMfVSsRJq0RFs3Sx3j2EoVdEpF9LVK7fPBlPSMSTXjr7aU9AxKHcOCSo3DBwJc9E9kB7b/yP/6/+SPBg8ACJ8iD8SPXg9oD3oPZJ+WDQCeD6ifup/Mnx4f4J8CrxSvACavOK9Kr1yvbq8QT4qvpE8Alq/Ar4Kv1K/WrwC/6q8cvwA+vwi/Wr90vya/oL86v7S/AMa/0L+Cv/y/dq8YzzLPPM8A5r9gz3LPnM9+z7DPSs/MzwCmz+jP+s8c3z7fKN8632TfqG7fgN+a30sVhEud4962VJSuTD2TqE1946q1TtVTpgSESlCV89za/HRSDFTIUc3DOlJahYRS9eMjUxX0Uw1TqwhUFfRUfeMKLHR8WVUNhFTkXlZ19FZNk7M+V93UZGQwWA1TmG1YPZP4WP3jKVk1U6scWUVUWL10WNVTdtaMVCJYtXRXTZPOVwIFU8RkZwZv+FsWbf7l3u0AHm84/2JvVG92b4D/gm+k/1C2/8j/2vl2grH85IIs9FsxV01T71bNw6oUdFVpHHQoJHTqLHSsVFSrc1U1UyxUVPNE5Lq1VJWEVM1DSVQt8xGNVDVT3FP9RDxVNOQoVVPt4/CkdLok5IO0dGtLUh2EUk2T3lFNc6uXUSXjY9x0K7x09W1QVXO+UG2DhVCFU9tQUD2TGFDV86tPtjVTPE+FU9BOPZRO1p3z/U2F5E2NgyxNat10TKUETE1z50tNc2uHS3WDIcTUw0rFBCZkFANKhYZOE0l1hp6CmydK7YOlShVUXIRYAJSX7p3Gj/CP4h8cnwYvIJ8AUp88L04veJ+in2wvzp+oLwC6L9TPzi/YL+ovFD8mPzg/AEo/XD9uP4A/2s+s354/sD8AOs/EP+Y/CE8CTyxPNk9QTwBiT2xPZk/4P3pPtE+uT9hPAOJP7E8OXwBfGl9EX1ZfOF8Ael+EX5ZfoF+yX2xfzl/gXwDyXxRvLm9Ab0pvVG9Wb4hvaqJvS9Xzi4wkEUwlBGbc1OhNDYbmEuVPJSRq9AT43ARuxATjUY0zlVeUBMq0BD50d26CJbVU7dO2XHQoVdXzm01VnfMNVj2EDATqHASrWFft08bc9Eu85LKtWAVzDlnNBFlthFladYPhrOSlWK0DZKzkGxVYpYPfVx10FP9O/QAO/Rb/KP/ifzSPZv1u/2iPgHqPnP+ej7CPwo/Uj44yp6rs9HFchCCUhN0MBJpaFARZHAQYVv3UVWXjs59V5RQsBBxVrQPkbVSVg61U1QN1VC0DLTw8dAZUBXPOLOcG461TbWMaU+1kUk2UUlq15FIFcz5SNeRS7ePb0FEtA4xRrQNUUZpVIx68BOdQHeT8ZHjVUIUTQfwEC/zUjE+aJeRP5QO1TqUE7GVNFm0DfE0FMxPkZNvQViKlLjwUy1wn9pNL5dRK2kXjSnQU70kFc55J2r2USQ3j2EnVA0VKFr0Dx0oFMzPsF/YvwB8A0h/cr/YfAL8iLyS/Nr9IvwBqL2y3TrV+L5gvor+0vwY/AAA/2r/svw7PIM8yz0TPVs8AaM96b6xvfs+Qz6LPtM/mzwDAz6pvFN/2z8jPMt9M3ybfAPDPgt+c36bfsN/K39zf9t8ACO8a7zTvTu8o7zrvfO9e7wCQ76rvvO/G79jv6u8U/4bvADD/Ev9M/17/cP+C/7zfpvVmbgKcS6WU3GQoTR0ENhSkK0/dkw9Q1QPrAIj2A7yXhhIBnJfeY6QEW9h8BHOQp/JEVP2z01Rq/XNCRJS0NJQlVnWULVblAwVX/bRXxXYGgmtiWJWkWMXzHFmNFGaUBAdZPQS0dJRY5QPbVVhF0wdYHbPYVwKFo8gEj/Z/8A8CiR6P4AsANo9Yj1KPjI92H5CP2omWH1S4H8ofVxWTucx0mvSEtWH0hBGsFM1WxWRW1GWkFJQJJJTMLJSPVdadk1ZVTbMORJTUVLZNs55UlQNnVN2TL7ZUJPdT9YPBU9VjilYsdENTPSRTnZPWpJTbnlJF02dSLRMxUlbVY/pR/XRRXXRRtQNtRQwEEVGl89pQLRPboVCl82pQtQM1UGoVk/kMpHX0ZAhPDZS3TkBxrhEwTh2zyLVN9RRNpfP6TLUDlbY0NBVMFTOwS92TT5r8tPNspI9KFTScpNNlSRUzkHSnLhLxSR20FmSk6koFo0MUt0bddr0A5q/YP+o/FL8Wv8irHr9YvwB6uW6/gLtmv5i/ok+0T8a/AEjf6k/8T/a/CF8yX0RfVl8AaF9C/3xfll9wX6pfxF/WXwCgX6L/DG/uXzBvIm9Eb2ZvAFBvgm+kb65vyG+ab+Rvvm8ACH/qbxx/Nn9gf0p/hH9+fwCYf4p/rH+2f7B/+n8EjxaPACiPOo9Mj8Z/2H9yj5SPhoVq5hNLxZN01PRoTQUD22xOlTNqT90DMFC2BaOjUA0TMlGFo6javCQdtJSQUo2TBVNWlQN3U8Xz7CwEXlwka+9U9RRV9RPRVUUErVYFo7NW9RMhZBSQtVetJFc9Q35Y9RPhtVhVBFkNEyJZNUP4VVgFo8OsBISsBES0BC31BBTSVzUjxiwf5g8A8J8Cqd6fEKsur1AfQq9kr4B2r4ivsh+cr76v0KuWAresbJcOolJXzfP+JCS8thwkeVY1QzhWzQP4tVUFtFUVo4BVtVNHrVVFMwBVhQRUzfOObVTNA1hURTMgVB0EpmwksVOFhIwkNiwE/jFShQQUlzZCWFKVlCQEa+tRXZRRLSNvURW01rQkAlHNo8v09JVQVrWjXVC1Uyf8hOIMNNtaTz1D7k6dM4NOtjUDFE4FA6xN9fNFrU0Vo+BMvSRMxfP8aqSEmoyEN8yE1EoNtNVKPTRKtaRJlQOHSbaVM6pJzaMLSjUjhgFKnQRMN3ZNHlUmTe4/2M8A6s8sTzZPKEs+T0DfUk+MTwCWT4jfmt+s385PGFseX/DfAALv1N8O7xjvKu9c766PoI8Aau+M76bvwO+a74Tv5u/47wAK/xz/fu9A/1L/ZP9m/5D/AKr/vP/G/9j/Kv8EDw4PIA8ACg9EDz4PcP9yD5QPng+ADwCyD9QP9g/gDwIfFB8WH1AfQCofbB9eH4Afkhkus0uVI23eTNSuTO3DpU19xG1ODaOiT82jS1BFM83A/IRSUc2U1CQ6Ulo9k6+kJCFT3bRTBZNbCFSVM3pU9SMJJLSzfFUFxCy0YFZtNFbWFaNAV00DquSkF1hsDTR8JPpY9SMpWZUzrRqclOhYFaOwpJRztVjdIzGMJOlX3YPMAASn5pXWnf6f+C8Sr1SvLj8AWK+Sr2Q/dj+4r7Kpjj+4P1LKP1dttAQ0ggQ0Qqw0a+1WbSRWlcNnVu201VbdE+oktKxMlHFV1r0jOVVN4/M0JLpUal3TgTwkSUxEEVQtk9PcU/WELJRsLCQoU5oVo/CctLhSDcSstEtlUhXEUmVEBCSmUV3TrWHUtCtRPURQBbRQ2mXDhfQUUFAt0xhQ2s2UTy2TPE9ds9BOWg1ETq0z/U1Vw5TchCssTc2UTFUkTMUWvhUsDpOcFLpKVSRK/aR8x1IOw0ltxsZDSt0USmWUAkxUXUzv3uW+z/DP2l/sXwAG3zDbLt8wb0JvVG9+3V7dAL7fmG+qb7xvpl9A79Lf9G8AFn/obxJ/TH9ef3gfcn+EfwCWf6B/sn/Mf+Z/kB/SfwyPACaPSI8aj1yPZo9Qj1qPpI8Ato94j9KP5I/2jxCfMp8knwBGn1ifap8En4afmJ96n8SfADaf2J+6nwSvvp8Yr0KvVK9gZq8wr4KvrKfOMotLJVNrDEyVw+fUFOVNZbSo5BT7sA5DUKWj2vSkara8ROFR7VNVUt0TytasRDxTFSRTPXMjVLZ9g5dUfbMmVZXDl2pEtAcMRHcUROdWfbMrVldVw8SsNC2kJzYi2wpZZcMlWWVDDFm2vSPZWGVTnlhVY16tWPUTIFitM91sJMoAzC8eNf4v8L8Cyd69Fj9APwBCz6Q/Vs94z7I/jM+ez9A/VNLJfoKn5DRxbMQwvMRt3QREmla9I1lW7US2BETaVRUjn1XtVFXWZUMsVW2z5GRErFS27VN1VCVTPFRtswStVGVTzlM1tFNlU17VU6WjGiy045xEq1K2PbN2UmVTPlJ9gwfWFCTPUUW0UW2zVFGaZUMctNTnUBUk7ER4rVCVU0FQPSRQRbOnrU8lwyBP3UO1DFRHbU6VU+FNfUN4TRUjFQ/cFUz1NEwFJPRXlkJrA0uVU6GUVEFK1aRtSb0jmUklU4xJZUS2bFRKSs3Dy0p9gzeA9FfGb0BzVmXuX8jjllJhAMzv/l8A/xJvHG9Wb2Bvcm8AfG9e/QZ9hv+w/wp/NH/W/wDo/woPHA8uD0APUg9kD3YPAJivcq+ED54PsA+SD9wP7g8A0A8KHyQfHh+AD1IffB8+HwCAH5IftB/OH+AfYh/8H/4fABgvMi9ML14vCC+yH3wvpi8AiC/CL9wv1i8AP+IvHD82P4AoP2o/fD9WP4g/chFmQpxarDQ61KQlTc00Tm1D2yNPzcMLUP3zg1BabRP39KSKUdXT/7zUbXSk1OdSRbNXUyVTa8xT5UNAXNS0VC1ErVUdw7JVLbRWbUOTrVb98wNX1dNvxLTatuTER1jdQ8VYRbMXVVnNNFlN5Fll1Fh9Y9uRWFVDU1j98xNYFm0T11cd48gMz96/IMMAbrXuTwjPMs8sX27PaM+Cz0B0X7bPsM+CX7xf7tK5xFdWxqKcV/3zY1xUILRULc0M1IlWHeNIVLRTsGrGs1W1U4081FRVfdTWTETTVC3jmlzUZFS2vVMrVI2z9VO1VFNajbOFLERQU4W0Ux3Dq9JS5VRS5eRSRfMubVI18/hRPUPAUTXzW4hRjbNFUcWkUb1EtVAlw6Dc1GhQbfMxbVAd4/hP5eOFT1Xj2wFP/fOTTjXzKE5sJcQc5FhN/fPzTHXk1jzkJkw186gU9EhLti3j6ko9s4ZKzdMnsUoVtHTnRrKHSdXT7yFJNfRkdFNwrkJDFPf+/QAu/ebv0H/if/TvFv9I/yqPADyPTv9g/3L5nv+Y/5KPtI8A/v3+/+iP2o8Mn/6PGJ9CnwBUn2afmD/yL5Sfrp+QP5qfALyfxp/on+KfLK8mr0CvUq8AZK/Wnwiviq+8r7avmK/arwD0rwa/IL8avzy/7q/Ar1q/AIy/lr9wv4q/3L/Ov7C/6r8AJM8GzxjPKs9Uz2bPeM+iz2VL1VRLZUTMNGVNzdObZ041c2ZPNdTkZKG29DQXUTVzplG9UxumnGSOUl1EbGR1fNTqZiREXFSt1DTUX1VV423RRERCVm3zsVb1VrQO08RE+AxUYlitY+BNWEVDIlmF1qZjWFXjrcGE1IJYNUNEtEQDBVhdU9AEVz5dDl3m3xhfAEJZBu8o72JfPO9e73Dvul+gfO++X7jvyul2crdU5JCq9NRSZEQPbES6BGR5bVYVgzhWRWP6VW1zW7xVVeOAVXVEVU2D2w5VdXPHVJ1DjlRsHXQ8RCBUFYPoU/1jbbEk1HpTLZNDU51Dq/5SxURS5eRSRcNatVKF1FLF4+tRVUOztVGl4320ZDhRRUMCtgTUy1Dtc5VQpeNdtvQ0J1BFQ+JPHdRP2k2D7hR0gE41QxRO2m1zrNQ0RU1V4+BMth1zeExtYxVMRcOatkzEN0s1Q9RK3bRKojUESqXkdHcGYplsdAwKVHwHTARUVIfevXaFvn8AyA/aDwyP/g8Qj1KPNB9ejQB2j3CPYh+EH54fyI8qmb4fADCf8h8EL94fEC86L0wvXi8AQM9yL4Qvhs+oL7IvzC+OLwCgLwI/DD8mP8gvOj9cP1Y/AGg/ej+0P44/sD+qP/w/zj8A+D8aTyxPHj+gP0pPdE+OTwBoT7JPxE+eT/hPmk8UXwZfABhfKl9UX15fcF+KX5xXRvJV3kQUrjx1TUVjqtzEm6ZP3UNKUK1k7PQytvzExlHdQzpSxcOvbVKVcyNTXUOXUx1z2whU5cN8VKXj7VRqbXN8NPTuJPRgVkXUqlzUQKTkrdzkF3zUgG1Y3UP6WMXjK1lF82seWTVkWN0DtVg1c212nGQ1WDUD9VdtcwHMxN/ObxjrHu321d5vIO8AOu8sf3bvYH+i74R/fn+of1K6f1e9xPTkr/TUgvTUa0JXffRW3UOqVtXEagz0KBT06hz0rFUlJG1VBfM5Ve1TAFXVU1u6VH0TgVQF80lEhG0RLGTcUxVjo1MtY1tsU/3DNlN9E/GU9DW6FGSDpPRLUg0EDNSx3vzHxsPM9CtR3QP11VAd9FA1A4XsVFBQZh0TGFD9VORUWk/tU2vQTh0UTp1z/U0lY2uYTcXDL9TEx0wVY1tjTEXTAUxtBEtF08shS010Si2UVJQDSrANZGwH1lNsBCdK3QOlBmQEHUvd9CQvJiU+FRYdAN4P6A8SH/yfHh8grzKvTB8AVq+AH7IfjK/OH8gfqq/MrwDmr/ivCr8cvy6/QL9Sv2S/AN5PqF+iX5y/pr+gv9q/5L8Adl8AzxrPLM++v0jPWs90zwBmz5jPqs/Mz77P2M8C3xTfAObPKN8630zfXt8g33LffN8Adt+Q37rf5N/G3xDv6t8074Au70DvAu9k71bvoOu+cotlS30ETBWEzFToTX2ELU7Vk+VPFaRQfWTMhFVsrPTjvPRYlPTKpIRtPnT0s1M1AyVUlQNrtFStgyYshJlVZeOrCla19FYdk+9M9F3ZVw303HRPWGWzt1i2RZMRWU1zMFk1BFnaRZPhnGSlWJUDZFgW3aMTWB2T32T3Hn/Q/wACee5v2P8SD0x/Pn1uf1gPAKJ5nn+ID5oPrA++D8gDZrKrp1dFk3FEBCB8BN3W/HSaVk2DWfx0GlY2PWPcVR2Tn1XVlByEaxxVnYPkNGStVNWTtXU8ZDw09AZUjWPOrBxn5nJSUw0UU93kUmplZFKlZFKNYz5SJWRtUkUD0FE9Y4xRnYPbVFE9ox5RfZPnUGzddOSEeFDdo0NQxQOtC+xUkE8VZE919E60lYTc5U1FA4BNZbMXWU3FVm6iMUwdk89Ep2oekg/EVUo9o05KfYStSeVzokntFEklY9hVSdWTRVSUw1QkLkSUAWHcr66fwJ/in9wv7i8YrwASOQY/SK9yoTY/cKtWPb6vAIg/mj9s76Y/uD/SP/Q/Bk8AGE8qTzxPTk/w35LvbE+OTwBo73pPvE+uT6hPWk/cT95PABhfAl88X2ZfYF9KX4xfjl8AyF/aX7xf/l/wX6JfDG8ObwAwb1JvbG92b5BvWl+kb5ZvANhv6m+8b85vCH8ifzx/Vn8waH9yf4x/XoKcS5UUzOSzKE0NhAQkK09FJFAA1ZPbgOaDrBc2k4wXzuOUhKtbU/2EU52DRESE0W1UbRNCVa2DtlW1Y2snViUzmAQUCVd9k9t3V+Uz41etg2ZYtvXjzFjtEyBZvYRZ2sXjCoz01VgFg5ZYqiXzVZz0BXT012yExgAkDyYN/vXu9d6P8IsOn0gLACafSA9Sn2Sffg94D8oPrJ9Qvp/Ik/4D5ARh5AQRlJQrzVa15FbF40pUhRQUa8xVffORPIRWVS0zbQ48hNZULTOeVF2Da2dU3XMvRKT3U91za79TxeOKHPRDUy2k1VM1pFLtE6AMhGhSWi0kUsXj+lHt9FFN9NrEFEf8dBFRDXPaUGr1E6P05VAl8zVQPfNr+U8l83Xk5AhP/QRtTjUTNE4lM8hNzSRlTe3kTD30JLQZTCXzs7VLtRTkNPNK5TOTZUoFtEp1JibylUk99JVJVfRJJTRKfRSEJEMA/CfWP7Avyi/Mv9Yv8L8qPwAUzybPUD9iP8Q/Ts2eP5DPAMo/tM+mz8DP2s/8zw7fIN8AMt9E31bfaN9636R/ht+Y3wCy38Tf1t/w3+rfFO8G7xjvAIp/ZO8m71DvSu+k74bvcO8Amu/s777v0O8C/xT/Jv9Q/wBi/3T/Pv+A/5L/vP/W/+DvAOr/FA+m/xgPIg80D04PYA+qeg9LFSRLJbO5RCRvtUyVJE31E2NOZaNqtU9FkzDcpKVQBbRRagXDqKykHaQUkFKthFVT1RRTtXPsHIRgTKRb71Ttw2NV3bPVNKTbRlZdg7dWpYMlV7b1E5NX7RMAWDWDgq1YtRPkWCWzKZSEJVVZlZP9pITFdBSEdBS1RKSE9QSU0lc9s8QAHJ/OH/iL3h/wHxIvRJ8mLwBwn1ovlJ9+L5Avoi+0J7YDaLQnThNEJJAElFJXvXPV/hSkvFSEeUyEOFa2XbP4Vb1zvlUlE4DaRIRHHDQAVV2Dx1S2vXOOVF2zWFTtkyGZVA2EbKSzU30EfKQ2xVPtJFI1NAQXBsJYUto1gyIUhOtR3bO1UWolE3D0BDikpAJRrSNty+R0lVB1I11QRYS1UDWD4vykWk81w+61Ts2jgwS0FE7Vo6yazHRIzATjTK2kxAQBWUz9pJwEOktdtEr9JLZMRBlK7ZPBSV2Dh21JZaOqSa0jC0oFgyuGSl2DB7wETzzHft0AfsX+vda/0E/iv/RPBs8YXwAqX3TPPl2uvZ7PgF+SX6RfAN7PsF+C39Rf/l8QbyJvNG8ARm9Yb4oPnA+Gb4APcm/EbwCWb9hvum/0b/ZvIH86fwx/AA5/SH+yb3x/dn+If8J/rH8Azn/gf/J/FI8ejziPUo9kjwA+j4CPko+kj7aPCI/Kj/SPACaPEJ8KnzyfRp9Yn+qPhJ+y/jNL5TQ0VK5M9QRNUm1ETuU2DlNQ7SPe5DRrUlElo8bEpDpSvQPFr5SkIVw3VhNUNJhUVuWjCVWNlFUdFFXVNC1WvQPPVpVzV7wXdiJbLVhds5hYlXP3fBdaHhIcjBTtWPVTo3QUtWR0FCR8FOlXLVPOCLwXBi2WMsLUr+atBi0GJQAGLwAvQi88v1a/aL96v7QvsJ6/sL/CKZZyp1ctQ3FaTLQwjLTtVo2TqkwUbWdUpCdW1QPqVb0D059VNRYeEiwcxPNUVtUDulR9w4EspEk8xK0RPDTOU5Vzl3Q0Xm1TbaMoU02z8FKNk7O6Uv00nDRLUm2jCLYEFNBRhUOXUa1DYZbENCtRLcRQ9STkBIWtUC1DQVAtpFCFQ6e23ARATyUT0E4NVE7WTbMATm2kTfVTE02EvZZGE0y1lq6VTjOsBMCtSk2zYEoNxEntI55NSfUjjEldRrbDSuVDE6VK/QRERFhcV+5dLlUAvk/A3+pP5N8GXzBfGu8s7wA+XTbtzl1eXV5dju+g79JfAJzfln/I77rvDP8e/zD/Qv8AVP+Wn5Cfiv90/57/cJ/C/wC0/9b/6P+q/xwPJg84D2IPAEwPbg+ID5oPvA+2D8gP2g8AfA/+DxgfIh88H04fcB+CHwCUHw4fmB9iH9wfHg/4H9ofAKwfFi8oL0IvXC92L4gvMiE2trKLS/UjDEwNxMSUEegc1PswjkIPzDTTwAbiLfjExGxRHURRVaR8xFvKUjXjPlP1xFOlo2tEVCXTtkQ0KFWto62ZNDQJVk1EVsUkVloF9FeNQ99XFURYlTNbslglwwxZtcRZFdRtWS1D4Vgl05ZYHaMbVVjV0xVYXTYGM7ynADa95q/4q/av0Ds2vTa/gL8AQkkuT2BPir98T5ZPqE+6T6q0NJrctGG0pB6MRN1q9LSaRDRZTDQYVsXDbdwUxI9VJdNWVcXD2xxVpaPkVI1DrVTW1dN1VMXDPCQ0BlS21SO/U82TilPtlFNaTSMaFKTjUjVUUiXT23ZS5ZM+Us2T+lFs1TT8lIpRpaNUUeVEpqTE51AFpOQkeMzENc1QjUP9T2XU7MQgT9Ydo7VOjcRO1dPlTbYlw3xNTSP6TB2jlS1MNeMuTL1Dy/zX5sKxB9TUg9DW0kVKBfPTZUkVM5Bk126i2EnNkytKSi1kSi0jN9TX7u8AqNvO38Bv0m/83/ZvCO8afwAsf07tduVWf2h/enmu75h/AAL/nG8uL+B/yn8EjxaPKI8AOo9Mj16PcI9iL3yPji+YjwC6j4yPxo/oj/qPHJ8GnzCfAEqfXJ9unxifip+sn56f2J8Awp/kn/afCK8ir0SvLq9QrwBir3yvbq+Yr7qvzK+er+ivAPqvBL/+rzC/Ir9kv1a/cL+04qkmwpyUtDpM3WMltU29tE7lwydPJcRQSq3DodwkFaRX1iL/nFSbclJ1g+dS/URsVOq1U8XDXFRUz1QVM0C1VW00Vf1zI1bdY5W2VDQDV9WzjFcN0/i1VxUzYJw0xViVUxrVWb20WfW0WMXDzFhWFTOAWO3EWE3EWHWDC9dXJdPG3D/Gz9jP6s8A9D8eTyDfKk9E3z7faN96T6CE357dlt/A217SkPzEUlpcNA+01M1WrSRWdWSoRDRDMAYzVZXEVXWDR7VVLXMOLFTUVC1zntokNGZUVC9UvVP3U2qNM7EUxHp0VENTJeTVU01T1oxUngTEZ1LWXdMwUr3T6/Qks1FqtdN9vFRH9LQPUQ1z2djct3ayalB1gydQ1vXD4k9FdE8NcwhP2tVEThUzME4Nc8hNWt1ETV3T4EwtM3gcZFsVTBUzsEvVI0809LPvShVUfGQrSrXUSVb1I4NJNTRJnTP1ZGQLbEq9JEplNAR37n+obwDab8T/3m8Af/r/NH8eDzAPADp/TA9+f6h/ig+cD/5/+H8Aeo/kD/YPCB8aH8wPPh+IvwCSv2Qfbh94v3ofrB+mH9AfAOIf9B+2HxAvIi8sL14vKC8Aci+EL44vqC+6L8wv1i/oLwASPyQ/Ti8oP1o/RD9mP3g/AJI/pD8+P6g/uj/sP+4/AE8AGk80T74/SE9CT4xPXkUG4lu5S61TdEwNBE119LVO9cOi9ORKUC3zwK1QrVM0UU1TpqTkHbaM5JBS3fMFU0XEU6ptYwg05H5UVO9UVF+1VVXj0TTEQlZVA7FtVq2zPFcNA6hXNRNrE1gNZFhV4+FYfcbW9sIiWQ0D+HRUtVhWPeN2WJ3jM2zE9fzEAdK0zw7VDtX2z+BfCt8EbwD+XyhvYt9Mb15vgN+y35RvqKZvuGtG8q8cZIHsVELVV33j/gzkugTkeVZWDQM4Vl3EVX3jrjzEq3NVHfM4DHT+TOTHrVR9445UHfNYLMQgbVSts9xTneOjU62zK2xT5URT5WRSLXT8R7ZeQlpS5UMUUj0D3tTsR0byb7zkOPy0AlHatWPL5LSVUH3jTlDWDQMYULXET8UzV0+2PQPuTj1jgE6NdE62xUOsTQ0DKE21xExWPWNgTK2z/GREl2RErTe0RNRKxTRK5WRJmq3jp1SEh0nNZHT0DG1KPeOGSp3jA0udxAFLDfRED5aFBg3e/wAP2o8ADA/+jxCfIp90DzafOBNuDwCoD4KflJ/GP7ifyp/cnyYfAKifEq8krzavaE9iT1yvZq8AeE+Kr6Svlq+wr8qv/K/OrwDgr8KvPL8Wvzi/Sr98v1a/AGi/or+0v7a/yL/ivwzPzr8AKM9Kz1TPZs9Qz3rPlM+mzwCwz8LP9L/uz5DPAt883w7foDjfWt9035bdJvK1BKVM1L2EFISm9HSg7ORIUErFQ7zcRDDsR2byGZR01Y6M5CBk5JN05AZUln3zelSNY+0sVwai0yQ8V0byz0xXfqKnXF8u8mPgWH1WRnOEVOhYPWNTsFhVBJTkMZxU8zxkC9BX5UPEHG/2XeZf8F8Aylkebxj/Om88/07/YP+Sb0B0/5b/qPuuQ7z3joKx7ORhgtxv7m02gwR06FUl02uqVaV0VRXjNlXFQ2v8VK3TxSTkjVS9g2tVVDXzEDx02FNlk9uhUx3jalPl4zJTxiXT+lItBPzX9mJJUtbl4xJSHePatHSiUWrFRFE1hFHl0wBRLXRVUAWjg9zUTMR0Fcx0a75PBaNT1NToTmVUFU5dVE7l05AMh+bjJIRjXEwFdCyHJpIuS0XkCUqFdEQU+lSH1vNUh6byAwtK1fR8hz5zLJf+naaNAL6NvoWOhb6P6I/yH/SPFi8AKC8yn2yXNiWWn3Avgi+ULwCen/ifui/EL9YvAD8SP+wvADY/MN8q31Q/bj+AP4o/tD8Adt+oP9I/9D/ePwhP6j9ETwAuT1BPak98T4ZPIE9iT7xPALZP8E8CXwxfzk9AX1JfHF8AXl9wX4JflF8uX8Bf0l/kXwD2X1hfEm88b05vqF86b3Rv1GZl9nNL5fPePCSuTFKF5E3tdtYS5dTUaMx0a95Q5eNSnHTGUWVj1TqEdMqUdD4M5LNTtq3TJVQNI5hUhQMJNgwEelVl4+xV9faG42VWFeNWtOeO8i1YFePbllgNQ/dYvQMnWbbN8xFZNSPeWC0zo9VY/XNkdOVYpfPrVwI1I8605y795u/Yf/LvvH8ADo8gjzr5Jo84/2KPjP9+j6CQ/6qPvIdW5c4Scfx0MbVXzQPs7PSqVr0DZ2pEdBjs9NoUBJ9V1RTVVR3jKjTk8xzkulS2ZZOBVM0DPFS14wStVOXzzlMtFFPl02DVU3V0U1WD8PxkulK2FeN2UuXzPlINQwfZUkXkvASXUZ3jYVFqHZRRJZRQLeOvUA0jW3hQzfNBUCV0UFUUtU9N5E/l09BOfRNjbU7N8+FNhRN4TV3kLU0d46pM3fRMrWamZaz208wUoUrNlErNZEm2hQOZSc0DjEnN88EWbBQrShWkSv301BcuPQCeHbYfyB+yrwQv7q8ILzovACS/Nr9IL1q/bLemLzAzdr8AoL+yL8S/1r/ov/q/DM8ePwDAv0LPjG9ez3DPUs+Ez1ZvAKjPws/cz7bPiM+azyTfLt8AAN9i30zfbt8g35LfpN+u3wDI3+Lf9N8G7yjfwt80787fAHDvUu9c76bvWO+678zvLu8AGN/67+TvJv8A/0L/XP9O/2wY+7aCi0vNAwxM1aNVJQwVTnV0T5WTD9QERYXElPjMBKsA3oLh7GRUg5DuA1LNA1xclNBkBLVCRJS0TAQoVbWDm9VVBfMnRHSY9IQHV6rVo3XUhOG8hEucdLJtWN1jDlk1oylZRQS1WTXD05R0lFgVc1UGjHQTWFUG/mNMj8Z/8H8AAoHOBVaF/n8IHxofPI9WjwBQH5KPvI+GH5gfqh+8F4by1ZrUhGFEFCCsBNpWWqX0ViUDSFYldFY9k63MDJSPVU10VT2THG1VVXPkVD2znlTtY9tmVJWTL1R1c/dTamWkUyUDiBQEUlOF86saU1Vz1ISUnoyUZ21SRRMwUh2T+lHNBLVRXaRRVXNUUc30UbYNs9hQ3YOhUIXzarVQ9ZMz1JT5T12kT6rdFE/NFE5dkzDMZMXVTcWkTW10TN2DkUxqHZRMdXPHpPRLS5WTTe90pIpKbaaWk0ldk1uQSRVzlUnlk9xcpBNsSsVkTKRFBLcmzzjDAA61zq/Ar7I/BL/uPxC/QrEABk8oTzpJjr0+T7C/ek+MTwCeTzjPkj/ET9ZP+E8KX+xPAC5feP+K/0xfXl94X2pfjF8Anl+4X4pf9F/uXwBv0l80bwA+b1hvUm98by5vkG+6b8xvAG5vsG+qbxR/7m8Ifxp/PH8AXn8wf1p/fH9+f5B/sn/EfwDWf/h/Co8kjyaPGI8yj2yPbEaN5pKcSx0DdEwdRLa89GhOHZNqTzVDLqS8JxZiF5wndhIdhCSQrVLVMwVTxZRT5ZPstVMlo140lNFUHaRVbIUEJCREVpUDtVYlU20j/ASRV+WT/Fc1JFlYBSSUBCVZtfRZVYOr+lj1k8OMBISMBERVWP2EWLUkVx0DxDwfAPYN3g3enb6f8J8Sr1wfNh0ALq9gH7ofZK+Or6CvqqH+Equ5V0Ujt0SkkNQEUmlXzfSEpM1EBHdWFWNtN0QE91UdM7pVdSNVfjSVVWUzDCyVVIWjW41U1TNVVHUjHjQkW+ZTTTOvU+2kU+3zW0FTHTMKU4WUUjVDbY58JFdS9SMgUv0Tbens9LFRpaN7UZUDW0VR9SMAUSU0UCVTa5NQpaNb1PQlUHUja95PVURP1RMBT2Uza3xOnQROHUOoTUWjy0BN5RRMrYZeshFMah0jrCRUMzQ0z0pVRLY8xBFKJQO4SUUjh61J/ROZSTU0Sc0DggFKRQQsNzZFHl1WRaY/sM8Aws/cP/4/OE8K3xzfJtVWRQBWTU5PaE9y34Tfrk8YX6LfALTfFm/w3wLvFO8m7zjvSu8AjI9W74Dvau+U76bvgI+K7wDE78bvAP8a/yT/Hv8w/1r/AGz/Ro9A/5L/xP+2/9j/yv8A7P8GD6j/Ig80D0YPeA8aDwCMD07/mA+iD9QP1g+4D7IPABwfBh8AH1IfNB9eH3gTvqO2LNSuTNXDpU1dk6bZTr0U3CRMUPUjwFDWjZM0Ub0UUXUTOlLaTbRSHZMhU9XDlVOm1SMJVO20LLTtPCRfthy07FUl015WBTPRbVYl0z5XdROqV9XD2xVYJdN+WNWT4li21SMpWWUzHFmlo+uqZCSyhJRzhJQzbJT1AtSU0qyfRqXWlcYv2J/SnwC0Lw4/SKseP1ivYq9UP4avoICvqq+sP06zPDSA9CRCVpQ0/VbNE7z8pGf0pJsnVk3D6FUlxCyUczVVTcM4DLT+VLW0HJSrgVSNs0kclBEUJNxabLSjDJRsU12TNhSU2/5S9cO4UoWTg1IafcRSjZMUUkVE5BdOsttvUfXDOFHVw/VQVOU0zLSF1BRQ3IVQXZNrxk99tE/1w+hOhZNrY07dNE2Nk5RNzRNrLE3dJEw9M2BMVZRmjBSaS+2EjBS6SnUTK1pKHURJZbOqVMdOs61JzRMMSk1USuWzIQVLTcNYXNfW3SbVps/YwwLmsmGsX9bP6M/yzwRvFm8AMN9C3zxvPm1W3ZbfkG/C3wCMX+bv2G/qb/xvtm/IbzJ/AGwfNn9of4ofjH92f4h/Sn8AvH/Wf+h/+n8Ej/YPCI8yjwBUj2aPOI+Cj6yPno/Aj9KPANyP5o/gj/KPHJ8mnyCfOp8AbJ9Gn5Cfop+0n86f4J96nwD8n8afEK8irzyvbq9Ar6Jxqs4zS9W0S01UTOWzoTS8F27CouRESFANxNS0a05RrSRRjbM5UpUzm61SPTMgU720XEQGNVSdc5c0RAlVJaQsJ9aWMl1WNcRWFSM8V2z9tDw0MFhNw5hY/VOh+Gwvfi1e02QkImy06QVXzRPMrC8+Ne4v6C/6LwDsvwbPKD8azzzPTs9gP5o/wHTPls+oz8I/VLWktOxWoE207D/+PxBDFiIsDETzhVSto7osTz5PUEPeol4tU12zKFM1w/BsT35PbJBDVlKXUd2zYVGtw4MrUR3UtEeeIsNA3qNQov1TGNREyxBGs0/VE9BhTu3E9E8GXV5CRkxlJGCcpy5fQF9SWdZSxUml1ABsXzazJH+WX6hfsu/E795fAOjv+l8M/x7/MP868Zbtpm0Abm+Ab4r/nP8Wf6j/on/k/wC2/9D/Gg8sDz4PUK9KD1wPAHYPYK+CD6wPvg+gD+IP/A8ABh/IDyofRB9+rxgfYh80HwCOH6Afgh/UH+4fsB/CHyQvANYfQC8aL1Qvdi9wL5IvpC8Ati/IL2oP3C/OLwg/Gj88P2BGP1g/+i90N67Ci0tlVK1MraPqTOVETTXz7qbEpOJPVVTM1PjcpG61UU1D46REWFKto8ptUjXzPlO1o7FTzbNbQlRdQ7ZUXdRVrcNtmzS0DVatw3tWdTNV6uTEWMTE37TES4S3ZkayDFlttraiEVnFQ1vgWA0Do1i901WERFsTWLWj4Vd1M8rktwAuzc61zr3GT9i7Ds8IXyLPAFzPPl9QX2rPZF+GX5hfql+tV+0jp1e1o2EsVCBafFTdPESaVjXTWeTEbRg8RNpVPbOfVQ2zbVYE1BxVhdPkVPWkLVTV43VU3cM8FEQTsGreos5c1IgMRFJTdTNlGgS04/SnDrJ2Ut2jWz5S7SMHUuVEUXUzbYrkpFRRNfMeUb3Ts+VQxcTM1HhQtaNBbVA10/lP3cOMT/2ktU/ds7Hs1EdOnURNtl2zeE09sw9N3bORyqw0KhTkxtTnTtIDS2y1pHTkQUrV4+VJ5dObkEm905VJRdRM5EotSq1Ty0rtIzfU58b9AJ7v0O+yf8R/9u/ofwr/DI8AHo8wi271bvVW/2CPco98/wCWjxAPAg+8j77/qI/ajxSfACafOJ+CP3Q/Tp9gn3KfjJ8Afp+wn6qf3J++n+if8p8srwBGrxivMq9sr1aviK+ir3yvAI6vuK/ir/Sv9q8gvwK/VL8AZr94vzq/jL+ev7C/wr/kvwDWv/C/Gs/MrybPOM9Kz2TPtBa93tKchMQ6TM1zJbVNrcROTdMjT61TCy1Q7UOhUB2jF5RntmKt/5xkdFJFdFLtVFPatdPMBNRcVC1T0FSsDUQcZLRVrcRWHaOXrVZV4wdX/YRXbeP6tuREYlhV48dYbeMarVlV4ydZvdMFdETRaVgNdITUQYREA1gdowPXVx10FF++T7BL1k2u3wD43wrvdF8e70Dvel9k717vlIjvmu9XbUO5tOcWYpyq5ERSTEQPfOTN7FSJpVZNY0g81UREyCxEjdYcZERVZURV/YPTVLZN05pU7cNkVJ3jK61UvcPzU33kU+1jd61TNeNAU03TCgxE0mlSxeT0xGX8NC5S1TRlUeVkUTVE5DRDUaU0Vuw02FA146DUNGjMxLUx3DTe5GRxT81zBdVPNdRO1WMs9GTBTbZ9411N/YPzTO3ETGrtQxG0NKj0dEhLrTStSj1jhkpt1Er1NEm2vcODSW1DmUntQ/EBSf10RAQzAJ7z9HeGfzCLAJ5/0HPOU6wP1n/gDwKPnA8ANo9Qi0aPOB+SiVYf8I+KHwD8j6YfAJ/ij9Qf9h/gHwIvACwvTs9QL2IvdC+Gz5Avgs8AtC8ez0gvwi/8L94v8C8qPwAcPzY/UD9CP3w/jj+gP2o/ALw/3j/wPwJPFE82TxhPKk8ArD9mT4BPkk+kT0ZPcE/KTwDkT/5PEF8iXyxfNl9IX2pfpHRXtuNLDQYWE03VY2zVTv0ET330UE1zwFC2zdMyUU1jqFF94x1JUg109MQFTPcW8uwEZFt8VH3j7VS1Y18c9W1VNQNGVnXTtVY1c20hNOSQV80DFVj9A1t+WM3T4litxFnN02siWYX0WL3Dw1gl062EfGQzWHXT9eTU0gCk39bd3tW+39DTxm3ubwB/ABrvLO9O70h/gu9072Z/kH9Kqu9XbdO3RGdW81fN86v+Vk1TuuTkeTTUN9lWTdQU9LxVNXOAVVb9wzlV1XRUXdRUzfPbjlTt41hUzVMgVNYVE+hTFSOzBGRsU1Y1AzZT1XRSXdRSRWRWhPRYUjWEUp1z6+zEtaTkxG+s9DhRzdMCNpT0y1DNA5VQ/fTUxLMnUKVk5PRXTz2ETloFhE4VIxNOHQRNnfStTTVz4EwV81wMlPzaXFSXFCQzSx1jz0psdRQ0lBFK7eO4SW3Tm4dJHWOvSaX0RASKCjwEByyUT3wPjg2mD7gPAMoP1A/enxgfAq8Urx4feBsATh9Yr3IffK+Or7gfGi/ErwDWr+iv+q8Mv7avML9iX0S/AEa/cF9qv3S/nr+wv8K/5L8A3r/4vxLPHM8+zyjPOs90zwAez2DPms+sz2bPgM/azwTfAPbPKN8a38zPLt9A31LfhN8Alt+o37rfbN/W33jf6t8U74Ae7zjvSu9c727vmFsms0yqzZRNNQOm5ISg3IRINVC1U7zMVDBRteSshDUbfPSObIQgU7WEVISlBiT0ehRvzlLQJPRAbVZ9c81WBWM8V+Wzq6dX7YRYDWRYzVPgsFxkc2A2g3Rk6Fg1c7CpWHWkhPQxfGTzNHTQBVeNg8Tkb9Ztxv/gb7JvAOz/Fn8ofyIPRA9Wf6B/en+gjA+mf7hzVpO8ZIHU9EJU1HfO41b9VFadhFbdUyvoVbVTrCRkcwyPHo+0MIM+k1QFY9xT/YOjxEyH79I0XI9uhZ4CS1JGjYMUUj0U3Ocmgm6cj7YOEslQNWOFUCWDTlrEhBfUVMJP7dNaxFSb7k79g4NOfRTsFJRWtFQsTd30TDUDYBSfrO5zpFTUStUUStV0SSL1c6pMn16VLmKGbJe+gwAkv+a1lp+on7qfxC/mn/CfAJopJq8YPyo/dK92pS41lq8AcD+CP5Q/Hr1+Lxi/wj/sPwD+PxBPIk80T+7fWE9qT0xPAH5PkE+K77RPrk/AT+pP/E8ADl8gX9JPRF9eX0hfOl98XwCWX6hful/kX85f8F+KXyRvAP5fGG86b0xvhm9wb5pvtG8Axm/Yb+pvBH8Wf/hvMn88f1BOf2B/WmkGg0tdlExtk83nrOTlTd2GZvLiT9a1E2VQVWPa1ORQUbbFA+FRzSNVUkUjymaEFDxTVZT85CVUtYTWHBQHVW2TlwwUCVZaneN57AToVtWEV82E1jQEMFgtE5hU9AxZ1p0DK1nthFktM95YVt0zo1j1E2Rk9VildAVXVWPK1PcWDc7/4P/y/wDUj/6POA8qDySfRp9gD6IPoHyfjp+wC5aVBjKoTPRzWvSEMbwE71ZVY5oshLVZPIQX3JTaVb0Dn1YEFGNVLRMo/JTvDPRrqlTdNFRVYzpUpRRlVP0TzPzn/hJcU20jqydT3XRSneOpfBR0tVItpFLNIwVSNfRRVrUTlVENJFE9ExyMpGvlUC0zrsQUd1C9A7M/UG0kzBSiTz30T7bFA7FObSNHTrUj4a1NLRN4TU30TUUkTMTNBAy04uwnbiXOIqVKts0jRUpFI+pJneOZ1UnlFElllEm1I0FKFkUTw0otMy7MJ84/4DMAli/IL7K/7C/uLzA/+r8MzwA2P0gzVj+4OzbNRj12z6g/AIrPlM+2z3BP4s/0zwbfGN8AKt883zZ/UN9i33Tfht+g3wBK36zfdn+Af9rf9N8O7yjvADrvTO9W72jveu+U78bfqO8Asu/c78bv6O/67xz/Jv84/wBK/2T/fv9w/5r/xP9e/9D/AOr//P8eDzAPCg8UD2YPUA/UwuGWkot8BDqsdCVNbAWE5BQjT2WTDVDNw7WDxBT3zHRqUf1z/ylRbaa+4udkpFlMpEOg2g6zVPUTtFSNEyZVWo2DsgSkI1YNhFbNw6sDV+2jcWSU3byUSG1YNZOwWEUjGllVpK1ZtRMFWe2j0YSElLVY5RNTfIQTWP1z3wVXDaPIpI/2hb6PyB+qiQDWHwifCi80nx4vWJ9SL2SfQHYviC+aL6wn3pPElGM8JFUgRBVWlQRWXRNKLIS0K4A+o1Xto5FVFRNWbVWdcxxV5QPkVB3DrZ4UhGdU/XMvFIT3rVPto8FTXROKBBRS9kykHFMVE9ZSQB+WvrGeUuW0Us2U7HT6tVHNhFGdc4xRBTRRZu2jEVHNdj7CoVCdc9tsUMVzNVBtI/1PptVzkE+1Bt6TTuUDNLVO5bPIrARlTT0jANVNRbRMzZRM/XPPS5rlA1SEBPdKfRQsRDStSg2j2EmNpEnNNEm0PUZOsmM0tOVKPSNAANy3rs+Qv6K/nE/Wv9BP6rkA3k8oz0LJRs1Gz1jLfs9gXwByX4Rfvs+YX8LvtF/eX/BfAAJvFG8mbzhvWg9Mbw4PYG8Agm90D45vsG/Kb9xvtm/4bwDybzR/Ln9If1p/bH9+f6B/AAp/rH++f5B/qn/0fx6PCI8AGo88j1aPaI96j4yPno+wjwDaf8yPvo/wj/qPHJ/Wj+h/UFKfdJ9eldainBxEdKQEVPsw/kNOXRNq1KQsrDeqpkIVpDSKnKVSPSOQbVLtowFTvTN1U/1D2+hTZTNeVD0j0FS2zTNAVWUzzlUVpFZS3aRWzSYewo6cFPjsFNtiWCUzx1i9MyVZmq0EWf1D+Fg9NHwUhLZ8FERYpUMFWEVj1wVXFRPGNC+2HbYV5h3GrQC2HRYvOC9iLyy/Pr9Qv3IvoHS/hr+Yv6KxZhK3FLSQVuwUUlctMw9ktM3sJKt5Vv1DOOQk+gw0vG1VPcOBVUVjR1UFU20OBDTWVGUzjlQ9Q81YFKQgVP2W1lKzU1pdlFOlQ0VTDcRTnRS2dDSRUl2TWlLNEyJtUp2z61GlQ7VRZbNrfVElM0eENAJRnbO1y8yUlcQ0XVD9QyitUM0T4k/1lE/9Qwg21DSDTgVDGU4tpKyU20hNXUPjTHUTgUyq5cRMvTO1nAVLRRRKWo3ESmUzHko9NEmNNLVJBURJTVPxSc0Tgi1KXUMDSy0zTxxXxl8AkE+iT6zfvk/Q3wJflN/u3wAQWxZdrl0OXY5faO9673zfAI7voO+qX6zv5u/47wr/HP8ALv9A/1qfVP9m/yifQp+k/wCe/8D/4v98/87/8P8aD/z/ADYPCA9KD2wP5v+ID3oPtA8Axg+QD6oP3A8GHxAfIh9EHwBWH2Afeh9sH34fkB/CH6wfAN4f0B8SLxwvFi8IL0ovbC/a5sK5FOSuTAXjqE3WRTOqTgUzptw0SlBazTPAxMQyUT1DqKQ0mzpSLTOvUtU0TMSV1lzECFS9k3wsNO9U1nWjYVUVs/AcNGBWWnWj0TSkQFctI6q0tFsXWM0zgFjFxFids6srWd2UWWWz7YyktVVYXUNzfDQzXKT11KQL0ledk8QMv+av2K/SqQCmP/A/Er8UT2a1Dk9AT2K/gGRPdk+IT5JBliOUR+6SsdrENILENEJXHcP+Vqz1tNy0aVZF8yfstOpWHKSuVdXkVU3TOSSkqwBVVaRU/bRUTdNJtVSFMxMENNxThTOjrVO9k2xTnaM2BKT+amzEuuwkg3zES1Kdk1sUUhXj3lG1JFHNs7NvUeW0hMT1UPW0UNZdo4VQHcNOvMQYUGydpLwkWk8V4+5OrZa2NkIATl3DmE3Nsy/VTVWkTIUzYwTUAUxMlZbukiFLNURk1GNk1bVK5SRJlcOHSa0kSVaNQwtKvdOlLNQdJNQBXdTvjt+g36JvtG/W3+DfABLv/G8W71jrLu0m7VbvYH8Acn+Ef8bvmH/a78x/3n/wfwACjxSPJo84j2oPTI9ej3AvAIKPdI+ej7iPyo/cj+aP+I8Aao8Mny6fGJ86n2yffp+QnwCin7Sfxp/Yn+qf9J9WnyCvABKvTK8+r0ivaq+Ur36vkK8Asq/kr56v8K8av/yvLr/Ir9gqv1y/jkKLS/WzDExM7USkJOhN1Va+YuXUxLVovMT4tFRuUVVz4dVRPYNXbMTKfFQ+U6y1REzEJVR1U7QkxChqBFSZBFQJ3ER5VqW0pizEWFfFVJRES1Q0ss1YzbMOWV02vnITWVo90+F0NKVYdVNkdDQTFVhtxDw0ytw/tj2+PQDGP7g7/j/4zwrfVE8e30DfoFpPXN9m35BPmt9XPYOnaVe9dLREIYTU3VZNs9Wa3ERZLMQY1NTaVdqF0538RGNVTbMaVazVtDRUrFS9dFTdJFSWzcMCVKVTzPQnTjJQVVO9VFPVtFIlw6l0VFt0UqVTPFK9YwXkJG3PlFSIUc3DUlFlNG1RrVPlUIXTrVA9hK1QtUNBUEUzB8S0iG1PNdMgT1VzsU5FM6tHTm3ETdUjePRUDwysJZy0KkwVVNxnvuO8ZKxjYL5iRUrtREkVxEmWpVOMSX3kSbXkNGTDBUq9czO8Zz6Nhm+Yb6L/AMRvxv/gbxJ//P8OD0B/OnkAhn9QD2IPdA+uf4gPQo+8DwDOD+AP8g8EHxYfKB86H3S/AFYfUL9yH4Qfjh+IH6IfxB8A3h/wH7IfFC8mLwgvMi9cLwBWL2gvii+kLz4fuC/CL+wvAA4/8C8CP9QvHj9IP1o/bD8Alj+QP7I/1D/GP3A/ej8MT4DmP/g/Kk9MT9Y9FmXOsj5WpLQoTZ1ETl3ET/XkUVC187NQvlNRRfRRDWRoZOems2zkXETk0FN1U7VEHFTRLORCVQXEVVr9tFYFQ5dWrVMFvNdaPmLfzMRiWP1UWJXk1Vm94ydcVAdkxNNY1sVTllitU1V0xAVYAuXz2DzHns2+z8jPusnWzQCez/hfCm9U3xZvUN9Sb3zfkJ7fiG+SYR7CuZRnlrKcqrzUYzxUD3RkzdzUic1W7eNIVr3k1NTKVVq1Q48UVFRVleMM/NS10xTknATEZFRdxFRWfVP1U3VkU31ThVTkW0FTnbMKU83D0uxEtZx05GXstC5SBUP3rVFF48BRjWN7nORF2sxEDNy011A9Y6BQtk1DalC1wzFQ7eP4VtTkcU915E8lVE7NQ20stLTFTXVjXU11dG1MtcORTH1TFUzNQ62sjLRLS7VD7zT0iiVKXcRKTfb2QpA89x6DtUld82Ms9OVKPWNAALT3ng02Bdb/mP+6/7yP5v8A4I/yjwSfHg8wC4b9Np1WnwBon6oPlA+Wn4ifwp+sn+afAPifCq8cry6vME86r0SvZq8AcE9qT6Svdq+Yr7qv5K/+rwDYPxK/PL82v2C/cr9Mv46/AMivWr+8v7a/0L/KvwTP5r8AEM8qzxzPTs9Iz4LPpM+OzwCgz9rP7M/OzwDfEt8c3x7fUFjfat9E16ZjS2XkTK2EtqREaE51U2ZPleMstrR0oVBF4zBRdVOmtoR0G1I9Y5BS3ZMDmjx0dUzk6FPtRCR061VU7XRVtePRFFRELFRrtVbdkyOsVJFXleNb/FfF04BYnVPifFRrJVkdVFkt0/pYXfSmTOSCWP1EbOTzPGTQBVfdQ8Q0bzZt3l2276jvAOrvPG8+byD/Mv+Ub1b/aP+wev+cb6ZlXlK3Vx2TjlbEVFJXlUP+7GS65GRbd1bVgzhWJYP6BHRrvFVF5FVdo0dVxfRVVE1UVD2EVN1jWBQE2yBULdPqU92Ts1OsLdT8RDRTxfRS3WPIbNzXLtJaUp1TIlIF5G1RVYOzUR2Db1Hd9NVRnVMChHTLvESVUJrtdFBdoydQTeTUdFdtTx2T7k5Vg4NO3UO1FNx0rKRESE0V8+BNTEXzfUw95ETUmjTUrTeU1NRKXaRKBYRK2kX0SU1Th0klg6pJNoXzC0p1U4ZKZVSU1IFUHJderYaNpo+wixbiYQC0j8Yf2B/aj+wfHp8wmxYlAH6NLp9wn2ovfC+OL+Cfsi8ApC/WL+gv+i8MPx4/MD863wBEPybfYD96P4Q/nj9wP7o/ANw/5j943/o/HE8mT0BPUk8AZE/WP3BPgk+sT55PsE/KTwDsT/ZPCF8iXzRfRl9wX1pfAIxfFl+oX2JfzF/GX+Bf8l/AFG/OX9hfQm9cbxbygEtqxfPeFCSunNSlTUUUluR05U8FJFCNZLwEUrVRVQRRLWM6UkXzrW1S1eMhUxXjsVNd5K1UBSOYVE10Vf3TfJlVzQQUdF5WNYTc9Fi1V1UTxhT0MFi9c5htWAUj+FgNAydZDQOrF1n11FgV46FM5GJWTOQiWEWD6bT0zpTvBBb1duLCrH++f9B71u/Q7wD67zz/Fo84j0qPjPdG/3iPWIqPnPeWMqdXFeNx/HS1MWyE7cz0qlaFc2m1VrUEVlUD6FUlc59ZVb0U7PQsVc0j8wR0W7pU/XOBVIVzSRSUWxFUxfPOU5Uzl0wE215TVQMoUy2D8FJmBSO4UtUEdARLUpUzbQfc1NBRDQOXUf1zW2FRBXMqUQWUUP3T27xQVeOFUBXjQVDWhXMJUA0Dp7TUPE+2xdPQTg0DZ05tg/2tTR0TlE3NIxOkZUxGVRNGTE3khGdugh1sZNu6Si2DYEoFc+pJVoVzmUnVBEkV48FMFK0rLKSqShXjIRSkXQDML84l/h2eH6CvsqneH9CvAAov9K8GvxgvWikmv0AvWi8AbL9+v9Avyi+0v66/2L/qvwD8vw7PIM8yz0TPZm9IzypvAITPXs+Qz3LPpM/Oz+DPys8A/M8e3wjfus9c307fYN9C3wCU347fSG/K3/Tf5t8A7xLvAKzfJu9Q71rvdO9+76Dvku8AzO+u7+Dv8u8E/w7/IP9K/9g8/279joKLSw1zDEy0LaScZOXsBOhOJXMPUKQEq5BOc7xkbnwE44wEbVhkBMpSHbM+U82UtkQERFQdE7RUVRMmVVU1pFU94wrUhHksdGvoVs20VyVz31ftBG1YLYOwWAUTDFlNpLVZ7ZRZtRPhWFUTlq1YLRNVWL2jFWx04QFX3fTUd/Z93n3WfwCP2g8A7A/+DzCPIh80H1aPkI9qj1B8H44fmBM+4pq0hGEUFLUgdBTdzISaVr2TV2osdBjMhNrshI9V/ZNtVgx0HFWVc+RUxZOrrFS9o3UslD789ARtVCVzv1MFc4pTxWQtUz3jGlPNs+PcZ/6Sa3ZSHSRSBXP6Uc10bVENc4xRlXNUUR2zrR58lOdQJXOvvPR4tVBdkzO0lPlPfSRPWr0UT6WTtU5llE5lBG1NxZN8TT3j+kylk1uVTB2zLky9k8fcp9q+kge0pKVKvaNFSrbNs9NJzZOQSX0kSTbNY9hJBXNKSgU0LDQBM7Snvr+Aq66vmDu2E5w/ANav0D/qr/Q/Bk8gv1qxPr8AkLtWv4i/ck+ET24/cK+STwDMT95P8E+qTxRfRu9Y/6rvAFRfPl8wX2pfpF+GX7hfol8A3F/OX9hfCm8kb/Zf8F9CbwBsb25vUG+ab6xv1m+wb8pvAPxvHn8If5JvRH9efxh/en8AlH+ef7B/Em/Ef95/8H8Kj8AcjyaPOI9ij0yHxpKcS6odJEzlMyik9CjUlCdVT/0kUM0Dobz0GHwnokaiAVwnJgNklFtEJOpm7PRgVC00/PREVUWTq7hV1XMn3BSY1BQHtswEkVfFk/xX/fNktViV88pMBBxZDQMptVmlkwVkBNFY/fOE2myURHwEBVjVc9dXAkUzyMwPng/ID6qZlp/gnwDyn0wfBq8orzqvnB9er3CvpIKpHgK5hK8eopC8BFJaNAQPTKTNVoX0VkUztUgcBAnMFMpVHaOA1hSUR1UdQw4EJNRUah1DngQEZiwkL1TVE5v3U2UDsVOlJEwkQ9VT/aRTBQPWZCSeUlbVc2dS1ZMx5ITrzPSrs1FNo32UJEfMhBGy1PTYtIf2cmpQFZRQ1j0j4k9VRE/lMwhP2q0UTjUzME69M8VNWrUUTR2j4ExFM3j0JGsVTMWDrIT0S0stI6vvSu0USlUESk2kSVbVE4dJVbRJ1ZPxPDQLbEodQ+4kNdw3dj8gQwDmNZY/mM+qz9w/zs/oP4LJABZPIE9iSVZNVk8w24ZPcN8Awk+U365PkN+639zf7t8A7wAS7yTvln8w70LvbO9Wj1CPAJrvfO+O77Dvwu/s7/7vCP8Aco8U/z7/SP9a/yT/hv+Y/wCq/7z/5v/I/+L/BA8mDxgPANL/VA9OD2APgg+cD64PwA8A0g/kD/YPCB8aHywfZg0A</prop>
			</obj>
			<obj name="Protocol" class="HTCProtocol" version="1">
				<prop name="Created">2016-05-09T10:50:35.128</prop>
				<prop name="LastModified">2016-05-09T10:51:21.832</prop>
				<obj name="Programs" class="HTCRunProgramList" version="5">
					<list name="emlist" count="2">
						<obj name="item" class="HTCRunProgram" version="1">
							<prop name="name">Program</prop>
							<prop name="Cycles">1</prop>
							<prop name="AnalysisMode">None</prop>
							<obj name="Segments" class="TEMRunSegmentList" version="1">
								<list name="emlist" count="1">
									<obj name="item" class="HTCRunSegment" version="2">
										<prop name="Hold">180</prop>
										<prop name="Slope">4.4</prop>
										<prop name="StepDelay">0</prop>
										<prop name="StepSize">0</prop>
										<prop name="Target">95</prop>
										<prop name="Target2">0</prop>
										<prop name="AcquisitionMode">0</prop>
										<prop name="AcqPerDegree">5</prop>
									</obj>
								</list>
							</obj>
						</obj>
						<obj name="item" class="HTCRunProgram" version="1">
							<prop name="name">Program</prop>
							<prop name="Cycles">50</prop>
							<prop name="AnalysisMode">Quantification</prop>
							<obj name="Segments" class="TEMRunSegmentList" version="1">
								<list name="emlist" count="2">
									<obj name="item" class="HTCRunSegment" version="2">
										<prop name="Hold">15</prop>
										<prop name="Slope">4.4</prop>
										<prop name="StepDelay">0</prop>
										<prop name="StepSize">0</prop>
										<prop name="Target">95</prop>
										<prop name="Target2">0</prop>
										<prop name="AcquisitionMode">0</prop>
										<prop name="AcqPerDegree">5</prop>
									</obj>
									<obj name="item" class="HTCRunSegment" version="2">
										<prop name="Hold">60</prop>
										<prop name="Slope">2.2</prop>
										<prop name="StepDelay">0</prop>
										<prop name="StepSize">0</prop>
										<prop name="Target">55</prop>
										<prop name="Target2">0</prop>
										<prop name="AcquisitionMode">1</prop>
										<prop name="AcqPerDegree">5</prop>
									</obj>
								</list>
							</obj>
						</obj>
					</list>
					<list name="AnalysisModes" count="4">
						<item>None</item>
						<item>Quantification</item>
						<item>Melting Curves</item>
						<item>Color Compensation</item>
					</list>
					<prop name="ChannelCount">4</prop>
					<prop name="InstrumentSubclass">HTC_VER_10</prop>
					<obj name="Container" class="HTCBlockType" version="1">
						<prop name="Id">bt96S</prop>
						<prop name="RowCount">8</prop>
						<prop name="ColCount">12</prop>
						<prop name="OvershootDnDelay">10</prop>
						<prop name="OvershootUpDelay">10</prop>
						<prop name="RampRateMaxDn">2.2</prop>
						<prop name="RampRateMaxUp">4.4</prop>
						<prop name="ReactionVolMin">10</prop>
						<prop name="ReactionVolMax">100</prop>
						<prop name="ReactionVolDefault">20</prop>
						<prop name="HorVertCrosstalkCoefficient">0.0003</prop>
						<prop name="DiagCrosstalkCoefficent">0.0001</prop>
					</obj>
					<prop name="MaxPositionsToSeek">96</prop>
					<obj name="DetectionFormats" class="DetectionFormats" version="2">
						<list name="emlist" count="14">
							<obj name="item" class="HTCDetectionFormat" version="1">
								<list name="emlist" count="1">
									<obj name="item" class="HTCChannel" version="2">
										<prop name="name">SYBR Green I / HRM Dye</prop>
										<prop name="Active">1</prop>
										<prop name="EmissionWL">510</prop>
										<prop name="ExcitationWL">465</prop>
										<prop name="IntgrTime">250</prop>
										<prop name="MaxIntgrTime">1000</prop>
										<prop name="MeltFactor">1.2</prop>
										<prop name="QuantFactor">30</prop>
									</obj>
								</list>
								<prop name="name">SYBR Green I / HRM Dye</prop>
								<prop name="Active">1</prop>
								<prop name="DefChannelNdx">0</prop>
								<prop name="DenominatorNdx">-1</prop>
								<prop name="ReadOnly">0</prop>
								<list name="EmissionWLAvail" count="6">
									<item>488</item>
									<item>510</item>
									<item>580</item>
									<item>610</item>
									<item>640</item>
									<item>660</item>
								</list>
								<list name="ExcitationWLAvail" count="5">
									<item>440</item>
									<item>465</item>
									<item>498</item>
									<item>533</item>
									<item>618</item>
								</list>
								<prop name="MeasuringMode">hmmDynamic</prop>
							</obj>
							<obj name="item" class="HTCDetectionFormat" version="1">
								<list name="emlist" count="1">
									<obj name="item" class="HTCChannel" version="2">
										<prop name="name">SimpleProbe</prop>
										<prop name="Active">1</prop>
										<prop name="EmissionWL">510</prop>
										<prop name="ExcitationWL">465</prop>
										<prop name="IntgrTime">250</prop>
										<prop name="MaxIntgrTime">2000</prop>
										<prop name="MeltFactor">1.2</prop>
										<prop name="QuantFactor">2</prop>
									</obj>
								</list>
								<prop name="name">SimpleProbe</prop>
								<prop name="Active">1</prop>
								<prop name="DefChannelNdx">0</prop>
								<prop name="DenominatorNdx">-1</prop>
								<prop name="ReadOnly">0</prop>
								<list name="EmissionWLAvail" count="6">
									<item>488</item>
									<item>510</item>
									<item>580</item>
									<item>610</item>
									<item>640</item>
									<item>660</item>
								</list>
								<list name="ExcitationWLAvail" count="5">
									<item>440</item>
									<item>465</item>
									<item>498</item>
									<item>533</item>
									<item>618</item>
								</list>
								<prop name="MeasuringMode">hmmDynamic</prop>
							</obj>
							<obj name="item" class="HTCDetectionFormat" version="1">
								<list name="emlist" count="1">
									<obj name="item" class="HTCChannel" version="2">
										<prop name="name">FAM</prop>
										<prop name="Active">1</prop>
										<prop name="EmissionWL">510</prop>
										<prop name="ExcitationWL">465</prop>
										<prop name="IntgrTime">250</prop>
										<prop name="MaxIntgrTime">2000</prop>
										<prop name="MeltFactor">1</prop>
										<prop name="QuantFactor">10</prop>
									</obj>
								</list>
								<prop name="name">Mono Color Hydrolysis Probe / UPL Probe</prop>
								<prop name="Active">1</prop>
								<prop name="DefChannelNdx">0</prop>
								<prop name="DenominatorNdx">-1</prop>
								<prop name="ReadOnly">0</prop>
								<list name="EmissionWLAvail" count="6">
									<item>488</item>
									<item>510</item>
									<item>580</item>
									<item>610</item>
									<item>640</item>
									<item>660</item>
								</list>
								<list name="ExcitationWLAvail" count="5">
									<item>440</item>
									<item>465</item>
									<item>498</item>
									<item>533</item>
									<item>618</item>
								</list>
								<prop name="MeasuringMode">hmmDynamic</prop>
							</obj>
							<obj name="item" class="HTCDetectionFormat" version="1">
								<list name="emlist" count="2">
									<obj name="item" class="HTCChannel" version="2">
										<prop name="name">FAM</prop>
										<prop name="Active">1</prop>
										<prop name="EmissionWL">510</prop>
										<prop name="ExcitationWL">465</prop>
										<prop name="IntgrTime">250</prop>
										<prop name="MaxIntgrTime">2000</prop>
										<prop name="MeltFactor">1</prop>
										<prop name="QuantFactor">10</prop>
									</obj>
									<obj name="item" class="HTCChannel" version="2">
										<prop name="name">VIC / HEX / Yellow555</prop>
										<prop name="Active">1</prop>
										<prop name="EmissionWL">580</prop>
										<prop name="ExcitationWL">533</prop>
										<prop name="IntgrTime">250</prop>
										<prop name="MaxIntgrTime">2000</prop>
										<prop name="MeltFactor">1</prop>
										<prop name="QuantFactor">10</prop>
									</obj>
								</list>
								<prop name="name">Dual Color Hydrolysis Probe / UPL Probe</prop>
								<prop name="Active">1</prop>
								<prop name="DefChannelNdx">0</prop>
								<prop name="DenominatorNdx">-1</prop>
								<prop name="ReadOnly">0</prop>
								<list name="EmissionWLAvail" count="6">
									<item>488</item>
									<item>510</item>
									<item>580</item>
									<item>610</item>
									<item>640</item>
									<item>660</item>
								</list>
								<list name="ExcitationWLAvail" count="5">
									<item>440</item>
									<item>465</item>
									<item>498</item>
									<item>533</item>
									<item>618</item>
								</list>
								<prop name="MeasuringMode">hmmDynamic</prop>
							</obj>
							<obj name="item" class="HTCDetectionFormat" version="1">
								<list name="emlist" count="3">
									<obj name="item" class="HTCChannel" version="2">
										<prop name="name">FAM</prop>
										<prop name="Active">1</prop>
										<prop name="EmissionWL">510</prop>
										<prop name="ExcitationWL">465</prop>
										<prop name="IntgrTime">250</prop>
										<prop name="MaxIntgrTime">2000</prop>
										<prop name="MeltFactor">1</prop>
										<prop name="QuantFactor">10</prop>
									</obj>
									<obj name="item" class="HTCChannel" version="2">
										<prop name="name">VIC / HEX / Yellow555</prop>
										<prop name="Active">1</prop>
										<prop name="EmissionWL">580</prop>
										<prop name="ExcitationWL">533</prop>
										<prop name="IntgrTime">250</prop>
										<prop name="MaxIntgrTime">2000</prop>
										<prop name="MeltFactor">1</prop>
										<prop name="QuantFactor">10</prop>
									</obj>
									<obj name="item" class="HTCChannel" version="2">
										<prop name="name">Cy 5 / Cy 5.5</prop>
										<prop name="Active">1</prop>
										<prop name="EmissionWL">660</prop>
										<prop name="ExcitationWL">618</prop>
										<prop name="IntgrTime">250</prop>
										<prop name="MaxIntgrTime">2000</prop>
										<prop name="MeltFactor">1</prop>
										<prop name="QuantFactor">10</prop>
									</obj>
								</list>
								<prop name="name">3 Color Hydrolysis Probe</prop>
								<prop name="Active">1</prop>
								<prop name="DefChannelNdx">0</prop>
								<prop name="DenominatorNdx">-1</prop>
								<prop name="ReadOnly">0</prop>
								<list name="EmissionWLAvail" count="6">
									<item>488</item>
									<item>510</item>
									<item>580</item>
									<item>610</item>
									<item>640</item>
									<item>660</item>
								</list>
								<list name="ExcitationWLAvail" count="5">
									<item>440</item>
									<item>465</item>
									<item>498</item>
									<item>533</item>
									<item>618</item>
								</list>
								<prop name="MeasuringMode">hmmDynamic</prop>
							</obj>
							<obj name="item" class="HTCDetectionFormat" version="1">
								<list name="emlist" count="4">
									<obj name="item" class="HTCChannel" version="2">
										<prop name="name">Cyan 500</prop>
										<prop name="Active">1</prop>
										<prop name="EmissionWL">488</prop>
										<prop name="ExcitationWL">440</prop>
										<prop name="IntgrTime">250</prop>
										<prop name="MaxIntgrTime">2000</prop>
										<prop name="MeltFactor">1</prop>
										<prop name="QuantFactor">10</prop>
									</obj>
									<obj name="item" class="HTCChannel" version="2">
										<prop name="name">FAM</prop>
										<prop name="Active">1</prop>
										<prop name="EmissionWL">580</prop>
										<prop name="ExcitationWL">498</prop>
										<prop name="IntgrTime">250</prop>
										<prop name="MaxIntgrTime">2000</prop>
										<prop name="MeltFactor">1</prop>
										<prop name="QuantFactor">10</prop>
									</obj>
									<obj name="item" class="HTCChannel" version="2">
										<prop name="name">Red 610</prop>
										<prop name="Active">1</prop>
										<prop name="EmissionWL">610</prop>
										<prop name="ExcitationWL">533</prop>
										<prop name="IntgrTime">250</prop>
										<prop name="MaxIntgrTime">2000</prop>
										<prop name="MeltFactor">1</prop>
										<prop name="QuantFactor">10</prop>
									</obj>
									<obj name="item" class="HTCChannel" version="2">
										<prop name="name">Cy 5 / Cy 5.5</prop>
										<prop name="Active">1</prop>
										<prop name="EmissionWL">660</prop>
										<prop name="ExcitationWL">618</prop>
										<prop name="IntgrTime">250</prop>
										<prop name="MaxIntgrTime">2000</prop>
										<prop name="MeltFactor">1</prop>
										<prop name="QuantFactor">10</prop>
									</obj>
								</list>
								<prop name="name">4 Color Hydrolysis Probe</prop>
								<prop name="Active">1</prop>
								<prop name="DefChannelNdx">0</prop>
								<prop name="DenominatorNdx">-1</prop>
								<prop name="ReadOnly">0</prop>
								<list name="EmissionWLAvail" count="6">
									<item>488</item>
									<item>510</item>
									<item>580</item>
									<item>610</item>
									<item>640</item>
									<item>660</item>
								</list>
								<list name="ExcitationWLAvail" count="5">
									<item>440</item>
									<item>465</item>
									<item>498</item>
									<item>533</item>
									<item>618</item>
								</list>
								<prop name="MeasuringMode">hmmDynamic</prop>
							</obj>
							<obj name="item" class="HTCDetectionFormat" version="1">
								<list name="emlist" count="1">
									<obj name="item" class="HTCChannel" version="2">
										<prop name="name">Red 640</prop>
										<prop name="Active">1</prop>
										<prop name="EmissionWL">640</prop>
										<prop name="ExcitationWL">498</prop>
										<prop name="IntgrTime">250</prop>
										<prop name="MaxIntgrTime">2000</prop>
										<prop name="MeltFactor">1.2</prop>
										<prop name="QuantFactor">5</prop>
									</obj>
								</list>
								<prop name="name">Mono Color HybProbe</prop>
								<prop name="Active">1</prop>
								<prop name="DefChannelNdx">0</prop>
								<prop name="DenominatorNdx">-1</prop>
								<prop name="ReadOnly">0</prop>
								<list name="EmissionWLAvail" count="6">
									<item>488</item>
									<item>510</item>
									<item>580</item>
									<item>610</item>
									<item>640</item>
									<item>660</item>
								</list>
								<list name="ExcitationWLAvail" count="5">
									<item>440</item>
									<item>465</item>
									<item>498</item>
									<item>533</item>
									<item>618</item>
								</list>
								<prop name="MeasuringMode">hmmDynamic</prop>
							</obj>
							<obj name="item" class="HTCDetectionFormat" version="1">
								<list name="emlist" count="4">
									<obj name="item" class="HTCChannel" version="2">
										<prop name="name">Fluos</prop>
										<prop name="Active">1</prop>
										<prop name="EmissionWL">510</prop>
										<prop name="ExcitationWL">465</prop>
										<prop name="IntgrTime">250</prop>
										<prop name="MaxIntgrTime">2000</prop>
										<prop name="MeltFactor">2</prop>
										<prop name="QuantFactor">1.5</prop>
									</obj>
									<obj name="item" class="HTCChannel" version="2">
										<prop name="name">Red 610</prop>
										<prop name="Active">1</prop>
										<prop name="EmissionWL">610</prop>
										<prop name="ExcitationWL">498</prop>
										<prop name="IntgrTime">250</prop>
										<prop name="MaxIntgrTime">2000</prop>
										<prop name="MeltFactor">1.2</prop>
										<prop name="QuantFactor">5</prop>
									</obj>
									<obj name="item" class="HTCChannel" version="2">
										<prop name="name">Red 640</prop>
										<prop name="Active">1</prop>
										<prop name="EmissionWL">640</prop>
										<prop name="ExcitationWL">498</prop>
										<prop name="IntgrTime">250</prop>
										<prop name="MaxIntgrTime">2000</prop>
										<prop name="MeltFactor">1.2</prop>
										<prop name="QuantFactor">5</prop>
									</obj>
									<obj name="item" class="HTCChannel" version="2">
										<prop name="name">Cy 5 / Cy 5.5</prop>
										<prop name="Active">1</prop>
										<prop name="EmissionWL">660</prop>
										<prop name="ExcitationWL">498</prop>
										<prop name="IntgrTime">250</prop>
										<prop name="MaxIntgrTime">2000</prop>
										<prop name="MeltFactor">1.2</prop>
										<prop name="QuantFactor">5</prop>
									</obj>
								</list>
								<prop name="name">Multi Color HybProbe</prop>
								<prop name="Active">1</prop>
								<prop name="DefChannelNdx">0</prop>
								<prop name="DenominatorNdx">-1</prop>
								<prop name="ReadOnly">0</prop>
								<list name="EmissionWLAvail" count="6">
									<item>488</item>
									<item>510</item>
									<item>580</item>
									<item>610</item>
									<item>640</item>
									<item>660</item>
								</list>
								<list name="ExcitationWLAvail" count="5">
									<item>440</item>
									<item>465</item>
									<item>498</item>
									<item>533</item>
									<item>618</item>
								</list>
								<prop name="MeasuringMode">hmmDynamic</prop>
							</obj>
							<obj name="item" class="HTCDetectionFormat" version="1">
								<list name="emlist" count="4">
									<obj name="item" class="HTCChannel" version="2">
										<prop name="name">465-510</prop>
										<prop name="Active">1</prop>
										<prop name="EmissionWL">510</prop>
										<prop name="ExcitationWL">465</prop>
										<prop name="IntgrTime">250</prop>
										<prop name="MaxIntgrTime">1000</prop>
										<prop name="MeltFactor">1</prop>
										<prop name="QuantFactor">1</prop>
									</obj>
									<obj name="item" class="HTCChannel" version="2">
										<prop name="name">533-580</prop>
										<prop name="Active">1</prop>
										<prop name="EmissionWL">580</prop>
										<prop name="ExcitationWL">533</prop>
										<prop name="IntgrTime">250</prop>
										<prop name="MaxIntgrTime">1000</prop>
										<prop name="MeltFactor">1</prop>
										<prop name="QuantFactor">1</prop>
									</obj>
									<obj name="item" class="HTCChannel" version="2">
										<prop name="name">533-610</prop>
										<prop name="Active">1</prop>
										<prop name="EmissionWL">610</prop>
										<prop name="ExcitationWL">533</prop>
										<prop name="IntgrTime">250</prop>
										<prop name="MaxIntgrTime">1000</prop>
										<prop name="MeltFactor">1</prop>
										<prop name="QuantFactor">1</prop>
									</obj>
									<obj name="item" class="HTCChannel" version="2">
										<prop name="name">618-660</prop>
										<prop name="Active">1</prop>
										<prop name="EmissionWL">660</prop>
										<prop name="ExcitationWL">618</prop>
										<prop name="IntgrTime">250</prop>
										<prop name="MaxIntgrTime">1000</prop>
										<prop name="MeltFactor">1</prop>
										<prop name="QuantFactor">1</prop>
									</obj>
								</list>
								<prop name="name">SCicchitano1</prop>
								<prop name="Active">1</prop>
								<prop name="DefChannelNdx">0</prop>
								<prop name="DenominatorNdx">-1</prop>
								<prop name="ReadOnly">0</prop>
								<list name="EmissionWLAvail" count="6">
									<item>488</item>
									<item>510</item>
									<item>580</item>
									<item>610</item>
									<item>640</item>
									<item>660</item>
								</list>
								<list name="ExcitationWLAvail" count="5">
									<item>440</item>
									<item>465</item>
									<item>498</item>
									<item>533</item>
									<item>618</item>
								</list>
								<prop name="MeasuringMode">hmmDynamic</prop>
							</obj>
							<obj name="item" class="HTCDetectionFormat" version="1">
								<list name="emlist" count="2">
									<obj name="item" class="HTCChannel" version="2">
										<prop name="name">465-510</prop>
										<prop name="Active">1</prop>
										<prop name="EmissionWL">510</prop>
										<prop name="ExcitationWL">465</prop>
										<prop name="IntgrTime">250</prop>
										<prop name="MaxIntgrTime">1000</prop>
										<prop name="MeltFactor">1</prop>
										<prop name="QuantFactor">1</prop>
									</obj>
									<obj name="item" class="HTCChannel" version="2">
										<prop name="name">498-580</prop>
										<prop name="Active">1</prop>
										<prop name="EmissionWL">580</prop>
										<prop name="ExcitationWL">498</prop>
										<prop name="IntgrTime">250</prop>
										<prop name="MaxIntgrTime">1000</prop>
										<prop name="MeltFactor">1</prop>
										<prop name="QuantFactor">1</prop>
									</obj>
								</list>
								<prop name="name">VIC and FAM</prop>
								<prop name="Active">1</prop>
								<prop name="DefChannelNdx">0</prop>
								<prop name="DenominatorNdx">-1</prop>
								<prop name="ReadOnly">0</prop>
								<list name="EmissionWLAvail" count="6">
									<item>488</item>
									<item>510</item>
									<item>580</item>
									<item>610</item>
									<item>640</item>
									<item>660</item>
								</list>
								<list name="ExcitationWLAvail" count="5">
									<item>440</item>
									<item>465</item>
									<item>498</item>
									<item>533</item>
									<item>618</item>
								</list>
								<prop name="MeasuringMode">hmmDynamic</prop>
							</obj>
							<obj name="item" class="HTCDetectionFormat" version="1">
								<list name="emlist" count="2">
									<obj name="item" class="HTCChannel" version="2">
										<prop name="name">533-580</prop>
										<prop name="Active">1</prop>
										<prop name="EmissionWL">580</prop>
										<prop name="ExcitationWL">533</prop>
										<prop name="IntgrTime">250</prop>
										<prop name="MaxIntgrTime">1000</prop>
										<prop name="MeltFactor">1</prop>
										<prop name="QuantFactor">1</prop>
									</obj>
									<obj name="item" class="HTCChannel" version="2">
										<prop name="name">465-510</prop>
										<prop name="Active">1</prop>
										<prop name="EmissionWL">510</prop>
										<prop name="ExcitationWL">465</prop>
										<prop name="IntgrTime">250</prop>
										<prop name="MaxIntgrTime">1000</prop>
										<prop name="MeltFactor">1</prop>
										<prop name="QuantFactor">1</prop>
									</obj>
								</list>
								<prop name="name">RLB</prop>
								<prop name="Active">1</prop>
								<prop name="DefChannelNdx">0</prop>
								<prop name="DenominatorNdx">-1</prop>
								<prop name="ReadOnly">0</prop>
								<list name="EmissionWLAvail" count="6">
									<item>488</item>
									<item>510</item>
									<item>580</item>
									<item>610</item>
									<item>640</item>
									<item>660</item>
								</list>
								<list name="ExcitationWLAvail" count="5">
									<item>440</item>
									<item>465</item>
									<item>498</item>
									<item>533</item>
									<item>618</item>
								</list>
								<prop name="MeasuringMode">hmmDynamic</prop>
							</obj>
							<obj name="item" class="HTCDetectionFormat" version="1">
								<list name="emlist" count="0">
								</list>
								<prop name="name">New Format 1</prop>
								<prop name="Active">1</prop>
								<prop name="DefChannelNdx">-1</prop>
								<prop name="DenominatorNdx">-1</prop>
								<prop name="ReadOnly">0</prop>
								<list name="EmissionWLAvail" count="6">
									<item>488</item>
									<item>510</item>
									<item>580</item>
									<item>610</item>
									<item>640</item>
									<item>660</item>
								</list>
								<list name="ExcitationWLAvail" count="5">
									<item>440</item>
									<item>465</item>
									<item>498</item>
									<item>533</item>
									<item>618</item>
								</list>
								<prop name="MeasuringMode">hmmDynamic</prop>
							</obj>
							<obj name="item" class="HTCDetectionFormat" version="1">
								<list name="emlist" count="4">
									<obj name="item" class="HTCChannel" version="2">
										<prop name="name">618-660</prop>
										<prop name="Active">1</prop>
										<prop name="EmissionWL">660</prop>
										<prop name="ExcitationWL">618</prop>
										<prop name="IntgrTime">250</prop>
										<prop name="MaxIntgrTime">1000</prop>
										<prop name="MeltFactor">1</prop>
										<prop name="QuantFactor">1</prop>
									</obj>
									<obj name="item" class="HTCChannel" version="2">
										<prop name="name">498-580</prop>
										<prop name="Active">1</prop>
										<prop name="EmissionWL">580</prop>
										<prop name="ExcitationWL">498</prop>
										<prop name="IntgrTime">250</prop>
										<prop name="MaxIntgrTime">1000</prop>
										<prop name="MeltFactor">1</prop>
										<prop name="QuantFactor">1</prop>
									</obj>
									<obj name="item" class="HTCChannel" version="2">
										<prop name="name">533-580</prop>
										<prop name="Active">1</prop>
										<prop name="EmissionWL">580</prop>
										<prop name="ExcitationWL">533</prop>
										<prop name="IntgrTime">250</prop>
										<prop name="MaxIntgrTime">1000</prop>
										<prop name="MeltFactor">1</prop>
										<prop name="QuantFactor">1</prop>
									</obj>
									<obj name="item" class="HTCChannel" version="2">
										<prop name="name">465-510</prop>
										<prop name="Active">1</prop>
										<prop name="EmissionWL">510</prop>
										<prop name="ExcitationWL">465</prop>
										<prop name="IntgrTime">250</prop>
										<prop name="MaxIntgrTime">1000</prop>
										<prop name="MeltFactor">1</prop>
										<prop name="QuantFactor">1</prop>
									</obj>
								</list>
								<prop name="name">Borowsky_2</prop>
								<prop name="Active">1</prop>
								<prop name="DefChannelNdx">0</prop>
								<prop name="DenominatorNdx">-1</prop>
								<prop name="ReadOnly">0</prop>
								<list name="EmissionWLAvail" count="6">
									<item>488</item>
									<item>510</item>
									<item>580</item>
									<item>610</item>
									<item>640</item>
									<item>660</item>
								</list>
								<list name="ExcitationWLAvail" count="5">
									<item>440</item>
									<item>465</item>
									<item>498</item>
									<item>533</item>
									<item>618</item>
								</list>
								<prop name="MeasuringMode">hmmDynamic</prop>
							</obj>
							<obj name="item" class="HTCDetectionFormat" version="1">
								<list name="emlist" count="20">
									<obj name="item" class="HTCChannel" version="2">
										<prop name="name">440-488</prop>
										<prop name="Active">0</prop>
										<prop name="EmissionWL">488</prop>
										<prop name="ExcitationWL">440</prop>
										<prop name="IntgrTime">250</prop>
										<prop name="MaxIntgrTime">1000</prop>
										<prop name="MeltFactor">1</prop>
										<prop name="QuantFactor">1</prop>
									</obj>
									<obj name="item" class="HTCChannel" version="2">
										<prop name="name">440-510</prop>
										<prop name="Active">0</prop>
										<prop name="EmissionWL">510</prop>
										<prop name="ExcitationWL">440</prop>
										<prop name="IntgrTime">250</prop>
										<prop name="MaxIntgrTime">1000</prop>
										<prop name="MeltFactor">1</prop>
										<prop name="QuantFactor">1</prop>
									</obj>
									<obj name="item" class="HTCChannel" version="2">
										<prop name="name">440-580</prop>
										<prop name="Active">0</prop>
										<prop name="EmissionWL">580</prop>
										<prop name="ExcitationWL">440</prop>
										<prop name="IntgrTime">250</prop>
										<prop name="MaxIntgrTime">1000</prop>
										<prop name="MeltFactor">1</prop>
										<prop name="QuantFactor">1</prop>
									</obj>
									<obj name="item" class="HTCChannel" version="2">
										<prop name="name">440-610</prop>
										<prop name="Active">0</prop>
										<prop name="EmissionWL">610</prop>
										<prop name="ExcitationWL">440</prop>
										<prop name="IntgrTime">250</prop>
										<prop name="MaxIntgrTime">1000</prop>
										<prop name="MeltFactor">1</prop>
										<prop name="QuantFactor">1</prop>
									</obj>
									<obj name="item" class="HTCChannel" version="2">
										<prop name="name">440-640</prop>
										<prop name="Active">0</prop>
										<prop name="EmissionWL">640</prop>
										<prop name="ExcitationWL">440</prop>
										<prop name="IntgrTime">250</prop>
										<prop name="MaxIntgrTime">1000</prop>
										<prop name="MeltFactor">1</prop>
										<prop name="QuantFactor">1</prop>
									</obj>
									<obj name="item" class="HTCChannel" version="2">
										<prop name="name">440-660</prop>
										<prop name="Active">0</prop>
										<prop name="EmissionWL">660</prop>
										<prop name="ExcitationWL">440</prop>
										<prop name="IntgrTime">250</prop>
										<prop name="MaxIntgrTime">1000</prop>
										<prop name="MeltFactor">1</prop>
										<prop name="QuantFactor">1</prop>
									</obj>
									<obj name="item" class="HTCChannel" version="2">
										<prop name="name">465-510</prop>
										<prop name="Active">1</prop>
										<prop name="EmissionWL">510</prop>
										<prop name="ExcitationWL">465</prop>
										<prop name="IntgrTime">250</prop>
										<prop name="MaxIntgrTime">1000</prop>
										<prop name="MeltFactor">1</prop>
										<prop name="QuantFactor">1</prop>
									</obj>
									<obj name="item" class="HTCChannel" version="2">
										<prop name="name">465-580</prop>
										<prop name="Active">0</prop>
										<prop name="EmissionWL">580</prop>
										<prop name="ExcitationWL">465</prop>
										<prop name="IntgrTime">250</prop>
										<prop name="MaxIntgrTime">1000</prop>
										<prop name="MeltFactor">1</prop>
										<prop name="QuantFactor">1</prop>
									</obj>
									<obj name="item" class="HTCChannel" version="2">
										<prop name="name">465-610</prop>
										<prop name="Active">0</prop>
										<prop name="EmissionWL">610</prop>
										<prop name="ExcitationWL">465</prop>
										<prop name="IntgrTime">250</prop>
										<prop name="MaxIntgrTime">1000</prop>
										<prop name="MeltFactor">1</prop>
										<prop name="QuantFactor">1</prop>
									</obj>
									<obj name="item" class="HTCChannel" version="2">
										<prop name="name">465-640</prop>
										<prop name="Active">0</prop>
										<prop name="EmissionWL">640</prop>
										<prop name="ExcitationWL">465</prop>
										<prop name="IntgrTime">250</prop>
										<prop name="MaxIntgrTime">1000</prop>
										<prop name="MeltFactor">1</prop>
										<prop name="QuantFactor">1</prop>
									</obj>
									<obj name="item" class="HTCChannel" version="2">
										<prop name="name">465-660</prop>
										<prop name="Active">0</prop>
										<prop name="EmissionWL">660</prop>
										<prop name="ExcitationWL">465</prop>
										<prop name="IntgrTime">250</prop>
										<prop name="MaxIntgrTime">1000</prop>
										<prop name="MeltFactor">1</prop>
										<prop name="QuantFactor">1</prop>
									</obj>
									<obj name="item" class="HTCChannel" version="2">
										<prop name="name">498-580</prop>
										<prop name="Active">1</prop>
										<prop name="EmissionWL">580</prop>
										<prop name="ExcitationWL">498</prop>
										<prop name="IntgrTime">250</prop>
										<prop name="MaxIntgrTime">1000</prop>
										<prop name="MeltFactor">1</prop>
										<prop name="QuantFactor">1</prop>
									</obj>
									<obj name="item" class="HTCChannel" version="2">
										<prop name="name">498-610</prop>
										<prop name="Active">0</prop>
										<prop name="EmissionWL">610</prop>
										<prop name="ExcitationWL">498</prop>
										<prop name="IntgrTime">250</prop>
										<prop name="MaxIntgrTime">1000</prop>
										<prop name="MeltFactor">1</prop>
										<prop name="QuantFactor">1</prop>
									</obj>
									<obj name="item" class="HTCChannel" version="2">
										<prop name="name">498-640</prop>
										<prop name="Active">0</prop>
										<prop name="EmissionWL">640</prop>
										<prop name="ExcitationWL">498</prop>
										<prop name="IntgrTime">250</prop>
										<prop name="MaxIntgrTime">1000</prop>
										<prop name="MeltFactor">1</prop>
										<prop name="QuantFactor">1</prop>
									</obj>
									<obj name="item" class="HTCChannel" version="2">
										<prop name="name">498-660</prop>
										<prop name="Active">0</prop>
										<prop name="EmissionWL">660</prop>
										<prop name="ExcitationWL">498</prop>
										<prop name="IntgrTime">250</prop>
										<prop name="MaxIntgrTime">1000</prop>
										<prop name="MeltFactor">1</prop>
										<prop name="QuantFactor">1</prop>
									</obj>
									<obj name="item" class="HTCChannel" version="2">
										<prop name="name">533-580</prop>
										<prop name="Active">1</prop>
										<prop name="EmissionWL">580</prop>
										<prop name="ExcitationWL">533</prop>
										<prop name="IntgrTime">250</prop>
										<prop name="MaxIntgrTime">1000</prop>
										<prop name="MeltFactor">1</prop>
										<prop name="QuantFactor">1</prop>
									</obj>
									<obj name="item" class="HTCChannel" version="2">
										<prop name="name">533-610</prop>
										<prop name="Active">0</prop>
										<prop name="EmissionWL">610</prop>
										<prop name="ExcitationWL">533</prop>
										<prop name="IntgrTime">250</prop>
										<prop name="MaxIntgrTime">1000</prop>
										<prop name="MeltFactor">1</prop>
										<prop name="QuantFactor">1</prop>
									</obj>
									<obj name="item" class="HTCChannel" version="2">
										<prop name="name">533-640</prop>
										<prop name="Active">0</prop>
										<prop name="EmissionWL">640</prop>
										<prop name="ExcitationWL">533</prop>
										<prop name="IntgrTime">250</prop>
										<prop name="MaxIntgrTime">1000</prop>
										<prop name="MeltFactor">1</prop>
										<prop name="QuantFactor">1</prop>
									</obj>
									<obj name="item" class="HTCChannel" version="2">
										<prop name="name">533-660</prop>
										<prop name="Active">0</prop>
										<prop name="EmissionWL">660</prop>
										<prop name="ExcitationWL">533</prop>
										<prop name="IntgrTime">250</prop>
										<prop name="MaxIntgrTime">1000</prop>
										<prop name="MeltFactor">1</prop>
										<prop name="QuantFactor">1</prop>
									</obj>
									<obj name="item" class="HTCChannel" version="2">
										<prop name="name">618-660</prop>
										<prop name="Active">1</prop>
										<prop name="EmissionWL">660</prop>
										<prop name="ExcitationWL">618</prop>
										<prop name="IntgrTime">250</prop>
										<prop name="MaxIntgrTime">1000</prop>
										<prop name="MeltFactor">1</prop>
										<prop name="QuantFactor">1</prop>
									</obj>
								</list>
								<prop name="name">Borowsky</prop>
								<prop name="Active">1</prop>
								<prop name="DefChannelNdx">15</prop>
								<prop name="DenominatorNdx">-1</prop>
								<prop name="ReadOnly">0</prop>
								<list name="EmissionWLAvail" count="6">
									<item>488</item>
									<item>510</item>
									<item>580</item>
									<item>610</item>
									<item>640</item>
									<item>660</item>
								</list>
								<list name="ExcitationWLAvail" count="5">
									<item>440</item>
									<item>465</item>
									<item>498</item>
									<item>533</item>
									<item>618</item>
								</list>
								<prop name="MeasuringMode">hmmDynamic</prop>
							</obj>
						</list>
						<prop name="DefFormatName">Borowsky</prop>
					</obj>
					<list name="AcquisitionModes" count="4">
						<item>None</item>
						<item>Single</item>
						<item>Continuous</item>
						<item>Step</item>
					</list>
					<prop name="SeekTemp">30</prop>
					<prop name="SampleVolume">10</prop>
					<prop name="PlateID">B0210092</prop>
				</obj>
			</obj>
			<prop name="CompletedProgramNo">3</prop>
			<prop name="StopPoint">3</prop>
			<prop name="CarouselConstMoved">0</prop>
		</obj>
		<obj name="AnlsAndSampleInfo" class="AnlsAndSampleInfo" version="1">
			<obj name="AnlsPropTypes" class="PropertyTypeList" version="1">
				<list name="emlist" count="3">
					<obj name="item" class="SamplePropType" version="1">
						<prop name="name">Units</prop>
						<prop name="PropClass">QuantUnitsProp</prop>
						<prop name="IsChannelProperty">0</prop>
						<prop name="SelectorOrder">0</prop>
						<prop name="ShowInSelector">0</prop>
						<prop name="ShowInTable">0</prop>
						<prop name="TableOrder">0</prop>
					</obj>
					<obj name="item" class="SamplePropType" version="1">
						<prop name="name">ExtRef</prop>
						<prop name="PropClass">RQExtRefProp</prop>
						<prop name="IsChannelProperty">0</prop>
						<prop name="SelectorOrder">0</prop>
						<prop name="ShowInSelector">0</prop>
						<prop name="ShowInTable">0</prop>
						<prop name="TableOrder">0</prop>
					</obj>
					<obj name="item" class="SamplePropType" version="1">
						<prop name="name">Endpt External Experiment</prop>
						<prop name="PropClass">EndptGenoExtExp</prop>
						<prop name="IsChannelProperty">0</prop>
						<prop name="SelectorOrder">0</prop>
						<prop name="ShowInSelector">0</prop>
						<prop name="ShowInTable">0</prop>
						<prop name="TableOrder">0</prop>
					</obj>
				</list>
			</obj>
			<obj name="SamplePropTypes" class="PropertyTypeList" version="1">
				<list name="emlist" count="26">
					<obj name="item" class="SamplePosPropType" version="1">
						<prop name="name">Position</prop>
						<prop name="PropClass">GenSampleEditPosition</prop>
						<prop name="AnalysisClass">General</prop>
						<prop name="IsChannelProperty">0</prop>
						<prop name="SelectorOrder">0</prop>
						<prop name="ShowInSelector">0</prop>
						<prop name="ShowInTable">1</prop>
						<prop name="TableOrder">0</prop>
					</obj>
					<obj name="item" class="SamplePropType" version="1">
						<prop name="name">Color</prop>
						<prop name="PropClass">SamplePrefColor</prop>
						<prop name="AnalysisClass">General</prop>
						<prop name="IsChannelProperty">0</prop>
						<prop name="SelectorOrder">1</prop>
						<prop name="ShowInSelector">0</prop>
						<prop name="ShowInTable">1</prop>
						<prop name="TableOrder">1</prop>
					</obj>
					<obj name="item" class="SamplePropType" version="1">
						<prop name="name">Replicate of</prop>
						<prop name="PropClass">GenSampleEditReplicate</prop>
						<prop name="AnalysisClass">General</prop>
						<prop name="IsChannelProperty">0</prop>
						<prop name="SelectorOrder">2</prop>
						<prop name="ShowInSelector">0</prop>
						<prop name="ShowInTable">1</prop>
						<prop name="TableOrder">2</prop>
					</obj>
					<obj name="item" class="SamplePropType" version="1">
						<prop name="name">Sample Name</prop>
						<prop name="PropClass">GenSampleEditName</prop>
						<prop name="AnalysisClass">General</prop>
						<prop name="IsChannelProperty">0</prop>
						<prop name="SelectorOrder">3</prop>
						<prop name="ShowInSelector">1</prop>
						<prop name="ShowInTable">1</prop>
						<prop name="TableOrder">3</prop>
					</obj>
					<obj name="item" class="SamplePropType" version="1">
						<prop name="name">Subsets</prop>
						<prop name="PropClass">GenSampleEditSubset</prop>
						<prop name="AnalysisClass">General</prop>
						<prop name="IsChannelProperty">0</prop>
						<prop name="SelectorOrder">4</prop>
						<prop name="ShowInSelector">0</prop>
						<prop name="ShowInTable">0</prop>
						<prop name="TableOrder">4</prop>
					</obj>
					<obj name="item" class="SamplePropType" version="1">
						<prop name="name">Notes</prop>
						<prop name="PropClass">GenSampleEditNotes</prop>
						<prop name="AnalysisClass">General</prop>
						<prop name="IsChannelProperty">0</prop>
						<prop name="SelectorOrder">5</prop>
						<prop name="ShowInSelector">0</prop>
						<prop name="ShowInTable">0</prop>
						<prop name="TableOrder">5</prop>
					</obj>
					<obj name="item" class="SamplePropType" version="1">
						<prop name="name">Sample ID</prop>
						<prop name="PropClass">HTCSampleID</prop>
						<prop name="AnalysisClass">General</prop>
						<prop name="IsChannelProperty">0</prop>
						<prop name="SelectorOrder">6</prop>
						<prop name="ShowInSelector">0</prop>
						<prop name="ShowInTable">0</prop>
						<prop name="TableOrder">6</prop>
					</obj>
					<obj name="item" class="SamplePropType" version="1">
						<prop name="name">Sample Prep Notes</prop>
						<prop name="PropClass">HTCSamplePrepNotes</prop>
						<prop name="AnalysisClass">General</prop>
						<prop name="IsChannelProperty">0</prop>
						<prop name="SelectorOrder">7</prop>
						<prop name="ShowInSelector">0</prop>
						<prop name="ShowInTable">0</prop>
						<prop name="TableOrder">7</prop>
					</obj>
					<obj name="item" class="SamplePrefWidthType" version="1">
						<prop name="name">Width</prop>
						<prop name="PropClass">SamplePrefWidth</prop>
						<prop name="AnalysisClass">Sample preferences</prop>
						<prop name="IsChannelProperty">0</prop>
						<prop name="SelectorOrder">8</prop>
						<prop name="ShowInSelector">0</prop>
						<prop name="ShowInTable">0</prop>
						<prop name="TableOrder">8</prop>
					</obj>
					<obj name="item" class="SamplePrefLineStyleType" version="1">
						<prop name="name">Line Style</prop>
						<prop name="PropClass">SamplePrefLineStyle</prop>
						<prop name="AnalysisClass">Sample preferences</prop>
						<prop name="IsChannelProperty">0</prop>
						<prop name="SelectorOrder">9</prop>
						<prop name="ShowInSelector">0</prop>
						<prop name="ShowInTable">0</prop>
						<prop name="TableOrder">9</prop>
					</obj>
					<obj name="item" class="SamplePrefPointStyleType" version="1">
						<prop name="name">Point Style</prop>
						<prop name="PropClass">SamplePrefPointStyle</prop>
						<prop name="AnalysisClass">Sample preferences</prop>
						<prop name="IsChannelProperty">0</prop>
						<prop name="SelectorOrder">10</prop>
						<prop name="ShowInSelector">0</prop>
						<prop name="ShowInTable">0</prop>
						<prop name="TableOrder">10</prop>
					</obj>
					<obj name="item" class="SamplePropType" version="1">
						<prop name="name">Dominant Channel</prop>
						<prop name="PropClass">DominantChannelProp</prop>
						<prop name="AnalysisClass">Color Compensation Analysis</prop>
						<prop name="IsChannelProperty">0</prop>
						<prop name="SelectorOrder">11</prop>
						<prop name="ShowInSelector">0</prop>
						<prop name="ShowInTable">0</prop>
						<prop name="TableOrder">11</prop>
					</obj>
					<obj name="item" class="EndPtSampleTypePropertyType" version="1">
						<prop name="name">EndPt Sample Type</prop>
						<prop name="PropClass">GroupingSample</prop>
						<prop name="AnalysisClass">EndPtGenotyping</prop>
						<prop name="IsChannelProperty">0</prop>
						<prop name="SelectorOrder">12</prop>
						<prop name="ShowInSelector">0</prop>
						<prop name="ShowInTable">0</prop>
						<prop name="TableOrder">12</prop>
					</obj>
					<obj name="item" class="SamplePropType" version="1">
						<prop name="name">EndPt Genotype</prop>
						<prop name="PropClass">Genotype</prop>
						<prop name="AnalysisClass">EndPtGenotyping</prop>
						<prop name="IsChannelProperty">0</prop>
						<prop name="SelectorOrder">13</prop>
						<prop name="ShowInSelector">0</prop>
						<prop name="ShowInTable">0</prop>
						<prop name="TableOrder">13</prop>
					</obj>
					<obj name="item" class="SamplePropType" version="1">
						<prop name="name">Target Name</prop>
						<prop name="PropClass">TargetName</prop>
						<prop name="AnalysisClass">General</prop>
						<prop name="IsChannelProperty">1</prop>
						<prop name="SelectorOrder">14</prop>
						<prop name="ShowInSelector">0</prop>
						<prop name="ShowInTable">0</prop>
						<prop name="TableOrder">14</prop>
					</obj>
					<obj name="item" class="QuantSampleTypePropertyType" version="1">
						<prop name="name">Quantification Sample Type</prop>
						<prop name="PropClass">QuantSampleTypeProperty</prop>
						<prop name="AnalysisClass">Quantification Analysis</prop>
						<prop name="IsChannelProperty">1</prop>
						<prop name="SelectorOrder">15</prop>
						<prop name="ShowInSelector">0</prop>
						<prop name="ShowInTable">0</prop>
						<prop name="TableOrder">15</prop>
					</obj>
					<obj name="item" class="SamplePropType" version="1">
						<prop name="name">Concentration</prop>
						<prop name="PropClass">QuantConcProperty</prop>
						<prop name="AnalysisClass">Quantification Analysis</prop>
						<prop name="IsChannelProperty">1</prop>
						<prop name="SelectorOrder">16</prop>
						<prop name="ShowInSelector">0</prop>
						<prop name="ShowInTable">0</prop>
						<prop name="TableOrder">16</prop>
					</obj>
					<obj name="item" class="QuantCpType" version="1">
						<prop name="name">Cp Low</prop>
						<prop name="PropClass">QuantCpLowProp</prop>
						<prop name="AnalysisClass">Quantification Analysis</prop>
						<prop name="IsChannelProperty">1</prop>
						<prop name="SelectorOrder">17</prop>
						<prop name="ShowInSelector">0</prop>
						<prop name="ShowInTable">0</prop>
						<prop name="TableOrder">17</prop>
					</obj>
					<obj name="item" class="QuantCpType" version="1">
						<prop name="name">Cp High</prop>
						<prop name="PropClass">QuantCpHighProp</prop>
						<prop name="AnalysisClass">Quantification Analysis</prop>
						<prop name="IsChannelProperty">1</prop>
						<prop name="SelectorOrder">18</prop>
						<prop name="ShowInSelector">0</prop>
						<prop name="ShowInTable">0</prop>
						<prop name="TableOrder">18</prop>
					</obj>
					<obj name="item" class="GroupSampleTypePropertyType" version="1">
						<prop name="name">Melt Geno Sample Type</prop>
						<prop name="PropClass">GroupChannelTypeProp</prop>
						<prop name="AnalysisClass">Melt Geno</prop>
						<prop name="IsChannelProperty">1</prop>
						<prop name="SelectorOrder">19</prop>
						<prop name="ShowInSelector">0</prop>
						<prop name="ShowInTable">0</prop>
						<prop name="TableOrder">19</prop>
					</obj>
					<obj name="item" class="SamplePropType" version="1">
						<prop name="name">Melt Geno Genotype</prop>
						<prop name="PropClass">ChannelGenotype</prop>
						<prop name="AnalysisClass">Melt Geno</prop>
						<prop name="IsChannelProperty">1</prop>
						<prop name="SelectorOrder">20</prop>
						<prop name="ShowInSelector">0</prop>
						<prop name="ShowInTable">0</prop>
						<prop name="TableOrder">20</prop>
					</obj>
					<obj name="item" class="RQTargetPropertyType" version="1">
						<prop name="name">Target Type</prop>
						<prop name="PropClass">RQTargetProperty</prop>
						<prop name="AnalysisClass">Relative Quantification</prop>
						<prop name="IsChannelProperty">1</prop>
						<prop name="SelectorOrder">21</prop>
						<prop name="ShowInSelector">0</prop>
						<prop name="ShowInTable">0</prop>
						<prop name="TableOrder">21</prop>
					</obj>
					<obj name="item" class="RQSampleTargetPropertyType" version="1">
						<prop name="name">Combined Sample and Target Type</prop>
						<prop name="PropClass">RQSampleTargetProperty</prop>
						<prop name="AnalysisClass">Relative Quantification</prop>
						<prop name="IsChannelProperty">1</prop>
						<prop name="SelectorOrder">22</prop>
						<prop name="ShowInSelector">0</prop>
						<prop name="ShowInTable">0</prop>
						<prop name="TableOrder">22</prop>
					</obj>
					<obj name="item" class="SamplePropType" version="1">
						<prop name="name">Efficiency</prop>
						<prop name="PropClass">RQEffProp</prop>
						<prop name="AnalysisClass">Relative Quantification</prop>
						<prop name="IsChannelProperty">1</prop>
						<prop name="SelectorOrder">23</prop>
						<prop name="ShowInSelector">0</prop>
						<prop name="ShowInTable">0</prop>
						<prop name="TableOrder">23</prop>
					</obj>
					<obj name="item" class="GroupSampleTypePropertyTypeNoPos" version="1">
						<prop name="name">Scanning Sample Type</prop>
						<prop name="PropClass">GroupChannelTypeProp</prop>
						<prop name="AnalysisClass">Scanning</prop>
						<prop name="IsChannelProperty">1</prop>
						<prop name="SelectorOrder">24</prop>
						<prop name="ShowInSelector">0</prop>
						<prop name="ShowInTable">0</prop>
						<prop name="TableOrder">24</prop>
					</obj>
					<obj name="item" class="SamplePropType" version="1">
						<prop name="name">Scanning Genotype</prop>
						<prop name="PropClass">ChannelGenotype</prop>
						<prop name="AnalysisClass">Scanning</prop>
						<prop name="IsChannelProperty">1</prop>
						<prop name="SelectorOrder">25</prop>
						<prop name="ShowInSelector">0</prop>
						<prop name="ShowInTable">0</prop>
						<prop name="TableOrder">25</prop>
					</obj>
				</list>
			</obj>
			<obj name="SelectedChannels" class="TEMIntegerSet" version="1">
				<list name="Items" count="4">
					<prop name="Item">0</prop>
					<prop name="Item">1</prop>
					<prop name="Item">2</prop>
					<prop name="Item">3</prop>
				</list>
			</obj>
			<obj name="AnalysisProperties" class="ExpPropList" version="1">
				<list name="emlist" count="3">
					<obj name="PropertyObject" class="EndptGenoExtExp" version="3">
						<prop name="PropertyTypeName">Endpt External Experiment</prop>
					</obj>
					<obj name="PropertyObject" class="RQExtRefProp" version="3">
						<prop name="PropertyTypeName">ExtRef</prop>
						<prop name="RefExpProg">-1</prop>
					</obj>
					<obj name="PropertyObject" class="QuantUnitsProp" version="3">
						<prop name="PropertyTypeName">Units</prop>
					</obj>
				</list>
			</obj>
			<obj name="SampleInfoList" class="SamplePropInfoList" version="1">
				<list name="emlist" count="96">
					<obj name="item" class="SamplePropInfo" version="1">
						<obj name="ChannelProperties" class="ChanPropList" version="2">
							<obj name="ChannelProperties" class="EMList" version="1">
								<list name="emlist" count="4">
									<obj name="item" class="PropertyList" version="1">
										<list name="emlist" count="12">
											<obj name="PropertyObject" class="RQSampleTargetProperty" version="4">
												<prop name="PropertyTypeName">Combined Sample and Target Type</prop>
												<prop name="Position">0</prop>
												<prop name="IsDefault">0</prop>
												<obj name="ChannelProp" class="ChannelProperty" version="1">
													<prop name="ChannelIdx">0</prop>
												</obj>
											</obj>
											<obj name="PropertyObject" class="QuantConcProperty" version="4">
												<prop name="PropertyTypeName">Concentration</prop>
												<prop name="Position">0</prop>
												<prop name="IsDefault">1</prop>
												<prop name="Concentration">0</prop>
												<obj name="ChannelProp" class="ChannelProperty" version="1">
													<prop name="ChannelIdx">0</prop>
												</obj>
												<prop name="ReadOnly">1</prop>
											</obj>
											<obj name="PropertyObject" class="QuantCpHighProp" version="4">
												<prop name="PropertyTypeName">Cp High</prop>
												<prop name="Position">0</prop>
												<prop name="IsDefault">1</prop>
												<prop name="CpRangeHigh">0</prop>
												<obj name="ChannelProp" class="ChannelProperty" version="1">
													<prop name="ChannelIdx">0</prop>
												</obj>
												<prop name="ReadOnly">1</prop>
											</obj>
											<obj name="PropertyObject" class="QuantCpLowProp" version="4">
												<prop name="PropertyTypeName">Cp Low</prop>
												<prop name="Position">0</prop>
												<prop name="IsDefault">1</prop>
												<prop name="CpRangeLow">0</prop>
												<obj name="ChannelProp" class="ChannelProperty" version="1">
													<prop name="ChannelIdx">0</prop>
												</obj>
												<prop name="ReadOnly">1</prop>
											</obj>
											<obj name="PropertyObject" class="RQEffProp" version="4">
												<prop name="PropertyTypeName">Efficiency</prop>
												<prop name="Position">0</prop>
												<prop name="IsDefault">1</prop>
												<prop name="Efficiency">2</prop>
												<obj name="ChannelProp" class="ChannelProperty" version="1">
													<prop name="ChannelIdx">0</prop>
												</obj>
											</obj>
											<obj name="PropertyObject" class="ChannelGenotype" version="4">
												<prop name="PropertyTypeName">Melt Geno Genotype</prop>
												<prop name="Position">0</prop>
												<prop name="IsDefault">1</prop>
												<prop name="ReadOnly">1</prop>
												<obj name="ChannelProp" class="ChannelProperty" version="1">
													<prop name="ChannelIdx">0</prop>
												</obj>
											</obj>
											<obj name="PropertyObject" class="GroupChannelTypeProp" version="4">
												<prop name="PropertyTypeName">Melt Geno Sample Type</prop>
												<prop name="Position">0</prop>
												<prop name="IsDefault">0</prop>
												<prop name="GroupSampleType">mstUnknown</prop>
												<obj name="ChannelProp" class="ChannelProperty" version="1">
													<prop name="ChannelIdx">0</prop>
												</obj>
											</obj>
											<obj name="PropertyObject" class="QuantSampleTypeProperty" version="4">
												<prop name="PropertyTypeName">Quantification Sample Type</prop>
												<prop name="Position">0</prop>
												<prop name="IsDefault">0</prop>
												<prop name="SampleType">qsUnknown</prop>
												<obj name="ChannelProp" class="ChannelProperty" version="1">
													<prop name="ChannelIdx">0</prop>
												</obj>
											</obj>
											<obj name="PropertyObject" class="ChannelGenotype" version="4">
												<prop name="PropertyTypeName">Scanning Genotype</prop>
												<prop name="Position">0</prop>
												<prop name="IsDefault">1</prop>
												<prop name="ReadOnly">1</prop>
												<obj name="ChannelProp" class="ChannelProperty" version="1">
													<prop name="ChannelIdx">0</prop>
												</obj>
											</obj>
											<obj name="PropertyObject" class="GroupChannelTypeProp" version="4">
												<prop name="PropertyTypeName">Scanning Sample Type</prop>
												<prop name="Position">0</prop>
												<prop name="IsDefault">0</prop>
												<prop name="GroupSampleType">mstUnknown</prop>
												<obj name="ChannelProp" class="ChannelProperty" version="1">
													<prop name="ChannelIdx">0</prop>
												</obj>
											</obj>
											<obj name="PropertyObject" class="TargetName" version="4">
												<prop name="PropertyTypeName">Target Name</prop>
												<prop name="Position">0</prop>
												<prop name="IsDefault">1</prop>
												<obj name="ChannelProp" class="ChannelProperty" version="1">
													<prop name="ChannelIdx">0</prop>
												</obj>
											</obj>
											<obj name="PropertyObject" class="RQTargetProperty" version="4">
												<prop name="PropertyTypeName">Target Type</prop>
												<prop name="Position">0</prop>
												<prop name="IsDefault">0</prop>
												<prop name="TargetType">dtNone</prop>
												<obj name="ChannelProp" class="ChannelProperty" version="1">
													<prop name="ChannelIdx">0</prop>
												</obj>
											</obj>
										</list>
									</obj>
									<obj name="item" class="PropertyList" version="1">
										<list name="emlist" count="12">
											<obj name="PropertyObject" class="RQSampleTargetProperty" version="4">
												<prop name="PropertyTypeName">Combined Sample and Target Type</prop>
												<prop name="Position">0</prop>
												<prop name="IsDefault">0</prop>
												<obj name="ChannelProp" class="ChannelProperty" version="1">
													<prop name="ChannelIdx">1</prop>
												</obj>
											</obj>
											<obj name="PropertyObject" class="QuantConcProperty" version="4">
												<prop name="PropertyTypeName">Concentration</prop>
												<prop name="Position">0</prop>
												<prop name="IsDefault">1</prop>
												<prop name="Concentration">0</prop>
												<obj name="ChannelProp" class="ChannelProperty" version="1">
													<prop name="ChannelIdx">1</prop>
												</obj>
												<prop name="ReadOnly">1</prop>
											</obj>
											<obj name="PropertyObject" class="QuantCpHighProp" version="4">
												<prop name="PropertyTypeName">Cp High</prop>
												<prop name="Position">0</prop>
												<prop name="IsDefault">1</prop>
												<prop name="CpRangeHigh">0</prop>
												<obj name="ChannelProp" class="ChannelProperty" version="1">
													<prop name="ChannelIdx">1</prop>
												</obj>
												<prop name="ReadOnly">1</prop>
											</obj>
											<obj name="PropertyObject" class="QuantCpLowProp" version="4">
												<prop name="PropertyTypeName">Cp Low</prop>
												<prop name="Position">0</prop>
												<prop name="IsDefault">1</prop>
												<prop name="CpRangeLow">0</prop>
												<obj name="ChannelProp" class="ChannelProperty" version="1">
													<prop name="ChannelIdx">1</prop>
												</obj>
												<prop name="ReadOnly">1</prop>
											</obj>
											<obj name="PropertyObject" class="RQEffProp" version="4">
												<prop name="PropertyTypeName">Efficiency</prop>
												<prop name="Position">0</prop>
												<prop name="IsDefault">1</prop>
												<prop name="Efficiency">2</prop>
												<obj name="ChannelProp" class="ChannelProperty" version="1">
													<prop name="ChannelIdx">1</prop>
												</obj>
											</obj>
											<obj name="PropertyObject" class="ChannelGenotype" version="4">
												<prop name="PropertyTypeName">Melt Geno Genotype</prop>
												<prop name="Position">0</prop>
												<prop name="IsDefault">1</prop>
												<prop name="ReadOnly">1</prop>
												<obj name="ChannelProp" class="ChannelProperty" version="1">
													<prop name="ChannelIdx">1</prop>
												</obj>
											</obj>
											<obj name="PropertyObject" class="GroupChannelTypeProp" version="4">
												<prop name="PropertyTypeName">Melt Geno Sample Type</prop>
												<prop name="Position">0</prop>
												<prop name="IsDefault">0</prop>
												<prop name="GroupSampleType">mstUnknown</prop>
												<obj name="ChannelProp" class="ChannelProperty" version="1">
													<prop name="ChannelIdx">1</prop>
												</obj>
											</obj>
											<obj name="PropertyObject" class="QuantSampleTypeProperty" version="4">
												<prop name="PropertyTypeName">Quantification Sample Type</prop>
												<prop name="Position">0</prop>
												<prop name="IsDefault">0</prop>
												<prop name="SampleType">qsUnknown</prop>
												<obj name="ChannelProp" class="ChannelProperty" version="1">
													<prop name="ChannelIdx">1</prop>
												</obj>
											</obj>
											<obj name="PropertyObject" class="ChannelGenotype" version="4">
												<prop name="PropertyTypeName">Scanning Genotype</prop>
												<prop name="Position">0</prop>
												<prop name="IsDefault">1</prop>
												<prop name="ReadOnly">1</prop>
												<obj name="ChannelProp" class="ChannelProperty" version="1">
													<prop name="ChannelIdx">1</prop>
												</obj>
											</obj>
											<obj name="PropertyObject" class="GroupChannelTypeProp" version="4">
												<prop name="PropertyTypeName">Scanning Sample Type</prop>
												<prop name="Position">0</prop>
												<prop name="IsDefault">0</prop>
												<prop name="GroupSampleType">mstUnknown</prop>
												<obj name="ChannelProp" class="ChannelProperty" version="1">
													<prop name="ChannelIdx">1</prop>
												</obj>
											</obj>
											<obj name="PropertyObject" class="TargetName" version="4">
												<prop name="PropertyTypeName">Target Name</prop>
												<prop name="Position">0</prop>
												<prop name="IsDefault">1</prop>
												<obj name="ChannelProp" class="ChannelProperty" version="1">
													<prop name="ChannelIdx">1</prop>
												</obj>
											</obj>
											<obj name="PropertyObject" class="RQTargetProperty" version="4">
												<prop name="PropertyTypeName">Target Type</prop>
												<prop name="Position">0</prop>
												<prop name="IsDefault">0</prop>
												<prop name="TargetType">dtNone</prop>
												<obj name="ChannelProp" class="ChannelProperty" version="1">
													<prop name="ChannelIdx">1</prop>
												</obj>
											</obj>
										</list>
									</obj>
									<obj name="item" class="PropertyList" version="1">
										<list name="emlist" count="12">
											<obj name="PropertyObject" class="RQSampleTargetProperty" version="4">
												<prop name="PropertyTypeName">Combined Sample and Target Type</prop>
												<prop name="Position">0</prop>
												<prop name="IsDefault">0</prop>
												<obj name="ChannelProp" class="ChannelProperty" version="1">
													<prop name="ChannelIdx">2</prop>
												</obj>
											</obj>
											<obj name="PropertyObject" class="QuantConcProperty" version="4">
												<prop name="PropertyTypeName">Concentration</prop>
												<prop name="Position">0</prop>
												<prop name="IsDefault">1</prop>
												<prop name="Concentration">0</prop>
												<obj name="ChannelProp" class="ChannelProperty" version="1">
													<prop name="ChannelIdx">2</prop>
												</obj>
												<prop name="ReadOnly">1</prop>
											</obj>
											<obj name="PropertyObject" class="QuantCpHighProp" version="4">
												<prop name="PropertyTypeName">Cp High</prop>
												<prop name="Position">0</prop>
												<prop name="IsDefault">1</prop>
												<prop name="CpRangeHigh">0</prop>
												<obj name="ChannelProp" class="ChannelProperty" version="1">
													<prop name="ChannelIdx">2</prop>
												</obj>
												<prop name="ReadOnly">1</prop>
											</obj>
											<obj name="PropertyObject" class="QuantCpLowProp" version="4">
												<prop name="PropertyTypeName">Cp Low</prop>
												<prop name="Position">0</prop>
												<prop name="IsDefault">1</prop>
												<prop name="CpRangeLow">0</prop>
												<obj name="ChannelProp" class="ChannelProperty" version="1">
													<prop name="ChannelIdx">2</prop>
												</obj>
												<prop name="ReadOnly">1</prop>
											</obj>
											<obj name="PropertyObject" class="RQEffProp" version="4">
												<prop name="PropertyTypeName">Efficiency</prop>
												<prop name="Position">0</prop>
												<prop name="IsDefault">1</prop>
												<prop name="Efficiency">2</prop>
												<obj name="ChannelProp" class="ChannelProperty" version="1">
													<prop name="ChannelIdx">2</prop>
												</obj>
											</obj>
											<obj name="PropertyObject" class="ChannelGenotype" version="4">
												<prop name="PropertyTypeName">Melt Geno Genotype</prop>
												<prop name="Position">0</prop>
												<prop name="IsDefault">1</prop>
												<prop name="ReadOnly">1</prop>
												<obj name="ChannelProp" class="ChannelProperty" version="1">
													<prop name="ChannelIdx">2</prop>
												</obj>
											</obj>
											<obj name="PropertyObject" class="GroupChannelTypeProp" version="4">
												<prop name="PropertyTypeName">Melt Geno Sample Type</prop>
												<prop name="Position">0</prop>
												<prop name="IsDefault">0</prop>
												<prop name="GroupSampleType">mstUnknown</prop>
												<obj name="ChannelProp" class="ChannelProperty" version="1">
													<prop name="ChannelIdx">2</prop>
												</obj>
											</obj>
											<obj name="PropertyObject" class="QuantSampleTypeProperty" version="4">
												<prop name="PropertyTypeName">Quantification Sample Type</prop>
												<prop name="Position">0</prop>
												<prop name="IsDefault">0</prop>
												<prop name="SampleType">qsUnknown</prop>
												<obj name="ChannelProp" class="ChannelProperty" version="1">
													<prop name="ChannelIdx">2</prop>
												</obj>
											</obj>
											<obj name="PropertyObject" class="ChannelGenotype" version="4">
												<prop name="PropertyTypeName">Scanning Genotype</prop>
												<prop name="Position">0</prop>
												<prop name="IsDefault">1</prop>
												<prop name="ReadOnly">1</prop>
												<obj name="ChannelProp" class="ChannelProperty" version="1">
													<prop name="ChannelIdx">2</prop>
												</obj>
											</obj>
											<obj name="PropertyObject" class="GroupChannelTypeProp" version="4">
												<prop name="PropertyTypeName">Scanning Sample Type</prop>
												<prop name="Position">0</prop>
												<prop name="IsDefault">0</prop>
												<prop name="GroupSampleType">mstUnknown</prop>
												<obj name="ChannelProp" class="ChannelProperty" version="1">
													<prop name="ChannelIdx">2</prop>
												</obj>
											</obj>
											<obj name="PropertyObject" class="TargetName" version="4">
												<prop name="PropertyTypeName">Target Name</prop>
												<prop name="Position">0</prop>
												<prop name="IsDefault">1</prop>
												<obj name="ChannelProp" class="ChannelProperty" version="1">
													<prop name="ChannelIdx">2</prop>
												</obj>
											</obj>
											<obj name="PropertyObject" class="RQTargetProperty" version="4">
												<prop name="PropertyTypeName">Target Type</prop>
												<prop name="Position">0</prop>
												<prop name="IsDefault">0</prop>
												<prop name="TargetType">dtNone</prop>
												<obj name="ChannelProp" class="ChannelProperty" version="1">
													<prop name="ChannelIdx">2</prop>
												</obj>
											</obj>
										</list>
									</obj>
									<obj name="item" class="PropertyList" version="1">
										<list name="emlist" count="12">
											<obj name="PropertyObject" class="RQSampleTargetProperty" version="4">
												<prop name="PropertyTypeName">Combined Sample and Target Type</prop>
												<prop name="Position">0</prop>
												<prop name="IsDefault">0</prop>
												<obj name="ChannelProp" class="ChannelProperty" version="1">
													<prop name="ChannelIdx">3</prop>
												</obj>
											</obj>
											<obj name="PropertyObject" class="QuantConcProperty" version="4">
												<prop name="PropertyTypeName">Concentration</prop>
												<prop name="Position">0</prop>
												<prop name="IsDefault">1</prop>
												<prop name="Concentration">0</prop>
												<obj name="ChannelProp" class="ChannelProperty" version="1">
													<prop name="ChannelIdx">3</prop>
												</obj>
												<prop name="ReadOnly">1</prop>
											</obj>
											<obj name="PropertyObject" class="QuantCpHighProp" version="4">
												<prop name="PropertyTypeName">Cp High</prop>
												<prop name="Position">0</prop>
												<prop name="IsDefault">1</prop>
												<prop name="CpRangeHigh">0</prop>
												<obj name="ChannelProp" class="ChannelProperty" version="1">
													<prop name="ChannelIdx">3</prop>
												</obj>
												<prop name="ReadOnly">1</prop>
											</obj>
											<obj name="PropertyObject" class="QuantCpLowProp" version="4">
												<prop name="PropertyTypeName">Cp Low</prop>
												<prop name="Position">0</prop>
												<prop name="IsDefault">1</prop>
												<prop name="CpRangeLow">0</prop>
												<obj name="ChannelProp" class="ChannelProperty" version="1">
													<prop name="ChannelIdx">3</prop>
												</obj>
												<prop name="ReadOnly">1</prop>
											</obj>
											<obj name="PropertyObject" class="RQEffProp" version="4">
												<prop name="PropertyTypeName">Efficiency</prop>
												<prop name="Position">0</prop>
												<prop name="IsDefault">1</prop>
												<prop name="Efficiency">2</prop>
												<obj name="ChannelProp" class="ChannelProperty" version="1">
													<prop name="ChannelIdx">3</prop>
												</obj>
											</obj>
											<obj name="PropertyObject" class="ChannelGenotype" version="4">
												<prop name="PropertyTypeName">Melt Geno Genotype</prop>
												<prop name="Position">0</prop>
												<prop name="IsDefault">1</prop>
												<prop name="ReadOnly">1</prop>
												<obj name="ChannelProp" class="ChannelProperty" version="1">
													<prop name="ChannelIdx">3</prop>
												</obj>
											</obj>
											<obj name="PropertyObject" class="GroupChannelTypeProp" version="4">
												<prop name="PropertyTypeName">Melt Geno Sample Type</prop>
												<prop name="Position">0</prop>
												<prop name="IsDefault">0</prop>
												<prop name="GroupSampleType">mstUnknown</prop>
												<obj name="ChannelProp" class="ChannelProperty" version="1">
													<prop name="ChannelIdx">3</prop>
												</obj>
											</obj>
											<obj name="PropertyObject" class="QuantSampleTypeProperty" version="4">
												<prop name="PropertyTypeName">Quantification Sample Type</prop>
												<prop name="Position">0</prop>
												<prop name="IsDefault">0</prop>
												<prop name="SampleType">qsUnknown</prop>
												<obj name="ChannelProp" class="ChannelProperty" version="1">
													<prop name="ChannelIdx">3</prop>
												</obj>
											</obj>
											<obj name="PropertyObject" class="ChannelGenotype" version="4">
												<prop name="PropertyTypeName">Scanning Genotype</prop>
												<prop name="Position">0</prop>
												<prop name="IsDefault">1</prop>
												<prop name="ReadOnly">1</prop>
												<obj name="ChannelProp" class="ChannelProperty" version="1">
													<prop name="ChannelIdx">3</prop>
												</obj>
											</obj>
											<obj name="PropertyObject" class="GroupChannelTypeProp" version="4">
												<prop name="PropertyTypeName">Scanning Sample Type</prop>
												<prop name="Position">0</prop>
												<prop name="IsDefault">0</prop>
												<prop name="GroupSampleType">mstUnknown</prop>
												<obj name="ChannelProp" class="ChannelProperty" version="1">
													<prop name="ChannelIdx">3</prop>
												</obj>
											</obj>
											<obj name="PropertyObject" class="TargetName" version="4">
												<prop name="PropertyTypeName">Target Name</prop>
												<prop name="Position">0</prop>
												<prop name="IsDefault">1</prop>
												<obj name="ChannelProp" class="ChannelProperty" version="1">
													<prop name="ChannelIdx">3</prop>
												</obj>
											</obj>
											<obj name="PropertyObject" class="RQTargetProperty" version="4">
												<prop name="PropertyTypeName">Target Type</prop>
												<prop name="Position">0</prop>
												<prop name="IsDefault">0</prop>
												<prop name="TargetType">dtNone</prop>
												<obj name="ChannelProp" class="ChannelProperty" version="1">
													<prop name="ChannelIdx">3</prop>
												</obj>
											</obj>
										</list>
									</obj>
								</list>
							</obj>
						</obj>
						<prop name="ChannelPropertyCount">4</prop>
						<prop name="ContainerPosition">0</prop>
						<prop name="HasSampleProperties">1</prop>
						<obj name="SampleProperties" class="PropertyList" version="1">
							<list name="emlist" count="14">
								<obj name="PropertyObject" class="SamplePrefColor" version="4">
									<prop name="PropertyTypeName">Color</prop>
									<prop name="Position">0</prop>
									<prop name="IsDefault">0</prop>
									<prop name="Color">$00FF8000</prop>
								</obj>
								<obj name="PropertyObject" class="DominantChannelProp" version="4">
									<prop name="PropertyTypeName">Dominant Channel</prop>
									<prop name="Position">0</prop>
									<prop name="IsDefault">0</prop>
									<prop name="DominantChannel">0</prop>
								</obj>
								<obj name="PropertyObject" class="Genotype" version="4">
									<prop name="PropertyTypeName">EndPt Genotype</prop>
									<prop name="Position">0</prop>
									<prop name="IsDefault">1</prop>
									<prop name="ReadOnly">1</prop>
								</obj>
								<obj name="PropertyObject" class="GroupingSample" version="4">
									<prop name="PropertyTypeName">EndPt Sample Type</prop>
									<prop name="Position">0</prop>
									<prop name="IsDefault">0</prop>
									<prop name="GroupSampleType">mstUnknown</prop>
								</obj>
								<obj name="PropertyObject" class="SamplePrefLineStyle" version="4">
									<prop name="PropertyTypeName">Line Style</prop>
									<prop name="Position">0</prop>
									<prop name="IsDefault">0</prop>
									<prop name="LineStyle">psSolid</prop>
								</obj>
								<obj name="PropertyObject" class="GenSampleEditNotes" version="4">
									<prop name="PropertyTypeName">Notes</prop>
									<prop name="Position">0</prop>
									<prop name="IsDefault">1</prop>
								</obj>
								<obj name="PropertyObject" class="SamplePrefPointStyle" version="4">
									<prop name="PropertyTypeName">Point Style</prop>
									<prop name="Position">0</prop>
									<prop name="IsDefault">0</prop>
									<prop name="PointStyle">psNothing</prop>
								</obj>
								<obj name="PropertyObject" class="GenSampleEditPosition" version="4">
									<prop name="PropertyTypeName">Position</prop>
									<prop name="Position">0</prop>
									<prop name="IsDefault">1</prop>
								</obj>
								<obj name="PropertyObject" class="GenSampleEditReplicate" version="4">
									<prop name="PropertyTypeName">Replicate of</prop>
									<prop name="Position">0</prop>
									<prop name="IsDefault">1</prop>
									<prop name="ReplicateOf">-1</prop>
								</obj>
								<obj name="PropertyObject" class="HTCSampleID" version="4">
									<prop name="PropertyTypeName">Sample ID</prop>
									<prop name="Position">0</prop>
									<prop name="IsDefault">1</prop>
								</obj>
								<obj name="PropertyObject" class="GenSampleEditName" version="4">
									<prop name="PropertyTypeName">Sample Name</prop>
									<prop name="Position">0</prop>
									<prop name="IsDefault">1</prop>
									<prop name="name">Sample 1</prop>
								</obj>
								<obj name="PropertyObject" class="HTCSamplePrepNotes" version="4">
									<prop name="PropertyTypeName">Sample Prep Notes</prop>
									<prop name="Position">0</prop>
									<prop name="IsDefault">1</prop>
								</obj>
								<obj name="PropertyObject" class="GenSampleEditSubset" version="4">
									<prop name="PropertyTypeName">Subsets</prop>
									<prop name="Position">0</prop>
									<prop name="IsDefault">1</prop>
								</obj>
								<obj name="PropertyObject" class="SamplePrefWidth" version="5">
									<prop name="PropertyTypeName">Width</prop>
									<prop name="Position">0</prop>
									<prop name="IsDefault">1</prop>
									<prop name="Width">1</prop>
								</obj>
							</list>
						</obj>
					</obj>
					<obj name="item" class="SamplePropInfo" version="1">
						<obj name="ChannelProperties" class="ChanPropList" version="2">
							<obj name="ChannelProperties" class="EMList" version="1">
								<list name="emlist" count="4">
									<obj name="item" class="PropertyList" version="1">
										<list name="emlist" count="12">
											<obj name="PropertyObject" class="RQSampleTargetProperty" version="4">
												<prop name="PropertyTypeName">Combined Sample and Target Type</prop>
												<prop name="Position">1</prop>
												<prop name="IsDefault">0</prop>
												<obj name="ChannelProp" class="ChannelProperty" version="1">
													<prop name="ChannelIdx">0</prop>
												</obj>
											</obj>
											<obj name="PropertyObject" class="QuantConcProperty" version="4">
												<prop name="PropertyTypeName">Concentration</prop>
												<prop name="Position">1</prop>
												<prop name="IsDefault">1</prop>
												<prop name="Concentration">0</prop>
												<obj name="ChannelProp" class="ChannelProperty" version="1">
													<prop name="ChannelIdx">0</prop>
												</obj>
												<prop name="ReadOnly">1</prop>
											</obj>
											<obj name="PropertyObject" class="QuantCpHighProp" version="4">
												<prop name="PropertyTypeName">Cp High</prop>
												<prop name="Position">1</prop>
												<prop name="IsDefault">1</prop>
												<prop name="CpRangeHigh">0</prop>
												<obj name="ChannelProp" class="ChannelProperty" version="1">
													<prop name="ChannelIdx">0</prop>
												</obj>
												<prop name="ReadOnly">1</prop>
											</obj>
											<obj name="PropertyObject" class="QuantCpLowProp" version="4">
												<prop name="PropertyTypeName">Cp Low</prop>
												<prop name="Position">1</prop>
												<prop name="IsDefault">1</prop>
												<prop name="CpRangeLow">0</prop>
												<obj name="ChannelProp" class="ChannelProperty" version="1">
													<prop name="ChannelIdx">0</prop>
												</obj>
												<prop name="ReadOnly">1</prop>
											</obj>
											<obj name="PropertyObject" class="RQEffProp" version="4">
												<prop name="PropertyTypeName">Efficiency</prop>
												<prop name="Position">1</prop>
												<prop name="IsDefault">1</prop>
												<prop name="Efficiency">2</prop>
												<obj name="ChannelProp" class="ChannelProperty" version="1">
													<prop name="ChannelIdx">0</prop>
												</obj>
											</obj>
											<obj name="PropertyObject" class="ChannelGenotype" version="4">
												<prop name="PropertyTypeName">Melt Geno Genotype</prop>
												<prop name="Position">1</prop>
												<prop name="IsDefault">1</prop>
												<prop name="ReadOnly">1</prop>
												<obj name="ChannelProp" class="ChannelProperty" version="1">
													<prop name="ChannelIdx">0</prop>
												</obj>
											</obj>
											<obj name="PropertyObject" class="GroupChannelTypeProp" version="4">
												<prop name="PropertyTypeName">Melt Geno Sample Type</prop>
												<prop name="Position">1</prop>
												<prop name="IsDefault">0</prop>
												<prop name="GroupSampleType">mstUnknown</prop>
												<obj name="ChannelProp" class="ChannelProperty" version="1">
													<prop name="ChannelIdx">0</prop>
												</obj>
											</obj>
											<obj name="PropertyObject" class="QuantSampleTypeProperty" version="4">
												<prop name="PropertyTypeName">Quantification Sample Type</prop>
												<prop name="Position">1</prop>
												<prop name="IsDefault">0</prop>
												<prop name="SampleType">qsUnknown</prop>
												<obj name="ChannelProp" class="ChannelProperty" version="1">
													<prop name="ChannelIdx">0</prop>
												</obj>
											</obj>
											<obj name="PropertyObject" class="ChannelGenotype" version="4">
												<prop name="PropertyTypeName">Scanning Genotype</prop>
												<prop name="Position">1</prop>
												<prop name="IsDefault">1</prop>
												<prop name="ReadOnly">1</prop>
												<obj name="ChannelProp" class="ChannelProperty" version="1">
													<prop name="ChannelIdx">0</prop>
												</obj>
											</obj>
											<obj name="PropertyObject" class="GroupChannelTypeProp" version="4">
												<prop name="PropertyTypeName">Scanning Sample Type</prop>
												<prop name="Position">1</prop>
												<prop name="IsDefault">0</prop>
												<prop name="GroupSampleType">mstUnknown</prop>
												<obj name="ChannelProp" class="ChannelProperty" version="1">
													<prop name="ChannelIdx">0</prop>
												</obj>
											</obj>
											<obj name="PropertyObject" class="TargetName" version="4">
												<prop name="PropertyTypeName">Target Name</prop>
												<prop name="Position">1</prop>
												<prop name="IsDefault">1</prop>
												<obj name="ChannelProp" class="ChannelProperty" version="1">
													<prop name="ChannelIdx">0</prop>
												</obj>
											</obj>
											<obj name="PropertyObject" class="RQTargetProperty" version="4">
												<prop name="PropertyTypeName">Target Type</prop>
												<prop name="Position">1</prop>
												<prop name="IsDefault">0</prop>
												<prop name="TargetType">dtNone</prop>
												<obj name="ChannelProp" class="ChannelProperty" version="1">
													<prop name="ChannelIdx">0</prop>
												</obj>
											</obj>
										</list>
									</obj>
									<obj name="item" class="PropertyList" version="1">
										<list name="emlist" count="12">
											<obj name="PropertyObject" class="RQSampleTargetProperty" version="4">
												<prop name="PropertyTypeName">Combined Sample and Target Type</prop>
												<prop name="Position">1</prop>
												<prop name="IsDefault">0</prop>
												<obj name="ChannelProp" class="ChannelProperty" version="1">
													<prop name="ChannelIdx">1</prop>
												</obj>
											</obj>
											<obj name="PropertyObject" class="QuantConcProperty" version="4">
												<prop name="PropertyTypeName">Concentration</prop>
												<prop name="Position">1</prop>
												<prop name="IsDefault">1</prop>
												<prop name="Concentration">0</prop>
												<obj name="ChannelProp" class="ChannelProperty" version="1">
													<prop name="ChannelIdx">1</prop>
												</obj>
												<prop name="ReadOnly">1</prop>
											</obj>
											<obj name="PropertyObject" class="QuantCpHighProp" version="4">
												<prop name="PropertyTypeName">Cp High</prop>
												<prop name="Position">1</prop>
												<prop name="IsDefault">1</prop>
												<prop name="CpRangeHigh">0</prop>
												<obj name="ChannelProp" class="ChannelProperty" version="1">
													<prop name="ChannelIdx">1</prop>
												</obj>
												<prop name="ReadOnly">1</prop>
											</obj>
											<obj name="PropertyObject" class="QuantCpLowProp" version="4">
												<prop name="PropertyTypeName">Cp Low</prop>
												<prop name="Position">1</prop>
												<prop name="IsDefault">1</prop>
												<prop name="CpRangeLow">0</prop>
												<obj name="ChannelProp" class="ChannelProperty" version="1">
													<prop name="ChannelIdx">1</prop>
												</obj>
												<prop name="ReadOnly">1</prop>
											</obj>
											<obj name="PropertyObject" class="RQEffProp" version="4">
												<prop name="PropertyTypeName">Efficiency</prop>
												<prop name="Position">1</prop>
												<prop name="IsDefault">1</prop>
												<prop name="Efficiency">2</prop>
												<obj name="ChannelProp" class="ChannelProperty" version="1">
													<prop name="ChannelIdx">1</prop>
												</obj>
											</obj>
											<obj name="PropertyObject" class="ChannelGenotype" version="4">
												<prop name="PropertyTypeName">Melt Geno Genotype</prop>
												<prop name="Position">1</prop>
												<prop name="IsDefault">1</prop>
												<prop name="ReadOnly">1</prop>
												<obj name="ChannelProp" class="ChannelProperty" version="1">
													<prop name="ChannelIdx">1</prop>
												</obj>
											</obj>
											<obj name="PropertyObject" class="GroupChannelTypeProp" version="4">
												<prop name="PropertyTypeName">Melt Geno Sample Type</prop>
												<prop name="Position">1</prop>
												<prop name="IsDefault">0</prop>
												<prop name="GroupSampleType">mstUnknown</prop>
												<obj name="ChannelProp" class="ChannelProperty" version="1">
													<prop name="ChannelIdx">1</prop>
												</obj>
											</obj>
											<obj name="PropertyObject" class="QuantSampleTypeProperty" version="4">
												<prop name="PropertyTypeName">Quantification Sample Type</prop>
												<prop name="Position">1</prop>
												<prop name="IsDefault">0</prop>
												<prop name="SampleType">qsUnknown</prop>
												<obj name="ChannelProp" class="ChannelProperty" version="1">
													<prop name="ChannelIdx">1</prop>
												</obj>
											</obj>
											<obj name="PropertyObject" class="ChannelGenotype" version="4">
												<prop name="PropertyTypeName">Scanning Genotype</prop>
												<prop name="Position">1</prop>
												<prop name="IsDefault">1</prop>
												<prop name="ReadOnly">1</prop>
												<obj name="ChannelProp" class="ChannelProperty" version="1">
													<prop name="ChannelIdx">1</prop>
												</obj>
											</obj>
											<obj name="PropertyObject" class="GroupChannelTypeProp" version="4">
												<prop name="PropertyTypeName">Scanning Sample Type</prop>
												<prop name="Position">1</prop>
												<prop name="IsDefault">0</prop>
												<prop name="GroupSampleType">mstUnknown</prop>
												<obj name="ChannelProp" class="ChannelProperty" version="1">
													<prop name="ChannelIdx">1</prop>
												</obj>
											</obj>
											<obj name="PropertyObject" class="TargetName" version="4">
												<prop name="PropertyTypeName">Target Name</prop>
												<prop name="Position">1</prop>
												<prop name="IsDefault">1</prop>
												<obj name="ChannelProp" class="ChannelProperty" version="1">
													<prop name="ChannelIdx">1</prop>
												</obj>
											</obj>
											<obj name="PropertyObject" class="RQTargetProperty" version="4">
												<prop name="PropertyTypeName">Target Type</prop>
												<prop name="Position">1</prop>
												<prop name="IsDefault">0</prop>
												<prop name="TargetType">dtNone</prop>
												<obj name="ChannelProp" class="ChannelProperty" version="1">
													<prop name="ChannelIdx">1</prop>
												</obj>
											</obj>
										</list>
									</obj>
									<obj name="item" class="PropertyList" version="1">
										<list name="emlist" count="12">
											<obj name="PropertyObject" class="RQSampleTargetProperty" version="4">
												<prop name="PropertyTypeName">Combined Sample and Target Type</prop>
												<prop name="Position">1</prop>
												<prop name="IsDefault">0</prop>
												<obj name="ChannelProp" class="ChannelProperty" version="1">
													<prop name="ChannelIdx">2</prop>
												</obj>
											</obj>
											<obj name="PropertyObject" class="QuantConcProperty" version="4">
												<prop name="PropertyTypeName">Concentration</prop>
												<prop name="Position">1</prop>
												<prop name="IsDefault">1</prop>
												<prop name="Concentration">0</prop>
												<obj name="ChannelProp" class="ChannelProperty" version="1">
													<prop name="ChannelIdx">2</prop>
												</obj>
												<prop name="ReadOnly">1</prop>
											</obj>
											<obj name="PropertyObject" class="QuantCpHighProp" version="4">
												<prop name="PropertyTypeName">Cp High</prop>
												<prop name="Position">1</prop>
												<prop name="IsDefault">1</prop>
												<prop name="CpRangeHigh">0</prop>
												<obj name="ChannelProp" class="ChannelProperty" version="1">
													<prop name="ChannelIdx">2</prop>
												</obj>
												<prop name="ReadOnly">1</prop>
											</obj>
											<obj name="PropertyObject" class="QuantCpLowProp" version="4">
												<prop name="PropertyTypeName">Cp Low</prop>
												<prop name="Position">1</prop>
												<prop name="IsDefault">1</prop>
												<prop name="CpRangeLow">0</prop>
												<obj name="ChannelProp" class="ChannelProperty" version="1">
													<prop name="ChannelIdx">2</prop>
												</obj>
												<prop name="ReadOnly">1</prop>
											</obj>
											<obj name="PropertyObject" class="RQEffProp" version="4">
												<prop name="PropertyTypeName">Efficiency</prop>
												<prop name="Position">1</prop>
												<prop name="IsDefault">1</prop>
												<prop name="Efficiency">2</prop>
												<obj name="ChannelProp" class="ChannelProperty" version="1">
													<prop name="ChannelIdx">2</prop>
												</obj>
											</obj>
											<obj name="PropertyObject" class="ChannelGenotype" version="4">
												<prop name="PropertyTypeName">Melt Geno Genotype</prop>
												<prop name="Position">1</prop>
												<prop name="IsDefault">1</prop>
												<prop name="ReadOnly">1</prop>
												<obj name="ChannelProp" class="ChannelProperty" version="1">
													<prop name="ChannelIdx">2</prop>
												</obj>
											</obj>
											<obj name="PropertyObject" class="GroupChannelTypeProp" version="4">
												<prop name="PropertyTypeName">Melt Geno Sample Type</prop>
												<prop name="Position">1</prop>
												<prop name="IsDefault">0</prop>
												<prop name="GroupSampleType">mstUnknown</prop>
												<obj name="ChannelProp" class="ChannelProperty" version="1">
													<prop name="ChannelIdx">2</prop>
												</obj>
											</obj>
											<obj name="PropertyObject" class="QuantSampleTypeProperty" version="4">
												<prop name="PropertyTypeName">Quantification Sample Type</prop>
												<prop name="Position">1</prop>
												<prop name="IsDefault">0</prop>
												<prop name="SampleType">qsUnknown</prop>
												<obj name="ChannelProp" class="ChannelProperty" version="1">
													<prop name="ChannelIdx">2</prop>
												</obj>
											</obj>
											<obj name="PropertyObject" class="ChannelGenotype" version="4">
												<prop name="PropertyTypeName">Scanning Genotype</prop>
												<prop name="Position">1</prop>
												<prop name="IsDefault">1</prop>
												<prop name="ReadOnly">1</prop>
												<obj name="ChannelProp" class="ChannelProperty" version="1">
													<prop name="ChannelIdx">2</prop>
												</obj>
											</obj>
											<obj name="PropertyObject" class="GroupChannelTypeProp" version="4">
												<prop name="PropertyTypeName">Scanning Sample Type</prop>
												<prop name="Position">1</prop>
												<prop name="IsDefault">0</prop>
												<prop name="GroupSampleType">mstUnknown</prop>
												<obj name="ChannelProp" class="ChannelProperty" version="1">
													<prop name="ChannelIdx">2</prop>
												</obj>
											</obj>
											<obj name="PropertyObject" class="TargetName" version="4">
												<prop name="PropertyTypeName">Target Name</prop>
												<prop name="Position">1</prop>
												<prop name="IsDefault">1</prop>
												<obj name="ChannelProp" class="ChannelProperty" version="1">
													<prop name="ChannelIdx">2</prop>
												</obj>
											</obj>
											<obj name="PropertyObject" class="RQTargetProperty" version="4">
												<prop name="PropertyTypeName">Target Type</prop>
												<prop name="Position">1</prop>
												<prop name="IsDefault">0</prop>
												<prop name="TargetType">dtNone</prop>
												<obj name="ChannelProp" class="ChannelProperty" version="1">
													<prop name="ChannelIdx">2</prop>
												</obj>
											</obj>
										</list>
									</obj>
									<obj name="item" class="PropertyList" version="1">
										<list name="emlist" count="12">
											<obj name="PropertyObject" class="RQSampleTargetProperty" version="4">
												<prop name="PropertyTypeName">Combined Sample and Target Type</prop>
												<prop name="Position">1</prop>
												<prop name="IsDefault">0</prop>
												<obj name="ChannelProp" class="ChannelProperty" version="1">
													<prop name="ChannelIdx">3</prop>
												</obj>
											</obj>
											<obj name="PropertyObject" class="QuantConcProperty" version="4">
												<prop name="PropertyTypeName">Concentration</prop>
												<prop name="Position">1</prop>
												<prop name="IsDefault">1</prop>
												<prop name="Concentration">0</prop>
												<obj name="ChannelProp" class="ChannelProperty" version="1">
													<prop name="ChannelIdx">3</prop>
												</obj>
												<prop name="ReadOnly">1</prop>
											</obj>
											<obj name="PropertyObject" class="QuantCpHighProp" version="4">
												<prop name="PropertyTypeName">Cp High</prop>
												<prop name="Position">1</prop>
												<prop name="IsDefault">1</prop>
												<prop name="CpRangeHigh">0</prop>
												<obj name="ChannelProp" class="ChannelProperty" version="1">
													<prop name="ChannelIdx">3</prop>
												</obj>
												<prop name="ReadOnly">1</prop>
											</obj>
											<obj name="PropertyObject" class="QuantCpLowProp" version="4">
												<prop name="PropertyTypeName">Cp Low</prop>
												<prop name="Position">1</prop>
												<prop name="IsDefault">1</prop>
												<prop name="CpRangeLow">0</prop>
												<obj name="ChannelProp" class="ChannelProperty" version="1">
													<prop name="ChannelIdx">3</prop>
												</obj>
												<prop name="ReadOnly">1</prop>
											</obj>
											<obj name="PropertyObject" class="RQEffProp" version="4">
												<prop name="PropertyTypeName">Efficiency</prop>
												<prop name="Position">1</prop>
												<prop name="IsDefault">1</prop>
												<prop name="Efficiency">2</prop>
												<obj name="ChannelProp" class="ChannelProperty" version="1">
													<prop name="ChannelIdx">3</prop>
												</obj>
											</obj>
											<obj name="PropertyObject" class="ChannelGenotype" version="4">
												<prop name="PropertyTypeName">Melt Geno Genotype</prop>
												<prop name="Position">1</prop>
												<prop name="IsDefault">1</prop>
												<prop name="ReadOnly">1</prop>
												<obj name="ChannelProp" class="ChannelProperty" version="1">
													<prop name="ChannelIdx">3</prop>
												</obj>
											</obj>
											<obj name="PropertyObject" class="GroupChannelTypeProp" version="4">
												<prop name="PropertyTypeName">Melt Geno Sample Type</prop>
												<prop name="Position">1</prop>
												<prop name="IsDefault">0</prop>
												<prop name="GroupSampleType">mstUnknown</prop>
												<obj name="ChannelProp" class="ChannelProperty" version="1">
													<prop name="ChannelIdx">3</prop>
												</obj>
											</obj>
											<obj name="PropertyObject" class="QuantSampleTypeProperty" version="4">
												<prop name="PropertyTypeName">Quantification Sample Type</prop>
												<prop name="Position">1</prop>
												<prop name="IsDefault">0</prop>
												<prop name="SampleType">qsUnknown</prop>
												<obj name="ChannelProp" class="ChannelProperty" version="1">
													<prop name="ChannelIdx">3</prop>
												</obj>
											</obj>
											<obj name="PropertyObject" class="ChannelGenotype" version="4">
												<prop name="PropertyTypeName">Scanning Genotype</prop>
												<prop name="Position">1</prop>
												<prop name="IsDefault">1</prop>
												<prop name="ReadOnly">1</prop>
												<obj name="ChannelProp" class="ChannelProperty" version="1">
													<prop name="ChannelIdx">3</prop>
												</obj>
											</obj>
											<obj name="PropertyObject" class="GroupChannelTypeProp" version="4">
												<prop name="PropertyTypeName">Scanning Sample Type</prop>
												<prop name="Position">1</prop>
												<prop name="IsDefault">0</prop>
												<prop name="GroupSampleType">mstUnknown</prop>
												<obj name="ChannelProp" class="ChannelProperty" version="1">
													<prop name="ChannelIdx">3</prop>
												</obj>
											</obj>
											<obj name="PropertyObject" class="TargetName" version="4">
												<prop name="PropertyTypeName">Target Name</prop>
												<prop name="Position">1</prop>
												<prop name="IsDefault">1</prop>
												<obj name="ChannelProp" class="ChannelProperty" version="1">
													<prop name="ChannelIdx">3</prop>
												</obj>
											</obj>
											<obj name="PropertyObject" class="RQTargetProperty" version="4">
												<prop name="PropertyTypeName">Target Type</prop>
												<prop name="Position">1</prop>
												<prop name="IsDefault">0</prop>
												<prop name="TargetType">dtNone</prop>
												<obj name="ChannelProp" class="ChannelProperty" version="1">
													<prop name="ChannelIdx">3</prop>
												</obj>
											</obj>
										</list>
									</obj>
								</list>
							</obj>
						</obj>
						<prop name="ChannelPropertyCount">4</prop>
						<prop name="ContainerPosition">1</prop>
						<prop name="HasSampleProperties">1</prop>
						<obj name="SampleProperties" class="PropertyList" version="1">
							<list name="emlist" count="14">
								<obj name="PropertyObject" class="SamplePrefColor" version="4">
									<prop name="PropertyTypeName">Color</prop>
									<prop name="Position">1</prop>
									<prop name="IsDefault">0</prop>
									<prop name="Color">clRed</prop>
								</obj>
								<obj name="PropertyObject" class="DominantChannelProp" version="4">
									<prop name="PropertyTypeName">Dominant Channel</prop>
									<prop name="Position">1</prop>
									<prop name="IsDefault">0</prop>
									<prop name="DominantChannel">0</prop>
								</obj>
								<obj name="PropertyObject" class="Genotype" version="4">
									<prop name="PropertyTypeName">EndPt Genotype</prop>
									<prop name="Position">1</prop>
									<prop name="IsDefault">1</prop>
									<prop name="ReadOnly">1</prop>
								</obj>
								<obj name="PropertyObject" class="GroupingSample" version="4">
									<prop name="PropertyTypeName">EndPt Sample Type</prop>
									<prop name="Position">1</prop>
									<prop name="IsDefault">0</prop>
									<prop name="GroupSampleType">mstUnknown</prop>
								</obj>
								<obj name="PropertyObject" class="SamplePrefLineStyle" version="4">
									<prop name="PropertyTypeName">Line Style</prop>
									<prop name="Position">1</prop>
									<prop name="IsDefault">0</prop>
									<prop name="LineStyle">psSolid</prop>
								</obj>
								<obj name="PropertyObject" class="GenSampleEditNotes" version="4">
									<prop name="PropertyTypeName">Notes</prop>
									<prop name="Position">1</prop>
									<prop name="IsDefault">1</prop>
								</obj>
								<obj name="PropertyObject" class="SamplePrefPointStyle" version="4">
									<prop name="PropertyTypeName">Point Style</prop>
									<prop name="Position">1</prop>
									<prop name="IsDefault">0</prop>
									<prop name="PointStyle">psNothing</prop>
								</obj>
								<obj name="PropertyObject" class="GenSampleEditPosition" version="4">
									<prop name="PropertyTypeName">Position</prop>
									<prop name="Position">1</prop>
									<prop name="IsDefault">1</prop>
								</obj>
								<obj name="PropertyObject" class="GenSampleEditReplicate" version="4">
									<prop name="PropertyTypeName">Replicate of</prop>
									<prop name="Position">1</prop>
									<prop name="IsDefault">1</prop>
									<prop name="ReplicateOf">-1</prop>
								</obj>
								<obj name="PropertyObject" class="HTCSampleID" version="4">
									<prop name="PropertyTypeName">Sample ID</prop>
									<prop name="Position">1</prop>
									<prop name="IsDefault">1</prop>
								</obj>
								<obj name="PropertyObject" class="GenSampleEditName" version="4">
									<prop name="PropertyTypeName">Sample Name</prop>
									<prop name="Position">1</prop>
									<prop name="IsDefault">1</prop>
									<prop name="name">Sample 2</prop>
								</obj>
								<obj name="PropertyObject" class="HTCSamplePrepNotes" version="4">
									<prop name="PropertyTypeName">Sample Prep Notes</prop>
									<prop name="Position">1</prop>
									<prop name="IsDefault">1</prop>
								</obj>
								<obj name="PropertyObject" class="GenSampleEditSubset" version="4">
									<prop name="PropertyTypeName">Subsets</prop>
									<prop name="Position">1</prop>
									<prop name="IsDefault">1</prop>
								</obj>
								<obj name="PropertyObject" class="SamplePrefWidth" version="5">
									<prop name="PropertyTypeName">Width</prop>
									<prop name="Position">1</prop>
									<prop name="IsDefault">1</prop>
									<prop name="Width">1</prop>
								</obj>
							</list>
						</obj>
					</obj>
					<obj name="item" class="SamplePropInfo" version="1">
						<obj name="ChannelProperties" class="ChanPropList" version="2">
							<obj name="ChannelProperties" class="EMList" version="1">
								<list name="emlist" count="4">
									<obj name="item" class="PropertyList" version="1">
										<list name="emlist" count="12">
											<obj name="PropertyObject" class="RQSampleTargetProperty" version="4">
												<prop name="PropertyTypeName">Combined Sample and Target Type</prop>
												<prop name="Position">2</prop>
												<prop name="IsDefault">0</prop>
												<obj name="ChannelProp" class="ChannelProperty" version="1">
													<prop name="ChannelIdx">0</prop>
												</obj>
											</obj>
											<obj name="PropertyObject" class="QuantConcProperty" version="4">
												<prop name="PropertyTypeName">Concentration</prop>
												<prop name="Position">2</prop>
												<prop name="IsDefault">1</prop>
												<prop name="Concentration">0</prop>
												<obj name="ChannelProp" class="ChannelProperty" version="1">
													<prop name="ChannelIdx">0</prop>
												</obj>
												<prop name="ReadOnly">1</prop>
											</obj>
											<obj name="PropertyObject" class="QuantCpHighProp" version="4">
												<prop name="PropertyTypeName">Cp High</prop>
												<prop name="Position">2</prop>
												<prop name="IsDefault">1</prop>
												<prop name="CpRangeHigh">0</prop>
												<obj name="ChannelProp" class="ChannelProperty" version="1">
													<prop name="ChannelIdx">0</prop>
												</obj>
												<prop name="ReadOnly">1</prop>
											</obj>
											<obj name="PropertyObject" class="QuantCpLowProp" version="4">
												<prop name="PropertyTypeName">Cp Low</prop>
												<prop name="Position">2</prop>
												<prop name="IsDefault">1</prop>
												<prop name="CpRangeLow">0</prop>
												<obj name="ChannelProp" class="ChannelProperty" version="1">
													<prop name="ChannelIdx">0</prop>
												</obj>
												<prop name="ReadOnly">1</prop>
											</obj>
											<obj name="PropertyObject" class="RQEffProp" version="4">
												<prop name="PropertyTypeName">Efficiency</prop>
												<prop name="Position">2</prop>
												<prop name="IsDefault">1</prop>
												<prop name="Efficiency">2</prop>
												<obj name="ChannelProp" class="ChannelProperty" version="1">
													<prop name="ChannelIdx">0</prop>
												</obj>
											</obj>
											<obj name="PropertyObject" class="ChannelGenotype" version="4">
												<prop name="PropertyTypeName">Melt Geno Genotype</prop>
												<prop name="Position">2</prop>
												<prop name="IsDefault">1</prop>
												<prop name="ReadOnly">1</prop>
												<obj name="ChannelProp" class="ChannelProperty" version="1">
													<prop name="ChannelIdx">0</prop>
												</obj>
											</obj>
											<obj name="PropertyObject" class="GroupChannelTypeProp" version="4">
												<prop name="PropertyTypeName">Melt Geno Sample Type</prop>
												<prop name="Position">2</prop>
												<prop name="IsDefault">0</prop>
												<prop name="GroupSampleType">mstUnknown</prop>
												<obj name="ChannelProp" class="ChannelProperty" version="1">
													<prop name="ChannelIdx">0</prop>
												</obj>
											</obj>
											<obj name="PropertyObject" class="QuantSampleTypeProperty" version="4">
												<prop name="PropertyTypeName">Quantification Sample Type</prop>
												<prop name="Position">2</prop>
												<prop name="IsDefault">0</prop>
												<prop name="SampleType">qsUnknown</prop>
												<obj name="ChannelProp" class="ChannelProperty" version="1">
													<prop name="ChannelIdx">0</prop>
												</obj>
											</obj>
											<obj name="PropertyObject" class="ChannelGenotype" version="4">
												<prop name="PropertyTypeName">Scanning Genotype</prop>
												<prop name="Position">2</prop>
												<prop name="IsDefault">1</prop>
												<prop name="ReadOnly">1</prop>
												<obj name="ChannelProp" class="ChannelProperty" version="1">
													<prop name="ChannelIdx">0</prop>
												</obj>
											</obj>
											<obj name="PropertyObject" class="GroupChannelTypeProp" version="4">
												<prop name="PropertyTypeName">Scanning Sample Type</prop>
												<prop name="Position">2</prop>
												<prop name="IsDefault">0</prop>
												<prop name="GroupSampleType">mstUnknown</prop>
												<obj name="ChannelProp" class="ChannelProperty" version="1">
													<prop name="ChannelIdx">0</prop>
												</obj>
											</obj>
											<obj name="PropertyObject" class="TargetName" version="4">
												<prop name="PropertyTypeName">Target Name</prop>
												<prop name="Position">2</prop>
												<prop name="IsDefault">1</prop>
												<obj name="ChannelProp" class="ChannelProperty" version="1">
													<prop name="ChannelIdx">0</prop>
												</obj>
											</obj>
											<obj name="PropertyObject" class="RQTargetProperty" version="4">
												<prop name="PropertyTypeName">Target Type</prop>
												<prop name="Position">2</prop>
												<prop name="IsDefault">0</prop>
												<prop name="TargetType">dtNone</prop>
												<obj name="ChannelProp" class="ChannelProperty" version="1">
													<prop name="ChannelIdx">0</prop>
												</obj>
											</obj>
										</list>
									</obj>
									<obj name="item" class="PropertyList" version="1">
										<list name="emlist" count="12">
											<obj name="PropertyObject" class="RQSampleTargetProperty" version="4">
												<prop name="PropertyTypeName">Combined Sample and Target Type</prop>
												<prop name="Position">2</prop>
												<prop name="IsDefault">0</prop>
												<obj name="ChannelProp" class="ChannelProperty" version="1">
													<prop name="ChannelIdx">1</prop>
												</obj>
											</obj>
											<obj name="PropertyObject" class="QuantConcProperty" version="4">
												<prop name="PropertyTypeName">Concentration</prop>
												<prop name="Position">2</prop>
												<prop name="IsDefault">1</prop>
												<prop name="Concentration">0</prop>
												<obj name="ChannelProp" class="ChannelProperty" version="1">
													<prop name="ChannelIdx">1</prop>
												</obj>
												<prop name="ReadOnly">1</prop>
											</obj>
											<obj name="PropertyObject" class="QuantCpHighProp" version="4">
												<prop name="PropertyTypeName">Cp High</prop>
												<prop name="Position">2</prop>
												<prop name="IsDefault">1</prop>
												<prop name="CpRangeHigh">0</prop>
												<obj name="ChannelProp" class="ChannelProperty" version="1">
													<prop name="ChannelIdx">1</prop>
												</obj>
												<prop name="ReadOnly">1</prop>
											</obj>
											<obj name="PropertyObject" class="QuantCpLowProp" version="4">
												<prop name="PropertyTypeName">Cp Low</prop>
												<prop name="Position">2</prop>
												<prop name="IsDefault">1</prop>
												<prop name="CpRangeLow">0</prop>
												<obj name="ChannelProp" class="ChannelProperty" version="1">
													<prop name="ChannelIdx">1</prop>
												</obj>
												<prop name="ReadOnly">1</prop>
											</obj>
											<obj name="PropertyObject" class="RQEffProp" version="4">
												<prop name="PropertyTypeName">Efficiency</prop>
												<prop name="Position">2</prop>
												<prop name="IsDefault">1</prop>
												<prop name="Efficiency">2</prop>
												<obj name="ChannelProp" class="ChannelProperty" version="1">
													<prop name="ChannelIdx">1</prop>
												</obj>
											</obj>
											<obj name="PropertyObject" class="ChannelGenotype" version="4">
												<prop name="PropertyTypeName">Melt Geno Genotype</prop>
												<prop name="Position">2</prop>
												<prop name="IsDefault">1</prop>
												<prop name="ReadOnly">1</prop>
												<obj name="ChannelProp" class="ChannelProperty" version="1">
													<prop name="ChannelIdx">1</prop>
												</obj>
											</obj>
											<obj name="PropertyObject" class="GroupChannelTypeProp" version="4">
												<prop name="PropertyTypeName">Melt Geno Sample Type</prop>
												<prop name="Position">2</prop>
												<prop name="IsDefault">0</prop>
												<prop name="GroupSampleType">mstUnknown</prop>
												<obj name="ChannelProp" class="ChannelProperty" version="1">
													<prop name="ChannelIdx">1</prop>
												</obj>
											</obj>
											<obj name="PropertyObject" class="QuantSampleTypeProperty" version="4">
												<prop name="PropertyTypeName">Quantification Sample Type</prop>
												<prop name="Position">2</prop>
												<prop name="IsDefault">0</prop>
												<prop name="SampleType">qsUnknown</prop>
												<obj name="ChannelProp" class="ChannelProperty" version="1">
													<prop name="ChannelIdx">1</prop>
												</obj>
											</obj>
											<obj name="PropertyObject" class="ChannelGenotype" version="4">
												<prop name="PropertyTypeName">Scanning Genotype</prop>
												<prop name="Position">2</prop>
												<prop name="IsDefault">1</prop>
												<prop name="ReadOnly">1</prop>
												<obj name="ChannelProp" class="ChannelProperty" version="1">
													<prop name="ChannelIdx">1</prop>
												</obj>
											</obj>
											<obj name="PropertyObject" class="GroupChannelTypeProp" version="4">
												<prop name="PropertyTypeName">Scanning Sample Type</prop>
												<prop name="Position">2</prop>
												<prop name="IsDefault">0</prop>
												<prop name="GroupSampleType">mstUnknown</prop>
												<obj name="ChannelProp" class="ChannelProperty" version="1">
													<prop name="ChannelIdx">1</prop>
												</obj>
											</obj>
											<obj name="PropertyObject" class="TargetName" version="4">
												<prop name="PropertyTypeName">Target Name</prop>
												<prop name="Position">2</prop>
												<prop name="IsDefault">1</prop>
												<obj name="ChannelProp" class="ChannelProperty" version="1">
													<prop name="ChannelIdx">1</prop>
												</obj>
											</obj>
											<obj name="PropertyObject" class="RQTargetProperty" version="4">
												<prop name="PropertyTypeName">Target Type</prop>
												<prop name="Position">2</prop>
												<prop name="IsDefault">0</prop>
												<prop name="TargetType">dtNone</prop>
												<obj name="ChannelProp" class="ChannelProperty" version="1">
													<prop name="ChannelIdx">1</prop>
												</obj>
											</obj>
										</list>
									</obj>
									<obj name="item" class="PropertyList" version="1">
										<list name="emlist" count="12">
											<obj name="PropertyObject" class="RQSampleTargetProperty" version="4">
												<prop name="PropertyTypeName">Combined Sample and Target Type</prop>
												<prop name="Position">2</prop>
												<prop name="IsDefault">0</prop>
												<obj name="ChannelProp" class="ChannelProperty" version="1">
													<prop name="ChannelIdx">2</prop>
												</obj>
											</obj>
											<obj name="PropertyObject" class="QuantConcProperty" version="4">
												<prop name="PropertyTypeName">Concentration</prop>
												<prop name="Position">2</prop>
												<prop name="IsDefault">1</prop>
												<prop name="Concentration">0</prop>
												<obj name="ChannelProp" class="ChannelProperty" version="1">
													<prop name="ChannelIdx">2</prop>
												</obj>
												<prop name="ReadOnly">1</prop>
											</obj>
											<obj name="PropertyObject" class="QuantCpHighProp" version="4">
												<prop name="PropertyTypeName">Cp High</prop>
												<prop name="Position">2</prop>
												<prop name="IsDefault">1</prop>
												<prop name="CpRangeHigh">0</prop>
												<obj name="ChannelProp" class="ChannelProperty" version="1">
													<prop name="ChannelIdx">2</prop>
												</obj>
												<prop name="ReadOnly">1</prop>
											</obj>
											<obj name="PropertyObject" class="QuantCpLowProp" version="4">
												<prop name="PropertyTypeName">Cp Low</prop>
												<prop name="Position">2</prop>
												<prop name="IsDefault">1</prop>
												<prop name="CpRangeLow">0</prop>
												<obj name="ChannelProp" class="ChannelProperty" version="1">
													<prop name="ChannelIdx">2</prop>
												</obj>
												<prop name="ReadOnly">1</prop>
											</obj>
											<obj name="PropertyObject" class="RQEffProp" version="4">
												<prop name="PropertyTypeName">Efficiency</prop>
												<prop name="Position">2</prop>
												<prop name="IsDefault">1</prop>
												<prop name="Efficiency">2</prop>
												<obj name="ChannelProp" class="ChannelProperty" version="1">
													<prop name="ChannelIdx">2</prop>
												</obj>
											</obj>
											<obj name="PropertyObject" class="ChannelGenotype" version="4">
												<prop name="PropertyTypeName">Melt Geno Genotype</prop>
												<prop name="Position">2</prop>
												<prop name="IsDefault">1</prop>
												<prop name="ReadOnly">1</prop>
												<obj name="ChannelProp" class="ChannelProperty" version="1">
													<prop name="ChannelIdx">2</prop>
												</obj>
											</obj>
											<obj name="PropertyObject" class="GroupChannelTypeProp" version="4">
												<prop name="PropertyTypeName">Melt Geno Sample Type</prop>
												<prop name="Position">2</prop>
												<prop name="IsDefault">0</prop>
												<prop name="GroupSampleType">mstUnknown</prop>
												<obj name="ChannelProp" class="ChannelProperty" version="1">
													<prop name="ChannelIdx">2</prop>
												</obj>
											</obj>
											<obj name="PropertyObject" class="QuantSampleTypeProperty" version="4">
												<prop name="PropertyTypeName">Quantification Sample Type</prop>
												<prop name="Position">2</prop>
												<prop name="IsDefault">0</prop>
												<prop name="SampleType">qsUnknown</prop>
												<obj name="ChannelProp" class="ChannelProperty" version="1">
													<prop name="ChannelIdx">2</prop>
												</obj>
											</obj>
											<obj name="PropertyObject" class="ChannelGenotype" version="4">
												<prop name="PropertyTypeName">Scanning Genotype</prop>
												<prop name="Position">2</prop>
												<prop name="IsDefault">1</prop>
												<prop name="ReadOnly">1</prop>
												<obj name="ChannelProp" class="ChannelProperty" version="1">
													<prop name="ChannelIdx">2</prop>
												</obj>
											</obj>
											<obj name="PropertyObject" class="GroupChannelTypeProp" version="4">
												<prop name="PropertyTypeName">Scanning Sample Type</prop>
												<prop name="Position">2</prop>
												<prop name="IsDefault">0</prop>
												<prop name="GroupSampleType">mstUnknown</prop>
												<obj name="ChannelProp" class="ChannelProperty" version="1">
													<prop name="ChannelIdx">2</prop>
												</obj>
											</obj>
											<obj name="PropertyObject" class="TargetName" version="4">
												<prop name="PropertyTypeName">Target Name</prop>
												<prop name="Position">2</prop>
												<prop name="IsDefault">1</prop>
												<obj name="ChannelProp" class="ChannelProperty" version="1">
													<prop name="ChannelIdx">2</prop>
												</obj>
											</obj>
											<obj name="PropertyObject" class="RQTargetProperty" version="4">
												<prop name="PropertyTypeName">Target Type</prop>
												<prop name="Position">2</prop>
												<prop name="IsDefault">0</prop>
												<prop name="TargetType">dtNone</prop>
												<obj name="ChannelProp" class="ChannelProperty" version="1">
													<prop name="ChannelIdx">2</prop>
												</obj>
											</obj>
										</list>
									</obj>
									<obj name="item" class="PropertyList" version="1">
										<list name="emlist" count="12">
											<obj name="PropertyObject" class="RQSampleTargetProperty" version="4">
												<prop name="PropertyTypeName">Combined Sample and Target Type</prop>
												<prop name="Position">2</prop>
												<prop name="IsDefault">0</prop>
												<obj name="ChannelProp" class="ChannelProperty" version="1">
													<prop name="ChannelIdx">3</prop>
												</obj>
											</obj>
											<obj name="PropertyObject" class="QuantConcProperty" version="4">
												<prop name="PropertyTypeName">Concentration</prop>
												<prop name="Position">2</prop>
												<prop name="IsDefault">1</prop>
												<prop name="Concentration">0</prop>
												<obj name="ChannelProp" class="ChannelProperty" version="1">
													<prop name="ChannelIdx">3</prop>
												</obj>
												<prop name="ReadOnly">1</prop>
											</obj>
											<obj name="PropertyObject" class="QuantCpHighProp" version="4">
												<prop name="PropertyTypeName">Cp High</prop>
												<prop name="Position">2</prop>
												<prop name="IsDefault">1</prop>
												<prop name="CpRangeHigh">0</prop>
												<obj name="ChannelProp" class="ChannelProperty" version="1">
													<prop name="ChannelIdx">3</prop>
												</obj>
												<prop name="ReadOnly">1</prop>
											</obj>
											<obj name="PropertyObject" class="QuantCpLowProp" version="4">
												<prop name="PropertyTypeName">Cp Low</prop>
												<prop name="Position">2</prop>
												<prop name="IsDefault">1</prop>
												<prop name="CpRangeLow">0</prop>
												<obj name="ChannelProp" class="ChannelProperty" version="1">
													<prop name="ChannelIdx">3</prop>
												</obj>
												<prop name="ReadOnly">1</prop>
											</obj>
											<obj name="PropertyObject" class="RQEffProp" version="4">
												<prop name="PropertyTypeName">Efficiency</prop>
												<prop name="Position">2</prop>
												<prop name="IsDefault">1</prop>
												<prop name="Efficiency">2</prop>
												<obj name="ChannelProp" class="ChannelProperty" version="1">
													<prop name="ChannelIdx">3</prop>
												</obj>
											</obj>
											<obj name="PropertyObject" class="ChannelGenotype" version="4">
												<prop name="PropertyTypeName">Melt Geno Genotype</prop>
												<prop name="Position">2</prop>
												<prop name="IsDefault">1</prop>
												<prop name="ReadOnly">1</prop>
												<obj name="ChannelProp" class="ChannelProperty" version="1">
													<prop name="ChannelIdx">3</prop>
												</obj>
											</obj>
											<obj name="PropertyObject" class="GroupChannelTypeProp" version="4">
												<prop name="PropertyTypeName">Melt Geno Sample Type</prop>
												<prop name="Position">2</prop>
												<prop name="IsDefault">0</prop>
												<prop name="GroupSampleType">mstUnknown</prop>
												<obj name="ChannelProp" class="ChannelProperty" version="1">
													<prop name="ChannelIdx">3</prop>
												</obj>
											</obj>
											<obj name="PropertyObject" class="QuantSampleTypeProperty" version="4">
												<prop name="PropertyTypeName">Quantification Sample Type</prop>
												<prop name="Position">2</prop>
												<prop name="IsDefault">0</prop>
												<prop name="SampleType">qsUnknown</prop>
												<obj name="ChannelProp" class="ChannelProperty" version="1">
													<prop name="ChannelIdx">3</prop>
												</obj>
											</obj>
											<obj name="PropertyObject" class="ChannelGenotype" version="4">
												<prop name="PropertyTypeName">Scanning Genotype</prop>
												<prop name="Position">2</prop>
												<prop name="IsDefault">1</prop>
												<prop name="ReadOnly">1</prop>
												<obj name="ChannelProp" class="ChannelProperty" version="1">
													<prop name="ChannelIdx">3</prop>
												</obj>
											</obj>
											<obj name="PropertyObject" class="GroupChannelTypeProp" version="4">
												<prop name="PropertyTypeName">Scanning Sample Type</prop>
												<prop name="Position">2</prop>
												<prop name="IsDefault">0</prop>
												<prop name="GroupSampleType">mstUnknown</prop>
												<obj name="ChannelProp" class="ChannelProperty" version="1">
													<prop name="ChannelIdx">3</prop>
												</obj>
											</obj>
											<obj name="PropertyObject" class="TargetName" version="4">
												<prop name="PropertyTypeName">Target Name</prop>
												<prop name="Position">2</prop>
												<prop name="IsDefault">1</prop>
												<obj name="ChannelProp" class="ChannelProperty" version="1">
													<prop name="ChannelIdx">3</prop>
												</obj>
											</obj>
											<obj name="PropertyObject" class="RQTargetProperty" version="4">
												<prop name="PropertyTypeName">Target Type</prop>
												<prop name="Position">2</prop>
												<prop name="IsDefault">0</prop>
												<prop name="TargetType">dtNone</prop>
												<obj name="ChannelProp" class="ChannelProperty" version="1">
													<prop name="ChannelIdx">3</prop>
												</obj>
											</obj>
										</list>
									</obj>
								</list>
							</obj>
						</obj>
						<prop name="ChannelPropertyCount">4</prop>
						<prop name="ContainerPosition">2</prop>
						<prop name="HasSampleProperties">1</prop>
						<obj name="SampleProperties" class="PropertyList" version="1">
							<list name="emlist" count="14">
								<obj name="PropertyObject" class="SamplePrefColor" version="4">
									<prop name="PropertyTypeName">Color</prop>
									<prop name="Position">2</prop>
									<prop name="IsDefault">0</prop>
									<prop name="Color">$0030D700</prop>
								</obj>
								<obj name="PropertyObject" class="DominantChannelProp" version="4">
									<prop name="PropertyTypeName">Dominant Channel</prop>
									<prop name="Position">2</prop>
									<prop name="IsDefault">0</prop>
									<prop name="DominantChannel">0</prop>
								</obj>
								<obj name="PropertyObject" class="Genotype" version="4">
									<prop name="PropertyTypeName">EndPt Genotype</prop>
									<prop name="Position">2</prop>
									<prop name="IsDefault">1</prop>
									<prop name="ReadOnly">1</prop>
								</obj>
								<obj name="PropertyObject" class="GroupingSample" version="4">
									<prop name="PropertyTypeName">EndPt Sample Type</prop>
									<prop name="Position">2</prop>
									<prop name="IsDefault">0</prop>
									<prop name="GroupSampleType">mstUnknown</prop>
								</obj>
								<obj name="PropertyObject" class="SamplePrefLineStyle" version="4">
									<prop name="PropertyTypeName">Line Style</prop>
									<prop name="Position">2</prop>
									<prop name="IsDefault">0</prop>
									<prop name="LineStyle">psSolid</prop>
								</obj>
								<obj name="PropertyObject" class="GenSampleEditNotes" version="4">
									<prop name="PropertyTypeName">Notes</prop>
									<prop name="Position">2</prop>
									<prop name="IsDefault">1</prop>
								</obj>
								<obj name="PropertyObject" class="SamplePrefPointStyle" version="4">
									<prop name="PropertyTypeName">Point Style</prop>
									<prop name="Position">2</prop>
									<prop name="IsDefault">0</prop>
									<prop name="PointStyle">psNothing</prop>
								</obj>
								<obj name="PropertyObject" class="GenSampleEditPosition" version="4">
									<prop name="PropertyTypeName">Position</prop>
									<prop name="Position">2</prop>
									<prop name="IsDefault">1</prop>
								</obj>
								<obj name="PropertyObject" class="GenSampleEditReplicate" version="4">
									<prop name="PropertyTypeName">Replicate of</prop>
									<prop name="Position">2</prop>
									<prop name="IsDefault">1</prop>
									<prop name="ReplicateOf">-1</prop>
								</obj>
								<obj name="PropertyObject" class="HTCSampleID" version="4">
									<prop name="PropertyTypeName">Sample ID</prop>
									<prop name="Position">2</prop>
									<prop name="IsDefault">1</prop>
								</obj>
								<obj name="PropertyObject" class="GenSampleEditName" version="4">
									<prop name="PropertyTypeName">Sample Name</prop>
									<prop name="Position">2</prop>
									<prop name="IsDefault">1</prop>
									<prop name="name">Sample 3</prop>
								</obj>
								<obj name="PropertyObject" class="HTCSamplePrepNotes" version="4">
									<prop name="PropertyTypeName">Sample Prep Notes</prop>
									<prop name="Position">2</prop>
									<prop name="IsDefault">1</prop>
								</obj>
								<obj name="PropertyObject" class="GenSampleEditSubset" version="4">
									<prop name="PropertyTypeName">Subsets</prop>
									<prop name="Position">2</prop>
									<prop name="IsDefault">1</prop>
								</obj>
								<obj name="PropertyObject" class="SamplePrefWidth" version="5">
									<prop name="PropertyTypeName">Width</prop>
									<prop name="Position">2</prop>
									<prop name="IsDefault">1</prop>
									<prop name="Width">1</prop>
								</obj>
							</list>
						</obj>
					</obj>
					<obj name="item" class="SamplePropInfo" version="1">
						<obj name="ChannelProperties" class="ChanPropList" version="2">
							<obj name="ChannelProperties" class="EMList" version="1">
								<list name="emlist" count="4">
									<obj name="item" class="PropertyList" version="1">
										<list name="emlist" count="12">
											<obj name="PropertyObject" class="RQSampleTargetProperty" version="4">
												<prop name="PropertyTypeName">Combined Sample and Target Type</prop>
												<prop name="Position">3</prop>
												<prop name="IsDefault">0</prop>
												<obj name="ChannelProp" class="ChannelProperty" version="1">
													<prop name="ChannelIdx">0</prop>
												</obj>
											</obj>
											<obj name="PropertyObject" class="QuantConcProperty" version="4">
												<prop name="PropertyTypeName">Concentration</prop>
												<prop name="Position">3</prop>
												<prop name="IsDefault">1</prop>
												<prop name="Concentration">0</prop>
												<obj name="ChannelProp" class="ChannelProperty" version="1">
													<prop name="ChannelIdx">0</prop>
												</obj>
												<prop name="ReadOnly">1</prop>
											</obj>
											<obj name="PropertyObject" class="QuantCpHighProp" version="4">
												<prop name="PropertyTypeName">Cp High</prop>
												<prop name="Position">3</prop>
												<prop name="IsDefault">1</prop>
												<prop name="CpRangeHigh">0</prop>
												<obj name="ChannelProp" class="ChannelProperty" version="1">
													<prop name="ChannelIdx">0</prop>
												</obj>
												<prop name="ReadOnly">1</prop>
											</obj>
											<obj name="PropertyObject" class="QuantCpLowProp" version="4">
												<prop name="PropertyTypeName">Cp Low</prop>
												<prop name="Position">3</prop>
												<prop name="IsDefault">1</prop>
												<prop name="CpRangeLow">0</prop>
												<obj name="ChannelProp" class="ChannelProperty" version="1">
													<prop name="ChannelIdx">0</prop>
												</obj>
												<prop name="ReadOnly">1</prop>
											</obj>
											<obj name="PropertyObject" class="RQEffProp" version="4">
												<prop name="PropertyTypeName">Efficiency</prop>
												<prop name="Position">3</prop>
												<prop name="IsDefault">1</prop>
												<prop name="Efficiency">2</prop>
												<obj name="ChannelProp" class="ChannelProperty" version="1">
													<prop name="ChannelIdx">0</prop>
												</obj>
											</obj>
											<obj name="PropertyObject" class="ChannelGenotype" version="4">
												<prop name="PropertyTypeName">Melt Geno Genotype</prop>
												<prop name="Position">3</prop>
												<prop name="IsDefault">1</prop>
												<prop name="ReadOnly">1</prop>
												<obj name="ChannelProp" class="ChannelProperty" version="1">
													<prop name="ChannelIdx">0</prop>
												</obj>
											</obj>
											<obj name="PropertyObject" class="GroupChannelTypeProp" version="4">
												<prop name="PropertyTypeName">Melt Geno Sample Type</prop>
												<prop name="Position">3</prop>
												<prop name="IsDefault">0</prop>
												<prop name="GroupSampleType">mstUnknown</prop>
												<obj name="ChannelProp" class="ChannelProperty" version="1">
													<prop name="ChannelIdx">0</prop>
												</obj>
											</obj>
											<obj name="PropertyObject" class="QuantSampleTypeProperty" version="4">
												<prop name="PropertyTypeName">Quantification Sample Type</prop>
												<prop name="Position">3</prop>
												<prop name="IsDefault">0</prop>
												<prop name="SampleType">qsUnknown</prop>
												<obj name="ChannelProp" class="ChannelProperty" version="1">
													<prop name="ChannelIdx">0</prop>
												</obj>
											</obj>
											<obj name="PropertyObject" class="ChannelGenotype" version="4">
												<prop name="PropertyTypeName">Scanning Genotype</prop>
												<prop name="Position">3</prop>
												<prop name="IsDefault">1</prop>
												<prop name="ReadOnly">1</prop>
												<obj name="ChannelProp" class="ChannelProperty" version="1">
													<prop name="ChannelIdx">0</prop>
												</obj>
											</obj>
											<obj name="PropertyObject" class="GroupChannelTypeProp" version="4">
												<prop name="PropertyTypeName">Scanning Sample Type</prop>
												<prop name="Position">3</prop>
												<prop name="IsDefault">0</prop>
												<prop name="GroupSampleType">mstUnknown</prop>
												<obj name="ChannelProp" class="ChannelProperty" version="1">
													<prop name="ChannelIdx">0</prop>
												</obj>
											</obj>
											<obj name="PropertyObject" class="TargetName" version="4">
												<prop name="PropertyTypeName">Target Name</prop>
												<prop name="Position">3</prop>
												<prop name="IsDefault">1</prop>
												<obj name="ChannelProp" class="ChannelProperty" version="1">
													<prop name="ChannelIdx">0</prop>
												</obj>
											</obj>
											<obj name="PropertyObject" class="RQTargetProperty" version="4">
												<prop name="PropertyTypeName">Target Type</prop>
												<prop name="Position">3</prop>
												<prop name="IsDefault">0</prop>
												<prop name="TargetType">dtNone</prop>
												<obj name="ChannelProp" class="ChannelProperty" version="1">
													<prop name="ChannelIdx">0</prop>
												</obj>
											</obj>
										</list>
									</obj>
									<obj name="item" class="PropertyList" version="1">
										<list name="emlist" count="12">
											<obj name="PropertyObject" class="RQSampleTargetProperty" version="4">
												<prop name="PropertyTypeName">Combined Sample and Target Type</prop>
												<prop name="Position">3</prop>
												<prop name="IsDefault">0</prop>
												<obj name="ChannelProp" class="ChannelProperty" version="1">
													<prop name="ChannelIdx">1</prop>
												</obj>
											</obj>
											<obj name="PropertyObject" class="QuantConcProperty" version="4">
												<prop name="PropertyTypeName">Concentration</prop>
												<prop name="Position">3</prop>
												<prop name="IsDefault">1</prop>
												<prop name="Concentration">0</prop>
												<obj name="ChannelProp" class="ChannelProperty" version="1">
													<prop name="ChannelIdx">1</prop>
												</obj>
												<prop name="ReadOnly">1</prop>
											</obj>
											<obj name="PropertyObject" class="QuantCpHighProp" version="4">
												<prop name="PropertyTypeName">Cp High</prop>
												<prop name="Position">3</prop>
												<prop name="IsDefault">1</prop>
												<prop name="CpRangeHigh">0</prop>
												<obj name="ChannelProp" class="ChannelProperty" version="1">
													<prop name="ChannelIdx">1</prop>
												</obj>
												<prop name="ReadOnly">1</prop>
											</obj>
											<obj name="PropertyObject" class="QuantCpLowProp" version="4">
												<prop name="PropertyTypeName">Cp Low</prop>
												<prop name="Position">3</prop>
												<prop name="IsDefault">1</prop>
												<prop name="CpRangeLow">0</prop>
												<obj name="ChannelProp" class="ChannelProperty" version="1">
													<prop name="ChannelIdx">1</prop>
												</obj>
												<prop name="ReadOnly">1</prop>
											</obj>
											<obj name="PropertyObject" class="RQEffProp" version="4">
												<prop name="PropertyTypeName">Efficiency</prop>
												<prop name="Position">3</prop>
												<prop name="IsDefault">1</prop>
												<prop name="Efficiency">2</prop>
												<obj name="ChannelProp" class="ChannelProperty" version="1">
													<prop name="ChannelIdx">1</prop>
												</obj>
											</obj>
											<obj name="PropertyObject" class="ChannelGenotype" version="4">
												<prop name="PropertyTypeName">Melt Geno Genotype</prop>
												<prop name="Position">3</prop>
												<prop name="IsDefault">1</prop>
												<prop name="ReadOnly">1</prop>
												<obj name="ChannelProp" class="ChannelProperty" version="1">
													<prop name="ChannelIdx">1</prop>
												</obj>
											</obj>
											<obj name="PropertyObject" class="GroupChannelTypeProp" version="4">
												<prop name="PropertyTypeName">Melt Geno Sample Type</prop>
												<prop name="Position">3</prop>
												<prop name="IsDefault">0</prop>
												<prop name="GroupSampleType">mstUnknown</prop>
												<obj name="ChannelProp" class="ChannelProperty" version="1">
													<prop name="ChannelIdx">1</prop>
												</obj>
											</obj>
											<obj name="PropertyObject" class="QuantSampleTypeProperty" version="4">
												<prop name="PropertyTypeName">Quantification Sample Type</prop>
												<prop name="Position">3</prop>
												<prop name="IsDefault">0</prop>
												<prop name="SampleType">qsUnknown</prop>
												<obj name="ChannelProp" class="ChannelProperty" version="1">
													<prop name="ChannelIdx">1</prop>
												</obj>
											</obj>
											<obj name="PropertyObject" class="ChannelGenotype" version="4">
												<prop name="PropertyTypeName">Scanning Genotype</prop>
												<prop name="Position">3</prop>
												<prop name="IsDefault">1</prop>
												<prop name="ReadOnly">1</prop>
												<obj name="ChannelProp" class="ChannelProperty" version="1">
													<prop name="ChannelIdx">1</prop>
												</obj>
											</obj>
											<obj name="PropertyObject" class="GroupChannelTypeProp" version="4">
												<prop name="PropertyTypeName">Scanning Sample Type</prop>
												<prop name="Position">3</prop>
												<prop name="IsDefault">0</prop>
												<prop name="GroupSampleType">mstUnknown</prop>
												<obj name="ChannelProp" class="ChannelProperty" version="1">
													<prop name="ChannelIdx">1</prop>
												</obj>
											</obj>
											<obj name="PropertyObject" class="TargetName" version="4">
												<prop name="PropertyTypeName">Target Name</prop>
												<prop name="Position">3</prop>
												<prop name="IsDefault">1</prop>
												<obj name="ChannelProp" class="ChannelProperty" version="1">
													<prop name="ChannelIdx">1</prop>
												</obj>
											</obj>
											<obj name="PropertyObject" class="RQTargetProperty" version="4">
												<prop name="PropertyTypeName">Target Type</prop>
												<prop name="Position">3</prop>
												<prop name="IsDefault">0</prop>
												<prop name="TargetType">dtNone</prop>
												<obj name="ChannelProp" class="ChannelProperty" version="1">
													<prop name="ChannelIdx">1</prop>
												</obj>
											</obj>
										</list>
									</obj>
									<obj name="item" class="PropertyList" version="1">
										<list name="emlist" count="12">
											<obj name="PropertyObject" class="RQSampleTargetProperty" version="4">
												<prop name="PropertyTypeName">Combined Sample and Target Type</prop>
												<prop name="Position">3</prop>
												<prop name="IsDefault">0</prop>
												<obj name="ChannelProp" class="ChannelProperty" version="1">
													<prop name="ChannelIdx">2</prop>
												</obj>
											</obj>
											<obj name="PropertyObject" class="QuantConcProperty" version="4">
												<prop name="PropertyTypeName">Concentration</prop>
												<prop name="Position">3</prop>
												<prop name="IsDefault">1</prop>
												<prop name="Concentration">0</prop>
												<obj name="ChannelProp" class="ChannelProperty" version="1">
													<prop name="ChannelIdx">2</prop>
												</obj>
												<prop name="ReadOnly">1</prop>
											</obj>
											<obj name="PropertyObject" class="QuantCpHighProp" version="4">
												<prop name="PropertyTypeName">Cp High</prop>
												<prop name="Position">3</prop>
												<prop name="IsDefault">1</prop>
												<prop name="CpRangeHigh">0</prop>
												<obj name="ChannelProp" class="ChannelProperty" version="1">
													<prop name="ChannelIdx">2</prop>
												</obj>
												<prop name="ReadOnly">1</prop>
											</obj>
											<obj name="PropertyObject" class="QuantCpLowProp" version="4">
												<prop name="PropertyTypeName">Cp Low</prop>
												<prop name="Position">3</prop>
												<prop name="IsDefault">1</prop>
												<prop name="CpRangeLow">0</prop>
												<obj name="ChannelProp" class="ChannelProperty" version="1">
													<prop name="ChannelIdx">2</prop>
												</obj>
												<prop name="ReadOnly">1</prop>
											</obj>
											<obj name="PropertyObject" class="RQEffProp" version="4">
												<prop name="PropertyTypeName">Efficiency</prop>
												<prop name="Position">3</prop>
												<prop name="IsDefault">1</prop>
												<prop name="Efficiency">2</prop>
												<obj name="ChannelProp" class="ChannelProperty" version="1">
													<prop name="ChannelIdx">2</prop>
												</obj>
											</obj>
											<obj name="PropertyObject" class="ChannelGenotype" version="4">
												<prop name="PropertyTypeName">Melt Geno Genotype</prop>
												<prop name="Position">3</prop>
												<prop name="IsDefault">1</prop>
												<prop name="ReadOnly">1</prop>
												<obj name="ChannelProp" class="ChannelProperty" version="1">
													<prop name="ChannelIdx">2</prop>
												</obj>
											</obj>
											<obj name="PropertyObject" class="GroupChannelTypeProp" version="4">
												<prop name="PropertyTypeName">Melt Geno Sample Type</prop>
												<prop name="Position">3</prop>
												<prop name="IsDefault">0</prop>
												<prop name="GroupSampleType">mstUnknown</prop>
												<obj name="ChannelProp" class="ChannelProperty" version="1">
													<prop name="ChannelIdx">2</prop>
												</obj>
											</obj>
											<obj name="PropertyObject" class="QuantSampleTypeProperty" version="4">
												<prop name="PropertyTypeName">Quantification Sample Type</prop>
												<prop name="Position">3</prop>
												<prop name="IsDefault">0</prop>
												<prop name="SampleType">qsUnknown</prop>
												<obj name="ChannelProp" class="ChannelProperty" version="1">
													<prop name="ChannelIdx">2</prop>
												</obj>
											</obj>
											<obj name="PropertyObject" class="ChannelGenotype" version="4">
												<prop name="PropertyTypeName">Scanning Genotype</prop>
												<prop name="Position">3</prop>
												<prop name="IsDefault">1</prop>
												<prop name="ReadOnly">1</prop>
												<obj name="ChannelProp" class="ChannelProperty" version="1">
													<prop name="ChannelIdx">2</prop>
												</obj>
											</obj>
											<obj name="PropertyObject" class="GroupChannelTypeProp" version="4">
												<prop name="PropertyTypeName">Scanning Sample Type</prop>
												<prop name="Position">3</prop>
												<prop name="IsDefault">0</prop>
												<prop name="GroupSampleType">mstUnknown</prop>
												<obj name="ChannelProp" class="ChannelProperty" version="1">
													<prop name="ChannelIdx">2</prop>
												</obj>
											</obj>
											<obj name="PropertyObject" class="TargetName" version="4">
												<prop name="PropertyTypeName">Target Name</prop>
												<prop name="Position">3</prop>
												<prop name="IsDefault">1</prop>
												<obj name="ChannelProp" class="ChannelProperty" version="1">
													<prop name="ChannelIdx">2</prop>
												</obj>
											</obj>
											<obj name="PropertyObject" class="RQTargetProperty" version="4">
												<prop name="PropertyTypeName">Target Type</prop>
												<prop name="Position">3</prop>
												<prop name="IsDefault">0</prop>
												<prop name="TargetType">dtNone</prop>
												<obj name="ChannelProp" class="ChannelProperty" version="1">
													<prop name="ChannelIdx">2</prop>
												</obj>
											</obj>
										</list>
									</obj>
									<obj name="item" class="PropertyList" version="1">
										<list name="emlist" count="12">
											<obj name="PropertyObject" class="RQSampleTargetProperty" version="4">
												<prop name="PropertyTypeName">Combined Sample and Target Type</prop>
												<prop name="Position">3</prop>
												<prop name="IsDefault">0</prop>
												<obj name="ChannelProp" class="ChannelProperty" version="1">
													<prop name="ChannelIdx">3</prop>
												</obj>
											</obj>
											<obj name="PropertyObject" class="QuantConcProperty" version="4">
												<prop name="PropertyTypeName">Concentration</prop>
												<prop name="Position">3</prop>
												<prop name="IsDefault">1</prop>
												<prop name="Concentration">0</prop>
												<obj name="ChannelProp" class="ChannelProperty" version="1">
													<prop name="ChannelIdx">3</prop>
												</obj>
												<prop name="ReadOnly">1</prop>
											</obj>
											<obj name="PropertyObject" class="QuantCpHighProp" version="4">
												<prop name="PropertyTypeName">Cp High</prop>
												<prop name="Position">3</prop>
												<prop name="IsDefault">1</prop>
												<prop name="CpRangeHigh">0</prop>
												<obj name="ChannelProp" class="ChannelProperty" version="1">
													<prop name="ChannelIdx">3</prop>
												</obj>
												<prop name="ReadOnly">1</prop>
											</obj>
											<obj name="PropertyObject" class="QuantCpLowProp" version="4">
												<prop name="PropertyTypeName">Cp Low</prop>
												<prop name="Position">3</prop>
												<prop name="IsDefault">1</prop>
												<prop name="CpRangeLow">0</prop>
												<obj name="ChannelProp" class="ChannelProperty" version="1">
													<prop name="ChannelIdx">3</prop>
												</obj>
												<prop name="ReadOnly">1</prop>
											</obj>
											<obj name="PropertyObject" class="RQEffProp" version="4">
												<prop name="PropertyTypeName">Efficiency</prop>
												<prop name="Position">3</prop>
												<prop name="IsDefault">1</prop>
												<prop name="Efficiency">2</prop>
												<obj name="ChannelProp" class="ChannelProperty" version="1">
													<prop name="ChannelIdx">3</prop>
												</obj>
											</obj>
											<obj name="PropertyObject" class="ChannelGenotype" version="4">
												<prop name="PropertyTypeName">Melt Geno Genotype</prop>
												<prop name="Position">3</prop>
												<prop name="IsDefault">1</prop>
												<prop name="ReadOnly">1</prop>
												<obj name="ChannelProp" class="ChannelProperty" version="1">
													<prop name="ChannelIdx">3</prop>
												</obj>
											</obj>
											<obj name="PropertyObject" class="GroupChannelTypeProp" version="4">
												<prop name="PropertyTypeName">Melt Geno Sample Type</prop>
												<prop name="Position">3</prop>
												<prop name="IsDefault">0</prop>
												<prop name="GroupSampleType">mstUnknown</prop>
												<obj name="ChannelProp" class="ChannelProperty" version="1">
													<prop name="ChannelIdx">3</prop>
												</obj>
											</obj>
											<obj name="PropertyObject" class="QuantSampleTypeProperty" version="4">
												<prop name="PropertyTypeName">Quantification Sample Type</prop>
												<prop name="Position">3</prop>
												<prop name="IsDefault">0</prop>
												<prop name="SampleType">qsUnknown</prop>
												<obj name="ChannelProp" class="ChannelProperty" version="1">
													<prop name="ChannelIdx">3</prop>
												</obj>
											</obj>
											<obj name="PropertyObject" class="ChannelGenotype" version="4">
												<prop name="PropertyTypeName">Scanning Genotype</prop>
												<prop name="Position">3</prop>
												<prop name="IsDefault">1</prop>
												<prop name="ReadOnly">1</prop>
												<obj name="ChannelProp" class="ChannelProperty" version="1">
													<prop name="ChannelIdx">3</prop>
												</obj>
											</obj>
											<obj name="PropertyObject" class="GroupChannelTypeProp" version="4">
												<prop name="PropertyTypeName">Scanning Sample Type</prop>
												<prop name="Position">3</prop>
												<prop name="IsDefault">0</prop>
												<prop name="GroupSampleType">mstUnknown</prop>
												<obj name="ChannelProp" class="ChannelProperty" version="1">
													<prop name="ChannelIdx">3</prop>
												</obj>
											</obj>
											<obj name="PropertyObject" class="TargetName" version="4">
												<prop name="PropertyTypeName">Target Name</prop>
												<prop name="Position">3</prop>
												<prop name="IsDefault">1</prop>
												<obj name="ChannelProp" class="ChannelProperty" version="1">
													<prop name="ChannelIdx">3</prop>
												</obj>
											</obj>
											<obj name="PropertyObject" class="RQTargetProperty" version="4">
												<prop name="PropertyTypeName">Target Type</prop>
												<prop name="Position">3</prop>
												<prop name="IsDefault">0</prop>
												<prop name="TargetType">dtNone</prop>
												<obj name="ChannelProp" class="ChannelProperty" version="1">
													<prop name="ChannelIdx">3</prop>
												</obj>
											</obj>
										</list>
									</obj>
								</list>
							</obj>
						</obj>
						<prop name="ChannelPropertyCount">4</prop>
						<prop name="ContainerPosition">3</prop>
						<prop name="HasSampleProperties">1</prop>
						<obj name="SampleProperties" class="PropertyList" version="1">
							<list name="emlist" count="14">
								<obj name="PropertyObject" class="SamplePrefColor" version="4">
									<prop name="PropertyTypeName">Color</prop>
									<prop name="Position">3</prop>
									<prop name="IsDefault">0</prop>
									<prop name="Color">clFuchsia</prop>
								</obj>
								<obj name="PropertyObject" class="DominantChannelProp" version="4">
									<prop name="PropertyTypeName">Dominant Channel</prop>
									<prop name="Position">3</prop>
									<prop name="IsDefault">0</prop>
									<prop name="DominantChannel">0</prop>
								</obj>
								<obj name="PropertyObject" class="Genotype" version="4">
									<prop name="PropertyTypeName">EndPt Genotype</prop>
									<prop name="Position">3</prop>
									<prop name="IsDefault">1</prop>
									<prop name="ReadOnly">1</prop>
								</obj>
								<obj name="PropertyObject" class="GroupingSample" version="4">
									<prop name="PropertyTypeName">EndPt Sample Type</prop>
									<prop name="Position">3</prop>
									<prop name="IsDefault">0</prop>
									<prop name="GroupSampleType">mstUnknown</prop>
								</obj>
								<obj name="PropertyObject" class="SamplePrefLineStyle" version="4">
									<prop name="PropertyTypeName">Line Style</prop>
									<prop name="Position">3</prop>
									<prop name="IsDefault">0</prop>
									<prop name="LineStyle">psSolid</prop>
								</obj>
								<obj name="PropertyObject" class="GenSampleEditNotes" version="4">
									<prop name="PropertyTypeName">Notes</prop>
									<prop name="Position">3</prop>
									<prop name="IsDefault">1</prop>
								</obj>
								<obj name="PropertyObject" class="SamplePrefPointStyle" version="4">
									<prop name="PropertyTypeName">Point Style</prop>
									<prop name="Position">3</prop>
									<prop name="IsDefault">0</prop>
									<prop name="PointStyle">psNothing</prop>
								</obj>
								<obj name="PropertyObject" class="GenSampleEditPosition" version="4">
									<prop name="PropertyTypeName">Position</prop>
									<prop name="Position">3</prop>
									<prop name="IsDefault">1</prop>
								</obj>
								<obj name="PropertyObject" class="GenSampleEditReplicate" version="4">
									<prop name="PropertyTypeName">Replicate of</prop>
									<prop name="Position">3</prop>
									<prop name="IsDefault">1</prop>
									<prop name="ReplicateOf">-1</prop>
								</obj>
								<obj name="PropertyObject" class="HTCSampleID" version="4">
									<prop name="PropertyTypeName">Sample ID</prop>
									<prop name="Position">3</prop>
									<prop name="IsDefault">1</prop>
								</obj>
								<obj name="PropertyObject" class="GenSampleEditName" version="4">
									<prop name="PropertyTypeName">Sample Name</prop>
									<prop name="Position">3</prop>
									<prop name="IsDefault">1</prop>
									<prop name="name">Sample 4</prop>
								</obj>
								<obj name="PropertyObject" class="HTCSamplePrepNotes" version="4">
									<prop name="PropertyTypeName">Sample Prep Notes</prop>
									<prop name="Position">3</prop>
									<prop name="IsDefault">1</prop>
								</obj>
								<obj name="PropertyObject" class="GenSampleEditSubset" version="4">
									<prop name="PropertyTypeName">Subsets</prop>
									<prop name="Position">3</prop>
									<prop name="IsDefault">1</prop>
								</obj>
								<obj name="PropertyObject" class="SamplePrefWidth" version="5">
									<prop name="PropertyTypeName">Width</prop>
									<prop name="Position">3</prop>
									<prop name="IsDefault">1</prop>
									<prop name="Width">1</prop>
								</obj>
							</list>
						</obj>
					</obj>
					<obj name="item" class="SamplePropInfo" version="1">
						<obj name="ChannelProperties" class="ChanPropList" version="2">
							<obj name="ChannelProperties" class="EMList" version="1">
								<list name="emlist" count="4">
									<obj name="item" class="PropertyList" version="1">
										<list name="emlist" count="12">
											<obj name="PropertyObject" class="RQSampleTargetProperty" version="4">
												<prop name="PropertyTypeName">Combined Sample and Target Type</prop>
												<prop name="Position">4</prop>
												<prop name="IsDefault">0</prop>
												<obj name="ChannelProp" class="ChannelProperty" version="1">
													<prop name="ChannelIdx">0</prop>
												</obj>
											</obj>
											<obj name="PropertyObject" class="QuantConcProperty" version="4">
												<prop name="PropertyTypeName">Concentration</prop>
												<prop name="Position">4</prop>
												<prop name="IsDefault">1</prop>
												<prop name="Concentration">0</prop>
												<obj name="ChannelProp" class="ChannelProperty" version="1">
													<prop name="ChannelIdx">0</prop>
												</obj>
												<prop name="ReadOnly">1</prop>
											</obj>
											<obj name="PropertyObject" class="QuantCpHighProp" version="4">
												<prop name="PropertyTypeName">Cp High</prop>
												<prop name="Position">4</prop>
												<prop name="IsDefault">1</prop>
												<prop name="CpRangeHigh">0</prop>
												<obj name="ChannelProp" class="ChannelProperty" version="1">
													<prop name="ChannelIdx">0</prop>
												</obj>
												<prop name="ReadOnly">1</prop>
											</obj>
											<obj name="PropertyObject" class="QuantCpLowProp" version="4">
												<prop name="PropertyTypeName">Cp Low</prop>
												<prop name="Position">4</prop>
												<prop name="IsDefault">1</prop>
												<prop name="CpRangeLow">0</prop>
												<obj name="ChannelProp" class="ChannelProperty" version="1">
													<prop name="ChannelIdx">0</prop>
												</obj>
												<prop name="ReadOnly">1</prop>
											</obj>
											<obj name="PropertyObject" class="RQEffProp" version="4">
												<prop name="PropertyTypeName">Efficiency</prop>
												<prop name="Position">4</prop>
												<prop name="IsDefault">1</prop>
												<prop name="Efficiency">2</prop>
												<obj name="ChannelProp" class="ChannelProperty" version="1">
													<prop name="ChannelIdx">0</prop>
												</obj>
											</obj>
											<obj name="PropertyObject" class="ChannelGenotype" version="4">
												<prop name="PropertyTypeName">Melt Geno Genotype</prop>
												<prop name="Position">4</prop>
												<prop name="IsDefault">1</prop>
												<prop name="ReadOnly">1</prop>
												<obj name="ChannelProp" class="ChannelProperty" version="1">
													<prop name="ChannelIdx">0</prop>
												</obj>
											</obj>
											<obj name="PropertyObject" class="GroupChannelTypeProp" version="4">
												<prop name="PropertyTypeName">Melt Geno Sample Type</prop>
												<prop name="Position">4</prop>
												<prop name="IsDefault">0</prop>
												<prop name="GroupSampleType">mstUnknown</prop>
												<obj name="ChannelProp" class="ChannelProperty" version="1">
													<prop name="ChannelIdx">0</prop>
												</obj>
											</obj>
											<obj name="PropertyObject" class="QuantSampleTypeProperty" version="4">
												<prop name="PropertyTypeName">Quantification Sample Type</prop>
												<prop name="Position">4</prop>
												<prop name="IsDefault">0</prop>
												<prop name="SampleType">qsUnknown</prop>
												<obj name="ChannelProp" class="ChannelProperty" version="1">
													<prop name="ChannelIdx">0</prop>
												</obj>
											</obj>
											<obj name="PropertyObject" class="ChannelGenotype" version="4">
												<prop name="PropertyTypeName">Scanning Genotype</prop>
												<prop name="Position">4</prop>
												<prop name="IsDefault">1</prop>
												<prop name="ReadOnly">1</prop>
												<obj name="ChannelProp" class="ChannelProperty" version="1">
													<prop name="ChannelIdx">0</prop>
												</obj>
											</obj>
											<obj name="PropertyObject" class="GroupChannelTypeProp" version="4">
												<prop name="PropertyTypeName">Scanning Sample Type</prop>
												<prop name="Position">4</prop>
												<prop name="IsDefault">0</prop>
												<prop name="GroupSampleType">mstUnknown</prop>
												<obj name="ChannelProp" class="ChannelProperty" version="1">
													<prop name="ChannelIdx">0</prop>
												</obj>
											</obj>
											<obj name="PropertyObject" class="TargetName" version="4">
												<prop name="PropertyTypeName">Target Name</prop>
												<prop name="Position">4</prop>
												<prop name="IsDefault">1</prop>
												<obj name="ChannelProp" class="ChannelProperty" version="1">
													<prop name="ChannelIdx">0</prop>
												</obj>
											</obj>
											<obj name="PropertyObject" class="RQTargetProperty" version="4">
												<prop name="PropertyTypeName">Target Type</prop>
												<prop name="Position">4</prop>
												<prop name="IsDefault">0</prop>
												<prop name="TargetType">dtNone</prop>
												<obj name="ChannelProp" class="ChannelProperty" version="1">
													<prop name="ChannelIdx">0</prop>
												</obj>
											</obj>
										</list>
									</obj>
									<obj name="item" class="PropertyList" version="1">
										<list name="emlist" count="12">
											<obj name="PropertyObject" class="RQSampleTargetProperty" version="4">
												<prop name="PropertyTypeName">Combined Sample and Target Type</prop>
												<prop name="Position">4</prop>
												<prop name="IsDefault">0</prop>
												<obj name="ChannelProp" class="ChannelProperty" version="1">
													<prop name="ChannelIdx">1</prop>
												</obj>
											</obj>
											<obj name="PropertyObject" class="QuantConcProperty" version="4">
												<prop name="PropertyTypeName">Concentration</prop>
												<prop name="Position">4</prop>
												<prop name="IsDefault">1</prop>
												<prop name="Concentration">0</prop>
												<obj name="ChannelProp" class="ChannelProperty" version="1">
													<prop name="ChannelIdx">1</prop>
												</obj>
												<prop name="ReadOnly">1</prop>
											</obj>
											<obj name="PropertyObject" class="QuantCpHighProp" version="4">
												<prop name="PropertyTypeName">Cp High</prop>
												<prop name="Position">4</prop>
												<prop name="IsDefault">1</prop>
												<prop name="CpRangeHigh">0</prop>
												<obj name="ChannelProp" class="ChannelProperty" version="1">
													<prop name="ChannelIdx">1</prop>
												</obj>
												<prop name="ReadOnly">1</prop>
											</obj>
											<obj name="PropertyObject" class="QuantCpLowProp" version="4">
												<prop name="PropertyTypeName">Cp Low</prop>
												<prop name="Position">4</prop>
												<prop name="IsDefault">1</prop>
												<prop name="CpRangeLow">0</prop>
												<obj name="ChannelProp" class="ChannelProperty" version="1">
													<prop name="ChannelIdx">1</prop>
												</obj>
												<prop name="ReadOnly">1</prop>
											</obj>
											<obj name="PropertyObject" class="RQEffProp" version="4">
												<prop name="PropertyTypeName">Efficiency</prop>
												<prop name="Position">4</prop>
												<prop name="IsDefault">1</prop>
												<prop name="Efficiency">2</prop>
												<obj name="ChannelProp" class="ChannelProperty" version="1">
													<prop name="ChannelIdx">1</prop>
												</obj>
											</obj>
											<obj name="PropertyObject" class="ChannelGenotype" version="4">
												<prop name="PropertyTypeName">Melt Geno Genotype</prop>
												<prop name="Position">4</prop>
												<prop name="IsDefault">1</prop>
												<prop name="ReadOnly">1</prop>
												<obj name="ChannelProp" class="ChannelProperty" version="1">
													<prop name="ChannelIdx">1</prop>
												</obj>
											</obj>
											<obj name="PropertyObject" class="GroupChannelTypeProp" version="4">
												<prop name="PropertyTypeName">Melt Geno Sample Type</prop>
												<prop name="Position">4</prop>
												<prop name="IsDefault">0</prop>
												<prop name="GroupSampleType">mstUnknown</prop>
												<obj name="ChannelProp" class="ChannelProperty" version="1">
													<prop name="ChannelIdx">1</prop>
												</obj>
											</obj>
											<obj name="PropertyObject" class="QuantSampleTypeProperty" version="4">
												<prop name="PropertyTypeName">Quantification Sample Type</prop>
												<prop name="Position">4</prop>
												<prop name="IsDefault">0</prop>
												<prop name="SampleType">qsUnknown</prop>
												<obj name="ChannelProp" class="ChannelProperty" version="1">
													<prop name="ChannelIdx">1</prop>
												</obj>
											</obj>
											<obj name="PropertyObject" class="ChannelGenotype" version="4">
												<prop name="PropertyTypeName">Scanning Genotype</prop>
												<prop name="Position">4</prop>
												<prop name="IsDefault">1</prop>
												<prop name="ReadOnly">1</prop>
												<obj name="ChannelProp" class="ChannelProperty" version="1">
													<prop name="ChannelIdx">1</prop>
												</obj>
											</obj>
											<obj name="PropertyObject" class="GroupChannelTypeProp" version="4">
												<prop name="PropertyTypeName">Scanning Sample Type</prop>
												<prop name="Position">4</prop>
												<prop name="IsDefault">0</prop>
												<prop name="GroupSampleType">mstUnknown</prop>
												<obj name="ChannelProp" class="ChannelProperty" version="1">
													<prop name="ChannelIdx">1</prop>
												</obj>
											</obj>
											<obj name="PropertyObject" class="TargetName" version="4">
												<prop name="PropertyTypeName">Target Name</prop>
												<prop name="Position">4</prop>
												<prop name="IsDefault">1</prop>
												<obj name="ChannelProp" class="ChannelProperty" version="1">
													<prop name="ChannelIdx">1</prop>
												</obj>
											</obj>
											<obj name="PropertyObject" class="RQTargetProperty" version="4">
												<prop name="PropertyTypeName">Target Type</prop>
												<prop name="Position">4</prop>
												<prop name="IsDefault">0</prop>
												<prop name="TargetType">dtNone</prop>
												<obj name="ChannelProp" class="ChannelProperty" version="1">
													<prop name="ChannelIdx">1</prop>
												</obj>
											</obj>
										</list>
									</obj>
									<obj name="item" class="PropertyList" version="1">
										<list name="emlist" count="12">
											<obj name="PropertyObject" class="RQSampleTargetProperty" version="4">
												<prop name="PropertyTypeName">Combined Sample and Target Type</prop>
												<prop name="Position">4</prop>
												<prop name="IsDefault">0</prop>
												<obj name="ChannelProp" class="ChannelProperty" version="1">
													<prop name="ChannelIdx">2</prop>
												</obj>
											</obj>
											<obj name="PropertyObject" class="QuantConcProperty" version="4">
												<prop name="PropertyTypeName">Concentration</prop>
												<prop name="Position">4</prop>
												<prop name="IsDefault">1</prop>
												<prop name="Concentration">0</prop>
												<obj name="ChannelProp" class="ChannelProperty" version="1">
													<prop name="ChannelIdx">2</prop>
												</obj>
												<prop name="ReadOnly">1</prop>
											</obj>
											<obj name="PropertyObject" class="QuantCpHighProp" version="4">
												<prop name="PropertyTypeName">Cp High</prop>
												<prop name="Position">4</prop>
												<prop name="IsDefault">1</prop>
												<prop name="CpRangeHigh">0</prop>
												<obj name="ChannelProp" class="ChannelProperty" version="1">
													<prop name="ChannelIdx">2</prop>
												</obj>
												<prop name="ReadOnly">1</prop>
											</obj>
											<obj name="PropertyObject" class="QuantCpLowProp" version="4">
												<prop name="PropertyTypeName">Cp Low</prop>
												<prop name="Position">4</prop>
												<prop name="IsDefault">1</prop>
												<prop name="CpRangeLow">0</prop>
												<obj name="ChannelProp" class="ChannelProperty" version="1">
													<prop name="ChannelIdx">2</prop>
												</obj>
												<prop name="ReadOnly">1</prop>
											</obj>
											<obj name="PropertyObject" class="RQEffProp" version="4">
												<prop name="PropertyTypeName">Efficiency</prop>
												<prop name="Position">4</prop>
												<prop name="IsDefault">1</prop>
												<prop name="Efficiency">2</prop>
												<obj name="ChannelProp" class="ChannelProperty" version="1">
													<prop name="ChannelIdx">2</prop>
												</obj>
											</obj>
											<obj name="PropertyObject" class="ChannelGenotype" version="4">
												<prop name="PropertyTypeName">Melt Geno Genotype</prop>
												<prop name="Position">4</prop>
												<prop name="IsDefault">1</prop>
												<prop name="ReadOnly">1</prop>
												<obj name="ChannelProp" class="ChannelProperty" version="1">
													<prop name="ChannelIdx">2</prop>
												</obj>
											</obj>
											<obj name="PropertyObject" class="GroupChannelTypeProp" version="4">
												<prop name="PropertyTypeName">Melt Geno Sample Type</prop>
												<prop name="Position">4</prop>
												<prop name="IsDefault">0</prop>
												<prop name="GroupSampleType">mstUnknown</prop>
												<obj name="ChannelProp" class="ChannelProperty" version="1">
													<prop name="ChannelIdx">2</prop>
												</obj>
											</obj>
											<obj name="PropertyObject" class="QuantSampleTypeProperty" version="4">
												<prop name="PropertyTypeName">Quantification Sample Type</prop>
												<prop name="Position">4</prop>
												<prop name="IsDefault">0</prop>
												<prop name="SampleType">qsUnknown</prop>
												<obj name="ChannelProp" class="ChannelProperty" version="1">
													<prop name="ChannelIdx">2</prop>
												</obj>
											</obj>
											<obj name="PropertyObject" class="ChannelGenotype" version="4">
												<prop name="PropertyTypeName">Scanning Genotype</prop>
												<prop name="Position">4</prop>
												<prop name="IsDefault">1</prop>
												<prop name="ReadOnly">1</prop>
												<obj name="ChannelProp" class="ChannelProperty" version="1">
													<prop name="ChannelIdx">2</prop>
												</obj>
											</obj>
											<obj name="PropertyObject" class="GroupChannelTypeProp" version="4">
												<prop name="PropertyTypeName">Scanning Sample Type</prop>
												<prop name="Position">4</prop>
												<prop name="IsDefault">0</prop>
												<prop name="GroupSampleType">mstUnknown</prop>
												<obj name="ChannelProp" class="ChannelProperty" version="1">
													<prop name="ChannelIdx">2</prop>
												</obj>
											</obj>
											<obj name="PropertyObject" class="TargetName" version="4">
												<prop name="PropertyTypeName">Target Name</prop>
												<prop name="Position">4</prop>
												<prop name="IsDefault">1</prop>
												<obj name="ChannelProp" class="ChannelProperty" version="1">
													<prop name="ChannelIdx">2</prop>
												</obj>
											</obj>
											<obj name="PropertyObject" class="RQTargetProperty" version="4">
												<prop name="PropertyTypeName">Target Type</prop>
												<prop name="Position">4</prop>
												<prop name="IsDefault">0</prop>
												<prop name="TargetType">dtNone</prop>
												<obj name="ChannelProp" class="ChannelProperty" version="1">
													<prop name="ChannelIdx">2</prop>
												</obj>
											</obj>
										</list>
									</obj>
									<obj name="item" class="PropertyList" version="1">
										<list name="emlist" count="12">
											<obj name="PropertyObject" class="RQSampleTargetProperty" version="4">
												<prop name="PropertyTypeName">Combined Sample and Target Type</prop>
												<prop name="Position">4</prop>
												<prop name="IsDefault">0</prop>
												<obj name="ChannelProp" class="ChannelProperty" version="1">
													<prop name="ChannelIdx">3</prop>
												</obj>
											</obj>
											<obj name="PropertyObject" class="QuantConcProperty" version="4">
												<prop name="PropertyTypeName">Concentration</prop>
												<prop name="Position">4</prop>
												<prop name="IsDefault">1</prop>
												<prop name="Concentration">0</prop>
												<obj name="ChannelProp" class="ChannelProperty" version="1">
													<prop name="ChannelIdx">3</prop>
												</obj>
												<prop name="ReadOnly">1</prop>
											</obj>
											<obj name="PropertyObject" class="QuantCpHighProp" version="4">
												<prop name="PropertyTypeName">Cp High</prop>
												<prop name="Position">4</prop>
												<prop name="IsDefault">1</prop>
												<prop name="CpRangeHigh">0</prop>
												<obj name="ChannelProp" class="ChannelProperty" version="1">
													<prop name="ChannelIdx">3</prop>
												</obj>
												<prop name="ReadOnly">1</prop>
											</obj>
											<obj name="PropertyObject" class="QuantCpLowProp" version="4">
												<prop name="PropertyTypeName">Cp Low</prop>
												<prop name="Position">4</prop>
												<prop name="IsDefault">1</prop>
												<prop name="CpRangeLow">0</prop>
												<obj name="ChannelProp" class="ChannelProperty" version="1">
													<prop name="ChannelIdx">3</prop>
												</obj>
												<prop name="ReadOnly">1</prop>
											</obj>
											<obj name="PropertyObject" class="RQEffProp" version="4">
												<prop name="PropertyTypeName">Efficiency</prop>
												<prop name="Position">4</prop>
												<prop name="IsDefault">1</prop>
												<prop name="Efficiency">2</prop>
												<obj name="ChannelProp" class="ChannelProperty" version="1">
													<prop name="ChannelIdx">3</prop>
												</obj>
											</obj>
											<obj name="PropertyObject" class="ChannelGenotype" version="4">
												<prop name="PropertyTypeName">Melt Geno Genotype</prop>
												<prop name="Position">4</prop>
												<prop name="IsDefault">1</prop>
												<prop name="ReadOnly">1</prop>
												<obj name="ChannelProp" class="ChannelProperty" version="1">
													<prop name="ChannelIdx">3</prop>
												</obj>
											</obj>
											<obj name="PropertyObject" class="GroupChannelTypeProp" version="4">
												<prop name="PropertyTypeName">Melt Geno Sample Type</prop>
												<prop name="Position">4</prop>
												<prop name="IsDefault">0</prop>
												<prop name="GroupSampleType">mstUnknown</prop>
												<obj name="ChannelProp" class="ChannelProperty" version="1">
													<prop name="ChannelIdx">3</prop>
												</obj>
											</obj>
											<obj name="PropertyObject" class="QuantSampleTypeProperty" version="4">
												<prop name="PropertyTypeName">Quantification Sample Type</prop>
												<prop name="Position">4</prop>
												<prop name="IsDefault">0</prop>
												<prop name="SampleType">qsUnknown</prop>
												<obj name="ChannelProp" class="ChannelProperty" version="1">
													<prop name="ChannelIdx">3</prop>
												</obj>
											</obj>
											<obj name="PropertyObject" class="ChannelGenotype" version="4">
												<prop name="PropertyTypeName">Scanning Genotype</prop>
												<prop name="Position">4</prop>
												<prop name="IsDefault">1</prop>
												<prop name="ReadOnly">1</prop>
												<obj name="ChannelProp" class="ChannelProperty" version="1">
													<prop name="ChannelIdx">3</prop>
												</obj>
											</obj>
											<obj name="PropertyObject" class="GroupChannelTypeProp" version="4">
												<prop name="PropertyTypeName">Scanning Sample Type</prop>
												<prop name="Position">4</prop>
												<prop name="IsDefault">0</prop>
												<prop name="GroupSampleType">mstUnknown</prop>
												<obj name="ChannelProp" class="ChannelProperty" version="1">
													<prop name="ChannelIdx">3</prop>
												</obj>
											</obj>
											<obj name="PropertyObject" class="TargetName" version="4">
												<prop name="PropertyTypeName">Target Name</prop>
												<prop name="Position">4</prop>
												<prop name="IsDefault">1</prop>
												<obj name="ChannelProp" class="ChannelProperty" version="1">
													<prop name="ChannelIdx">3</prop>
												</obj>
											</obj>
											<obj name="PropertyObject" class="RQTargetProperty" version="4">
												<prop name="PropertyTypeName">Target Type</prop>
												<prop name="Position">4</prop>
												<prop name="IsDefault">0</prop>
												<prop name="TargetType">dtNone</prop>
												<obj name="ChannelProp" class="ChannelProperty" version="1">
													<prop name="ChannelIdx">3</prop>
												</obj>
											</obj>
										</list>
									</obj>
								</list>
							</obj>
						</obj>
						<prop name="ChannelPropertyCount">4</prop>
						<prop name="ContainerPosition">4</prop>
						<prop name="HasSampleProperties">1</prop>
						<obj name="SampleProperties" class="PropertyList" version="1">
							<list name="emlist" count="14">
								<obj name="PropertyObject" class="SamplePrefColor" version="4">
									<prop name="PropertyTypeName">Color</prop>
									<prop name="Position">4</prop>
									<prop name="IsDefault">0</prop>
									<prop name="Color">clGray</prop>
								</obj>
								<obj name="PropertyObject" class="DominantChannelProp" version="4">
									<prop name="PropertyTypeName">Dominant Channel</prop>
									<prop name="Position">4</prop>
									<prop name="IsDefault">0</prop>
									<prop name="DominantChannel">0</prop>
								</obj>
								<obj name="PropertyObject" class="Genotype" version="4">
									<prop name="PropertyTypeName">EndPt Genotype</prop>
									<prop name="Position">4</prop>
									<prop name="IsDefault">1</prop>
									<prop name="ReadOnly">1</prop>
								</obj>
								<obj name="PropertyObject" class="GroupingSample" version="4">
									<prop name="PropertyTypeName">EndPt Sample Type</prop>
									<prop name="Position">4</prop>
									<prop name="IsDefault">0</prop>
									<prop name="GroupSampleType">mstUnknown</prop>
								</obj>
								<obj name="PropertyObject" class="SamplePrefLineStyle" version="4">
									<prop name="PropertyTypeName">Line Style</prop>
									<prop name="Position">4</prop>
									<prop name="IsDefault">0</prop>
									<prop name="LineStyle">psSolid</prop>
								</obj>
								<obj name="PropertyObject" class="GenSampleEditNotes" version="4">
									<prop name="PropertyTypeName">Notes</prop>
									<prop name="Position">4</prop>
									<prop name="IsDefault">1</prop>
								</obj>
								<obj name="PropertyObject" class="SamplePrefPointStyle" version="4">
									<prop name="PropertyTypeName">Point Style</prop>
									<prop name="Position">4</prop>
									<prop name="IsDefault">0</prop>
									<prop name="PointStyle">psNothing</prop>
								</obj>
								<obj name="PropertyObject" class="GenSampleEditPosition" version="4">
									<prop name="PropertyTypeName">Position</prop>
									<prop name="Position">4</prop>
									<prop name="IsDefault">1</prop>
								</obj>
								<obj name="PropertyObject" class="GenSampleEditReplicate" version="4">
									<prop name="PropertyTypeName">Replicate of</prop>
									<prop name="Position">4</prop>
									<prop name="IsDefault">1</prop>
									<prop name="ReplicateOf">-1</prop>
								</obj>
								<obj name="PropertyObject" class="HTCSampleID" version="4">
									<prop name="PropertyTypeName">Sample ID</prop>
									<prop name="Position">4</prop>
									<prop name="IsDefault">1</prop>
								</obj>
								<obj name="PropertyObject" class="GenSampleEditName" version="4">
									<prop name="PropertyTypeName">Sample Name</prop>
									<prop name="Position">4</prop>
									<prop name="IsDefault">1</prop>
									<prop name="name">Sample 5</prop>
								</obj>
								<obj name="PropertyObject" class="HTCSamplePrepNotes" version="4">
									<prop name="PropertyTypeName">Sample Prep Notes</prop>
									<prop name="Position">4</prop>
									<prop name="IsDefault">1</prop>
								</obj>
								<obj name="PropertyObject" class="GenSampleEditSubset" version="4">
									<prop name="PropertyTypeName">Subsets</prop>
									<prop name="Position">4</prop>
									<prop name="IsDefault">1</prop>
								</obj>
								<obj name="PropertyObject" class="SamplePrefWidth" version="5">
									<prop name="PropertyTypeName">Width</prop>
									<prop name="Position">4</prop>
									<prop name="IsDefault">1</prop>
									<prop name="Width">1</prop>
								</obj>
							</list>
						</obj>
					</obj>
					<obj name="item" class="SamplePropInfo" version="1">
						<obj name="ChannelProperties" class="ChanPropList" version="2">
							<obj name="ChannelProperties" class="EMList" version="1">
								<list name="emlist" count="4">
									<obj name="item" class="PropertyList" version="1">
										<list name="emlist" count="12">
											<obj name="PropertyObject" class="RQSampleTargetProperty" version="4">
												<prop name="PropertyTypeName">Combined Sample and Target Type</prop>
												<prop name="Position">5</prop>
												<prop name="IsDefault">0</prop>
												<obj name="ChannelProp" class="ChannelProperty" version="1">
													<prop name="ChannelIdx">0</prop>
												</obj>
											</obj>
											<obj name="PropertyObject" class="QuantConcProperty" version="4">
												<prop name="PropertyTypeName">Concentration</prop>
												<prop name="Position">5</prop>
												<prop name="IsDefault">1</prop>
												<prop name="Concentration">0</prop>
												<obj name="ChannelProp" class="ChannelProperty" version="1">
													<prop name="ChannelIdx">0</prop>
												</obj>
												<prop name="ReadOnly">1</prop>
											</obj>
											<obj name="PropertyObject" class="QuantCpHighProp" version="4">
												<prop name="PropertyTypeName">Cp High</prop>
												<prop name="Position">5</prop>
												<prop name="IsDefault">1</prop>
												<prop name="CpRangeHigh">0</prop>
												<obj name="ChannelProp" class="ChannelProperty" version="1">
													<prop name="ChannelIdx">0</prop>
												</obj>
												<prop name="ReadOnly">1</prop>
											</obj>
											<obj name="PropertyObject" class="QuantCpLowProp" version="4">
												<prop name="PropertyTypeName">Cp Low</prop>
												<prop name="Position">5</prop>
												<prop name="IsDefault">1</prop>
												<prop name="CpRangeLow">0</prop>
												<obj name="ChannelProp" class="ChannelProperty" version="1">
													<prop name="ChannelIdx">0</prop>
												</obj>
												<prop name="ReadOnly">1</prop>
											</obj>
											<obj name="PropertyObject" class="RQEffProp" version="4">
												<prop name="PropertyTypeName">Efficiency</prop>
												<prop name="Position">5</prop>
												<prop name="IsDefault">1</prop>
												<prop name="Efficiency">2</prop>
												<obj name="ChannelProp" class="ChannelProperty" version="1">
													<prop name="ChannelIdx">0</prop>
												</obj>
											</obj>
											<obj name="PropertyObject" class="ChannelGenotype" version="4">
												<prop name="PropertyTypeName">Melt Geno Genotype</prop>
												<prop name="Position">5</prop>
												<prop name="IsDefault">1</prop>
												<prop name="ReadOnly">1</prop>
												<obj name="ChannelProp" class="ChannelProperty" version="1">
													<prop name="ChannelIdx">0</prop>
												</obj>
											</obj>
											<obj name="PropertyObject" class="GroupChannelTypeProp" version="4">
												<prop name="PropertyTypeName">Melt Geno Sample Type</prop>
												<prop name="Position">5</prop>
												<prop name="IsDefault">0</prop>
												<prop name="GroupSampleType">mstUnknown</prop>
												<obj name="ChannelProp" class="ChannelProperty" version="1">
													<prop name="ChannelIdx">0</prop>
												</obj>
											</obj>
											<obj name="PropertyObject" class="QuantSampleTypeProperty" version="4">
												<prop name="PropertyTypeName">Quantification Sample Type</prop>
												<prop name="Position">5</prop>
												<prop name="IsDefault">0</prop>
												<prop name="SampleType">qsUnknown</prop>
												<obj name="ChannelProp" class="ChannelProperty" version="1">
													<prop name="ChannelIdx">0</prop>
												</obj>
											</obj>
											<obj name="PropertyObject" class="ChannelGenotype" version="4">
												<prop name="PropertyTypeName">Scanning Genotype</prop>
												<prop name="Position">5</prop>
												<prop name="IsDefault">1</prop>
												<prop name="ReadOnly">1</prop>
												<obj name="ChannelProp" class="ChannelProperty" version="1">
													<prop name="ChannelIdx">0</prop>
												</obj>
											</obj>
											<obj name="PropertyObject" class="GroupChannelTypeProp" version="4">
												<prop name="PropertyTypeName">Scanning Sample Type</prop>
												<prop name="Position">5</prop>
												<prop name="IsDefault">0</prop>
												<prop name="GroupSampleType">mstUnknown</prop>
												<obj name="ChannelProp" class="ChannelProperty" version="1">
													<prop name="ChannelIdx">0</prop>
												</obj>
											</obj>
											<obj name="PropertyObject" class="TargetName" version="4">
												<prop name="PropertyTypeName">Target Name</prop>
												<prop name="Position">5</prop>
												<prop name="IsDefault">1</prop>
												<obj name="ChannelProp" class="ChannelProperty" version="1">
													<prop name="ChannelIdx">0</prop>
												</obj>
											</obj>
											<obj name="PropertyObject" class="RQTargetProperty" version="4">
												<prop name="PropertyTypeName">Target Type</prop>
												<prop name="Position">5</prop>
												<prop name="IsDefault">0</prop>
												<prop name="TargetType">dtNone</prop>
												<obj name="ChannelProp" class="ChannelProperty" version="1">
													<prop name="ChannelIdx">0</prop>
												</obj>
											</obj>
										</list>
									</obj>
									<obj name="item" class="PropertyList" version="1">
										<list name="emlist" count="12">
											<obj name="PropertyObject" class="RQSampleTargetProperty" version="4">
												<prop name="PropertyTypeName">Combined Sample and Target Type</prop>
												<prop name="Position">5</prop>
												<prop name="IsDefault">0</prop>
												<obj name="ChannelProp" class="ChannelProperty" version="1">
													<prop name="ChannelIdx">1</prop>
												</obj>
											</obj>
											<obj name="PropertyObject" class="QuantConcProperty" version="4">
												<prop name="PropertyTypeName">Concentration</prop>
												<prop name="Position">5</prop>
												<prop name="IsDefault">1</prop>
												<prop name="Concentration">0</prop>
												<obj name="ChannelProp" class="ChannelProperty" version="1">
													<prop name="ChannelIdx">1</prop>
												</obj>
												<prop name="ReadOnly">1</prop>
											</obj>
											<obj name="PropertyObject" class="QuantCpHighProp" version="4">
												<prop name="PropertyTypeName">Cp High</prop>
												<prop name="Position">5</prop>
												<prop name="IsDefault">1</prop>
												<prop name="CpRangeHigh">0</prop>
												<obj name="ChannelProp" class="ChannelProperty" version="1">
													<prop name="ChannelIdx">1</prop>
												</obj>
												<prop name="ReadOnly">1</prop>
											</obj>
											<obj name="PropertyObject" class="QuantCpLowProp" version="4">
												<prop name="PropertyTypeName">Cp Low</prop>
												<prop name="Position">5</prop>
												<prop name="IsDefault">1</prop>
												<prop name="CpRangeLow">0</prop>
												<obj name="ChannelProp" class="ChannelProperty" version="1">
													<prop name="ChannelIdx">1</prop>
												</obj>
												<prop name="ReadOnly">1</prop>
											</obj>
											<obj name="PropertyObject" class="RQEffProp" version="4">
												<prop name="PropertyTypeName">Efficiency</prop>
												<prop name="Position">5</prop>
												<prop name="IsDefault">1</prop>
												<prop name="Efficiency">2</prop>
												<obj name="ChannelProp" class="ChannelProperty" version="1">
													<prop name="ChannelIdx">1</prop>
												</obj>
											</obj>
											<obj name="PropertyObject" class="ChannelGenotype" version="4">
												<prop name="PropertyTypeName">Melt Geno Genotype</prop>
												<prop name="Position">5</prop>
												<prop name="IsDefault">1</prop>
												<prop name="ReadOnly">1</prop>
												<obj name="ChannelProp" class="ChannelProperty" version="1">
													<prop name="ChannelIdx">1</prop>
												</obj>
											</obj>
											<obj name="PropertyObject" class="GroupChannelTypeProp" version="4">
												<prop name="PropertyTypeName">Melt Geno Sample Type</prop>
												<prop name="Position">5</prop>
												<prop name="IsDefault">0</prop>
												<prop name="GroupSampleType">mstUnknown</prop>
												<obj name="ChannelProp" class="ChannelProperty" version="1">
													<prop name="ChannelIdx">1</prop>
												</obj>
											</obj>
											<obj name="PropertyObject" class="QuantSampleTypeProperty" version="4">
												<prop name="PropertyTypeName">Quantification Sample Type</prop>
												<prop name="Position">5</prop>
												<prop name="IsDefault">0</prop>
												<prop name="SampleType">qsUnknown</prop>
												<obj name="ChannelProp" class="ChannelProperty" version="1">
													<prop name="ChannelIdx">1</prop>
												</obj>
											</obj>
											<obj name="PropertyObject" class="ChannelGenotype" version="4">
												<prop name="PropertyTypeName">Scanning Genotype</prop>
												<prop name="Position">5</prop>
												<prop name="IsDefault">1</prop>
												<prop name="ReadOnly">1</prop>
												<obj name="ChannelProp" class="ChannelProperty" version="1">
													<prop name="ChannelIdx">1</prop>
												</obj>
											</obj>
											<obj name="PropertyObject" class="GroupChannelTypeProp" version="4">
												<prop name="PropertyTypeName">Scanning Sample Type</prop>
												<prop name="Position">5</prop>
												<prop name="IsDefault">0</prop>
												<prop name="GroupSampleType">mstUnknown</prop>
												<obj name="ChannelProp" class="ChannelProperty" version="1">
													<prop name="ChannelIdx">1</prop>
												</obj>
											</obj>
											<obj name="PropertyObject" class="TargetName" version="4">
												<prop name="PropertyTypeName">Target Name</prop>
												<prop name="Position">5</prop>
												<prop name="IsDefault">1</prop>
												<obj name="ChannelProp" class="ChannelProperty" version="1">
													<prop name="ChannelIdx">1</prop>
												</obj>
											</obj>
											<obj name="PropertyObject" class="RQTargetProperty" version="4">
												<prop name="PropertyTypeName">Target Type</prop>
												<prop name="Position">5</prop>
												<prop name="IsDefault">0</prop>
												<prop name="TargetType">dtNone</prop>
												<obj name="ChannelProp" class="ChannelProperty" version="1">
													<prop name="ChannelIdx">1</prop>
												</obj>
											</obj>
										</list>
									</obj>
									<obj name="item" class="PropertyList" version="1">
										<list name="emlist" count="12">
											<obj name="PropertyObject" class="RQSampleTargetProperty" version="4">
												<prop name="PropertyTypeName">Combined Sample and Target Type</prop>
												<prop name="Position">5</prop>
												<prop name="IsDefault">0</prop>
												<obj name="ChannelProp" class="ChannelProperty" version="1">
													<prop name="ChannelIdx">2</prop>
												</obj>
											</obj>
											<obj name="PropertyObject" class="QuantConcProperty" version="4">
												<prop name="PropertyTypeName">Concentration</prop>
												<prop name="Position">5</prop>
												<prop name="IsDefault">1</prop>
												<prop name="Concentration">0</prop>
												<obj name="ChannelProp" class="ChannelProperty" version="1">
													<prop name="ChannelIdx">2</prop>
												</obj>
												<prop name="ReadOnly">1</prop>
											</obj>
											<obj name="PropertyObject" class="QuantCpHighProp" version="4">
												<prop name="PropertyTypeName">Cp High</prop>
												<prop name="Position">5</prop>
												<prop name="IsDefault">1</prop>
												<prop name="CpRangeHigh">0</prop>
												<obj name="ChannelProp" class="ChannelProperty" version="1">
													<prop name="ChannelIdx">2</prop>
												</obj>
												<prop name="ReadOnly">1</prop>
											</obj>
											<obj name="PropertyObject" class="QuantCpLowProp" version="4">
												<prop name="PropertyTypeName">Cp Low</prop>
[truncated: 2,541,931 more chars]
