# Supplementary material for: Unique sperm haplotypes are associated with phenotypically different sperm subpopulations in Astyanax fish
Source: BMC Biol. 2018 Jul 5;16:72. doi: 10.1186/s12915-018-0538-z (PMC6032774; doi:10.1186/s12915-018-0538-z)
Supplement: Supplementary file 8 — Original data. Each subfolder has two ixo files output by the Roche LightCycler480. The two files cover qPCR results for oca2 and mc1r. Subfolder names end in 1, 2, or 3, denoting which subpopulation of sperm was analyzed. (ZIP 10643 kb) [file 12915_2018_538_MOESM8_ESM.zip › FishB_Pop2/May 6 2016 SpermPop2 FACS PEP Plate 0011oca2.ixo]

<objectstream signature="IXOS" version="1">
	<obj name="root" class="HTCExperiment" version="5">
		<prop name="name">May 6 2016 SpermPop2 FACS PEP Plate 0011</prop>
		<prop name="UID">F11F87672DAF499BB15383ACBD2BE120</prop>
		<prop name="OwnerUID">C6C05626183A45218341EE89EA1A5F2A</prop>
		<prop name="Created">2016-05-06T12:18:23.843</prop>
		<prop name="CreatedBy">C6C05626183A45218341EE89EA1A5F2A</prop>
		<prop name="CreatedByName">System Admin</prop>
		<prop name="LastModified">2016-05-06T14:06:23.509</prop>
		<prop name="LastModifiedBy">C6C05626183A45218341EE89EA1A5F2A</prop>
		<prop name="LastModifiedByName">System Admin</prop>
		<list name="AppliedTemplates" count="1">
			<item>Borowsky Lab Multiplex Protocol</item>
		</list>
		<list name="TemplateOwners" count="1">
			<item>System Admin</item>
		</list>
		<prop name="SWVersion">LCS480 1.5.1.62</prop>
		<obj name="AppProperty" class="TAppProperty" version="2">
			<prop name="Created">2016-05-06T12:18:23.843</prop>
			<prop name="LastModified">1899-12-30T00:00:00.000</prop>
		</obj>
		<obj name="ConProperty" class="TAppProperty" version="2">
			<prop name="Created">2016-05-06T12:18:23.843</prop>
			<prop name="LastModified">1899-12-30T00:00:00.000</prop>
		</obj>
		<obj name="run" class="HTCRun" version="7">
			<prop name="name">Run</prop>
			<prop name="Created">2016-05-06T12:18:23.833</prop>
			<prop name="LastModified">2016-05-06T14:06:14.295</prop>
			<obj name="AppProperty" class="TAppProperty" version="2">
				<prop name="Created">2016-05-06T12:18:23.830</prop>
				<prop name="LastModified">1899-12-30T00:00:00.000</prop>
			</obj>
			<obj name="ConProperty" class="TAppProperty" version="2">
				<prop name="Created">2016-05-06T12:18:23.833</prop>
				<prop name="LastModified">1899-12-30T00:00:00.000</prop>
				<prop name="HasProperties">1</prop>
				<obj name="_Properties" class="TAppProperties" version="1">
					<prop name="Created">2016-05-06T12:18:23.833</prop>
					<prop name="LastModified">1899-12-30T00:00:00.000</prop>
					<list name="emlist" count="4">
						<obj name="item" class="TAppProperty" version="2">
							<prop name="name">TopChart</prop>
							<prop name="Created">2016-05-06T12:18:33.048</prop>
							<prop name="LastModified">1899-12-30T00:00:00.000</prop>
						</obj>
						<obj name="item" class="TAppProperty" version="2">
							<prop name="name">LeftChart</prop>
							<prop name="Created">2016-05-06T12:18:33.048</prop>
							<prop name="LastModified">1899-12-30T00:00:00.000</prop>
						</obj>
						<obj name="item" class="TAppProperty" version="2">
							<prop name="name">RightChart</prop>
							<prop name="Created">2016-05-06T12:18:33.048</prop>
							<prop name="LastModified">1899-12-30T00:00:00.000</prop>
						</obj>
						<obj name="item" class="TAppProperty" version="2">
							<prop name="name">RunOverviewChart</prop>
							<prop name="Created">2016-05-06T12:18:33.048</prop>
							<prop name="LastModified">1899-12-30T00:00:00.000</prop>
						</obj>
					</list>
				</obj>
			</obj>
			<prop name="State">3</prop>
			<prop name="StartTime">2016-05-06T12:21:32.069</prop>
			<prop name="EndTime">2016-05-06T14:06:14.203</prop>
			<prop name="InstrumentID">28159</prop>
			<prop name="InstrumentVersion">HTC_VER_10</prop>
			<prop name="InstrumentName">28159</prop>
			<prop name="InstrCalibrationDate">1899.12.30 00:00:00:00</prop>
			<prop name="Technician">System Admin</prop>
			<prop name="AcqStoreClass">HTCAcquisitionStore</prop>
			<prop name="AcquisitionStore">eJzk3Vmzqti2L/qvciLjvvkghYBE7L0iBDu1QG+ABW/WBWKJiH7626TrHM6ZY63c98YYeXKekw8ZYVgBA6T/5r/11v9rP9n8r904n//3H6f9vvjjf0234/P5v/+wYr0zPV7W53Wx3u+iYn+a//G/yvnpjI/++w/+j3/91+G0Pzzfqa/Gu918q+8vu+KPf7X+q/l47qdXROP8sJ0/X6DKr1ds1+fi9Rm36XZ+xu9/vOa//5A4/IqPbbOLef5j2+L6tf9+c8LTfnka53/8i/9sS+bLfP7Yis+eZB/8L+6T7Xs7Gh9b2foPG4lH0Nju3972tsHizxscr3P8VlEQlRb3yVbF8/zwx7/+nxbX0hSF64hd9r/Ptp/9Id724O1Je1csT+yrVFX95AX98XY9+/zAwHyBz17m9WZoPCHcj/8+O8ZT/KTd0hhP8bz541/Cv3kZHp5wv94VZ/zO3F2CG2WXLKrMk0GEpauBrY0uSXxwThVZO9EUPOE+TejV9zSirI5LCIQjcPSYjwvS1XIRyKR342h/VWhEbQ5yCNWq5MDTphVpC4sAdK68ZDQRjzMiLDYumMW+4Kh9Uvpkt5Tn4Dc2VUJbnV6fKH6XgJFNKy7exfh52mCI379rlkk8O7Y1sl+HIei4AYQeWieJiJEsgHfPShKX3BTIqXGUwboYFYkXi7ZEqtyiYJnilaMr0XeIku8M6FXRJqOpqvCkKd3mYEfTKolErp2S1UnsAbEa+Nhctg9kPb33QCPBjUCjcdySfWmZ0NsODlnUCyYSOetzDsLt6E5i/9YuiOcsbDAmO9z+htRTSd5bRODC6koia3T0CV0eRdCW8TWDOGk7RPAvAjhN/56A6pwL0i8nBNzlDL+vf2vzROmIIRgXFY/nMTsDOUy8HtjX4J7QjeUVJA8DCfxBXmYgjqd9YpqeAVovvBCqD9oz0uzcLQi7acnF7bTnE17Ex91qgsdHmns8eZ0dTbyavvSSkkT1iy6pzy6LL7ukdFFqt7/2kjIMywV73FMyam/9ipChPgB7JUiE2mmQEn96aYPTiTdZfDX8A/EVywatb9OMNn1fImoQHyBo8w2O6lGzIpkv2tDpeHJC000JROU2eAodLq0kGg3OW2LpmxZ09wuBi4azy4Fwyq4LTnVoc3BZzwuySJsFdPhRm0TauJmSaNLSYXG9tbg4FYMVcW9eG4I9uSVRpjZ9smrFWwh9Imdw2s9VEgnDJXjTlZxEvWaJl+ypFCEcJbg9a78sSDscXsHc3g4JSNdSI9dkpwFZFW2OFremRnbBhgfdjmW8JKYNiaSJdYPOZaUkUWvUm5HpYHIFcneuWdwcN1Ry1MU5bq/TyGC7bwJpRc0rBOu9ktDgjttXDLsCntK6lMTjxglfryk+eCbBz3OGpUESM85BW0OTxPPeok+sUjyDqWe4/8MSHxuNiQDGRpKy2B3PJdLZ7VrgiSIeb18J8Hjdu0foloqSQCcrfQI67p+xj8Us6o+aDpnNdyU43h6Pj9xdaORERRHcbawmlNNwf7/tklI44a8uqQ7hW+x/2n+6pIRvvUt11e4X36U0Z9YBe22PkygRjRmZd5IQLyF+lER2nvukHHD4K9imehLf0v6MhMsVgSDs5lx4NfD1+3W1BmfgzwiNGpZP1F5K8Ff+mGbQb+80knS2d3CvkyEHkCV4igzhBt6lTLL4EOQpsadLBf/E/UkCWmriXSbw92APDhM8JWDnk3EmaOCuhRGJ79RMiSOoeImoHCWx1cALf6n7CzC7+K10uxUKct/2p9CRZmkCyzneP/tLwFOyweHzx1hMiWoZBd4Ve1YCYj8vSDZY4ilq9fDeIM8HB+L5RgXOdDkmcScfFIQc0xLsVjTOorxMDBJt0hOEthwktJuaW2JOpAT09WWKPxn+oCLLU3EErWWNM7owcPuU4aECr6WPsqjQ7wdihXYDvLaDx2dxxveHl9UEzEqcZpE3MAtytIocgn445iLXFw2yWuP7u/PWCO/yRNgSntPwkj6GUzy+Xfz7NOfpDPzZecTF6z6+P7rODmARtc/FGyV/3IuMPZAGpEmktUz82923F7BW/piD0RWP97ddUrz4VZeU+J2XVFfk1NbXXlLOebujq8HcSJyjUaX6SJ269OKGNuem57Wmj5S2Q/etVEoIXCtNn/XPbbqxO5Rz9C3p65qajOhh5AyIKypcpSfCdEwLybY5r3ngK/3I9XV6mXEW5+QlaPrUOu/o/hYsMmcXVI6ujrMe3R9Nh3jZ+V7pk6JT0MOgCZkrU3xsa6pLSz6yONsyNF4fzPYlvZwMN3FHRy3Vw3lvSJdTySJe93gDvSfRFV25ei/z1u11ofdt7kBPbu7j9lw3fZ1vX0u6t3yT2PYYHH3sczndaq7LOVMlUnVuBE263zedzF7tb4Uu51eJHs68y9mthq7p836yo4dD20m8Bo7VdCFOcrrMhCDziipJ9ZJfcnR5mQWJfQnjQs83jkFP8cDO3PtGW+lcf5XSU2fUyxxpvfZ1UcbtzeWNn7gFL2q6B9mebg59L3EtOZL0hte+0rVLrMzL7+uVrh3bIl0maz9zJnPc/2mEz2eH2E28zf7O68Nu+073C9UhzmITpXq7z13p0enamXNfRit9Munh/i4zfD1/xP37+ZJqPsD1V9fXd+vvx1N/q/5aLaH1l/r7H/4IfLP+DPWL76tBJq/Ax1Fjgqem55DCHaD+vAHqQagm+Dtd3GYQivw0iTcTb0YGlrkCcxBQQnexB2S8dFtgjuFOopmkauR+mu/AXPLXJN4ezhWZ3ZoUevoN9ZfLk8dQN+xBZ30puPgcTlKmP7tYo/4OK7w7Nn3LAHuo3kgU3PHzZuvTHCx5U2ZRy5w65CROKLgn75jEpjZRiaGNcSgs7MsE70P4/kkbh9b2cFslMLVRX5NlCKAN1IrQ1rLwSVSFJujmaJNF/N2TyH10m4IZdaqMrrbTGbnGog/mpoGPDzbqr2jh0NLACxw16qB2MwgtcFebQxLnS3z/sKvzYJiLexI3uB5PxunGAW2+v5F4JaFe5VzEQeTUvCb0tpGBDIN5C3oD/sox/RGKj/0md88o0fF4DfsLA6y9fssirof7H3RjCmHQvRIoNdw/rz30wdnP7lx8CL2KmLqpQGfplhxV1+en/oheoK6Z/vKmBcZJQT3mBI8fWZ9s0L1DRSK7/336a7Va/Ken3v+PS+qb9SeLX3xJlZbnQhi2FQKm6fMkutz60D0eWhnt8w0gay9ScWjZ2ySRUQUOWd/vDujSJkiAtuYrMqCTI1jRqkno1S0rYu0tB4yRKHO0PVkAMXdhC4eqffy8Tb/hkFvDE8EJQMjiVY76G+8WXTCPWTuL+705z/QX7ObthOmv3PW6kC4B9Vd5jQPJ44kKVra4ZbAcLxwyJN4W8K6BulGj0CCKsFnh3dWQM7peLlLC91GfTiOUCezaJWrzhnpzg/mBROShoXCTo9n6kUrovYvvvwuoI9No4fFobxo8sdvDG/g9qqBGD6i/4wk11R2t8BLpCqhDQbHmoC851Fsuh338SbGuoElnJYvWm4VPBBX1qbdV1F8cnjWS6ZMQepsuapve8fubdLcD12w1k3iYNftEVsozeI712P/1Ykak/UOvpYsD4n37IpHTREE9hxV+X7q/VESdNE9MfzRWSodYYw/NvbJEEi951K3RQ4Mb64GcxCcz4Ekz3YlgpG2VxFoeqN93SUmK9EX/oPLN+ut89b9RQrVFXYXmmEQw3G5Jx04C0FvciNCbOfBJ+9iSIBz0dALC0sBf/YNGwJ8mGRfc96ZBvLuTARmEsyxazcQ+WexTA8LdATU5a6Ne/L7BAxmtUW/NHN9Pu9oNLOmYZNHwZj7110tQf3RkmzOiD4wjdIPdlET7FeovdWUNevSO2+NuhRVBisrQk2c0i2ctkyf8BfVnSG6KmuQGPOF4bQ7GZIy6Ci4v/ZmzVprERw71l036BVjKxeRirYtaFNZLAboba8LBWkXtCcsDB2ExQb2VeY6XsDC7gh96Y0KVinMIXRpncPxTQN70Z172MxI1JqZKrMXqBHrDHGfgGQJPLt3qBu7AQP2JWRcv5C1o4G0uKcf0p11WM3DO3IzEvoFaM0+oP6cKJiS2L6jp20a7Q7d5R41be+FAmn2tAptcZwSa0xzvR9FqCd3lKU3onEf97e30AG6l9rOoN8HHKwMOYCoe6td8HO/RFTXrDTXcvu/UX0vEM/330B8vfrH+xEl6ost1YCZuoK8OujxtBXQ99h3Oa5S3St/0rj5dS7aSmKFb8frGOxCmPy8Rua3OXbLkqb91y9D+g/7cdme11f3iXNLcNZbcr/pzgn2mMf2do1v8rr+zurc5W/XXxrv+CGiqHp6XE1rslzZxpO1tpRv7ZEsPfclH37TXqn5LRwXTn2tI3S3TX6ZS8tQff2od3/W3neQaLTjOzbxwt/H1pkl5ui4cj/OGpt7XB5NeSYuG7CYO7HVfT/rL9ef6c2Iaz/RBVGnv+uNH6YyuJxPUnRTi9tu71pae153gqb/2kpyf+vP4zUE/T5ctuj5unaf+LupZodvtPHjqr33tcfTQNnqJcxklfX123Su0mIw84krzm6T7uY3v1yInc/u7qNJ7y6ykWyHF149pDP9E/f24K/2t+pNkXviq++p360/64vvq0pHXYJvdSwYbUTHI+HLRmf5ABqUiRducs+wvov5phXfH41N/iCrUXzlp4FDq7KP+duOZQW78BX/HTeGlv/WuSyGYSxeOgq/gfWhd9sDH65ajoyPq77KaL6CrWaitwm7jYwf11+2j/mB7Qv14S3EBne62zOidbxuk1fUoeNf7ERk2UyTS9Fy8LyqHMomtPuroJFxUsLfbKotH15f+LLGB+tNGM5+496EJ1szYcBC0UW/SIZpBR1xXWTTmUX/i7qE/bl5xYFPUn1t1A/A7F9wemowrpj+/9FB/C2MiEe14w1eGE9z/W9zm0cSov+7CRv1d05lG2tE9AX2yvZI4Mdw+6clBC0KpvHKxL+H+dPe3FmhWcs8i7dgryGk1wf03tVsSzRPc/t1uiNqdLq8kMnbtPhGPno/PoxajBVdnfw2Z6S+qol6fqNMQ9VfQC4kcE/ensxra4PQXqEdzhtqc0IUNthRXSbRK8Ph9031VkoX275L9GV+c/cW84kFHTlE7g2DGk7I7GIJunVp4Sk4f+uvrKhiag/qjk4ZP/JGHuhsfUX+jfD4j1ah7AC1IGxyIp0VFDsudB851IHPx8Rb6JJDip/6iwClUMj88dLUYCRnteqg/TS27QDYG6o+bzCs0ifjQn9wm8b5CDdHE7sJ4dmzh0PMYbHHAvGgz/cWXcdNg+vNgK2dRmYYaEdzdCgeJa9TOMEQ9NlYTvORxcEuo4DQPpOgvcKgW9Q8JzHzUj1fOG6B71zZH8zVqabm8ixDMho/jsUZd9eQYh9a7EjUbeb0V2eziEvymiqe4P0VNLdsnvCTDXiOLfNyCt+wv2h5Dh9z7C9SnOkf9afrZIEG2C1n2R0Wj+dSfU95f2Z9cbVB/8bZNIK/ClBAXj5eDQ/QEOlyAPyEyfp7ZmTQJNKpGQW59C4f2+UhBHZ7w+6Q26q/jOiKJ7lP8/Dr767RCOYn6Ee5Pnf31duc2B757+Tb9SXJL4n8T/X31XWpsHDSwjt2Uo20L9TfujCjocB9ykWHkOIAsOxJ0zg7qz9dyjawKeOkvvAkaWSyMDeoxmOGf1Eddjbm+BQF/GD+zv1p/TrAdEZjM+xUpBaie2V9nOUjJup21wej1JxnTH2zVEzitHO+KXQ31R0aoP79xxe0Z9M0VEYZ8Cy+hEervXj2yNv2lP+iTgUSKPY93PWmCj28B6u9KHJ7pL3KzYUpMeXYGV1YtAu1U2DL9OSN7wlFjZuK9bFTdoTObo17neb4l2zlqSXecMYHTJvPJvnSOT/0FnXxF+gspBv90mHLR3cX9ndzx852JNU5gtRUqklj8DfxZE/X2ob+gM0+5yIsHK6Y/E99FwHloc7KRthC0Hvo7qKjnTolaJlMchkIg4Pa2RoCXbLqYcjStBIfMgtkcrPiUkqhN8Pv2vdkeep0f+vOouge7ZeDzB3/QJ4cdfwHfV8ZZFMuo+++6pOq6j6+5pL47+yP6115SWxdKWhaqlXjDtm7o094oovnxoSG+6mq6OB/1P9efk7uc9J791fobbu01zWfE4Wz/KGj6rW+Yf9Lf/r5eJ85t/cjuHJvSLV+579nfr/o7Gg3nmf351z33nv1Rl1sw/dmXJWq1YSUHulpVwVN/xTjj6UakIWd72kbSlejcoqt9z0qcU1GluiX0BLq349579rduH73MzXfdmS4Mqcr05whBtP2T/kbQO9Js16KJw2WJpI8z2kL90TCx7SBWdbG7cujypLiZvZFvoAsTWKHuBn7mSQ5qLDWmB7o25uG7/k591Jx9b92dd/2dFb1i+jvexuG7/s67uU8+199gQNvv+jNieqdFM/YT2990V/9E/f24hP5W/cmKqv4u2Z/wxfdVZypsoDcxUH/+UnHIBvAOGjblS0Ivx0lF9Fu0AO9kTDnIc2VFVu5gDaZmv/SXHuSn/ljlJzXkIzIP9QdaivpTlgrFoVN64YAfeNu37I/eTbwbrKfjJfiHHerLaJ37RDih/kg+Qz2tu6pB0vZ9DmG1KjNoLqYO01/nDMcsqh566YYDAYzWEZ/3DdTfbfzQX2ygbvzRS3/BqFklrPKzzv6seYH688MT6m3WwPtSU0Mtbme9l/7COW5PXflZ689Wwxuh8wL1t7gPcdxQdV76s3rCU3/UmPZ40uvuXPBmNuptW+HxmGRiAnbu4PEwxXGf6HwDtXfwrxxcBz2D3IPGM/uLG3AuWPbX3S9vSRy1zyoZlxtk82GNelwtpn2W/RnxEF9PTa8iuXeT3ys/t0H80l9j3n7qr87+aC6+sj/bHOPxuHrfpz+5zUvt3yP7k746Tt92Jj0I1w/d1JWfoSGPwIAdau3amwMRZwMV9CHdJHS8DBxSrHYOWGL10t9N3e3BTctGBjyEBdkHqMlei8qPIKF0iCGcRNA3XCuJJmPUn7/f4CWQ7IQsuuuNLVmYO4Ppj5JuUBF5hfqx9mKbUAtQQ3f7qsPAUlokwot8i6bpKuAPR7eExg5qbVUu8Fcgm8sJq/ycZ5sVXuhN1N7gEgIZGxYORauNxEW3c4l6S8ILOIvmIYky5cKTud7tgNk8tjNotBrSs/JTieQMpOpSkIMiVo9LROaiRjbF99/FC1ic+fgHkilqqmEoU/DjvJFAUwrfKz9hIYUGuTZjAbzWREoiPkP9SdcwBGdrKCT2RheJbMeTHAK5apJocSt9Yp0WJ9D0hcLFDYr6y1ueAD1lIZEoGDyyO38iAFk0Hsd7gXpmlZ9OiVrdSqjh/HS/gN02RBz6blC3srG5gLnxZML058eIBcsfqSQ2Oo1vvKRE4S/L1P4Z+lPbX3xJKYakg7/SX/q7t6YAdsqNyJv+glOgk8gL+yrZwcoA98hvSdBdmRoZR+oGDNWfkYjzH9lfG2wIGwfUz7I31Ai3rDjo7nb4eS1/W5Fxv3+FcMElGWRp3ifH7NzAU/qR/S1soU+Cm38A47ZHjcWrnfG463Sg29sPs5hEOATmFEcEZx/TLOpbg4K4uT+Hzr6XJpD3UYP9TFqAbc/SJPYaokPckcHh9lxGHC1CC8h9yh9Z5WfUmaM2L9FSBDNzUZ+HAPVVEfXGKj+BmMKKrC9wgY6ipVm01BOfdC5wgG409TkIBqhX8S5F0ItP04xlf/Ph9gR2/1FJuzGEgtjK9gpdg4yyWDPigpzPVQfvmhJuHzXw/c0b6q3j8VMung3w+w+cloG9o6iz4wz1Z8hVBUQ9jAid6qjfarIqwW00pgk9HnODmI/315Wf1Nni+9XzagfBXO0nVJBRr9L1sAM30EYc05+8gAL0xnGcUPGGevyuS0pRpN9Ff/L3ZX/3JvBv2Z9rXW6rz7O/8qSH2Z+yv7ryU+hf5yz7e9PfYe3Zf9Zfnf196O8t+3ur/GxG2+CZ/X1e+flZ9vemv1DuVO/Z36i83ullHRjP7O88Ijd6yS7eu/7esr+68vNT/b1Vfq6zYZi51yN3eNffR+Vn0dw7mX05aRXL/t4qP+vs763y89PsDy8A+73y8y37qys/d/TsPSs/5YiKdK2cXOL2VvqBZX9vlZ919lcc5t4/N/v7MXPxb9Wforblv8z+/iH6++oyNXd2zCDY5ZcsyqUJ6i+MCFjS9JLR3hh1Ed6OS7DW6CIQqLIl85uM99FBO8T73hT1Rxrma97fuFI1olzMEw7FhteMZX+dfpeCk0xLAvPD6Vn56fDGS3+KZq7B3zg/6c+yHvPeFlPfIJr70l8Ur9r+m/5o3PMkYvNrEQLVxefryk9jcGuw7O9Z+WnGAL3drCIgzVF/kxA/X3eXGQ56TdSfTddLVvn5q/5Y9if1X/qL5IXLk0l/8dQflYav7C/Q5Vf21+dRf9r88NJfsrX6QE7eNYkc2U2J1TJb4M7n14zO96i/TU/Gx1z/zkEzbT/1Z1cdfH8nm6qs8rPWH91fX/rryHDPIlH1CmL68lN/rPKzzv7qeX8xjh5Spj/f6uL7q0vbIcNBEzV4KKuMRnPv24aqOPwTf5PKT0n74kvK8O4+kBhe+svmeQpkbr+yP+EgNMDTWpuMVX6K7YUD2j4IuKivNWZkZw33ODTsNbI46pQF6YQnHxV4k7PoYi2e+mPZX8H57/qLhd4cNbUtLdRljvrbREFBLofJiekvaqY/9KcmLdTNCvW3P29kCLQLnnJHEbWHA54M3MUUtdewGiqxsvsa9TmTSTwxUGMb2nzpb1MtZkSPrAuQjnrgQD+g/i7RRmP6o/7qopLWYMJDT7u+9NdYbSpwLh3UbHtxxgH6cYi6cq5XAgMXNUXG1hR0o4s3WW9UApEvSsn0F9/3pUHOGX5/KPRRb8tlzyG7huJD9z6Rufh+Qs3V8/6CxbnBxcJx4RO58I6g2arCQSWWfbJXSlR1ey0lcXlvVGQRN/F4xmM83hYJnvrTmy7+/fwUtRkapwuE+VrgmP5W9wU+NrYv/TVmFs8qPwG2828rpm5zvCr+HvrryF98SU0Hfhe0O0m5KNr1V6RsLSOmP1puBwZpLCj+CkKkJxFX8BKRAsBf0dLbJr5towZr/XlCD/UyLvB+BVPfhU4fB1expQgSOXM898z+CO3zZOxJF1b5SSvNBHKbck2wb6i/qDFCDVou7PGSPaLGWtrOIXfu2AHS2A6TeFqhlu6XmQDdsElJdO6gdvixM2Pz/t705xynaULjpmWQrqXewVhcUT+X3s4nWZYe8ZI6WRxNZCEl+/kP/c0a5oGIklGB21unHLRzYUY6kY/6i9U0iSb9BMh5Wx3AH/b8jKZ7MyXtpgTgigVqLO+ZEpv3x/QnbYUDaW9mVzB7jVECVET9ofk6YIzLlMT3xgCe2V+O+qPX4WBLkpGzAV2Cl/7U8eoKrroecnTbxP3fRNoFtPgyfdxlBYPN+yNiMcpoyQtbEvcOOdNftJMfWrRXOfR4aYR3bSn3iWdWBZjnOer8rprGd11SiioLv4v+Ol+c/X3M+/u18vNNf/W8PyvHk0fv2EXnXX919rdcPoYkvWa2+jz7e9OfSc8cPey1DWHZX135+Wv2txakKLNPkGjvlZ+/Zn+Bitv7ob+3eX+fVn6+zfv7VX+/Zn9Mf629rr7pj1V+jkf09Cf9/bny8+j/qfKT6a+e91dXfv6qP1tRB9Vb9uctxG76J/39mv3NiqXIKj/dwzIzPq/8PEhL9z37qys//7HZn/S/RX8qr/z15N9/SOVn54vvq/flOofO1b5wsT32fLI+3UwIZRU12J94PJl19RV0/e2MA//obYktzzOw+kuaxJ2mAuSqBy3wR5dX5WdwHBfgeKPrQ2uov2AVAt5tm6i/xnlSoOkWPejmXsFF29EkRZ2NM9C3RcWxys9afy6n4lD0Mp05pLSVBXSbpMzi/rH31J/JD45ZXOSoN1fMxffKT3v/0N/KQM1VLdTf1Ub9eRu9Sljl5y09PbI/PktY15foNFi9V346lRKAZTcqLjauqL+dZL2yP7BliQSeaIHWOBwS1vWlN5c56C2n9wRGWe+pP392uGXRAFSDRJLXR636eDxm/nHF9GfY1pWLRj7qD5S5BNZZuHMUr4GCpJMN6nSzfmV/hbp4zvujkXNOcVwyDJj+6Hg1ec77CybWS3/EXJigybdX1xftdLJxnGBekzh/HL9af12f4PH+zuxP5dvqV/2DynfP++O+uPITdCV86k9QVdQMuBMIzLDFMf3x7bwJ1v204WK8enwiOhsXiNEPOJb9+Xy8B0M+NBJaXhcHEh7D8Kk/Lywd1vWl1l/c8S8aEeWTwCo/mf54U3HAk+w2R+/S5UDgkX0ZE0HhomU9j044P7M/ulSCLSmp+Mr+vCnqT8STCcyNirq5Ny8SiaPmBnrBAvXnzVBj8/uj64pLJI623eaK6c9qakeCJzzqJ7jvutBxD6g/C+Yv/V1L3H43DZ76I8ZCzuh8cz6QaXNTgJ/HeIoPNdSUNuo+9Rffrk0gqiuWEJ4OL/2Vaoj7K4ioPzvDU1pxyoDpjwop6s+6lTswi7BJotTDv0StPzNtKFy8mTf7j9mJAtMf5D5qtdZfnf3F+WB+IPNscQBdsF/6m953OJS96QIXl9WjS4ziFWBlHdSxeZ0XRBorPAQ9T02+NftTBU76qklK362/r75LGfKWMP3RxhD1J7ezmHV9edOfc5vqGdNfU1/hr3w12Gb+8sSrpG/yawgG3hS1Nrd8cm85Hv4q4+AKhBPqj4yKO7jd5ZCLGxe+InLoFM95f90ZaqShaTrL/uLlXgCyGaD+uuVhkoEHqD/N8VGH88WQANXNGblplcCyPyrOUEu1/rwx3p8iuS8UrPLTV+cpoeIC9ZcpqD/SOqP+wrGIlzh9VG6axMa76hA1NTWXEuv6Em9CE49F5VegTzZpFocC6nBuGgUY10aa0U6Ogr2kBuoUhj4HqYrba4oqQLdXTLM4aZs86VnVEUIO9ReHBupvsMAL20laqN90tMG7StLvgCUuRhwdiLj/3THqrzMQ8f3Ewv0ROdRfD2+ZSewVuUo4uV++6++80UroGJspiZsw0Mg1R/2FbdQfDEzc/rhT5KCHjT6Jl6mwQn3PcvCXIj5/dlGbxFHP+EOZoU47m/zbGimpfOuv5yf8M+b9cd0vzv7qys+LVNjP7E89cQNW+cnm/dWVn2dVUJ/Zn9E42O/z/sJeZ/qnys+y03Q5e3LCP67E8y7N1mvUYBTpBtPfadTMyK+Vnyz7K8696l1/dfZXV3469wHqy4j3rXf90dTe0GPLdp6Vn0KO2jsUe9SR2d74LPtbhlvKuYCfoc8fXWvqyk/P16BglZ+rsuVndsXj63/N/urKz7rry+fz/j4qP1n299Tfz9kfq/ys9fdR+cn0V1d+/jrv701/3TPXfq/8nFxXHbrsDulTfw33qrDKT5ujBDUedhp0p5i998pPpr/WJdbeKj+9Dr+p/on6+6wn6ffrj+dwCPibNP388ol/vTLKwTDcCxfR9cQnah7YYHELfFzzr+9HK9BVcZ7Ex9tkS8yNvgWzPf6Jf156uHHR8FBoZGSvL+B3W9eMClW7IoZjUfCneplEwuRUkLAYPvkHsnrqkzSRt+AH/ot/290r/MOfi8Ih2VpcgLVf/sS/euIflaoJz/jH2r6Mzu0+mXC35nPiX82/Ovxj/KtLP/Xt4sE/I3s2/Txy8yuOZZfIv32/NyN3/jXxj5V+Nj3kX930M2pOZJUMxJ0FZmC+Sj/b9pEDp5Be4V9d+vkr/8z8iPxa0vGWqPdbC+xSu2axRpB/q2ItsdJP1vSznvjnq8tX+CfzP7d9mREleA//6ol/4WL/E/+C9Ppj4t99YoM5f4SHYE99NvHPyx6lTqfd5NuSCrymFFn+Pfwn6V98TbVOcQi96RH9MCxmFQk7+ozN/GO1n8vjugn+dZwlzH9asvDAbm7Qf3p+SQm38XBwuTXRP4cQ/de9lgDB3JcT2A+bDvFtT2C1n7E5CDRClQ3/TP+CfTAjUt7FwW3PanMQ2+i/NcQn6HZByWLnMZOOS/Y/pX++F0ss/aNXF/1yjncZuH4q4zkX4ON2T1yDYaHnwXh0wTyfRR4VmEuPQrVyRtJ1s4BwWx0TWK0a6DvRwyFcY9NOWO0nyDEH/uYiJ9G0cymIqS6uYHNTGb3FTQ/klnbRf/SA5+h0hp5SuuIUrOm0QVj6p63vz/QvMkcL9J/32P9H3xfINTznqbgLIBwdZA7mJ/RjihcpaFavwdGuhF6W180jeIqC+28X+HkOj8erA8ojPVw3KjbzzxDiV/rX3Z/Qf6cNerXXwe8Tm4sC7NGjq+qNov8Wt3sBmkTw+BxbuL/HZPj0X9R5zFz8vmtK/bJE/bsB+NVFKvO8MvB3sJNmrO1nkp37z/jvRBAYW2WpgKVnOhfPen2JuIphgimuEIB1/BfKxQpI6E0T8AIE4HZk+KDNj2MSdZScJ5P26sYAyKb+kaNaQGe4TJK4L5sOMSS/y+K/2EgHPomFdIfn/HGSwLVCABaV0QStPx8+236OpwcOzLFDk0dpxopczAcAJ/6Ig1Y+OBCj/QIgNBeWRtJNdQNHPjziMXfokMN6u4eeEdsJHTVNIN1b2gOtE0wI5RYIKGOVXkHnMwSfOcTvmza0M4T71iv+M0f+DryB5WexZOdAxjsVbwDVFUG26OH+bkL+ACa4YxKPH3Hc1UsRbFt5ROK9G/Ms/nOTEAF41XF/DRMB6PcQgJCKuD8m6a8R5PGYQK/IJZI3Ho1alNEwiU8+bs/eXV0gaA4nXGQXCPAagN3TZZRELcFckf3ogOOO1g8AThJ/C4GHoH8DICv+HPLfB0C8pnDw95sIsP3F+V8kOXcmwLe5f2+dX94EKOvalgkwP6vAveV/66E44Fyf68N7/nc4D1afC7Bw1O1TgMvdPqFrdeoRt5UReJ/7N4UM3gTIOr/8+/zv1+rPNwH+h7l/485MfwrQLO8z1vllby96TwHerEd+V0x7z+rPaG7fcX8l712An1Z/ehuf+G8CdPe3m8YEWFd/2pKgz946v9jLyw70S7Av6YYI/nPu31g1Ok8BVvrG+Dz/exPgR/7n5dON8zsK8Iet/l4B8lLrr1uq/R9a/qmehB0LACE9nlCAydwBq1peOJpvUAit1WAN7pXMuXcBnhJKmAANbtACx3Rfyz5cg0uJAhKvGZv8t5ugAO3+tkxYAFgLsC7/jDUOBTjcjPNnAFhdcTQ3unsmjsYerV/67ZcA6/JPGsD08U+xXQq9xuSYxUMZhRqVggiuYuPn15P/9ueHAI8/yj+N8fBRu0BQeFU+c8hm2jRAd1oZjubG+P5DZ3Bl5Z8wK1BMSvoq/6Ru5xUA1o0/aTcbq2/ln5FxP/EErg0cfU9bdxxN33F/da2e/OfcMtb4s1JQgMG5wOMR6ccDaVXHFoRXHgV4VHoaE2Dd+oWVf9YCZOWfdeuXJJ08Bchav1TDbgBBUdwzqo8mz8l/LADsHvH5aTJ5ChDOVnvFBFgHgNSkbZ90JM8Gp3FB4Tb007elFXhNyeLvMvtP/uIEcDbGc9TUCpmLW9OiIqcsn4NGey2OCZBPrQ6e42WWsdl/g5mHYhtIIYlhhmPCbrbbgZ+pDRLJw/JA9EUXwChDOYk5oWmQ9r35kwCjbfcpQApVIyXrwanHBBi3KApw4HhH6NyoklFpE6aEp0sd5lYgckyAIpQy6Is2nnNRecFz+hBvwBd4FF/awMe1AANtjI/7vcd6EIMTCnA4l7KoL+DntSiKqFMcjhmcOfw++d59CbC1v0ikwXk4Gj4+BJsNGwcy7IdX8FqAj6fzxzmflMUjzii5eFXi81xZTpgAI7ds+sQcny7gpzsloe1l+RSgzXNoS1B7fRJpj2u0F6DYVum8IsJlk0NAdj8JUEslFOBluwAy8HB7XI9rcbF9wtdz5U4AAkIjgUAJVqSnT1CA65WcwXy40IhR/CzAcr47gzuZ4/Fo+SjAcrB5ChBOl6D6xmuq/X/twg9NUUOvNJtpEh8sA0V1vg7AEu5DLh4mKEB/eG1Dd3PpEhYBTkXeAqKIW653zfCx29gu8b7kPpq1zC2HcFMtAH13fDQ38QY86dpQgeHPhhyb/hcOigIdsk0yuhsIDvFXfQOF0p8QyA4oov14loPJnfHxfIUCtDpqA7rdyYCDZjPH+1hTvYPdDWgSp3dzRvIbCrBzC0Zc7OUorjoC1HurERdBiAIc4C0GglY+yqKrJRoETH4Pvjmyk+g8QcE5QuqBKYVjDjpl/mgtuiqh29yhIPmh2SdSyp8g1LiURIN90ie3RZGDNVF9vFNfBw5ZbH4I8PhoHrPdqAewYgcFuN3i9rhW+ooAxTYKcDl5FLzGMopMm+P+1wJ09dYURWaj4NZ7WIMp/xDgfO5fmACj2wS3Z5sDPl4KE/xNch8FuG46xd+YEj+/PRisSJxUWyCHhwALZzAjRiltoGNf8fv8veCTpErPYJ9G+PlRk/+2fkp4TQlf9q8q3y1A5du6v7AM8K8E+B+6v3zM/3urAK17f/46/+8M8+y58kMtwDoD/FWALAMUNhA9V374CwGyCtCP3p9s5YcPAX4+/6+xThrvFaC1AN+6v9QVoL8K8NcMsBYg6/7yawb40f3lVwG+VYAyAdYVoB8rPzAB9qeU+7z3p2e6ePw+en++VYD+Ov/v096f/9gK0Pb/HgEKitj6XQT41RmgORjvwfJPFxzddD0gqn5xIbx1XhmgGN82oA+yRUY33QmORhM3ZxlgdLKVPssA9ZH1EqAfyFcgnHTlWAmoo9aZ3aZM4uEcxZLcS59lgGzhP28+2L2XgNbNP+sS0DhOCp8MBspTgCwDrAWoSRIKUPdRYINNo8Xav8QJhwIqO/cOywCj5v5VAmreN1XCBMjavyy3WwING4V7udyuOLpcPCbEGefVU4CPpR9gN0IB4uj8WQIKY1/RWAbIln74aP7ZlccowIXX5pkAtfnxlsHYUQ0mQLcqUXwG9xJgz1deGWBdAkrc+88CDFavEtA6A6wnAEI6nqZkUN1DcJPdPXtb+sF1ui8BnloLk7V/ie/iIwOchRYKf/+zAD0eBUh23zcBEK8p6XdZ+0HqfLEA++0m4GjRlDOWAVpSsIDOtEABTkgAZOHcNdCzNZ6D4f7ikFNf7IF+7YQJywCFUbmD3vUhoM2lxFdJu5gJkA4uKECuUgTopnIri08O3s/qDDAUOBSgPAhwtMnfA1YDGs1HKKq7ZR3Bka8vAfbLpQZDuRCfK//VGaAd8CjApjfnScWfMtDJ6JUBXrPmBox5+yXAgTvkICRLiYvH25cAzXn3yMWBeSmIFS4G4Kz1dhIrVxTgRkdxhdpZTqJiHxzIJPau0A0VFGBj/VgeZmqdn/1fagFeJrsJkKWockyAJCgvP2WAjxpQXxlJhDavj7K6hwB7y+olwLoGtBYgjKsFjs6nygF6tqhk0G6EQLyDhdfsfoCClMb4en76mFFpRI2EjveNLdnNwz0TYOSEoUYuw7gAd9cQsmhjBxLZH7ooXnOC+z8ZzAuyjTz+ufKf37l8XwYoKLLymzSA6Xx1mzK68E0wq0aasCmA0pIbPRvAdDgDhXHi2hD2pW4W2zNDIoP79iVA/OV9ChCHRtMkXgWWQfyeFqLAjo8GKh6KSJn+EOCqiQKU+OLM2n9Gq1VukAafmkyAkSnlDhOg7j8EWGeAxDeeAowG88FTgHX7z+jQMFNWBFoLMFqb+TMDZALkS1MlnHWoIJwcR1lc5TuN6PN0h+5r21zkPJY2lPK+zwTIikBrAfaCHwKUV9IZyFpISWyOScoEWGeATIAZXjTQGVVTApaaF6Q91fZghF7KUfORyW3ujyJOmR9yNAw36rsAY2XwaODyyACH0pRE+lBYkes+XYE5TFDQPT9XSb+hFaCNh8Mk5lzc/5VfFdArtUkGswQFvrqgAE33IUBNQCWoreInAWoe/xQgvVgo7O0eRVtPAYyU4hsFKCj85+feP1CAX91U6dcOMHUVKFv7r54D+O/7f75lgJ/3/6yrQD/mADo7Bz+/zgAv+nT7JwGyKlBnxh3eM8BagG9VoLUAl063l32++sOv/T8/FeCv/T/r1R9cW9Mr3RqvRLb2H5sD+GsVaD0HcEsb9nMOYC3Aeg7gTxlglz77f/7aAaYW4KdzAH/tAPOnOYAf/T8/Xf2BCfCtA8xfrP7wjxXgjyvk7xWgqAr8X1as/UOqQL/6zmoNgwM4496Fo6ub8ugt73pMgOA8Mq49j9dhiDdcEne804GEF+ElwAGg4OoMsEP2rxYwx4VevVeB1hmgeTTLhIa+8uhFv/PZ0u/xjD7eLwlH8K3yJwHWyz/QXab6z0mAhfYSYPUQUS1AmhGFJ6OB3oKQz8sEJhkKiM8eAiwNFCBrAPqoAu0Ej8UFHb94ZYC90TZhGWAl4vaSZfOn5R8MufHKAOsWMGzp96L0NJYB1lWg9LTC7xeEnAOPDu8kkhQczbbCjQPh3LllNFj7ODpXw6cAqZjLBRNgN76iyJTDVCNLXpCfAlSk6YG1gPm0CjT2Hi1y9PIUMAE+M8BHFehbCxhuPXxmgFQsX1WgvnrE75s02w7ebxdPAX7rJEC8psT2VzWr/90ywKBUIjwn1/Jz7fdsdlsyAdJ1dPHJ/NrVwaflNgGiNgzCL0s853zrJcCpcNqBu5ZUvF8Owi05TZoJuOZFTmJilAaZnkoe9LaIAqzgYpC26PFs9T9QF/j+S3qCh4BeGeCHACMvCWdvAmTrP6y5uwS9QsdzdnVFEdUdQI2Ce2WAR6mLj3lF4qLmCUXVayw4VgXKBBiZ3TNoXe1E4jSdH0g8EYfQ2SzahGWAo333DrbiyoSOrctTgJaR4P7ce22ehN3FU4BRruPzp3QzgU5/pOJod7jwyfpalmBZDgrwcG0+e8DUHUDpedND8W4nAYTjDX5eZgUVodl9h9dY3sii2yF0yFIWD6Athz9lgJZe4d9D7zQq4o6GIssAo0bVWBF9bKEAk9lLgMvDEIXro2qipNngybC3OTMBgs89RDu7c0yA35sBiqr0Zf9S+d0Z4FdXVh+81IKO0EwT2twZM7KetlMUyWMBiFqAYc9WwVO6XS6ulC1PuBFvQ7eh56SXan2JzMeP5efGLgpmEFgOkWKVsgyQSsrgKcB68Xc2DTC7+Gc2DRCkOwookwqHCTDeHVCAy/Uqx3P6hCKsF4AYp1oDPDkdcNQrUWRdzueeC0CU50FKFg1nCt4qROHVGaBACvxNuKxHGRNgnQGSdI/PAyeo5L6Vdig0zebiOBF8wl9QgEHvsdh61BysSKEVF5YB0o41ACbArnIbcbHgcTNiT1bPDDAONXx/LcDwUk24mC9eAvTPjyrQa/+nDJAW90R7F6Drm88M0GxJrwywFqA3RwHS8yyXiGwaFxRq/5UB1lWgKNhJFqX5ViLdRjoBP0MBRpv8JUB70Ei4yJXw+DABihf8/lqAAXm0KH1kgJHvGt8nQLGtKn95n/qHCFD64nmAnZEm/mke4FG2vP80D7CuAmUZ4Ns8wLoKtMVN8z/NA/xVgOV9nD8FeBvYI1YF+v9BgG/r/9UrQHw6D/B/tgJEnQH+Og+wzgDf5gHWGaDdH6z5v6wCfcsAfxXgLytAMAEeNp2C7lB1zyrQxax3p8drHjwFePP7BP8evPs+D7CuAvWulXZ4WwGCCbCeB/hXXWD+2StAfFyKfy8BJZ77bdaA4L741tpU54f3EPCOHHyGgK3ThCfR2s3wBpMvE0bAS2zuwDrmNGFdQCeDcQtImePwsQ4BJ1pw/9NEwJqA0clAsgweE+3qMtBokCIBA+WxZkQ9EbAuA60nAtZrQIDMIQHrNSDeJgLScRmyMlBYDpCoyUp+EjBeJw8iTUUk4AgJCN3Oqwy0DgFB66svAgadLQ4Xm7g9nB88Cci6gJ5XDwLmc3zcu563b2Wg+PMwMRgBraGCA10IkYD1GhCaJ95weLyZVqwPjLE4/lQGagrVNYsOI7kih1Mk4nA0vmaQLZGAVZlL4KbVPYvlqnd4CwFp0fupDJRNBKxDQNsmLwK+hYA1AePjxgS3Xb76wNTrvzMCfoSA2ibC/fGl0/cFFhIv/DaLQHw1ARfHSQzOeCtnzzLQy2X9DAEtpfHoQjHUwUoOWy4qg4ZD+sPYB9frhwlrAwqdyQ6cGxIIpn5zS250MgD7EXLBdL4wCDE2PODQ77GA+4OAuTREEm4vrzLQrDeMniFg0UGSFd3uEYJZoGSwVspnGWi024oZCwEPB0tiZaDxGe/NbCKgdusj+cQ84Ikeek8CUldpOqRJdjxrA0oXyWNB+DYSTjdbpwREC79vlnsj3L9lG0n0CM1W3eadlYGyEHDXbpaMgNEyn/Kk04jPzzLQ7WMJw4yfIAGbfTWDQbj4qQw0tcNnGWjdCIaOB70VUc9IaEZA5/SYmHdsPgnIQsAiK58EhFWv+QwBawKyiYAfIWA8I0hiVgb6ICCtLnOVxN6keLYBHc2RgPl++CJgXQY6mOw46I1KNaG5M/8+Akp8S/jLPqD/hxIwKisb9I2aEjYR0EvJ5BkC6lmuEWGfNMDI+uQZAnYgdUAjmzxjIWA6TxfQ0ZCA1Lo8Vn0oH60N6zLQwcSsSHR1KjYRkIWAHwSM3VAw8L7Ae2wFeDYRsCagv34QsA9IwHoiYE1AFgLqw9Udgs36pxDQmwYjDpZDc0say+2KETBOQySg2HwRkFbGTiM9KHZIyIWTMAKeoj4S7hi8CJjPthfwrnmaxPbOxHeq0gmc6R2PD1WSlMyH8AoBpTmStZ4IGHZuE+7XEDBWDCTgcAIXsG4KHs+qyxmsE0zol6NH6bbwDAE7MyQgCwHF6+xFwJ6PBDyPnQsLAaF1wO2pO8HozQqPV7+FBG+P+xMg9RqJNQH3y2oLlocEjPX00adULDYQzqpRQhcCbm8dAtYTAeMDfONEQIlrt36XVjCtbyMgmwj40QrmbRHAvLFtvhPwCHL0TsBTmA2fEwHHMXeku6XivU8ELPOW+5wI2OzukWDLdMc5Kg+HPxHw14mAnxJwNyJe9mwF88sigJ+2gvmVgCfftRNWBvo2EbAm4K9loB8TAf8DAesQ8KdFAH+EgJ8uAvg2EVCmWcUWAXybCPhGwHoi4MYzvedEQKeLJKxbwbgGAfXzMlBGwI8y0E8J+I+dCMj/eO7vJaAsqL/NQhD8F99aIVqfwFsXFw62HP5I37ZyAGGpIQGv2eTR92C9BXJsLblomCF8pMFgDza90ewtBXyrA/XuYxwOHaQrxwh4Dj2KwzEbCbgovYqMdk3/uQh8XQe6u+bn9xTQKr3XIvA1AesU0Ns1ywTG8mshiIB0jxwj4HIetd57wXg3UXsuBFETcHx+zQRkKeBpLBrQk27bjKWA0ul4YzMBWR3o6iT2WB0oPdg/pYDxQFKMP6WA9UzAmoCsDrTuBeNMj0hC6+YbJNTiAXTayZWLi8mRJ/fmWmQLQbA60GXgymBF0SsF/JWA9TKAndv2lQKeukoI3VvjnjwJaEYK6wXDFoGv60BDEl+S6No8z0hnEVvPVqDV6uyzZQBDaXEj3zsTUBZ54f9WApKDlzACgmn6SBxxnkFY+K+ZgHbe7EKvIPlzHcDm6ITn2Bpvpmwm4DFaPFPASFIXj9XKxSHrBROt/EcKVoo8qwOltD032EzAug40WhB8f6/djN8J2G03D4yAceQ1nyngZHYUOWinSJ5pZyGxVeChLyFh2imejY4ykLjYF+Y8Sbch7kkPfyNjOQl9AlMcSNarwMftKZIyOSKJgrl3ylgKeLhtUgic1asONGxbd7DSnpywFDB0hs860Ci/nSVGwLoXDGxmrzpQez9Qudix8PvsfHd5XwmCG25EVgcat4/tLasD1ekAP3/HB08CGorxcwp45JGQyWwBRCQKB1310uIAAAmYCJ4IIXdpJHD256860LiNn2cJF5X1gumJMzy+HymgH7WRwIkxL8hy0eSevUCdyeX7CCiLgvq7zAT8agKeTqrzTsDBzJ4+codXLxj8PW5Ap9yQZy+YKHAc6LgXJKBfbnlWB8pSwPbFMkip8PGfZgKS0RoJ5Fb4+vQ2K6BLZSRKTUAL1N57CsgJ2y1+foEkqwlYzwS0IRpkdO0LfTKM4f5sBsqPBSTO/FEHKoajjBGwTgFZHeim+UoB3bQYcawOtCZgQC9ORqddJOdhgAS0hw8CzkIkWJwengRkdaA1AesUMPKCZMUIyJaC+JgJGAzukyzazISC0Kt2eKaA9UzAug60TgHjcJc5z14w5+OrDrRuBsrqQE8tc0aS5EVANhPwjYDXE+7/cV49U0A2EzAS0inYByQg7EwBCXgungRkKeAbAT/qQNky8N9aByoLym+zFoT4xfepNwK2W7e+vpgk4/cUUCtpyghoZPHa0L1kC+8EfOsFU9eBvqWANQHrOtC6F8xbCsgIWPeC+SAgmwlYdwP9tBfMWzdQRsCPFPDXdeDfUsCPbqCMgB91oKwbaE3A03AavKeAdS+YzwkYaKTFCOhmyhoJt0CyvhHwmQL+Dwj4eTfQt14wIteVPu8G+tYL5qMb6Ns68HU3UDseb1LWC2ZVlEjI8ePXriZgToIg++cS8Md96e8loNJqi79LIej3ETBONgoSMHFDsMo1PlYfhYJd87gFd5mtEkbAXfu2Zylg3Bde7UDrQlDWDnQ8mXNgFymSZ6whida7LgVrfCkzWtJHaveYClivBM8KQfPQfCxTTW+EEbDpW0igIRIwbvVUYM1gesQoOTq6IWFO4oSCMa5eBFx3BhIjIJsKGA0eBMwfKSBHH4TSJxF0mgd8XKeA9VqA1rq/zegIJjxR+437OwHrFPDXtQD9zgVJejspDlsJnrUDrVPAmoBmc4AE/GgGw1LAKFXfCUiv86NEsoP7TAEZATtHXQZ/RV8rwWubx0rwpvbnZjAsBYxb4TMFfJsK6PnZayX4uhmM7cKFPAn4mApYp4CMgEcvfhLwe1NARfo3594/sBD0q5eCl9fDAbi3QH5Mt0QChiTKobeBFwGtRRNveMYy5+jWbeDwbmyF4F8DSqjpBTM2FbAmYNych1tSKMMRWwoemoPwScDedNXi6IA0HDYV0MVbDAcTuYGENMQ+GPNTm4v3h+CZAlrbUnk0a0ECJpv9sxkMFW+XLWlGOwm8EZ7DrBC0XgywbgYTZyYSzleH2bMd6EczGKcRyiQy5Wb/mQJO6flZCNrqNMd/ImBnc5IJawaDp9MV9MFQTuLm9rHepaDgcFsXr4RmCT4vVnccLurpi4DL7F6CJp2VLNoekXSCWorgqHMpiYPjtCDbiRKAebJeKWB/O9xD52w1OEicps8I2Iv7ShJZ5NFedNjloLOLX4Wgx4sogrfYNQiOdpGAbDmI2ULO4lkDCVg3g2GFoIZ4eRKQNYOpC0G5UcmDpU/UhLbFb0wBFQkV+JtMBfzqapUeHnHo7dXXVMCZRhfgN5CArBlMa3puglMJOFitC0FnwsF9ErBuBnOW+3gf2TtTEnMNSyPTmE8eKVPKxbvTTykgLXQkZPloR1mvBU+n5xw/f6D5LAUEOxWeBKxTQLYeRE3AcBwPMpYC1gTE+yLlIAuRPN21P38vBB1kP1JAtTQlNhWwJiBLAetC0O7AdvA3Y4HftzL79L0ZTKf/KgSNwHoRMBg/VhNUOmT7TsA6BawLQa309ioErQnImsHU7UDX4uoKYbc9IrCTOZ9Io1XnfSpgw5zNoXuTp+StENS49vH4FSoS2taNVzMYeTQARkCNz/F41VMBvQgJqMVIQGoMhGchKGsHWqeAb4Wgnb75ngLSbPqNhaBK6/Hz/3sQUPpiAl5MXmEEtJf8bat3ZG7+JOD51gXdW5I5XW6OncxuTaO+frFWfboa8gnnutdtylLA/0DAj0LQt3ag61Frn7ylgJ82g3lLAdlygB/NYN5TwMeCEL9OBXxLAetC0DcCfqSAf1UI+kZAthh8nN/7bymgJ4RIspqA9YIQjIBG3GkzArqNHpnp1kb16SbxPc6d6eutLs6dLT0PYiSY5EQVKwR9SwHrQtCagG8LQrBCUNHt9t9SQFYI+kFAT7Yy/n1BiDoF/CAgawfaMFriPz0F/HEN/b0EbMvKl/VZ+90IeITgzOYCshSQjHMk2yErCZy6SEBNMnPoDGCVMQLy1vzAUkBGwDoFrAtBoyidaUSc5DySJ32lgHU3mLDlvAg4HltPAtLM9vqkCI8FSwHjtHNO35aDjwOCBKxTwE53i8SpU8C6G4w7CI5cNN0j4XIyl1g/UEZAlgKuPgj4SAFrAsZgvJaD78nH7bMfaOcS3Vk3GNYP9G05+LobzMeCgHhDV3xGwLofaDw64v4MuzoPQRrj8Dk6IQEvs43DusGwFPDw6IxhCxTJB01Z+lMhaJiNlWchaFubPrvBdPfLWwIr7qzirXHxbwjIFgTM7YECvcjA45tp7fcU8NkP9JEC1t1g3giIBxqP7/T6jStCtOX2X68I8Q8h4FfPsm/ZpwHrB8oIOANzD24rlghbEXA6ivEcdNLdMwWMJxv6TsC6ENSLxy8CntNTCsSJ5Ix1g8mKOw/+YIeEaYsvAnakHImSdxszsrQ3A+gOe69uMHmj+eiG4iOh7udyxgpB+77zSgHrQtA3AsLN2rK5gPQ8D3B4p01wuBtPJS5aTBc+mwvodu8yYYWgLAW8b14EbFjek4BsRQhu/JoLyApBawJajZacUHWpamRg3c9sRUA2F7BeEaJOAVkhaN0Nxtvh9tOBtnAIr5xE6DQ6UhK1Z9OKEbAuBIUuxe1XmtYO7HnWyFg/0JqAZjXC9yv9EIenzfjZD5QeH4WbS63bYgRkKWBlbpCAowYe748UkPUD/X/JO7M1RZWuW1+QB9KIyKFAANIJk8bmTMUWW1Rsrn5PIrSSylVrrf9/dub3Ve19mE+lipRhxJtjzDEoAraI+G4EbC76rzxQfbFRkliMvhEBOzL3pzRCfLkKeOms3JcKSBFQtJNl3QgacVIXjFwzCUPAcjN2oR/oO46pgMY6WzIjKEPAwrqnDAFrRlCqAsZhhMhC80ApAsbPhqmS48nug7OtCuFpGgw1gtbyQJ8HXgH/MHjPAlIjKEXAuCsiEkIbEbCmAlIEtJQKAYvmGwFpITw88oHCVEBrMnMIkM7OYAhIjaAsDYYiIFUBawjY48sqXSYmRzYLSCsBa2kw1AhaQ0DWCEErASkC0kYIqBJjmArIjKCzI76+pGULhoDxdY8I2mitlgwBWRoMRUBvFL+NoHQWkOaBsllAioB0FjC2qwrDDwSsqYAsDSbYCnY9DeZbZwE77daX1Wx+uwr4xXmgFAFpHigzgn6ogMwI+qECMiPoYbX1/0YF/GwEFS/m/ddG0Bw/bS8EJOQ8+4sKuH2ckzoC7vuJwznHOSLUX1RAcbZ/5YHm043KjKArZRm+ENCRPSk8bySodwLmD9uuI+BnFfCXs4AON98YdQT8SIP5ax7oDxWQIiDLA/1AwFoaDFUBf4mANRWQISA1gn50An5GQKYCfswC1hohPquAvzkCtv47CKh0pD+mEuKrEXDqC2cIxPLKhZdOAcT32gDWaVvi8W42lcig7O8QOeZrErdnUzy+yY8j2HhY5Vgg6AcChgEgAl6GV4GpgFFP+mEEbd7KPBZXiFx0FtCJn+9KiPXMvL4QMB118Di5QUSz8wwRyM18YIGgNRXQmYkBdBfJWwUs2qefVMD08EZAFgdTXhEB+2px56JxpyrpqwJBPam9I2wWkBx2HCsFZCpgQ37PAuJx9T0LyIygU6HwSQ7BqxM+fHTelRCewL8RkMbB1Iyg7nH6UgGjc3uisFJAFgcTPRABb92+XI+DOcpDwuJgWCDohwrIjKAUAY3m6m0E3RFHBru7/skISjvha0ZQK7XfCHglzx4E5u67VUClI4tftbV+NwK2vvivq08jHrJSQBj0M55I/OkIbvl4B4Lewz3+H235PSLFHRHwqVWVD1b+RkBqBKWzgMwIGjzlCVMBmRGUxsEYpvkTAvads8DF1uE6JvJeH9aNoEpLfBtBZ0awItwj1+pGUKoCOo8ufmYdbc6T2S7Ygn2MEQFTv8GTbVwh4KmafcufiFS9bhVA+skIql7u54QhoBPvp3UV0FfkBzOCRs3g+kZAGgfT1y4GCwTt2bef4mA8kVfyqBSaNtkfqlL2SgVkRlCqAjIEFK6IgLQUsOd0EQGLdVXRUGwOzAjKVMD26PmaBWQq4HmN79xfB/j/4e0R4WgpoCd13giYdNwDaM4Yr9fMGgo5web6UgFpIKhA3DNDwOjWweuF45QD9WAp+fcioNJRuD9EBVS+uhW+kRy9eiBoeJ+tmQrIEPDiq13olqGZhGZh8EQuJBd86O9fcTAPExHQaNtTjs0C6uJ9wIygcTYd8MQl/h30/f6NgFQFtIxmwjEVcHLFTzwtBWQq4OdZQBoHY27SQc4qIagKaOYdhKkPBGQqIG8hwl1bq59mAaO4UgE79zEJo1hQyNSx8TtgtHMSpgIOnRS/IzbhJGcq4IcRlM0Cjrb8ywgabwl3qamAUS6bBjOCmuXPRtBflgKG3T5JmQpYmwWkKiCNg6kZQbvbHyogNYLSOBgWCEorIWqzgLQSgqqAzAhKKyGoERQWtjkmrfi4AXV+fsfBfKiA34uASkcU/hQElL9jFrBWCfHZCPp5FpAi4EUQY85tZVu7hoB267ZdMQT8ZS28o0zW6a8RcGlbHumtF9yKIWDZ36Z5z48I/rxRBmE+OLkvI2hnl3fCQ1v13wj4QwVkRtDSmN3rKiBFwFotPFUBKQL+xQj6qRTQVnabC1MB88vNfyHgZyPoZwT8XAr4gYDMCEoRkBpBmQr4eRbwIw6GIWAtDoYioGAavXDrxYi0dBaQlgKWkdj/ixH017XwVAX8zY2g0n8FAQWea7W+amv901oB3fb8An7ZvyIIZdOULPQoZgjIZgH70nwPnnpcJ3HIF3jcwSUJ9tap/rr5oxXQsow3AjrDtgi9ePJGwNiIaaNZmcP0WLwQkHZCMCNoX5iXoIX3B4nU8D0LWDOCPhpVHEx781YBSb8ZgLsR3gh4XwrtFwLSOJhpp0LAWdUJsVv+rRE0N3YJ64SgCNgV1+9EUNoLb2XzO1dTAe3Au3PhYzkF1gnhl+5PRlCKgHCe4nH01QuPCBjr7bcK6KvpjQvn50JliaDm4/RGwHK0lkE/Bz8ngk7VdyLofj98IWAY2eeXCshaAZ+n9yxgzQgqzzY/zQI2Jf1tBJ1VCE3jYKy1/s2zgLim2pz8/6kK2JxNR6DJB0Q2qgL2tHUBNuBBKDw2EAFvimWC2QirROzKCNpznoCfySJMQEwQAWkroK2KbwQkk+kUf59r56G0K19GUP95anHQh7nPEJA8Q4FjcTD3YzliRtCof0cks+/6CbzgLudhrgR4fDPOGiTDm8iFto4IwxDQqtpN2Czger97xcEsU0TAsbzZ1hNB786Tr6uAzxEikXY/nHMWBzMT3BnrhIic8Vz5iwroyNO3CrjnEQFpK2DNCEpVQIqAzAh65DYvBGQqoFg+RQh0DRFw2q4SRa+4Rrt8ViFbA5Gule0P4Jr6WwW8XOWfVEBeHfLMCMo6IVxj2mKzgMwIOnDKI2j9Nl4fjYMJjOInBGy0p5Vz4viTCujBQ8m/1QiKa0r+svTCP80IOuxKCHSp/FYBp/xyA3aXHyUMATtGpoEzW1kvFTCeKR54w/EbAakKSBGQqYC3xWUAKl/1wtNZwA8EDAdc+lIBHZkkHOuE4PtpyFTAcGfvfGYEdRfn9ywg7YSgCFgzgvb6KpDQ2Aop2Q/8RT0ORkzGa3CUJSLbhwrY7YjjpB4HM7k5CZsFTPuIgJ9VQGoEjfMhIuA0VV6JoGEqIAI6c34LejR7q4Bp8Y6DYQhYi4Mh6VsFpHEwYRzmY4aAvj0ZEaYCioNsweJgWC/8RxxMrRWQImAoSMLLCPoZAb2kioPpVz32VAWkCBjujoMXAn6Og6GzgLDYpd+5Twm//uz9hgj41UZQ2gtfUwE/4mB+jYCfe+E/G0FrCEhVQHVw7Nd74RkCNtIj91kFrCFgzQhKEfDzLGCtE+JjFvAfjKC/TAStxcH8gwr4GQGpCrg7i4iINA7mwwjaEzPersXBMASks4DUCNobOWueISBNBGVxMFQFpJ0Qn3vhHZffHFknRK0XvpYISlsBP3rha3Ew/4CAf4IK2P7vIKAgiPyfgoBfrQKe1wJ+VXehJOFwW+BWxSMcWftdSdgsYAqnA1g3ac0xBJw3NUTARhhytTgYe5I/cjYLaGQNEcik/RMCUhUwzNuIXB9xMAwBB5Z2A08CRD5qBKWJoLQWMFynbxWQImC8wIMlM4JSBGS1gPLUadeNoIv+z7OA5IYIGMhV4iiNg2G1gNvLLmGzgDZBhLOa6j2PB8qPUojdj1nADxUQDBXvD1UBKQKyOJj9uM+/SiFoIihFQDdzHlzYcTKbIaBtDm9c7IiFwRCQGkEZAi4Gc5nFwbBE0LScElYMH9/Os5cR1DPUNwLSOJhgLD4Ryc1qFtCZvxJBmQro3AoLehx3TSA7nFdEHW56QNbeGwGpEdTgABHzWxFQEFryn2IElb94aw13zfGrGD4KM4m42/UFzHbrjYCG2uyBk5qH1yzgbLmJQU17YV6bBezBABGQ1gLuuf2MISArhqdGUFOIJALTNW4A2wCRMPAzkTAjqD+Kx3jc8xUSPqXraxaQIaCRNVckVfPXLGB8dxsvBCTJHT/DVAW0Bs8dUwFZIuhdRSSkCMjiYFgxvFSVXnwYQXs77cyFzhpf76htMnCf+dsIWlyt56sW8EMF7HEzRGT1gGuEzgL6TeUdB0NnAfV2+z0LSI2g3Vsh5zB7IALKbasFPjGkHJoWrhGKgNQIGnrjxoV0m+XhVQtYUwFpMXzvUtaL4V+JoFLZepVCHO+NLdEPxZHFwbBZwNlzf4VexxBJDMvGCwG9voUISONgpInMQ+/UrpD1G+NgcE21W3+IEbT71fvUzTd8pgKGHWuLCHQ/76C/qhBQT02DuL6ig77mrZzFwZwUxQdnWu4Tv9dLFVYKQY2g0bFhGWRVHkegWoiATAUs8nEV2HDG51sLvMLiYLQsSAlDwOCaAVMBQ11CJCODdylEvIQ9MBWQ3EcDDkLNzFgphC0inL3iYNb+EkwbETD0BzvcV87pGrzF4l0LSBNB1YVcGTsHiKhUBdTmifMqhfAaaQRqtz8lIbdABPS272L46FK9Ci2FoLOAYWhzPOFi9ScjqPtUgBXDRyN/8CqGx7PxJGFG0LRSIU2vge9fINyKLFaq+oqDocXwDw0RmhbDMyPoRy1g7F52yl9UwNKCkhlBGQIetXHGVECWCBp3LzvQJ42UMASkxfB9l38joJIZBQQ9Ho/V3zkLiGuKa/8pKuBXx8Hk7UgNr0Zmv+JgiH3bhaVDvNcsYHprrcPtUlW5nr/VtlrYXo3rs4Az57wMczcavVRAedO7MgS0jYuoarY1jsLTPnBfKqC4O3TC/f5RJI7VWyla+vSWTAV0vGly15rFiGcqoN2I8OecO07qRtAPFdBu52ufGUEP1s3m6kbQqhawhoCfjaCfZwEpArqT4/Pyl1lAagSls4D/MwRks4B3AV4IOMLTcx0BpVi6MgRkKqDT8LhXKQRZiHemAq6Xw0pFfCQ2UwGL6cB7zQJuRpLHVMDeZIjvnxpBqQrYw1W+ZUbQ9YTzX0bQhTnuMgR0O514xVTAq99DRH72EuO3RMAfB8H/LAKKLb7zr0bQ3wQBv/qvq7w/uNZVwP1GSCHYGyWBvIMIOLOFAwTnQ5HDpeEeydm+FkwFjLQJItxk6bxnAX3bfyFgl0wR/mgcTH8VvBAw6lXIMfOC1ywgK4VI0vW9joDUCEpnARkC0jgYV9Dw8ZnuATOCmstxQRgCKln/JwTcrkUNj2Pbn2YB9XWECEdVQJYI2pnscmYEdY4mD/ZZu3MMAW/xj15AmghK7kHwQsDhGq83GpcvIyibBaQqoHZN36UQH3Ew4J5+VgEfXddmRlCGgLQXkKqANSMoRUAaBxMGszcC4lb/boY/OMMXAoL3fKuArBSCzgJ+qIDhIfRWpLsa9upxMFQF7MeXbzaC4poSvyxs+7sR8Kv/uppP3TGovocIqPd8iZRGA49H1hgRUDHnKSHXRQ+6c4/Lo7Z0tUlnqMfQO2chB6Pd/GUENW8JIqBrIALuIjljCAiHYdNmzfDmOEAE3D/fCOhOn28V8IQ/gBpcOhxDwND40QuY+IsVeQpnDSZLaBGGgCKUbehvxSdhKuB+4+5ZIihDwH5c7FgzPENAqgKSpokIJ17KMRmvm4i4z/OZeyWCVghIjaA1FbAfXRDR7GX/SBqrzZ2pgLEQXXySysEFejy5JUwFbBjyDDwfPz/QGSDybb3ibQTtaaVPOh33jYCXdhUnk++DFwLSRFCqAtJZwFiBCgHXzRNrho/WfPMVB8Oa4WkiaHe/f6mAYUvuvxHwoxRC3SOC6spK4KJHOJdYKYQqkbcKSJvhqQoYTfLG9yGg2JL4/18TQSkC9iadMWEI2FmdEbw0AZGh3A5eCOh3zglhpRCd9qUPdtbe5zUjKI2DYYmgZHocv2YBu/LupQL6weWNgFQFNKMkJawXUDGzCMxmZQTNj28EpEbQ2FfxSqgKyBCQGkHpLCBTASkC6gIs2SxgKArCliEgM4Jai58QsJYIaqw2LmFGULOdxq9eQPOKj6dG0Foz/IcKCPwk4dks4GcVkBpBa72A/Yc9IZG0RQQsg+0rDiZsp/mqbgSlvYDPxs8qoO+9ewHhrOwkou3SElQ5GpJaL6AzKRCZaSIoVQFrs4A0EVQLfsTBlMVq/VIBGyPTZwio6jdEVKFlfN+fKkVR+fc/q/w/GgfDEkE/ELAWB0NVQBoHk28twtk0EZTGwdSMoJ97ASkC/nIWsIaAuzI+vVTADwSsqYB0FvAfELCuAv7KCEpnAV2xE2e/RsCaEZSfr4wwl9Xgn4ygl6ve/xsjKEXAWi8gUwErBKwlgtbiYPDgd/qbUogPBGRxMBQBa6UQFAGpEbRWCjFvkWYdAfMs1f4JAYVDLjME/H1VwM5/BwFbbU76U2YBv7oa3ljtSiDeoySh2i/GRJr0B2CtDmXCEHC91o4vBCTD6YX0hN0ZnHwGBC4bRCKaCMpUwExSVHILJzJDQGhEHk/4fQzg+89qli93JbK4LfrQlWZXwmYBr/IVj4OrByLfceW94mCoEZTNAtI4GKoChuu481IBveO8IKwa3jAQobwqboaVQpS9CgErFZAZQceHRQTdPH3Uq+G9hrZ7lUJ8IGDkpu9EUKYCUiPopXRfiaDhVsb3+5EIymYB15bzSgQNx/HPvYD3dWaTfbwZvmYB8wciIC2FqKmATWf3VgFpHMznanhaCqFNzRuJO+tKJe0+Q1B302dSi4NhCKif8P0/1oUFxvD5oxq+mgVUi+CtAtJqeDoL+L0qYKst8H9KKYTyxVurbVeze9UsICLZRSJK9LgxBISof0UEdJo2kGzAcVE4bfhEBjcFf1e8EZAaQWkcDHBCc0uGgr4E+zZoc9HVQiTye64AgfbE51ud8PFSgj9781wkLBG0kDdTcO6BggdF9Xph1fBMBbwKbwSkRtB4klTIVsXB+PLqSWIumfPEuxeHeimEVjx3uMayNmGJoIe+zIMzdtuvaniKgN7SvCRMBeTniKy+Ynby0F9dlboKSI2gprK4gb8fIwJ25gq8EkFHK/yMrkpEQOtc6f1L8a0Cznsifke5V7z+qF3apJssJHDtHiJg2shwXxbKAPzm6Y2AZ0c/4vHdaXAMAZe8fmJGUOg0AiA2v+HB90QJcaFA5B2EscRUwHByaNTjYKKn2VSZEZSqgGER4ftZPJ6IBxv3jYBUBTSIhsj+rQjYaoudf0XA32QWkHzxPrXiV8FrFhCGiIDWlju8VEBqBG1efdwx5McbAft7/P3e0thzLBGUGkFpKUQczCsELFcz0LwfRlBaDc8QUCKIgLQXkCIgK4WYRscEDC9FhKK9gJ3rasviYKLD6j0LSONgGAKOmsqTqYDgJohEUR8RsJYI2lzC5mUEpbOA8v7+AKvbGec1FZAiIDOCkgYiIOsFpAj40QvIVEBWChFeEQG7cs6Tx+KyAyNe+RybBQzLn42gVAVkiaCfVEBcc8mWnM/3dynEhxGUzQLSXsCPavjYv7wTQWtGUNoLSBEQvwkNpTYLyBJBKQKS4484GKYCCs+3CnjeHs/gDtVJ/q2zgEJL6vB/jBH0i9fUhwpoG481z1TAzUTzOXvzRGRY3M+78LidG9yvE0GpCkh7AZkKmGnLRx0BqRH0MwIeZnAmTjR9+Np+dc7rKuDHLGANAeksYA0BV2W3/1IBIb0VTAV0xoMNMAQ82UPInWMnvmiH6U1hCNgbRMlYU3uXbngdWk7SK1NESIqA1/k2fKmAt0LTf42ALBGUIiBVAVkiaGNy5pkK6LaHxvitAh6jugq46y68lwrYHtwfLBHUkWZPlSHgZxWwNgv49wjIVMBmmup/UQGpEZQhYKXW1xNBKQLSWcDfVwX8sUT+swgoyYrwp1TDfzUC9j3zjYCSOR2TZDcfQrCyEAHVMyJCozs4MQSM9n35QszSeSEgM4LSaniGgDQRVLquXwgYhxNEQBoH05eikoPOeSq9EkEpAlIjaD5yHvVZQGoE9YzsgVsRjwi47DQXoDcJIt6uetU7H4dgXdW3CqjrlRGyUgHBNxAhH5MKAUtEwHh0eyOgNhYRqWgcDKuGD287jqmA/c1EYLOATAWks4BUBYzM5VsFZAgoZu6YzQLW4mDOcvRWASX5fMeljAioL5yfEJAaQaF5LnyGgMGNv+XxSfZU0ojanZcKqNjnC2lehgS0zfodB0MRkKqAzAhKVUCnc0cEpLOAO2/9TgSl1fCa+bTAA/6aMARUj/se9IIbHq8t/QxkB08b/Bn3SL5XBZQ6XOdPQcCv3lqJiQhGVcDwpvkKydLBHbG8jcjWXvRTou8Xzl8QUFu28bhIZwFpIig1grJE0Hl7sYJ+wLerVNnAIIZpIQIuBIlUcSXAVMAaAl5vccaMoKCvELkoAhpJJHPxrvETArJZQHPQlJgKGEXllSdRXB5YKQR+shEBO83nT0bQ8xlfz1nG8msWcNgv8JPliJckypQq0TO15vh+doiAFswV0uGbLxUwmnURSbVycwN1+UQENMo3AtrO9ZZE6x0iIJlYLwRkiaDrW1mCEZYyriEHkY4ioGafEAH1e2aQVXP6QsA4t/p3wnWsI/QX5wYH/TU+Puk2EQFP7bcKuMyClwoYDjvXOymmcguPp6RBmArISiEqFRDmw4VKRop4BbKyRPzOGV1fKmC3FSBymrf5heiL4QsBv3cWUOoI0r/OAv4mCKh/8ZqKL4gwXaE5TkJZ5Lcku3ROdSMoh8c58Ha3NwI+VBXAzKcHwqrhqQrIegEHfQu/l90sY0ZQhoCbVob7kHpHRDuMTJWQk3IBRx+nBELDtEnvdEmYCsgSQSkCsjgY+f6eBdT16bsans4C+moISVyeEXEoAlIVkMXBLEM7ZwhYM4Jqax2RCjhBYaUQ9kp0X9XwjRMkYF/8txGUIqAebMcJjPeImLOGeoZA5cYkThVOYgho+0UfEU/Fx1MjKENAagRtW9ILAaNRikiYWPwDSKEi8q0n+ZG0Lhf1VQrxyQga3oaDLTku0zWoXoKPp4mgVAVkCHjp7F5GUNoLGJPmViEIqxmYTjkiNSNot9NIE4Ax/kxLIagRFGbSDtfsfXwGYxcj8n5nLyCe/apW2D8DAb86tmzKX5r1Uoj1KVzXjaD/IxWwlgj6GQF/mQj6SyMoUwE/jKCf42D+RgWsZgFPrZ5dr4anKiDrBfysAn7MAtaMoJ9VQGoE/bc4mFo1/F9UwH9JBP2sAlIEdKK9tdJC+Sa+quE/jKAMARXYbH+tAq7aELziYKgKeG6v+q9eQKoC1hJB/wAj6MdfOP+zCNhWZOVPQcCvjoOpISBVAXdnYcQQMOaJrBC3+yjAuHpFHq8WxYVspo0LuNEBj6ujMyLcvTd/x8FM7opKpq1TB/SOfCfAnWYvFdB+8IiARHElkjWGPvh840ogqIyV43z3ZCogQ0CqAgaCgohi+lnKVECKgEwFpAhIjaBMBXTd60sFZEbQ1vVtBGWJoBQBg42ECHjfIZI5z6EJVpHtOBYHE12uwl+MoFavcedCp/tWAWkpRBz35YwZQdks4CcVsDYLqM6LBxdeThebkGMxBFcVEAEnexfvdLvfqpdC+NmgA93D7d0LyEohqBE0T321hoCImnh/OudFwFTAqBzi9VMjqD/YvRGQzgK6RYSIvR15r1IIY/RE5OyMvdcsIEXA71UB24oi/WsczG+CgF/dC3g0AkSYGBABm06mkAPpP0GTMimJ+vt5SkaLJ+5JPXyeaGoiXBi2OwBr2gMStlvXjGiB/pMK2JqJa6YC4ic/eKmA3VTB5/N2cyBiu8Cfk0BMIrJAhMwfzTmYc1BwA4n6F2YEramAXHLQYCGOW4SpgLfLVAK9azwTyHaIgJklHkAjozaBst+QyH0o718qoJGXPkn3+PoOghOJUuGtAnbX7iVnCGhv9gtcQwYiYHJvvFRAf3Nt43Gy17iQi/S8g33tItLun5eUGUGJxb8R0K8QtpuOEIGVPb6e4vxQAftPRED9XL4QMLzluKbFSxCAt7wjstFSiP56eGKzgPFNQ+RjcTDLGSIkVQFpHIw+wHcWl8/GnaikkMAxokYS7wZ4P1gcDC2F4BblCwFdNxe4eHnsS6wUwvWjnxDQbwNe79y+ft+fVWSOF/4UFfBbEJD2Asb5kD8Sc0LOQI7iKGcIOG3fzboKWEPAjrCVyHg+XoD5rFTAVd8yiL3P5tA9V4mT1Aj6DNMHmCKHz+cehBcCqsccEYUioHLiB3UV8GMWMBypYsoQ0OnNhiSe3RH5qBFUbS0hZwi4P8GKzQIyFbCVGPhpvS7f1fBUBeztehNS6wUM8tTlInuHSNTaQQqu5U1J7F7NI5FgVYI7+RkBHUsck5BfbVVym433DAHDq2j6xBQRAbujqvDBUnYX0i8QAe2phe+fIuBVx9d3WxoiavuSX/6CgIWWrUAvKgS0RERQagQ12zEiIG6mr1lA1gtIjaDP8l792caacnETBip+RyEC2nxlBF2YgxWJveOOGUEZAn7MAoJ/EF4IaI+sCRcfYad+4z4lfdnAwp9mBGUI+GkWsNYLSGcBKQIyFfDzLODnUgiKgLU4mI9q+FovIFUBa0ZQVgrxaRawFgfzD0ZQqgLWEPCzEZSqgAeuH5PPRlCmAn6Og/lAwH+ohq/NAs5mrftfewF/NQvoRFFsMCMoVQE/I+BnFdDp37hxXQX8QMBaIui/GUE/VMCaEfT3VgGFH//2n0XADt9uf9XW+s0ISIwv3lr3TmVSS+OSxPYAEVAutSvCWa9MItN3EaHm1xPYRf9tBIX15PpCQGoENU+7n1RAioCW9LMRtGcNSi46GFOFIaBzXb0RkJs8nqwanpVCUBWQJYI+FR+xMRF/UgHpLCA1gsaNRRXnYp9+QkD5JuovI+gHAjq3SaXKbd6lENbR2L9KIRJVEBkCQt8/r4g8rnoBN423EZSqgAwBtzc3I9N0gUjVg2POZgFpHMxnBNQ37oNjKuB2v3+rgBQBqQroK6P3LGDf0DqvaviPXsBef/VWAS/KIgRj2cPjMUVAqgJSBIS88zaCfkZAqgK+EPCJaOEqSdVLKHsvI6ihjhAxo7n7fQjY4TvCn5II+tV/VtkVmxmrhofrxkcENHUAdbCQEmYE1U6BC77b4Ljwxl99MlHFIajBFpJw5jRWbBbQ02VEQLMZbMm2Ia9fiaDdW2mTdBII0LOniICLZgOYEdTsPBABaRzM2I3n0NveFMKq4SXXfamAMOgjUlIVcKAk71lAioA1I+ilrx+g32u1CTOCfiBgFHKIYPOnLuDzzeWEzQK2wicikdW7cHDmqpIEGdcsefTeCLjRXI6pgLHYQsSiCNifKfh+bPEyJlI2vEC/gFvC4mDUkf6eBaQqYHPwLEHXLoiAfFzFw1yfEnT7F0TA+TDzmRHUVVuIlFQFpAiox7tGHm0nwasanqqA8XWLV5ZY+5cRlMXBUARkiaAWwftFxODEEJDFwbgL+YoHooNIQl/rK6Sc78/MCBpPB/P/nBG0wyv/XmP9m8wCtr94TU0fFdLROBjpYBxxX5G8ugp47POIgB6XJAwBWwYAkPP9kDAVkBpB7dieciwOpimP51V/KyLMBwJSFZAhII2DqRlBk7k0AH2MCPiXWcDHag/kcjea9VlAagSlCMiq4ZcDRECmAlIEpCqgvViNcmguLJWpgHruTl5xMB8IyIyg3BURkKqA0J4PjuRxGb8QkPUCUgS0Z09EwK7GG8Qc+Xv8juERAT9mAX9ZDV9DQDYLSAJyJ9EWVNAf/Lsa/jb4WQWkiaCeigjIEkE/4mCYEZQi4GcjKEVAUAVEPoVDBAwuSpqwOBiqAvpLRHqGgNQISlVAiJrfqAJ2+Bb/pyAg980q4FbyTr9GwJoK+D8ygtbiYKgKaB830Va7jY/d8Jjczvn/Ig7mswpYL4Wo4mAoAn7uBWQISEshKAL+uhr+sxFUbs+NuhH00gLjL0bQQuX9lxH0AwFZHMxNvXQZAn6uhmdG0A8E/BwHw1TAX5ZCMAT8KIWo9QJSBKSJoJ/jYJgKWEPAP0YF/LEv/WcRUMFT4J+iAnJfvLWWfHQHTxDeCHhYne4QLOwyCYcpItuuNAtwi/KNgNdFv6ppvgJhcTB0FpD1AlIV8BReFYaA4Xo9e8XBmFPxjYDJs0Sw60pXEvYKfPySd7jXLOClh4jT9N9GUOC3PxlB4+P5XJ8FZAjYbwoy6PKxTGCa/4SAzAhKSyH6i/njVQ1PEVAbhnvCEkEHI00Ed6y/ZwGpEZRVw9NE0A8jKFy78ooZQb3t4JgzFXC2NV/V8LU4GFoKwRJBV83yhYBRdsT3SxNBaS8gUwEz0eyAaiVvFVDdLIx6HAyn7wG6j+17FjBsFAFuzY0fRtAKAWkpRFzY+P4nSWmxOJh40HpXw/dvgAhIZwGpEZQiYCTszt/311VFlH/92fsNEfCrSyFWBzcDLedlEl0I7hvlTE9BsxuIgNQIej6JHiKfzROGgFJr+ELAqFCvKzIFCxEsnTcIzA/BkQiyuwFVHbW5qN1FBKMI2H1WvXgjcQ5k1RHx0OVLYgLr9jwje7FcMBUQrmtElDXEBSLX442A92tHg/Gp1SJRekHkSoK9BNY6eiICta48ER9u1RnWbpNwL14lsr0hElIEDHkFkWpiWAI4nCW/4mBmVnwB7VKt6duocSHzXrAE/1Z0uHC3LlVihYiARi9o58wIepTFlwoYFnKWkVlzcwF7Wf1ZZCkhgmWnfQbWbNYg4b2HyDZeNm9gjm94/TIJgGhtRLZ+UCIC6hsFmBGUqoDRajy/E6lTnKAnHRsc9Np4vy6SdQJXlvF6lX2QMgS0hdnbCEpnAVkcDDng/Xik+PvaXnsbQXfF8wpdx0YEnDlzhXRlF9/vqdVO4NRqvBCQqoBgl83vXFOd9lftU39aKUTnARE4zcoIKo7SC9FDHyAof6iAhjvugaV3E0S4IFVIetpGoN2tQ+6fla1CnMZ2yVRAuF0tm4yK8eJlBKUISI2g3vyBiAYOPl87sPEzGVwRUfYDwSbXhjKEQEymebS2q+rzSbaDKq8vYQio2n4T3PZ4wMUkQsS5FJcn6KvtGwGvjbcKCK0dIlx4+FkFXOnSs46AdBaQHEuPhM0WIuB5DoO6Crg4ZiUzgoZryxyTuWlcIDi0EAlTw7DJLFYQIXvtfsIQkKqAwfX+NoJSFVBtWZO8ZgR1Bgbez9ma8KS4K9orDoaqgMcdIh9DQKoCrg+wBvUZv42gXLsygo4mQ9yHfLweioBeqf5kBNUWFQJ2BoMVQ8D+vELAsYT3Jzrj/XA3CiIgNYJOG/4ZVG4xJeHJG8A3rimh868I+JvEwQjfhoBMBbRG52u9Gv7DCPrrWcDjeJTXEfBzHMwvZwFPfnAhn+NgarOANA7m10ZQ/3bgmApYmwWsIeA+X/J/mQVkCPjLWUA839kMAZ0y1xWGgJcw8f8GAR3S7TAV0JkJiFR/g4A/zwL+GwJe8Bz6FyMoK4Wo9QJ+UgFrs4DUCOq2rZzXrOJi1o2gDAHnnp/35vqGryGgO77k298SAX+sof8oAoqc1OL/lETQrw7bPkx3d6YChptyilvJbodItjiVSXTMENkuVnQG/xAWXDi5FRcy408l+L6HWxvh30ZQbWQhAq0d3yBS7/FGwFH7/FIBVZggwiRzfL6tKfaZETR8moice/7KgzVNfoqD6e8QAcOZ8TaC0mp4pgK2dDcEXzTfs4Dhvd1hCBg5Pj7e2MmIgNstIuC9VamA/U0EpLN8vEohaC+g19T2CTQ5mSdTAa+/pgJqF/mlArJq+JmOCNgVqsTSkVtsiX1p/qQCPrLBaxYQts/3LCBFwGjXfhtBLbOFCLiP8f1SBKypgNQISmcBGQLSWUDroCGyfqiAtVlAioBMBWSJoFUpRLA4/DQLqG3TawKBPdsyFZAZQXcnzyfBpmn/B4yguKaqroU/AwG7X7y1zvLnHJzFVCZxsUUE7A2fY+h3VESW3rg/Jup44YPuXfkk7CwR4fpzdwRBIwCOGUG748UB1OGmQeLTsbwQS1zkoIUKIiVFQIXbiGDzewmPV49GSrxAF8CVfDGHbooIGR6GS7C3AyWJ7Un/Qg7psAAvSN8I+PBaGp4z5TcC0kRQd2BTJRqRz2pN3wgI+7lExJN7AFdcVqqXgQh2E/ciGLurnMeH5SIjyniKx0/VuyYMAW+T5wo0PFdwUeYEKrmcYw68W9nO4+SISJpF+oMhYESu/ooUPfeKoLd4I+BwsHgj4LCFyEkR0FrfZS4+JIiEPUtvgxc+JC6+LnCb5J0A18g9xedvrhEB44dcgNvymyRaPEqfWENEOrWnyBybBXz6Tx48eSGRONv3eTL0h684mCi+4/0YjmNEwGKD1+d1F/id1nHxO699FKsE1qtC7ov4hYBx94yvNxwhEpvnVYNEA6f/nWtK/vf+2t8EAb96n0JsiiHod8d51G8ZR/LsjlNwHETA8JYioiw2KxtI20w4hoDPBR+DKkZvBNzsjisggYsIs71aPpGtdIlr7jhJQCgEiUw7qwe4RxERjZsIBinj8RX87jPN47Rt4vM/jfFfEDDYnqZJeAIxJQvt1AU1nQ9JDQEN8wR5FBMBkcdEZHKn/hsBuzd1i/vAfEyYCkgRkFgBIuDNEg3SmqoH6F11L2FG0N0EhuCt3GnCVECKgG43H+fMCKqs1TcChiPDJ5PweGAqIOTbKr6mKeE+7PwohRA399PLCKrxbwTUDYIIuNMTiSGgd2vi/ZVuu5cR1JaFWQ4PUziyWUCqAtZmAbvSbJizWcD2eXWrG0HNRzYHV72OkpoRlCJgvBzj/akh4NlB5HPNO74fKUcEHPLfZwTFNcXLf8os4Fe7VT6MoEwFpAhYi4OhKmAtDubDCNrL9O2lXgqxOfN3rQGcEB7yh19XAbfFzuN6yVnjmQp4Fs5XRKhSyzSp6x3+ogIerovBX1RAd7HHx3P2tvsqhShb+PgPFbAWB/M/MoLWEkH/IQ6GIiCdBfx1HMy/qYC/NIL+shTCkb2e+kJAzwrrKiArhaAI+LkU4gMBmQr4GQFvg2MP//8U76UCltOwyRCwt5uS9LdEwNZ/BwF5WfhjSiG+OrribpoPcE5pSaBjyRnJ7gMRgrFb5vFFkRHZYH0BezMsuPhuF3dy6g5u4K8jyMOygQiYaW0J/EsPkWc/yQzinQREQDW7J3DSzhJpT4cAPbFxI7Btyi8EVBPnmsTnAJFTbA0EUPnhIwFJnWVklbom+KmCiDLJEAED111CFw4lx1TAhVyEYBhckcTDtvtCQEspqkTMbDYmgVchoGLcuah5QATUkbzw8Soi4Er0bdLeb8zK4rDP422BCLjoX1tMBYytDBHQvst96JnzOxeube9CnH38QkBYzaZb0ndFC7otDhFwYUwlosU7gfUCMgR8FlUi6KZAJJxGik+a6XMEqlch8djA+2u1zBaYzRyRTCWeQc73uQIOlz65SG/PLkQfbwyGgCBeMpW0jyUwIyhTAdcWHnedZP/Mo0G/mgXsn2ToLp2SC2cu/juc8Pr0oPVWAdWi6IG2Em55tM88PGTcmg4eHewHHp2q3sfv2lp5ufXHlEJ8dXqhrgRz8GxRJqHDN1SSr6YZfqb1anbteB2TwrH64MoDREBz2AByJcUYCDePSKzMGiuyt4YvBISFtriTAootGM4Cn887IRLt5rIIehohAg08PETOj6II5nQq5tFTa2zJ5R6soducIAJyU0SU9mpzhi4/6hBY9oIjwS1Gh9Fl0Upi0kZEbAwQqUx/9xMC9g+NdgLJqK+QnTk8gg5aOwkHV0TAs128EBDm2mJF5sUevyN2zhWR9IkI2Nm7azxe+28V0J1V1enqDRFNUxt3kpoufufsc0Ss3V3BNXUaIgI+bUTAWVYhYqUCOkrjrQIKln7Dn7kOCd1L8EJAHRJ8/wHnjwnXxTXS65ltLpwq+PxbSy9AXUOThHKByLcKAkRAbYEIORotxsS6NwU87u6kJCRlgyfrUdCGKnQxD9dylVhqPAuGgKE/DgwimNMbdI+lmEQmQaSlCGglzXYOs03VK5gGIvhlgshudBvfuabaX9Zf+90I+NXH1evpEoM9VBEB3dH2TkjrOALn3hpxkSUgoiU67yDi9RIOfBWRwblJKQTyHk+A+8HAwM8cj2tCQASMJxcRSCymK+jzx0kejj1TYQjYXcj4fO2OaZBgaZfg+b2Ug0mJCAWWPwFnnky5cNETUiKe0j2oh9M0h+COCNgTrl0I9sshiS5PISNGKPFgKxJwDAGjKN0wBIzalep2t6QtfmazcQJ2YBkkl5UnBAZMciiP+LOlr47gPYZejhswItFagxH4soMIePXx8YUEN4aA8WknjEk38q/QjatZya7N43fK2MDvEKfbT9gs4NOSolcvoN8R8DO7OJ5Aa5j4eqst/hx76pOpgLhbcwqZ454IamRUiK3h+9/1q1nAmTDjIk5ABBXx2A+9Ll5veMpEXOMmIl93thpysL/uxgwBzUmE90veIAL2B28EjFqCiUh8Xu3BXitpzlTA3EvxfrSMMYkmnd0LAR1PmCbR1cL/v+9bU9yXdW1+NwLKra9dUywR9MMIeuz1HnUV8PMsIFUB89ZjQGpxML9OBD2eB6uaCshmAakKWDT8698kgv59LyBDwF/2AtZUwA8EZCpgzQhKVUCKgJ9VwIPmwAsBP5dCfEbADxXwMwKyRNAPFZAh4CG/pHUEpL2ANRWwVgpBq+H/t6UQnxHwYxawpgJSBGQq4EcpxO+LgNJ/BwEFhZf+ECMo+eox++N58oB+c1iS0B9NM9I6aRIEMwcR0L0UCm411wv+3D4ThoCjweMGfW8OXDixZDxOLQUJbNNBBFSmmU2mWrsBek+5J7H5mPGkGUwBLLK4JRGMOio5FNYLAZkKOA1PIlie8EbAEBABaRwMUwEF21oC8S1EnIJHhCnEKSKQCkUCvO5KJHo2OqDrPl6vlXpjMlrLBLeSLY1zQYTSWkUM/lB/q4CPcWGCdeJ/QkAt3yACckZnSxpyFQeTIQLGxq1TzVHFLyNo1DLkIzG6Vq+OgGI54UF1RUS+hdvhiXJ5IyBTAWVFHoHhjm9cJO/dFwJSFTAa+YiAs+FVYUbQEFfBqxTCMjaIaOY2U2ulEOHF62REGA9/QsBd99phKiAMdETgY+tpgakNfhhBKxWwMqLmLBFUMi0b9OkO7++3IqCgiH9MKcRXj9kf5Eq5pgg4afRVEt2eS3AfhpRHqlOpfNoiwM/chM9ZHIw/iiegb+woifkrIty42BzAaB8bCbSMUiJreYMHTV+TE3w8Is01bLbAXT0RgXihMSaz27AFXrMh5nCQECFv2+YG+mIbETCv4k64y+KtAv49Aga3wZODi4rIl4UFHg+F1RsBbYII6BrrdhLJAiLYvigRAQ+RzEWb+yIjZDe9QjDJr1wUnRABzftmA7btVb2EOiIUVQGdzeONgF47foB5ddsclJqCa6z7LMEWNPyMjlqIgCdNnEN/s0QE3h7w/SaS9VYBVR5fP5D2MvijWZvE+sDPiN3Yh9AVEdniZ9Hnyei5OL8QEBd4StoX9wTucoUIvLsHY1IOEGG9nYUIeG7NeXIW8P0bQtzIYbG4XshK3SMCto94fVupaZDDaHEDTeqLCVMB28bmCn0BETYuTHy95ngvVlEgjeR7EVBQWp1/TQT9PVRA5atn1keBkeD3tj7mGAJaZ34K3UgaceHDHFTTMLYL+tJJCUPAmXJMwSPxMe8/D+YLAfsDd4bfk5k4JkIMa/APxwnuW2dEQG5Z+UDaBJHMbAg2Idy4BP0Zp1zkW0I125dOoVcgAkbdlgAMAc3hCRHFWuHzUQQ0z+thwhBwMjtyDAHD3mGwIuMdIqBJ/DGBvmm+ENA8zcckFBeIfM7IwDXiJm8ExGPOEbqPs8dF5yki0cCBMRj9SgVcK4MLGW1T/ExON2PcJ4ZmHQEjpzCAjLL0gN/7ST+vIaC9KGckvM92PLGfxwL0jjHhYMAjAhoHmwPLcUdcvHJ4g4gPSUdETvD+UhVw2c7WLxXQ3u2O5NYxNqANokkCJwURsJxvb2DIi2HOEFA9pnfwee+NgFn/ZwSMe9s9+IGSJkBO5ksF7PkWIuDRH6RkXagX6GunKfleBKxsoH+KEZT/YgS8mrz8MoIOO4hoVAX8nAhKVcD/7SzgPySCMgT8mAWkcTAsEXR66V7qCPj3cTCfEfBzIiirhq8ZQeks4IcR9LMK+LkXkMXBUASkcTC/RsCPRFCmAn7uBfyYBfy1Cvh/i4Afs4AsEfTvq+FZKYQRh8/fPQ6m/d9BwBbP/XvS2u+BgF9uBH2Y7ScYM7lM4tXJxa/m6NEBa3xGpNoJiGzWCA+pFAEhL6qqB7F9h2ApRASWoyIj8+ZEwuPY9Unite/jVtVrNKA/mt/zkBSeRE7SPoL+Xn8jYPncB9BTH4goHV/OyHrVb4FljhABH3dEHD2r4lrGjUcOqnJ5IWB3U5QcLmREPCtxAdy+VCTxZVdI+B01UKBr3KrSiQsiUNGoEJCqgIsbItRlhgiot4wnYSrgyX2aoCXhgUTqChFuv520wZ7tEfGOc29LRke5D3Y4f+D7G3sXMtAROXvjqldwFcoXIgpVvMpmhQh4acsvFbCvtfH5jZnHk9IqXLCW7pNEtuz7JD27Y3BBwTtnhPKKzLo7CbwBf+NiAbdRUkQm3q/J6MmFRDvfyWWICGhuyCOPTqlikMQXAbr7G96/3KpmFRfPEIx4iMh4Qj4nO3WugH6/4Pu/5nh/9hIiqr0Z4v3tjc9bojuIfN3VsjKiVirg/Pq0Qb1zjzweatNvG7PHNcV32n+IEVT96jV1HK5APxZyHu16c5vkt30OZHeVuHDjIaIdJcR4P9zzXBhp15R40XQGVk+LCcwdRLIetz+BP30iktj3pWosWu4OPKMn56G+RaTZB4sW+KXWJqGUXPF4eUEE7C2VFomG2fVItGGwReRZK1zY9RFJPOV5Bt1WOgmiZnkh1yLRIfHtFh7XZv07WRaFDHre5wjwVRV6xA8L/Mxu23lUjgOVKI8SkcgzEHmEeTMlvDaUwOAaHRJ2nOaKnO5uCYbTLAl4nfmdbOZTfL9ppJDYlhGhjl4pQG/AtzmGgJy5f+IaOOPPJym7kL6PCOjI3RsXBg4i1W3XnAPpHBr4HdQO8P02p3fQ1ym+3tUoUzLRhgpoc7VNokXHXxH89OMakY4yid2qtKHlBBdQpUEziUHB+7WypwUYLRPf/0EPVoQ4IiJgWEqIzB38/cvGQqSMvAYXzQjej/FuWt2vUiZRtG7aRG6Jd3B0EJO4VJoqcdcWIqt7aOdhD7+KiD3XxSr+BpG9g8vxG9eUKP0pcTBfjYCHvZ+Cy5EJiRcHRMDxVl2Am0jjKmESkewWph50bxEihbA0EOnmxwHYfe7I+aoyADKJlA1DwLj0hxcS6LABHyoE3Ht7g2SeUhWF9MZ5HKn4+1vVuIE7zgYErjoind9cZWC2khmJOy1ElGYEB4TN4zSPJndEQGv26CLybIZJ6Gyr3rytwUN30o9IrEn4s2CmOZg6fkNHIb+r5mEvO0S42TgJ1cCySb/S7pzTCJGMImAqK0dcY4afMBUQHjABM3emedzN8PE5b98ZAkZPE69PbcMV3LSJP7dnfEq01fYIlhG8ETDXJdwHvQu+/6Rj8sRarArwVgRf75wiAraIz0Og2G8EJLqEqznJEVH3iem/EPDMZSQWtpVxdGQjAkqVaulcEAGN9v3OVMBotdxlpHPDn5kKeDrtDIaAQecyysOSF7ZEOWQHsIiScgwBqQpo7eyfELAHnSnez8C0v29NcbL8pyCg8sUIOD1e9XovoLM/CP/UC/i8ZFl4yMoh+YsRlCIgNYIuiei9jKBUBTztA7c+C3jdn8pXHMzfG0HdMtqq2sxI5+Fq0fXqRtB/6AWks4A1FdA4j9Vw622Slwq4kY/4aW4hUtVUQFoKwWYBa0bQZIc/f6iADog6X4uDse31U/2LEfQjEfSzEbTnTeKUIWDehOBv4mA+l0LY2bH3T4mg/zYL2BLu3ssIShNBqRF0N9DD33gW8McC+88ioCR0lD+lGv6rDTauceLAvFSJm/F0uiUXed6AIICSi6LezCZ3MsDj3WB/xq3qKd9JcNQeoN5WUR7Jy+mKuDdThl63g0giQrYiEOA3gXdeI1LZuqKSpSvH4Ph9RJ5ojs9nZG4I2iG5cqHrFfj4w64N5n32yMO+00EEW8U9UMfNBxcfsyotcDNdQ69d3kgY3jtjcuzjcc9f20UObUFWyK63U8A2Q7zecIBbWu/WNMFeGw8SH3sZIlYip4CH0GcCt4Pik0OntMA6bw9JJCwKhdwajgxe+4i/b+3OR8JLcgDuef5I4plUGUGzTQieIyKijrjKCDt79sB0giMHqVbFuWRtAfSl+sRD77kjkeWq9CBYIwKGqpsB8W6LKegj9V71LMpb0lzMJdBX+Z2Ep6xjE2e+w/vVU7kk6rtnnhjB3oCgNB+IB3tE1m4+jMGUuKpHcDRbkUYaRKA+lhyJdvcKAfuagsf15Eailon/Tu57B7rZ5JqHmwLfj36LHbA6hzsB63hOSYdMXfCLwYODpuR+33FVEjnpq7bWP20WUH/K+Jm1xjIHq+Lqk6e2OIA9lttJWLTmW9LouwBWshKS8DjqjyujJH5StqMYV2K3UuGM5hn6YoEI48VdMG7cdI9IN+okEWmWY3K47WWwb802IssMkU+xF21w+RCRbhUjQq0T8QB622uQcLqvqtkj6wq6b3S4sNCad1IMzwSiybDFxdkZEabjyR2wRgaXxNcJIlsrRmTs6n1EtOtmYZO0dM/Q86uq+/VyMSbaWMfXW5SIVJvFYksy2CAiee2SC8WqakHirR04SktJ4nUHEYrn9RZoA0VOwtUZr68vVQmhzZFMYHvzeXKPh3hcXFRmaStCJDO3iwWY57hJQq4IxmReFg8Isha+//Ye3/9612xUiN1OQDxdjmRo43eMNjjISTzu4Ps9pIikurltcjDtIvJdreIMRnzr4PFeCPD+d6029J9a1Xu4QcQlPXz/Zn/TTOBwR0SNj0+8XysRr3c8D4Csj8UTjEMs5jAW8f4MjvoNbGmG15818HoFKCVwj43G98bB4JoSvuxPlX9aNfx6cxlWWa6TJOpJBk+KzF+DOpMr1Wto4vfsTPLBlRdpHraigUpGPX8E+kY45cHT2iFyxLAFU+hnSSQKI4M4Cz8He3OcJlF0QQTb2akAmhmNucgfDsakvVbvYCjaII98bYfIubkswdBiRCheRMR5CPYR9P4ekRBWYkYmuaBWZUDDPEpdRCRT2SLS9c5RHi5z80jIdZxD9+CNE2jkO1yj5WoP3mmCyFnOxRcCmm4Vf1I6Q5tMVkYBdmvs56HMmSnRrzAFzeghUhmZiftQyD9BLVZjRCgTEXMnZDdQ18aYCyfdbUYOpX0Cvzvvc2Ee7FISxlKC3/vHGQfiVJCq+Jwz+Bt9gojGCzyZj4AHosGYgDQ3bBImvAH9kYSI6tsVgs6zHBHukSXxLsHf90Mjh36rPyVwaOD9swP/Cc5sP8JHEkQ8EA28vviK9ydbCDbRkAzBz84jDgxjcCFKPj4C2SECxvFpsCX33moHpAHjJO5dhZTckmMJ3VMyxXMF3uvvW1NC+9//rPKbIGBb+14jKEXAmgr4SwSkRlCGgNQI+nkWsIaAdBaQImBtFrCc2bfk34ygLA7mcyJobRbwX4ygnxNBa7OAv1QB/yERlCKg+7g+t/9gBP2HWUBaDV8zglIEZNXwFAHXohCRGgKul8Og3gv4eRbwlAUR55Sndfa/MILWSiF+cyNo57+DgO2W/GVJa9+NgF+dXph2GwLYMLiRWDXkC4HBRgOzId2S0JPPQA6qhlth/4aLdW3JEtmWa/wSt7KYhA/XvZAwqHrtVMDjY3S4KCR38dDqeAdEuJ1yQeTrLFKwG01EIPE8QxgbVsbMiC9JNJ1OjyQwHQVM1XwionTOF2IVUxsCd/Ek8aLhZ0Qa4sFL5du3HKQmIl6/v8HjXu+Eh1ht1DGImq6b4I+mtzzqNWdH0pP0HjiWgcgm9hD59s3hEIxJjIgaepeUDDTRAZ84VbbUbGaQJj9oIFJFjzyaWrM7aapNRCx/gYgUjhHJAkmMcKvXqrgbCZHr7CwQqTz/lEBzjQinzyYi+HpJFRRfJfpW9BEBETnjtFAQubhmBvbjfM9hccL7JUuaDF03vyfhtufh9UwCFfzFhcujZdZRSKuaNTS3Pl5vesfHe7yeQtfBTR92ZQeRbrhPwB3JHBcRraMS0xC7YHsa3p/z2jsS6zz1QLWUax6L/vlOjLXo4tFHuieRMuxkxDKeHmhigPc7y2bfZ7Bpt5Q/phSi+8Vrqndp5mCaTqdKjOynpN1bnPG457Q5EA6IQNDEz7A/DgX8Pw4aVQqttYJgpKd5fDgvgFxnASJMa9hNBh6/PBrgxnjcXAaIVNoiuCDSxQ3oKxsZj0f3OU/0u9gA57TGQ96yQOQ6K/h62rrb4CKpim/h1jKu4W1fSaKyMpbuZokB4+wkJdFdLBFpoMA1VFocFw4UfP1N5l7x+hQ5j/gAke8C4g38FSASzQtEqtFhqIArFAoe7+aLC0naG0QkvqyKS7yFSg7cHq93s1O4KN+XKXnGhQyOaXVIuJ3PFRK2qlIJLZW5KPHmBrmdgif03Ms9D4VzqRKem65AmxwQ4YorIqadBzx46wwRToHmisgdrwvzVoZI2vAQISV7M4CuLHdINJJLm3RHzQciotdNkhPB+2VxwRXsYqEk4UgveXIOnh1w7mI7ifbzpk92g30TPOHRJcOTjwh+3CPSkpWPz7eXy4yo16YAwXYqctH2UgLpDos79MO1zMWhgMhnEhHX9HXcTCKpKu34tjUlcf+eXvh7IOCXJ4IiVIzBnviILFeJV0jPRoTqx41xFaEkjIm44gGI9BwkUTIybbINVlOwCDnn/mi2N4ieqEfQSpgTsI3WkYiuegBDP85I6PaH4yo1sw367ThBROrujiScZU/ozvZDEnaWok8mI0Qev4QsgULAfx9nUgFWsp3loR1ZK6I1GiqYfDnEfeVh8qQ3AQF6pwnuk95lIBHyyPZgtGxENv05UBBmEdE8Pp0k4akvpqTBjUXQHtcpF/uNoU/StXSBblPxOciO5phIaz+rbPx4vU0XEe7QGvPQtTJE4vkOEfc8uDzAF4JJgoiVbklrqVyAdJ4BiXSywzVc8in0zF2WhGSyVxEZpRLUsjtNwoWBzxe0tiJ020NEvu0TYXDatW2wtOOYi4sQEbRr4vV7szLj4oEu4PUX/BaMs4eIZvURziVXEoHMqrgXe4TIO+0Z+E6XZJZDc4ZwN7oiAjqNAhFzkgh3oszgBF1JGRBYnYQjkW7HPXTTRXV/eDMjff5+g2DZmyVx5zDwv3GfkoQ/ZRZQ+mIE/FABGQKeh6TNVMC/IKC/1bZ/QcDPKiA1gn5GwFoi6GcE/N/GwXwuhfisAlIE/JwIWlMBqRH0swpYSwSlKmCtF/CXCPi5FGJXjOHnWcBZXJ8FpAjIVMD24P5gs4AMAf++Gp4lgv6yF7BWCvE/SgT9rAL+5omgP5bIfxYB5XZb/Kqkte9GwK/uW2ompxY4SnjjwvvD5cl6X5hg7o07Ce1DZ0s0VaiSzaQzF5d9TyWjqN0CL14lOdj9mUqIpqtgxwKfx0OjfyebFBGyH9yfHJyXl4zoMByDvp8hkmXNzopMN8EQtEaVcKnfphJZ74YqIiOPv8+LVXyLtUdE8deVymUqR7JJ9gdwmtadREa3w5N+oQ9AV9NzDm53lpJTV9SqMX9EzJE9Q4RqWh7+vvHgwgyylIiONQNnseWSUDxlGWm7TR98a31M4u7QAxKPmiq4nPJMQnx+PP7NrBSc0eLJRdkDr2f5iBFhhykiGa93fLK8bjywQ7sgYeR0xiSZTiRwOzmfhK0ebtJnqxmAur4+82hyVvD4uGmuoO+3HiQux/h+uY7TAHuZIXLeNby/uNkaiJhbvkp39H2iXBFhLZ/H673wGW7tPWsEFi/c89hbzngyXi+GoM6XPAeT68wmu4mMMNyaIVLeDzOJmEMRwLM3iNjLCK/f7lg+WPMRvn7zdt6SNJ0G4Gb+k4s3Le/7tla5LSt/ihH0q6vhL/rwiJ/BHiJQcWwcSdsqnuCvgw6Bk4EIkZvDEZAnVD1zj/mRGOdgB/3mZETCnntTDdWaiuBv22qSXLJ7ZqheWRkbm80E/F3XMDo6p8Gk0VISOE/w+ZqbmwbDKEXEbGoBT24+IpmZQpekuokINOtZfBVQXxkrR0vVmPJ5Dwa01EAbItLJw64KmZbzXHhwyws5jvF6u+asw0V2o7yTrhEjAkldRNp7a3EneXumwjBsN5KYj5sKuTZlCdRn557E/jRISSu1rkDkWYMLe0VzS7b2rAvRVUYEO2uIXN3QkvGgukcYVBbzMVkt8ENrXMkjD+HRxOOwLufQe9hdLvXO+PyG7kpgrHeInA+lPBJfzHWYrXMZ34+GCHkSN1M8sHhKDqP9YkUW3rDqKgWVJHKG9zNV9Tt4zTlez1kMDaM/PqgwS6rZSrLB398GngqxsVFJqh5Kv1IRRTCtUCFRs0Lm5nGhgKM5rSSyBLxf+7WO9zPLOly8Uhf4HaS4TXAPDiJnmzSzb1xTSvtPmQX8anN1ePRn4IkpIsfR2dlElC4Ffia0SR6fJgP8XlvjDhAMtAEHhYT/rjTTBRhN+8p5A69nEDzoltCNBos8Tr3jliw0/gre5ZDlER/i7jIwHl3o990ZibvhsDI2VqEq/4e8s2tSFNn6/QfyQlBRuATMREBQFiRvdyAImqioqOinP8uqid319PSeeU5E997T59xUBFEgZErm+v9cbw+aMH/d4vVS0pxh+VyX3GdsQcmlru/gyFXBg0hfdCQI7DnYp3kiBHp3tMgoFieg76+MeMfL0SWDqL7Ack4R+cbVEYgxKG6gquucQbA61iQk4hRopG8E3+aIpPJAe+ACttaIvnxUk0vplqA95oicpzMiWHrscE3YYY527BB1JLzg89JxnRNPGIQ9mZtSD+rYXzMvPSFCanMxAaMtSh4kCSJmp78R7TnIeTAQDxLJLG36/hkJEayahQV5Hl0HnJebE78pEcm2enoFfX0qhWACeD0bvlthzI0ND/jgWJASrAEsZDUlQesj8s72DY5/4CAyO8+oIOdzswc3alMOr9dCI0eBdrDQ5Ih7qysic1JYJ1jSGyLt/e0VFIL2CRo9FswXxofwF66p8U/7WeVXI+DkZweC/qsi6Gcg6PcI+H05mL8IBP3eCxi8c9u+eQG/IGDF2ofwpSJo5/UuWY4jUfsTAn5rCvGJgJdNQ/4IBP1WEfQDAb9vCvHFC/g9An7xAn4rB/OJgF/KwXwEgran3voaCPoNAb8PBP1EwD8CQf/VFOJ7BPy+HMy3QNDP1vA/bArxJRfwW0XQH7eG/2Eu4JfW8N+aQvxjvYDfMOw/i4CyLAk/q9La7xYIerV1GRxz/2SB8kIkiOfvpg1PGRGFISmgHMrGQO6s414sXRFRpMMAzM6IETmIg6b3jshiifKEefdctegqmVOwTs2Ie4ey1EguzbcoP2OBB4WtaMQiwy0izqsX/ES9vn+dnFugP58iCaig1CQQhz6sD1TkvjNxRcLC4btUhPVE031BxJonwQZUedQJPhGuHRH7eAHW+fxC06Mg4jnzOAR3TQVEHt9tif5u5kufDSITX7w9BlUegl4/zgIcHteWTGbDBawHTOBeOOuAmIe4ADeuEMmypQto6pcZuI+pyPyOyC1RsxmAbadX5j2Gck8O85UChuiPuYfT1RHOYgbaoReYXwyUjlzurxMi5PhFvOER528e7AkYZ3w+v9Y6Sg7OzAGzDvF6PcXzm+sdTW95HBFvHN5cYif7LawX7+9jU747KtJlgUhtTlCOr52CGLvAAXVwRvnc8SIlob9F7Xte3TnOKp4P560Pdnd9MRidZUTud/c4So4i8QUft9RfZVpleTr9Wy/gP6QcjPKTA0FnH4GRl1Al8f26dcloPx/CIvQGDPmjonRrjFGe8vGEg/Baa0SYLR7g6iiUvJf76FCbIeJ4ij5HLRg/FZq0uQiLYqbx8KJXDX28iAmMxioLm5uqUXmPx6kYKwIosldQvSEa+G2gsdC7qkCV23EAlpyoPNp0nksXJnEhBlHmXi/jI9GzSiFznhPybmbt0srOZUSoMSKnpXshdW38vHD+7lM4kPH5ITUXkHY3RB6e4+dNqKmDrzUv7jfSViJuPh6DuZ3j8110RNY4exjgq6homb5fN7gnTBA5hRo//65tNXLVKhVioxVwzQMiX/hu4mDWvc7Dw/gB1NIQ2TIFkdNrfEQ6f+uZUN4DRMpDOkDEzMYcVqmpsnjqPCx6Nisdis7QeVy6akrv2WUEtpYjUl53Xk2trbOAcDiWBfAoPh8DeQG5K+tCODgh4soWImEaj99evVTF8XsmhXKjScy/HRGhB8pCBrKfD7jnXRCRLx4jED6GON/n/fDXBVfLsjz6XbyAPztnfTtQdkDaSyF45QZXyjoLRbBX9ob4+3dThYUEG3A9MeG+3SMyaBfxBPqlfAlrw7comd5rBazjo2Yw3V1C0kSpBK4VVMwvswSP+9UCnD7evr2CY3wHOjzfzbWMQ3xLNcL7bgyW21Tcd1Gukfm1G+E+n2xxt08TvH9wNsCRjhmDXTTG3XVP38HF64h5mnpUSF/2L9wTELl88bIQyb62xuC2WkF8v1xIBNUzrtRDVwpeU8QtGbuIeFa88Lhn3IyemE93D/pEKZj3jBG+MjA0sBb2Bvf5cEyJOdFkWPeDDfdJNrKIdpWmYPK1x+AmHmpyWnYbWBWk4oERHFsykxsZaCsickJ4pMSCbgjzfpATWCQNWmOuRTgfOc63eo96Upxxvt3Yxflyu0VL+rN4hXU2QyRW7jg+hQ4MIIMyI96TxCF5te0A1iUt0c4HhkKGWXcCsns3ebg9FjU5zpsXWMnsXT5HwfvvfOhwj6o3xNPzSCEiEccwz4VSAJBG7S9cU6O/T1j4hyDgz44A+/ACdqFrf0XAj0DQz1zAs16dvVsjGl+9gFf9mhD7HoXKZ1/AZtpl/6YphHeyos+mEJ+t4VunRYRzzZ59IiAao/sfCLhc0VqH6UnydnYac6sKKOhBpO282zF0BTO8v+gnAp63gzW3muWu14GTu9cEiS1YK9jXejXneH249rmVy4HyJRfQ3mS8/ZMX8Gp37lcE/PACfvYF/IaAH30BP72AhqGoXxFwkF3FTy+gPfCaVs8eaME/vYDpknS6RGnqna49Pr92RoScpe3oMxDUkh4BfPECfkHAz0DQQ8e/NoUw9TQQdS/vvK9NIdS7Ynu8PnvENsY4X+epZnvHaL0mVhfNpT9yAf0MkVm1OdVPrjL3bjsFx+uoTPpHIuC//vcfRcCJIIxnv0s5mNlP3gYK/4LIFt5FFtRko5AgPebgxCdEnkd8C4ntRUMwyO6OiJVfe1IO9xa4spsLQaoVHdmNhgkYga2gKSi0mrLh0gErWM5QPsLdIpF3RLDyyDtP6VooJJb2N7AaEFF3nRHpjP02RUS8TxAB7yjnKudVovDs8PzQHqRkbd8VWO+XeH49WFmEZgEawHx3FwKhcBsSO3cAKzqNuF+JJQ6hQPjRgsOIBZvNCkiXzQUgL3Mi+KcYTaBFF+9fI6cd858jJSXz3YKBe6zHJJieBhoJn68OVHEvMRBoIRLnsuCwttQJSoWFW5NnO8uBXtqb4FVu1xHrOSOwvrQzwR+E+PxeuywRwUaIsLvdAJFtsZ/AssJjMBxHIrk3X4PBDoh8PEdE1mYBWnM7xPkaHfF6453X5FyWEg/m4Tok7mV+haXwwu8npyUl5Xx+BrulKH9zBZF6YcU5ihAb7/e83lKSW68Lam3+EIBOXYVU9hif91qNCDRbfH7vuECkdAneX7t0v8wLiGtKGv+s4OpfjYD6T0bAHbkPwT4fdc6cSrWofnUs2KoHjbHZ5SHSYT7swDmKU8FzrogcU/uNOMt+9/7pW0MxVTw8YOplIYTak9Z0e2A6BHOdsjD064IenCSAoijmPFKOqkhdhwVQZrLG49cLGtodTivYDhZzgbVUs6iSP0xISK8LTNa9lg4XQgwJ1Ihwt3Ml0p33cMG35zMhWEgPhRoNIpE3P+okbC89pWJwciEfIkIx+YkIur+YPni7ASIa19WOOo3qQrp44DsVbx817TOPQHG66iyeoAagbuj5EIQTnI/khsiojTYWJMNaE+J2h0j5UCYmFOJtwrzy+Gjo6zUfwWq/okJ8mFYS3UJlgbe4I1IbT0TSmOF4i7GMx9Z5WJPHOhjBYuXPCTOfOB9tQlYQRT3Ol4TESJ8rWYW8ZzhfNK5DOrqgAc66EY5/ucLn76fMg0yLDMZ8hsg40JgL2+dQE9hgg+NfhxOAeBzNiH8PECHVJyIzO0Yai4MxIqI+M5eQBM6cRfVVLeivW1NT5Wf12vzVCDj6yXaKjawbrKtFJXj2GpFhkh50MDfZlsDBQCTTajjDOrRy3Ce9UUeapTWBRUlktmpyWyLuwXBgNZlyHgSrQUF25yci38rfk0A1UkQmaxCAWvk75kVHs0XEnFIwD0YpBFcv68lVGb0rVVd74q/3p4Y8rZ0Oms5rFmTSKSSCni1hXTQoAm8Xsyb0+tRQxD4RicYD/LxRftCAXPqSBLV5KojeRnOw4yci1XWAcNTtDwYsVa3m/ioxEcneHf3o8xBw35SOLnFH1hnU4x0RdaXHiITbnQVr9tgKAfBjR0wdn9eO5ngs7BAZK2YYYNo2CMFuF4lktayPYPvCjnu0OLm4594WsAia9/goItuU7hD+Dk9EzFKIamKN34Gf7IDje4aLkIi9MQc63O1IUDxNIFLdimA0fs0D83FKybg8BPj9sA0i8SahZEV2FFbCqsLPzxFpTzPtCc44K1An0MQls6hDu15ICQ8mXtyQTkhFWE37knvlARER2nAI+hItFtjz4y9LWMA1Jf60n1V+uRfwFyOgO+KDP5WD+SECfnoBPxDwf5UL+ImAH17ALwj4LRD0x17Av8gF/K4v4JdcwL/wAn7kAn4g4BcvYN3cfW7PS+Z+5gLuNvbqTwj4F17APweC/qspxA9zAb9vCvHjQNDVQ0j/FAj64QX8UhG00tvFJwJ+BoJ+5AJ+3xfwwwv4pSnEP7sczPhfduk/i4DiaDT5XRDwZ28Dg/08BGLeUI66DiLL1F++QOMbPJ7pqkujy8yFlZz0HG6O25Nkuy9h3UpoGlgwbEm1ewmg98Gch/Lg1dCnOkxBe550wk5TlIPydKNDtg6GAqjRuiNQXin4D2/GA9W5SWSf7QUwzHeQWB6pQLPRWgA7mQ0QIe93IPp2soT0qE1ZEN+GIiLSQgZ90gjEK+nWIpMqaPCTY1kI1uLDpfeJo0HSGFPu1eNhSlY6ys3NoRowL3GHHVmSuQIu15/Ev61WKA2GASLVNJZJ8NivU7I3HwRSM1BJBO88q9DcjsF+6u96cZe1Rjx528Gqe74EbyQiokXLrYemnaNcbNcqpcfb9o5SYTshfqGv8T+OY0Me1xLzoxEi38wY7mCxBkRmcbjuyYWuRdDcSiPxpfAsmnvLGmdhoRKWXauWnouHDtsAJCGYDFHuukdBhWw71IWwHA8ssujf1Qhj/L78gVlZtCweFDbS+kWC2wTvL8/ePdtsH/+/ct5twl/rFyyqQmaezwa/LGgN19RE+NtA0H8IAs5+MgIe74IDm3O2IJGd1IiA/LoBiDxEkr2gA633kzm+Y/UQ5U+lNrRFXQobkFvu7WPBpfx5PUOQlGtEjMepp6OtugbvvnEIslSA7xgjLXjrocViRdVDaj95CwUsDIHd0VTQaMgaAH9nMnaSdy2d3JIUYPBY4NucQUhDfGpEspqQsGI7l+YDlkNsRBqPFpdnSJezKoagnRtC9JjsamQ0voec7wiPhw+toOYuOUIxG+D/52etps+9UwNq34Hg7R9Q02viMEjDJRWiS1rX9GE+jrDtVgt8ngw0eq5JguenBgkfbu/S65knkCowZEHJoKNNTQzYJhccLyx3Ft1FZgLMAZ2FE7PXaHx8HAAkgshVHh4thbhyoOwMHO9osqN0Wwp7AD6wBda8/JSqEVlCVjsmZ3vq9zTcmC2w/XnOmRmDSA3f3EG8njos4jXOz25KcDzV3SCxenoW9BGxI+TGdcB86uP4R1v8OtOdSkncXmuXnjZeBqh8FyzWKy39ZQgojqTpb4KAP70iqL7RNViLF84Cw59YZJhluO/eZUSSZTZpSG2fEcm2WcWA9e/WApfMBrJoiACTNe67QuWjnVjfzrgvy3VDK3ewARfphQV3cdqQw16/gGW+jixoDmeN5E/bh8VQ2TN/vlMQAeNzDms9OXKI55JEDlz30G4xLvj3c6KQna+HYFy9mnniIG3fZboWYCYOImuStQo5ezrgCnVqBue1lJK1awA+X7oXfOpKaBeuAxzP6dog0kpJjW9W5gM9jhIB0sbUyEHXxjA3L3h9y8yQLOVbCgvQdxxSK8HF9MRXcHktdgKY5lEkSWJHsMxrxoN6uUA7urRmgFb0IHhmN5FI6hkxzJ+IsL5LFyKhfOqCplj4vE5w7Ml6tZrDeuU2Alw9REZy1ANYkGUjeFMfkbk4HuYwN5SGo9a2XFLQ6Ap0UVXET138fGF78EB9kj3a7YPZkCp86uDueE2C+GRp5GnuTLDZCJE9miVADtpUA2OzrwVvKeNxPUVENV5Hzrz74/jLGq1MRBFf9d8EAcWfbKf+bxEwqordVy/gRyBopw/TPxBwWzvTP7yA3wJBP7yA9lDYU70eIpLs6LEXvvcCWjWuTn0vCcqnF/CzIuiHF/CjIuinF/AjF/BrRdC3F/D7XMAPL+D3FUG/eAHrgjpfvYCfCPjhBfxAwC9ewCYF9ysC6pZEvHv2Wn31Ap7OU/+PcjB/eAH/Z1/AL4Gg37yAX3IBOw9t2/dewM/W8B8VQT/LwfwwEPQLAqrDUPuSC2ipSdD+uBzMPxwB/7WG/rMIOMKN4P/X1vDh8F2NT9V0FgtBFdJnp64giy2dxMpUUyjvXkcgwmj0btm6rUlkcB1VEm+EgG/7kD62V4B8LS5ZKD9GBU31Sw/qbWdxllZoxLaNk4B36AwWDe5aSG8y24K/Oszx82ePnmayCRDcvDmLm5cm0djarCA3p4SxVK5qeiYVhw0tNCF0xTqlh6sKUCrDGYf9pJLocHadQ7hB4oyGGUjUOExyyK2XRth67PV0OX7sIb0VhMRdqyp0NEtCKKk/ZbDSq55qObcgrjOds376kOij3hTA2iPKv7LyUiqtPAcYOeH1+UOV6FhKFuApgsz92x3l/T7ZvnumOaYQjdO+pv1uY0Jm+bLghybK+3PvcdSLmcrD+9SjKLcR6aAaExzvHgqaKxUATKUFeccbtRTV+BSR1qdC2IooP/NKTSDbXDQWqku8X2xfQ9QSis1YZSEy8ofKAB4dyuP1uO7oeIpyvAzKMfFM1ZPoRHgswD9YiKjbhZrSTf5YAmSZzlC+P8JfJldHk9FPK7b9u5WDuWZOA6VVr1kUL3YKXZ5kBYXa0kEk8bhID8Y1A/bCd4pxiu+sd+VPSIr4yf06OXb0tKMReINqQ6I5ndX0Ek1ayIdRLMSnXYjvuKmsIRn7gRD6oSBSrdPWaEbstcA8+9DTk2etIWhGnhDOn2JIWS9IEFbFmkSh+OyoO5aWsHEvSxIfCGnprFXHEHcZIpTUkJ4WvBpBaC/WhEkbigQ4fBeMOhlLwlbZ3KJVrzmQuNVKiHQHj8+qRsGbjAzCWnVf0E036YE1nYPv6G4OlM0UF4pLtRai02VX0GlcvQBi0+Xh8/ailCtEBFATRMapNG/p6iDnUIhhJEQbhEk6HUwECMdzRMZ6+3RpFUoWbJadieNTdkBXUnUGJmnAI+sgpNRPNRs8c8QY2w1ZR2VhsoUAMVxglIa4eRWaB366tglDxS/RzfFdYNxtYxYaFT5PLYqIoEPqMvbQiEIPVbMG31njHnGfz10qXhAhi2G6FKL91hfpcbvB55cXK87qC17/69bUZPKzctZ/t3IwKZwjcFznjEhXtS551NMzrOSP4linVCTjYJqD1Y8a7p+Wk5BU/giRL7yteNBsEcvn9d0D87gWCODDSXRL3mXP6q5nMFu6LimvcwZE2zyYf7flmpyXZQtOoZ55EL9/lDvaI1wFM+tBwFo5Fhlv/RM4u/gseHQ+tUh60Y+wWFcH4tnNrCdH78BgvdvhCxbery7ZTp4XMA9hw+Gwmrkk3oyuoJLLmfnrTRYS53h4lz2TL4LX+GlBptmuQ6RaI/K9clMkYjVdgFswRODDtLWItjyMYD1L8fPJMa2JAlkLeno7Ec/bnxTSeTsRke6YCkE4RoT04hUimSDdOPTRFMjEm4rg1EbDvNJPQjKgqwIW6ZBzvx2mGgFpUIEG7o340QrvN0ueD3Dn2pV43XzakfYYBTBvkqvgW43dkmb7isEsOCfBdG+HpJ2hqHdCfiJAG0shi6vvIzKyhnu+gcjddEYKWtJvhWBb4efv1r4L9CTgLJRcCok6nkYwt+ozC2SK4/9la2osz36XiqDjX1EO5nsEPLbDlbDMhKD/i0DQL7mAnwi4ag1N11S8/hMB63tcfyJgdVfcPyqCZrvW9XYD4/k1EPS82az+QMCPQNCPiqDfN4X4RMAvTSE+vIDfEPAzEPQjF/CHCGju9kT6bArxYwT85gX8HgHvt7MnmI8ho39CQD3aKJ8IaGs2lXR6dxdfA0E/EPCSIkJ+BoJ+lIPp+MoTPgNB8/wx+YqAus1mXyuCfkPA7wNBPyuCfgSCHt05/BkBPwJBP7yAH4Ggn17Ab00h/rmBoJP/DgK+s4F+FwT82bmAzfkB4K1Nm8ST/RvZRpsHlNDYJFobKJ/SQ2JDMssGzK+OyH7aklWwiddn7l3v84JGXB2Bv9vEyGyRKdL6yBwIdIkJcbPiEm3HzhTl6sAjUZS8WprIBSJS4C8R2bxnTyc9wevX+yWJ9pQVuNuf7rAlQ0eIDbKz6PRKlxA+qcWjKwt6et2pL8gniHSMZnuNhopXQaQsUE7WnVDQsJIIxJawENi81ltqF50LbNM7LJqkvkRfu2oGm6c9F+JF8pTo6uxcoOh7m0XPKNDoY9EQYJGLcpUtdYsuV9czxLGC148ElLu4uewhGKCuZmM3aChdMQsyZRCw0G5eIkU2ROTMpzqPibxz6Tl18f63wYKEpdordDKblJB1FYqAkjKNlocNjn/qegI7bIlGA10OoGzuKL+VpAE6d+QpBAxMHlNnH9I1JxMo22dEwqVZS/SwfEwh34g2i18qmtu8SFGeGzAQfDvD8R0eDw5Z6VqM+YbuUpeTM8r/K85ne8Ln+1WmdTwVf1qx7d8tF9DPqQeB220QeRRRoraqCMAWu0SIQzpJadmmOr7jA4dEBzQn9LEvDlDcnzLzk/3ZpY/d2YEN6jceXo1VQy+58vaqbbgQ9cOWUjRQBoTstiPhPcfPi2cjAyKxLzijotRQuUe5yNbXkrOuNzta3vorlMfphoSPiWhR4zzVcE0MELGq7cSlw3PdwGag4jv8uJ6AiqQ7QSqYGyGsuVnTqzGYQ+TgikCTbGh0IeNxrjW5wK4dlWizEoeQTE6eED33Bt7/aO0guDeIVOfu4FJroVMoSq0Q2MxBpByL4g7inZExtskPIR1XcAQ/36+FsDgdFOrUjYoIe9gLcW2OezrQwwaK0cZlcZQwnL9Xic/fVr4Q2m9ETawigyg/VoRl3Umjo8FzDhsxr4VomZ9cykYoL7JxWSFCyklLQz5a4BqzcI/a7xeImE86gVwccRIvTiNKh/FOBTi5GYn9Eud3+zIMSGcrROTl2KB0E3YBBIoSc7a1moZOfeAQZ2GG8/nE+fl1a2os/m1w9f+jXsB0UUpgn3NR8FfTCyWbc87Aei3uQnAsLwp5sZgCvto37lUrRChHWPuwjp+JANaN1HS94BaUZ00T2MJJgBoCUWFrzlUSTVW1o9EL7Vb2fOG+GWweLp2+lgDWgo6IV9poV4av4RQs+zEgsFbXPfGyYwDm0BAZZG8kzMv1AtRncxNAs9ZAsv55BnN/fDLvzrYSYcIig6XcdQSK/coig8UrBV2NRQE2vdyQbLUwwAF/zMG8zSiRtkEGejhvBc9Ozi4xhecGkfDSCr4EiGDHzfgI1vyF41++ZjWpNkcAh097IXDcc0+kaIiIepZr7gXlqScpOTzAtqWpgKC2acjgsTy9cyGvJBi0LSWXO84vbQcX7sH7/sV4uAaL0BmH5eIskvawrcFVpTHqgJ0SkqBe9QjDCVpbmrkWiV/XNeR0e0EjrWxEMn2NHdCX5C54J8FJyW5m3IHsxh0LVoaC58uHMWj8hUhr+/i8YVw2+H0JN8HLpxeLOBkKk/kzFTh43Rl+GQKOpdnkd6kIOv0VfQE/EbC9B/RPXsDvEfDDC/ilHMxHIOgXBPziBfxAwG+5gF+9gN8Q0B48Ll8DQb9HwG9ewC99AT9zAT8R8LuKoB+5gOfaCP6UC/iJgN+8gDag9vlTLuAPEfCH5WC+rwj6P3IB/60X8AMBv3gBf4iAH4Gg5vTO2r/IBfxxIOjfVQT9HbyA0n8HASczWfpdysH87ByLYoYI4rnbkEXbYYjySWi24MEs5NHreaK0gaqDbYRsE1c1Io45RiTzm/bO/Of2oFEGeEq45jsex9NzSHuFXKCcP2sW8mlC6e3RnyFzg4LEQW20dO6vUF4piDBxXIYu1Rhen+/yiMW327ilxqEvgc3KRAhPPUd5tRvo4B17hvJqNJKo+NLwfqxBQXrYiyI9xe9f/K9Fxpn1ihGRh64E6boBIfKtpqDS0SaQjxcJCeVHI9LhDW6Q4DJm4fY20mhShBvIlUFEmOVGlC63loTISwsWjmvW0ypoYygDK+HRSR6F9LgMHdjeqzXK4cNRo9ftCZFqChVnxnpBaVV3DsSzsSWEiSoodHbdzSE4mcDDyGWo3wVEzE0opyRcLeOCqpv6ABmYJYnn2sKlM2MygrKeo1w/OklNl2vaQrAdBSzuxlFKjWN4Bs/KcL6rMS/oeN/ieCZ9KLCwWDT09ZjOUQsYBolzU1Soi7sYbNQV43FUMhFRmsaQWC0jMUvFXydXJ7Ig/i5NIX52mr28MkzYyKMTiVdZa1E3OVeQL88Ni2x6QYQah0OIkfeESN7GPYWzH79zAXWBndurQoeOP4YyEl48CjK1N9bO0wYYHh8kYpulQjUUcLBd21ceRbulRkEtn+APz0chlmdXoAXPetjWfsvYw1kWeL6xgeg4PXL2tMyGepV/gXBIOYlOk7NIL0UUwWZHah6n5llCxDskEIQpPn+cz1w6Ok07yDJlz9mQpC4dr7IOEc1ARIUBvtK3eNpCcaSIWNEJEfR5yxhAbXMWaUkbUrVD+effhichHMiTmkbLA4O4qA887LdWQQNxlYAfKiUPq7AVqQ/aFPJMvpNQpdOUrvY2Pt/VTHlYTo4Kvdc73FNe25qw0xKRrt4dVlD25zMPA81uKSv8DnLHv3J20O2eyiNtBn4xPvN4Hc4KurqhfPXscseZc51Sep3Ze8gLfmesOaVA58XhBNBODyTaX/D7mj1Qjnp33+exWuH/1eJs4R4Ucx65KILp3ZkyiLrzAb+PIP11P6tMZPHvPev/DC/gT0dA3i16WNYwZ+ySlZQ8NbKEiD8V7p/ejTjy8WQOyeKiMOhGl5SsTOftCe5rDs3rpNHz2BtBzkKHR9XV1pBxGL7DS88SmLTa17QWqxnkRLeEuL/5ErWjzQLSpTVnUWSblO4e/ABxE1o8fjm7lM5GJxvfaVcXQum5bsjoepdhwYay4NGbj9t8PVuDLh81Hmupjvv4UF1D8rhNBG/Wg0vP5+v7p8HZnLObjcg5uS9lWNEd4aGRKSLZjSoP0m434mDxTUFGVTkAc7Z4ESCDziIzTU6gtHWFB+y2EglpN4i4qaWi3XK7hmiHJIf8ZLbEF8epRB7DfQN6aRg8XEwrSvfWJsPrkwnx4mRak30VnEB/HBHxal6GxNFlfMet/YJH472SkgGV8R0/HOdCeLh4DY2f8Q6MgUs5U51HQZOcDNEutSPBk1UvpYP4MYdNRmXiP894PzmLc1ivLIn7zr0q6Ol6b8A4WFcCPCgKMlFeDpDQl7lvFqVFXvIdz5+OdBYXY6f7ZQg4mU3F38UL+LOTgD77An5rCvGBgN/3BfxEwG8VQb8vB/MXgaDfEPDTC/hRDuaHXsAf5wJ+KwfzFxVBP3IBvy8H8+NA0B+2hv9AwM++gF9aw3/0BfxWEfTv+gL+OBfwGwLai928+XFF0A8E/MwF/IaA3+cCfiLg94Gg/74pxGcg6GcuYOm4f2oN/8/1Ak7/OwgoKbPR/68IqMTpAfwWkY099iaapuy8hM3RqnmotmgqN7i7w2ayXyPiGbFLlWkjQ7T2X8wTQzOky8pfQnwdn0lc8Lyj7awIIannKPc0XUI5+9x5sB1aKH/xu1CoKIwqCJVjJURrCZENjYaDck+thXgRtw1VDiv8vELbC+FQQ9MtH3QOecwQKb1CAlq1vg/pah3j5w3MmlYrVwZ/dONCfJLaHhFymoNH4lKIZhwR6hSuDpDk0p5EaTzB+Ztl+HwXLeHhdWNKKAdxvIla73jkGBOFjrQsh3S0OHA26xBhl9FoAey02wuMiykiH3+qEFdtzmKxshpqvKQYQD2fWKSMpJTq024IyWmHyOpPTyHdjaIDmvLLlsQRTDT6OEt3YPdqz8LDqW1plZ9XEBQZ3m+VpimtUnqAYtvhfD3arKGD0dRDpI4rHm/HeH/fzAIoR+lZiFVv0VPhZaNpnmu1wI4XqaV9d9hBuZivhViqJhLlikEgy5WaxKKIUua0L01INqdKYNF6Ar9MrkqKLP8uFUF/tlw9CysBMjp4CfHMu+A7Fl3WwObjB2d85Sq0n9pHgANpGPPOiDio7OYQK7sFi9fzu0jj+f4IoZyrLAmePlI/24ng73WZR7fF1qKrLq8h1cSJECVRoVC5PDYAC/1JIvrA//v6vYYwmYs8vKWrAt+5uY33t1483sgXoHttXAKs94hYJVMUeiyGFJiYX1gocgWnwz4asIn7lxC+JgOgKz0uoWykm8Ca3KF0PMgr8AodP48tHI160hDX3LppORur15qm3UyD8r6+c9baskvbJT6Pd+SCEO9SvD/XLnPwtPrJWF7IQC33ZQDMbycS7hO5wzVhc0TMiUzCdtSlVN3u5xBsF40Qbw/Tmm7pegOsDy5CaNWXkBqXUgAWxiMhHghuS2NzW0I22EgkvLOip4s8aiDepGMSnrpVSwN7sQd/VXQ8no9divN1DIGdtzJhqehYtFzdYyhGSY+IaqwsGpnjCrL9FdfQaHi1KO1WIgSXyV1g9uTS0OXqpUEgF0/OStX5dYGgU0H4aZ71360cDNi8gnJ9WxE2EzRKmwsX8Tt2TBLSQd3S7DC5AxiWxcLH/V32a7TB/9f+gfkHzxLpxFda8PgwEeKrsGxpGlgHyNNLiO/0OOrxna6f4HdnPD4ZBqWiLN8hoIaLa0JtFRrNxQiSaBUxpr4o0E07EYFtzq4Qj4NnSIWU7WFjHxYC69ahSwemMwd/EC2FcH4JW2rlngxMWiLiDRcvhUqNOYaNzNY8HLyePS2zzR6K3cgj7MBUhc5VPoAkVecCG7BhT07e4g7246HyeDp9pLTnvQFebCyEuJn2Pc18MoLQn9v4DjK1p+sHymLvenpxmF2XDdnP1RTgdgeB3V/PmuqC4oDPGop25ej05DJDxIPJgrAoVfqUNoHQQ1KuAx6Rg4oIm3cqBJW2EqLDO9jZjUkIftXjuhOLnURHkTaBuHfnQpzWvkIPqXCFonsahOVHv6PyUF2C/6QU7baD/5/1Vx/KlTTh3l15tHQ3e1dBDq8LIVpoiMhoXV3Y7B2XxaPxw/qFdmry035W+dUIOPrJgaB+a9OvgaD3g6b/KRB0f3YXXwNB7/s2/XNF0O+9gB8ImJhS9hkI+ukF/EBAfievr17AL7mAHwj4pSLoRyDol6YQ35eD+eYF/IKAP+wL+GME/D4X8PuKoB9ewMMtXv/hBfyoCPoRCPqJgP++Iqgl2ET5RMAfVgT9cS7gtnBe3p6M3K9NIb60hv/WF/DvvIBfEPDDC/h9OZh/LgL+y2j9ZxFwJuJG8JuUg/nZFUHVu+3g1j8/kciYSij/Bj4iobQ7IUKtZiI9Dge4NR/VTIj2glXQdGugKWTqmPkOTxva7owdRM/jg4fJ4SrSQfPUIVXvdx6tEzS1pXw4g2emVxJlu3NBp0d9iKZLOJDodmpdmrJpg/LueOLx4HBxqVu+5fFjc2HstW8lam3XBmQtw/87ca7RSt6hvK67moTqLrPo0r4lkG+DK2PL5bKhfWZMgB2uBxabp6ygjrxeQMh3Zx7ttmeJJvzwArSUtRCddVukojo9wzaIzzw8LKYKdchzAuHZuTF2OqPpv7sHDoWi4fPIBV6/iXc5xHm6Z2yxWXb09BoRCB47lLt8kKOcBfzrAa9JtOwQ4ab3hQmltT/i+Gkr0l6eOsAmzZmE1WFZ05ehnyBrqk6IYDWzqHS/vT0apysitC2jvHwaF2BP50RYomYS3VnTHiCLnjxMRZz/rvXvsG2alsSScSloLaL8Dm/PDYt031boWNpxKA8Fzt9JsCTqykYDXjc8CtGjO/86uToTZ9Lv4gWc/+RA0Ggco5x7jocCS/aDjh53+yFAM5DfXiIvNU5qHsDW1x6EqWoRUnU5Q/m6fi1JZE/ANab2xoL9sjJINoK5a7D2sodU2hKS56ZGjf51sqB55+tmi6YKjXPGHehynO9oZD0UA8FzAW3y0khOrlVr2Nf9FMrNUSX5M70VlO02NuCDTYUwnz4KY7R8SZA9ucii+dYrjGa/H4Gf5Cp5R3e2xsGrFrB3ihmJc7oGmu3fkTT+dSjEcB7iGhbxfs0NXiy6+9uaqm7+AFYlMosrB8+vKbeAc0XlyXFZhvQ6XQpQzmHAo3u/tmj3nE8gTeSexa6wRbmMhAjRekZIOlUerjGYzQWAO/Qs4lLX0DLcmHAm8wlhG+8GNJ4tMtyDEo3l7eYRGheZGHDUY11I9mM87rUtQwS8aELu9pVkuCN8/taMJB7mjwc1VH9C4NiEhGUPuIeU65s5HMaVwtnR8hojYIkJlyxERG7TdUrBWR8hsUyZMRreGupdZ08I0v2Qsbjc/jq5OhOV0d/2BfyHIODP7rW58Io14J6bsTDkr5oqL8B9bXD0BcYuXKO60dVQjpSIREoGQN2JuIdcnZ0Fb3XEfVFqbi5khrzjoZ51lE66qQfpLa+EWLhIGi03WQjecouYX1cm7qtUK6Gs7zELoZu1dL000A5elzsS8k1i0WTaNJAGWiqEk6ApaPTsAO2eFuA+XU5cGuXXI+TDLBJicW8WdPVqb7AZxCsShiSS6POicUjEYCNEhRdK9HWhKwjfTdHDdRLgvh/VPQTNwGVR8QCJitcH2t3DFhFXv/ktjUd0DDlZ+TwyRaGjr7ZpIZdvEY/bGhFt4Bo6JEarkthL3Z5ElbWAvKpLEltSCDSYPNFOpCfA8WeeRsXhRMZF166EuJYESlekzdDuvIOnh4XeUcNJ75DP9xkP4ygUqdb2OkrXe0nYLaCIcOtDAt7WW7HI0EOFUk/aQLQs1iwet2JPVx65Q2nc8bjYNi3tvOsIYKVTwogUWPTR8RZ1RxowZmdBT5eECRAoZUYiEui/rsruTBxPfhcElH52wsI3BPwIBMWd2vhEwL8oB/OBgJbWRi4iBTn9lRfwGwJ+8QI2x/1LsPtwr/0JAT8CQb/3An4EglrOJAg/vYCfCPhRDsbXk9dnUwiTOPv+T4Gge0ehXl1NQmKfLqGlG7e3V+xbLuDiJIJ3sYLgT7mA5qXhrl5JPXwi4Gcu4AcC7u9PRLjNKIB/Fwj6P3MBvyDgt1zATwT88ALuxiOffN8X8Es5mP3l6H6tCHou1v6fmkJ8QcDPphA/RMDP1vDvphD/3EBQ+b+DgPJ4Mv3biqD/EC/gzw4GqMwpIo79RAQZXJYpHS8HA4jPzZ3E46RDpDGMFHJ7sCfsICOiHYvyAvE9nzJ/oUxbqpxLlHPVaETYrOo6Oi+yFLKxJAhhZKOpreWlBklQobzbk0tHZWubQjoyELlG8Tmlj3AwxeP4hqawdxo6Gr5UYCfSC+HWnOHnKUMOATFuQnxxnZq6L5TPORSNECosb+i5ih4oX92nEMe7gtL+jGraow0i1HEvu9SPZhwiE3rCFnzT08dh6eL42oMQS5lc0GD/IuCH5pPE5sXpqDkfehBqOM2h3yPCujAaInHte4FNLk5BuxkiZGyvTizKc7emYqLnKM99kUfP8oqmWo0EKFzjiOfDtafD1/gI4ba8kYg9Zjjekb4Ff7hFZOyRUOl2UCoob+2XEIX2taWb5tZCtoQXibV+4NL1ZanDRj/j/DjPa0FP0WsJSNsSiXYEv49Bcjcgt653Fm3qq0LFep0jQo+5ED5Kp6fHw1wH39reWUwmeY1IGKsQeIsbCx/qrP9lplUeT0d/m1/7D/EC/my56r379B02LuXJ4fxojcHqweBi8rmQTM2+NcR0PIPNuylEdGUeNWTltIRrN1zxaBj5qVGcyAb2VbJkuTrk1CgaEz+PyBbJKkkPjdmMl3AavBYkwwtro86EPRyWhU7SYetbRvo8beDGpoaQj8+9ZDzoJICDr1CePveP3vBTZwfXK9OFfNn0orEbJSEcY3vAIqmpRQP4CWD3CijLTo9eMU77agNt1sxJskA1Z4Rns4ZjN8DxjVlvGTPbKaEdEZmFvqdZht2ZLpxBISTpwpoa4+ukBD63qZDLG0Qq3xU8uKpLSpJe8ySjUjY+HEpNYvF8CpZRCRcFAi5bQipKdWPshQ3AQV8hklH1kRrxiVTQSHtNyBiotWHbY5Svu9rgibXF+eUjM4f9hZgsc4nWGTut0qDx9AXPW8UH4/WqKji0vs6TuY3zNyN4foMmV0ijBO8/OVYx1CuTsFxrNMkYJl4BF9BGPCpTzTWymDiwU2JE8mn+6Ix+jOO5GWPK82KnacavW1Mz+W8rgv4zAkF/el/A074eQOZFexJ3xUijF2dgQlLNC4G5JEqpauMxO5Q1j4i6b+g1eed7ZvOb8K7lqiAyDvaQNdsTC5XhCuhxMLoigvUHFr3G55oGxgANRzRFuyALrUJL7WkAK2YVi++J69L4dMggmo1P+I7WUk118WZDOXd2Qhy8TiF9CWcVim1bIPJdpI4eoPcgeG4qHvEk02i7LFeQd0EssLGS9JRs7QWkhs6FePdMCvrcSlOAuct5uNkeUmpfbADfp4h0c8YsusuqCYRdgoh5noVoN4ZTHzxiFiTKyLGn1650YasZNWPRQCxoWEcFztf2XSU4qSwqrF0REtlBuxA4sULDUZRDfNW2PBy6ukbVIDxBthpkLC7lg0jtx1OFZD9ocHx7QaGXYudCrnHUAfYIEfd20p4AmdqQ+KGbLs3g/EI7l6ZC7ApJSp/XkkJ60RKB3fgppZMV9SE8ZSmPBvnJotb9jZjbZs3CQUklStSOAYz6LQlhgOOvFkUJoW/tESFrIv1COzUSfxcElH9yLuAPvYCfreE/vIBCwG5fEVAK0sOfvIBfcgG/9AX8hoDfB4J+IuBR9/s/lYP5Fgj6JRfwwwv4F+Vg/qIv4IcX8BMBv3kBLzousuVLxus/EPBLOZgPL+CXphDfvIBfysF85AJ+IuC/8QK+A0G/IeD3reG/zwU8bYOA4AgT649AUGfh/REIWnWIfB8IaJqVQD9zAT8Q8Es5mL/IBfwhAv7DcwH/tUT+swioSOPxzypg/7tVBG2YPYGyuD8FVrtOS/tbjKZn+hAY818lbsXG9AK+a6HpG03klo6fBwXCIlFYoDuISPZziwjl1lMWb2M8/wGHO2yMHOXcILoB9c5LBslBEAW24vj542R4A2hqRJA5XRY03i6XsDGRmGKYKh0lg3sIWdqOSXxKOpdKg70M2eL14iwX8P+duL0CW61bgQGRRfqwFgSyGiYkMptBSDUxOEAqKE8WRreipa/BfQZRMR6x6L65hTSQhjuIhfGFxPFN6WlfDVPwBsaExe5q5dLpYruH5BxMSWiWhUbnwgWff+ONWXw18fxBsDYhcuIri0K61qh0W6F0GEymPEpXtzcyzy3wz3dEalMsG5rMZRU6IcfxHWREQvos71B27/kd9ShFsj5Yw3a7nrxzUjqJjqTBEIJCnbxx4N7QvpxHwLpA4FHrFXh9falw/kWU65VyrenaGSewUWqBs4lVuvR6P94hSwYXEq2vZUh7etlAOp8h0jqOrNBtsI8hemUvHp/17td5LBRJEv7WY/EPQcCfvabUc5JDy3BHz/VU6w1nSw5w3K9MlpT+rjVSV0CTJSx1nk+Q5w394GygK0wQ2PT1So2XKl/huriuWTpQBUS4qbyBUzdxSaKVr8K45KcH1OptyZLtwi8MpeAjqBZvJJtZLzAGJ7mDXXFfvs2Irxj91mygWi9tlvHbjhrNmY/hupMXJPfFnWI8resZDtYCEY+qc2pYVsWBxwNLSLpJQI3XiNwQqdYmyScKIujemojQZUObJdJFL4zhyHvCwXnpiKgoTI11kWzhdPEslsbuLjSeYvIA/rjYPNv0fW9kPOFwOD3x86cJKAYa/gNuG9shymFhB4a8u/pQm9aKZ/np2Rv3jnCopYSwNDTr3rgYXIRbP1yQtMz6zlhXGxcOvb8kaTPQO0PkpytUu8AleWv5onFhmxAOk4HD8sc5KAxfrF7QDjki4Xj6bA07fY/vdVuxdLnE+Uwi9QTddGGRPO32mlFm3h32bqDyXNH8xig9soNqTvH/gwU+/zN3OLRlbwu5e9DhlyGgIk2nP+tnlV+NgD97TRWyz4CNuxOLGsW0aK2tSvDlGycsVt8JCUKEx5vkKETzOpTo0RjkkPnGU3g3THfpyx2N8Hyp46xwhwU1YWYgEg4vjInVRaIlw+MwvV9JiC+1S+Wln0Owo4hk3ebW0FE8xX27EG6Mbc5ZT19rfwul4594/AhTiZ7rERrOp8YJIuAMt+krnUAEx4ZF4hLtXDQxOGTtqeLM3maUlt5gA36xOAvh5CRJNN/6PhRP58wiejEbOp2vWkTU/RaPd2hqVhPIIG2rjRAb1bGm95FxgnRq7Xk0byS0O8sph3y0QYTdj8c93bxuIsDm5rI4uNcF1fYrgFjMzyTKV61L+fb5hBJGBxaKMXepOYksCBx3J4Th9dRRRXyfr6wuLFpuY5xvF43sdgioA/jeKuj2Hq3fkQtnzsJKKqid3m3wwg0i8YBJPfUvoxxY/6pJfK3f0S8+FVEnzGoeCsRK6QWaIbBgkgqh2yRA87E4AL+6NSzczZOaSu1uDilhLQu91/jXVa5WJEH5XcrBjH+FF/BaKcs/vIBP4V1h8lsg6AcCtk1JvwaC7skxY/+7QNDvcwE/+gJ+IuAPA0G/eAG/tYb/UhH071rDf6sI+gUBv/QF/LumEE1+0L4GgnYT1K9fmkJ8aw3/JRD0IxfwEwH/LhfwWzmYz1zADwT88ALaM8fUflwR9IcI+MUL+JkL+FER9Ftr+O8R8LM1/G+QC/gtGPM/ioCSMBsJv0sg6M/OsTg4ywWE8nQksCQrGgrjYQXJw5twdlXWQB3Jl2Cz2l55fHNdkbZhbgN4/VDwne6aUn4eryG0a4WzRXyTqGzPNGALV+aRYa9dOrks9ohkU4mxg6EgIlqvAZSi35Owa+SQRodFBkWQT3g4yMqWOtXrAN5cnpHotRmkNJfUBZyPe0Sw12PQon49DiHO8yua+rUi0sUjDgEuw5nA1sE2pEV0GQEot5EQ2vdBT+f+ZAGVGiCi7bthTc+H4AX+7YSmPEgGIr2N9ycIZobC4qE+TBExZ0/w8mhAol1WUppEew7b9D5jbLopO5pIS0SuV3AnYfvyNEOVjSGa/njAIz+8h/SqvjJExuwpRB19aAZqFBu6SSMR9kgVib5etgxBb4wFFgzuFh3y5QYymsooYTY4f7NwC8CECx57Tw8M6i2OED8jvN6iOJ57G9/Bn+kaSaeAiDvO1gdE5ttECPXrEE21r6pwYc2DxBM+bKi+Xj8g1BuJh/Gl1Kg7jU+Q8+vkXaqk/GUIiGtqPP1dmkL8bNNat8kFDomxYomt+52RFiYiS9M7eDwPamPVywWclJMhZE+GSLW8kxau1oTxyDlxMB7VRIJzMPKFTL2FhbGKzBu0843HsmsupEZqOkO4uekKEe25d42j3RtQ3ZYmT9ucucb6xmfQnSOPZMlgLxpzCe9fD8o34jznrrFD0wCnTYjIcr3OJaMtzRncpNRgedURanSAiLe/n12etUtOjTpTFWifC3x+475PDXtvGXA+zFYsJ8G8MfxBqMMuaSnLDytEUKdJEKnshysk92cQGivnMYDz5oLn0xaR7jn2XsCDBj9fzhDR5NYZwdEMdSE/r97jEeUdHBeKz3LT2veGSVScvxmYQnYKnpLxotICuuCCCNzHu84InUkKXflY8fy02reGr3tTuJ5OQNLujterg6SBwyjwWL4Y89ToPG0O9WjhkGSf4fnr+0mBGlK836iZ18Zpp45gv2sQIXk/Vww7wee/FwIlidrg+cOUCXCVJZfnRo2IfTVkEc6TYM0y25mHvwoBcU1J498lEPRn26nx/nyCjeh2LIoiRJ6cR/07MPLE2fpohfRxKPFYlzsSh7uJRr267CAZnkbMt8J7Su3jzARPSJ9oh3rPNc7VfAPbWrwLTLAV3IdH6wwiL34I4ep8Dan5f7o7lzVVkW1tX5ANQUWhCRgRiooyMDj1OCgoCCiI6NX/w8x6VuXOmqtqN+Zce82/SZpCRGjEN17Hybl0kJwyRB6h3vX0mpw1CDfnV+4dzpFEg9HqBcfVrOWOvlgDrax7A/5YqnJnOGyAbsfXHSS7rubuoIhbapyvCHEjLRd4sYnw/8nlDiAHD+IK68ikK2d0gaj0Ou5etoZEc2c0gAiqc875cGLQtadNwXotELFicyJRafjE64tc4XyLa0bD7CBBcLjfBE9Slwq9vbwVIuhizz0xfop08u6LeFw4d8FZz1dA3Xa3AGswa4i7uzOHSvyeAK/KUvCuFSLtdGGnwOPNgzinFpE0b+0XeNmq5d42vRb07B0QaY0K109SVgVdDNcHcH2G89/KV4Wet4cOPLkpchcGN0r3y9MKdU6/ELekq4yCM7UAVm4muMLYQOSzLntAYr8iYhZBTVGZXfDOozv3nPVE/HU6NVWkn6VTv1tTCMO/LL4i4J+BoJ8IOODL52cu4DprT+IXL+BnIOj/CgG/B4KWPBPJpxfwHj1ef5SDWW9p9omAn30B321r9dWlvXyWg/kMBD0NC0SijWIJnwj4PRDUP1XKZyDo0pS5+SUQ9LMi6Ecg6N94Ae0gNKyyHO7490BQ477L608vYEUelvDpBUz9d+DpNdr/0RTiDy/gjv+RC2gUWfK1KcRHLuBHIOhyMn8VX7yAXxDwwwv4iYBfvIB/VgT9goBZYm6tWogRIdkYkflPBPxsCjEZ9ZvPcjCfCFiZyty63Cb2fzEC/uu1/ywCigqK62+CgD87wKazbhzi6iQJ/KxvHeoN1jc8mq+znJ+EnUTn8W0O/DJ9ED5KtzW9Gfj/BzXSiPPcv3MqgrkPAK5KIh2OeIg89wCHcjIk3rQ/SvT6WHQQMBsRbXROULqIQKG4Oi/iJtQ0qCG9UJqKocxdQxk6tJ6VT0hG+wH3Rke8n2KQLdQDe0rc9p2Hc2iWDPKYdrn3miAyzv3yBIcqHxLHmaUaE9exBpV9mHJ3uj3WVCjSLbTzWsmdzelhsmmfqtBmISJo8uwyuh+sX7AfSGoexKuHwYLpToYjHaq5nziIZBIsHuAd0wF3lBE+/6mXBeC513Nul1bCuuK2AXfwUtEcryzKduNxCVEbjHLHTx4Z00aCDUVmyoIj94OWdtkepfcgTzmu9VCkwXx9AfvAhoJXLHa4oNcXSqm+xvUEKa3Z9DB8Qeyc5ZxPhWNCy5M3A76J0Fzu6T2j3uz4gAOtZeJBM5QoO+P63PaFQJzcQYR0Q0GF03GiEG47A4me4IWI7K1m3CXpXfll0ioqo/HPClr75RVBfzICnsRYgtvBgTwS+T5hB1HSobywXe4XomAw5Poazj5b5WF5fhls4+UiFJPQ406oUsqmV3MOp052hFA2Rxp7ZMIAbqaz5/5VFA0m750NlLsScn/QI+L103YPra2uSUTwa8XaA13CjT32QrhXhZp161qHdP/E/98vucGMVeZC7RNTiDb7vEUELQyoe2KQkJ0LjQkvmENqzi3BL4xcYsIyWMF5N94J/nGNiHp3Mw6l34IQ4LZOWD6tLWiS2ZJEYsw1ttzzKVznHJ8XSbnJhutshc9fAI/8bl+w0SRR4eLtLSHU7FfB4swkiJw3Ivi39V5hNEo7ONs+zv8EQsHg2OP6KeeN4EcM58u1wIM7y3YkeMG5YGmA4JxPCCAyV9xh6k2ikEPJeeQN84Jt180L0ulyLwQtLXBPiJkF2VbeCWG0FBImnbI1VK+Nk/vpGa+voaHBKcitPDxVpEfAq9fQ7R5LwWct3s8pNAJVfgYeblIcjzPJ5vhZC4js8jg3fhkCispE+E36Av70iqBiP0LEmRt9zkUVEeYpj3VI7m4jeHSI1+l2rYN/dHrB8wNDo6F4USCexpKwXySIfFKGOuWlw1HuiWbasr7Yd+DGMZ6T+/xgUj/aNeDdzoLgbVrTofwSaRCvEam4o+I5nylzG2z1POHeY7aRqDvoCFjXshf48l0CKRu5Q7B3WSNwtW0DOj6fMgiPQUvculUkKo5LA3xfrgRnwmKHitvDAHwYCrnzmm7wef59AonlCYRv5tG73Mo7LpWsS+46XDLoJpuizuyHJfGkrfEuKbXeQFxAg+PpbzVVoFtDclAe3B1PJIn6h3MMcSf6gjeUBYNG9WAEoX5+ccefzgw6289DsM28566u+iYV1xfUOcVtOG+eK4W2nnt/51IK3CtHiGiCdiNwjApc/5O2RjtgHY7gsF7i69fjuqXiEHWSb4o7cbtDQykhQx3iU1PnTishEqvdwAd/tb4S7/q4ZVTfsxSiY3Uh3N2ELb33boFYaHTEtW94vZamJcTX6QvtDkX6dQgoyvL4d6kIKvwnysH8TVOIfwoE/UDAbHnf/sULaNRnu/j0An4i4L/vC/glEPSjHMwHAn4JBP3uBfxeDuaHXsAvgaDfm0J88QIujMHix4Gg692CB1+8gF8Q8DMQ9BsC/qUpxDcE/OwL+FEOpmxmFv9xLuBHRdC/aQ3/7wNBv1cE/W36Ak7+pUv/WQQcC8pPa7n7u+UCSuUwgfgwkol7su8ide7RC0D2BsS9uCidTrxeg2U+XsQJ7R3QM+9isOWRTpyr3tZ0ob2OcLRsjfhJMczo0h8f4KhFah4dSQqMr2Zj2J9jRXBq+w5UiFQDLnmLUotnDc5n1d0hVJIhd1YOIqM6fiGCTR8qDzt9iFJ3sfaQL/Y4PsfFa21H1pAPWkQwOTgG1BufW4C7ruahP3o4bHbkDFp6UYjb6KrB9FPKodYmKvGJnGas1GIK7U1GBL0Wlsbs6RGRavjQSZBkKPUHXdbhymNN8DkuDQ273QQOWx3H41mdQm/bI0qjm7wDZ7nVs4xGLgQ7VSeRzR8JO3tlD16cSDnvng+JTe65D43gDAWnf3UBZfbaQtNEQeQ9bnF8a/XVAudDXL+2RwSdDYYV7PeSxsNr91BYBscBHFtpyN3bDhGXREsNam4REq43R5M+aDQBPk4HuWObD2BnFdcnmwtj7obwqNkEz0g4xVOVBKsRIu/qHKtwF+IB8R72sPhl0joWReF3KQfzs9Ps12cgcNICzsOFyinjKiJb551sEm7GiFx8TJ7Q5aGZR/703LP5jAwg1a4Bmkuu2LKRAxtEvrXP/bZ1A0bydg0FVRFR9pSKbAiJC12bchK019xh8VBK4JKdTRKdJ2LPtKezh8Y0PRLN79Rk03NiQgsx535yy0UW38QMGnVjkYhuHYe9npkDpZCseTjRHZG1R2WLSFrvecReYsa2vuFAq61sIRAYV5ixy45w6zrOA6UQTZbvnAhOB2HF/dMTkS27GHPIshUX/AEVFObfs/27R8Re8CuGCLkoEQlPnO7z4HwhBouPDj7viK9FWpRnTBn4U7htd34eNR2OPzMLE6qnvhOiEyUFs2TpDG3g4nqO9gIwGjct3AOd457gRGLSut/imTFxhcjSRIcZa3kAl3Pn5qHcUIntCiWCcujtESFXiMxjSHD+RuHzaFTj83KjXSFCjnD+FqMJInqBOH+/bIg/WtOAHfoEoKQo9aF14BkTFu/xj0aIrPsjru+v21Oj2c8Krv7VCKj/ZJ2K424J0QLE3DEPs3dAxH4PDhEeApektUlj3tkQ7sYj4m62tULT4W0Nrn5WiNU98Bwk2bqEhOfT3HtpGp6zy4cKXXAaC1wcdiZd9y8Fono8EdzZ6wB0P1/YEGlqxz21xXM8HkUncItIzt3xOpGoPIw4+OZ5RHh9U3BzXlA2/U2J49nzQULHxH2CKy4eOb8Otwod+vMA4lfVcKeWTKBefd6C/azweWArCbWnQ0REIUPEVLKNQfXF4gzAbtfca8qrRgPyRGRbX2/EGQ5Die6vXgx8tETkywu5peogelfC5kLuMTFEXT2jTh2v6YHz9OpkNJ6tGTjZeYy61KwVSu+7Kxy4PyLe+lUb9Cy/dPCWAxzveoyvPy+DGUA4nSBy5teErl8LXG8tEgVHqeV3SabFAkC/TXI+F+OWyueNBnklvji/W4pBPW22h9jZt7m7myJSI61fwDmbLSKphch8p3YHUbW+cocvZz3VJocR2Nn0xV2FRS0tzcMYkT8fc7zh9Nch4FiYKr9LLuDPtv3+vRfQwH2m/dgL+BEI+qUczH0URl9bw38i4L/vC1iZqph/yQX8CAT99AKeJUGxblfb/xoI+qUpxA8R8MML+KUv4BcE/GgK8T0X8J/KwXwg4KcX8Hsu4J8VQT9bw3/PBfzeGl6iNPgsB/MZCCrH2fQrAt4kLn8Ggn7mAr4qYfiHF/DS5pI+HhiWdZuNt38Egir3hFv5bMkFgyjP9isCfgsE/UTAP72Av01F0Mm/9tB/FgEnI3n0uwSC/uzW8OtwnqPUCIrgsQaRovOHEkRqOBS8uEKkGuHJD3YjiNzN9l1LJ7NZBofBThecQjtQOqtRqqJZoeU+Ow9raufDGixPeSPhG4nKwVmB2F0POT+b24wmM3kD+SUTBY+ze0Czei7Cvj2qQmgWiECTAdcgXd80EgpWarLJauJCdpkoiIhlarCaqzs0t+yn4M1mO4VW6X4EwWyp8WjwTAt2TOQVZOoYkXIZ4Pi718SHdLZXBd+8IbLtl+kS2qeLCOouHyZLxUaFNsrmaP4masuKUCWQNZmeB/4CkTRoXwPYD2qcj+MjsuXyToQwdF6CIwuWwoi4SMAN5Tnx792jZdN+LUFIzVnuHKrMYEZHEqhTQyORSxFhk4nngev3iMTTs4rm8NN7gm+MNSFKB4+A7bXdA+AY6TxM1j2ao22qQ1dO1DyANY439iYEbuGLCP7kgJ/HUvMUgKxVeWA1asLG/mQL97MuCc68sxBBU2ED53GM6/myEHmrxppD6spDgd9fw1/nBZyMlH8uXfFfgoA/2wtYncCExs0QOUBHJCq0jMN9biEymVphMuLKU5SvwiL+pUCE60cFg7J+RoKXmiNgpVEjwkl9yMOzfEFkbJO3127j5YEsjRxWL8UDdDvZEYIy4j3b3ugFqpm4zYNjeElYLdAYUpkFQrDhtGf3c+1CORu7PPLGTsB2Gr1BM6hBCLZFIbLTqz9Ak0SIkBviZizV+gBObuTw4EpGBvMjBZ83ERzuNwtEws0OaijHZzcPopfTs1QvCmgH9w0P7zkiVfTU1lDticejVe1krJICRMTTBce71QWRvRLNhlzcO3m05XnNwpz6iHiHJYmuqqOxhR0QRLpHRKJdi0ibiNSD625qc185OAYj0HZwpQXH50t4P93ejKDWfJf47og6LFpoLtzXz4D44sWRWNEFC0jLKCDRmLsJO9y1HC7bDsejVkXB7MpM4L7EEycsdUREQSts6CoLX+8sprHVHuefT6StEC3uF40dH0oMlTR2hTB5iZRNZMWDYvryeTAbIiL+sj01FqXfJBBU0X6yTi0PNxfAqqTckbSGUiPfncB7pQLn7bYxKKCZCnGRT4mrVYgMg/M4hGPJVeJeHxpl7uoogDvJBpx3ap+xNbeWUFswy71tpVK2dgmDLhJk7ojPoUHDoZeB1UdP7k6HvcOmx/UDbGGrcj/wtz0t3C6H8NBLAt8V25omq/MJ+DIXcncWHgMa9AsdDlHxyvlKTzVWkGMFcWw+iNs2B5P2/i2BKJ/JAl8kiIyTGSKiP8tl4thz06SWPH/BMd23Are6q0RLfq0QUZOOeFN9JtFRt7iBRyWBePPYbKkSejcIPAORrdfXPXVC1IW9+MwET4xGEp0sPAecvTjjzjltanpg5ykkajrlfNqvKF0evT3KjovrKYqxRPl8voCjvp8JbnaZObQuhu9Q6ZOUu+EiyWhrRi4k9RaR2Jzj8914g7q6F/D5j3pLKclfZ/Bcu+cujAf4/vNdAMuq+tylohnQ54Lh+EY7nJ9gbnrKYc4AtgUi3yZtCtrFOwZ7Vs24a4TRLytbhjolyT/rZ5Vf7gX8FQj40RfwEwH/qRzMR0XQL7mAu40aW/na9v+oCPqlHAxtx9pfvIBfAkE/vIB/BoJ+egE/EPAzEPRPL+D3iqDfy8F88QJ+zwX8p76Af9MU4qMv4AcCfuQCfkHA730BPxDwe1/A5XK7V/6mNfyXvoDfvYAfuYCf5WC+t4b/syLo/64pxPfW8L9BOZjJ5P8GAaXJVPldKoL+7DR7Z+9dwXq+AzeNxS6j9rhUwNl4ah5eV2nCpsLOATjkI4FfKCJE7Y0LsGf+PHdkggjnH14XCEtXJ75qdyJV52NEGm+j5cFDsAo2UFUNTtNOJf5tf2hpHVdbyJ7SKHfnwlak7vk2A9vINSG8yRawokQEuzQNXndnC83ju+DDOTAHb6l6APPcDUCzvb0ErtwQidZSKSOybnUSGKXas1v7MKGejlUeHRNEIolWEdwNjuNRk4eC5t1jDa34rmD6mqXAZi+iQ9lKhAfLKJWY53A0xzVzTsLZBk0DVj40yIiA49l7+HxSlVNwL6qQe8VWM1iyeKH0H9hcCHZ7VWGhWA7A37wU4oxdNB3kXj3B9ShpefRMEXFD55yAf5IHuaOSNGBzjkgZDy86j5aDB6LAvBTBJvM5971Kc1gjNRQui5GG5vUSkfbp5wzaZERzX3yhaTGZ5yqc2hEiqplYNRtYFUBqL2cCN9ZgMBZOdlBumE4isrNMZuVvU6dkau5PN49fF7QmTWTpZ5VY+t2aQgwHaNFcJnM/D1Iuaiw79RHkfufycByKBbseqQpVOLFJsO9Iz6QsMyHbGQl+p2esZaJmhnDhTUxCMy8pyyQnhcvdCEgob5nInCoo4Hz0vdwfW4XBqN3f4RqOLRIOwlJjs0eRwynL8P3FkZnMj5UE8l5BRJmUiESearzglp/2eTC6MWDyzCkgfz23eSQ98XmH2syg1RuPRI8pQ4St2wukOvW4P4ypwjJHe8Ldefh5eF5cHOZt6waK7LElvr2kGTtNAaCorECIhpWrMRn6E6S57QlR9g7E3NyUADpoPB7OBFyfddwf4W43Bg/CQgxYXONX9zpOEhLMByOTqUlwgFIZ8Nx/Cohsu5MkwWVoI4Kehoh8d6tSoJq7Xh4RgsgYP6QEunYckYAgCDPfl3aQCacI519dJFbFSgO3WPV5eKxHGvOVPodzXMRCeBTdgBkMfMgLB8c7HyBSxzKuT7voLME/b3A9HCkr4NpCQILsip+nPKJHOL8URPZNgAj5y/YU8u7Pylv63crBLC+zHBHvphBXnmwkSveLHo7+GpEjTRSNVsntDr7wjjaho1tLzfZYwnE703JnYGoZKxNBhdTaaSRYJiCxZtLs4KyoQ8JnelqwdV2Z0AoLlUSmpmpMi9c9HHwicn7PM9yjejSEeIQ6FzZxV9NMWj8hlD1F8Kiwq+nx9noBv18mhK+z1GBa8wIIyWgkOOT1SJjsj0eom+9AzBcgYsL0iMhWpireb9AFtGvXNezn+6HAiXI36HQto+6A8RAcp5z1dDrVRYjI+6fP7aDpqXc4TsFOz2OB6+q9pQ9zj9frZpa7URDXVPNUhmdOkSOSHpcGPXnlGQ7VeMh5EShAbS8l0NnagLuxGlE60lHXj8YS17OK23eCQmQDl2ZD7q7zxkTkjjo4jkHhTg/bgFobr4DIblHX5TMicDnkO0hFPEod87XT6F1dI8JOYxE/H3Xn0Luz0HD+77JkjXF3aHWL1gBk3SNytoiQ42npwOEynBGuJUlCb/rQgaSj+PlchjifX6dTk9+mKcTPbgj2pxdwtW3mzt/kAn4iYMyCq3Wp84iv9zJL/pIL+N0L+L0pxIcXELfK6C+5gEvRQIT8EwG/9AX8ngv41Qv47gv4vSnEl9bw/74i6Gcg6IcXMG8mPDd8P0++BIIu9YIkn7mA3f1q/REIOtj0y8+mEOvOeBX/mAv4pxfwMxD0Ty/gZy7gv/cCLqcdr/9SEfTDC9hd1/s/KoL+MBcwExXrqxewtsPtH7mA6QPX/6MpxH+vF1D6v0HA6VSa/qMX8P9TBMzS/R2P2jNKj/Q64v4UNogUQ1cVoqvzyJg6eHkAUoLSUFwelCnurIJDtCScH9eHmib5HqVrc9Rz37A7hSpzTwJ7U6JU7mKrZe5yo8N1slHzwN0cRGpybkGlwpi7L+toUrbbDSA8KohA04sVMA5LBpcbRWQJTZROco1DwGNkIHjtRg1YePNtyLWrkLt5+QhYEMYq1IdE537fqBI77YQdXGfv3LzbEqV9MrUSKB823u+oAWWLYLKBKjfHxNPfPdpe5WYOpSVRfN0FjQ1W+QKuLwcRbNahlIubWAfc9Tifu4BIuk1fA+CKIxJHufUmS7pFAUH4rlb4JL2BCPYO1ITFgDjZNAtY2T8KaNIHzi+9I0Ieo30GUbIackc0rYQdpXIMYKa6EMSB1bM1WjVwVKy5EK43kDBWLRdwc0JEXHLA+Z8OOL6m3zAcj6IaLJ0LGpxHC0TMV4QIvPFxfeo7QamWbj2waCXgeq00PQ/uCxy/e+ALqLe+RsJVkZq/zFydTmej38ULqP5kBLxunRAyvw/xO8yKgEUDI4UqsDzBX40QwaI6QfNMkvdCOO1Eg00kw4Y25UfBXRilwYKNdIDTvEtQdh6ew0ZRXcHt9Ax5JEn4ukPgBtWyCIjv6GLCmnMgwEnYAw/DeJyww1K6AhqHieCn+0vB5hvnDCXsEMl2xHVY4poSnA8Zx2v/UrMkkW5w8Yqd4G8Dr2Cpq1WQFjNE2BotN3bgZguXeeALvvxgDmtPVIKmmIZo/gWjlm3HGiLlsNvxYCc6IvM6xYX86UZ5ZNssYac2K+FWeoiwx7VTM7sqjnCbeL4QWVsasGmjFdDNgxWP9nrRs1eDCHm/5wchUPJRwQY6IliVXlweaPbbCxe5Kly0EJF2eXd6toxNPGOUFNfD9EeUqWmAyJm94jyc5xeR1bHpQDoMYiGSNrie+rJ94vieOP7IugTMi80rIu/pwKP8ORKZ7icJ3MdewIPGZ+92m8YN92BiC1EqImJfjlIDV+MWCv5eFhU2W5sFlNddTHy3c39ZRVDcU7LymwSCqj87aG0mrh8Qv0YqCdRV21OqzYbg9PcZx68aIotfrGWwmljNo3onF1S1xwJAsJkTZ6JruOe6CYN6OtHzsJWeJmut2IVqe0QkdMMUP8MF53BdUTxHyTJFXXk1KmQ7ioilZLbBLprF4NZ2eC4/zg+TOQ+uwm21UPPQU1OHHSJfe+fzIoIJllWw6cBLwc0sKeeXpyUxYcU16JQKkZDlO4VOBuMJ7Ke5JgRk/DCY8jrjdXnQcr9bHQ26OUyWUIabV+7Wo01Bt7uhDlZsjLjrbd6VscuGQJG6M+4FmyHO90oIlFE6EBwktoRyZ2NCdV2VxOVKJdIcnwLBZaXx6MWSnuowWSPyDjTiH7KZQqfmTYCwKWe5QyXU9bo4xhBJpsb99cjU6KN/yRAPQeVRsUfdzsfRC0L7geOf34cZXUsVrufRVXkoqUeFjpNUhaqkE7xfYlF2uB1NOFaHCXePFc5vvNv7YAkL1HFzea8p7WZnRFh5kHuL8g5025UnsJQ5Pt+7mtkvQ8DpdPzTflb51Qio/OSmEN8R8MMLeJPk3Vcv4A8DQT8R8CMQ9AMBl1Lhwo8R8Nbsd+QrAiqDUf7ZF1Bd8bFV5ovdHwgoSpr2l0DQW3fbfvUCfpaDiY5z7dMLeDqr66/lYE7NgH/tC4gY5X7tC5iX+vYPBDwzyfkMBP2OgD/OBfxAwI9A0C9NIb4g4B+BoO9cwG+BoIbcI8J9zwX8QMAvTSE+EDAbToB8QcDPQNBtxR39mkHwiYCfgaAfCFiac/gDAbfLYPuXiqC/WTmY6f8NAs7kyfh3yQX82ZXW7sP5A6J4h0f7+L7r6WjfIMKMRJRGcfko2CYrQ9ifgonA1ZtlsPq1vwIsY0qccrUV6WY3u0LQvKv5zflDY8b5NoBDbOk8pG+vXDp7zOFUzhABb5OBRKd7tO+KpzXOHV8ZJvQJsQZXOZ6TcKRbGRv5mwV0dqbzIPbxGmbLCNrLZch5tUMkzLfxHu6pKBJPuakZ2184IpoboLS7Ckr5djYBuGVnlDrRSGt2VK0jnCQDEUwxNTSf18SEsz0d5x511YRpVCZw5hrN/Wn5DhiaLJfQzrV5HpxmKPXbYTyH7CwgYvpDRMb72zSoalnkjllpwF6PdQUwiYkQBhSvo7mKR9N+Oshdda5lzKJCCWfXRgS7ASJca5Q52MILkTufIQIK0guRmVU4f2n4ENl8dJuBZzeERKslvn8+9JeQHhtcz5mP868OeH0V74wH24sK7LFPdWj8tU58sVJFVinpHi6sGnDPUTLEh2XMIZ8p+PkMUxx/dqyWcFYJmjpx/fh15upMlpR/zAX8L/EC/uxcQPdRp3Bl2wjNLddpGZzEC1ysBhFl/biYTH8pazhv7g6PtkTM2I5rHmTPIH0HSS0Cdh4liGz3+pCHy7YsmHg2Osj7DJFqqCwSdqbZA9pOR4QpUrFlnpMg0u18m/h9WYpskUkPOPn0mAd7GElsCmYNXQYRibSc1UzJ+yFc+odL/Ma5KOyx6HvIvKslhCdtorGif3sVR23w3tOITNeD+YS7dg+5r4mIjEcxGELK9hEPRV5SdgqdCVwGvZUHw8fIYNJLe/cRlBMStJNRz1Zrp4HzQsf3BxFV2Klycjhv7UAIrBbH378RrCthzSNPdjW2aGsXzuE4Jb42QoTDsddwHZ68PJJeiKAR2aK5u9sGaK4f8XlIpwu4+YCILLqjgIGulNAtnokQWsHCZP6+iOCmzw7crzfjmt2OyRgyYR4JQbi9tEwp2gfUzuooROPb2GThyznhHhuHQtQIeF2kRg+tMuA8mGRewA5y/ULzmcQ8rIwRImUXXOG2KxMeCjquz6/bU7Ppzypg/7sFgl619Qxc/kTkYGRQUHlgUWircpA7XovIYmSIQCd+10l48tsAkQgRcX+LCefFVjfZnuUb6GKH8IAfThkzFDVCzHf13KcJnpPjahlCZnhzEkmFhXsqWy7gNE6mhNv5KWFLnW8g1Q3Ko3WQFoyMlgyyBv8cRorasteZG3ju1ogwg/CBOrTqOgjuhkzcharhd3apLiBbqng/ZYnnsLGWUSf0es4D747IOHz4cygn3Zz7O+eto1d/B3mDyOetpSSgp5dnQbxeIFI+gkFGW4Ws4GTOBznfmqhT1rNaw0WUVMHvnAPQp6/u4Wqu69wldVDQqVbKcGycOfHty9agsZ4DpEtbF8Km34h0dUfdz+VsIHiRjLqczGYF8FzSBX83QMTuOo46HpSoM3WOiDfMHqiD0QTHq64skx0nVgy5OkWdXEqqw+ayj+uXX2TiHHvUufltHIBj32acj8z3T8XC7QJeeB5zh6x2GY3u8x4sy9LwjNKGlN6OXgfHgYi6pYmHX9YUAveUKP8uXsDpr6gI+r0czJdcwD8DQX+cCxivmvTvKoIai8D+S1/ATwT8Vg7me0XQHzeF+Pe5gD8uB/O9NfwP+wJ+R8DP1vAfXsDvCPhREfRLLuBHIOhHU4jPQNB/3xr+Mxfwz76Anwj4EQjaWj78EQj66QV8l4P5zAX8aArxw0DQLxVBPwJBvyPg19bwf3oBPxDwv9wL+K/fWP6zCKgIY+F3CQT92RVBX/P9C3zvhQh4Eo8SbbVYh6z3Ne6LpoobOx3HEGy2Uu4VtWoyyhYN7Kua5k44QKQ7P+bvSmpjPKoPI0tjz4egQTZ9InLpx1REaY0JXC6yKgRHu9Po6MRtuJ/VscANY9fS9SnH57HlnId5/8hYz9QlVCOU5uC0QqkdSigt56QeCt5RTzNEPESallmIYKqO49OpgNLZFroQNLKmsct0YsNNWWh5+KCPliWnOIWCGHi/zsxMVq43W2gH7oQ4ew3vx9AEgCqfUiHwu8xgt/nSgHuWzIXAnSFieTdOoDm3+P7BCKVM1TkicjcVc57k4DBLudUQPiRKglWGUn9QcxwPbxBZL7MsY/4wriAbISL7rwoR7q6XJQT0opKANPj86bCcwjFoUEptpiqs8o4KBMeScH9FtIJtt7EBV8vE+UUrRGJ3iaZGJw5YHlotSi2PGx0KlaMp4t1SiQ0qXB+c1pA4MYOE+dbGhUyb4/pOvRSf30xwfscM14ek6a8rYK8Ik+nvEggq/+Q9NZzUObT0FOeRkTNEmrlxg3rCQx4aI5YxfiosuDSmmwebDUXEmfaIKA81y52aL1p2mvclYn91FHxKFyLzW0mAJp/EiPHncc92D0eESp1G3I9jUWE3WRpAZa/3xDfcirKrZ4rQlFHKo3SBCEN2YguNncQ8UAcjBRFzq0Mjzj1EuoFnstvTHEO7kWwSnOXKYPs+eEEzOEQk2M3Lll3segK1YUR5oGkLjUXjgw63eBrnwXNQBqxe9wp0ywcgMo0vCVs7dQbp+HbIfXXnGew8oT3cjTEi7OV+Aab5dQ1FOopIOGkvGvOnWQdZeNvwsO1ch4WBFkFn3FPBX58RMYObdIesfgYkzMR3bqQ7RfNS3uD7DYmheRnDGtJV/0bu1ahlSzO7QbNMjzyyruOMaXMxhXb/POb+pBorzPE1GW5DSEho+R6a22IvQqvdUnx94RVMGSQXOHVmTALGEMFtao6gfYVOHh6e+PlM5UKCdOgkechOoxr3eNBBK8FBCPUNru+v21PT0c8yV381ApKfvKfIBZGp1jQ8xzR/6FDhNNlAqVioK73ZJTS7bgxo4u0cz3nrbtLla0LhMs5ozsM1Ip/pNQDdBuUiGg71nr1yNYNiOiAk4CYKyhaqFGo+J3mQPbJ3cPLGhBubyJy/olPPvJTYUMCACQFX8JyN3c0GWiBzIXR71I3B1bKg0UIcz8pHHVhvSwXimY6IZq/7lg3OlQn3PVOIo9JHz/jKWkJjXogQyE6vsVfPV3BvPSJE3UlNmJ4tXWjYdiK4anAwqXLdxajTY1lwFs/OoStVBSjYBp+3ydWC7Y0Yr6/8nRBxG2r0aqgBmsVGQzxntQroqt3MoXoaJI8e90NC453gQh3WqDMj1vZUHFmoC8OFKoTB0jIY2Zzv4J8lQvwWBjVdot0Pd1ue56H2RN1wXxsGF0GmxJ/e8PkTnZzg1om4Hv027VlCyRauRBjmzgveCRb6DZGS+QPucNly2MIoX5DIwyl3m0lqMPacD8HVGtRZwziKVJvsZPBehPAoa7pf17xIEYTfpimE9JO9gKqvG9ataTd/eAE/+gJ+eAE/K4J+9wIOJOf+Fy/g35SD+UDAj0DQL+VgrqNkTD69gN+bQnwPBP2zHMwXL+DfVAT9ngv4pxfwsynE90DQj1zA/1U5mC9NIT4CQb+Ug6muU/t/tob/n17ALxVBP3IBv3gBv/cF/B4I+h0Bf9ga/rMv4L9vDf+blYOR/08QcCqMxNk/IuD/p17Al70X4XBo1dzXQ0S4/ohSe79aWu6bZVoz2fcSCBVtSjzNRiQKu10LLhkx4sjHo4YyO2whtL05CeOTSlm8FHSo+k7P/XquSkwpZQrXzNdI1J2HlD6Sh43mYYoINph1Ih2n6RzS632e+1aLyHc7CwakSqkL4Wb+QMQ7ywncUlx5P3kiMi0njQNZ04sCnx7Tlu0Ei0Ax2cyJ/5xklKmrZg9NctOEgI7UlpW7PIXrGlBaonkG7G0QQ1UNJ7m7qPF+V7OicBLXDMcf9ibTdmhKpP4JpW9ztd5Bczh+/Ld3E4by7XUcIuLWBhkRd+RnAetodAN/olEeHl59wKpjhVLrD4aCa1z7gr2YekXz8orjaw74fiGNath7Q5WEno3z5eJQBt4kOH9/9FCY7L7QNj2iVAejR1awYrZZIYLm+Px7j+9fXFQ8v/I1E0KU3oBNHETgavfSuS+Ub4QksQPXeT/MuSxnCbPt1IPaz/H+vY3vB6lCU4O1uD4FpL+sdAXuqfH4d0HAn+2xOMV9hfsiSvJg6zNEmjx5wGk2j3jgqiOR9a+AQ/sUvTzkq4vB1DY54ndUORFPXyKijPriBlm+S/NgbVQaKzZUQnNzkQiBFOH13kYEaaxtzMO55uJ39nbX4ErHeyGSs4nJVq0m4Wf+ykignsqEKVR5wv0RILIEYgksO95xzyiRz6O9VWZMXBYyVDNuC8E4rxx2zcUxnNHM5VFo4Hj0SJGh7Vich55ZOmx5wPdfZie8307zeja0Qw3OiW8LET27Pdt0bQGdtU5xTx7x+aTRRDj1LiKsbrkFG2bGHdK9HwnRMUTkM4VegLrdm9wPC0SqqFWOUI2XGQ/WPo73rtYv6PIaEdrSxpRVk3AFp5IgoiXlqGfnJd1BtkfE9UeSq7C95jyg3bGUhAdaiizZKTmkFzHloUqWBtNeUxXOO+HAo/a1ABaf+ilco2lGwsUU/39l1zeowjDhYUFKiUW9NoNmFbpCMLss371AlQGUK/sg+KBcJCapiNz5cYvIbk4Wvyy4GveU9OPv3n8hAs5/8p6y3znQ+WBI8rBr3zq1QKSrJxOdByFPKVtPN1uolQ6Rqh5sFTqy0c677+ZMcCQbEc4foG7kvFyQ6Fa/NCZowgWRzMFzu908NaYLagFN01AhlGUNmKugjmQpG3D30s01Jl8sD7rLcEkCYYk6Uu4IQCrblAfOS8vYxll6cPUGOgmjo1azjbyhiFRoaoWLEu+/tnMb6sdYxef3QFEX8i2U7F3ieeVDwPJwY8F5XOO1PHiIbKHkEZwbmHE39XE+x/O6gmN7fufe+Q/Kgurh4p6rdB6RwFLYIas8uFdrROQX2/V0skkPUE3lO3euxsyg70rzcHFsRoKndG/pvWsiKG0bkZjuEfFEO7WgbUvUEfr+qbOshiPYD2eU+2fh6NDzIN3CLSkR+cqj1TJjFa8h27WMB/EQdes1tC6Qxw7Ng3DYU3b2NxwuiazxYKlkJtvHww5i20Y7o5mgLs9WZ0Q+JVaIt48RIR8H1OFrnyGSO1oKbOqgrqdtQoVgcN5JvwoBp4Ko/PPPKv8lCDj9ydEqXxDwWb0KnfNk+wcC/ukFrK758isC/jAX8Esg6KcX8P5Y9F9yAT8R8MML+DcI+BEI+gUBv/cF/CcE/DMQ9DMXUG0L4+8Q8HtF0B8Ggn7PBfxsDf8tF3C5VJjzJRDU2BnU/EtfwI9cwPvUsP+SC/gdAVd2Q42/VAT9MxD0Sy7gDwNBP/sCahfF+vQCfiLgn17A5XCP9/9vRMB/bZH/LAKKuM9/Fy/gz86x0E6zMSRipArh3LAoC2N5DvfURkQQEMrY+Dg7QGQF05wbi4fD0suuAyt+stytZkdKh++mDlzsUXpKPTVYtdjM4WYtdcEfjFOJcXXCoMipxiPtOjRoMJH3cIlfk5z79U6hw52FCLOdzYVw6CLycdM3oGz2iJQbUa1ZmwkH6LwXSl8QolS0p40LhVmPCGf2o2d71aeQs9ecBPahN5hNZQ6NVOokSt6BqMm7HMv5cEGEehd2YbH9sKC63iaCdwqsgrmBxeASzBn3bxYAsxYxmpcLm5DITixEuhfB8deXOYmmJ/x/c9XocBr6+PyngAh4nMwbOHQZ5VHeQMIu8YbAaavieI0D4HyEB5qTpjrn0er0KFizGF/Bcp8qj1wF53Ne3hRI1s48D463TGPZOFURMcdECMMrvr905TVuWX3Og+MF3387CIiEtw0TAj1+JGxywPW+XyU9j1RP05gy9BEB1R0+f6GgabJPZR/axe796/gCn5dSaw2V1OgkGD5/IQKKuKP+EQH/S3IBf3YgaK8EN+iy6yEPa84KZvjmC279IEZz6V5qbEprxPLB2s+DeewGLLD7MzTP3UnwBH1CEdsRkYoxpEJwj5aU3V6aAucpO+QB1yeIMIYpQ9fGCQnZCBGTRKc5NN27Dx4yk8NcT1LgkocZfqemaFUa9wQR5To48FApxhlbPu0FItMgIJFZlC1rRKbCpbvs86i9VAm7PRB58ix85yJmFWXy6fLupVkluT874vvF830B+ZPjePr1RGOH40CHdLfD918cT2N5mlzhXh/SPJrUeP9nmUlw89+5iWzCetZKfQ8Nfp3QvNvh+hzrYAwN3LcknA4QqQbEOEN6JJng55syYIVej+BqRhGPRsHYYcV2sIHSbBISDbq3V5L0NpzIOxCTHsYmu16kF2TrbYqImuH49nJRQTHocT0fqwpYvrsgMgvd8e2l9TKm2eYA6s0hE8LrwEc8qJQ7nJ8mIuJriet/1p0hnPeeJ/jaoDKYs9E1qG7LI/5/uzCYf2snkL0sRMzHZZH8wj01nv0uCKj8ZJ3K9gTPvesMkWW7UAN2k1UXrsZ+nvvFCa8vw40Nt3GLCPfEvUHVvbWFXHsuCRf3iHDdjAR4bu+WxF/WL5OtmHyFMiiQvRYvG9ho6deILDsmhGnfZyxgmwBKfTMUvMA/A7uemhjakBo8mLb4+uImuNAGJcsjMQCJ3Y9WDJetNOf+dZ8hkimbNbS3dy7buNAdtmsa1C2W4/W9R93QF8IeTpWBpuXyobXs5LxzE8PRgvvDF5js1QopXG4HhbuHbFhTdlq8IBYnWu6nWzz3g7KKcM+hboTs3AOr+kcMt/maEH+8eJgsqXDUV7t45O4piSRqTB4m3I9zfJ5rHhRaXOIUKs9fkHBnHhN6bFIXutMS1/O0tUTma7sBWKMlzq9Zq0iqSxWReDpG5NNy0BiTLAvSp7fI/a7JHDY5CXjmTWNcv5xoCdMUNYA26XUhOKk48ZZ0EiTjQBPCh4eI2BoPChdNG+Z8/5GLuUWkTGd7RGrTQZ3yZ8ghubNekCC4qr8sYWEqjme/TVOIn90a/gMBPwJB/+IF/GFTiI9yMNdtFn9FwC9ewNNR0qy6qnfCauD7mn6s68NnLuAnAoan2rRud3mcr+TqBZ8I+KUpxD8Fgn5HwO+t4X8YCPqZC/itHMzfBIL+0Av4vRzMl76AH15Ag84vxt8g4Gcu4AcCXswNfG0N/xEI+pfW8H8Ggn4pB/O9Nbw2zex/0xTih63hPyqC/u8CQb9e/D8oLkrE</prop>
			<obj name="TemperatureLog" class="TemperatureLog" version="2">
				<prop name="Times">TEFSWgAA6MEAAIDovNIAAABsAgAAEAQAAKoFAABEBwAA3ggAAIIKAAAcDAAAtg0AAFAPAADqEAAAjhIAACgUAADCFQAAXBcAAAAZAACaGgAANBwAANgdAAByHwAADCEAAKYiAABAJAAA5CUAAH4nAAAYKQAAvCoAAFYsAADwLQAAii8AACQxAADIMgAAYjQAAPw1AACWNwAAOjkAANQ6AABuPAAACD4AAKw/AABGQQAA4EIAAIREAAAeRgAAuEcAAFJJAADsSgAAkEwAACpOAADETwAAXlEAAAJTAACcVAAANlYAANBXAAB0WQAADlsAAKhcAABMXgAA5l8AAIBhAAAaYwAAtGQAAFhmAADyZwAAjGkAACZrAADKbAAAZG4AAP5vAACYcQAAPHMAANZ0AABwdgAAFHgAAK55AABIewAA4nwAAHx+AAAggAAAuoEAAFSDAADuhAAAkoYAACyIAADGiQAAYIsAAASNAACejgAAOJAAANyRAAB2kwAAEJUAAKqWAABEmAAA6JkAAIKbAAAcnQAAtp4AAFqgAAD0oQAAjqMAACilAADMpgAAZqgAAACqAACkqwAAPq0AANiuAABysAAADLIAALCzAABKtQAA5LYAAH64AAAiugAAvLsAAFa9AADwvgAAlMAAAC7CAADIwwAAbMUAAAbHAACgyAAAOsoAANTLAAB4zQAAEs8AAKzQAABG0gAA4NMAAITVAAAe1wAAwtgAAFzaAAD22wAAkN0AADTfAADO4AAAaOIAAALkAACc5QAAQOcAANroAAB06gAADuwAALLtAABM7wAA5vAAAIryAAAk9AAAvvUAAFj3AADy+AAAlvoAADD8AADK/QAAZP8AAAgBAQCiAgEAPAQBANYFAQB6BwEAFAkBAK4KAQBSDAEA7A0BAIYPAQAgEQEAuhIBAF4UAQD4FQEAkhcBACwZAQDQGgEAahwBAAQeAQCeHwEAQiEBANwiAQB2JAEAGiYBALQnAQBOKQEA6CoBAIIsAQAmLgEAwC8BAFoxAQD0MgEAmDQBADI2AQDMNwEAZjkBAAo7AQCkPAEAPj4BAOI/AQB8QQEAFkMBALBEAQBKRgEA7kcBAIhJAQAiSwEAvEwBAGBOAQD6TwEAlFEBAC5TAQDSVAEAbFYBAAZYAQCqWQEARFsBAN5cAQB4XgEAEmABALZhAQBQYwEA6mQBAIRmAQAoaAEAwmkBAFxrAQAAbQEAmm4BADRwAQDOcQEAaHMBAAx1AQCmdgEAQHgBANp5AQB+ewEAGH0BALJ+AQBMgAEA8IEBAIqDAQAkhQEAvoYBAGKIAQD8iQEAlosBADCNAQDUjgEAbpABAAiSAQCskwEARpUBAOCWAQB6mAEAHpoBALibAQBSnQEA7J4BAIagAQAqogEAxKMBAF6lAQD4pgEAnKgBADaqAQDQqwEAdK0BAA6vAQCosAEAQrIBANyzAQCAtQEAGrcBALS4AQBOugEA8rsBAIy9AQAmvwEAwMABAGTCAQD+wwEAmMUBADzHAQDWyAEAcMoBAArMAQCkzQEASM8BAOLQAQB80gEAFtQBALrVAQBU1wEA7tgBAIjaAQAs3AEAxt0BAGDfAQAE4QEAnuIBADjkAQDS5QEAbOcBABDpAQCq6gEAROwBAN7tAQCC7wEAHPEBALbyAQBa9AEA9PUBAI73AQAo+QEAwvoBAGb8AQAA/gEAmv8BADQBAgDYAgIAcgQCAAwGAgCmBwIASgkCAOQKAgB+DAIAIg4CALwPAgBWEQIA8BICAIoUAgAuFgIAyBcCAGIZAgD8GgIAoBwCADoeAgDUHwIAbiECABIjAgCsJAIARiYCAOonAgCEKQIAHisCALgsAgBSLgIA9i8CAJAxAgAqMwIAxDQCAGg2AgACOAIAnDkCADY7AgDaPAIAdD4CAA5AAgCyQQIATEMCAOZEAgCARgIAGkgCAL5JAgBYSwIA8kwCAIxOAgAmUAIAylECAGRTAgAIVQIAolYCADxYAgDWWQIAelsCABRdAgCuXgIASGACAOJhAgCGYwIAIGUCALpmAgBUaAIA7mkCAJJrAgAsbQIA0G4CAGpwAgAEcgIAnnMCADh1AgDcdgIAdngCABB6AgCqewIATn0CAOh+AgCCgAIAHIICAMCDAgBahQIA9IYCAJiIAgAyigIAzIsCAGaNAgAAjwIApJACAD6SAgDYkwIAcpUCABaXAgCwmAIASpoCAOSbAgB+nQIAIp8CALygAgBgogIA+qMCAJSlAgAupwIAyKgCAGyqAgAGrAIAoK0CADqvAgDesAIAeLICABK0AgCstQIAULcCAOq4AgCEugIAKLwCAMK9AgBcvwIA9sACAJDCAgA0xAIAzsUCAGjHAgAMyQIApsoCAEDMAgDazQIAdM8CABjRAgCy0gIATNQCAObVAgCK1wIAJNkCAL7aAgBY3AIA/N0CAJbfAgAw4QIA1OICAG7kAgAI5gIAoucCADzpAgDg6gIAeuwCABTuAgCu7wIAUvECAOzyAgCG9AIAIPYCAMT3AgBe+QIA+PoCAJz8AgA2/gIA0P8CAGoBAwAEAwMAqAQDAEIGAwDcBwMAdgkDABoLAwC0DAMATg4DAOgPAwCMEQMAJhMDAMAUAwBaFgMA/hcDAJgZAwAyGwMA1hwDAHAeAwAKIAMApCEDAD4jAwDiJAMAfCYDABYoAwCwKQMAVCsDAO4sAwCILgMAIjADAMYxAwBgMwMA+jQDAJ42AwA4OAMA0jkDAGw7AwAGPQMAqj4DAERAAwDeQQMAgkMDABxFAwC2RgMAUEgDAOpJAwCOSwMAKE0DAMJOAwBcUAMAAFIDAJpTAwA0VQMA2FYDAHJYAwAMWgMAplsDAEBdAwDkXgMAfmADABhiAwCyYwMAVmUDAPBmAwCKaAMAJGoDAMhrAwBibQMA/G4DAKBwAwA6cgMA1HMDAG51AwAIdwMArHgDAEZ6AwDgewMAen0DAB5/AwC4gAMAUoIDAPaDAwCQhQMAKocDAMSIAwBeigMAAowDAJyNAwA2jwMA0JADAHSSAwAOlAMAqJUDAEKXAwDmmAMAgJoDABqcAwC+nQMAWJ8DAPKgAwCMogMAJqQDAMqlAwBkpwMA/qgDAJiqAwA8rAMA1q0DAHCvAwAUsQMArrIDAEi0AwDitQMAfLcDACC5AwC6ugMAVLwDAO69AwCSvwMALMEDAMbCAwBgxAMABMYDAJ7HAwA4yQMA3MoDAHbMAwAQzgMAqs8DAETRAwDo0gMAgtQDABzWAwC21wMAWtkDAPTaAwCO3AMAKN4DAMzfAwBm4QMAAOMDAKTkAwA+5gMA2OcDAHLpAwAM6wMAsOwDAEruAwDk7wMAfvEDACLzAwC89AMAVvYDAPD3AwCU+QMALvsDAMj8AwBs/gMABgAEAKABBAA6AwQA1AQEAHgGBAASCAQArAkEAFALBADqDAQAhA4EAB4QBAC4EQQAXBMEAPYUBACQFgQAKhgEAM4ZBABoGwQAAh0EAJweBABAIAQA2iEEAHQjBAAOJQQAsiYEAEwoBADmKQQAgCsEACQtBAC+LgQAWDAEAPIxBACMMwQAMDUEAMo2BABuOAQACDoEAKI7BAA8PQQA1j4EAHpABAAUQgQArkMEAEhFBADsRgQAhkgEACBKBAC6SwQAXk0EAPhOBACSUAQANlIEANBTBABqVQQABFcEAJ5YBABCWgQA3FsEAHZdBAAQXwQAtGAEAE5iBADoYwQAjGUEACZnBADAaAQAWmoEAPRrBACYbQQAMm8EAMxwBABmcgQACnQEAKR1BAA+dwQA4ngEAHx6BAAWfAQAsH0EAEp/BADugAQAiIIEACyEBADGhQQAYIcEAPqIBACUigQAOIwEANKNBABsjwQABpEEAKCSBABElAQA3pUEAHiXBAASmQQAtpoEAFCcBAD0nQQAmJ8EADKhBADMogQAZqQEAAqmBACkpwQAPqkEANiqBAB8rAQAFq4EALCvBABKsQQA7rIEAIi0BAAitgQAvLcEAGC5BAD6ugQAlLwEAC6+BADSvwQAbMEEAAbDBACgxAQARMYEAN7HBAB4yQQAEssEALbMBABQzgQA6s8EAITRBAAo0wQAwtQEAFzWBAD21wQAmtkEADTbBADO3AQAct4EAAzgBACm4QQAQOMEANrkBAB+5gQAGOgEALLpBABW6wQA8OwEAIruBAAk8AQAyPEEAGLzBAD89AQAlvYEADD4BADU+QQAbvsEAAj9BACi/gQARgAFAOABBQCEAwUAFAUFAK4GBQBSCAUA7AkFAJALBQAqDQUAxA4FAF4QBQD4EQUAnBMFADYVBQDQFgUAdBgFAA4aBQCoGwUAQh0FANweBQCAIAUAGiIFALQjBQBOJQUA8iYFAIwoBQAmKgUAwCsFAGQtBQD+LgUAmDAFADwyBQDWMwUAcDUFAAo3BQCkOAUASDoFAOI7BQB8PQUAFj8FALpABQBUQgUA7kMFAIhFBQAsRwUAxkgFAGBKBQAETAUAnk0FADhPBQDSUAUAbFIFABBUBQCqVQUARFcFAN5YBQCCWgUAHFwFALZdBQBQXwUA6mAFAI5iBQAoZAUAzGUFAGZnBQAAaQUAmmoFADRsBQDYbQUAcm8FAAxxBQCmcgUASnQFAOR1BQB+dwUAInkFALx6BQBWfAUA8H0FAIp/BQAugQUAyIIFAGKEBQD8hQUAlocFADqJBQDUigUAeIwFABKOBQCsjwUARpEFAOCSBQCElAUAHpYFALiXBQBSmQUA7JoFAJCcBQAqngUAxJ8FAGihBQACowUAnKQFAECmBQDapwUAdKkFAA6rBQCorAUATK4FAOavBQCAsQUAGrMFALS0BQBYtgUA8rcFAIy5BQAwuwUAyrwFAGS+BQAIwAUAosEFADzDBQDWxAUAcMYFABTIBQCuyQUASMsFAOLMBQCGzgUAINAFALrRBQBU0wUA7tQFAJLWBQAs2AUAxtkFAGrbBQAE3QUAnt4FADjgBQDc4QUAduMFABDlBQCq5gUATugFAOjpBQCC6wUAHO0FALbuBQBa8AUA9PEFAJjzBQAy9QUAzPYFAGb4BQAK+gUApPsFAD79BQDY/gUAcgAGABYCBgCwAwYASgUGAOQGBgB+CAYAIgoGALwLBgBgDQYA+g4GAJQQBgAuEgYAyBMGAGwVBgAGFwYAoBgGADoaBgDeGwYAeB0GABIfBgCsIAYAUCIGAOojBgCEJQYAKCcGAMIoBgBcKgYA9isGAJAtBgA0LwYAzjAGAGgyBgACNAYApjUGAEA3BgDaOAYAdDoGAA48BgCyPQYATD8GAPBABgCKQgYAJEQGAL5FBgBYRwYA/EgGAJZKBgAwTAYAyk0GAG5PBgAIUQYAolIGADxUBgDgVQYAelcGABRZBgCuWgYAUlwGAOxdBgCGXwYAIGEGALpiBgBeZAYA+GUGAJJnBgA2aQYA0GoGAGpsBgAEbgYAqG8GAEJxBgDccgYAdnQGABp2BgC0dwYATnkGAOh6BgCCfAYAJn4GAMB/BgBagQYA/oIGAJiEBgAyhgYAzIcGAHCJBgAKiwYApIwGAD6OBgDijwYAfJEGABaTBgCwlAYAVJYGAO6XBgCImQYALJsGAMacBgBgngYA+p8GAJShBgA4owYA0qQGAGymBgAGqAYAoKkGAESrBgDerAYAeK4GABywBgC2sQYAULMGAPS0BgCOtgYAKLgGAMK5BgBwuwYACr0GAKS+BgA+wAYA2MEGAHzDBgAqxQYAxMYGAF7IBgD4yQYAnMsGADbNBgDQzgYAatAGAATSBgCo0wYAQtUGAObWBgCK2AYAJNoGAL7bBgBY3QYA/N4GAJbgBgAw4gYAyuMGAGTlBgAI5wYAougGADzqBgDg6wYAeu0GABTvBgCu8AYAUvIGAOzzBgCG9QYAIPcGAMT4BgBe+gYA+PsGAJL9BgAs/wYA0AAHAGoCBwAEBAcAqAUHAEIHBwDcCAcAdgoHABoMBwC0DQcATg8HAOgQBwCMEgcAJhQHAMAVBwBaFwcA/hgHAJgaBwAyHAcA1h0HAHAfBwAKIQcApCIHAD4kBwDiJQcAfCcHABYpBwCwKgcASiwHAO4tBwCILwcAIjEHAMYyBwBgNAcA+jUHAJQ3BwA4OQcA0joHAGw8BwAGPgcAoD8HAERBBwDeQgcAeEQHABxGBwC2RwcAUEkHAOpKBwCOTAcAKE4HAMJPBwBcUQcAAFMHAJpUBwA0VgcAzlcHAHJZBwAMWwcAplwHAEBeBwDkXwcAfmEHABhjBwCyZAcAVmYHAPBnBwCKaQcAJGsHAL5sBwBibgcA/G8HAKBxBwA6cwcA1HQHAG52BwAIeAcArHkHAEZ7BwDgfAcAen4HAB6ABwC4gQcAUoMHAOyEBwCQhgcAKogHAMSJBwBoiwcAAo0HAJyOBwA2kAcA0JEHAGqTBwAOlQcAqJYHAEKYBwDmmQcAgJsHABqdBwC0ngcAWKAHAPKhBwCMowcAJqUHAMqmBwBkqAcA/qkHAJirBwA8rQcA1q4HAHCwBwAUsgcArrMHAEi1BwDitgcAfLgHACC6BwC6uwcAVL0HAO6+BwCIwAcALMIHAMbDBwBqxQcABMcHAJ7IBwA4ygcA0ssHAHbNBwAQzwcAqtAHAETSBwDe0wcAgtUHABzXBwC22AcAWtoHAPTbBwCO3QcAKN8HAMzgBwBm4gcAAOQHAJrlBwA+5wcA2OgHAHLqBwAM7AcApu0HAErvBwDk8AcAiPIHACL0BwC89QcAVvcHAPD4BwCU+gcALvwHAMj9BwBi/wcA/AAIAKACCAA6BAgA1AUIAHgHCAASCQgArAoIAEYMCADqDQgAhA8IAB4RCAC4EggAXBQIAPYVCACQFwgANBkIAM4aCABoHAgAAh4IAJwfCABAIQgA2iIIAHQkCAAOJggAqCcIAEwpCADmKggAgCwIACQuCAC+LwgAWDEIAPIyCACWNAgAMDYIAMo3CABkOQgACDsIAKI8CAA8PggA1j8IAHBBCAAUQwgArkQIAEhGCADsRwgAhkkIACBLCAC6TAgAXk4IAPhPCACSUQgALFMIANBUCABqVggABFgIAJ5ZCAA4WwgA3FwIAHZeCAAaYAgAtGEIAE5jCADoZAgAgmYIACZoCADAaQgAWmsIAPRsCACObggAMnAIAMxxCABwcwgACnUIAKR2CAA+eAgA2HkIAHx7CAAWfQgAsH4IAEqACADkgQgAiIMIACKFCAC8hggAYIgIAPqJCACUiwgALo0IANKOCABskAgABpIIAKCTCABElQgA3pYIAHiYCAASmggAtpsIAFCdCADqnggAhKAIACiiCADCowgAXKUIAPamCACQqAgANKoIAM6rCAByrQgADK8IAKawCABAsggA2rMIAH61CAAYtwgAsrgIAEy6CADmuwgAir0IACS/CADIwAgAYsIIAPzDCACWxQgAMMcIANTICABuyggACMwIAKLNCAA8zwgA4NAIAHrSCAAU1AgAuNUIAFLXCADs2AgAhtoIACrcCADE3QgAXt8IAPjgCACS4ggANuQIANDlCABq5wgADukIAKjqCABC7AgA3O0IAIDvCAAa8QgAtPIIAE70CADy9QgAjPcIACb5CADA+ggAZPwIAP79CACY/wgAPAEJANYCCQBwBAkACgYJAKQHCQBICQkA4goJAHwMCQAWDgkAsA8JAFQRCQDuEgkAiBQJACwWCQDGFwkAYBkJAPoaCQCUHAkAOB4JANIfCQBsIQkAECMJAKokCQBEJgkA3icJAIIpCQAcKwkAtiwJAFAuCQD0LwkAjjEJACgzCQDCNAkAXDYJAAA4CQCaOQkANDsJANg8CQByPgkADEAJAKZBCQBKQwkA5EQJAH5GCQAYSAkAskkJAFZLCQDwTAkAik4JAC5QCQDIUQkAYlMJAPxUCQCgVgkAOlgJANRZCQBuWwkAEl0JAKxeCQBGYAkA4GEJAHpjCQAeZQkAuGYJAFJoCQD2aQkAkGsJACptCQDEbgkAXnAJAAJyCQCccwkANnUJANp2CQB0eAkADnoJAKh7CQBMfQkA5n4JAICACQAaggkAvoMJAFiFCQDyhgkAjIgJACaKCQDKiwkAZI0JAAiPCQCikAkAPJIJANaTCQBwlQkAFJcJAK6YCQBImgkA4psJAIadCQAgnwkAuqAJAFSiCQDuowkAkqUJACynCQDGqAkAaqoJAASsCQCerQkAOK8JANywCQB2sgkAELQJAKq1CQBOtwkA6LgJAIK6CQAcvAkAtr0JAFq/CQD0wAkAjsIJADLECQDMxQkAZscJAADJCQCkygkAPswJANjNCQByzwkADNEJALDSCQBK1AkA5NUJAIjXCQAi2QkAvNoJAFbcCQD63QkAlN8JAC7hCQDI4gkAbOQJAAbmCQCg5wkAOukJANTqCQB47AkAEu4JAKzvCQBQ8QkA6vIJAIT0CQAe9gkAwvcJAFz5CQD2+gkAkPwJACr+CQDO/wkAaAEKAAIDCgCmBAoAQAYKANoHCgB0CQoAGAsKALIMCgBMDgoA5g8KAIoRCgAkEwoAvhQKAFgWCgDyFwoAlhkKADAbCgDUHAoAbh4KAAggCgCiIQoAPCMKAOAkCgB6JgoAFCgKAK4pCgBSKwoA7CwKAIYuCgAgMAoAujEKAF4zCgD4NAoAnDYKADY4CgDQOQoAajsKAAQ9CgCoPgoAQkAKANxBCgB2QwoAEEUKALRGCgBOSAoA6EkKAIxLCgAmTQoAwE4KAFpQCgD+UQoAmFMKADJVCgDMVgoAcFgKAApaCgCkWwoAPl0KANheCgB8YAoAFmIKALpjCgBKZQoA7mYKAIhoCgAiagoAxmsKAGBtCgD6bgoAlHAKAC5yCgDScwoAbHUKAAZ3CgCgeAoARHoKAN57CgCCfQoAHH8KALaACgBQggoA6oMKAI6FCgAohwoAwogKAFyKCgAAjAoAmo0KADSPCgDOkAoAaJIKAAyUCgCmlQoAQJcKAOSYCgB+mgoAGJwKALKdCgBWnwoA8KAKAIqiCgAkpAoAyKUKAGKnCgD8qAoAlqoKADCsCgDUrQoAbq8KAAixCgCssgoARrQKAOC1CgB6twoAFLkKALi6CgBSvAoA7L0KAJC/CgAqwQoAxMIKAF7ECgACxgoAnMcKADbJCgDQygoAaswKAA7OCgCozwoAQtEKAObSCgCA1AoAGtYKAL7XCgBY2QoA8toKAIzcCgAm3goAyt8KAGThCgD+4goAouQKADzmCgDW5woAcOkKAArrCgCu7AoASO4KAOLvCgB88QoAIPMKALr0CgBU9goA7vcKAIj5CgAs+woAxvwKAGD+CgAEAAsAngELADgDCwDSBAsAdgYLABAICwCqCQsARAsLAOgMCwCCDgsAHBALALYRCwBQEwsA9BQLAI4WCwAoGAsAzBkLAGYbCwAAHQsAmh4LAD4gCwDYIQsAciMLAAwlCwCmJgsASigLAOQpCwB+KwsAIi0LALwuCwBWMAsA8DELAJQzCwAuNQsAyDYLAGI4CwD8OQsAoDsLADo9CwDUPgsAbkALABJCCwCsQwsARkULAOpGCwCESAsAHkoLALhLCwBcTQsA9k4LAJBQCwAqUgsAzlMLAGhVCwACVwsAnFgLAEBaCwDaWwsAdF0LAA5fCwCyYAsATGILAOZjCwCAZQsAGmcLAL5oCwBYagsA8msLAJZtCwAwbwsAynALAGRyCwAIdAsAonULADx3CwDWeAsAenoLABR8CwCufQsASH8LAOKACwCGggsAIIQLALqFCwBehwsA+IgLAJKKCwAsjAsA0I0LAGqPCwAEkQsAnpILADiUCwDclQsAdpcLABCZCwC0mgsATpwLAOidCwCCnwsAJqELAMCiCwBapAsA9KULAJinCwAyqQsAzKoLAGasCwAArgsApK8LAD6xCwDYsgsAfLQLABa2CwCwtwsASrkLAO66CwCIvAsAIr4LALy/CwBgwQsA+sILAJTECwAuxgsAyMcLAGzJCwAGywsAoMwLAETOCwDezwsAeNELABLTCwC21AsAUNYLAOrXCwCE2QsAKNsLAMLcCwBc3gsA9t8LAJDhCwA04wsAzuQLAGjmCwAM6AsApukLAEDrCwDa7AsAfu4LABjwCwCy8QsATPMLAPD0CwCK9gsAJPgLAL75CwBi+wsA/PwLAJb+CwAwAAwAygEMAG4DDAAIBQwAogYMAEYIDADgCQwAegsMABQNDAC4DgwAUhAMAOwRDACGEwwAIBUMAMQWDABeGAwA+BkMAJwbDAA2HQwA0B4MAGogDAAOIgwAqCMMAEIlDADmJgwAgCgMABoqDAC0KwwATi0MAPIuDACMMAwAJjIMAMAzDABkNQwA/jYMAJg4DAAyOgwAzDsMAHA9DAAKPwwApEAMAEhCDADiQwwAfEUMABZHDAC6SAwAVEoMAO5LDACITQwALE8MAMZQDABgUgwA+lMMAJ5VDAA4VwwA0lgMAGxaDAAGXAwAql0MAERfDADeYAwAgmIMABxkDAC2ZQwAUGcMAPRoDACOagwAKGwMAMJtDABcbwwAAHEMAJpyDAA0dAwAznUMAHJ3DAAMeQwApnoMAEp8DADkfQwAfn8MABiBDAC8ggwAVoQMAPCFDACKhwwAJIkMAMiKDABijAwA/I0MAKCPDAA6kQwA1JIMAG6UDAASlgwArJcMAEaZDADgmgwAhJwMAB6eDAC4nwwAUqEMAOyiDACQpAwAKqYMAM6nDABoqQwAAqsMAJysDAA2rgwA2q8MAHSxDAAOswwAqLQMAEy2DADmtwwAgLkMABq7DAC+vAwAWL4MAPK/DACMwQwAMMMMAMrEDABkxgwA/scMAJjJDAA8ywwA1swMAHrODAAU0AwArtEMAEjTDADi1AwAhtYMACDYDAC62QwAVNsMAPjcDACS3gwALOAMAMbhDABg4wwABOUMAJ7mDABC6AwA3OkMAHbrDAAQ7QwAqu4MAE7wDADo8QwAgvMMABz1DAC29gwAWvgMAPT5DACO+wwAMv0MAMz+DABmAA0AAAINAKQDDQA+BQ0A2AYNAHIIDQAWCg0AsAsNAEoNDQDkDg0AfhANACISDQC8Ew0AVhUNAPoWDQCUGA0ALhoNAMgbDQBsHQ0ABh8NAKAgDQA6Ig0A3iMNAHglDQASJw0ArCgNAEYqDQDqKw0AhC0NAB4vDQDCMA0AXDINAPYzDQCQNQ0ANDcNAM44DQBoOg0AAjwNAKY9DQBAPw0A2kANAHRCDQAORA0AskUNAExHDQDmSA0AikoNACRMDQC+TQ0AWE8NAPJQDQCWUg0AMFQNANRVDQBuVw0ACFkNAKJaDQA8XA0A4F0NAHpfDQAUYQ0ArmINAEhkDQDsZQ0AhmcNACBpDQDEag0AXmwNAPhtDQCSbw0ANnENANByDQBqdA0ABHYNAKh3DQBCeQ0A3HoNAHZ8DQAQfg0AtH8NAE6BDQDogg0AjIQNACaGDQDAhw0AWokNAP6KDQCYjA0AMo4NAMyPDQBwkQ0ACpMNAKSUDQA+lg0A2JcNAHyZDQAWmw0AsJwNAFSeDQDunw0AiKENACKjDQDGpA0AYKYNAPqnDQCUqQ0AOKsNANKsDQBsrg0ABrANAKCxDQBEsw0A3rQNAHi2DQAcuA0AtrkNAFC7DQDqvA0Ajr4NACjADQDCwQ0AXMMNAPbEDQCaxg0ANMgNAM7JDQByyw0ADM0NAKbODQBA0A0A5NENAH7TDQAY1Q0AstYNAEzYDQDw2Q0AitsNACTdDQDI3g0AYuANAPzhDQCW4w0AOuUNANTmDQBu6A0ACOoNAKzrDQBG7Q0A4O4NAHrwDQAU8g0AuPMNAFL1DQDs9g0AhvgNACr6DQDE+w0AaP0NAAz/DQCmAA4AQAIOAOQDDgCIBQ4AIgcOALwIDgBgCg4A+gsOAJQNDgAuDw4A0hAOAGwSDgAGFA4AqhUOAEQXDgDeGA4AeBoOABIcDgC2HQ4AUB8OAPQgDgCOIg4AKCQOAMIlDgBcJw4AACkOAJoqDgA0LA4Azi0OAGgvDgAMMQ4ApjIOAEA0DgDkNQ4AfjcOABg5DgCyOg4AVjwOAPA9DgCKPw4AJEEOAL5CDgBiRA4A/EUOAJZHDgAwSQ4A1EoOAG5MDgASTg4ArE8OAEZRDgDgUg4AelQOAB5WDgC4Vw4AUlkOAOxaDgCGXA4AKl4OAMRfDgBeYQ4AAmMOAJxkDgA2Zg4A0GcOAHRpDgAOaw4AqGwOAEJuDgDcbw4AgHEOABpzDgC0dA4AWHYOAPJ3DgCMeQ4AJnsOAMp8DgBkfg4A/n8OAJiBDgA8gw4A1oQOAHCGDgAKiA4ArokOAEiLDgDijA4AfI4OACCQDgC6kQ4AVJMOAO6UDgCIlg4ALJgOAMaZDgBgmw4ABJ0OAJ6eDgA4oA4A0qEOAHajDgAQpQ4AqqYOAESoDgDeqQ4AgqsOABytDgC2rg4AULAOAPSxDgCOsw4AKLUOAMy2DgBmuA4AALoOAJq7DgA+vQ4A2L4OAHLADgAMwg4ApsMOAErFDgDkxg4AfsgOABjKDgC8yw4AVs0OAPDODgCU0A4ALtIOAMjTDgBi1Q4ABtcOAKDYDgA62g4A1NsOAG7dDgAS3w4ArOAOAEbiDgDg4w4AhOUOAB7nDgDC6A4AXOoOAPbrDgCQ7Q4AKu8OAM7wDgBo8g4AAvQOAJz1DgA29w4A2vgOAHT6DgAO/A4AqP0OAEz/DgDmAA8AgAIPACQEDwC+BQ8AWAcPAPIIDwCWCg8AMAwPAMoNDwBkDw8ACBEPAKISDwA8FA8A1hUPAHAXDwAUGQ8ArhoPAEgcDwDsHQ8Ahh8PACAhDwC6Ig8AXiQPAPglDwCSJw8ALCkPANAqDwBqLA8ABC4PAJ4vDwA4MQ8A3DIPAHY0DwAQNg8AtDcPAE45DwDoOg8AgjwPACY+DwDAPw8AWkEPAPRCDwCYRA8AMkYPAMxHDwBmSQ8ACksPAKRMDwA+Tg8A2E8PAHJRDwAWUw8AsFQPAEpWDwDuVw8AiFkPACJbDwC8XA8AYF4PAPpfDwCUYQ8ALmMPAMhkDwBsZg8ABmgPAKBpDwBEaw8A3mwPAHhuDwAScA8AtnEPAFBzDwDqdA8AhHYPACh4DwDCeQ8AXHsPAPZ8DwCQfg8ANIAPAM6BDwBogw8ADIUPAKaGDwBAiA8A2okPAH6LDwAYjQ8Aso4PAEyQDwDwkQ8AipMPACSVDwC+lg8AWJgPAPyZDwCWmw8AMJ0PANSeDwBuoA8ACKIPAKKjDwBGpQ8A4KYPAHqoDwAUqg8AuKsPAFKtDwDsrg8AhrAPACCyDwDEsw8AXrUPAPi2DwCcuA8ANroPANC7DwBqvQ8ADr8PAKjADwBCwg8A3MMPAIDFDwAkxw8AvsgPAFjKDwD8yw8Als0PADDPDwDU0A8AbtIPAAjUDwCi1Q8APNcPAODYDwB62g8AFNwPAK7dDwBS3w8A7OAPAIbiDwAq5A8AxOUPAF7nDwD46A8AkuoPADbsDwDQ7Q8Aau8PAATxDwCo8g8AQvQPANz1DwCA9w8AGvkPALT6DwBO/A8A8v0PAIz/DwAmARAAwAIQAFoEEAD+BRAAmAcQADIJEADWChAAcAwQAAoOEACkDxAASBEQAOISEAB8FBAAFhYQALoXEABUGRAA7hoQAIgcEAAiHhAAxh8QAGAhEAD6IhAAniQQADgmEADSJxAAbCkQABArEACqLBAARC4QAN4vEAB4MRAAHDMQALY0EABQNhAA6jcQAI45EAAoOxAAwjwQAGY+EAAAQBAAmkEQADRDEADYRBAAckYQAAxIEACmSRAAQEsQAORMEAB+ThAAGFAQALxREABWUxAA8FQQAIpWEAAkWBAAyFkQAGJbEAD8XBAAoF4QADpgEADUYRAAbmMQABJlEACsZhAARmgQAOBpEACEaxAAHm0QALhuEABScBAA9nEQAJBzEAAqdRAAxHYQAF54EAACehAAnHsQADZ9EADafhAAdIAQAA6CEACogxAATIUQAOaGEACAiBAAGooQALSLEABYjRAA8o4QAIyQEAAmkhAAypMQAGSVEAD+lhAAopgQADyaEADWmxAAcJ0QABSfEACuoBAASKIQAOKjEAB8pRAAIKcQALqoEABUqhAA7qsQAJKtEAAsrxAAxrAQAGqyEAAEtBAAnrUQADi3EADcuBAAdroQABC8EACqvRAARL8QAOjAEACCwhAAHMQQAMDFEABaxxAA9MgQAI7KEAAyzBAAzM0QAGbPEAAA0RAApNIQAD7UEADY1RAActcQAAzZEACw2hAAStwQAOTdEACI3xAAIuEQALziEABW5BAA+uUQAJTnEAAu6RAAyOoQAGzsEAAG7hAAoO8QADrxEADe8hAAePQQABL2EACs9xAAUPkQAOr6EACE/BAAHv4QALj/EABcAREA9gIRAJAEEQAqBhEAzgcRAGgJEQACCxEApgwRAEAOEQDaDxEAdBERABgTEQCyFBEATBYRAOYXEQCAGREAJBsRAL4cEQBYHhEA8h8RAJYhEQAwIxEAyiQRAG4mEQAIKBEAoikRADwrEQDgLBEAei4RABQwEQCuMREASDMRAOw0EQCGNhEAIDgRALo5EQBeOxEA+DwRAJI+EQA2QBEA0EERAGpDEQAERREAqEYRAEJIEQDcSREAdksRABBNEQC0ThEATlARAOhREQCCUxEAJlURAMBWEQBaWBEA/lkRAJhbEQAyXREAzF4RAHBgEQAKYhEApGMRAD5lEQDYZhEAfGgRABZqEQCwaxEASm0RAO5uEQCIcBEAInIRAMZzEQBgdREA+nYRAJR4EQA4ehEA0nsRAGx9EQAGfxEAoIARAESCEQDegxEAeIURABKHEQC2iBEAUIoRAOqLEQCOjREAKI8RAMKQEQBckhEAAJQRAJqVEQA0lxEAzpgRAHKaEQAMnBEApp0RAECfEQDkoBEAfqIRABikEQCypREAVqcRAPCoEQCKqhEAJKwRAL6tEQBirxEA/LARAJayEQA6tBEA1LURAG63EQAIuREArLoRAEa8EQDgvREAer8RABTBEQC4whEAUsQRAOzFEQCQxxEAKskRAMTKEQBezBEAAs4RAJzPEQA20REA0NIRAGrUEQAO1hEAqNcRAELZEQDm2hEAgNwRABreEQC03xEAWOERAPLiEQCM5BEAJuYRAMDnEQBk6REA/uoRAJjsEQAy7hEA1u8RAHDxEQAK8xEArvQRAEj2EQDi9xEAfPkRACD7EQC6/BEAVP4RAO7/EQCIARIALAMSAMYEEgBgBhIABAgSAJ4JEgA4CxIA0gwSAHYOEgAQEBIAqhESAEQTEgDeFBIAghYSABwYEgC2GRIAUBsSAPQcEgCOHhIAKCASAMIhEgBmIxIAACUSAJomEgA0KBIA2CkSAHIrEgAMLRIAsC4SAEowEgDkMRIAfjMSACI1EgC8NhIAVjgSAPA5EgCKOxIALj0SAMg+EgBiQBIA/EESAKBDEgA6RRIA1EYSAHhIEgASShIArEsSAEZNEgDgThIAhFASAB5SEgC4UxIAUlUSAPZWEgCQWBIAKloSAM5bEgBoXRIAAl8SAJxgEgBAYhIA2mMSAHRlEgAOZxIAqGgSAExqEgDmaxIAgG0SACRvEgC+cBIAWHISAPJzEgCWdRIAMHcSAMp4EgBkehIACHwSAKJ9EgA8fxIA1oASAHCCEgAUhBIAroUSAEiHEgDsiBIAhooSACCMEgC6jRIAXo8SAPiQEgCSkhIALJQSAMaVEgBqlxIABJkSAJ6aEgA4nBIA3J0SAHafEgAQoRIAtKISAE6kEgDopRIAgqcSACapEgDAqhIAWqwSAPStEgCOrxIAMrESAMyyEgBmtBIAALYSAKS3EgA+uRIA2LoSAHy8EgAWvhIAsL8SAErBEgDuwhIAiMQSACLGEgC8xxIAVskSAPrKEgCUzBIALs4SAMjPEgBs0RIABtMSAKDUEgBE1hIA3tcSAHjZEgAS2xIAttwSAFDeEgDq3xIAhOESAB7jEgDC5BIAXOYSAPbnEgCQ6RIANOsSAM7sEgBo7hIADPASAKbxEgBA8xIA2vQSAH72EgAY+BIAsvkSAEz7EgDm/BIAiv4SACQAEwC+ARMAWAMTAPwEEwCWBhMAMAgTANQJEwBuCxMACA0TAKIOEwBGEBMA4BETAHoTEwAUFRMArhYTAFIYEwDsGRMAhhsTACAdEwDEHhMAXiATAPghEwCcIxMANiUTANAmEwBqKBMADioTAKgrEwBCLRMA3C4TAHYwEwAaMhMAtDMTAE41EwDoNhMAjDgTACY6EwDAOxMAZD0TAP4+EwCYQBMAMkITAMxDEwBwRRMACkcTAKRIEwBIShMA4ksTAHxNEwAWTxMAulATAFRSEwDuUxMAiFUTACJXEwDGWBMAYFoTAPpbEwCUXRMAOF8TANJgEwBsYhMAEGQTAKplEwBEZxMA3mgTAHhqEwAcbBMAtm0TAFBvEwDqcBMAjnITACh0EwDCdRMAXHcTAAB5EwCaehMANHwTAM59EwByfxMADIETAKaCEwBKhBMA5IUTAH6HEwAYiRMAsooTAFaMEwDwjRMAio8TACSREwDIkhMAYpQTAPyVEwCglxMAOpkTANSaEwBunBMAEp4TAKyfEwBGoRMA4KITAHqkEwAephMAuKcTAFKpEwDsqhMAkKwTACquEwDErxMAaLETAAKzEwCctBMANrYTANC3EwB0uRMADrsTAKi8EwBCvhMA5r8TAIDBEwAawxMAvsQTAFjGEwDyxxMAjMkTADDLEwDKzBMAZM4TAP7PEwCY0RMAPNMTANbUEwBw1hMAFNgTAK7ZEwBI2xMA4twTAIbeEwAg4BMAuuETAFTjEwDu5BMAkuYTACzoEwDG6RMAYOsTAATtEwCe7hMAOPATANLxEwB28xMAEPUTAKr2EwBE+BMA6PkTAIL7EwAc/RMAwP4TAFoAFAD0ARQAjgMUADIFFADMBhQAZggUAAAKFACaCxQAPg0UANgOFAByEBQADBIUALATFABKFRQA5BYUAIgYFAAiGhQAvBsUAFYdFAD6HhQAlCAUAC4iFADIIxQAYiUUAAYnFACgKBQAOioUANQrFAB4LRQAEi8UAKwwFABQMhQA6jMUAIQ1FAAeNxQAuDgUAFw6FAD2OxQAkD0UACo/FADOQBQAaEIUAAJEFACmRRQAQEcUANpIFAB0ShQAGEwUALJNFABMTxQA5lAUAIBSFAAkVBQAvlUUAFhXFADyWBQAlloUADBcFADKXRQAbl8UAAhhFACiYhQAPGQUAOBlFAB6ZxQAFGkUAK5qFABIbBQA7G0UAIZvFAAgcRQAunIUAF50FAD4dRQAkncUADZ5FADQehQAanwUAAR+FACofxQAQoEUANyCFAB2hBQAEIYUALSHFABOiRQA6IoUAIKMFAAmjhQAwI8UAFqRFAD+khQAmJQUADKWFADMlxQAcJkUAAqbFACknBQAPp4UANifFAB8oRQAFqMUALCkFABUphQA7qcUAIipFAAiqxQAxqwUAGCuFAD6rxQAlLEUAC6zFADStBQAbLYUAAa4FACguRQARLsUAN68FAB4vhQAHMAUALbBFABQwxQA6sQUAI7GFAAoyBQAwskUAFzLFAD2zBQAms4UADTQFADO0RQAaNMUAAzVFACm1hQAQNgUAOTZFAB+2xQAGN0UALLeFABW4BQA8OEUAIrjFAAk5RQAvuYUAGLoFAD86RQAlusUADDtFADU7hQAbvAUAAjyFACs8xQARvUUAOD2FAB6+BQAHvoUALj7FABS/RQA7P4UAIYAFQAqAhUAxAMVAF4FFQACBxUAnAgVADYKFQDQCxUAdA0VAA4PFQCoEBUAQhIVANwTFQCAFRUAGhcVALQYFQBOGhUA8hsVAIwdFQAmHxUAyiAVAGQiFQD+IxUAmCUVADwnFQDWKBUAcCoVAAosFQCkLRUASC8VAOIwFQB8MhUAFjQVALo1FQBUNxUA7jgVAIg6FQAsPBUAxj0VAGA/FQD6QBUAnkIVADhEFQDSRRUAbEcVABBJFQCqShUAREwVAN5NFQCCTxUAHFEVALZSFQBaVBUA9FUVAI5XFQAoWRUAzFoVAGZcFQAAXhUAml8VADRhFQDYYhUAcmQVAAxmFQCmZxUASmkVAORqFQB+bBUAIm4VALxvFQBWcRUA8HIVAJR0FQAudhUAyHcVAGJ5FQD8ehUAoHwVADp+FQDUfxUAboEVABKDFQCshBUARoYVAOqHFQCEiRUAHosVALiMFQBcjhUA9o8VAJCRFQAqkxUAxJQVAGiWFQACmBUAnJkVADabFQDanBUAdJ4VAA6gFQCyoRUATKMVAOakFQCAphUAJKgVAL6pFQBYqxUA8qwVAIyuFQAwsBUAyrEVAGSzFQD+tBUAorYVADy4FQDWuRUAersVABS9FQCuvhUASMAVAOLBFQCGwxUAIMUVALrGFQBUyBUA+MkVAJLLFQAszRUA0M4VAGrQFQAE0hUAntMVAELVFQDc1hUAdtgVABDaFQC02xUATt0VAOjeFQCC4BUAJuIVAMDjFQBa5RUA9OYVAI7oFQAy6hUAzOsVAGbtFQAK7xUApPAVAD7yFQDY8xUAfPUVABb3FQCw+BUASvoVAOT7FQCI/RUAIv8VALwAFgBWAhYA+gMWAJQFFgAuBxYA0ggWAGwKFgAGDBYAoA0WAEQPFgDeEBYAeBIWABIUFgCsFRYAUBcWAOoYFgCEGhYAKBwWAMIdFgBcHxYA9iAWAJoiFgA0JBYAziUWAGgnFgACKRYApioWAEAsFgDaLRYAdC8WABgxFgCyMhYATDQWAPA1FgCKNxYAJDkWAL46FgBiPBYA/D0WAJY/FgAwQRYAykIWAG5EFgAIRhYAokcWADxJFgDgShYAekwWABROFgC4TxYAUlEWAOxSFgCGVBYAKlYWAMRXFgBeWRYA+FoWAJJcFgA2XhYA0F8WAGphFgAEYxYAqGQWAEJmFgDcZxYAgGkWABprFgC0bBYATm4WAOhvFgCMcRYAJnMWAMB0FgBadhYA/ncWAJh5FgAyexYA1nwWAHB+FgAKgBYApIEWAEiDFgDihBYAfIYWABaIFgCwiRYAVIsWAO6MFgCIjhYALJAWAMaRFgBgkxYA+pQWAJ6WFgA4mBYA0pkWAGybFgAGnRYAqp4WAESgFgDeoRYAeKMWABylFgC2phYAUKgWAPSpFgCOqxYAKK0WAMKuFgBmsBYAALIWAJqzFgA0tRYAzrYWAHK4FgAMuhYAprsWAEC9FgDkvhYAfsAWABjCFgC8wxYAVsUWAPDGFgCKyBYALsoWAMjLFgBizRYA/M4WAJbQFgA60hYA1NMWAG7VFgAI1xYArNgWAEbaFgDg2xYAhN0WAB7fFgC44BYAUuIWAPbjFgCQ5RYAKucWAMToFgBe6hYAAuwWAJztFgA27xYA0PAWAHTyFgAO9BYAqPUWAEz3FgDm+BYAgPoWABr8FgC+/RYAWP8WAPIAFwCMAhcAJgQXAMoFFwBkBxcA/ggXAKIKFwA8DBcA1g0XAHAPFwAKERcArhIXAEgUFwDiFRcAhhcXACAZFwC6GhcAVBwXAO4dFwCSHxcALCEXAMYiFwBgJBcABCYXAJ4nFwA4KRcA3CoXAHYsFwAQLhcAqi8XAE4xFwDoMhcAgjQXABw2FwDANxcAWjkXAPQ6FwCOPBcAKD4XAMw/FwBmQRcAAEMXAJpEFwA+RhcA2EcXAHJJFwAWSxcAsEwXAEpOFwDkTxcAiFEXACJTFwC8VBcAVlYXAPBXFwCUWRcALlsXAMhcFwBiXhcABmAXAKBhFwA6YxcA3mQXAHhmFwASaBcArGkXAFBrFwDqbBcAhG4XAB5wFwC4cRcAXHMXAPZ0FwCQdhcAKngXAM55FwBoexcAAn0XAKZ+FwBAgBcA2oEXAHSDFwAOhRcAsoYXAEyIFwDmiRcAgIsXACSNFwC+jhcAWJAXAPKRFwCWkxcAMJUXAMqWFwBkmBcACJoXAKKbFwA8nRcA4J4XAHqgFwAUohcArqMXAEilFwDsphcAhqgXACCqFwC6qxcAXq0XAPiuFwCSsBcANrIXANCzFwBqtRcABLcXAKi4FwBCuhcA3LsXAHa9FwAQvxcAtMAXAE7CFwDowxcAjMUXACbHFwDAyBcAWsoXAP7LFwCYzRcAMs8XAMzQFwBm0hcACtQXAKTVFwA+1xcA2NgXAHzaFwAW3BcAsN0XAFTfFwDu4BcAiOIXACLkFwC85RcAYOcXAProFwCU6hcALuwXANLtFwBs7xcABvEXAKDyFwBE9BcA3vUXAHj3FwAc+RcAtvoXAFD8FwDq/RcAjv8XACgBGADCAhgAXAQYAPYFGACaBxgANAkYAM4KGABoDBgADA4YAKYPGABAERgA5BIYAH4UGAAYFhgAshcYAEwZGADwGhgAihwYACQeGAC+HxgAYiEYAPwiGACWJBgAOiYYANQnGABuKRgACCsYAKwsGABGLhgA4C8YAHoxGAAUMxgAuDQYAFI2GADsNxgAhjkYACo7GADEPBgAXj4YAAJAGACcQRgANkMYANBEGAB0RhgADkgYAKhJGABCSxgA3EwYAIBOGAAaUBgAtFEYAE5TGADyVBgAjFYYACZYGADKWRgAZFsYAP5cGACYXhgAMmAYANZhGABwYxgACmUYAKRmGABIaBgA4mkYAHxrGAAWbRgAum4YAFRwGADucRgAknMYACx1GADGdhgAYHgYAPp5GACeexgAOH0YANJ+GAB2gBgAEIIYAKqDGABEhRgA3oYYAIKIGAAcihgAtosYAFCNGAD0jhgAjpAYACiSGADCkxgAZpUYAACXGACamBgANJoYANibGABynRgADJ8YAKagGABKohgA5KMYAH6lGAAipxgAvKgYAFaqGADwqxgAiq0YAC6vGADIsBgAYrIYAPyzGACgtRgAOrcYANS4GABuuhgAErwYAKy9GABGvxgA6sAYAITCGAAexBgAuMUYAFLHGAD2yBgAkMoYACrMGADEzRgAaM8YAALRGACc0hgANtQYANrVGAB01xgADtkYAKjaGABM3BgA5t0YAIDfGAAa4RgAvuIYAFjkGADy5RgAjOcYADDpGADK6hgAZOwYAP7tGACi7xgAPPEYANbyGABw9BgAFPYYAK73GABI+RgA7PoYAIb8GAAg/hgAuv8YAFQBGQD4AhkAkgQZACwGGQDGBxkAagkZAAQLGQCeDBkAQg4ZANwPGQB2ERkAEBMZAKoUGQBOFhkA6BcZAIIZGQAcGxkAwBwZAFoeGQD0HxkAmCEZADIjGQDMJBkAZiYZAAAoGQCkKRkAPisZANgsGQByLhkAFjAZALAxGQBKMxkA7jQZAIg2GQAiOBkAvDkZAFY7GQD6PBkAlD4ZAC5AGQDIQRkAbEMZAAZFGQCgRhkAREgZAN5JGQB4SxkAEk0ZAKxOGQBQUBkA6lEZAIRTGQAeVRkAwlYZAFxYGQD2WRkAmlsZADRdGQDOXhkAaGAZAAJiGQCmYxkAQGUZANpmGQB0aBkAGGoZALJrGQBMbRkA8G4ZAIpwGQAkchkAvnMZAFh1GQD8dhkAlngZADB6GQDKexkAbn0ZAAh/GQCigBkAPIIZAOCDGQB6hRkAFIcZALiIGQBSihkA7IsZAIaNGQAgjxkAxJAZAF6SGQD4kxkAkpUZADaXGQDQmBkAapoZAA6cGQConRkAQp8ZANygGQB2ohkAGqQZALSlGQBOpxkA6KgZAIyqGQAmrBkAwK0ZAFqvGQD+sBkAmLIZADK0GQDWtRkAcLcZAAq5GQCkuhkAPrwZAOK9GQB8vxkAFsEZALDCGQBUxBkA7sUZAIjHGQAsyRkAxsoZAGDMGQD6zRkAns8ZADjRGQDS0hkAbNQZABDWGQCq1xkARNkZAN7aGQCC3BkAHN4ZALbfGQBQ4RkA6uIZAI7kGQAo5hkAwucZAFzpGQAA6xkAmuwZADTuGQDY7xkAcvEZAAzzGQCm9BkASvYZAOT3GQB++RkAGPsZALL8GQBW/hkA8P8ZAIoBGgAkAxoAyAQaAGIGGgD8BxoAoAkaADoLGgDUDBoAbg4aAAgQGgCsERoARhMaAOAUGgB6FhoAHhgaALgZGgBSGxoA7BwaAJAeGgAqIBoAxCEaAGgjGgACJRoAnCYaADYoGgDQKRoAdCsaAA4tGgCoLhoAQjAaAOYxGgCAMxoAGjUaAL42GgBYOBoA8jkaAIw7GgAwPRoAyj4aAGRAGgD+QRoAmEMaADxFGgDWRhoAcEgaAApKGgCuSxoASE0aAOJOGgCGUBoAIFIaALpTGgBUVRoA7lYaAJJYGgAsWhoAxlsaAGBdGgAEXxoAnmAaADhiGgDcYxoAdmUaABBnGgCqaBoARGoaAOhrGgCCbRoAHG8aALZwGgBachoA9HMaAI51GgAodxoAzHgaAGZ6GgAAfBoApH0aAD5/GgDYgBoAcoIaAAyEGgCwhRoASocaAOSIGgB+ihoAIowaALyNGgBWjxoA+pAaAJSSGgAulBoAyJUaAGKXGgAGmRoAoJoaADqcGgDUnRoAeJ8aABKhGgCsohoARqQaAOqlGgCEpxoAHqkaAMKqGgBcrBoA9q0aAJCvGgAqsRoAzrIaAGi0GgACthoAnLcaAEC5GgDauhoAdLwaABi+GgCyvxoATMEaAObCGgCAxBoAJMYaAL7HGgBYyRoA/MoaAJbMGgAwzhoAys8aAGTRGgAI0xoAotQaADzWGgDW1xoAetkaABTbGgCu3BoASN4aAOzfGgCG4RoAIOMaAMTkGgBe5hoA+OcaAJLpGgAs6xoA0OwaAGruGgAE8BoAnvEaAELzGgDc9BoAdvYaABr4GgC0+RoATvsaAOj8GgCM/hoAJgAbAMABGwBaAxsA9AQbAJgGGwAyCBsAzAkbAGYLGwAKDRsApA4bAD4QGwDiERsAfBMbABYVGwCwFhsAShgbAO4ZGwCIGxsAIh0bAMYeGwBgIBsA+iEbAJQjGwAuJRsA0iYbAGwoGwAGKhsAoCsbAEQtGwDeLhsAeDAbABIyGwC2MxsAUDUbAOo2GwCEOBsAKDobAMI7GwBcPRsA9j4bAJpAGwA0QhsAzkMbAHJFGwAMRxsApkgbAEBKGwDaSxsAfk0bABhPGwCyUBsATFIbAPBTGwCKVRsAJFcbAMhYGwBiWhsA/FsbAJZdGwAwXxsA1GAbAG5iGwAIZBsAomUbAEZnGwDgaBsAemobABRsGwC4bRsAUm8bAOxwGwCQchsAKnQbAMR1GwBedxsA+HgbAJx6GwA2fBsA0H0bAGp/GwAOgRsAqIIbAEKEGwDmhRsAgIcbABqJGwC0ihsAWIwbAPKNGwCMjxsAJpEbAMCSGwBklBsA/pUbAJiXGwAymRsA1pobAHCcGwAKnhsArp8bAEihGwDiohsAfKQbABamGwC6pxsAVKkbAO6qGwCIrBsALK4bAMavGwBgsRsA+rIbAJ60GwA4thsA0rcbAGy5GwAQuxsAqrwbAES+GwDevxsAgsEbABzDGwC2xBsAUMYbAPTHGwCOyRsAKMsbAMzMGwBmzhsAANAbAJrRGwA00xsA2NQbAHLWGwAM2BsAptkbAErbGwDk3BsAft4bABjgGwC84RsAVuMbAPDkGwCU5hsALugbAMjpGwBi6xsA/OwbAKDuGwA68BsA1PEbAG7zGwAS9RsArPYbAEb4GwDq+RsAhPsbAB79GwC4/hsAUgAcAPYBHACQAxwAKgUcAMQGHABoCBwAAgocAJwLHAA2DRwA2g4cAHQQHAAOEhwAshMcAEwVHADmFhwAgBgcABoaHAC+GxwAWB0cAPIeHACMIBwAMCIcAMojHABkJRwACCccAKIoHAA8KhwA1iscAHotHAAULxwArjAcAEgyHADiMxwAhjUcACA3HAC6OBwAVDocAPg7HACSPRwALD8cANBAHABqQhwABEQcAJ5FHAA4RxwA3EgcAHZKHAAQTBwAqk0cAE5PHADoUBwAglIcACZUHADAVRwAWlccAPRYHACOWhwAMlwcAMxdHABmXxwACmEcAKRiHAA+ZBwA2GUcAHxnHAAWaRwAsGocAEpsHADkbRwAiG8cACJxHAC8chwAVnQcAPp1HACUdxwALnkcAMh6HABsfBwABn4cAKB/HABEgRwA3oIcAHiEHAAShhwArIccAFCJHADqihwAhIwcAB6OHADCjxwAXJEcAPaSHACQlBwANJYcAM6XHABomRwAApscAKacHABAnhwA2p8cAHShHAAYoxwAsqQcAEymHADwpxwAiqkcACSrHAC+rBwAWK4cAPyvHACWsRwAMLMcAMq0HAButhwACLgcAKK5HABGuxwA4LwcAHq+HAAUwBwArsEcAFLDHADsxBwAhsYcACDIHADEyRwAXsscAPjMHACczhwANtAcANDRHABq0xwABNUcAKjWHABC2BwA3NkcAHbbHAAa3RwAtN4cAE7gHADy4RwAjOMcACblHADA5hwAWugcAP7pHACY6xwAMu0cAMzuHABw8BwACvIcAKTzHAA+9RwA4vYcAHz4HAAW+hwAuvscAFT9HADu/hwAiAAdACICHQDGAx0AYAUdAPoGHQCeCB0AOAodANILHQBsDR0ABg8dAKoQHQBEEh0A3hMdAHgVHQAcFx0AthgdAFAaHQDqGx0Ajh0dACgfHQDCIB0AZiIdAAAkHQCaJR0ANCcdAM4oHQByKh0ADCwdAKYtHQBALx0A5DAdAH4yHQAYNB0AsjUdAFY3HQDwOB0AijodAC48HQDIPR0AYj8dAPxAHQCWQh0AOkQdANRFHQBuRx0ACEkdAKxKHQBGTB0A4E0dAHpPHQAeUR0AuFIdAFJUHQD2VR0AkFcdACpZHQDEWh0AXlwdAAJeHQCcXx0ANmEdANBiHQB0ZB0ADmYdAKhnHQBCaR0A5modAIBsHQAabh0Avm8dAFhxHQDych0AjHQdACZ2HQDKdx0AZHkdAP56HQCYfB0APH4dANZ/HQBwgR0ACoMdAK6EHQBIhh0A4ocdAIaJHQAgix0AuowdAFSOHQDujx0AkpEdACyTHQDGlB0AapYdAASYHQCemR0AOJsdANKcHQB2nh0AEKAdAKqhHQBEox0A6KQdAIKmHQAcqB0AtqkdAFqrHQD0rB0Ajq4dADKwHQDMsR0AZrMdAAC1HQCath0APrgdANi5HQByux0ADL0dALC+HQBKwB0A5MEdAH7DHQAixR0AvMYdAFbIHQD6yR0AlMsdAC7NHQDIzh0AYtAdAAbSHQCg0x0AOtUdANTWHQB42B0AEtodAKzbHQBG3R0A6t4dAITgHQAe4h0AwuMdAFzlHQD25h0AkOgdACrqHQDO6x0AaO0dAALvHQCc8B0AQPIdANrzHQB09R0ADvcdALL4HQBM+h0A5vsdAIr9HQAk/x0AvgAeAFgCHgDyAx4AlgUeADAHHgDKCB4AZAoeAAgMHgCiDR4APA8eANYQHgB6Eh4AFBQeAK4VHgBSFx4A7BgeAIYaHgAgHB4Auh0eAF4fHgD4IB4AkiIeACwkHgDGJR4AaiceAAQpHgCeKh4AQiweANwtHgB2Lx4AGjEeALQyHgBONB4A6DUeAII3HgAmOR4AwDoeAFo8HgD0PR4Ajj8eADJBHgDMQh4AZkQeAApGHgCkRx4APkkeANhKHgB8TB4AFk4eALBPHgBKUR4A7lIeAIhUHgAiVh4AvFceAGBZHgD6Wh4AlFweAC5eHgDSXx4AbGEeAAZjHgCgZB4ARGYeAN5nHgB4aR4AHGseALZsHgBQbh4A6m8eAIRxHgAocx4AwnQeAFx2HgD2dx4AmnkeADR7HgDOfB4AaH4eAAyAHgCmgR4AQIMeAOSEHgB+hh4AGIgeALKJHgBMix4A8IweAIqOHgAkkB4AvpEeAGKTHgD8lB4AlpYeADqYHgDUmR4AbpseAAidHgCinh4ARqAeAOChHgB6ox4AFKUeALimHgBSqB4A7KkeAIarHgAqrR4AxK4eAF6wHgACsh4AnLMeADa1HgDQth4AargeAA66HgCoux4AQr0eANy+HgB2wB4AGsIeALTDHgBOxR4A8sYeAIzIHgAmyh4AysseAGTNHgD+zh4AmNAeADLSHgDW0x4AcNUeAArXHgCk2B4ASNoeAOLbHgB83R4AFt8eALrgHgBU4h4A7uMeAJLlHgAs5x4AxugeAGDqHgD66x4Anu0eADjvHgDS8B4AbPIeABD0HgCq9R4ARPceAOj4HgCC+h4AHPweALb9HgBQ/x4A9AAfAI4CHwAoBB8AwgUfAGYHHwAACR8AmgofADQMHwDYDR8Acg8fAAwRHwCwEh8AShQfAOQVHwB+Fx8AGBkfALwaHwBWHB8A8B0fAIofHwAuIR8AyCIfAGIkHwAGJh8AoCcfADopHwDUKh8AbiwfABIuHwCsLx8ARjEfAOAyHwB6NB8AHjYfALg3HwBcOR8A9jofAJA8HwAqPh8AxD8fAGhBHwACQx8AnEQfADZGHwDaRx8AdEkfAA5LHwCoTB8ATE4fAOZPHwCAUR8AJFMfAL5UHwBYVh8A8lcfAIxZHwAwWx8AylwfAGReHwD+Xx8AomEfADxjHwDWZB8AcGYfABRoHwCuaR8ASGsfAOJsHwCGbh8AIHAfALpxHwBUcx8A+HQfAJJ2HwAseB8AxnkfAGp7HwAEfR8Ann4fAEKAHwDcgR8AdoMfABCFHwCqhh8ATogfAOiJHwCCix8AHI0fALaOHwBakB8A9JEfAI6THwAylR8AzJYfAGaYHwAAmh8ApJsfAD6dHwDYnh8AcqAfABaiHwCwox8ASqUfAOSmHwCIqB8AIqofALyrHwBgrR8A+q4fAJSwHwAush8AyLMfAGy1HwAGtx8AoLgfADq6HwDeux8AeL0fABK/HwCswB8AUMIfAOrDHwCExR8AHscfAMLIHwBcyh8A9ssfAJDNHwA0zx8AztAfAGjSHwAC1B8AptUfAEDXHwDa2B8AftofABjcHwCy3R8ATN8fAObgHwCK4h8AJOQfAL7lHwBY5x8A/OgfAJbqHwAw7B8Ayu0fAG7vHwAI8R8AovIfAEb0HwDg9R8AevcfABT5HwCu+h8AUvwfAOz9HwCG/x8AIAEgAMQCIABeBCAA+AUgAJIHIAA2CSAA0AogAGoMIAAODiAAqA8gAEIRIADcEiAAdhQgABoWIAC0FyAAThkgAOgaIACWHCAAMB4gAMofIABuISAACCMgAKIkIAA8JiAA4CcgAHopIAAUKyAAriwgAFIuIADsLyAAhjEgACAzIADENCAAXjYgAPg3IACSOSAALDsgANA8IABqPiAABEAgAKhBIABCQyAA3EQgAIBGIAAaSCAAtEkgAE5LIADoTCAAjE4gACZQIADAUSAAWlMgAP5UIACYViAAMlggAMxZIABwWyAACl0gAKReIABIYCAA4mEgAHxjIAAWZSAAsGYgAFRoIADuaSAAiGsgACJtIAC8biAAYHAgAPpxIACUcyAAOHUgANJ2IABseCAAEHogAKp7IABEfSAA3n4gAHiAIAAcgiAAtoMgAFCFIADqhiAAjoggACiKIADCiyAAZo0gAACPIACakCAANJIgAM6TIABylSAADJcgAKaYIABAmiAA5JsgAH6dIAAYnyAAvKAgAFaiIADwoyAAiqUgACSnIADIqCAAYqogAPyrIACWrSAAOq8gANSwIABusiAACLQgAKy1IABGtyAA4LggAIS6IAAevCAAuL0gAFK/IADswCAAkMIgACrEIADExSAAXscgAALJIACcyiAANswgANDNIABqzyAADtEgAKjSIABM1CAA5tUgAIDXIAAa2SAAtNogAFjcIADy3SAAjN8gACbhIADK4iAAZOQgAP7lIACY5yAAPOkgANbqIABw7CAACu4gAK7vIABI8SAA4vIgAIb0IAAg9iAAuvcgAFT5IADu+iAAkvwgACz+IADG/yAAYAEhAAQDIQCeBCEAOAYhANIHIQB2CSEAEAshAKoMIQBODiEA6A8hAIIRIQAcEyEAthQhAFoWIQD0FyEAjhkhACgbIQDMHCEAZh4hAAAgIQCaISEAPiMhANgkIQByJiEAFighALApIQBKKyEA5CwhAH4uIQAiMCEAvDEhAFYzIQDwNCEAlDYhAC44IQDIOSEAbDshAAY9IQCgPiEAOkAhANRBIQB4QyEAEkUhAKxGIQBGSCEA6kkhAIRLIQAeTSEAuE4hAFxQIQD2USEAkFMhADRVIQDOViEAaFghAAJaIQCcWyEAQF0hANpeIQB0YCEADmIhALJjIQBMZSEA5mYhAIBoIQAkaiEAvmshAFhtIQD8biEAlnAhADByIQDKcyEAZHUhAAh3IQCieCEAPHohANZ7IQBwfSEAFH8hAK6AIQBIgiEA7IMhAIaFIQAghyEAxIghAF6KIQD4iyEAko0hACyPIQDQkCEAapIhAASUIQCelSEAOJchANyYIQB2miEAEJwhALSdIQBOnyEA6KAhAIyiIQAmpCEAwKUhAFqnIQD0qCEAmKohADKsIQDMrSEAZq8hAACxIQCksiEAPrQhANi1IQB8tyEAFrkhALC6IQBUvCEA7r0hAIi/IQAiwSEAvMIhAGDEIQD6xSEAlMchAC7JIQDSyiEAbMwhAAbOIQCqzyEARNEhAN7SIQB41CEAEtYhALbXIQBQ2SEA6tohAITcIQAo3iEAwt8hAFzhIQD24iEAmuQhADTmIQDO5yEAaOkhAAzrIQCm7CEAQO4hANrvIQB+8SEAGPMhALL0IQBM9iEA8PchAIr5IQAk+yEAyPwhAGL+IQD8/yEAlgEiADADIgDKBCIAbgYiAAgIIgCiCSIARgsiAOAMIgB6DiIAFBAiALgRIgBSEyIA7BQiAIYWIgAqGCIAxBkiAF4bIgD4HCIAnB4iADYgIgDQISIAaiMiAAQlIgCoJiIAQigiANwpIgCAKyIAGi0iALQuIgBOMCIA8jEiAIwzIgAmNSIAwDYiAGQ4IgD+OSIAmDsiADI9IgDWPiIAcEAiAApCIgCkQyIAPkUiAOJGIgB8SCIAFkoiALpLIgBUTSIA7k4iAJJQIgAsUiIAxlMiAGBVIgD6ViIAnlgiADhaIgDSWyIAbF0iABBfIgCqYCIARGIiAN5jIgB4ZSIAHGciALZoIgBQaiIA9GsiAI5tIgAobyIAwnAiAGZyIgAAdCIAmnUiADR3IgDOeCIAcnoiAAx8IgCmfSIASn8iAOSAIgB+giIAGIQiALyFIgBWhyIA8IgiAIqKIgAkjCIAyI0iAGKPIgAGkSIAoJIiADqUIgDUlSIAbpciABKZIgCsmiIARpwiAOCdIgB6nyIAHqEiALiiIgBSpCIA9qUiAJCnIgAqqSIAzqoiAGisIgACriIAnK8iADaxIgDasiIAdLQiAA62IgCotyIATLkiAOa6IgCAvCIAGr4iALS/IgBYwSIA8sIiAIzEIgAwxiIAysciAGTJIgAIyyIAoswiADzOIgDWzyIAcNEiABTTIgCu1CIASNYiAOLXIgCG2SIAINsiALrcIgBU3iIA7t8iAJLhIgAs4yIAxuQiAGrmIgAE6CIAnukiADjrIgDc7CIAdu4iABDwIgCq8SIATvMiAOj0IgCC9iIAHPgiAMD5IgBa+yIA9PwiAI7+IgAyACMAzAEjAGYDIwAABSMApAYjAD4IIwDYCSMAcgsjABYNIwCwDiMAShAjAOQRIwB+EyMAIhUjALwWIwBWGCMA+hkjAJQbIwAuHSMAyB4jAGwgIwAGIiMAoCMjADolIwDeJiMAeCgjABIqIwCsKyMARi0jAOouIwCEMCMAHjIjAMIzIwBcNSMA9jYjAJo4IwA0OiMAzjsjAGg9IwACPyMApkAjAEBCIwDaQyMAdEUjABhHIwCySCMATEojAOZLIwCATSMAJE8jAL5QIwBYUiMA/FMjAJZVIwAwVyMA1FgjAG5aIwAIXCMAol0jADxfIwDgYCMAemIjABRkIwCuZSMAUmcjAOxoIwCGaiMAIGwjALptIwBebyMA+HAjAJJyIwA2dCMA0HUjAGp3IwAEeSMAqHojAEJ8IwDcfSMAdn8jABqBIwC0giMAToQjAOiFIwCChyMAJokjAMCKIwBajCMA/o0jAJiPIwAykSMA1pIjAHCUIwAKliMApJcjAD6ZIwDimiMAfJwjABaeIwCwnyMAVKEjAO6iIwCIpCMAIqYjALynIwBgqSMA+qojAJSsIwA4riMA0q8jAGyxIwAGsyMAqrQjAES2IwDetyMAeLkjABK7IwC2vCMAUL4jAOq/IwCOwSMAKMMjAMLEIwBcxiMAAMgjAJrJIwA0yyMAzswjAHLOIwAM0CMAptEjAEDTIwDk1CMAftYjABjYIwC82SMAVtsjAPDcIwCK3iMAJOAjAMjhIwBi4yMA/OQjAJbmIwAw6CMA1OkjAG7rIwAI7SMArO4jAEbwIwDg8SMAevMjAB71IwC49iMAUvgjAOz5IwCQ+yMAKv0jAMT+IwBeACQA+AEkAJwDJAA2BSQA2gYkAHQIJAAOCiQAqAskAEINJADmDiQAgBAkABoSJAC0EyQAThUkAPIWJACMGCQAMBokAMobJABkHSQA/h4kAJggJAA8IiQA1iMkAHAlJAAKJyQApCgkAEgqJADiKyQAfC0kACAvJAC6MCQAVDIkAO4zJACSNSQALDckAMY4JABgOiQABDwkAJ49JAA4PyQA3EAkAHZCJAAQRCQAqkUkAERHJADeSCQAgkokABxMJAC2TSQAWk8kAPRQJACOUiQAKFQkAMxVJABmVyQAAFkkAJpaJAA+XCQA2F0kAHJfJAAMYSQApmIkAEpkJADkZSQAfmckACJpJAC8aiQAVmwkAPBtJACUbyQALnEkAMhyJABidCQABnYkAKB3JAA6eSQA1HokAG58JAASfiQArH8kAFCBJADqgiQAhIQkAB6GJAC4hyQAXIkkAPaKJACQjCQAKo4kAMSPJABokSQAApMkAJyUJABAliQA2pckAHSZJAAOmyQAspwkAEyeJADmnyQAgKEkACSjJAC+pCQAWKYkAPKnJACMqSQAMKskAMqsJABkriQACLAkAKKxJAA8syQA1rQkAHq2JAAUuCQArrkkAEi7JADsvCQAhr4kACDAJAC6wSQAXsMkAPjEJACSxiQANsgkANDJJABqyyQABM0kAJ7OJABC0CQA3NEkAHbTJAAQ1SQAqtYkAE7YJADo2SQAgtskACbdJADA3iQAWuAkAPThJACY4yQAMuUkAMzmJABm6CQACuokAKTrJAA+7SQA2O4kAHLwJAAW8iQAsPMkAEr1JADu9iQAiPgkACL6JAC8+yQAYP0kAPr+JACUACUALgIlANIDJQBsBSUABgclAKAIJQBECiUA3gslAHgNJQASDyUArBAlAFASJQDqEyUAhBUlACgXJQDCGCUAXBolAPYbJQCaHSUANB8lAM4gJQBoIiUADCQlAKYlJQBAJyUA2iglAHQqJQAYLCUAsi0lAEwvJQDwMCUAijIlACQ0JQC+NSUAYjclAPw4JQCWOiUAMDwlANQ9JQBuPyUACEElAKxCJQBGRCUA4EUlAHpHJQAUSSUAuEolAFJMJQDsTSUAhk8lACBRJQDEUiUAXlQlAPhVJQCcVyUANlklANBaJQBqXCUADl4lAKhfJQBCYSUA3GIlAIBkJQAaZiUAtGclAE5pJQDoaiUAjGwlACZuJQDKbyUAZHElAP5yJQCYdCUAMnYlANZ3JQBweSUACnslAKR8JQA+fiUA4n8lAHyBJQAWgyUAsIQlAFSGJQDuhyUAiIklACyLJQDGjCUAYI4lAPqPJQCekSUAQpMlAOaUJQCAliUALpglANKZJQBsmyUABp0lAKCeJQBEoCUA3qElAHijJQASpSUArKYlAFCoJQDqqSUAhKslACitJQDCriUAXLAlAPaxJQCasyUANLUlAM62JQBouCUADLolAKa7JQBAvSUA2r4lAHTAJQAYwiUAssMlAEzFJQDwxiUAisglACTKJQC+yyUAYs0lAPzOJQCW0CUAMNIlANTTJQBu1SUACNclAKLYJQA82iUA4NslAHrdJQAU3yUAuOAlAFLiJQDs4yUAhuUlACrnJQDE6CUAXuolAPjrJQCS7SUANu8lANDwJQBq8iUADvQlAKj1JQBC9yUA3PglAID6JQAa/CUAtP0lAE7/JQDyACYAjAImACYEJgDABSYAWgcmAP4IJgCYCiYAMgwmANYNJgBwDyYAChEmAKQSJgA+FCYA4hUmAHwXJgAWGSYAuhomAFQcJgDuHSYAiB8mACwhJgDGIiYAYCQmAPolJgCeJyYAOCkmANIqJgBsLCYABi4mAKovJgBEMSYA3jImAII0JgAcNiYAtjcmAFA5JgD0OiYAjjwmACg+JgDCPyYAZkEmAABDJgCaRCYANEYmAM5HJgBySSYADEsmAKZMJgBKTiYA5E8mAH5RJgAYUyYAvFQmAFZWJgDwVyYAilkmAC5bJgDIXCYAYl4mAPxfJgCWYSYAOmMmANRkJgBuZiYAEmgmAKxpJgBGayYA4GwmAIRuJgAecCYAuHEmAFJzJgD2dCYAkHYmACp4JgDEeSYAXnsmAAJ9JgCcfiYANoAmANCBJgB0gyYADoUmALKGJgBMiCYA5okmAICLJgAajSYAvo4mAFiQJgDykSYAjJMmADCVJgDKliYAZJgmAP6ZJgCYmyYAPJ0mANaeJgBwoCYAFKImAK6jJgBIpSYA4qYmAIaoJgAgqiYAuqsmAFStJgD4riYAkrAmACyyJgDGsyYAYLUmAAS3JgCeuCYAOLomANy7JgB2vSYAEL8mAKrAJgBEwiYA6MMmAILFJgAcxyYAwMgmAFrKJgD0yyYAjs0mADLPJgDM0CYAZtImAADUJgCk1SYAPtcmANjYJgBy2iYADNwmALDdJgBK3yYA5OAmAIjiJgAi5CYAvOUmAFbnJgD66CYAlOomAC7sJgDI7SYAbO8mAAbxJgCg8iYAOvQmANT1JgB49yYAEvkmAKz6JgBQ/CYA6v0mAIT/JgAeAScAwgInAFwEJwD2BScAkAcnADQJJwDOCicAaAwnAAIOJwCmDycAQBEnANoSJwB0FCcADhYnALIXJwBMGScA5honAIocJwAkHicAvh8nAFghJwD8IicAliQnADAmJwDKJycAbiknAAgrJwCiLCcAPC4nANYvJwB6MScAFDMnAK40JwBSNicA7DcnAIY5JwAgOycAxDwnAF4+JwD4PycAkkEnADZDJwDQRCcAakYnAARIJwCeSScAQksnANxMJwB2TicAGlAnALRRJwBOUycA6FQnAIJWJwAmWCcAwFknAFpbJwD0XCcAmF4nADJgJwDMYScAZmMnAAplJwCkZicAPmgnAOJpJwB8aycAFm0nALBuJwBUcCcA7nEnAIhzJwAidScAxnYnAGB4JwD6eScAlHsnADh9JwDSficAbIAnAAaCJwCggycARIUnAN6GJwB4iCcAHIonALaLJwBQjScA6o4nAI6QJwAokicAwpMnAFyVJwAAlycAmpgnADSaJwDOmycAaJ0nAAyfJwCmoCcAQKInAOSjJwB+pScAGKcnALKoJwBWqicA8KsnAIqtJwAkrycAyLAnAGKyJwD8sycAlrUnADC3JwDUuCcAbronABK8JwCsvScARr8nAODAJwB6wicAHsQnALjFJwBSxycA7MgnAIbKJwAqzCcAxM0nAF7PJwAC0ScAnNInADbUJwDQ1ScAdNcnAA7ZJwCo2icAQtwnAObdJwCA3ycAGuEnALTiJwBY5CcA8uUnAIznJwAm6ScAyuonAGTsJwD+7ScAmO8nADLxJwDW8icAcPQnAAr2JwCu9ycASPknAOL6JwB8/CcAIP4nALr/JwBUASgA7gIoAJIEKAAsBigAxgcoAGAJKAD6CigAngwoADgOKADSDygAbBEoABATKACqFCgARBYoAOgXKACCGSgAHBsoALYcKABaHigA9B8oAI4hKAAoIygAwiQoAGYmKAAAKCgAmikoAD4rKADYLCgAci4oAAwwKACwMSgASjMoAOQ0KAB+NigAIjgoALw5KABWOygA8DwoAIo+KAAuQCgAyEEoAGJDKAAGRSgAoEYoADpIKADUSSgAeEsoABJNKACsTigARlAoAOBRKACEUygAHlUoALhWKABcWCgA9lkoAJBbKAAqXSgAzl4oAGhgKAACYigAnGMoAEBlKADaZigAdGgoAA5qKACoaygATG0oAOZuKACAcCgAJHIoAL5zKABYdSgA8nYoAJZ4KAAweigAynsoAGR9KAAIfygAooAoADyCKADWgygAcIUoABSHKACuiCgASIooAOyLKACGjSgAII8oALqQKABekigA+JMoAJKVKAAslygA0JgoAGqaKAAEnCgAnp0oADifKADcoCgAdqIoABCkKAC0pSgATqcoAOioKACCqigAJqwoAMCtKABarygA9LAoAJiyKAAytCgAzLUoAGa3KAAAuSgApLooAD68KADYvSgAfL8oABbBKACwwigASsQoAO7FKACIxygAIskoALzKKABgzCgA+s0oAJTPKAAu0SgAyNIoAGzUKAAG1igAoNcoAETZKADe2igAeNwoABLeKAC23ygAUOEoAOriKACE5CgAKOYoAMLnKABc6SgA9uooAJDsKAA07igAzu8oAGjxKAAM8ygApvQoAED2KADa9ygAfvkoABj7KACy/CgATP4oAPD/KACKASkAJAMpAL4EKQBYBikA/AcpAJYJKQAwCykA1AwpAG4OKQAIECkAohEpAEYTKQDgFCkAehYpABQYKQC4GSkAUhspAOwcKQCGHikAKiApAMQhKQBeIykA+CQpAJwmKQA2KCkA0CkpAGorKQAOLSkAqC4pAEIwKQDcMSkAdjMpABo1KQC0NikATjgpAPI5KQCMOykAJj0pAMA+KQBkQCkA/kEpAJhDKQAyRSkA1kYpAHBIKQAKSikApEspAD5NKQDiTikAfFApABZSKQC6UykAVFUpAO5WKQCIWCkALFopAMZbKQBgXSkABF8pAJ5gKQA4YikA0mMpAGxlKQAQZykAqmgpAERqKQDeaykAeG0pABxvKQC2cCkAUHIpAPRzKQCOdSkAKHcpAMJ4KQBmeikAAHwpAJp9KQA0fykA2IApAHKCKQAMhCkApoUpAECHKQDkiCkAfoopABiMKQC8jSkAVo8pAPCQKQCKkikALpQpAMiVKQBilykA/JgpAJaaKQA6nCkA1J0pAG6fKQAIoSkArKIpAEakKQDgpSkAhKcpAB6pKQC4qikAUqwpAOytKQCQrykAKrEpAMSyKQBotCkAArYpAJy3KQA2uSkA2ropAHS8KQAOvikAqL8pAEzBKQDmwikAgMQpABrGKQC0xykAWMkpAPLKKQCMzCkAMM4pAMrPKQBk0SkA/tIpAKLUKQA81ikA1tcpAHDZKQAK2ykArtwpAEjeKQDi3ykAhuEpACDjKQC65CkAVOYpAPjnKQCS6SkALOspAMbsKQBq7ikABPApAJ7xKQA48ykA0vQpAHb2KQAQ+CkAqvkpAE77KQDo/CkAgv4pABwAKgDAASoAWgMqAPQEKgCOBioAMggqAMwJKgBmCyoAAA0qAJoOKgA+ECoA2BEqAHwTKgAWFSoAsBYqAEoYKgDkGSoAiBsqACIdKgC8HioAViAqAPAhKgCUIyoALiUqAMgmKgBiKCoABioqAKArKgBELSoA3i4qAHgwKgASMioArDMqAFA1KgDqNioAhDgqAB46KgC4OyoAXD0qAPY+KgCQQCoANEIqAM5DKgBoRSoAAkcqAKZIKgBASioA2ksqAHRNKgAYTyoAslAqAExSKgDmUyoAgFUqACRXKgC+WCoAWFoqAPxbKgCWXSoAMF8qAMpgKgBuYioACGQqAKJlKgA8ZyoA1mgqAHpqKgAUbCoArm0qAFJvKgDscCoAhnIqACB0KgDEdSoAXncqAPh4KgCSeioANnwqANB9KgBqfyoABIEqAJ6CKgBChCoA3IUqAHaHKgAaiSoAtIoqAE6MKgDojSoAjI8qACaRKgDAkioAWpQqAP6VKgCYlyoAMpkqAMyaKgBwnCoACp4qAKSfKgA+oSoA4qIqAHykKgAWpioAsKcqAEqpKgDuqioAiKwqACKuKgDGryoAYLEqAPqyKgCUtCoAOLYqANK3KgBsuSoABrsqAKC8KgBEvioA3r8qAHjBKgASwyoAtsQqAFDGKgDqxyoAjskqACjLKgDCzCoAXM4qAADQKgCa0SoANNMqAM7UKgBo1ioADNgqAKbZKgBA2yoA5NwqAH7eKgAY4CoAsuEqAFbjKgDw5CoAiuYqACToKgC+6SoAYusqAPzsKgCW7ioAMPAqANTxKgBu8yoACPUqAKL2KgBG+CoA4PkqAHr7KgAU/SoAuP4qAFIAKwDsASsAhgMrACoFKwDEBisAXggrAPgJKwCcCysANg0rANAOKwB0ECsADhIrAKgTKwBCFSsA5hYrAIAYKwAaGisAtBsrAE4dKwDyHisAjCArACYiKwDKIysAZCUrAP4mKwCYKCsAPCorANYrKwBwLSsACi8rAK4wKwBIMisA4jMrAHw1KwAWNysAujgrAFQ6KwDuOysAkj0rACw/KwDGQCsAYEIrAAREKwCeRSsAOEcrANJIKwBsSisAEEwrAKpNKwBETysA6FArAIJSKwAcVCsAtlUrAFpXKwD0WCsAjlorAChcKwDMXSsAZl8rAABhKwCaYisANGQrANhlKwByZysADGkrALBqKwBKbCsA5G0rAH5vKwAicSsAvHIrAFZ0KwDwdSsAincrAC55KwDIeisAYnwrAAZ+KwCgfysAOoErANSCKwBuhCsAEoYrAKyHKwBGiSsA4IorAISMKwAejisAuI8rAFyRKwD2kisAkJQrACqWKwDOlysAaJkrAAKbKwCcnCsANp4rANqfKwB0oSsADqMrAKikKwBMpisA5qcrAICpKwAkqysAvqwrAFiuKwDyrysAlrErADCzKwDKtCsAZLYrAP63KwCiuSsAPLsrANa8KwB6visAFMArAK7BKwBIwysA7MQrAIbGKwAgyCsAuskrAF7LKwD4zCsAks4rACzQKwDG0SsAatMrAATVKwCe1isAQtgrANzZKwB22ysAEN0rAKreKwBO4CsA6OErAILjKwAm5SsAwOYrAFroKwD06SsAmOsrADLtKwDM7isAZvArAADyKwCk8ysAPvUrANj2KwB8+CsAFvorALD7KwBK/SsA7v4rAIgALAAiAiwAvAMsAGAFLAD6BiwAlAgsAC4KLADICywAbA0sAAYPLACgECwARBIsAN4TLAB4FSwAEhcsALYYLABQGiwA6hssAIQdLAAeHywAwiAsAFwiLAD2IywAkCUsADQnLADOKCwAaCosAAwsLACmLSwAQC8sANowLAB+MiwAGDQsALI1LABMNywA5jgsAIo6LAAkPCwAvj0sAGI/LAD8QCwAlkIsADBELADURSwAbkcsAAhJLACiSiwARkwsAOBNLAB6TywAFFEsAK5SLABSVCwA7FUsAIZXLAAqWSwAxFosAF5cLAD4XSwAnF8sADZhLADQYiwAamQsAARmLACoZywAQmksANxqLACAbCwAGm4sALRvLABOcSwA8nIsAIx0LAAmdiwAwHcsAFp5LAD+eiwAmHwsADJ+LADMfywAcIEsAAqDLACkhCwASIYsAOKHLAB8iSwAFossALqMLABUjiwA7o8sAIiRLAAikywAxpQsAGCWLAD6lywAnpksADibLADSnCwAbJ4sABCgLACqoSwARKMsAN6kLACCpiwAHKgsALapLABQqywA6qwsAI6uLAAosCwAwrEsAGazLAAAtSwAmrYsADS4LADYuSwAcrssAAy9LACmviwASsAsAOTBLAB+wywAGMUsALzGLABWyCwA8MksAIrLLAAuzSwAyM4sAGLQLAD80SwAoNMsADrVLADU1iwAbtgsABLaLACs2ywAUN0sAPTeLACO4CwAKOIsAMLjLABm5SwAAOcsAJroLAA06iwA2OssAHLtLAAM7ywApvAsAEryLADk8ywAfvUsABj3LACy+CwAVvosAPD7LACK/SwAJP8sAMgALQBiAi0A/AMtAKAFLQA6By0A1AgtAG4KLQASDC0ArA0tAEYPLQDgEC0AehItAB4ULQC4FS0AUhctAOwYLQCQGi0AKhwtAMQdLQBoHy0AAiEtAJwiLQA2JC0A2iUtAHQnLQAOKS0AqCotAEIsLQDmLS0AgC8tABoxLQC0Mi0AWDQtAPI1LQCMNy0AMDktAMo6LQBkPC0A/j0tAKI/LQA8QS0A1kItAHBELQAKRi0ArkctAEhJLQDiSi0AfEwtACBOLQC6Ty0AVFEtAO5SLQCSVC0ALFYtAMZXLQBgWS0ABFstAJ5cLQA4Xi0A3F8tAHZhLQAQYy0AqmQtAE5mLQDoZy0AgmktABxrLQC2bC0AWm4tAPRvLQCOcS0AMnMtAMx0LQBmdi0AAHgtAKR5LQA+ey0A2HwtAHJ+LQAMgC0AsIEtAEqDLQDkhC0AfoYtACKILQC8iS0AVostAPqMLQCUji0ALpAtAMiRLQBsky0ABpUtAKCWLQA6mC0A1JktAHibLQASnS0ArJ4tAFCgLQDqoS0AhKMtAB6lLQDCpi0AXKgtAPapLQCQqy0ANK0tAM6uLQBosC0AArItAJyzLQBAtS0A2rYtAHS4LQAYui0AsrstAEy9LQDmvi0AisAtACTCLQC+wy0AWMUtAPLGLQCWyC0AMMotAMrLLQBkzS0ACM8tAKLQLQA80i0A4NMtAHrVLQAU1y0ArtgtAFLaLQDs2y0Aht0tACDfLQC64C0AXuItAPjjLQCS5S0ALOctANDoLQBq6i0ABOwtAKjtLQBC7y0A3PAtAHbyLQAa9C0AtPUtAE73LQDo+C0AgvotACb8LQDA/S0AWv8tAP4ALgCYAi4AMgQuAMwFLgBwBy4ACgkuAKQKLgA+DC4A4g0uAHwPLgAWES4AsBIuAEoULgDuFS4AiBcuACIZLgDGGi4AYBwuAPodLgCUHy4AOCEuANIiLgBsJC4ABiYuAKAnLgBEKS4A3iouAHgsLgASLi4Ati8uAFAxLgDqMi4AjjQuACg2LgDCNy4AXDkuAAA7LgCaPC4AND4uAM4/LgBoQS4ADEMuAKZELgBARi4A5EcuAH5JLgAYSy4AskwuAExOLgDwTy4AilEuACRTLgC+VC4AYlYuAPxXLgCWWS4AOlsuANRcLgBuXi4ACGAuAKxhLgBGYy4A4GQuAHpmLgAUaC4AuGkuAFJrLgDsbC4AkG4uACpwLgDEcS4AXnMuAAJ1LgCcdi4ANnguANB5LgBqey4ADn0uAKh+LgBCgC4A3IEuAICDLgAahS4AtIYuAFiILgDyiS4AjIsuACaNLgDKji4AZJAuAP6RLgCYky4APJUuANaWLgBwmC4ACpouAK6bLgBInS4A4p4uAIagLgAqoi4AxKMuAGilLgACpy4AnKguADaqLgDQqy4AdK0uABivLgDGsC4AYLIuAPqzLgCUtS4AOLcuANK4LgBsui4ABrwuAKC9LgBEvy4A3sAuAHjCLgAcxC4AtsUuAFDHLgDqyC4AjsouACjMLgDCzS4AXM8uAPbQLgCa0i4ANNQuAM7VLgBy1y4ADNkuAKbaLgBA3C4A5N0uAH7fLgAY4S4AsuIuAEzkLgDw5S4AiucuACTpLgC+6i4AYuwuAPztLgCW7y4AOvEuANTyLgBu9C4ACPYuAKz3LgBG+S4A4PouAHr8LgAU/i4AuP8uAFIBLwDsAi8AhgQvACoGLwDEBy8AXgkvAAILLwCcDC8ANg4vANAPLwB0ES8ADhMvAKgULwBCFi8A3BcvAIAZLwAaGy8AtBwvAFgeLwDyHy8AjCEvACYjLwDKJC8AZCYvAP4nLwCYKS8AMisvANYsLwBwLi8ACjAvAK4xLwBIMy8A4jQvAHw2LwAgOC8AujkvAFQ7LwDuPC8AiD4vACxALwDGQS8AYEMvAPpELwCeRi8AOEgvANJJLwB2Sy8AEE0vAKpOLwBEUC8A6FEvAIJTLwAcVS8AtlYvAFBYLwD0WS8AjlsvAChdLwDCXi8AZmAvAABiLwCaYy8APmUvANhmLwByaC8ADGovALBrLwBKbS8A5G4vAH5wLwAYci8AvHMvAFZ1LwDwdi8AlHgvAC56LwDIey8AYn0vAAZ/LwCggC8AOoIvANSDLwBuhS8AEocvAKyILwBGii8A4IsvAISNLwAejy8AuJAvAFySLwD2ky8AkJUvACqXLwDOmC8AaJovAAKcLwCcnS8ANp8vANqgLwB0oi8ADqQvAKilLwBMpy8A5qgvAICqLwAkrC8Avq0vAFivLwDysC8AlrIvADC0LwDKtS8AZLcvAP64LwCiui8APLwvANa9LwBwvy8AFMEvAK7CLwBIxC8A7MUvAIbHLwAgyS8AusovAF7MLwD4zS8Aks8vACzRLwDG0i8AatQvAATWLwCe1y8AQtkvANzaLwB23C8AEN4vALTfLwBO4S8A6OIvAILkLwAc5i8AwOcvAFrpLwD06i8AjuwvADLuLwDM7y8AZvEvAArzLwCk9C8APvYvANj3LwB8+S8AFvsvALD8LwBK/i8A5P8vAIgBMAAiAzAAvAQwAGAGMAD6BzAAlAkwAC4LMADSDDAAbA4wAAYQMACgETAAOhMwAN4UMAB4FjAAEhgwAKwZMABQGzAA6hwwAIQeMAAoIDAAwiEwAFwjMAD2JDAAmiYwADQoMADOKTAAaCswAAItMACmLjAAQDAwANoxMAB0MzAAGDUwALI2MABMODAA8DkwAIo7MAAkPTAAvj4wAGJAMAD8QTAAlkMwADBFMADKRjAAbkgwAAhKMACiSzAAPE0wAOBOMAB6UDAAFFIwALhTMABSVTAA7FYwAIZYMAAqWjAAxFswAF5dMAD4XjAAnGAwADZiMADQYzAAamUwAA5nMACoaDAAQmowANxrMACAbTAAGm8wALRwMABOcjAA8nMwAIx1MAAmdzAAwHgwAGR6MAD+ezAAmH0wADJ/MADMgDAAcIIwAAqEMACkhTAASIcwAOKIMAB8ijAAFowwALqNMABUjzAA7pAwAIiSMAAilDAAxpUwAGCXMAD6mDAAlJowADicMADSnTAAbJ8wABChMACqojAARKQwAN6lMACCpzAAHKkwALaqMABQrDAA6q0wAI6vMAAosTAAwrIwAFy0MAAAtjAAmrcwADS5MADYujAAcrwwAAy+MACmvzAASsEwAOTCMAB+xDAAGMYwALLHMABWyTAA8MowAIrMMAAkzjAAyM8wAGLRMAD80jAAoNQwADrWMADU1zAAbtkwABLbMACs3DAARt4wAODfMAB64TAAHuMwALjkMABS5jAA7OcwAJDpMAAq6zAAxOwwAGjuMAAC8DAAnPEwADbzMADQ9DAAdPYwAA74MACo+TAAQvswAOb8MACA/jAAGgAxAL4BMQBYAzEA8gQxAIwGMQAwCDEAygkxAGQLMQD+DDEAmA4xADwQMQDWETEAcBMxAAoVMQCuFjEASBgxAOIZMQCGGzEAIB0xALoeMQBUIDEA+CExAJIjMQAsJTEAxiYxAGAoMQAEKjEAnisxADgtMQDSLjEAdjAxABAyMQCqMzEATjUxAOg2MQCCODEAHDoxAMA7MQBaPTEA9D4xAI5AMQAoQjEAzEMxAGZFMQAARzEApEgxAD5KMQDYSzEAck0xAAxPMQCwUDEASlIxAORTMQB+VTEAIlcxALxYMQBWWjEA+lsxAJRdMQAuXzEAyGAxAGxiMQAGZDEAoGUxADpnMQDUaDEAeGoxABJsMQCsbTEARm8xAOpwMQCEcjEAHnQxAMJ1MQBcdzEA9ngxAJB6MQA0fDEAzn0xAGh/MQACgTEAnIIxAECEMQDahTEAdIcxAA6JMQCyijEATIwxAOaNMQCKjzEAJJExAL6SMQBYlDEA8pUxAJaXMQAwmTEAypoxAGScMQAInjEAop8xADyhMQDgojEAeqQxABSmMQCupzEAUqkxAOyqMQCGrDEAIK4xALqvMQBesTEA+LIxAJK0MQAstjEA0LcxAGq5MQAEuzEAqLwxAEK+MQDcvzEAdsExABrDMQC0xDEATsYxAOjHMQCCyTEAJssxAMDMMQBazjEA9M8xAJjRMQAy0zEAzNQxAHDWMQAK2DEApNkxAD7bMQDY3DEAfN4xABbgMQCw4TEASuMxAO7kMQCI5jEAIugxAMbpMQBg6zEA+uwxAJTuMQA48DEA0vExAGzzMQAG9TEAoPYxAET4MQDe+TEAePsxABL9MQC2/jEAUAAyAOoBMgCOAzIAKAUyAMIGMgBcCDIAAAoyAJoLMgA0DTIAzg4yAGgQMgAMEjIAphMyAEAVMgDaFjIAfhgyABgaMgCyGzIAVh0yAPAeMgCKIDIAJCIyAMgjMgBiJTIA/CYyAJYoMgAwKjIA1CsyAG4tMgAILzIAojAyAEYyMgDgMzIAejUyAB43MgC4ODIAUjoyAOw7MgCGPTIAKj8yAMRAMgBeQjIAAkQyAJxFMgA2RzIA0EgyAHRKMgAOTDIAqE0yAEJPMgDcUDIAgFIyABpUMgC0VTIATlcyAPJYMgCMWjIAJlwyAMpdMgBkXzIA/mAyAJhiMgA8ZDIA1mUyAHBnMgAKaTIApGoyAEhsMgDibTIAfG8yABZxMgC6cjIAVHQyAO51MgCSdzIALHkyAMZ6MgBgfDIA+n0yAJ5/MgA4gTIA0oIyAGyEMgAQhjIAqocyAESJMgDoijIAgowyAByOMgC2jzIAUJEyAPSSMgCOlDIAKJYyAMyXMgBmmTIAAJsyAJqcMgA+njIA2J8yAHKhMgAMozIApqQyAEqmMgDkpzIAfqkyABirMgC8rDIAVq4yAPCvMgCUsTIALrMyAMi0MgBitjIABrgyAKC5MgA6uzIA1LwyAHi+MgASwDIArMEyAEbDMgDqxDIAhMYyAB7IMgC4yTIAUssyAPbMMgCQzjIAKtAyAMTRMgBo0zIAAtUyAJzWMgBA2DIA2tkyAHTbMgAO3TIAst4yAEzgMgDm4TIAgOMyABrlMgC+5jIAWOgyAPLpMgCM6zIAMO0yAMruMgBk8DIACPIyAKLzMgA89TIA1vYyAHr4MgAU+jIArvsyAEj9MgDi/jIAhgAzACACMwC6AzMAVAUzAPgGMwCSCDMALAozANALMwBqDTMABA8zAJ4QMwBCEjMA3BMzAHYVMwAQFzMAqhgzAE4aMwDoGzMAgh0zABwfMwDAIDMAWiIzAPQjMwCYJTMAMiczAMwoMwBmKjMACiwzAKQtMwA+LzMA2DAzAHIyMwAWNDMAsDUzAEo3MwDkODMAiDozACI8MwC8PTMAYD8zAPpAMwCUQjMALkQzANJFMwBsRzMABkkzAKBKMwA6TDMA3k0zAHhPMwASUTMArFIzAFBUMwDqVTMAhFczAChZMwDCWjMAXFwzAPZdMwCQXzMANGEzAM5iMwBoZDMAAmYzAKZnMwBAaTMA2mozAHRsMwAYbjMAsm8zAExxMwDwcjMAinQzACR2MwC+dzMAYnkzAPx6MwCWfDMAMH4zAMp/MwBugTMACIMzAKKEMwBGhjMA4IczAHqJMwAUizMAuIwzAFKOMwDsjzMAhpEzACqTMwDElDMAXpYzAPiXMwCSmTMANpszANCcMwBqnjMABKAzAKihMwBCozMA3KQzAICmMwAaqDMAtKkzAE6rMwDyrDMAjK4zACawMwDAsTMAWrMzAP60MwCYtjMAMrgzAMy5MwBwuzMACr0zAKS+MwBIwDMA4sEzAHzDMwAWxTMAusYzAFTIMwDuyTMAiMszACzNMwDGzjMAYNAzAPrRMwCe0zMAONUzANLWMwBs2DMABtozAKrbMwBE3TMA3t4zAHjgMwAc4jMAtuMzAFDlMwDq5jMAjugzACjqMwDC6zMAXO0zAADvMwCa8DMANPIzAM7zMwBy9TMADPczAKb4MwBK+jMA5PszAH79MwAY/zMAvAA0AFYCNADwAzQAigU0ACQHNADICDQAYgo0APwLNACgDTQAOg80ANQQNABuEjQAEhQ0AKwVNABGFzQA4Bg0AIQaNAAeHDQAuB00AFIfNADsIDQAkCI0ACokNADEJTQAXic0AAIpNACcKjQANiw0ANotNAB0LzQADjE0AKgyNABCNDQA5jU0AIA3NAAaOTQAtDo0AFg8NADyPTQAjD80ACZBNADKQjQAZEQ0AP5FNACiRzQAPEk0ANZKNABwTDQACk40AK5PNABIUTQA4lI0AHxUNAAgVjQAulc0AFRZNAD4WjQAklw0ACxeNADGXzQAamE0AARjNACeZDQAOGY0ANJnNAB2aTQAEGs0AKpsNABEbjQA6G80AIJxNAAcczQAwHQ0AFp2NAD0dzQAjnk0ADJ7NADMfDQAZn40AACANACagTQAPoM0ANiENAByhjQADIg0ALCJNABKizQA5Iw0AH6ONAAikDQAvJE0AFaTNADwlDQAlJY0AC6YNADImTQAbJs0AAadNACgnjQAOqA0AN6hNAB4ozQAEqU0AKymNABGqDQA6qk0AISrNAAerTQAuK40AFywNAD2sTQAkLM0ADS1NADOtjQAaLg0AAK6NACmuzQAQL00ANq+NAB0wDQADsI0ALLDNABMxTQA5sY0AIDINAAkyjQAvss0AFjNNAD8zjQAltA0ADDSNADK0zQAbtU0AAjXNACi2DQAPNo0ANbbNAB63TQAFN80AK7gNABI4jQA7OM0AIblNAAg5zQAxOg0AF7qNAD46zQAku00ACzvNADQ8DQAavI0AAT0NACe9TQAQvc0ANz4NAB2+jQAGvw0ALT9NABO/zQA6AA1AIwCNQAmBDUAwAU1AFoHNQD0CDUAmAo1ADIMNQDMDTUAZg81AAoRNQCkEjUAPhQ1AOIVNQB8FzUAFhk1ALAaNQBUHDUA7h01AIgfNQAiITUAvCI1AGAkNQD6JTUAlCc1ADgpNQDSKjUAbCw1AAYuNQCgLzUARDE1AN4yNQB4NDUAEjY1ALY3NQBQOTUA6jo1AI48NQAoPjUAwj81AFxBNQD2QjUAmkQ1ADRGNQDORzUAaEk1AAxLNQCmTDUAQE41ANpPNQB+UTUAGFM1ALJUNQBWVjUA8Fc1AIpZNQAkWzUAvlw1AGJeNQD8XzUAlmE1ADBjNQDUZDUAbmY1AAhoNQCsaTUARms1AOBsNQB6bjUAHnA1ALhxNQBSczUA7HQ1AIZ2NQAqeDUAxHk1AF57NQD4fDUAnH41ADaANQDQgTUAdIM1AA6FNQCohjUAQog1ANyJNQCAizUAGo01ALSONQBOkDUA8pE1AIyTNQAmlTUAwJY1AGSYNQD+mTUAmJs1ADydNQDWnjUAcKA1AAqiNQCkozUASKU1AOKmNQB8qDUAFqo1ALqrNQBUrTUA7q41AJKwNQAssjUAxrM1AGC1NQD6tjUAnrg1ADi6NQDSuzUAbL01ABC/NQCqwDUARMI1AN7DNQCCxTUAHMc1ALbINQBayjUA9Ms1AI7NNQAozzUAzNA1AGbSNQAA1DUAmtU1AD7XNQDY2DUActo1AAzcNQCw3TUASt81AOTgNQB+4jUAGOQ1ALzlNQBg5zUABOk1AJ7qNQA47DUA0u01AGzvNQAQ8TUAqvI1AET0NQDe9TUAgvc1ABz5NQC2+jUAWvw1APT9NQCO/zUAKAE2AMwCNgBmBDYAAAY2AJoHNgA0CTYA2Ao2AHIMNgAMDjYApg82AEoRNgDkEjYAfhQ2ACIWNgC8FzYAVhk2APAaNgCUHDYALh42AMgfNgBiITYA/CI2AKAkNgA6JjYA1Cc2AG4pNgASKzYArCw2AEYuNgDgLzYAhDE2AB4zNgC4NDYAUjY2APY3NgCQOTYAKjs2AMQ8NgBoPjYAAkA2AJxBNgBAQzYA2kQ2AHRGNgAOSDYAqEk2AExLNgDmTDYAgE42ABpQNgC+UTYAWFM2APJUNgCWVjYAMFg2AMpZNgBkWzYA/lw2AKJeNgA8YDYA1mE2AHpjNgAUZTYArmY2AEhoNgDiaTYAhms2ACBtNgC6bjYAVHA2APhxNgCSczYALHU2AMZ2NgBqeDYABHo2AJ57NgBCfTYA3H42AHaANgAQgjYAqoM2AE6FNgDohjYAgog2AByKNgDAizYAWo02APSONgCOkDYAMpI2AMyTNgBmlTYACpc2AKSYNgA+mjYA2Js2AHKdNgAWnzYAsKA2AEqiNgDkozYAiKU2ACKnNgC8qDYAVqo2APqrNgCUrTYALq82ANKwNgBssjYABrQ2AKC1NgA6tzYA3rg2AHi6NgASvDYArL02AFC/NgDqwDYAhMI2ACjENgDCxTYAXMc2APbINgCQyjYANMw2AM7NNgBozzYAAtE2AKbSNgBA1DYA2tU2AH7XNgAY2TYAsto2AEzcNgDm3TYAit82ACThNgC+4jYAWOQ2APzlNgCW5zYAMOk2AMrqNgBu7DYACO42AKLvNgBG8TYA4PI2AHr0NgAU9jYArvc2AFL5NgDs+jYAhvw2ACD+NgDE/zYAXgE3APgCNwCSBDcANgY3ANAHNwBqCTcADgs3AKgMNwBCDjcA3A83AHYRNwAaEzcAtBQ3AE4WNwDoFzcAjBk3ACYbNwDAHDcAWh43AP4fNwCYITcAMiM3ANYkNwBwJjcACig3AKQpNwA+KzcA4iw3AHwuNwAWMDcAsDE3AFQzNwDuNDcAiDY3ACI4NwDGOTcAYDs3APo8NwCePjcAOEA3ANJBNwBsQzcABkU3AKpGNwBESDcA3kk3AHhLNwAcTTcAtk43AFBQNwDqUTcAjlM3AChVNwDCVjcAZlg3AABaNwCaWzcANF03AM5eNwByYDcADGI3AKZjNwBAZTcA5GY3AH5oNwAYajcAsms3AFZtNwDwbjcAinA3AC5yNwDIczcAYnU3APx2NwCWeDcAOno3ANR7NwBufTcACH83AKyANwBGgjcA4IM3AISFNwAehzcAuIg3AFKKNwDsizcAkI03ACqPNwDEkDcAXpI3AAKUNwCclTcANpc3ANCYNwB0mjcADpw3AKidNwBCnzcA5qA3AICiNwAapDcAtKU3AFinNwDyqDcAjKo3ACasNwDKrTcAZK83AP6wNwCYsjcAPLQ3ANa1NwBwtzcACrk3AK66NwBIvDcA4r03AIa/NwAgwTcAusI3AFTENwDuxTcAksc3ACzJNwDGyjcAYMw3AATONwCezzcAONE3ANLSNwB21DcAENY3AKrXNwBO2TcA6No3AILcNwAc3jcAtt83AFrhNwD04jcAjuQ3ACjmNwDM5zcAZuk3AADrNwCa7DcAPu43ANjvNwBy8TcAFvM3ALD0NwBK9jcA5Pc3AH75NwAi+zcAvPw3AFb+NwDw/zcAlAE4AC4DOADIBDgAYgY4AAYIOACgCTgAOgs4AN4MOAB4DjgAEhA4AKwROABGEzgA6hQ4AIQWOAAeGDgAuBk4AFIbOAD2HDgAkB44ADQgOADOITgAaCM4AAIlOACcJjgAQCg4ANopOACIKzgAIi04ALwuOABWMDgA8DE4AJQzOAAuNTgAyDY4AGI4OAAGOjgAoDs4ADo9OADePjgAeEA4ABJCOACsQzgARkU4AOpGOACESDgAHko4ALhLOABcTTgA9k44AJBQOAAqUjgAzlM4AGhVOAACVzgAplg4AEBaOADaWzgAdF04AA5fOACyYDgATGI4AOZjOACAZTgAGmc4AL5oOABYajgA/Gs4AJZtOAAwbzgAynA4AG5yOAAIdDgAonU4ADx3OADgeDgAeno4ABR8OACufTgASH84AOyAOACGgjgAIIQ4ALqFOABehzgA+Ig4AJKKOAAsjDgA0I04AGqPOAAEkTgAqJI4AEKUOADclTgAdpc4ABCZOAC0mjgATpw4AOidOACCnzgAJqE4AMCiOABapDgA9KU4AJinOAAyqTgAzKo4AHCsOAAKrjgApK84AD6xOADYsjgAfLQ4ABa2OACwtzgASrk4AO66OACIvDgAIr44AMa/OABgwTgA+sI4AJTEOAAuxjgA0sc4AGzJOAAGyzgAoMw4ADrOOADezzgAeNE4ABzTOAC21DgAUNY4AOrXOACO2TgAKNs4AMLcOABc3jgA9t84AJrhOAA04zgAzuQ4AGjmOAAM6DgApuk4AEDrOADk7DgAfu44ABjwOACy8TgATPM4APD0OACK9jgAJPg4AL75OABi+zgA/Pw4AJb+OAAwADkA1AE5AG4DOQAIBTkArAY5AEYIOQDgCTkAegs5ABQNOQC4DjkAUhA5AOwROQCGEzkAIBU5AMQWOQBeGDkA+Bk5AJwbOQA2HTkA0B45AHQgOQAOIjkAqCM5AEIlOQDcJjkAgCg5ABoqOQC0KzkATi05AOguOQCMMDkAJjI5AMozOQBkNTkA/jY5AJg4OQAyOjkA1js5AHA9OQAKPzkApEA5AEhCOQDiQzkAfEU5ABZHOQC6SDkAVEo5AO5LOQCSTTkALE85AMZQOQBgUjkA+lM5AJ5VOQA4VzkA0lg5AGxaOQAQXDkAql05AERfOQDeYDkAgmI5ABxkOQC2ZTkAWmc5APRoOQCOajkAKGw5AMJtOQBmbzkAAHE5AJpyOQA+dDkA2HU5AHJ3OQAMeTkAsHo5AEp8OQDkfTkAfn85ACKBOQC8gjkAVoQ5APCFOQCKhzkALok5AMiKOQBijDkA/I05AKCPOQA6kTkA1JI5AG6UOQASljkArJc5AEaZOQDgmjkAhJw5AB6eOQC4nzkAXKE5APaiOQCQpDkAKqY5AMSnOQBoqTkAAqs5AJysOQA2rjkA2q85AHSxOQAOszkAqLQ5AEy2OQDmtzkAgLk5ABq7OQC+vDkAWL45APK/OQCMwTkAMMM5AMrEOQBkxjkACMg5AKLJOQA8yzkA1sw5AHDOOQAU0DkArtE5AEjTOQDi1DkAfNY5ACDYOQC62TkAVNs5APjcOQCS3jkALOA5ANDhOQBq4zkABOU5AJ7mOQA46DkA3Ok5AHbrOQAQ7TkAqu45AETwOQDo8TkAgvM5ABz1OQDA9jkAWvg5APT5OQCO+zkAMv05AMz+OQBmADoAAAI6AKQDOgA+BToA2AY6AHwIOgAWCjoAsAs6AEoNOgDkDjoAiBA6ACISOgC8EzoAVhU6APoWOgCUGDoALho6AMgbOgBsHToABh86AKAgOgBEIjoA3iM6AHglOgASJzoArCg6AFAqOgDqKzoAhC06AB4vOgC4MDoAXDI6APYzOgCaNToANDc6AM44OgBoOjoADDw6AKY9OgBAPzoA2kA6AHRCOgAYRDoAskU6AExHOgDmSDoAiko6ACRMOgC+TToAYk86APxQOgCWUjoAMFQ6AMpVOgBuVzoACFk6AKJaOgA8XDoA4F06AHpfOgAUYToArmI6AFJkOgDsZToAhmc6ACppOgDEajoAXmw6APhtOgCSbzoANnE6ANByOgBqdDoABHY6AKh3OgBCeToA3Ho6AHZ8OgAafjoAtH86AE6BOgDygjoAjIQ6ACaGOgDAhzoAWok6AP6KOgCYjDoAMo46AMyPOgBmkToACpM6AKSUOgA+ljoA4pc6AHyZOgAWmzoAupw6AFSeOgDunzoAiKE6ACKjOgDGpDoAYKY6APqnOgCUqToAOKs6ANKsOgBsrjoAELA6AKqxOgBEszoA3rQ6AHi2OgAcuDoAtrk6AFC7OgDqvDoAjr46ACjAOgDCwToAXMM6AADFOgCaxjoANMg6ANjJOgByyzoADM06AKbOOgBA0DoA5NE6AH7TOgAY1ToAstY6AFbYOgDw2ToAits6ACTdOgDI3joAYuA6APzhOgCg4zoAOuU6ANTmOgBu6DoACOo6AKzrOgBG7ToA4O46AHrwOgAe8joAuPM6AFL1OgDs9joAhvg6ACr6OgDE+zoAaP06AAL/OgCcADsANgI7ANADOwB0BTsADgc7AKgIOwBCCjsA5gs7AIANOwAaDzsAtBA7AFgSOwDyEzsAjBU7ADAXOwDKGDsAZBo7AP4bOwCYHTsAPB87ANYgOwBwIjsACiQ7AK4lOwBIJzsA4ig7AHwqOwAgLDsAui07AFQvOwD4MDsAkjI7ACw0OwDGNTsAYDc7AAQ5OwCeOjsAODw7ANI9OwB2PzsAEEE7AKpCOwBERDsA6EU7AIJHOwAcSTsAtko7AFpMOwD0TTsAjk87AChROwDMUjsAZlQ7AABWOwCaVzsANFk7ANhaOwByXDsADF47ALBfOwBKYTsA5GI7AH5kOwAiZjsAvGc7AFZpOwD6ajsAlGw7AC5uOwDIbzsAYnE7AAZzOwCgdDsAOnY7ANR3OwBueTsAEns7AKx8OwBQfjsA6n87AISBOwAegzsAuIQ7AFyGOwD2hzsAkIk7ACqLOwDEjDsAaI47AAKQOwCckTsAQJM7ANqUOwB0ljsAGJg7ALKZOwBMmzsA5pw7AICeOwAkoDsAvqE7AFijOwDypDsAlqY7ADCoOwDKqTsAZKs7AAitOwCirjsAPLA7AOCxOwB6szsAFLU7AK62OwBIuDsA7Lk7AIa7OwAgvTsAur47AFTAOwD4wTsAksM7ACzFOwDQxjsAasg7AATKOwCeyzsAQs07ANzOOwB20DsAENI7ALTTOwBO1TsA6NY7AIzYOwAm2jsAwNs7AFrdOwD03jsAmOA7ADLiOwDM4zsAZuU7AArnOwCk6DsAPuo7ANjrOwB87TsAFu87ALDwOwBU8jsA7vM7AIj1OwAi9zsAvPg7AGD6OwD6+zsAlP07AC7/OwDSADwAbAI8AAYEPACgBTwARAc8AN4IPAB4CjwAHAw8ALYNPABQDzwA6hA8AIQSPAAoFDwAwhU8AFwXPAD2GDwAmho8ADQcPADOHTwAaB88AAwhPACmIjwAQCQ8AOQlPAB+JzwAGCk8ALIqPABMLDwA8C08AIovPAAkMTwAvjI8AGI0PAD8NTwAljc8ADA5PADUOjwAbjw8AAg+PACiPzwARkE8AOBCPAB6RDwAFEY8ALhHPABSSTwA7Eo8AJBMPAAqTjwAxE88AF5RPAD4UjwAnFQ8ADZWPADQVzwAalk8AARbPACoXDwAQl48AOZfPACAYTwAGmM8ALRkPABOZjwA8mc8AIxpPAAmazwAwGw8AGRuPAD+bzwAmHE8ADJzPADWdDwAcHY8AAp4PACueTwASHs8AOJ8PAB8fjwAFoA8ALqBPABUgzwA7oQ8AIiGPAAsiDwAxok8AGCLPAD6jDwAno48ADiQPADSkTwAdpM8ABCVPACqljwARJg8AN6ZPACCmzwAHJ08ALaePABQoDwA9KE8AI6jPAAopTwAwqY8AGaoPAAAqjwAmqs8AD6tPADYrjwAcrA8AAyyPACmszwASrU8AOS2PAB+uDwAGLo8ALK7PABWvTwA8L48AIrAPAAuwjwAyMM8AGLFPAAGxzwAoMg8ADrKPADUyzwAbs08ABLPPACs0DwARtI8AODTPAB61TwAHtc8ALjYPABS2jwA9ts8AJDdPAAq3zwAzuA8AGjiPAAC5DwAnOU8ADbnPADa6DwAdOo8AA7sPACo7TwAQu88AObwPACA8jwAGvQ8AL71PABY9zwA8vg8AJb6PAAw/DwAyv08AGT/PAD+AD0AogI9ADwEPQDWBT0AcAc9AAoJPQCuCj0ASAw9APYNPQCQDz0AKhE9AM4SPQBoFD0AAhY9AKYXPQBAGT0A5Bo9AH4cPQAYHj0Ash89AFYhPQDwIj0AiiQ9AC4mPQDIJz0AYik9APwqPQCgLD0AOi49ANQvPQBuMT0AEjM9AKw0PQBGNj0A4Dc9AIQ5PQAeOz0AuDw9AFI+PQDsPz0AkEE9ACpDPQDORD0AaEY9AAJIPQCcST0ANks9ANpMPQB0Tj0ADlA9AKhRPQBMUz0A5lQ9AIBWPQAaWD0AtFk9AFhbPQDyXD0AjF49ADBgPQDKYT0AZGM9AP5kPQCiZj0APGg9ANZpPQBwaz0AFG09AK5uPQBIcD0A4nE9AIZzPQAgdT0AunY9AFR4PQD4eT0Akns9ACx9PQDGfj0AaoA9AASCPQCegz0AOIU9ANyGPQB2iD0AEIo9AKqLPQBEjT0A6I49AIKQPQAckj0AwJM9AFqVPQD0lj0AmJg9ADKaPQDMmz0AZp09AACfPQCkoD0APqI9ANijPQB8pT0AFqc9ALCoPQBKqj0A5Ks9AIitPQAirz0AvLA9AFayPQDwsz0AlLU9AC63PQDSuD0AbLo9AAa8PQCgvT0AOr89AN7APQB4wj0AEsQ9AKzFPQBQxz0A6sg9AITKPQAezD0AuM09AFzPPQD20D0AmtI9ADTUPQDO1T0AaNc9AALZPQCm2j0AQNw9ANrdPQB03z0AGOE9ALLiPQBM5D0A5uU9AIDnPQAk6T0Avuo9AGLsPQD87T0Alu89ADDxPQDK8j0AbvQ9AAj2PQCi9z0APPk9AOD6PQB6/D0AFP49AK7/PQBSAT4A7AI+AIYEPgAqBj4AxAc+AF4JPgD4Cj4Akgw+ADYOPgDQDz4AahE+AAQTPgCoFD4AQhY+ANwXPgB2GT4AGhs+ALQcPgBOHj4A8h8+AIwhPgAmIz4AwCQ+AFomPgD+Jz4AmCk+ADIrPgDMLD4AcC4+AAowPgCkMT4APjM+ANg0PgB8Nj4AFjg+ALA5PgBUOz4A7jw+AIg+PgAiQD4AxkE+AGBDPgD6RD4AlEY+ADhIPgDSST4AbEs+ABBNPgCqTj4ARFA+AN5RPgB4Uz4AHFU+ALZWPgBQWD4A6lk+AIRbPgAoXT4Awl4+AFxgPgAAYj4AmmM+ADRlPgDYZj4Acmg+AAxqPgCmaz4AQG0+AORuPgB+cD4AGHI+ALJzPgBMdT4A8HY+AIp4PgAkej4AyHs+AGJ9PgD8fj4AloA+ADqCPgDUgz4AboU+AAiHPgCsiD4ARoo+AOCLPgB6jT4AFI8+ALiQPgBSkj4A9pM+AJCVPgAqlz4AxJg+AF6aPgACnD4AnJ0+ADafPgDQoD4AdKI+AA6kPgCopT4AQqc+ANyoPgCAqj4AGqw+AL6tPgBYrz4A8rA+AIyyPgAmtD4AyrU+AGS3PgD+uD4AmLo+ADy8PgDWvT4AcL8+AArBPgCuwj4ASMQ+AOLFPgCGxz4AIMk+ALrKPgBUzD4A7s0+AJLPPgAs0T4AxtI+AGDUPgAE1j4Antc+ADjZPgDc2j4Adtw+ABDePgCq3z4ATuE+AOjiPgCC5D4AHOY+ALbnPgBa6T4A9Oo+AI7sPgAo7j4AzO8+AGbxPgAA8z4AmvQ+ADT2PgDY9z4Acvk+AAz7PgCw/D4ASv4+AOT/PgB+AT8AIgM/ALwEPwBWBj8A8Ac/AJQJPwAuCz8AyAw/AGwOPwAGED8AoBE/ADoTPwDUFD8AeBY/ABIYPwCsGT8ARhs/AOocPwCEHj8AHiA/ALghPwBSIz8A9iQ/AJAmPwA0KD8Azik/AGgrPwACLT8AnC4/AEAwPwDaMT8AdDM/AA41PwCoNj8ATDg/AOY5PwCAOz8AJD0/AL4+PwBYQD8A8kE/AJZDPwAwRT8AykY/AGRIPwAISj8Aoks/ADxNPwDWTj8AcFA/ABRSPwCuUz8ASFU/AOxWPwCGWD8AIFo/ALpbPwBeXT8A+F4/AJJgPwAsYj8A0GM/AGplPwAEZz8Anmg/AEJqPwDcaz8Adm0/ABBvPwC0cD8ATnI/AOhzPwCCdT8AHHc/AMB4PwBaej8A9Hs/AJh9PwAyfz8AzIA/AGaCPwAKhD8ApIU/AD6HPwDYiD8AfIo/ABaMPwCwjT8ASo8/AO6QPwCIkj8AIpQ/ALyVPwBglz8A+pg/AJSaPwAunD8AyJ0/AGyfPwAGoT8AoKI/AESkPwDepT8AeKc/ABKpPwCsqj8AUKw/AOqtPwCErz8AKLE/AMKyPwBctD8AALY/AJq3PwA0uT8Azro/AGi8PwAMvj8Apr8/AEDBPwDawj8AdMQ/ABjGPwCyxz8ATMk/APDKPwCKzD8AJM4/AL7PPwBi0T8A/NI/AJbUPwAw1j8A1Nc/AG7ZPwAI2z8Aotw/ADzePwDg3z8AeuE/ABTjPwC45D8AUuY/AOznPwCG6T8AKus/AMTsPwBe7j8A+O8/AJzxPwA28z8A0PQ/AGr2PwAE+D8AqPk/AEL7PwDc/D8AgP4/ABoAQAC0AUAATgNAAPIEQACMBkAAJghAAMAJQABkC0AA/gxAAJgOQAAyEEAAzBFAAHATQAAKFUAApBZAAEgYQADiGUAAfBtAACAdQAC6HkAAVCBAAO4hQACII0AALCVAAMYmQABgKEAA+ilAAJQrQAA4LUAA0i5AAGwwQAAQMkAAqjNAAEQ1QADeNkAAgjhAABw6QAC2O0AAUD1AAPQ+QACOQEAAKEJAAMJDQABcRUAAAEdAAJpIQAA0SkAA2EtAAHJNQAAMT0AAplBAAEpSQADkU0AAflVAABhXQAC8WEAAVlpAAPBbQACKXUAAJF9AAMhgQABiYkAA/GNAAKBlQAA6Z0AA1GhAAHhqQAASbEAArG1AAEZvQADgcEAAhHJAAB50QAC4dUAAUndAAOx4QACQekAAKnxAAMR9QABof0AAAoFAAJyCQAA2hEAA2oVAAHSHQAAOiUAAqIpAAEyMQADmjUAAgI9AABqRQAC0kkAAWJRAAPKVQACMl0AAMJlAAMqaQABknEAA/p1AAKKfQAA8oUAA1qJAAHCkQAAUpkAArqdAAEipQADiqkAAfKxAACCuQAC6r0AAVLFAAPiyQACStEAALLZAAMa3QABquUAABLtAAJ68QAA4vkAA3L9AAHbBQAAQw0AAqsRAAE7GQADox0AAgslAABzLQADAzEAAWs5AAPTPQACO0UAAKNNAAMzUQABm1kAACthAAKTZQAA+20AA2NxAAHLeQAAW4EAAsOFAAErjQADk5EAAiOZAACLoQAC86UAAVutAAPrsQACU7kAALvBAAMjxQABs80AABvVAAKD2QAA6+EAA1PlAAHj7QAAS/UAArP5AAFAAQQDqAUEAhANBAB4FQQDCBkEAXAhBAPYJQQCQC0EANA1BAM4OQQBoEEEAAhJBAJwTQQBAFUEA2hZBAHQYQQAYGkEAshtBAEwdQQDmHkEAiiBBACQiQQC+I0EAWCVBAPwmQQCWKEEAMCpBAMorQQBkLUEACC9BAKIwQQA8MkEA4DNBAHo1QQAUN0EArjhBAEg6QQDsO0EAhj1BACA/QQDEQEEAXkJBAPhDQQCSRUEANkdBANBIQQBqSkEABExBAKhNQQBCT0EA3FBBAHZSQQAQVEEAtFVBAE5XQQDoWEEAjFpBACZcQQDAXUEAWl9BAP5gQQCYYkEAMmRBAMxlQQBwZ0EACmlBAKRqQQA+bEEA2G1BAHxvQQAWcUEAsHJBAFR0QQDudUEAiHdBACJ5QQDGekEAYHxBAPp9QQCUf0EAOIFBANKCQQBshEEABoZBAKCHQQBEiUEA3opBAHiMQQAcjkEAto9BAFCRQQDqkkEAjpRBACiWQQDCl0EAXJlBAACbQQCanEEANJ5BAM6fQQBooUEADKNBAKakQQBApkEA5KdBAH6pQQAYq0EAsqxBAFauQQDwr0EAirFBACSzQQDItEEAYrZBAPy3QQCWuUEAMLtBANS8QQBuvkEACMBBAKzBQQBGw0EA4MRBAITGQQAeyEEAuMlBAFLLQQDszEEAkM5BACrQQQDE0UEAXtNBAPjUQQCc1kEANthBANDZQQBq20EADt1BAKjeQQBM4EEA5uFBAIDjQQAa5UEAtOZBAFjoQQDy6UEAjOtBACbtQQDA7kEAZPBBAP7xQQCY80EAPPVBANb2QQBw+EEAFPpBAK77QQBI/UEA4v5BAHwAQgAgAkIAugNCAFQFQgDuBkIAiAhCACwKQgDGC0IAYA1CAPoOQgCeEEIAOBJCANwTQgB2FUIAEBdCAKoYQgBEGkIA6BtCAIIdQgAcH0IAtiBCAFoiQgD0I0IAjiVCACgnQgDCKEIAZipCAAAsQgCaLUIAPi9CANgwQgByMkIADDRCAKY1QgBKN0IA5DhCAH46QgAiPEIAvD1CAFY/QgDwQEIAlEJCAC5EQgDIRUIAYkdCAAZJQgCgSkIAOkxCANRNQgBuT0IAElFCAKxSQgBGVEIA6lVCAIRXQgAeWUIAuFpCAFxcQgD2XUIAkF9CACphQgDOYkIAaGRCAAJmQgCcZ0IANmlCANpqQgB0bEIADm5CALJvQgBMcUIA5nJCAIB0QgAkdkIAvndCAFh5QgDyekIAlnxCADB+QgDKf0IAZIFCAAiDQgCihEIAPIZCANaHQgB6iUIAFItCAK6MQgBIjkIA7I9CAIaRQgAgk0IAzpRCAGiWQgACmEIApplCAECbQgDanEIAdJ5CAA6gQgCooUIATKNCAOakQgCApkIAJKhCAL6pQgBYq0IA8qxCAJauQgAwsEIAyrFCAGSzQgD+tEIAorZCADy4QgDWuUIAertCABS9QgCuvkIASMBCAOzBQgCGw0IAIMVCALrGQgBeyEIA+MlCAJLLQgAszUIAxs5CAGrQQgAE0kIAqNNCAELVQgDc1kIAdthCABDaQgC020IATt1CAOjeQgCC4EIAHOJCAMDjQgBa5UIA9OZCAJjoQgAy6kIAzOtCAGbtQgAK70IApPBCAD7yQgDY80IAfPVCABb3QgCw+EIASvpCAOT7QgCI/UIAIv9CALwAQwBgAkMA+gNDAJQFQwAuB0MA0ghDAGwKQwAGDEMAoA1DAEQPQwDeEEMAeBJDABIUQwC2FUMAUBdDAOoYQwCEGkMAKBxDAMIdQwBcH0MA9iBDAJoiQwA0JEMAziVDAGgnQwAMKUMApipDAEAsQwDaLUMAdC9DABgxQwCyMkMAVjRDAPA1QwCKN0MAJDlDAL46QwBYPEMA/D1DAJY/QwAwQUMA1EJDAG5EQwAIRkMAokdDAEZJQwDgSkMAekxDABROQwC4T0MAUlFDAOxSQwCGVEMAIFZDAMRXQwBeWUMA+FpDAJxcQwA2XkMA0F9DAGphQwAOY0MAqGRDAEJmQwDcZ0MAgGlDABprQwC0bEMATm5DAOhvQwCMcUMAJnNDAMB0QwBkdkMA/ndDAJh5QwAye0MA1nxDAHB+QwAKgEMApIFDAD6DQwDihEMAfIZDABaIQwC6iUMAVItDAO6MQwCIjkMALJBDAMaRQwBgk0MA+pRDAJ6WQwA4mEMA0plDAGybQwAGnUMAqp5DAESgQwDeoUMAgqNDABylQwC2pkMAUKhDAPSpQwCOq0MAKK1DAMKuQwBcsEMAALJDAJqzQwA0tUMAzrZDAHK4QwAMukMAprtDAEq9QwDkvkMAfsBDABjCQwCyw0MAVsVDAPDGQwCKyEMAJMpDAMjLQwBizUMABs9DAKDQQwA60kMA1NNDAG7VQwAS10MArNhDAEbaQwDg20MAet1DAB7fQwC44EMAUuJDAPbjQwCQ5UMAKudDAMToQwBo6kMAAuxDAJztQwA270MA2vBDAHTyQwAO9EMAqPVDAEL3QwDm+EMAgPpDABr8QwC+/UMAWP9DAPIARACMAkQAMAREAMoFRABkB0QA/ghEAKIKRAA8DEQA1g1EAHAPRAAKEUQArhJEAEgURADiFUQAhhdEACAZRAC6GkQAVBxEAPgdRACSH0QALCFEAMYiRABgJEQABCZEAJ4nRAA4KUQA3CpEAHYsRAAQLkQAqi9EAE4xRADoMkQAgjREABw2RADAN0QAWjlEAPQ6RACOPEQAKD5EAMw/RABmQUQAAENEAKRERAA+RkQA2EdEAHJJRAAWS0QAsExEAEpORADkT0QAiFFEACJTRAC8VEQAYFZEAARYRACeWUQAOFtEANJcRAB2XkQAEGBEAKphRABEY0QA6GREAIJmRAAcaEQAtmlEAFprRAD0bEQAjm5EADJwRADMcUQAZnNEAAB1RACadkQAPnhEANh5RABye0QADH1EALB+RABKgEQA5IFEAIiDRAAihUQAvIZEAFaIRAD6iUQAlItEAC6NRADIjkQAbJBEAAaSRACgk0QAOpVEANSWRAB4mEQAEppEAKybRABQnUQA6p5EAISgRAAeokQAwqNEAFylRAD2pkQAkKhEADSqRADOq0QAaK1EAAKvRACcsEQAQLJEANqzRAB0tUQAGLdEALK4RABMukQA5rtEAIq9RAAkv0QAvsBEAFjCRAD8w0QAlsVEADDHRADKyEQAZMpEAAjMRACizUQAPM9EAODQRAB60kQAFNREAK7VRABS10QA7NhEAIbaRAAg3EQAut1EAF7fRAD44EQAkuJEADbkRADQ5UQAaudEAATpRACo6kQAQuxEANztRAB270QAEPFEALTyRABO9EQA6PVEAIz3RAAm+UQAwPpEAFr8RAD+/UQAmP9EADIBRQDMAkUAcARFAAoGRQCkB0UAPglFANgKRQB8DEUAFg5FALAPRQBUEUUA7hJFAIgURQAiFkUAxhdFAGAZRQD6GkUAlBxFADgeRQDSH0UAbCFFAAYjRQCgJEUARCZFAN4nRQB4KUUAHCtFALYsRQBQLkUA6i9FAI4xRQAoM0UAwjRFAFw2RQAAOEUAmjlFADQ7RQDOPEUAaD5FAAxARQCmQUUAQENFAORERQB+RkUAGEhFALJJRQBWS0UA8ExFAIpORQAkUEUAyFFFAGJTRQD8VEUAllZFADBYRQDUWUUAbltFAAhdRQCsXkUARmBFAOBhRQB6Y0UAHmVFALhmRQBSaEUA7GlFAJBrRQAqbUUAxG5FAF5wRQD4cUUAnHNFADZ1RQDQdkUAdHhFAA56RQCoe0UAQn1FAOZ+RQCAgEUAGoJFAL6DRQBYhUUA8oZFAIyIRQAmikUAyotFAGSNRQD+jkUAmJBFADKSRQDWk0UAcJVFAAqXRQCumEUASJpFAOKbRQB8nUUAIJ9FALqgRQBUokUA7qNFAJKlRQAsp0UAxqhFAGCqRQD6q0UAnq1FADivRQDSsEUAdrJFABC0RQCqtUUARLdFAOi4RQCCukUAHLxFALa9RQBav0UA9MBFAI7CRQAoxEUAwsVFAGbHRQAAyUUAmspFAD7MRQDYzUUAcs9FAAzRRQCw0kUAStRFAOTVRQB+10UAItlFALzaRQBW3EUA8N1FAIrfRQAu4UUAyOJFAGLkRQAG5kUAoOdFADrpRQDU6kUAeOxFABLuRQCs70UARvFFAODyRQCE9EUAHvZFALj3RQBS+UUA9vpFAJD8RQAq/kUAzv9FAGgBRgACA0YAnARGADYGRgDaB0YAdAlGAA4LRgCoDEYATA5GAOYPRgCKEUYAJBNGAL4URgBYFkYA8hdGAJYZRgAwG0YAyhxGAGQeRgAIIEYAoiFGADwjRgDWJEYAeiZGABQoRgCuKUYASCtGAOwsRgCGLkYAIDBGALoxRgBUM0YA+DRGAJI2RgAsOEYA0DlGAGo7RgAEPUYAnj5GADhARgDcQUYAdkNGABBFRgC0RkYATkhGAOhJRgCCS0YAJk1GAMBORgBaUEYA9FFGAJhTRgAyVUYAzFZGAGZYRgAAWkYApFtGAD5dRgDYXkYAfGBGABZiRgCwY0YASmVGAO5mRgCIaEYAImpGALxrRgBgbUYA+m5GAJRwRgAuckYAyHNGAGx1RgAGd0YAoHhGAER6RgDee0YAeH1GABJ/RgC2gEYAUIJGAOqDRgCEhUYAKIdGAMKIRgBcikYA9otGAJCNRgA0j0YAzpBGAGiSRgAMlEYAppVGAECXRgDamEYAfppGABicRgCynUYATJ9GAPCgRgCKokYAJKRGAL6lRgBYp0YA/KhGAJaqRgAwrEYA1K1GAG6vRgAIsUYAorJGADy0RgDgtUYAerdGABS5RgC4ukYAUrxGAOy9RgCGv0YAKsFGAMTCRgBexEYA+MVGAJzHRgA2yUYA0MpGAGrMRgAEzkYAqM9GAELRRgDc0kYAgNRGABrWRgC010YATtlGAPLaRgCM3EYAJt5GAMDfRgBa4UYA/uJGAJjkRgAy5kYAzOdGAHDpRgAK60YApOxGAEjuRgDi70YAfPFGABbzRgC69EYAVPZGAO73RgCI+UYAIvtGAMb8RgBg/kYA+v9GAJ4BRwA4A0cA0gRHAGwGRwAQCEcAqglHAEQLRwDeDEcAgg5HABwQRwC2EUcAUBNHAOoURwCOFkcAKBhHAMIZRwBmG0cAAB1HAJoeRwA0IEcA2CFHAHIjRwAMJUcApiZHAEAoRwDkKUcAfitHABgtRwC8LkcAVjBHAPAxRwCKM0cALjVHAMg2RwBiOEcA/DlHAKA7RwA6PUcA1D5HAG5ARwAIQkcArENHAEZFRwDgRkcAhEhHAB5KRwC4S0cAUk1HAPZORwCQUEcAKlJHAMRTRwBeVUcAAldHAJxYRwA2WkcA0FtHAHRdRwAOX0cAsmBHAExiRwDmY0cAgGVHABpnRwC+aEcAWGpHAPJrRwCMbUcAJm9HAMpwRwBkckcA/nNHAKJ1RwA8d0cA1nhHAHB6RwAUfEcArn1HAEh/RwDigEcAfIJHACCERwC6hUcAVIdHAO6IRwCSikcALIxHAMaNRwBqj0cABJFHAJ6SRwA4lEcA3JVHAHaXRwAQmUcAqppHAEScRwDonUcAgp9HAByhRwC2okcAWqRHAPSlRwCOp0cAMqlHAMyqRwBmrEcAAK5HAKSvRwA+sUcA2LJHAHK0RwAMtkcAsLdHAEq5RwDkukcAfrxHACK+RwC8v0cAVsFHAPrCRwCUxEcALsZHAMjHRwBsyUcABstHAKDMRwA6zkcA1M9HAHjRRwAS00cArNRHAFDWRwDq10cAhNlHAB7bRwDC3EcAXN5HAPbfRwCQ4UcAKuNHAM7kRwBo5kcAAuhHAJzpRwBA60cA2uxHAHTuRwAO8EcAsvFHAEzzRwDm9EcAgPZHACT4RwC++UcAWPtHAPL8RwCW/kcAMABIAMoBSABuA0gACAVIAKIGSAA8CEgA4AlIAHoLSAAUDUgArg5IAFIQSADsEUgAhhNIACAVSADEFkgAXhhIAPgZSACSG0gALB1IANAeSABqIEgABCJIAKgjSABCJUgA3CZIAHYoSAAaKkgAtCtIAE4tSADoLkgAgjBIACYySADAM0gAWjVIAPQ2SACYOEgAMjpIAMw7SABwPUgACj9IAKRASAA+QkgA4kNIAHxFSAAWR0gAsEhIAFRKSADuS0gAiE1IACJPSAC8UEgAYFJIAPpTSACUVUgAOFdIANJYSABsWkgABlxIAKpdSABEX0gA3mBIAHhiSAASZEgAtmVIAFBnSADqaEgAhGpIAChsSADCbUgAXG9IAABxSACackgANHRIAM51SAByd0gADHlIAKZ6SABAfEgA5H1IAH5/SAAYgUgAsoJIAFaESADwhUgAiodIACSJSAC+ikgAYoxIAPyNSACWj0gAMJFIANSSSABulEgACJZIAKyXSABGmUgA4JpIAHqcSAAenkgAuJ9IAFKhSADsokgAhqRIACqmSADEp0gAXqlIAPiqSACcrEgANq5IANCvSAB0sUgADrNIAKi0SABCtkgA5rdIAIC5SAAau0gAtLxIAE6+SADyv0gAjMFIACbDSADKxEgAZMZIAP7HSACYyUgAPMtIANbMSABwzkgACtBIAK7RSABI00gA4tRIAHzWSAAW2EgAutlIAFTbSADu3EgAiN5IACzgSADG4UgAYONIAATlSACe5kgAOOhIANLpSAB260gAEO1IAKruSABE8EgA3vFIAILzSAAc9UgAtvZIAFD4SAD0+UgAjvtIACj9SADM/kgAZgBJAAACSQCaA0kAPgVJANgGSQByCEkADApJAKYLSQBKDUkA5A5JAH4QSQAYEkkAvBNJAFYVSQDwFkkAlBhJAC4aSQDIG0kAYh1JAAYfSQCgIEkAOiJJANQjSQBuJUkAEidJAKwoSQBGKkkA6itJAIQtSQAeL0kAuDBJAFwySQD2M0kAkDVJACo3SQDEOEkAaDpJAAI8SQCcPUkANj9JANpASQB0QkkADkRJAKhFSQBMR0kA5khJAIBKSQAaTEkAvk1JAFhPSQDyUEkAllJJADBUSQDKVUkAZFdJAAhZSQCiWkkAPFxJANZdSQB6X0kAFGFJAK5iSQBIZEkA7GVJAIZnSQAgaUkAumpJAFRsSQD4bUkAkm9JACxxSQDGckkAanRJAAR2SQCed0kAQnlJANx6SQB2fEkAEH5JAKp/SQBOgUkA6IJJAIKESQAchkkAwIdJAFqJSQD0ikkAmIxJADKOSQDMj0kAZpFJAAqTSQCklEkAPpZJANiXSQBymUkAFptJALCcSQBKnkkA5J9JAIihSQAio0kAvKRJAGCmSQD6p0kAlKlJAC6rSQDSrEkAbK5JAAawSQCgsUkAOrNJAN60SQB4tkkAErhJAKy5SQBQu0kA6rxJAIS+SQAewEkAwsFJAGbDSQAAxUkApMZJAD7ISQDYyUkAfMtJABbNSQCwzkkAStBJAO7RSQCI00kAItVJALzWSQBg2EkA+tlJAJTbSQAu3UkAyN5JAGzgSQAG4kkAoONJADrlSQDe5kkAeOhJABLqSQC260kAUO1JAOruSQCE8EkAKPJJAMLzSQBc9UkA9vZJAJD4SQA0+kkAzvtJAGj9SQAC/0kApgBKAEACSgDaA0oAfgVKABgHSgCyCEoATApKAPALSgCKDUoAJA9KAL4QSgBYEkoA/BNKAJYVSgAwF0oAyhhKAG4aSgAIHEoAoh1KAEYfSgDgIEoAeiJKABQkSgC4JUoAUidKAOwoSgCGKkoAICxKAMQtSgBeL0oA+DBKAJIySgA2NEoA0DVKAGo3SgAOOUoAqDpKAEI8SgDcPUoAgD9KABpBSgC0QkoATkRKAOhFSgCMR0oAJklKAMBKSgBkTEoA/k1KAJhPSgAyUUoA1lJKAHBUSgAKVkoApFdKAD5ZSgDiWkoAfFxKABZeSgCwX0oAVGFKAO5iSgCIZEoALGZKAMZnSgBgaUoA+mpKAJRsSgA4bkoA0m9KAGxxSgAQc0oAqnRKAER2SgDed0oAgnlKABx7SgC2fEoAUH5KAOp/SgCOgUoAKINKAMKESgBchkoAAIhKAJqJSgA0i0oA2IxKAHKOSgAMkEoAppFKAECTSgDklEoAfpZKABiYSgCymUoAVptKAPCcSgCKnkoALqBKAMihSgBio0oA/KRKAKCmSgA6qEoA1KlKAG6rSgAIrUoArK5KAEawSgDgsUoAerNKAB61SgC4tkoAUrhKAPa5SgCQu0oAKr1KAMS+SgBowEoAAsJKAJzDSgA2xUoA0MZKAHTISgAOykoAqMtKAEzNSgDmzkoAgNBKABrSSgC+00oAWNVKAPLWSgCM2EoAJtpKAMrbSgBk3UoA/t5KAJjgSgA84koA1uNKAHDlSgAU50oAruhKAEjqSgDi60oAfO1KACDvSgC68EoAVPJKAO7zSgCS9UoALPdKAMb4SgBq+koABPxKAJ79SgA4/0oA3ABLAHYCSwAQBEsAqgVLAEQHSwDoCEsAggpLABwMSwC2DUsAWg9LAPQQSwCOEksAMhRLAMwVSwBmF0sAABlLAKQaSwA+HEsA2B1LAHIfSwAMIUsAsCJLAEokSwDkJUsAiCdLACIpSwC8KksAVixLAPotSwCUL0sALjFLAMgySwBsNEsABjZLAKA3SwA6OUsA1DpLAHg8SwASPksArD9LAEZBSwDqQksAhERLAB5GSwDCR0sAXElLAPZKSwCQTEsAKk5LAM5PSwBoUUsAAlNLAJxUSwBAVksA2ldLAHRZSwAYW0sAslxLAExeSwDmX0sAimFLACRjSwC+ZEsAWGZLAPJnSwCWaUsAMGtLAMpsSwBkbksACHBLAKJxSwA8c0sA4HRLAHp2SwAUeEsArnlLAFJ7SwDsfEsAhn5LACCASwC6gUsAXoNLAPiESwCShksALIhLANCJSwBqi0sABI1LAKiOSwBCkEsA3JFLAHaTSwAalUsAvpZLAFiYSwDymUsAlptLADCdSwDKnksAZKBLABKiSwCso0sAUKVLAOqmSwCEqEsAHqpLALirSwBcrUsA9q5LAJCwSwA0sksAzrNLAGi1SwACt0sAprhLAEC6SwDau0sAdL1LABi/SwCywEsATMJLAObDSwCAxUsAJMdLAL7ISwBYyksA/MtLAJbNSwAwz0sAytBLAG7SSwAI1EsAotVLADzXSwDg2EsAetpLABTcSwCu3UsASN9LAOzgSwCG4ksAIORLALrlSwBe50sA+OhLAJLqSwA27EsA0O1LAGrvSwAE8UsAqPJLAEL0SwDc9UsAdvdLABD5SwC0+ksATvxLAOj9SwCC/0sAJgFMAMACTABaBEwA/gVMAJgHTAAyCUwAzApMAHAMTAAKDkwApA9MAD4RTADYEkwAfBRMABYWTACwF0wAVBlMAO4aTACIHEwAIh5MAMYfTABgIUwA+iJMAJQkTAAuJkwA0idMAGwpTAAGK0wAoCxMAEQuTADeL0wAeDFMABwzTAC2NEwAUDZMAOo3TACOOUwAKDtMAMI8TABcPkwA9j9MAJpBTAA0Q0wAzkRMAGhGTAAMSEwApklMAEBLTADkTEwAfk5MABhQTACyUUwAVlNMAPBUTACKVkwAJFhMAMhZTABiW0wA/FxMAJZeTAAwYEwA1GFMAG5jTAAIZUwAomZMAEZoTADgaUwAemtMAB5tTAC4bkwAUnBMAOxxTACQc0wAKnVMAMR2TABeeEwA+HlMAJx7TAA2fUwA0H5MAHSATAAOgkwAqINMAEKFTADchkwAgIhMABqKTAC0i0wATo1MAPKOTACMkEwAJpJMAMqTTABklUwA/pZMAJiYTAA8mkwA1ptMAHCdTAAKn0wApKBMAEiiTADio0wAfKVMABanTAC6qEwAVKpMAO6rTACSrUwALK9MAMawTABgskwABLRMAJ61TAA4t0wA0rhMAGy6TAAQvEwAqr1MAES/TADewEwAgsJMABzETAC2xUwAWsdMAPTITACOykwAKMxMAMzNTABmz0wAANFMAJrSTAA01EwA2NVMAHLXTAAM2UwAptpMAErcTADk3UwAft9MACLhTAC84kwAVuRMAPDlTACU50wALulMAMjqTABi7EwA/O1MAKDvTAA68UwA1PJMAG70TAAS9kwArPdMAEb5TADq+kwAhPxMAB7+TAC4/0wAUgFNAPYCTQCQBE0AKgZNAMQHTQBoCU0AAgtNAJwMTQBADk0A2g9NAHQRTQAOE00AshRNAEwWTQDmF00AgBlNABobTQC+HE0AWB5NAPIfTQCMIU0AMCNNAMokTQBkJk0ACChNAKIpTQA8K00A1ixNAHouTQAUME0ArjFNAEgzTQDiNE0AhjZNACA4TQC6OU0AVDtNAPg8TQCSPk0ALEBNANBBTQBqQ00ABEVNAJ5GTQBCSE0A3ElNAHZLTQAQTU0Aqk5NAE5QTQDoUU0AglNNABxVTQDAVk0AWlhNAPRZTQCOW00AMl1NAMxeTQBmYE0AAGJNAKRjTQA+ZU0A2GZNAHJoTQAWak0AsGtNAEptTQDkbk0AiHBNACJyTQC8c00AVnVNAPp2TQCUeE0ALnpNANJ7TQBsfU0ABn9NAKCATQA6gk0A3oNNAHiFTQASh00ArIhNAFCKTQDqi00AhI1NACiPTQDCkE0AXJJNAPaTTQCalU0ANJdNAM6YTQBomk0AApxNAKadTQBAn00A2qBNAHSiTQAYpE0AsqVNAEynTQDwqE0AiqpNACSsTQC+rU0AYq9NAPywTQCWsk0AMLRNAMq1TQBut00ACLlNAKK6TQBGvE0A4L1NAHq/TQAUwU0ArsJNAFLETQDsxU0AhsdNACDJTQDEyk0AXsxNAPjNTQCcz00ANtFNANDSTQBq1E0ADtZNAKjXTQBC2U0A3NpNAHbcTQAa3k0AtN9NAE7hTQDy4k0AjORNACbmTQDA500AWulNAP7qTQCY7E0AMu5NANbvTQBw8U0ACvNNAKT0TQBI9k0A4vdNAHz5TQAW+00AsPxNAFT+TQDu/00AiAFOACIDTgDGBE4AYAZOAPoHTgCeCU4AOAtOANIMTgBsDk4ABhBOAKoRTgBEE04A3hROAHgWTgAcGE4AthlOAFAbTgDqHE4Ajh5OACggTgDCIU4AZiNOAAAlTgCaJk4ANChOAM4pTgByK04ADC1OAKYuTgBAME4A5DFOAH4zTgAYNU4AvDZOAFY4TgDwOU4AijtOAC49TgDIPk4AYkBOAPxBTgCWQ04AOkVOANRGTgBuSE4ACEpOAKxLTgBGTU4A4E5OAIRQTgAeUk4AuFNOAFJVTgDsVk4AkFhOACpaTgDEW04AXl1OAAJfTgCcYE4ANmJOANpjTgB0ZU4ADmdOAKhoTgBCak4A5mtOAIBtTgAab04AtHBOAFhyTgDyc04AjHVOACZ3TgDKeE4AZHpOAP57TgCifU4APH9OANaATgBwgk4ACoROAK6FTgBIh04A4ohOAHyKTgAgjE4Auo1OAFSPTgDukE4AkpJOACyUTgDGlU4AapdOAASZTgCemk4AOJxOANKdTgB2n04AEKFOAKqiTgBEpE4A6KVOAIKnTgAcqU4AwKpOAFqsTgD0rU4Ajq9OADKxTgDMsk4AZrROAAC2TgCat04APrlOANi6TgByvE4ADL5OALC/TgBKwU4A5MJOAIjETgAixk4AvMdOAFbJTgD6yk4AlMxOAC7OTgDIz04AYtFOAAbTTgCg1E4AOtZOANTXTgB42U4AEttOAKzcTgBQ3k4A6t9OAIThTgAe404AwuROAFzmTgD2504AkOlOACrrTgDO7E4AaO5OAALwTgCc8U4AQPNOANr0TgB09k4AGPhOALL5TgBM+04A5vxOAID+TgAkAE8AvgFPAFgDTwDyBE8AlgZPADAITwDKCU8AZAtPAAgNTwCiDk8APBBPAOARTwB6E08AFBVPAK4WTwBIGE8A7BlPAIYbTwAgHU8AxB5PAF4gTwD4IU8AkiNPACwlTwDQJk8AaihPAAQqTwCoK08AQi1PANwuTwB2ME8AGjJPALQzTwBONU8A6DZPAII4TwAmOk8AwDtPAFo9TwD0Pk8AmEBPADJCTwDMQ08AcEVPAApHTwCkSE8APkpPANhLTwB8TU8AFk9PALBQTwBUUk8A7lNPAIhVTwAiV08AxlhPAGBaTwD6W08AlF1PAC5fTwDSYE8AbGJPAAZkTwCgZU8ARGdPAN5oTwB4ak8AHGxPALZtTwBQb08A6nBPAI5yTwAodE8AwnVPAFx3TwD2eE8AmnpPADR8TwDOfU8AaH9PAAyBTwCmgk8AQIRPAOSFTwB+h08AGIlPALKKTwBWjE8A8I1PAIqPTwAkkU8AvpJPAGKUTwD8lU8AlpdPADCZTwDUmk8AbpxPAAieTwCsn08ARqFPAOCiTwB6pE8AHqZPALinTwBSqU8A7KpPAIasTwAqrk8AxK9PAF6xTwD4sk8AnLRPADa2TwDQt08AarlPAA67TwCovE8AQr5PANy/TwCAwU8AGsNPALTETwBYxk8A8sdPAIzJTwAmy08AysxPAGTOTwD+z08AmNFPADLTTwDW1E8AcNZPAArYTwCk2U8ASNtPAOLcTwB83k8AIOBPALrhTwBU408A7uRPAJLmTwAs6E8AxulPAGDrTwD67E8Anu5PADjwTwDS8U8AbPNPABD1TwCq9k8ARPhPAOj5TwCC+08AHP1PALb+TwBaAFAA9AFQAI4DUAAoBVAAwgZQAGYIUAAAClAAmgtQADQNUADYDlAAchBQAAwSUACwE1AAShVQAOQWUAB+GFAAGBpQALwbUABWHVAA8B5QAIogUAAuIlAAyCNQAGIlUAD8JlAAoChQADoqUADUK1AAeC1QABIvUACsMFAARjJQAOAzUACENVAAHjdQALg4UABSOlAA9jtQAJA9UAAqP1AAzkBQAGhCUAACRFAAnEVQADZHUADaSFAAdEpQAA5MUACoTVAATE9QAOZQUACAUlAAGlRQAL5VUABYV1AA8lhQAIxaUAAwXFAAyl1QAGRfUAD+YFAAomJQADxkUADWZVAAemdQABRpUACualAASGxQAOJtUACGb1AAIHFQALpyUABedFAA+HVQAJJ3UAAseVAAxnpQAGp8UAAEflAAnn9QADiBUADcglAAdoRQABCGUACqh1AATolQAOiKUACCjFAAJo5QAMCPUABakVAA9JJQAI6UUAAyllAAzJdQAGaZUAAAm1AApJxQAD6eUADYn1AAcqFQABajUACwpFAASqZQAO6nUACIqVAAIqtQALysUABWrlAA+q9QAJSxUAAus1AAyLRQAGy2UAAGuFAAoLlQADq7UADevFAAeL5QABLAUAC2wVAAUMNQAOrEUACExlAAHshQAMLJUABcy1AA9sxQAJDOUAA00FAAztFQAGjTUAAC1VAAptZQAEDYUADa2VAAfttQABjdUACy3lAATOBQAObhUACK41AAJOVQAL7mUABY6FAA/OlQAJbrUAAw7VAA1O5QAG7wUAAI8lAAovNQAEb1UADg9lAAevhQABT6UAC4+1AAUv1QAOz+UACGAFEAIAJRAMQDUQBeBVEA+AZRALAIUQBKClEA5AtRAIgNUQAiD1EAvBBRAGASUQD6E1EAlBVRAC4XUQDIGFEAbBpRAAYcUQCgHVEAOh9RAN4gUQB4IlEAEiRRAKwlUQBQJ1EA6ihRAIQqUQAeLFEAwi1RAFwvUQD2MFEAkDJRADQ0UQDONVEAaDdRAAw5UQCmOlEAQDxRANo9UQB0P1EAGEFRALJCUQBMRFEA5kVRAIpHUQAkSVEAvkpRAFhMUQDyTVEAlk9RADBRUQDUUlEAblRRAAhWUQCiV1EARllRAOBaUQB6XFEAFF5RAK5fUQBSYVEA7GJRAIZkUQAgZlEAxGdRAF5pUQD4alEAkmxRADZuUQDQb1EAanFRAA5zUQCodFEAQnZRANx3UQB2eVEAGntRALR8UQBOflEA6H9RAIyBUQAmg1EAwIRRAGSGUQD+h1EAmIlRADKLUQDMjFEAcI5RAAqQUQCkkVEAPpNRAOKUUQB8llEAFphRALqZUQBUm1EA7pxRAIieUQAioFEAxqFRAGCjUQD6pFEAlKZRADioUQDSqVEAbKtRAAatUQCqrlEARLBRAN6xUQB4s1EAHLVRALa2UQBQuFEA6rlRAI67UQAovVEAwr5RAFzAUQAAwlEAmsNRADTFUQDYxlEAcshRAAzKUQCmy1EAQM1RAOTOUQB+0FEAGNJRALLTUQBW1VEA8NZRAIrYUQAk2lEAyNtRAGLdUQD83lEAoOBRADriUQDU41EAbuVRAAjnUQCs6FEARupRAODrUQB67VEAHu9RALjwUQBS8lEA7PNRAJD1UQAq91EAxPhRAGj6UQAC/FEAnP1RADb/UQDQAFIAdAJSAA4EUgCoBVIAQgdSAOYIUgCAClIAGgxSALQNUgBYD1IA8hBSAIwSUgAwFFIAyhVSAGQXUgD+GFIAmBpSADwcUgDWHVIAcB9SAAohUgCuIlIASCRSAOIlUgB8J1IAIClSALoqUgBULFIA+C1SAJIvUgAsMVIAxjJSAGA0UgAENlIAnjdSADg5UgDSOlIAdjxSABA+UgCqP1IAREFSAOhCUgCCRFIAHEZSAMBHUgBaSVIA9EpSAI5MUgAoTlIAzE9SAGZRUgAAU1IAmlRSAD5WUgDYV1IAcllSAAxbUgCwXFIASl5SAORfUgCIYVIAImNSALxkUgBWZlIA8GdSAJRpUgAua1IAyGxSAGJuUgAGcFIAoHFSADpzUgDUdFIAeHZSABJ4UgCseVIAUHtSAOp8UgCEflIAHoBSALiBUgBcg1IA9oRSAJCGUgAqiFIAzolSAGiLUgACjVIAnI5SAECQUgDakVIAdJNSABiVUgCyllIATJhSAOaZUgCAm1IAJJ1SAL6eUgBYoFIA8qFSAJajUgAwpVIAyqZSAGSoUgAIqlIAoqtSADytUgDgrlIAerBSABSyUgCus1IASLVSAOy2UgCGuFIAILpSALq7UgBevVIA+L5SAJLAUgAswlIA0MNSAGrFUgAEx1IAqMhSAELKUgDcy1IAds1SABrPUgC00FIATtJSAOjTUgCC1VIAJtdSAMrYUgBu2lIACNxSAKLdUgA831IA4OBSAITiUgAe5FIAuOVSAFznUgD26FIAkOpSACrsUgDO7VIAaO9SAALxUgCm8lIAQPRSANr1UgB091IADvlSALL6UgBM/FIA5v1SAID/UgAkAVMAvgJTAFgEUwDyBVMAlgdTADAJUwDKClMAZAxTAAgOUwCiD1MAPBFTAOASUwB6FFMAFBZTAK4XUwBIGVMA7BpTAIYcUwAgHlMAuh9TAF4hUwD4IlMAkiRTACwmUwDQJ1MAailTAAQrUwCoLFMAQi5TANwvUwB2MVMAEDNTALQ0UwBONlMA6DdTAII5UwAmO1MAwDxTAFo+UwD0P1MAjkFTADJDUwDMRFMAcEZTAApIUwCkSVMAPktTAOJMUwB8TlMAFlBTALBRUwBKU1MA7lRTAIhWUwAiWFMAxllTAGBbUwD6XFMAlF5TAC5gUwDSYVMAbGNTAAZlUwCgZlMARGhTAN5pUwB4a1MAEm1TALZuUwBQcFMA6nFTAI5zUwAodVMAwnZTAFx4UwD2eVMAmntTADR9UwDOflMAaIBTAAyCUwCmg1MAQIVTANqGUwB+iFMAGIpTALKLUwBWjVMA8I5TAIqQUwAkklMAvpNTAGKVUwD8llMAlphTADCaUwDUm1MAbp1TAAifUwCioFMARqJTAOCjUwB6pVMAHqdTALioUwBSqlMA7KtTAIatUwAqr1MAxLBTAF6yUwD4s1MAnLVTADa3UwDQuFMAarpTAAS8UwCovVMAQr9TAObAUwCAwlMAGsRTALTFUwBOx1MA8shTAIzKUwAmzFMAwM1TAGTPUwD+0FMAmNJTADLUUwDM1VMAcNdTAArZUwCu2lMASNxTAOLdUwB831MAFuFTALriUwBU5FMA7uVTAIjnUwAs6VMAxupTAGDsUwD67VMAnu9TADjxUwDS8lMAdvRTABD2UwCq91MARPlTAN76UwCC/FMAHP5TALb/UwBQAVQA9AJUAI4EVAAoBlQAwgdUAFwJVAAAC1QAmgxUADQOVADYD1QAchFUAAwTVACwFFQAShZUAOQXVAB+GVQAGBtUALwcVABWHlQA8B9UAIohVAAuI1QAyCRUAGImVAD8J1QAoClUADorVADULFQAeC5UABIwVACsMVQARjNUAOA0VACENlQAHjhUALg5VABSO1QA9jxUAJA+VAAqQFQAxEFUAF5DVAACRVQAnEZUADZIVADaSVQAdEtUAA5NVACyTlQATFBUAOZRVACAU1QAGlVUAL5WVABYWFQA8llUAIxbVAAwXVQAyl5UAGRgVAD+YVQAomNUADxlVADWZlQAemhUABRqVACua1QASG1UAOJuVACGcFQAIHJUALpzVABUdVQA+HZUAJJ4VAAselQAxntUAGp9VAAEf1QAnoBUAEKCVADcg1QAdoVUABCHVACqiFQATopUAOiLVACCjVQAHI9UAMCQVABaklQA9JNUAI6VVAAyl1QAzJhUAGaaVAAAnFQApJ1UAD6fVADYoFQAcqJUABakVACwpVQASqdUAOSoVACIqlQAIqxUALytVABWr1QA+rBUAJSyVAAutFQAyLVUAGy3VAAGuVQAoLpUADq8VADevVQAeL9UABLBVAC2wlQAUMRUAOrFVACEx1QAHslUAMLKVABczFQA9s1UAJDPVAA00VQAztJUAGjUVAAC1lQAptdUAEDZVADa2lQAftxUABjeVACy31QATOFUAObiVACK5FQAJOZUAL7nVABY6VQA/OpUAJbsVAAw7lQA1O9UAG7xVAAI81QAovRUADz2VADg91QAevlUABT7VACu/FQASP5UAOz/VACGAVUAKgNVAMQEVQBeBlUA+AdVAJIJVQA2C1UA0AxVAGoOVQAEEFUAqBFVAEITVQDcFFUAdhZVABAYVQC0GVUAThtVAPIcVQCMHlUAJiBVAMAhVQBaI1UA/iRVAJgmVQAyKFUAzClVAHArVQAKLVUApC5VAEgwVQDiMVUAfDNVABY1VQCwNlUAVDhVAO45VQCIO1UAIj1VALw+VQBgQFUA+kFVAJRDVQA4RVUA0kZVAGxIVQAQSlUAqktVAERNVQDeTlUAeFBVABxSVQC2U1UAUFVVAOpWVQCOWFUAKFpVAMJbVQBcXVUA9l5VAJpgVQA0YlUA2GNVAHJlVQAMZ1UApmhVAEpqVQDka1UAfm1VABhvVQCycFUAVnJVAPBzVQCKdVUAJHdVAMh4VQBielUA/HtVAJZ9VQA6f1UA1IBVAG6CVQAShFUArIVVAEaHVQDgiFUAeopVAB6MVQC4jVUAUo9VAOyQVQCQklUAKpRVAMSVVQBel1UAAplVAJyaVQA2nFUA0J1VAHSfVQAOoVUAqKJVAEykVQDmpVUAgKdVABqpVQC0qlUAWKxVAPKtVQCMr1UAMLFVAMqyVQBktFUA/rVVAJi3VQA8uVUA1rpVAHC8VQAKvlUArr9VAEjBVQDiwlUAfMRVACDGVQC6x1UAVMlVAPjKVQCSzFUALM5VAMbPVQBg0VUABNNVAJ7UVQA41lUA0tdVAHbZVQAQ21UAqtxVAETeVQDe31UAguFVABzjVQDA5FUAWuZVAPTnVQCO6VUAMutVAMzsVQBm7lUAAPBVAJrxVQA+81UA2PRVAHL2VQAM+FUAsPlVAEr7VQDk/FUAfv5VACIAVgC8AVYAVgNWAPoEVgCUBlYALghWAMgJVgBiC1YABg1WAKAOVgA6EFYA1BFWAHgTVgASFVYArBZWAEYYVgDgGVYAhBtWAB4dVgC4HlYAXCBWAPYhVgCQI1YANCVWAM4mVgBoKFYAAipWAJwrVgBALVYA2i5WAHQwVgAOMlYAqDNWAEw1VgDmNlYAijhWACQ6VgC+O1YAWD1WAPI+VgCWQFYAMEJWAMpDVgBkRVYACEdWAKJIVgA8SlYA1ktWAHBNVgAUT1YArlBWAEhSVgDsU1YAhlVWACBXVgDEWFYAXlpWAPhbVgCSXVYALF9WANBgVgBqYlYABGRWAJ5lVgBCZ1YA3GhWAHZqVgAQbFYAtG1WAE5vVgDocFYAgnJWACZ0VgDAdVYAWndWAP54VgCYelYAMnxWAMx9VgBmf1YACoFWAKSCVgA+hFYA2IVWAHyHVgAWiVYAsIpWAEqMVgDujVYAiI9WACKRVgDGklYAYJRWAPqVVgCUl1YALplWANKaVgBsnFYABp5WAKCfVgA6oVYA3qJWAHikVgAcplYAtqdWAFCpVgDqqlYAhKxWACiuVgDCr1YAXLFWAPayVgCatFYANLZWAM63VgBouVYADLtWAKa8VgBAvlYA5L9WAH7BVgAYw1YAssRWAEzGVgDwx1YAislWACTLVgC+zFYAWM5WAPzPVgCW0VYAOtNWANTUVgBu1lYACNhWAKLZVgBG21YA4NxWAHreVgAU4FYAruFWAFLjVgDs5FYAkOZWACroVgDE6VYAXutWAPjsVgCc7lYANvBWANDxVgBq81YADvVWAKj2VgBC+FYA3PlWAID7VgAa/VYAtP5WAE4AVwDyAVcAjANXACYFVwDKBlcAZAhXAP4JVwCYC1cAMg1XANYOVwBwEFcAChJXAKQTVwBIFVcA4hZXAHwYVwAWGlcAuhtXAFQdVwDuHlcAkiBXACwiVwDGI1cAYCVXAPomVwCeKFcAOCpXANIrVwBsLVcABi9XAKowVwBEMlcA3jNXAII1VwAcN1cAtjhXAFo6VwD0O1cAjj1XACg/VwDCQFcAZkJXAABEVwCaRVcANEdXAM5IVwBySlcADExXALBNVwBKT1cA5FBXAH5SVwAYVFcAvFVXAFZXVwDwWFcAilpXAC5cVwDIXVcAYl9XAPxgVwCgYlcAOmRXANRlVwB4Z1cAEmlXAKxqVwBGbFcA4G1XAIRvVwAecVcAuHJXAFJ0VwD2dVcAkHdXACp5VwDOelcAaHxXAAJ+VwCcf1cANoFXANqCVwB0hFcADoZXAKiHVwBCiVcA5opXAICMVwAkjlcAvo9XAFiRVwDyklcAjJRXADCWVwDKl1cAZJlXAP6aVwCinFcAPJ5XANafVwBwoVcACqNXAK6kVwBIplcA7KdXAIapVwAgq1cAuqxXAFSuVwD4r1cAkrFXACyzVwDGtFcAarZXAAS4VwCeuVcAOLtXANy8VwB2vlcAEMBXALTBVwBOw1cA6MRXAILGVwAcyFcAwMlXAFrLVwD0zFcAjs5XADLQVwDM0VcAZtNXAADVVwCk1lcAPthXANjZVwB821cAFt1XALDeVwBK4FcA5OFXAIjjVwAi5VcAvOZXAFboVwDw6VcAlOtXAC7tVwDI7lcAbPBXAAbyVwCg81cARPVXAN72VwB4+FcAEvpXAKz7VwBQ/VcA6v5XAIQAWAAeAlgAwgNYAFwFWAD2BlgAkAhYADQKWADOC1gAaA1YAAwPWACmEFgAQBJYANoTWAB0FVgAGBdYALIYWABMGlgA5htYAIAdWAAkH1gAviBYAFgiWAD8I1gAliVYADAnWADKKFgAbipYAAgsWACiLVgAPC9YAOAwWAB6MlgAFDRYAK41WABIN1gA7DhYAIY6WAAgPFgAuj1YAF4/WAD4QFgAkkJYADZEWADQRVgAakdYAARJWACoSlgAQkxYANxNWACAT1gAJFFYAL5SWABYVFgA8lVYAJZXWAAwWVgAylpYAG5cWAAIXlgAol9YADxhWADWYlgAemRYABRmWACuZ1gAUmlYAOxqWACGbFgAIG5YAMRvWABecVgA+HJYAJJ0WAA2dlgA0HdYAGp5WAAEe1gAnnxYAEJ+WADcf1gAgIFYABqDWAC0hFgAToZYAOiHWACMiVgAJotYAMCMWABajlgA/o9YAJiRWAAyk1gAzJRYAHCWWAAKmFgApJlYAEibWADinFgAfJ5YABagWACwoVgAVKNYAO6kWACIplgAIqhYALypWABgq1gA+qxYAJSuWAA4sFgA0rFYAGyzWAAGtVgAqrZYAES4WADeuVgAeLtYABy9WAC2vlgAUMBYAOrBWACEw1gAKMVYAMLGWABcyFgAAMpYAJrLWAA0zVgAzs5YAHLQWAAM0lgAptNYAEDVWADk1lgAfthYABjaWAC821gAVt1YAPDeWACK4FgAJOJYAMjjWABi5VgA/OZYAJboWAAw6lgA1OtYAG7tWAAI71gArPBYAEbyWADg81gAevVYAB73WAC4+FgAUvpYAOz7WACQ/VgAKv9YAMQAWQBeAlkA+ANZAJwFWQA2B1kA0AhZAHQKWQAODFkAqA1ZAEIPWQDmEFkAgBJZABoUWQC0FVkAWBdZAPIYWQCMGlkAJhxZAMAdWQBkH1kA/iBZAJgiWQA8JFkA1iVZAHAnWQAKKVkAripZAEgsWQDiLVkAfC9ZACAxWQC6MlkAVDRZAO41WQCIN1kALDlZAMY6WQBgPFkABD5ZAJ4/WQA4QVkA0kJZAHZEWQAQRlkAqkdZAERJWQDoSlkAgkxZABxOWQC2T1kAWlFZAPRSWQCOVFkAKFZZAMxXWQBmWVkAAFtZAJpcWQA0XlkA2F9ZAHJhWQAMY1kAsGRZAEpmWQDkZ1kAfmlZACJrWQC8bFkAVm5ZAPBvWQCUcVkALnNZAMh0WQBidlkA/HdZAKB5WQA6e1kA3nxZAHh+WQASgFkArIFZAEaDWQDqhFkAhIZZAB6IWQC4iVkAXItZAPaMWQCQjlkAKpBZAMSRWQBok1kAApVZAKaWWQBAmFkA2plZAHSbWQAOnVkAsp5ZAEygWQDmoVkAgKNZABqlWQC+plkAWKhZAPKpWQCWq1kAMK1ZAMquWQBksFkACLJZAKKzWQA8tVkA1rZZAHq4WQAUulkArrtZAEi9WQDivlkAhsBZACDCWQDEw1kAXsVZAPjGWQCSyFkALMpZANDLWQBqzVkABM9ZAJ7QWQA40lkA3NNZAHbVWQAa11kAtNhZAE7aWQDo21kAgt1ZACbfWQDA4FkAWuJZAPTjWQCY5VkAMudZAMzoWQBm6lkAAOxZAKTtWQA+71kA4vBZAHzyWQAW9FkAsPVZAEr3WQDu+FkAiPpZACL8WQC8/VkAYP9ZAPoAWgCUAloALgRaANIFWgBsB1oABglaAKoKWgBEDFoA3g1aAHgPWgASEVoAthJaAFAUWgDqFVoAhBdaACgZWgDCGloAXBxaAPYdWgCaH1oANCFaAM4iWgBoJFoADCZaAKYnWgBAKVoA5CpaAH4sWgAYLloAsi9aAEwxWgDwMloAijRaACQ2WgC+N1oAYjlaAPw6WgCWPFoAMD5aAMo/WgBuQVoACENaAKxEWgBGRloA4EdaAHpJWgAUS1oAuExaAFJOWgDsT1oAhlFaACBTWgDEVFoAXlZaAPhXWgCcWVoANltaANBcWgB0XloADmBaAKhhWgBCY1oA3GRaAIBmWgAaaFoAtGlaAE5rWgDobFoAjG5aACZwWgDAcVoAZHNaAP50WgCYdloAMnhaANZ5WgBwe1oACn1aAKR+WgBIgFoA4oFaAHyDWgAWhVoAsIZaAFSIWgDuiVoAkotaACyNWgDGjloAYJBaAPqRWgCUk1oAOJVaANKWWgBsmFoAEJpaAKqbWgBEnVoA3p5aAHigWgAcoloAtqNaAFClWgD0ploAjqhaACiqWgDCq1oAZq1aAACvWgCasFoANLJaANizWgBytVoADLdaAKa4WgBAuloA5LtaAH69WgAYv1oAvMBaAFbCWgDww1oAisVaAC7HWgDIyFoAYspaAPzLWgCgzVoAOs9aANTQWgBu0loAEtRaAKzVWgBG11oA4NhaAHraWgAe3FoAuN1aAFzfWgD24FoAkOJaACrkWgDE5VoAaOdaAALpWgCc6loANuxaANrtWgB071oADvFaAKjyWgBC9FoA5vVaAID3WgAk+VoAvvpaAFj8WgDy/VoAjP9aADABWwDKAlsAZARbAP4FWwCYB1sAPAlbANYKWwBwDFsAFA5bAK4PWwBIEVsA4hJbAIYUWwAgFlsAuhdbAFQZWwD4GlsAkhxbACweWwDGH1sAYCFbAAQjWwCeJFsAOCZbANwnWwB2KVsAECtbAKosWwBOLlsA6C9bAIIxWwAcM1sAtjRbAFo2WwD0N1sAjjlbADI7WwDMPFsAZj5bAABAWwCkQVsAPkNbANhEWwByRlsAFkhbALBJWwBKS1sA5ExbAH5OWwAiUFsAvFFbAFZTWwD6VFsAlFZbAC5YWwDIWVsAbFtbAAZdWwCgXlsAOmBbAN5hWwB4Y1sAEmVbAKxmWwBGaFsA6mlbAIRrWwAebVsAwm5bAFxwWwD2cVsAkHNbADR1WwDOdlsAaHhbAAJ6WwCme1sAQH1bANp+WwB0gFsADoJbALKDWwBMhVsA5oZbAIqIWwAkilsAvotbAFiNWwD8jlsAlpBbADCSWwDKk1sAbpVbAAiXWwCimFsAPJpbANabWwB6nVsAFJ9bAK6gWwBSolsA7KNbAIalWwAgp1sAxKhbAF6qWwD4q1sAkq1bADavWwDQsFsAarJbAAS0WwCetVsAQrdbANy4WwB2ulsAGrxbALS9WwBOv1sA6MBbAIzCWwAmxFsAwMVbAFrHWwD+yFsAmMpbADLMWwDWzVsAcM9bAArRWwCk0lsAPtRbAOLVWwB811sAFtlbALDaWwBU3FsA7t1bAIjfWwAi4VsAxuJbAGDkWwD65VsAnudbADjpWwDS6lsAbOxbABDuWwCq71sARPFbAN7yWwB49FsAHPZbALb3WwBQ+VsA6vpbAIT8WwAo/lsAwv9bAFwBXAAAA1wAmgRcADQGXADOB1wAcglcAAwLXACmDFwAQA5cAOQPXAB+EVwAGBNcALIUXABMFlwA8BdcAIoZXAAkG1wAyBxcAGIeXAD8H1wAliFcADojXADUJFwAbiZcAAgoXACsKVwARitcAOAsXAB6LlwAFDBcALgxXABSM1wA7DRcAJA2XAAqOFwAxDlcAF47XAACPVwAnD5cADZAXADQQVwAdENcAA5FXACoRlwAQkhcANxJXACAS1wAGk1cALROXABYUFwA8lFcAIxTXAAmVVwAylZcAGRYXAD+WVwAmFtcADxdXADWXlwAcGBcAApiXACkY1wAUmVcAOxmXACGaFwAKmpcAMRrXABobVwAAm9cAJxwXAA2clwA0HNcAHR1XAAOd1wAqHhcAEJ6XADce1wAgH1cABp/XAC0gFwAWIJcAPKDXACMhVwAMIdcAMqIXABkilwA/otcAJiNXAA8j1wA1pBcAHCSXAAKlFwApJVcAEiXXADimFwAfJpcACCcXAC6nVwAVJ9cAO6gXACSolwALKRcAMalXABgp1wABKlcAJ6qXAA4rFwA0q1cAGyvXAAQsVwAqrJcAES0XADotVwAgrdcABy5XAC2ulwAWrxcAPS9XACOv1wAKMFcAMzCXABmxFwAAMZcAJrHXAA+yVwA2MpcAHLMXAAMzlwAps9cAErRXADk0lwAftRcACLWXAC811wAVtlcAPDaXACU3FwALt5cAMjfXABi4VwABuNcAKDkXAA65lwA1OdcAG7pXAAS61wArOxcAEbuXADq71wAhPFcAB7zXAC49FwAUvZcAPb3XACQ+VwANPtcAM78XABo/lwAAgBdAJwBXQBAA10A2gRdAHQGXQAOCF0AqAldAEwLXQDmDF0AgA5dACQQXQC+EV0AWBNdAPIUXQCWFl0AMBhdAMoZXQBkG10A/hxdAKIeXQA8IF0A1iFdAHojXQAUJV0AriZdAEgoXQDsKV0AhitdACAtXQC6Ll0AVDBdAPgxXQCSM10ALDVdAMY2XQBqOF0ABDpdAKg7XQBCPV0A3D5dAHZAXQAQQl0AtENdAE5FXQDoRl0AgkhdABxKXQDAS10AWk1dAPROXQCYUF0AMlJdAMxTXQBmVV0AClddAKRYXQA+Wl0A2FtdAHJdXQAWX10AsGBdAEpiXQDuY10AiGVdACJnXQC8aF0AYGpdAPprXQCUbV0ALm9dANJwXQBscl0ABnRdAKB1XQA6d10A3nhdAHh6XQASfF0Atn1dAFB/XQDqgF0AhIJdACiEXQDChV0AXIddAPaIXQCQil0ANIxdAM6NXQBoj10AApFdAKaSXQBAlF0A2pVdAH6XXQAYmV0AsppdAEycXQDwnV0Aip9dACShXQC+ol0AWKRdAPylXQCWp10AMKldAMqqXQBurF0ACK5dAKKvXQBGsV0A4LJdAHq0XQAUtl0AuLddAFK5XQDsul0AhrxdACq+XQDEv10AXsFdAAA</prop>
				<prop name="Temps">REFSWgAAZ5QCAIBnj//Xo3A9CrdAQPUK7vHq9PSqQUAp/1yPwvWoQkCkfvDw16NDQPYoBwD/lURAexSuR+H7ekX182pGQFK43x6F61FHLQNxSH1A6fJgSUDheh8A70FKQGZOASZLQLvNzFcADExA7vL3e0xALwLYTUAfMQC3uL5ObQPeTy0DYbdQQDOGAdNQFQNFbVFdA7dR9fMqUlUD25xSPQMQUx0DmlPdQCABFA5UPQOAVNpFA/HMBGFVhQRVQN4fAkRWQEhGAbdWt0DD9RcAQldFA7F9V70DHlhAmpkPEHeJWEAQAXDtWD0De0BZXQNHWUBxEAFbIFkNE9lYtQRY7QN3V1hAbwEeFVgVA9vlV/UD0lcdA8pXEk0DxmwXHwLEbB9uH4ATyKYfgBP2AsLEHy4CwVdCPQPA5B/2HwgrFhK9HCfQDi8gK0YvICvsUBCFu0BsL34tZi+gL6ohDhK5tC8Ari/AI74v8C/qKRY/KD86PwD8J+4DTD9uP4A/kj+kP7Y/AFg/yj/cP94/8DPuP+g/Ek8APE8eTzBPck+MT6ZPmE+yTwCET9ZP8E8CX+RPNl8gX0pfAFRfTl9oX3pftF/OT6Bfil8A3F/+XyBvMm+8X+5fYG9abwB0b45voG+yb9Rvzm94b/JvAPxvbm9QbzJ/ZH9ef0B/Wn8AjH9mf7B/wn+cf+5/CI/6fwAkjzZ/QI9ij3SPfo+Ij5qPALSPpo/Yj/KP/I8GnyCfEp8ARJ9en2ifep+Mn5afkJ+inwDUn+6f4J+ynxyvHq9YjzKvAGSvfq+Qr6KvxK9ur7ivyq8A3K8Gvxi/Kr9Evy6/WL+KvwB0v5a/sL/Cv+S/pr/wvwLPABTP5r8wz0LPZM9uzyDPks8ApM+uz5h/6q/0z3bP0M8C3wA03x7fWN9q34TfRt+Y37LfAMTfdt/o3wrvFO8e7xjv+t8ANO8O73jvgu+M76bvYO/C7wDk7+bv+O8S/yz/Lv9Y/yL/AGT/jv+Y/4r/vP/e//D/2vmrj8L3AK8sJIAsJEC9V1UD7FZAKVgQ9duoVo0DZVZNEyVW3UB/AVHoVbUDqlXWHQNvVZUTNmQE71QylRO2xAfuAkdUvQZWAtvYUzUjoFM9A2hTtlUTJVMFE+5SJRO31VKFBFKNBFJdExJS3UAXET3aUV0TolF2lQNeUVUDKFFAjwJ78VA9A7hQQDMWEduDUDUDTFBNFFBAbR9OAb5PVQM4T+UD78pOQKTIANdjTraVI/1NvROUTTUDLLVNxRRMNSNgTMUT4m1LRRODS5UjHUs1JNlKRRSUFANK5QOqSdp9FElVA7hJzSMZSuxVFMQUFEtVE1RLQC1SVgFxS8UDd+QXFhIbc0uVA25LrQQELxYvACgvOin+Ff4dTi1OLd4Vhi8A4BP+FfYVri2mL9Av4inuHQDuLQ4/8BsWP0A/Uj9kP3Y/CIg/IjFeAnqcP44/sD/SPwDkN+Y/+Du2P8g/Gk80T15PAABPck+ET5ZPqE+6T8xP1k8A+E/qT0xPJl8QX1pfbF8GXwCAX0pfnF92X8Bf0l/kXwZvABhvql9EbyZvOG9Kb4xvdm8AmG+qb7xv1m/ob/pvHH8ufwAQf0p/bG9Wf2h/Gn+Mf7Z/AKh/yn/sf/Z/CI8ajyyPLo8AYI86j1SPTo9wj7qPpI/G47ZUJK5MJROlTaUUTlZ9A6ZPXQNKLBVQZRNtMvwEqFFdAzpSHQRtUt0TIVMlE5VTVQN3CFRADxEofFR1BlaPAmFVvQRVbRRWBRPj0VYtBl4D/PQXWEDtcYYRgFh1FFhA7G5QAIUrWVWTHFmFE1vtWCUTtVh9A3bElFs1WEUD9VdlE9LklAXCJATA9J/+le6V7p3eEiHBLKf+n0irhhK9VK9mrQh+r5CrrpK7nK+2ra6v2K/Q6qnG5R4N3gJCbKT9VtZdA7pWvfNnPAQoVrblA+pVNQOsVfUUVdbF4zlVLRP+jATHVFbdE4FUxeNJbLQRVJTb3FNFE6NTVZNsU1ZVEzRTXbRSDRRSfRStUq2TS1LNFFKVA97VUQWUUWUEUT0DOFFaFRPzHBS8UEUDhSwUtU4MFBgclMJPxQNXBU+9BE6tBEwfXh9wE1aSpfyEhJeEFyazSl0DWmZ8xPpJpRaOAodJHQRVSTUDDKQVSgUTIYQUIV0sP/YfOCNOAmXsz2aTAPTPNi8o32IvTN9e33gvki8AxC+m3Ybf4BOm3+DfAj8E7wAmPxDvOu9M717vcO+C75TvAL6PgI+i79Tv3u/A7wL/FP8A5u/w7yr/ZP8+/1D/iv+c/wCu/8D/2v/k//b/CA8aDyQPAN7/WA9qD3QPjg+gD7IPzA8Avg/gDzoP/A8mHwAfQh9UH4BeH1gfih+kH5YfqBMOs0vWBcPeS/2ETH2ToU3a1bRODbOgTy3DSFAqhcPaBMVRPcPELJc2wtutUg2zIFPts5NTZtWzBlQ9xGS0B1W1FLVVXcPsbJReVgWzz61WXcM8Vy3DqGykLbbMlJZYZcP3WJXDJ21Z/YMaWS3D6FgNs9OwWJXUnJQgrCTnVwb1s8xXJSRMrxatFq0urwBIqy4/UD9Sr2yvbj+YP9KvQKw/zj/wrwKx/qW2wrHklFWCJDQxfDTtJLSqLLfWZsInViWT6GQkqlWK3bRV/YMqTERjkCaSuFlUDbRktEdUJcMOZETb2FOV06FT9bNcU1rdkyWktO5SZcO3PJRrgVJ1tFJNwxJS/YOb2lHdk5VRdSQklCi1UX2T8RQkulDts4PW9LRMUPWDFRTEok/aJZM4JMTOTgXDXk62/aP5TZ2TkE01tE1KbaRMFbRM5Rbeihm8FGO3Sh3EhMeWkqdJtbRpSW2klMQntMShSm1WAiaSWJTXzs/gz/LP/F8W3wAgbzrf3F9u34Dbft/I37rfAJRvvm/QbyrvzF/2bwh/Kn8APH8OfyB/cn+Ef6YfoH+yfwDEf45/0H+iH/x/Fo8ojzqPAEyPVo9Qj4p/jI/mD7CPyo8A1I/Ojwif6o/8jyafOJ9SnwBkn46foJ9qn7yfxp/gn9qfAPyfBq8gr7qfRK9Wr3iviq9gNK+Or6CvWnG+MotLpcRVTN0kTP3D5URU6CxUm95P/bNlUKUk9LRstVElM+EkJFRSvVPIZsy0PlOdxEQkI1RNw02yVCQkVdVEZLQFLEQtdzRE51bVs1YUN2bCa0dYJcOurCQHWa0mtgbCDlklw95Y7bOjtVhNw2LEtBNYncPfBVeFw8oUN/4vAMvuJf6/ACA7Pj1GP1jPij98z47PoM9Aqj+8z9bP6M/KwdaipwRE1XFsxCAcRN0kRJpWVr1DWVZVYxgkRNpMRGufVQVkVR2zHFUts2vkVDUkVPWjdVQds7M8VE0mtrLOU9Wjl61TVbNSUxUjGkQk421S7cOrUv0TdlK1s1U+rEQHPCTQLCSKLLW1UW0jHNRE5VBFtFC2VWN4UAVDQVDtwwvWHLSMTz0kT0XDsU7adUROBUPhTb1TeE1GTUMPTe0WVkPspMc0Z6aWUgNLrVYG40r1pElWtbOeSdVESYVESe0TK0pK7cPLfFQ3DGfWbxBocy5tBm0GQmHs7w5vMG8AWm80/1b/gG96/0T3xu+o/wC6/8z/3m9Yf+r/DA8mDzgPABoPXA9uD4APkg+sr64PoA8Aqg/ED+4PwA8aHyQfNh8IHwBSH2wfXh+QH5ofvB+2H9gfAOofBC8OLyAvih9MLz4vYC8Aii98L24vqC+yL9Qvvi/gLwD6Lxw/Hj8oP9IvVD82P3g/UGI/nD+eNUdSnMQ0OvSkayVN7TROlVMjTw3mZLZDFLQX1Nce0v1RVbMVcqxE57xEWaREi9A+UrVAZNTNhNQ+VT1TsG1VdeMhVpVTk1Y9U2sAV0Xjb+S02lfdRG1YlVPDWA2zFVkNs2slWW3kWXXj0Vgts22UnERTWPWjBVjVowvXV7XTxizPRsUezxBfACJfTM9GX3DPssFeX7DPkl+ApF/uz8hf2l/sXybTDNRhaoREDxzUzSzUiVad49VILNQJJNTKRNSPVWqFtFW9sw5c1NRU3TS2fNRmVN2zL1R1s/fWRLS/U53jiKTUQ1NW5dMMU7XT1rzUnsTUrWfM1DBSTeP6LETCWiREfezURVFF5FFN823YDEShUOWzalDNQ2szUC3T+STkcU9N82sIT43UTk1DME71o1vFTR3TXU0VtExFw6uRTKVETB2zrNykS61LTePqSk3jiqzkK61K3bPPSU1DkIzs9SlJHbSEdO+E5EUs9wYNAEb9Dv/47+p/LP8mjzD/Yv8AXI9uj3D/ko9UB56P4P/SjwBUD1YP+I9SPxSfPp9Qn2KfAHSfhp+Yn7I/pJ+WP9if0p8A/J+2nxCv8p88r06vaK9irwCErzavqK+6r8yv5q/gr/KvAAS/lq+gryK/bL9mv0C/ir8AlL+2v8i/0r/cv/6/6L/avwA0zz7PUM8Kz3zPns84z6rPrUst07lLPeRMRYRNWqV0Tk3jak/l0ywEdNujUC1DMlG106ZRWu1TG8zUkFLVRFMt41V3nGTsRERedGTvdGStX2xE0VUtQ0J0RLNZVm1EdFSQV8VkV+XT23xYTUPgWC1DIlmspdZGgvhYdePBxESEKsRERKRE9SxU0uRH9k0A/k8I7zpfHO9WX3hfqlle7wCA75LvtF+2X8jv2u/s5z7S2beE1y5CUlddQ/5WVqVzvFY91FZFszcsZNv4VZ1jvFUt44BVpkWzR1UV9Hxkx1xEjm1UjWNYVE1DIFRFg9voUw1jsVNFg3hTGl1jNERE/lJd9CzXRoJrWFJ19FLl4+tRddSq5GRv7GQ4LEQCJNTLTVA1c5VQPXQURCcU1LXiJHRXHHToTkX0TtZdYxROXXRNzUNDTaKNREzlxjbzjMSXNJQz1UuFdEqVhEqlcwxKto1juEk904dJhXOvpUk94xF0dz7SB2wETwDUdy6d1n/wfwKB/n8QjzqPACwfdo9QH2IfvI+WhXYfsIsA3o+oH7ofNJ82nyifAi8sLwA+L1AvYi90L4YvkM+Kz7wvAK4vwM+6zwQ//i/YL+IvLD8ARj8YP3o/XD9uPzg/kj/MPwCuP9A/6j8kTxZPME9CT9w/AFZPiE+aT3RPpk9oT8JP5E8ARk8IXxpfLF9GXzhfWl98X1CGX5hf6klG80utY95sdJuqTA1joU0d1CQEoLVPPdNn/GTaUK1jTq1RXWPEUQ1zOcT0q2os1CCUZJOUZCNU9fStVN1jBVWN9FWNY+hNVQ1zWVbt9DT0OFTnZj4SKFhNdJRk8Vg1c9slWT3TF1m9M+dYqi3jsKTUYqTVWA1z6Q1XpXPMVx1kFO825eZlAAZ97m8oe07tPu9Yf3rvZH+Anu+gf7Lv7O/Wf+h7lgNXavUDcYR0MNxk7FblQxWqJPRnLPQnNPRrYDYD1VUFFFWN0ypk1PFUto3TulRNc4FU3cNJNmSEEVRF09xTXQRM1a1TTQMoUy3j8LT0uFVSZYRSbYRSLQRSbQRtUT3Tl1FNc2FRTYRNUR0j81Ad9PT0hRRlzVDdwwlQHdQE1DxPtmUTzk49A2NOxXP9rU1185BNjWRNTWOlRUxt1ExFBNRX5sIY7ERrt0oVBErlQ/pJ3cNZmYwHTmLFSXXzMKQEE6pKfdTkxFjUB8YdLh0ABh/wnwKv1J82H2gfSq9crwC+nZYdnh2+na6vwK/SrxQvAN6vwD8avyy/Pr9Qv2K/dL8Axk+Av5K/tL+uX7i/4r/svwAGzxjP8r80z07PQM9qz3zPAI7PuF/Kz6TPts/oz/rPJN8A/s8Y30rfbN9ez2jfCt+U3wCO33Df0t/s397fCO8q70TvALbfOO9y73zvRu+w75Lp5nJtiyykCEw9A+NMfYRtTfUD4U7lcwtQBbNrg1A1o/gMZGpRRXPb4FFNY1VSXYPKUmoVlFPdZFN180BUHWOrtFQNkyZsZJlsZAktVoWTeVYdBFYFhsZypd2MZEi8Z6YCCqxkJy1ZjYMOWWWj3pRnPgJtU5xkEViVA99XVeMByjR/TnUmfwgPAnFOdSYNAF5/SA+Sf2wPfg+QD7p/7H9Qxg/YD+oJVuKaBIRhVAQVINz02hyEmmz0c2A2om0YHITaVcWDj1UNk21WPIQcVR1j5FS1A62tTGR1VO2DPEz0BLVUxYO/lISIUw0DUpVTVeMaPGTjLGcOkna1Uo2DPiz0+lENBFHaVeOKHGRUUWWjHlHWVWPlUGWjrgz0eFDaJZMzBJT5T+2DjE/aNWRPNQOxTiWDR05s7ea2knhNrdP3TJVktUxNhEwNk8ZLBRRLqiWTA1wkoayUQaSUytKclJCEJ36DSV2DSkoKdWRKBbMzXCf+rWal3p8A4CteJd4vGK8aPzSvPj9QPwBiP8QvzpWmr6A/sj/EPwa/APCv6q/kP+Y/EE9CT1RPXu8AmO9a74RPnu+QT7pPzE/mTwD4T9pPHF82XyBfUl8EX1ZfAHhfcl+sX5ZfwF/aX/xfzl8AEG/iXzxvVm9ob0JvhG8WbwCgb5pvtG/eb8Bv0m8UfyZ/AAB/Qn9Ufx5vkH9yf6R/VnVWP5KcS7UUTJWTJUSUVSUkJCcclC78FKMM9CsYUQ0kUa2TAawXdvNWpBRbU32D7ET0YGSEs9FUTZRUFLRV5XRW2oWEVuUTBVdlM45X1rWT+FdFhFjlE8VY1iUjF1nldFnFg/9Y1v2DzlgNA4K89EFYVpWTBVh9U9eEhMgUDwTujVdyxPSPBp8gDzoPTJ8AVg+4A14PiJ+iD6wPtp/oD7Tin2SUkIyEUFd9Ew9azJTNbPSJVoWDSGz0tGvw3vNVfZOAVX1TRzVVZTMOVBTUVNV0VPRtZnwUL1QlI/dTHYPTsVP1FJwUQzyEDFPaJYPWtBSeUn1TZ1LafZMwpBTrUcXzs1FazZN95BRFUQ2kUTUzq9hQPZOhFPVQfVMntVDtg+IcJHFP3eRP2m2ETj3zLE5lE8VNls2TXU0VFEw1JEQkEbVMPfOsLDRIS50j6tZ8JIpKpfRKhYO4SdYlI4dJpaRJ5RP1SbY982xKfRPvSsXzQwAsN+49zi8AP+q//L8OPzA/AGo/RM9Wz2jLjj2WP/g7jjUAjjWWz/g/Mk/kzzZPKE8K3wA03ybfWN9q33zfVn+g37LfAJTftn+wf9Lf5N8G7xjvKu8ARO/u38B/Ou+M757vqO+67wDU797v8O8a/wz/Dv9Y7zr/AEz/Vv9o/5r/pP+2/3D/gv8AzP/+/6D/Gg88D14PcA+CD2BUD6YPuA8KASYSuUvVE6105HRlTS3ETp0jaq1P5ZNLULUTvgS0MtbkpKhRLSMctKSQUprNhFMlI3dTLaRcpHy1VM2T7XwUX1VN09NVVVWEVsWkVhUkVxUUrVdN0xNYRRRYhSPgtryEIlndcx5Z1RP0mVh9lMSEcVj9FJSE9QYklNJXVSQkn+4fEJ8inwA0nz6fSC9aL3yffi+QL6KfoKwvxi/YL+Ih9nK3HCSC1hwkQlfdc/40pLpWajUUVi3DOBw091Vdo9u8VR2DcVWFgzhVqg00VJWEVN1zjmSkVi1UjYMgVC2EUwWEPIRbbFNVozRTDTRS9XNZxyQXLsJYUm00Ul2jW9xRVaOkUY2DcOSk2zhR/RMCUd0jy1Cm5QOVUDW0/KQXBLTCWhy0VxS06E49pE6FFLVOFRRNtRNATf0UTKpdo1xEtPhM1JOExC6tS1UTz0q9FEpVswy2dLSnSa2zg0lVE68pSU20bLwHZERPjM/GvwjYvwrBfqJh3E8OzyDPIl8AhM9GX1hfesnGTa7PoM+SXwC8X87PQN/aXwRvRt8QbzpvAExvXm9wb4JvlG8uD6Bvog8AzG+2bwB/sm/sb/ZvEH86fwBcfz5/cH9qf6x/nn/Af9J/ANx/1n/of/p/LI9Gj1CPsn8AfI9ej3CPko/Uj7aPyI/yjwAEnxafKJ+ij1SfXp9Yn5KfQJyflp3WDTZT7A+2kkoEH1pmoqbMpB1SPSORLB+wPh9QH2IRt5JEVlUztW1WJWMjV7WTqlflA2sVWF1TfpwU4ljlA7MlWZ0WNlL4WD0zwQLEFHPEH9YdZi3+FXYlPiUAHi9ALyq/PL+eL8AjTr94vyCKv7Qvvi/Av9K/V9UE9CckHkNEtEAMPz6ieSQ/dkK0OzAmY1U9ozlVbTMAEVWdNFw3TkJYbD9+P5A/QqI/Up0UvDcWpaYSbtQ/MOY1VkP0NzZSGFDdFAxPUB5PME9CT7yUlyRkM2RPZHZNpkKHjE9mMoZK1bMFC9wEVGRXHm3OTwBf4k8ADF/W3SZfMF9iX1TvZu+4SwCuX4jrzl+478rvvJ/e7+jvANrvJP/u7zD/Wv+0n27/iP8Agv+c/7b/yP/a//T/5v/4/wCq/zQPBg8gD0oPfA+WD2gPAIoPxA+mD9gPsg/8Dw4fIB8AMh9cH2YfUB9yH4wfph+QHwDCH9wfth/wHxovJC8uL0gvQFovbC82L6gviimGQ0sNM1veS51Dqkw9M6E81G2iHNSgT6VDZ1B1Q7XcBKROxDTEUYUjOm1StbOtUk0zHlNVRFVTnaRUVdRUpURVhSRtVUWj7FVt415WZdTNVm3jPlcVNLS0LVi23aOWWE0D91ilQydtWZ1DGlnVs+tY7aPNsJSkYlhtxJw051cCdUPMfDcevQ69Fr32ryCzAB6/OE9Kv1RPbk+wv9q/jE9Ijk/IT+K/V43U9ERvTETVMNQ07BTEqizEZ1bWTQMnVvWT6jTErFVq9dRV9ZMqXKTzVPWTW7pULUOBVD2jSVxUzRFEpNxTVdSUxF5TNmXDKFPto/BSFcQkpNuBUtVDS1LdkxRS2mXUUZ3Dl1EtQ2FRskVUUU1UBDS8UG2jhbIMNVA9pATUpk9FozxtT23jzk7Fo2NOvUNr/U3dk5TslChN3SZGDqJCTNUmHtPUlBmMJGu3SoUjWmxk+kk9o9uZSXXTjEn108VJ1tVDK0rdJEr90yFLAPXEjOe+39Df8t/cb/5tLu8AIH9C70R/Vn9oe47thn+YfwCq77x/zn/gf0r/9H/+fxCPADqPTI9ej3CPgo+UjwYvqI8Asi/Ej8aP8I+6j/yPJp84nwBKn1SfVp+An9KPnJ9un7ifAOKf/J8OryCvMq9Er/afWK8Acq98r5avkK/Sn9Svvq/QrwDqrxS/Br8QvzK/9K9ev3i/sIq/rL+ehdZCi0t11ExqLVRMFdRNZXPuTuVjI+VP5WPzUHZjUP1EzFQz4VEN1JxUylJ1NDQ0q7NTRWRUrdO0ZMQoWVV9ZFQ0ClbVQ3sUVK3qFFRaV/3T4dxES7a8NLJYRdMMWf1TKW1Z/dMRWcUz4Fgtg2ujWO1TVbTEE1hl0wPfVyXEFE8eTfY/CEtGTwAo3zrfhE9eT1jfgt+0T9ZPULjfyt/c356Cp3zEYUTU1SCk1N0UVJocVFdW2jVzGBRU2lX1Q59VWgVjVjRUHFW1U+R0VNusVOVjdVTlUzxUVgVjBlTVI86MVIg8xCtSU2WzGjQ04yQ3BmJtdiw0PlKdgwdSBdTZUYVkFDRUUQ1jHFHa7VPlDMSvUDVzeFBapWNB/FT5T4VkTwXkbU8V07FOzTNHTn3EbU1Nw3hN9UMPTRXTLZHctCpMBWPGBHceYrUD7GShpGRBSvW0SdLFM5B893ZTSUVTSkoW3dPLSp2DNwR37n2mdQDWb+Bv8mHubwh/Kn80f85tAGZ/WA96f3wPpn/of7IPxA8ALo8oj/IJ3g8YH/IPPB9OHwBgH3IfvL+WH4gfqh+8H7a/AOAf0h/8H8YfGC9KLwwvXi8AQC96L4wvli9wL9IvtC/uLwDALwo/JD8WP0A/Oj9UP2Y/AJA/oj+0P74/6D/KP9w/tj8AIE8ST0xPVk9wT2pPhE9+T7SYQzdinLREOkylZE3a5WMlHGQjT93TC1C2FdOhUJ0TF1GVQ4qtUeXj/1EF03K05OetUv1TWVPlU8w0VFxtVG3T0FStw0BVjcRtVTUTI1blY5VWNRNtA3zEcVdNw/hXrcNtYLzExVjFUxdZBdOrIlkVVFg1VFht05BatFRAjMQCWAVj1nxUAcgM3/7P+F8Kb9xfPt9AbwBK31Rvht+Q36LZpt+4a65vMNhv4mEW4xxkUlc19MxkW81WVcOJVk3DSBR0tQlsxMo05I9VnRNHtVVdAw5M5NRUXQOetmzkZlTNYy1UHeP3zVOlU79T7eQ0xENT0pXEU81UrOSeJFRnUrZ1YzBSRfP6Ue1Ds81RzWN9UR30FFQPUbJFA9j8R5ZCalDtQzPVUHXj3hT0cfy0BU/WnROXTsXjLPS0xU22zWNdTZ0T90wt9EzWLWMRTMXjrMy0S0va3bRKpeOGSh3jJ0q2RfPKSR3jh0mddEm2vcP1ScXjbEqlU+8FSkUDSCQHnh0+Dd7/8P8AAg8MDxafKA9iD0yfZg+QDwCaD2yfzg+4n8qftI/en/CfAKIfJK82r0ivWq9sr5ZPqE8Aiq+Ur7avyK/Sr/Sv3q/4rwAKvyy/Hr8wv0q/dL+Gv5i/AHK/xL9mv/C/0r/kvw7PCM8AQs9Mz1bPcM+Cz4zPps8AzwC6z8zP7s8I3xrfLN8+39jPwFLf/M+Wz3DfqtkuUrlLVs3jdEw1lE01lE5F82tqT1VzLvx0vlDN42s0UX3jqMR0HVI99FVSDYRTzXN3jOTqjHStfGR07VSlU19cVNNWTHREVr10Vg30V1VzW45XDaMTWD3kWH3zY+BY5UScVzaS+FjtQ6vDWE1zhKzkM4xU9RYcZNJXTXPELG8Wb/jvACpvHPcW/zj/em9kb1b/gP9Aqm/Eb95vyP/S8c7TV81ztbdE9JAE9EJX/dP+Vix0ulYt5FYlwzcUBNv3VV2DulX9035VNl1zNlWVg/xUreRkdFuNVNWDVVSVgxxcdK3mdHSvU+3UUwXzMpY05PpSreRSdeQkVFfVUqVTHyxU6RxUolGqlYRRHQRRBQRQzXPHbVANo5NQzfNbUOVEavzVTw2jUwyE5U495JlOBXQkhKVNvVQ0hNdWPIRYTE1z9Aykk2SUzS5UhMtKlYaWggxK1k1ztEkF84J8hKdJsvVESn0UbIQHS6VTTwBkl9adxo/Yj/KP9B8mnzCfAGKfJC9unU4vgJ+qmX4vkC8Aqp/ELybP6C8Krww/9i/QLwAiP1Q/Zt9wP2o/jD+m36g/AMI/5D+uP3g/Ck8kT9Y/QE8AWk8cT3ZPiE9KT5RPnk/QTwCqT+RPBl+wT/pPRF9WXyhfAHJfhF+WX6hfOl/EX95f0F8Ayk/8Xw5v6F9Kb1xvNm8gb5hqb4RnvnKDS/10XISqKUwlFr4DTr0ET6WE7HRt2vx0TlFdc8ZRtQOrOVLN86usdCCEdJPVUz2DCFwElWx0B1VafWRVjXPsVS2EVp2DW89WjXM8V0UjqLT0Ky1YPQOWhHT2xOSb4LaOghVZ7TPnWHXjrrVYbfNwjOQgWG2D5wVXRQPM1O8u9Qb91uXW5QD+7wjzPv8wj0KPlP9mj3iPoIqP1P+u/6iP2v9X5ROxahSEgkyEMLyE7VZ1dKYUBGdWleQcBOdMdKqtVWVzb1U9Eyg0lO/WbAS2VFWDgER0R1S2deMOVD0T2FPd46GtU0UDXFOVdFN14+5qpAS3HOSBtARJUgXz2xJSLQPaUZVzlVFadeNeDOQoUeUT8fxkrbrkBINQRQNM9AQV2VDtZj4SOE8tA8pO1v3TXk7F5E2N45BNapXkTb2ETP3TPkz9ZLS0Zz4SGKwksUoFFEqsxeR8FKJJxWRJ5RPB1oQUJ0rdZErlEyFLAF10tC++HfYf2B/qHwQvDr8AIC8yL0S/Vr9oL2Ippi+wLwDKL7y/Pj8AP+q/BM/evwDPADrPrG9Gz3DPgs9Uz5bPqM8Aus/Mz+bPkM/6zxTfHt8Y3wBK32TfXt9w35rfpN+Wb7jfAKLf7N/e3wDv6t887x7vUO8AYu90757vSO+679Tvru+I7wD67+zvFv8o/zr/ZP8G/2D/WIr/rP/OgotLbRRMLQOt6txk5U0ts+gkFOWKDBSF/GT67JTLAF6i4TDMBKsADqOcBD5T7YSEBENCVHUUbJRDkKaSmUwEqwlWtQN5DJToJJRXaryE3XR0SLR0sFjVY9sKWbUDKVntoxFZVmWz3lgtw6OUdFWsBFsTWO2j4VdN88rUfwDefxCPAh8UF+YFRo84H1KPAFwfbh+AH8KPtI+eH8gf2hmqBtKn7IRhTBQgdAVWqk3zmlwEWQyUGAwk2rY0lJ9V/XNUVc1zHNY0JORUtROtPHR1VFrNczw8BARUFaPONHStiDQEUlNN8xosdONMHHcOcnZSPaSUlAeslFvCUU3zilE1JFFVc20cvJTlUGVzr1Ats9t4UNWTQVDlg/lPVs1zjE8ldE9dpE5dlLVOxQRNBaN4TWVzD1VN/SRMDXMmPDTG7KdaVhIApKSdSrUTPZykq+FJ/SRJvZRJVXPcrUnVY0pKZXRKBdM3APyntq9osy613q/wo+6v8D8ACr8UT2a9Jk9IT3K/ZE+OvwCov4pJxr/AT9K/1E8uzyjPAApfFF8+X1Bfgv90X25fgF8Akl+sX65fqP/KX9xfBm/oXwAibzRvRm/4X3pvhG+u/5hvAIJv1G+mb9hvAn8Uf+5vOH8AQn9kfyZ/gH+af1x/jn/AfwCqf+x/tm8gjwqPRI8+j1iPYEqPjI92j5iLziKcSz2mqj5CKCylTtUTKwQ0EDVQdZRQVXMXUf0k1JSbAVI9A3RS5fSUJFutUyWj0FMVpFRdo9GZVDUERCS0VS2kbASXrVaFkwVXNVRXBaP41hQUYliNo8eMBBpZamWTJZSUBZwE0Vg9A22UrJREWM0zBVg9QwXYdJTIFBdWFe4P8J8aHwDkn96dRh9YH1qpTq94r7ofoIyvrq/Ar9KvzASaBKRSaVctNKSkzVwEiVZ1k6tIVhUzByQkyiwkj61VVXNHVVVDDkQk1LVUxYRURTNmVJUzL61UFTP3U5Uzv4QkejaMJENThTMMU0W0pCStnqwkZ1JtozAcBPp3UUCkWHDXs1Gloyt9URU0US00UcWU9Ie21nJqULWzM1ClI95aDDRx9PQFT12UTv0jbSzs9MVNpaNdTVVzq/dMFZRM9YMR1ISo1hxESEvV9EpFM4ZK1hUzJ0odBEkVM4dJ1JW0fDT1dDRslDTvSgLNM0UcR64/wD/SP+Q//j8AGE8S3zxPNt9I31rfrM+OTQCO35BP8k80Xw5fWH/63wzvAB7vMO9C71TvZu/of3rvjO8Aju+gj8rv1O+27/DvCv8c/wDW70j/Wv9s/3b/iP8y/6T/AMb/sI/y/9T/3v8IDyIPPA8APg8QD2oPhA+WDygPeg/EDwDOD+APsg8UHyYfOB9KH1wfYHYfiB9yH6wXDrK5SzXGai7TTS3UTo0zak9d020u9LS+UCWjMlF1k22ovLQdUvWDkVK9lFVTFTN3hCTqhLR8XLSt71y0X1WllFVFlFZqtbRWHTMhRKSQV83DaxVYNSRYLZPgWCWjsyJZjSYu0vhYHTPBlqyUhFjttFiFxASk0gFXRTQkr+afCK8aqTavID8AMj9kr26vaD96P6Svnq/YryrCP1fFFFdlw7dsJ1YjVVfNg/4ktLoctHdclG03ZJT1VY2TulXNg9t+VV3DNlWNw/xUtrWzw1StM41UzcNV1VSNwxxUtOZstK9TsuUUU/0UdLT6UmWTxbVSXdOOnLRXUm2zH61SxRPpUdUjogSUbK1RzcM1Uf00UIWUUJalk5FQJZRQ3YT0FU9W5dNTTx2UTjUkTv2k1hzEpU1dM0AsxNdMqnWTWDTE9OTUk2TULs1LxTPLSo3GxjILSjRNlHzEfnTEp0llVl7KCwdLbbNPZNfe3b7P2MsAzl/4zyLfDG9e3zBvQm9UZwCm37hbZm/A34LfnG/m3cZvAODf+u/0bx5/MH9Cf1R/Zn8AeH+Kf5x/rh+4f6of1H+mfwD4fwKPLI8WjyiPOo9Uj3aPAGCP4n+8j7aPyI+Sj/yPRo8AEJ8qnzyf5o9YnwqfdJ9enwCYn6qfvJ/en9Cf4o8krw6vQDivUq9cr3avAK+Sr0tdM7OAS/W0VMSqTE0joW1NzcPlTtUj4k9lw7Vn5LTa9LROUT1TxK1RxRM5Uq0zrZREPmRsR+5DVA3EZLQHVR1jzXgkROpV5UQUROdWUl3DVvQnlqIqrCSUrCRt9LwkJVltwxpZTWNV3qQkoYwkYowlWK1EDVeNw8xXBbRUN+4v2CMAzrXev9gvGj8sz0Y/YD9iz0B0z64/qDuOz7jPys9XxZOrp1dNI3E8xDDEtOxVVh1jqAxEZxREJwREW9pVJbOfVRVzYyRErSpMJPFUJURUFSOBtjy0R1Q9UwRU9RPOtVM1tFP1E15TBSMobVNVw/BSHWO4UkVDq4NS9RM+nEQHpETPbVE9s5dRFSNhUTXUbVEVc/NQXUO8UMWUttxEQVDFEwlQjVOmtU99IzzsFM5ORUNjbU7FE/lNBSN4TRVUFtykpUyd1Ez1pKynBiJtGJykt0qtwz1KTSPb4UnFE5lJXUOMSVqlJEmFIzBKzaRKTeYAnlXuVU5txl3uX8hbDm/47wAabxz/Lv9A/4JpRv2+b6BvALpvpP8Of8D/yp/s/87/+P8AIg80D5avSA86D1wPdg+ADwAqr6wPzg/gD/IPvA8OHzAfAJIPJB8eH2gfWh+UH34fqB8Awh/cH+YfAC+yHwwvBi8YLwBSL2wvXi9AL4ovlC+mL8gvAHIv9C92L7gvOj8cP04/CD/QWj+MP249zsKLDPQITNo9s+fUpOFNRUMjT6wVVOxEhVAV8/j0RG5tUUVD41EV81hSbTNrylLlRFOF49BTPVO1RGREtmREJlVt5FXWbTMKVs3DewzUB1faDQRXJbPfVxXzSFi2VcOwWEXTCllt4ymVWX3jEZRE0Xy3jrJVDVgNAxNYbUYWQ/S3Hs0A/r/wTwJZHsUOzRbPOM9CzwBcX25fqM/Sz4xftl/IX9JRqsaynGREY0xUIKxU3aoc1JoM1FcU1BcE1MitVa1TjVUNw1JEtBi1VU3T4UTUqlTtxFS2bTM6VJXT81OtVFNqjbOFJLRPbNQXUz1krVJt46lSDcNyHLQuVqTU91GF48AMRIisZGtQUW0zGgS05FAVtLb0NGhQTdMxUIW0T7TtNPzUHATkrk7N40W1Th3j2BzkWE3N1EystWTUpCFMrVRLrVNdtUv90/yU5JhKtbRKls3jxUk9s4d05xZzSbZF00pKzVPLSk0TN0AM9679tu/I79LhV9JhzH8Azu8I/xL/JI8ej0iPWvle/QCG/5j/mo+sjwYPyI/aj/SPAAafGJ8qnzyfTp9gn3KfhJ8Adj9wP6I/tJ+2n8if4p/0nwAmrwCvqp9Mr5Y/eK8yr1yvAF6voK/Cr+Sv3q+Yr/KvLL8ADr8gv1K/bL92vwi/mr+0vwA+v6i/0r/8v+6/GM8yzzzPQF7PUM9az4zPHsX+0pyUxFU6NHVNNXROPUNm/NRrLFCV06P0NBhRdeTVUSXT/8xkdIzU6FKWtdN3U/3T7HTVTNTRbVQdU0JVzUO0Ve2D2yNW9XOVVk2DHle2/dOMV61D9VdNg15tWJXTw1i10xdZrUOrJVkN4wOURMGkRIS2pEREWLWjB1g9g9gFVx3jyMxH/k3O3/DfAu8ANF8m7zjvWlk+71hfeu+sX6iW77Bfwu9XbXO3ZOSQagzkUmxED7TkzVaNQ6uJVh1zSFxFVuXDvG1VbeOAVbWjR1VNg80ORNTUVL3ENERmVNa14y1UFdRTTWOxUzY9g3hT7YNDUzX0LERr1FL9M56kZGdSJUO1IBxE6wREs1G1432tUa1DRVH9Mw60ZNja5GSh1GRdULWjJ1BmHVPiT22E9GQFT7Wja5dO5VMsDHTFTW3jW0BNtaPXTA3UTG2D1REsdKgUhEj0dOVKGj1Dhox0C0pF1Gx3jvNZSW3UdHRsSnVj72R0AUV0j65/wH/af9wP9n8QjwASH1SPNh9IH2KPbI+uj4iPAIoftB/mje6P6BveH/AfAi8ALC8+L1AvYi90L4YvaM+aLwCsL84vuC/iL+wvps8oPzo/AAw/Fj9YP2o/hD+OP4A/uj8AxD/eP5g/Ck8UTyZP+D+qPwBsTw5PWE+iT5RPvk+YT0pPAORP/k8QXyJfLF8mX1hfal8wfF9GX6BTBvK5Sy0G9gO1TSUUTpVjok+dU0pZUK1k7PQyUR1zqLT0Wx1SdRORUv30U1XU1VONYwlE9HxU9O1UWnVjX0zU01U91FZ1E22xHPQ8V9Uzp1cdI9sTWIVzelhNE95Y0l10WYVmJhL4hGSyWDZVA3ZY9QM1WG3W7uIL0ldVA8YM527lHuXW3wDo3xLvFH9e72jvWumG72h/IJLvjH+u76B/sn9XZfQkdLWBBHRCxHT9Vp1TutYU9HdWJRM4FPT3Vbb9w6xV1QNxVcXTOG1VLdP+VG0Dx1Qt07WOTPRWRIQeVHVj2qlT7cQk1GyE9DQs1P5mHNTHUuXkFNRYUkXTqxRS5cPcDNSkxPRubVHVMzdR7VMAUQXzW8lQHSOTUC3TTuT0tRfs9MIEBFdPXfROqiX0Tm1kTj0ETfUDJVVNxXRMxdNYLAT0HCRtk1QULkuVc8tKhQa0fgXeU0mV04NJ9eOvlUk1BEp1Y4pcBcRUVAAcL3Ydxg/YA9YP4J/6DwSvACYfuAtOH1gfehl2H5gbbh0Ath+or9ofxK+2r9iv+q8MvwDWPzi/Sr9cv26/gF+KX5y/AH6/sL/av5S/7r/4v8q/LM8A5r8QzxrPdM+Gz5jPqs+8zwBuz8DP0s/8zxbfUM8K30TfADbfYN9y34Tfnt8o37LfjN8A3t/w3wLvHO9Gz8jfMu9M74DWz3Dvsl8ktcxX3lMElKBq/IRI3IS+7FQwUVUDW6ZRlXMbUkWjjoyEbSB09JNTVQMGVP1To3hUpfQ8Z57y0ET0QC1WxXPNVnVjOmRnNgOkdG+e81mF9v6DWFVzsFlYbaSk9DFYZYPzPHQB0PRvJn3mb/hv0v8UDyYPADgPSn98f24PgA/Kf6QPtg+IyAt2k0QEgOx//n2+g1Yi/VPoHI8ujV6SxUSPfpMgXI9uj4CPkoHGAkucj66FRnaSb1ENhMSP9pKF3I9Q7o8AnxKRxoKQ1FQoJJciLmJcNJ9GnSayU1yfbp8IgJ+SkZYCXXSvJrUOrcadAMYv8J8CrwQ/Fq9Irzo/TD8Adq9wr/Kplq+gP7I/JL/OPwAov/o/7D8eTzBPQk9UT2ZPAHhPWu+cT4ZPoO+ST9RPzk8A+E/qTyRfLl9AX1JfdF8WXwAgX5JfhF+GX7hf4l/0X75fABBvCm8kb05vcG9ib5Rvhm8AoG/KbzRv1m/ob7JvJH82f4BIfwJ/VH9uf4B/knkGk0tWHRMMTAWD58zk5RwkWAMgznP8FGhQHRPc7BRrUlF1M+G8hFdSXXNtygz0PlPdI7FTXSPbJVQlM5hUzYMJVbbNg5lVXXMKVs2DeclW/RQMFFf095YCLVi2TROWWMVzB1klhFnapYMMjITcWN0Tnlja7QNipIQiWM2D6VcADYT0/+b/yI/yjwQPPg8onwBKD0yfRp9wn5IPjJ+mn7ifUMqZZvUmEzyUMJyU7fwE1ZoEFFcMFBf8BNpVtnUjn1UVQ2NVdfMqtiQU8VRtE6xUFURU1h0TPFR1EwRMpMxTWu0jlXwUXlPFcycc9LXjlBSrnBR0Ut0TPm1SlVMHUnUjz1HFc22X/HRhUVUzHlFdI9vlUFUzrlAlM3hQVt0jQVA1hFD95E9tE9s8T3UzsU7Fc0dOaqUUTS30TXUjD03tI4ulTJWkTBWk3CdmkgCtSy3zmEotFEplk+C1SV0jlWQkgkmdlEkWVTNOSqWkSg0U7CcOTQB2Nb4v4CPGveYv6L/6LwzPAFY9Hs9Az1LJdjV2PZY9fs8AmD+qzxRPDk/Qz+LPvM+WXwAo3zrfTN9e33DfEn+M345/AIDfut/M36bfoN8C7wzvNu8AGO8y71zvdt9g73LvjO9G7wC477Lv1O/m7wj/Iv80/07/AGD/Gv+M/4b/oP+S/9T/vv8AeP9y/xQP/v8wD0IPXA/2/2hwD4oPTCSLnAQ6TNWzayFNxQROZRMjT40kVVB1M4HkFPfsdGy0FFH/rBSToM5zUj2DWXwUW85TrYNCVK2DslSksyRVLRQkpCNWZaRWphXTA1e1FLyE2uSERDVYhaRYXSMVWfWzi4DWdjIBWR0UWDUTlFjWbSNTWH0kWHUj31cC7aPGDJ8Wlf6P4I8SmcYfABifKi9kn04vYC9yL5yflp9gyJ+6L8wn/pPklGFXvaSsZBVMhIlWFbNIBKQH2vyUyhykj1U1E1RV1vUDHFXVA+M8pJxU1r0TZlRthFTFc/dT9h2jv1MVs4hTQHG2piFQU00DGlO9E9ZalKSenKRnUu2UUjXDK/hRBZRRTQOKpDT7cGoes1E1w9jkBKFQTQPbalDVAzNQFbP4T7b1A4xPRSMgT4Xjl61O9QMsTtWzwRS0WK1NFdPzTO00TL0TJmlMBZT0tEX0tOVKbbS2TEQiSvWzxUntNEmmbTOQSV22ZsNKHURKAjXDSBTH7s0uzfa9zr/wvwD6v/xPDl84zzJfRF9WXQ7dAHbPuM+aX6xfDt/wz4rv3F8ABm8YbypvPG9Ob2Bvcm+kDwCOD5hvqm/Mb75v2G96D/RvAA5/KH9KfzR/jm9wf1p/jH8Arn+Qf8p/5H/ufwCPEo8kjwA2j5h/gn9kj36PkI+qj7SPAF6P6I/6j9SP1o8wnwqfTJ+Abo9on3qflJ8+M/xVxARhJU0lVE5FNPSkLMw37kLZFaw3/iIZUlVTjlJaVRRTZbN1UyVT6HQ0rVpMNM1UlaRVHRRVlm1DQFb9pFb1NOwkjtVX5TRXbUNgfBTFWGZtQyBZfabuovZYRSRpWG20rBRBnKQCWM1jAdf0H84f4B/qr/ynNi8YvwBCLyy/fi9gv4ovhL9+v6i/irq/V+1DtVyntjNcFA9anLTNDDR3Vs1jNww02/dV3ZO8VU2zgFVWzWNHVVVTDiQ01DSkLY5ENFZUfaRUHabWQm2xHKR4U/1TQ1Pdk6sMUw0zx5Q0kJw0WLVSfaRSvbPrUTUzs21RnbN9URWjRVFtQ20A/JTJUP1Tk1Cds21d7JQlUB0T3k+FVLVP7UMF9DSATv1TE21OJVOoTU2zQE1lFJlMBRQkRAxMDdRcVC5WtATLSvUESt0ESjUTW7RJNTODSYU0SYWTt/pJQJ+xPYpU1UsAJTRcV55PsE/KT+xP3t/4TwAC71xfFu8470rphlVmX6jbAP5Vhl2GVYZfsO8Cb8Tvvu8A0O/67xz/Lv9A/1L/ZP92/wCI/5qfrP8mn6Cfqv/c//b/AAgPKg8cDz6fYA/S/3wPTg8AgA+qD7QPxg+ID/IPDB8WHwAwH3IPRB9eH1Afkh+kH3YfALgfyh8EH+YfAC8iLzQvNh9A+B86L1Qvdi+AK/4iuUzkba7ElKFNRTOmTlVD26JPVSNKUG1DwFBmvaM0Uc0k/JQ5Uh0z269SpeMhU+3TlVNq/ZMJPDR8TDTtVO2ztV8sxO4sxF5W7bPPzVZF4z5XDdTUtBVYbCU0fKTgWH3DJ1l907MaWZ3EnKSyWKXDcyqcNDN0pPX8pNK8p86lAE611q/gP8qpBr8QTyJPTL8APr1uv3i/kr90T55PsEu2I2jER17D7DSC7DRCV23Ta/5WVSO6/LRnVt3EtgTE51VVI6pV7bNvbVXVkzZVTdP8VKXDa8NUHcRUfcNHVC3ErVRlo9hTVUOgHKRotVOtozIkpPpSLQO3ZoTEgFJFVJTEEFJ906vaUdUkUU3UUQXEUWbN0/FQ9UTklIFQTdNZTOyV5MS+Tw3zU/TEW+VObdNeTq00TU3Tm4xNzdMhTbUkJNRUrUzts+9L7bOPjNQUtqTksUpF405KpePxWGzXnqN81KpJLdRKbWQNSpVDHUvVxKTnnt+w3wDC3+zf3m/43wJ/TO8mfzh/AEp/nO+e7/Drfn+gf+LvxH8ABv8wD/p/DI8ejzCPQo9UjwBmj3iPki+Ej4YvmI+yj8SPAKaP+I/qjxSfBp8gnyqfZJ8AZp9An4qflJ++nzif0p/cnwAGr/CfKq8cr+afOK9yr3yvAP6foK/Cr9yv7q8AvxK/zK8ALr8ovzq/TL+Gr4C/aqFm09YMdAhMfcPnxCThTdD1W+vA/kPEVNrkJFBR1pVz4VHtY1WcVMpSMnXDPFzH5nIjVBU0RFRbB1V9w5dVHTRWHTMreVYVc+gMVFe8N5ZC2y1YJVOWWH3TCllitcMlhDR7wB4y2Vht1NZ0NGBYTXMefDTnVwKVs8rsP9Y91j/oz9rJxj0AFt84T0pPNN9e35hLbt+wT1Ci37TfvtVmoqfURHFM1KswV9VT7PREmvxEV2oMVBf0RNocVJ9V5XObY1WFMypVvVQkNKy1VOV0VNVTPFS9MwS2ROTMU2Wjl1P9VFNsfTQcxONSvdOrUr0zq3RS/VM+fFQHBDTPtVE1xFFV02BRbTMcVqTk51AFNFBlpFDNY6tBUB00UPUkTw3ET2pFZE5FVE5tM9xNheS1Tb3TC8y0pUyN5Eyo5bTMZ1bSAIxknYRkPW1KVdPgSX3DlUmtw5uHSe1jxUlNZr7SywFKtVTsZ2at5nW2bb5vyG8A6m/0b/7/GH8iDzQPXn+YcwBOD3h/kn90D8Z/uA/qf9wPAN5/6A8SHyQfNh9IH1ofbB8Alr+QH6IffB+2H8gfcr/kHwD2HwgvGi8sL2a/IL9iL0QvAHYvoC+SL8Qvvi/oL8ovHD8Abi8QPzI/VD9GP3A/aj+cPwA2P4A/2i/kP84/+D8STzRPQEZPCE8aT3RPbk2+0ouMRNE6xLQbYBZjTq2zI08qFfRQ/QODzOT31FSzUGouYv+kVHJ8VOdS3eO1WWTkzmxUQlTVw7LWJFQiVZVTsCzkIVa2rbOTVv0DA1fF42+atMTa1NRHWH3krMQXsVnt84PArrIDWdXz0W1YpQORWK2zU1j9A1sTWMXj31fl48b0zwDWz8Bf6l/8VybdBt9Q30rZAGbfWG9qb3zfvt2Ob7BvumGq3uK5tMSa3NRhLGQguqRkzUTEiVZApwFR1Uj81Af01MoU5I9VtuXjVlVF4xxVXcPUNjTknFTl42ZUZcQsxFv3U8Xjv1P9Y4gcVJtSUw3DDFMtdIzknqaU5GdS5dQExPr8RMKtUXVDilF9w0X0RA+tURUD2FClA6HktGptUK2zM1D9Y/hPFQNbiE/t8wVPXeRORePbLE7V88FN/WNYTbb9A/NMReOMTOXjJtVMFQOoDARI7PTlShbl44ZKLVRKbfYeg1yH1nZC+kmlBErF4+9KADWGPgX2DaYFrv3G/9j/2o8A9P/+jxgPIp80n2YNZg3+BQA+nb4PkJ+KD7SfHj/Yn/IPAMSfDq8grzKvRK9Wr2ivgk8AfK+Gr6ivmk/Er56v2K/SrwAEvwa/GL8iv2S/Lr+Av5K/AFS/nr94v1K/1L++vxDP8r8ALM8WzwDPUs90z47PoM+KzwC0z8bP2M+yz+zP5r8Y3xLfkFzfVt9w32LfS81kBKVMmu2ETZ1TY049dOzkLG1QRWOgUO2DFVHl5Nq05VI9k45SzYMBU1pd83Vc5OdTlXNaRHTNzTR0XFUVVDTkPla2RWOwVj2THlft44xtV13z9Vc9k15YPZOb3lg1UyBZdebmQ1haBYRYzVOCWA3zRKRUhQOU5NK0Vx5t9l0n0sQA3Of2X9BbFm8obzJvLP9ub4Bg/3pvnG+2b6j/uvl2UreqZOSO9ORSVFQP1GS61gR0d1Yt0zf8ZPhVttXTvFVN84BVZVRVtj2TDlV1U8dUfXOO2jx0VjQEHlQVk+hTVs2DsVMl1FMFo0MUVLP+Ui0EjHSQUhWTWLVSdeRStfPrUZ1Ts61RlfN9Uf30UTVTALVRtfPL3ESTULXzWzbkRCdQfXPeT62U5HSr6E4VBE6lVE4thE02TfNATS3T10y11v5y1QwcFJN0lC6sRMtKau1EStVESp3jtEmdU6uDSQ1TmXSEEXyEjwpMFUud41R8n26dro/AjwDSj9wfBp8ALxqfJC82L1CfAHqfZC+ula6fmC+qLzTfvi8A0C8y3wQ/Fj8oPzo/TD9ePwBwPwrfjD+WP6g/mt/EP7Y/AOg/4j8cTyZPQE9ST2RP9j8AAE+KT3xPtk/IT+JP/E/2TwCoT+pPHF8eX0hfal+EX5ZfAHBfsl/UXyZf0F/yXwRvHm/AEG86b2RvPm9Yb5pu2ku2lXOqTM0ToU3946La9ASg9HRHUP1zvFDW/eMyUd3kUU1zN1KqlfOtjHQgZASTXHQItVSVc3pEdO1URWRVtpVz6lWV811WJeRW1pVzOleNQ6fE5BFYbB10nOT0WA3jJVmVcysaWU0EWEXkWI0klHRbMVjVc/NX/XPM3OcARv3u79h/6n+8fw6PSP9y+YAuj1CPYo+8/3aPmI+qj1dUrdTk9K/E5IEkhECMhFP9VgUU9PRn/PQnBATb6FUlE6xVzRNxVWoFAzg05P4cdLpU1YTVVK3TSTSUERx02lO2XROjU9XTbFOd4zQ1U0WD8IQEuFJdFJQEW0tSneMUUtXT3OzXtjYCblEd4ypR7SPzVNxn5hKF3ARO1AQX5GRtwtRkV089I85Oxda2rtL5TX3jkE0VIyg1TY2ETAUDWExtdIRn2pgCGIwksUrtI1NKRo0j8UnFZFwXzoNJfePbMEo9I65KzdMmSwA9dOwvnh22H8gfsqnmHwgvAPqvFC8WLzC/Si9Ev4Ytji8AuCt+v6i/ui+Ur45P2LvevwAQzyLPNM9Gz1jPUm9sz3bPAIjPks+8z7bP2M+Sb/zPBt8A6M8a3zzf7s9o30rfhN+O3wCo34Lf3N/237jf8t8U7xbvADDvUu9s717vcO8q77Tvju8AyO/i7/zvpu8A/xL/NP9O/zBg/3L/hPeugotLJRbO8m3nvGThTd2j5U7dBmp2cmXUBPfcZGxRRYOt4OxkVFIVc8iUlDxZU82EZAQjVP1zshwEWyJV3aOVVXUDB/SELXf8hOdWfaNW9HfWYy1YrYOrWDUEWXV2ppJbDlk9s95YvWRY/XNrYlj9BFh1E99XHfMRyvx//nWessH0f94P+H8AKonOBR6PKI86jzwfbo+Aj0BqH5Qfph+4G1Z1FpNXPbOtHqwE2lYd85r0hFfa7IQY7BTaVc2Dn1XaBcNjDJQcVaVz41TWXZOsVAXEVK3zPFTaZZMEPCTMU/3Tl1NW/QNSUx3zGhQE44SU26tSfaN2UqWTPlK2/dMHUs2Dz1Ed84pq9PVR3RRRdXPlUHWkbVAls3hQ1aNBUD2TrQncZIxPBXRPPaRO1j0DR06VlE1lk3RNKs2DD8RlTH2kTP0E1KfaThIANKSYSo0TPUpqlZRJdXOVbKSQSU02Vj6yTkqVJEr90zfcpwAGzR69rq/Ar+Kp1j/or/o/AFy/Hk8wT2K/VL92v5i7nr8AmE+qTyT/jq+4TwLv7E8WXwAoXzpfTF9eX5D/gl+E/y7/AGhfsl/cX9ZfeF+K/yRvHm8AOG/6X0Rvbm9gb4pvpG+2bwDQb5pvxG/+b/BvGn8sfy5/AEB/Wn9sf4Z/KG8Sf8x/1n8AuH/yfxSPpn8IjzqPXI9mj6gAj1KBXpKcfIQ6vPQh2U21hPSUI0+NEw1QZDWUxJQVnCcOAv9R/QNtcowk51I9k1lTTSbWJgJCVJUkVAWjQFVqHQRVtYRWJSOTVgWjbQCMFG1XDUPYVwUDbVyMBMFY1fMVWeUztHsAjkIBfATOWI1DkbVYJSNTnAQDWH2j1kVXfaPG9A++nU+CxNSXAL6f+A8qHxQfLh9IH2IfXK+ghh+AG7YfoK+yr1et85xm1BRhVw00jKTNVtUjC4lW/fNI9BQ7AK4DDCSrj1X19FU9Qw4UtNS2LCScVH0jZlSNoy21VD0D9wwEv1P984i2bCRDUwUDDFMltFJszaT8hGdSRaMwUg1Drfj0hMJRtaN7tCRFZuyED1FVlNSEoVBNg6tqUCUjM9Qk+ewkca1P5TMFT1UkTq3zLLVOZZRN/fNYTQ1T86FM3SQUxLPwDkKoBERItuQ05Up9I4ZKJQRKVuUzxUndJEmFI55UNDP1SY1EdDTvSi3GDkUABl2eP+g7tj/IP+o/7M8GTwBATyLfNN9G3X5PiE9i3+RPAJ7f2E8SX8Tf1t/w34J/HO8ALu9A71LvfI9Oj3jviu+c7wB2j8Dvsu/k7/bvCP/S7yz/AEb/kI9C/1z/Xv+Y/3L/tP8Ahv/Q//r/DA+2/zgPSg9cDwAuD3APig+kD7YPyA/aD5QPAJ4PmA/6DyQfLh8QHzofdB9kfh3WIrkE5bSEYU0lI1tjTv2TYk9lsyy8t9ZGkjBRfSOmnLQbUtZF045SnZRTJSNzU259I+ZTQEcyWlQVI63qLLRcVU0kVYUkVmYNs69WrSRclIxXZcStVz0zeFj9JFhdMyBZWW0mNrL2WEWkWP2Tq4JYBTNElJTz9JTSAKyfHqXGn+Cf0i/8nxatHq8AKD8yr0w/Xj94r7qpfj+gP1SyOf6itzw0kPQkUpQ0tf0EtLr8pHdWRRM3tvSk+FVls7xVRTOAtVXdw0U0JP5UpbPF1VSFk440tFYsRB5Utg3T6FPNw7FTDdN4Vmy0NFMdRFL9o8eEtK2QjLRYUm0kUq0z621RPZOzUYWTblH1NLVRRZRRBZPJUAXjk7VQlTNd3IQlUIWT3tbstFdPRUROZbN8TtYF4xNOJcRNRTNATbZFE9dM7YNvTBWz9LVLDbRLHSMqS60zy21KHcNsSq0zC0oVs5u0ST2Tg0k9JGzEERVKHSOKRFVLFbRM147PAKDPus/Mz85f6M/yXwzfFm8AKG86b1Tfll2O34Bvkm+kbwD237hv6t/cb/5vEH8ifzR/AEZ/WH9qf3x/fh9YH4oftH8Axn+of7J/7H/+fxCPIo8sjwBej1iPeo80j4aPmI+qj9SPAE6PuI8KnxyfPp/ojzKfZJ8AXp94n0qfvJ/On6Cf2p8Er4CWn5CfEq80r06vQK9qr0vSDURL1UQsVKq0FKFNquUUTkUzoORESNRFUNrVNFFVs8hRfaM6Uto9JFJ1YyFT3VOVU6rVswlERJgcJAosJHy1VUVj7iy0XlbFU9FmRCQ+VyXEPDQwWF0j25hYhXP3WNWzKVmmHSMaWY1EjCSynCRzWowkImy06VdFY87sJwA2P0gz3i22LQ4/ID8Kz0Q/AJY1Js9Iz3o/ZM9+z5DPoslQphOkx05DHMSAVLVXLSNT7FZNtOw0Z/Q0J/w0begsJKxVxVNxVS1UtgzU8VT9M7hUdWOBVVSds0ks1BEcJNoEJG2jZEReU8UzJ1M9w9XwfES4/KSBjERLUtZ9UxRSZSRRxTOXUdZ1Y2FRLVRR7WPzUGotI7zMRIXURE5QhXOzF1DlFMwUPE+ltE5svRamEvlN3ROQTc1EVU11xEw1JEx9o9qEp2yG03RksUpFY05KdWPb8Un9I6JJxTOHSWbdU8VJ3RQ85K5KxVMDIUvFROxvdmWmXa5fyF8Ayu/kX+7vCG+iWUZvMP9yaQB2ZUb/WPuub4j/mv+s/85vAOBvyv/0/wYPGA8qDzwPTg8AYA+Kr3QPhg+YD7IPzA92rwDQD+IP/A8WHyAfEh9UHwavADAfYh+UH54fsB+6H8wfzh8A6B8KLxwv1h8wLzofXC9+LwCgL7IvjC9mL9gvmi/8L94vgBg/Ej9UP2Y/SD96OZ7Ci21LtdMMTMUz50zd4zPlTeVGhrLiT73WHvLR+NREo0B2YuGkRFdSViUzylJFtFPt87NcRLVENES2NEQmVZ2zma1VJTMKVp2zeeTE6LVWHUNWdMTdV20jR7VYbeRYldMHWV3UWbadQw5ZNfPeWLWkWFtA9uCxVVj1RFj1owPfV/U0rLfevc6/0E/iSQDuvRbPEF8izyxfRl9YX2LPoGzPns+gX7JZbiKnxMRhqqS0HqRE2uTEmOzEV9bkxBhWHeRV9aOfVVoNQ1QsRBpV5TRU3dNrrFTt9FS10zxUDUPbBFTdM85T/cOIU7LdpFMVZARE41KNU62tUh1DdlIV5FJtIwdZUt207KSKUQ1kUd3TmxxRjUPlUG3kzNR3rVC940FQ/cP4zKSIrU89UyBPNeROrTNHtU6N1E0NQ3RNrVMLNU2104y0pCFM3bR852be0vxKXbQ0dDhKjdQ0VOf+00k9U+BJPeb2ogvPSm0jN9znbi0W/a7vALB/wu/Uf/7v+H8i/wyPPv8AaP9Cj+z3Xo/A/5KPpI/W/wC4j9qPzI/+jxCfIp80n0afAFifMj9sn3Y/iJ+an8Sfdp8A2J+6nwSvDq/QnyqvRK8GrwBor3qvjK9Wr5ivwq+0r96vAPCvCr/8rx6/KL/Sr2S/Nr8ASL9iv7S/jr/Iv+K/9L+ev4DAvzLPPM9Wz2jPCs8sdJxhSxXmBuUG4+xkJ08FY6sPUJXjoczVUQ10UarFcwGE1HRs1Oh81FuwVNRLYFbTLNTRVE3jQtYMZLRVBeRWTbOXVlaNQwVX9YRXzWRXZeO1YIxExWREF1lN4yJtWQVj/1i108xYleO1kYTUQZREA1hNs9cCTNTItE/eT8jbrk3mTyBfAPpPHO9mX0DvUu9k745fgF9ogu+s70bCmuzUUlfFxFqc5M00RIlWNXNINETVCfxUygRkjyzURVWqLYMODGTUJGScHERmbVSd4y1UjUP1UwVja79TJYN4ZGRDU6Vj1QwMRNR8ZJ6EZGdSei3jMPTE+FFApKDRa7NRneN9rGRFUcXEpVElg9jMxyaDUI3zM2rcNN7kZHHMNAVPNdRtTt3DLE7dc8VNNXNbWE31g/NM9YRMpTZq3nKl3HRFxHThSlVjW4JK3TMeSvX0SY3zq4NJbfRJPfRJTYRKCgUESiWDSDSHro2Wf6h/ALIP3H/efwCPCo8MHx6PGB8AWol+D3CPUh+EH5Yf+Iv2jwDIH9of7B/+HxAvIi+0Hy4vAFgvai+Ez37PSM+CL6Qvti8AyC/iL/wvli8QPxo/ND8uPwBoP3o/VD+eP6g/uj/UP44/APA/+j8cTy5PAE9KT2RPdk8AiE9iT6RPtk/gT8JP/E/WT0AAXypfPF9OX1hfGl9L5eOzuUv9ZBwEZU0tFE5dQJ/hPWpPpWMszPRbvlBVYzJRdWOmlPStHXz0kFLd9FPtY3dqXPTsXPR8NPTtVAXzW19VRSPTVR3UVuVk1VbdZFc1E45E1BNYNr1Telg1E95YbdZu1bY+MvdYxQPBWP1jhGlYxfRc1PXs1NJXLfMBxhTvtt/Y3+rZFuWubxjvACrvnOcefzB/cu+075bvcH+omn+sd77CtxR0kNxkQjVXDdP+/OS6Vv1UNNRtNzzU9VW9U7pV3cNrfFUt8zYEhPxUjfNtwzT0jVTdA1VU3cOrHFSlU+RE9K9M9Gi1U9VUU31T+lIdhFJsRWR09FdSBfMfUr3Da+dRLWOi3MRsUd0DazVR1XRQvcPHUMUDq5FQvVNa1FQizFVP2kUjU9z05U7983hONqVzC07FA6FN7XQEBNvTTKVTVEwF8+9LtqVzi0st8yZLrYRKWr3DZzSUB0pFhEk1BK1JvVOqSRUESr1TiglK7YSkVFR8H0Ylng2mDwDAD9oP5A/+DzgfCq8cry6vAECrXh94H6IfhK+mH0Avsq8AzK/Gr/CvAr8Uvya/OL9KvwBcv26/iF96X5y/pr+Qv5q/AMy/3r/wvwrPJM8Wz0DPUs8AfM++v3jPss+cz6bP0M+azwDkz/7P+M8y3xTfHt9o31LfAITflt9w38rf5N+m3+Df+t+AJO8270jvIu9c727lTnKAqUvN9ESkrhwFTd1UTqKNhE+99s7z1FRS3FTGtVFt4zp8hK9SBXMhtVPVk5X85CVU9ZOYpVS9UwoEhwZjVYVzXS1WhXPNVl3zPNxnbuLVKoRklIRk9JRkJVlWvVMaWaVz62RksmRkVWJkZVidU+lEZM7UbwCu/8D/0v/kbw5/CA8afywPAD4PUA9if3x/pn+YD6oJvpK1sbwEcRwEMFcFg+zVVvWTqOR0Z+x0J1aq5YPoBISsJGRj/HQqtVW9k/EU9LpU9fOB1VSFg0ckFBEU9NpT1n2zl1PNU178VCdT1iUD8FL1k7j05IFS1qUDS1KlUxR8hM9RtoWDl1ElA2BRDRRRtuWj81AFg7xQ1ZOFNsxUTlCV8wlQ3VTEVGs8T530Th2DY06V82/5TUBxhgGQTQX0tvwUpUzNUz5MbePatGzn5oIYZKSxStWESrb18/FJZfOVSYWDh21J1ZPFSfUTMEql5A1KvZMhSy30ZKd+tT6tAKafqC/Cn8wv5p/wn0KvFD8AJj84O2alTj9oo1avaD+KPwCcP+av4K/CP8w/9j8ITxpPACxPPk9QT1LvbE9u72BPgk8ArE+eT8BPqk8EX+ZP+E8SXwBMXz5fKF96X5Rfhl+wX2JfAKRfxl/4X+Jf1F8ebzhvQm8ATG9Ob2hvcm+Ub7ZvyG/SbwDsbw5/IH/6b6RvLn9Yf0p/1ByXXpNMvYPqrOTlTRpVFE+FAw1QZfO7EF6DmKwUm4D28uFRdYZ+csradBRbTBTOUw2TRFS2JZO2VOWDKFXtE5ltVX1zClbtE3lWZfPZBcQHhgLdV/0jSFiWJQOwWBX0WWX2PvIMtVn9dFj185FY5RNTrVjtMxNYFZPfTPTKAKT/ro+4g6aP6P/6+fb/CJ8AIg+EByafSJ9an4QPfp+Qn1Sin0z0mrwEYZz0Hkz01drcBJjkBFfcBBhWWu10VZWDj1UFg1QkhNsaVeUT41Q986xUau00VB3zPCwU91OVg1u/UxWDiFPV5FMNpNVT7TPjdBSrfBR0UprNBFINE/pR3YTk5Iq1UQWkUT3zHFFl8+XZUKXkzHRqUOUTM1DWFYP4Tx3zjNQUHE9qLSROLRROPfPcTS301U2lFEzNpEzNEyZMaN2EvCc+kgAkJJhKjfSxSlUmzqNcJJBJPZPgrUk1M05KhRRKnWM3ADw3nm02Nf4l1i2uL8Avyr8A9C/2L5C7Nj8gz0I/RM8+zQB2P6g/is+cz94/8D/KP+TPAPbPCN8a3yzfPt9Q31J/dN8Adn9Af2LfjN++38jf2t+03wD+3xDv8t9M7zbvaO9K7yzvAH7vsO+S79Tvxu/Y7+rvDP8A9u8A/0L/VP9m/5D/ov98/wCu/zD/wv/k//b/CA8qDzwPqCb/GA9KD0vVE5x8BDrVTG0kTW0kTjWzYk9WVQMqUP2DobQUFYyn2v6S/4SkclId8+dS2jWDdVSk6lPVc1xUaoUUVPUTQASktFX9FGVWRRRWbSQclJBXfaTW3IRiWI0Tx1yEGlmstXRkhAVZPZRYNbOC2nyEQXwUAljNE9ZXAs0TxvyPPpXmjeaNph/4jwAanzSfZp8wL0IvdJ9mL3gvSoovVx2DuaQn5pK3PBeqTqNXlYMPXCTNLISJtVYNs0bklAdWXRO6bVV1g35VNbNCVV2EbVXdw9NUXROaVLUErVSNIytUBYPkPKSvLVPlk3dThRRTXYRMpNvSUtVznFLdw2NS1pWDH1Llk+fcdLFRNo0je1GFg0NRnXTkdNvXUB0joFBdE1pQWgWDJMx02k8txE+9s9sBT93Dk04NwyhOWh0kTZ2jPE2lNEyVg2tvTA3DCKx0pUuVNJq8tOE0tIJK7SRktK9VSX0USR2ESfUT8US0K2xKLcPuPLRFdL/exQCOv9C/qk+8T96/4E/6vwRfABZfQM9Sz7zPNl2ez4Bfkl8AfE/ez9DPwl/sX/5fEG8ibwA0b0ZvWG9iD2xvdm+Qb3oPALRvpm/Yb8pv7G8Gf/BvIn8ARH82f+hvim+EfyZ/qH/KfwDcf4Z/8H/qfxyPJo8wj5J/AFSPdo+Ij2KPrI+2j5iP4o8ABJ/WjxCfwo88n16fMJ9CmVKmI0sFRr6zTZUzY+w026BPzYNHUF1DvFDWTbMwUQ2zpow0G1KqHVOObDQDXKSTRKQImhw0eiw061T1pPwkzmVVFRRW3aT0JDpXzYNtp/QUEVgts3hYHVNt3nwUIllNsyBZzYOr91gdI7CEFHGEFDG1WJUz88wU0le9M8QA1B++FbatnqW+H9ij7h32HwAIvxIvHL8+v1gvki9cv4a/qJi/orE2ErH8pIHUpEJWfLT9VkWTuuwkdywUbTfsJPdVXUOsVTUTa3FVTaM4/CT+VPUDW8VU/SOOVOUjVhQUbSAcNNpTlTOjU5UDq2xTvTM0BBT8fDTHtVI9FFL9Q1hSvTMUbVKVA9xRvTOkUf0jbW6kNDdRJaMAUU1DbcnMBJVQ/SNOUM2DsxdQ1aS8lFdP/UPorU6VA3xO3VMT5DSo1U0lFE19tExNo1hMar0z9NxUkyRULkuds6vLSv1ESvUD9UREomhERz5FRqNKXROKSp2zCwtLvTNUZFd+T5BP0kEAppOk18ZPwN/aT+TfHl323wAY7ypfRF9eX3Bbbl+A77pfAJzvpu/Qj8Lv7O/+7xD/Iv8ANP9G/1j/Qp90/37/kP96nwC0/6b/wP/S//T/Dg8ADxoPADQPVg9gD0oPfA8eD6APmg8A3A/OD+AP8g8sH74POB8SHwBUH24fkB+KH6Qfzh+wH8IfAPQf5h9g/xovPC8+L0gvip8s5OWklKFNPdROPdTUxLFIxJ/WnX6yrVKNwx5k9JfWkgYEp36y7VQ9M1lfHKeesltWJdRWBcRJVxVELLQQTKd+w1hlpgo2QhdspOd0r4avmKPWkgHGvK+uP8Cv0q/cPw6/CE8AOr8UT06/UE9av3S/nr+YT0CyuUbTxLcOw9S/LiInNDRh6PS/Bs8Yy5aSSVRFpFA0z0bPWMMWw1K9tFIlVIh0z4bNDuI4nMfGJc7ShbC0z8bP2MuWkvlNJaOQSPTPBt2eko8c1y6jSuXjy1NK9TPxPNeukoNJMnVTtFTftrIhSxWk5O8Aht3O3abdrt/Ab9rf5G8O7QAO7xh/Mu88f05/YH9674R/AHZv6O+qea5/uH/Sf/x/Do8AII8yj0SPVo9oj2ovfI9ujwCwj4KPxI/Gj+iP+o8Mn56PAMCPGp9cn3afaJ86n5Sfrp8AgJ+Sn+Sf9p+4nyKvDK++nwBAr1KvdK9er5ivqq+8r96vAPCvkq8Mvxa/KL8Kv0S/Vr9sqJM+QoBLxSMMTF3D1eekJOH0VOW0JOJP1hXDZVB1s9rMJFBRtj1D4FHNY1VSXdPKVnxUPFNN1FP1VFSlk1uXVF3DB1Vdw5cUxC0H3EznVtUjVuw3drJbKlh1U5RYDcRZXVObJVmNww5ZVTamI1iq3TNiXDVYpcPpRMTKAOw3PkW+P7jPys80T/Y/AN8AQkkW30BPQt+ET4ZPeN+K36yc36aSp1cVY28M1DBWRMTqVg1zmNxEV+REbRfURNpVDTOdVe1za2NVXWMq/ETxVEVTa6xU7XRUdbM6VHVTrQQcVM5TBcRTjVNetVMVwyf0JONSndOrtVLVI3bsJD5SpZMHzVIVY89RFcTUtGBRtkVTHFFdU+VQJXOutrxUd1ClY0FQlSMJVVDVJE/ttE8lZE4Vw21H3FTcTXVTdE0VY1UPrCVMbeRMpZPXbGfWRlL8Sk0zmCT0OErKfVRJXVOVRGfOYsVJViVzTkp95EqlkzfMZwDGfW51DnWWb6hvum/Ub9b/APhvKn8MDx4POH9ycSYFfv0AXg94f4IP7H+mD+h/ug/EDwDuDwAfEh8kHzYfSB9aH2S/AG4fcL96H6wfvh+AH5If7B8A9h/YHwov5B8+L1AvYi98LwB+L5Avai+8L74v2C/6Lxw/AC4/ED86P0Q/Zj8oL3o/lD8Atj+wP8I/7D/+P9g/Ck80T2hGT6g/Wk9LndOLS11TazVMbdMd/FQdTjXTWyBPndMLUOUDg7xU2/dQ9UNsURVj/1EqncNydOTnbFRZROQ74NaewkJUncOyLOQkVWwFVPzUI1Y9U5NW5QNpA7zXxrNXdVNEWF3kVlTEF1n1VFn1wwFkxFvOWPXDkVglU1N0VFsRWG3T3VcFY8jcxxD2xc7PuFvHIsS8X/bP8M8ACt8s3w5vUN9Kb2zfbm+Ab5iSb6RnxiKaV6X0LGQgWjxVVr3jiVYt80jc1LQjwJbDVTVTj1Ut41TVVcUjGvxk5BTknFRWxeNmVGVjLQzE9/S0a79TLfOI/ERSUwV0rVMt49RSzUOcdORn1VLF1FL18/jcRMJRVsUjilH9ZFFlxFH182vYUP1TocS0alAlU60zvOT5T/XziMzkHLVPBcROzUMsTg3jwW1NLfNYTf1T8UzNQ5uMTMXjJkydxMT0RbbE9OVKncOCSkXjHtlKTfYWwodJhcOQSWqltEltBErlA/NK9fMBSCwHZh0mBY79rv/A/7qPAMz/3o/4/wKfFJ8mnzgPcg8AVA9mn3ifkg90j6afuJ9qHwDsn/6fyJ/anzSvRq9QT1qvAGSvXq+Qr6KvtK+2r3ivgq8A/K/mr/ivQr8kv06/2K9ivwCUv6a/kL9Kv7y/tr/Qv/K/ABTPLs84z1KvXM9ez0jPks8ArM+2z1DP8s/EzwbfwM8a36A830bf2M9y0RZzS+3kTGrNhE31hE4F42pPLZMpLqR35tNR/XRRpURsdGuQUs2DBUzkd1PN49XsROVU/VPRBFRCVWpNg9EUVEIkVLNWTYOrIVctk46UVPjUVGKtWD3zxVh9cyJsVB5VWe3j9IxUvVTkgnRUq0FYLVRYDfRXxePGANxfpl/IX7pfpO8ubc7lLm8AWG8q+Rb/SP9qb2z3Xv+I/1Sa+T6Ctwz0kNTkUjRUtQ989M3kZHdWzcM3ttxk+FXNc7xVPfOA1VXNw0fs9Az8ZNRUal3jjhx0VhQEHlT1g9voU02DsVP1g3hTKiWjQ/TUDOzUx9zX9oLbWFJFgyBSlfPrUWwl5NTUfVGVQ0VRRYNrAFHVY8m8RJNQlfNtW8TUJ1Bd495PTZTVT+XUT/X0TiWjE0629YOoTT3zQE2N5Ey0JaT8dAyc1KVLrdMqVoxEy0rNRErlZEqV09u0SSVTg0ld455JlpVD9Un1ZEq1RJTUVAA0l56dho2ejZ6PyI/Sj9QfAO6PMJ8KLxwvLi2GnU4vUJ8Amp+ELx6vGK+qL8wv3i/wLwACPxQ/Jj84P3rfTD9uP1A/AGrfjD+OP8g/oj/UP+Y/uD8AGk8sTz5PCE9aT2RPhk+YTwDyP7RP1k/oT8pPBF9uTxhfACpfPF8OX2Bfal+MX5ZfsF8ACl/cX8Zf+F8CbwxvLm8gb7BSb3RvvgMUFKpMTYOhVU1FFE4986DEdEi8BKu+UEWDMIx0xJwEOWp0BKvc1CBEBJNTHXNbBlQ9c3hUrdPqLAQreFUFdFWtBFbN9q7SMzpXDRQM9BBY/WR85NvxWMUTJVlN4xVZVnVD51g987B85HF85FsxWD0T81clE8zE7wC275hzln/If9rvDPfu7xD/ADL/HI8+j1CPgvlej3j/mv9pVzUE3HSC3HRCV13jq/5WPWOq1PRn3PQn1uT06FUlE6wU5HFVpv1jOFXFhPxkuATkgdVU1fNHBOQRBHTaU9o9E6P01GxTldM0U1otg/BkBLhSFZRSnQNbSVKV0xRSBQPczGRbpFFd425RFRRRvSNb81AlE7xQxROFvARVTsTVUNV0T3VDV7TUa85O/dROnQP5TcVjq5BNVXRNjYRM/WNYYUxl5FxnbpNkJLFKvSMrU0pNdEl146I8FzYV2sZjSi0jrkodAyZLAo2DXWwvfh3GHZ4fsB+6rwDsH96v+B8CvxS/HrVmJS6/AEC7ji1Wv3i/ki+0L46/eE8Aui/kv/a/CM8azyzPNm9IzwA6z3TPPs9gz5LPnM+uz8DPAOLPBN8W3/DPMt/Uzx7fQN8Aet+E357fsN9q31Tf3t/w3wAC7xTv1t8w70rvXO9u7zjvAELvpO+G77jvwu/s7/7vEP+A6u9E/yb/WP/Swfbz7KQIrUwtg+BMdZRNrYPhWNSUwwCOAmVQdeParJVZUZX0zGRUUi1zynSUWzxTVROvU1V0VM3DrZcclAdV1YOXDAQHGtSEd9yE51ZlFPx3duLbKlhlE5RYjQMFWbbVgydZRRMOWXWUWNqdZFi1g2JYxWMgWAqdA+k8BMq8f/51pn+4fwDaefZ9/n/4DzKJBh9YjzofQISPRh+Yj4IflB/OwqeshFVxHBQwjHTszISa1IRrV1b1oxjcFNhV7fOrn1Xds2MUdCr0hPGtVD2TrFTdtFSNczxtVEWTBFSFk85T/fQlU9WUU1UE7GTj3Gd34tt0UoWTPlLNwwdSZu3zz1ENBMz0YFE9k1scUV1z5VBVpFANdG1QrYNBUGWTCVBdo6umT/2ETx2kTh2UTrSd9l4jTZUTC001pEzKZSRMzcPXZKcmEgBLVv1jmEr9hEp1lEldc9uVSdWDh0nFo8VJVh2zTkp1JErNwzfEpwDOzW619qWWr7Crrq+4P9KvANw/9q8ATxJPJE9utUa/cLsAPk2uv4BPur+UT87P2L/KTwDcT/5P4E/yTzRfdu9IX1pfAGxffl+QX6JfrF/GX9hfsl8A9F8GbyBvEm9Eb0ZvaG96bwCUbzZviG+6b9Rv7m/Qbwp/ABx/Hn9Af1J/XH92f2h/kn8ApH++f7B/4n/sf8Z/GI8KjzA0j0aPWIuWEotL/SbulSzuk9QkJ09tEw2kl1aCLfqclGxR7fP/fJRjINr2MuhUJFtTTaPQU9p1A0IkJLRU/ZMoVWZdo7ZV7ZQkBJdWTQS0tBduEt2sFEdYVaRYttUTF1lNAyVZPaMDZVltA9FEBz6iU1glU1sTWO3z31f9k8jMDwDmDa4Nvp+gn+oP9J8OHygfACqvPK9OH1Cvmh+Er5atzhNqtBRhBKQgnKTLVrUji4lWxSNI1BQbAI4DVdpto40MlFZVVYMaVdolI9QMJJxUvSNmVGptoy0EBPfs9L9TxSNtiPSEUlPl8wxTvSM11mQknmwkZ1K9FNyEW/hRfQPAUVWDipQkrUXMhA9R5RRQ7ZOh1ryEalB1kzO0JPlPtsWDjE/FMwVP/fROtsWDLE5tA8FNxSNYrU0lU/NMvbRMbQMh1Uz1M6jENEXENOVKNnUDgko9Ix5KRTa+sy1JfQOQSb2ESW1EVDQL70r1M0jsN65NJkWGPwCYO64/sM/SP9TP7j8oTwrfABzfRk9wT7JJZk9Q37JPhN8A/n8gX7Lf3N/u3wDvEu8k7wA270jv8n9c707vaI+C75zvALbvqO+y79zvdu/o7xr/PP8AHv/471L/fP+O/2j/qv/U/wDG/Zb/+P/i/xQPLg9Y/0IPAFwPdg+ID5IPtA+eD7gPqg8ABB/eD/APyg88Hw</prop>
			</obj>
			<obj name="Protocol" class="HTCProtocol" version="1">
				<prop name="Created">2016-05-06T12:18:23.830</prop>
				<prop name="LastModified">2016-05-06T12:19:16.823</prop>
				<obj name="Programs" class="HTCRunProgramList" version="5">
					<list name="emlist" count="2">
						<obj name="item" class="HTCRunProgram" version="1">
							<prop name="name">Program</prop>
							<prop name="Cycles">1</prop>
							<prop name="AnalysisMode">None</prop>
							<obj name="Segments" class="TEMRunSegmentList" version="1">
								<list name="emlist" count="1">
									<obj name="item" class="HTCRunSegment" version="2">
										<prop name="Hold">180</prop>
										<prop name="Slope">4.4</prop>
										<prop name="StepDelay">0</prop>
										<prop name="StepSize">0</prop>
										<prop name="Target">95</prop>
										<prop name="Target2">0</prop>
										<prop name="AcquisitionMode">0</prop>
										<prop name="AcqPerDegree">5</prop>
									</obj>
								</list>
							</obj>
						</obj>
						<obj name="item" class="HTCRunProgram" version="1">
							<prop name="name">Program</prop>
							<prop name="Cycles">50</prop>
							<prop name="AnalysisMode">Quantification</prop>
							<obj name="Segments" class="TEMRunSegmentList" version="1">
								<list name="emlist" count="2">
									<obj name="item" class="HTCRunSegment" version="2">
										<prop name="Hold">15</prop>
										<prop name="Slope">4.4</prop>
										<prop name="StepDelay">0</prop>
										<prop name="StepSize">0</prop>
										<prop name="Target">95</prop>
										<prop name="Target2">0</prop>
										<prop name="AcquisitionMode">0</prop>
										<prop name="AcqPerDegree">5</prop>
									</obj>
									<obj name="item" class="HTCRunSegment" version="2">
										<prop name="Hold">60</prop>
										<prop name="Slope">2.2</prop>
										<prop name="StepDelay">0</prop>
										<prop name="StepSize">0</prop>
										<prop name="Target">55</prop>
										<prop name="Target2">0</prop>
										<prop name="AcquisitionMode">1</prop>
										<prop name="AcqPerDegree">5</prop>
									</obj>
								</list>
							</obj>
						</obj>
					</list>
					<list name="AnalysisModes" count="4">
						<item>None</item>
						<item>Quantification</item>
						<item>Melting Curves</item>
						<item>Color Compensation</item>
					</list>
					<prop name="ChannelCount">4</prop>
					<prop name="InstrumentSubclass">HTC_VER_10</prop>
					<obj name="Container" class="HTCBlockType" version="1">
						<prop name="Id">bt96S</prop>
						<prop name="RowCount">8</prop>
						<prop name="ColCount">12</prop>
						<prop name="OvershootDnDelay">10</prop>
						<prop name="OvershootUpDelay">10</prop>
						<prop name="RampRateMaxDn">2.2</prop>
						<prop name="RampRateMaxUp">4.4</prop>
						<prop name="ReactionVolMin">10</prop>
						<prop name="ReactionVolMax">100</prop>
						<prop name="ReactionVolDefault">20</prop>
						<prop name="HorVertCrosstalkCoefficient">0.0003</prop>
						<prop name="DiagCrosstalkCoefficent">0.0001</prop>
					</obj>
					<prop name="MaxPositionsToSeek">96</prop>
					<obj name="DetectionFormats" class="DetectionFormats" version="2">
						<list name="emlist" count="14">
							<obj name="item" class="HTCDetectionFormat" version="1">
								<list name="emlist" count="1">
									<obj name="item" class="HTCChannel" version="2">
										<prop name="name">SYBR Green I / HRM Dye</prop>
										<prop name="Active">1</prop>
										<prop name="EmissionWL">510</prop>
										<prop name="ExcitationWL">465</prop>
										<prop name="IntgrTime">250</prop>
										<prop name="MaxIntgrTime">1000</prop>
										<prop name="MeltFactor">1.2</prop>
										<prop name="QuantFactor">30</prop>
									</obj>
								</list>
								<prop name="name">SYBR Green I / HRM Dye</prop>
								<prop name="Active">1</prop>
								<prop name="DefChannelNdx">0</prop>
								<prop name="DenominatorNdx">-1</prop>
								<prop name="ReadOnly">0</prop>
								<list name="EmissionWLAvail" count="6">
									<item>488</item>
									<item>510</item>
									<item>580</item>
									<item>610</item>
									<item>640</item>
									<item>660</item>
								</list>
								<list name="ExcitationWLAvail" count="5">
									<item>440</item>
									<item>465</item>
									<item>498</item>
									<item>533</item>
									<item>618</item>
								</list>
								<prop name="MeasuringMode">hmmDynamic</prop>
							</obj>
							<obj name="item" class="HTCDetectionFormat" version="1">
								<list name="emlist" count="1">
									<obj name="item" class="HTCChannel" version="2">
										<prop name="name">SimpleProbe</prop>
										<prop name="Active">1</prop>
										<prop name="EmissionWL">510</prop>
										<prop name="ExcitationWL">465</prop>
										<prop name="IntgrTime">250</prop>
										<prop name="MaxIntgrTime">2000</prop>
										<prop name="MeltFactor">1.2</prop>
										<prop name="QuantFactor">2</prop>
									</obj>
								</list>
								<prop name="name">SimpleProbe</prop>
								<prop name="Active">1</prop>
								<prop name="DefChannelNdx">0</prop>
								<prop name="DenominatorNdx">-1</prop>
								<prop name="ReadOnly">0</prop>
								<list name="EmissionWLAvail" count="6">
									<item>488</item>
									<item>510</item>
									<item>580</item>
									<item>610</item>
									<item>640</item>
									<item>660</item>
								</list>
								<list name="ExcitationWLAvail" count="5">
									<item>440</item>
									<item>465</item>
									<item>498</item>
									<item>533</item>
									<item>618</item>
								</list>
								<prop name="MeasuringMode">hmmDynamic</prop>
							</obj>
							<obj name="item" class="HTCDetectionFormat" version="1">
								<list name="emlist" count="1">
									<obj name="item" class="HTCChannel" version="2">
										<prop name="name">FAM</prop>
										<prop name="Active">1</prop>
										<prop name="EmissionWL">510</prop>
										<prop name="ExcitationWL">465</prop>
										<prop name="IntgrTime">250</prop>
										<prop name="MaxIntgrTime">2000</prop>
										<prop name="MeltFactor">1</prop>
										<prop name="QuantFactor">10</prop>
									</obj>
								</list>
								<prop name="name">Mono Color Hydrolysis Probe / UPL Probe</prop>
								<prop name="Active">1</prop>
								<prop name="DefChannelNdx">0</prop>
								<prop name="DenominatorNdx">-1</prop>
								<prop name="ReadOnly">0</prop>
								<list name="EmissionWLAvail" count="6">
									<item>488</item>
									<item>510</item>
									<item>580</item>
									<item>610</item>
									<item>640</item>
									<item>660</item>
								</list>
								<list name="ExcitationWLAvail" count="5">
									<item>440</item>
									<item>465</item>
									<item>498</item>
									<item>533</item>
									<item>618</item>
								</list>
								<prop name="MeasuringMode">hmmDynamic</prop>
							</obj>
							<obj name="item" class="HTCDetectionFormat" version="1">
								<list name="emlist" count="2">
									<obj name="item" class="HTCChannel" version="2">
										<prop name="name">FAM</prop>
										<prop name="Active">1</prop>
										<prop name="EmissionWL">510</prop>
										<prop name="ExcitationWL">465</prop>
										<prop name="IntgrTime">250</prop>
										<prop name="MaxIntgrTime">2000</prop>
										<prop name="MeltFactor">1</prop>
										<prop name="QuantFactor">10</prop>
									</obj>
									<obj name="item" class="HTCChannel" version="2">
										<prop name="name">VIC / HEX / Yellow555</prop>
										<prop name="Active">1</prop>
										<prop name="EmissionWL">580</prop>
										<prop name="ExcitationWL">533</prop>
										<prop name="IntgrTime">250</prop>
										<prop name="MaxIntgrTime">2000</prop>
										<prop name="MeltFactor">1</prop>
										<prop name="QuantFactor">10</prop>
									</obj>
								</list>
								<prop name="name">Dual Color Hydrolysis Probe / UPL Probe</prop>
								<prop name="Active">1</prop>
								<prop name="DefChannelNdx">0</prop>
								<prop name="DenominatorNdx">-1</prop>
								<prop name="ReadOnly">0</prop>
								<list name="EmissionWLAvail" count="6">
									<item>488</item>
									<item>510</item>
									<item>580</item>
									<item>610</item>
									<item>640</item>
									<item>660</item>
								</list>
								<list name="ExcitationWLAvail" count="5">
									<item>440</item>
									<item>465</item>
									<item>498</item>
									<item>533</item>
									<item>618</item>
								</list>
								<prop name="MeasuringMode">hmmDynamic</prop>
							</obj>
							<obj name="item" class="HTCDetectionFormat" version="1">
								<list name="emlist" count="3">
									<obj name="item" class="HTCChannel" version="2">
										<prop name="name">FAM</prop>
										<prop name="Active">1</prop>
										<prop name="EmissionWL">510</prop>
										<prop name="ExcitationWL">465</prop>
										<prop name="IntgrTime">250</prop>
										<prop name="MaxIntgrTime">2000</prop>
										<prop name="MeltFactor">1</prop>
										<prop name="QuantFactor">10</prop>
									</obj>
									<obj name="item" class="HTCChannel" version="2">
										<prop name="name">VIC / HEX / Yellow555</prop>
										<prop name="Active">1</prop>
										<prop name="EmissionWL">580</prop>
										<prop name="ExcitationWL">533</prop>
										<prop name="IntgrTime">250</prop>
										<prop name="MaxIntgrTime">2000</prop>
										<prop name="MeltFactor">1</prop>
										<prop name="QuantFactor">10</prop>
									</obj>
									<obj name="item" class="HTCChannel" version="2">
										<prop name="name">Cy 5 / Cy 5.5</prop>
										<prop name="Active">1</prop>
										<prop name="EmissionWL">660</prop>
										<prop name="ExcitationWL">618</prop>
										<prop name="IntgrTime">250</prop>
										<prop name="MaxIntgrTime">2000</prop>
										<prop name="MeltFactor">1</prop>
										<prop name="QuantFactor">10</prop>
									</obj>
								</list>
								<prop name="name">3 Color Hydrolysis Probe</prop>
								<prop name="Active">1</prop>
								<prop name="DefChannelNdx">0</prop>
								<prop name="DenominatorNdx">-1</prop>
								<prop name="ReadOnly">0</prop>
								<list name="EmissionWLAvail" count="6">
									<item>488</item>
									<item>510</item>
									<item>580</item>
									<item>610</item>
									<item>640</item>
									<item>660</item>
								</list>
								<list name="ExcitationWLAvail" count="5">
									<item>440</item>
									<item>465</item>
									<item>498</item>
									<item>533</item>
									<item>618</item>
								</list>
								<prop name="MeasuringMode">hmmDynamic</prop>
							</obj>
							<obj name="item" class="HTCDetectionFormat" version="1">
								<list name="emlist" count="4">
									<obj name="item" class="HTCChannel" version="2">
										<prop name="name">Cyan 500</prop>
										<prop name="Active">1</prop>
										<prop name="EmissionWL">488</prop>
										<prop name="ExcitationWL">440</prop>
										<prop name="IntgrTime">250</prop>
										<prop name="MaxIntgrTime">2000</prop>
										<prop name="MeltFactor">1</prop>
										<prop name="QuantFactor">10</prop>
									</obj>
									<obj name="item" class="HTCChannel" version="2">
										<prop name="name">FAM</prop>
										<prop name="Active">1</prop>
										<prop name="EmissionWL">580</prop>
										<prop name="ExcitationWL">498</prop>
										<prop name="IntgrTime">250</prop>
										<prop name="MaxIntgrTime">2000</prop>
										<prop name="MeltFactor">1</prop>
										<prop name="QuantFactor">10</prop>
									</obj>
									<obj name="item" class="HTCChannel" version="2">
										<prop name="name">Red 610</prop>
										<prop name="Active">1</prop>
										<prop name="EmissionWL">610</prop>
										<prop name="ExcitationWL">533</prop>
										<prop name="IntgrTime">250</prop>
										<prop name="MaxIntgrTime">2000</prop>
										<prop name="MeltFactor">1</prop>
										<prop name="QuantFactor">10</prop>
									</obj>
									<obj name="item" class="HTCChannel" version="2">
										<prop name="name">Cy 5 / Cy 5.5</prop>
										<prop name="Active">1</prop>
										<prop name="EmissionWL">660</prop>
										<prop name="ExcitationWL">618</prop>
										<prop name="IntgrTime">250</prop>
										<prop name="MaxIntgrTime">2000</prop>
										<prop name="MeltFactor">1</prop>
										<prop name="QuantFactor">10</prop>
									</obj>
								</list>
								<prop name="name">4 Color Hydrolysis Probe</prop>
								<prop name="Active">1</prop>
								<prop name="DefChannelNdx">0</prop>
								<prop name="DenominatorNdx">-1</prop>
								<prop name="ReadOnly">0</prop>
								<list name="EmissionWLAvail" count="6">
									<item>488</item>
									<item>510</item>
									<item>580</item>
									<item>610</item>
									<item>640</item>
									<item>660</item>
								</list>
								<list name="ExcitationWLAvail" count="5">
									<item>440</item>
									<item>465</item>
									<item>498</item>
									<item>533</item>
									<item>618</item>
								</list>
								<prop name="MeasuringMode">hmmDynamic</prop>
							</obj>
							<obj name="item" class="HTCDetectionFormat" version="1">
								<list name="emlist" count="1">
									<obj name="item" class="HTCChannel" version="2">
										<prop name="name">Red 640</prop>
										<prop name="Active">1</prop>
										<prop name="EmissionWL">640</prop>
										<prop name="ExcitationWL">498</prop>
										<prop name="IntgrTime">250</prop>
										<prop name="MaxIntgrTime">2000</prop>
										<prop name="MeltFactor">1.2</prop>
										<prop name="QuantFactor">5</prop>
									</obj>
								</list>
								<prop name="name">Mono Color HybProbe</prop>
								<prop name="Active">1</prop>
								<prop name="DefChannelNdx">0</prop>
								<prop name="DenominatorNdx">-1</prop>
								<prop name="ReadOnly">0</prop>
								<list name="EmissionWLAvail" count="6">
									<item>488</item>
									<item>510</item>
									<item>580</item>
									<item>610</item>
									<item>640</item>
									<item>660</item>
								</list>
								<list name="ExcitationWLAvail" count="5">
									<item>440</item>
									<item>465</item>
									<item>498</item>
									<item>533</item>
									<item>618</item>
								</list>
								<prop name="MeasuringMode">hmmDynamic</prop>
							</obj>
							<obj name="item" class="HTCDetectionFormat" version="1">
								<list name="emlist" count="4">
									<obj name="item" class="HTCChannel" version="2">
										<prop name="name">Fluos</prop>
										<prop name="Active">1</prop>
										<prop name="EmissionWL">510</prop>
										<prop name="ExcitationWL">465</prop>
										<prop name="IntgrTime">250</prop>
										<prop name="MaxIntgrTime">2000</prop>
										<prop name="MeltFactor">2</prop>
										<prop name="QuantFactor">1.5</prop>
									</obj>
									<obj name="item" class="HTCChannel" version="2">
										<prop name="name">Red 610</prop>
										<prop name="Active">1</prop>
										<prop name="EmissionWL">610</prop>
										<prop name="ExcitationWL">498</prop>
										<prop name="IntgrTime">250</prop>
										<prop name="MaxIntgrTime">2000</prop>
										<prop name="MeltFactor">1.2</prop>
										<prop name="QuantFactor">5</prop>
									</obj>
									<obj name="item" class="HTCChannel" version="2">
										<prop name="name">Red 640</prop>
										<prop name="Active">1</prop>
										<prop name="EmissionWL">640</prop>
										<prop name="ExcitationWL">498</prop>
										<prop name="IntgrTime">250</prop>
										<prop name="MaxIntgrTime">2000</prop>
										<prop name="MeltFactor">1.2</prop>
										<prop name="QuantFactor">5</prop>
									</obj>
									<obj name="item" class="HTCChannel" version="2">
										<prop name="name">Cy 5 / Cy 5.5</prop>
										<prop name="Active">1</prop>
										<prop name="EmissionWL">660</prop>
										<prop name="ExcitationWL">498</prop>
										<prop name="IntgrTime">250</prop>
										<prop name="MaxIntgrTime">2000</prop>
										<prop name="MeltFactor">1.2</prop>
										<prop name="QuantFactor">5</prop>
									</obj>
								</list>
								<prop name="name">Multi Color HybProbe</prop>
								<prop name="Active">1</prop>
								<prop name="DefChannelNdx">0</prop>
								<prop name="DenominatorNdx">-1</prop>
								<prop name="ReadOnly">0</prop>
								<list name="EmissionWLAvail" count="6">
									<item>488</item>
									<item>510</item>
									<item>580</item>
									<item>610</item>
									<item>640</item>
									<item>660</item>
								</list>
								<list name="ExcitationWLAvail" count="5">
									<item>440</item>
									<item>465</item>
									<item>498</item>
									<item>533</item>
									<item>618</item>
								</list>
								<prop name="MeasuringMode">hmmDynamic</prop>
							</obj>
							<obj name="item" class="HTCDetectionFormat" version="1">
								<list name="emlist" count="4">
									<obj name="item" class="HTCChannel" version="2">
										<prop name="name">465-510</prop>
										<prop name="Active">1</prop>
										<prop name="EmissionWL">510</prop>
										<prop name="ExcitationWL">465</prop>
										<prop name="IntgrTime">250</prop>
										<prop name="MaxIntgrTime">1000</prop>
										<prop name="MeltFactor">1</prop>
										<prop name="QuantFactor">1</prop>
									</obj>
									<obj name="item" class="HTCChannel" version="2">
										<prop name="name">533-580</prop>
										<prop name="Active">1</prop>
										<prop name="EmissionWL">580</prop>
										<prop name="ExcitationWL">533</prop>
										<prop name="IntgrTime">250</prop>
										<prop name="MaxIntgrTime">1000</prop>
										<prop name="MeltFactor">1</prop>
										<prop name="QuantFactor">1</prop>
									</obj>
									<obj name="item" class="HTCChannel" version="2">
										<prop name="name">533-610</prop>
										<prop name="Active">1</prop>
										<prop name="EmissionWL">610</prop>
										<prop name="ExcitationWL">533</prop>
										<prop name="IntgrTime">250</prop>
										<prop name="MaxIntgrTime">1000</prop>
										<prop name="MeltFactor">1</prop>
										<prop name="QuantFactor">1</prop>
									</obj>
									<obj name="item" class="HTCChannel" version="2">
										<prop name="name">618-660</prop>
										<prop name="Active">1</prop>
										<prop name="EmissionWL">660</prop>
										<prop name="ExcitationWL">618</prop>
										<prop name="IntgrTime">250</prop>
										<prop name="MaxIntgrTime">1000</prop>
										<prop name="MeltFactor">1</prop>
										<prop name="QuantFactor">1</prop>
									</obj>
								</list>
								<prop name="name">SCicchitano1</prop>
								<prop name="Active">1</prop>
								<prop name="DefChannelNdx">0</prop>
								<prop name="DenominatorNdx">-1</prop>
								<prop name="ReadOnly">0</prop>
								<list name="EmissionWLAvail" count="6">
									<item>488</item>
									<item>510</item>
									<item>580</item>
									<item>610</item>
									<item>640</item>
									<item>660</item>
								</list>
								<list name="ExcitationWLAvail" count="5">
									<item>440</item>
									<item>465</item>
									<item>498</item>
									<item>533</item>
									<item>618</item>
								</list>
								<prop name="MeasuringMode">hmmDynamic</prop>
							</obj>
							<obj name="item" class="HTCDetectionFormat" version="1">
								<list name="emlist" count="2">
									<obj name="item" class="HTCChannel" version="2">
										<prop name="name">465-510</prop>
										<prop name="Active">1</prop>
										<prop name="EmissionWL">510</prop>
										<prop name="ExcitationWL">465</prop>
										<prop name="IntgrTime">250</prop>
										<prop name="MaxIntgrTime">1000</prop>
										<prop name="MeltFactor">1</prop>
										<prop name="QuantFactor">1</prop>
									</obj>
									<obj name="item" class="HTCChannel" version="2">
										<prop name="name">498-580</prop>
										<prop name="Active">1</prop>
										<prop name="EmissionWL">580</prop>
										<prop name="ExcitationWL">498</prop>
										<prop name="IntgrTime">250</prop>
										<prop name="MaxIntgrTime">1000</prop>
										<prop name="MeltFactor">1</prop>
										<prop name="QuantFactor">1</prop>
									</obj>
								</list>
								<prop name="name">VIC and FAM</prop>
								<prop name="Active">1</prop>
								<prop name="DefChannelNdx">0</prop>
								<prop name="DenominatorNdx">-1</prop>
								<prop name="ReadOnly">0</prop>
								<list name="EmissionWLAvail" count="6">
									<item>488</item>
									<item>510</item>
									<item>580</item>
									<item>610</item>
									<item>640</item>
									<item>660</item>
								</list>
								<list name="ExcitationWLAvail" count="5">
									<item>440</item>
									<item>465</item>
									<item>498</item>
									<item>533</item>
									<item>618</item>
								</list>
								<prop name="MeasuringMode">hmmDynamic</prop>
							</obj>
							<obj name="item" class="HTCDetectionFormat" version="1">
								<list name="emlist" count="2">
									<obj name="item" class="HTCChannel" version="2">
										<prop name="name">533-580</prop>
										<prop name="Active">1</prop>
										<prop name="EmissionWL">580</prop>
										<prop name="ExcitationWL">533</prop>
										<prop name="IntgrTime">250</prop>
										<prop name="MaxIntgrTime">1000</prop>
										<prop name="MeltFactor">1</prop>
										<prop name="QuantFactor">1</prop>
									</obj>
									<obj name="item" class="HTCChannel" version="2">
										<prop name="name">465-510</prop>
										<prop name="Active">1</prop>
										<prop name="EmissionWL">510</prop>
										<prop name="ExcitationWL">465</prop>
										<prop name="IntgrTime">250</prop>
										<prop name="MaxIntgrTime">1000</prop>
										<prop name="MeltFactor">1</prop>
										<prop name="QuantFactor">1</prop>
									</obj>
								</list>
								<prop name="name">RLB</prop>
								<prop name="Active">1</prop>
								<prop name="DefChannelNdx">0</prop>
								<prop name="DenominatorNdx">-1</prop>
								<prop name="ReadOnly">0</prop>
								<list name="EmissionWLAvail" count="6">
									<item>488</item>
									<item>510</item>
									<item>580</item>
									<item>610</item>
									<item>640</item>
									<item>660</item>
								</list>
								<list name="ExcitationWLAvail" count="5">
									<item>440</item>
									<item>465</item>
									<item>498</item>
									<item>533</item>
									<item>618</item>
								</list>
								<prop name="MeasuringMode">hmmDynamic</prop>
							</obj>
							<obj name="item" class="HTCDetectionFormat" version="1">
								<list name="emlist" count="0">
								</list>
								<prop name="name">New Format 1</prop>
								<prop name="Active">1</prop>
								<prop name="DefChannelNdx">-1</prop>
								<prop name="DenominatorNdx">-1</prop>
								<prop name="ReadOnly">0</prop>
								<list name="EmissionWLAvail" count="6">
									<item>488</item>
									<item>510</item>
									<item>580</item>
									<item>610</item>
									<item>640</item>
									<item>660</item>
								</list>
								<list name="ExcitationWLAvail" count="5">
									<item>440</item>
									<item>465</item>
									<item>498</item>
									<item>533</item>
									<item>618</item>
								</list>
								<prop name="MeasuringMode">hmmDynamic</prop>
							</obj>
							<obj name="item" class="HTCDetectionFormat" version="1">
								<list name="emlist" count="4">
									<obj name="item" class="HTCChannel" version="2">
										<prop name="name">618-660</prop>
										<prop name="Active">1</prop>
										<prop name="EmissionWL">660</prop>
										<prop name="ExcitationWL">618</prop>
										<prop name="IntgrTime">250</prop>
										<prop name="MaxIntgrTime">1000</prop>
										<prop name="MeltFactor">1</prop>
										<prop name="QuantFactor">1</prop>
									</obj>
									<obj name="item" class="HTCChannel" version="2">
										<prop name="name">498-580</prop>
										<prop name="Active">1</prop>
										<prop name="EmissionWL">580</prop>
										<prop name="ExcitationWL">498</prop>
										<prop name="IntgrTime">250</prop>
										<prop name="MaxIntgrTime">1000</prop>
										<prop name="MeltFactor">1</prop>
										<prop name="QuantFactor">1</prop>
									</obj>
									<obj name="item" class="HTCChannel" version="2">
										<prop name="name">533-580</prop>
										<prop name="Active">1</prop>
										<prop name="EmissionWL">580</prop>
										<prop name="ExcitationWL">533</prop>
										<prop name="IntgrTime">250</prop>
										<prop name="MaxIntgrTime">1000</prop>
										<prop name="MeltFactor">1</prop>
										<prop name="QuantFactor">1</prop>
									</obj>
									<obj name="item" class="HTCChannel" version="2">
										<prop name="name">465-510</prop>
										<prop name="Active">1</prop>
										<prop name="EmissionWL">510</prop>
										<prop name="ExcitationWL">465</prop>
										<prop name="IntgrTime">250</prop>
										<prop name="MaxIntgrTime">1000</prop>
										<prop name="MeltFactor">1</prop>
										<prop name="QuantFactor">1</prop>
									</obj>
								</list>
								<prop name="name">Borowsky_2</prop>
								<prop name="Active">1</prop>
								<prop name="DefChannelNdx">0</prop>
								<prop name="DenominatorNdx">-1</prop>
								<prop name="ReadOnly">0</prop>
								<list name="EmissionWLAvail" count="6">
									<item>488</item>
									<item>510</item>
									<item>580</item>
									<item>610</item>
									<item>640</item>
									<item>660</item>
								</list>
								<list name="ExcitationWLAvail" count="5">
									<item>440</item>
									<item>465</item>
									<item>498</item>
									<item>533</item>
									<item>618</item>
								</list>
								<prop name="MeasuringMode">hmmDynamic</prop>
							</obj>
							<obj name="item" class="HTCDetectionFormat" version="1">
								<list name="emlist" count="20">
									<obj name="item" class="HTCChannel" version="2">
										<prop name="name">440-488</prop>
										<prop name="Active">0</prop>
										<prop name="EmissionWL">488</prop>
										<prop name="ExcitationWL">440</prop>
										<prop name="IntgrTime">250</prop>
										<prop name="MaxIntgrTime">1000</prop>
										<prop name="MeltFactor">1</prop>
										<prop name="QuantFactor">1</prop>
									</obj>
									<obj name="item" class="HTCChannel" version="2">
										<prop name="name">440-510</prop>
										<prop name="Active">0</prop>
										<prop name="EmissionWL">510</prop>
										<prop name="ExcitationWL">440</prop>
										<prop name="IntgrTime">250</prop>
										<prop name="MaxIntgrTime">1000</prop>
										<prop name="MeltFactor">1</prop>
										<prop name="QuantFactor">1</prop>
									</obj>
									<obj name="item" class="HTCChannel" version="2">
										<prop name="name">440-580</prop>
										<prop name="Active">0</prop>
										<prop name="EmissionWL">580</prop>
										<prop name="ExcitationWL">440</prop>
										<prop name="IntgrTime">250</prop>
										<prop name="MaxIntgrTime">1000</prop>
										<prop name="MeltFactor">1</prop>
										<prop name="QuantFactor">1</prop>
									</obj>
									<obj name="item" class="HTCChannel" version="2">
										<prop name="name">440-610</prop>
										<prop name="Active">0</prop>
										<prop name="EmissionWL">610</prop>
										<prop name="ExcitationWL">440</prop>
										<prop name="IntgrTime">250</prop>
										<prop name="MaxIntgrTime">1000</prop>
										<prop name="MeltFactor">1</prop>
										<prop name="QuantFactor">1</prop>
									</obj>
									<obj name="item" class="HTCChannel" version="2">
										<prop name="name">440-640</prop>
										<prop name="Active">0</prop>
										<prop name="EmissionWL">640</prop>
										<prop name="ExcitationWL">440</prop>
										<prop name="IntgrTime">250</prop>
										<prop name="MaxIntgrTime">1000</prop>
										<prop name="MeltFactor">1</prop>
										<prop name="QuantFactor">1</prop>
									</obj>
									<obj name="item" class="HTCChannel" version="2">
										<prop name="name">440-660</prop>
										<prop name="Active">0</prop>
										<prop name="EmissionWL">660</prop>
										<prop name="ExcitationWL">440</prop>
										<prop name="IntgrTime">250</prop>
										<prop name="MaxIntgrTime">1000</prop>
										<prop name="MeltFactor">1</prop>
										<prop name="QuantFactor">1</prop>
									</obj>
									<obj name="item" class="HTCChannel" version="2">
										<prop name="name">465-510</prop>
										<prop name="Active">1</prop>
										<prop name="EmissionWL">510</prop>
										<prop name="ExcitationWL">465</prop>
										<prop name="IntgrTime">250</prop>
										<prop name="MaxIntgrTime">1000</prop>
										<prop name="MeltFactor">1</prop>
										<prop name="QuantFactor">1</prop>
									</obj>
									<obj name="item" class="HTCChannel" version="2">
										<prop name="name">465-580</prop>
										<prop name="Active">0</prop>
										<prop name="EmissionWL">580</prop>
										<prop name="ExcitationWL">465</prop>
										<prop name="IntgrTime">250</prop>
										<prop name="MaxIntgrTime">1000</prop>
										<prop name="MeltFactor">1</prop>
										<prop name="QuantFactor">1</prop>
									</obj>
									<obj name="item" class="HTCChannel" version="2">
										<prop name="name">465-610</prop>
										<prop name="Active">0</prop>
										<prop name="EmissionWL">610</prop>
										<prop name="ExcitationWL">465</prop>
										<prop name="IntgrTime">250</prop>
										<prop name="MaxIntgrTime">1000</prop>
										<prop name="MeltFactor">1</prop>
										<prop name="QuantFactor">1</prop>
									</obj>
									<obj name="item" class="HTCChannel" version="2">
										<prop name="name">465-640</prop>
										<prop name="Active">0</prop>
										<prop name="EmissionWL">640</prop>
										<prop name="ExcitationWL">465</prop>
										<prop name="IntgrTime">250</prop>
										<prop name="MaxIntgrTime">1000</prop>
										<prop name="MeltFactor">1</prop>
										<prop name="QuantFactor">1</prop>
									</obj>
									<obj name="item" class="HTCChannel" version="2">
										<prop name="name">465-660</prop>
										<prop name="Active">0</prop>
										<prop name="EmissionWL">660</prop>
										<prop name="ExcitationWL">465</prop>
										<prop name="IntgrTime">250</prop>
										<prop name="MaxIntgrTime">1000</prop>
										<prop name="MeltFactor">1</prop>
										<prop name="QuantFactor">1</prop>
									</obj>
									<obj name="item" class="HTCChannel" version="2">
										<prop name="name">498-580</prop>
										<prop name="Active">1</prop>
										<prop name="EmissionWL">580</prop>
										<prop name="ExcitationWL">498</prop>
										<prop name="IntgrTime">250</prop>
										<prop name="MaxIntgrTime">1000</prop>
										<prop name="MeltFactor">1</prop>
										<prop name="QuantFactor">1</prop>
									</obj>
									<obj name="item" class="HTCChannel" version="2">
										<prop name="name">498-610</prop>
										<prop name="Active">0</prop>
										<prop name="EmissionWL">610</prop>
										<prop name="ExcitationWL">498</prop>
										<prop name="IntgrTime">250</prop>
										<prop name="MaxIntgrTime">1000</prop>
										<prop name="MeltFactor">1</prop>
										<prop name="QuantFactor">1</prop>
									</obj>
									<obj name="item" class="HTCChannel" version="2">
										<prop name="name">498-640</prop>
										<prop name="Active">0</prop>
										<prop name="EmissionWL">640</prop>
										<prop name="ExcitationWL">498</prop>
										<prop name="IntgrTime">250</prop>
										<prop name="MaxIntgrTime">1000</prop>
										<prop name="MeltFactor">1</prop>
										<prop name="QuantFactor">1</prop>
									</obj>
									<obj name="item" class="HTCChannel" version="2">
										<prop name="name">498-660</prop>
										<prop name="Active">0</prop>
										<prop name="EmissionWL">660</prop>
										<prop name="ExcitationWL">498</prop>
										<prop name="IntgrTime">250</prop>
										<prop name="MaxIntgrTime">1000</prop>
										<prop name="MeltFactor">1</prop>
										<prop name="QuantFactor">1</prop>
									</obj>
									<obj name="item" class="HTCChannel" version="2">
										<prop name="name">533-580</prop>
										<prop name="Active">1</prop>
										<prop name="EmissionWL">580</prop>
										<prop name="ExcitationWL">533</prop>
										<prop name="IntgrTime">250</prop>
										<prop name="MaxIntgrTime">1000</prop>
										<prop name="MeltFactor">1</prop>
										<prop name="QuantFactor">1</prop>
									</obj>
									<obj name="item" class="HTCChannel" version="2">
										<prop name="name">533-610</prop>
										<prop name="Active">0</prop>
										<prop name="EmissionWL">610</prop>
										<prop name="ExcitationWL">533</prop>
										<prop name="IntgrTime">250</prop>
										<prop name="MaxIntgrTime">1000</prop>
										<prop name="MeltFactor">1</prop>
										<prop name="QuantFactor">1</prop>
									</obj>
									<obj name="item" class="HTCChannel" version="2">
										<prop name="name">533-640</prop>
										<prop name="Active">0</prop>
										<prop name="EmissionWL">640</prop>
										<prop name="ExcitationWL">533</prop>
										<prop name="IntgrTime">250</prop>
										<prop name="MaxIntgrTime">1000</prop>
										<prop name="MeltFactor">1</prop>
										<prop name="QuantFactor">1</prop>
									</obj>
									<obj name="item" class="HTCChannel" version="2">
										<prop name="name">533-660</prop>
										<prop name="Active">0</prop>
										<prop name="EmissionWL">660</prop>
										<prop name="ExcitationWL">533</prop>
										<prop name="IntgrTime">250</prop>
										<prop name="MaxIntgrTime">1000</prop>
										<prop name="MeltFactor">1</prop>
										<prop name="QuantFactor">1</prop>
									</obj>
									<obj name="item" class="HTCChannel" version="2">
										<prop name="name">618-660</prop>
										<prop name="Active">1</prop>
										<prop name="EmissionWL">660</prop>
										<prop name="ExcitationWL">618</prop>
										<prop name="IntgrTime">250</prop>
										<prop name="MaxIntgrTime">1000</prop>
										<prop name="MeltFactor">1</prop>
										<prop name="QuantFactor">1</prop>
									</obj>
								</list>
								<prop name="name">Borowsky</prop>
								<prop name="Active">1</prop>
								<prop name="DefChannelNdx">15</prop>
								<prop name="DenominatorNdx">-1</prop>
								<prop name="ReadOnly">0</prop>
								<list name="EmissionWLAvail" count="6">
									<item>488</item>
									<item>510</item>
									<item>580</item>
									<item>610</item>
									<item>640</item>
									<item>660</item>
								</list>
								<list name="ExcitationWLAvail" count="5">
									<item>440</item>
									<item>465</item>
									<item>498</item>
									<item>533</item>
									<item>618</item>
								</list>
								<prop name="MeasuringMode">hmmDynamic</prop>
							</obj>
						</list>
						<prop name="DefFormatName">Borowsky</prop>
					</obj>
					<list name="AcquisitionModes" count="4">
						<item>None</item>
						<item>Single</item>
						<item>Continuous</item>
						<item>Step</item>
					</list>
					<prop name="SeekTemp">30</prop>
					<prop name="SampleVolume">10</prop>
					<prop name="PlateID">B0210087</prop>
				</obj>
			</obj>
			<prop name="CompletedProgramNo">3</prop>
			<prop name="StopPoint">3</prop>
			<prop name="CarouselConstMoved">0</prop>
		</obj>
		<obj name="AnlsAndSampleInfo" class="AnlsAndSampleInfo" version="1">
			<obj name="AnlsPropTypes" class="PropertyTypeList" version="1">
				<list name="emlist" count="3">
					<obj name="item" class="SamplePropType" version="1">
						<prop name="name">Units</prop>
						<prop name="PropClass">QuantUnitsProp</prop>
						<prop name="IsChannelProperty">0</prop>
						<prop name="SelectorOrder">0</prop>
						<prop name="ShowInSelector">0</prop>
						<prop name="ShowInTable">0</prop>
						<prop name="TableOrder">0</prop>
					</obj>
					<obj name="item" class="SamplePropType" version="1">
						<prop name="name">ExtRef</prop>
						<prop name="PropClass">RQExtRefProp</prop>
						<prop name="IsChannelProperty">0</prop>
						<prop name="SelectorOrder">0</prop>
						<prop name="ShowInSelector">0</prop>
						<prop name="ShowInTable">0</prop>
						<prop name="TableOrder">0</prop>
					</obj>
					<obj name="item" class="SamplePropType" version="1">
						<prop name="name">Endpt External Experiment</prop>
						<prop name="PropClass">EndptGenoExtExp</prop>
						<prop name="IsChannelProperty">0</prop>
						<prop name="SelectorOrder">0</prop>
						<prop name="ShowInSelector">0</prop>
						<prop name="ShowInTable">0</prop>
						<prop name="TableOrder">0</prop>
					</obj>
				</list>
			</obj>
			<obj name="SamplePropTypes" class="PropertyTypeList" version="1">
				<list name="emlist" count="26">
					<obj name="item" class="SamplePosPropType" version="1">
						<prop name="name">Position</prop>
						<prop name="PropClass">GenSampleEditPosition</prop>
						<prop name="AnalysisClass">General</prop>
						<prop name="IsChannelProperty">0</prop>
						<prop name="SelectorOrder">0</prop>
						<prop name="ShowInSelector">0</prop>
						<prop name="ShowInTable">1</prop>
						<prop name="TableOrder">0</prop>
					</obj>
					<obj name="item" class="SamplePropType" version="1">
						<prop name="name">Color</prop>
						<prop name="PropClass">SamplePrefColor</prop>
						<prop name="AnalysisClass">General</prop>
						<prop name="IsChannelProperty">0</prop>
						<prop name="SelectorOrder">1</prop>
						<prop name="ShowInSelector">0</prop>
						<prop name="ShowInTable">1</prop>
						<prop name="TableOrder">1</prop>
					</obj>
					<obj name="item" class="SamplePropType" version="1">
						<prop name="name">Replicate of</prop>
						<prop name="PropClass">GenSampleEditReplicate</prop>
						<prop name="AnalysisClass">General</prop>
						<prop name="IsChannelProperty">0</prop>
						<prop name="SelectorOrder">2</prop>
						<prop name="ShowInSelector">0</prop>
						<prop name="ShowInTable">1</prop>
						<prop name="TableOrder">2</prop>
					</obj>
					<obj name="item" class="SamplePropType" version="1">
						<prop name="name">Sample Name</prop>
						<prop name="PropClass">GenSampleEditName</prop>
						<prop name="AnalysisClass">General</prop>
						<prop name="IsChannelProperty">0</prop>
						<prop name="SelectorOrder">3</prop>
						<prop name="ShowInSelector">1</prop>
						<prop name="ShowInTable">1</prop>
						<prop name="TableOrder">3</prop>
					</obj>
					<obj name="item" class="SamplePropType" version="1">
						<prop name="name">Subsets</prop>
						<prop name="PropClass">GenSampleEditSubset</prop>
						<prop name="AnalysisClass">General</prop>
						<prop name="IsChannelProperty">0</prop>
						<prop name="SelectorOrder">4</prop>
						<prop name="ShowInSelector">0</prop>
						<prop name="ShowInTable">0</prop>
						<prop name="TableOrder">4</prop>
					</obj>
					<obj name="item" class="SamplePropType" version="1">
						<prop name="name">Notes</prop>
						<prop name="PropClass">GenSampleEditNotes</prop>
						<prop name="AnalysisClass">General</prop>
						<prop name="IsChannelProperty">0</prop>
						<prop name="SelectorOrder">5</prop>
						<prop name="ShowInSelector">0</prop>
						<prop name="ShowInTable">0</prop>
						<prop name="TableOrder">5</prop>
					</obj>
					<obj name="item" class="SamplePropType" version="1">
						<prop name="name">Sample ID</prop>
						<prop name="PropClass">HTCSampleID</prop>
						<prop name="AnalysisClass">General</prop>
						<prop name="IsChannelProperty">0</prop>
						<prop name="SelectorOrder">6</prop>
						<prop name="ShowInSelector">0</prop>
						<prop name="ShowInTable">0</prop>
						<prop name="TableOrder">6</prop>
					</obj>
					<obj name="item" class="SamplePropType" version="1">
						<prop name="name">Sample Prep Notes</prop>
						<prop name="PropClass">HTCSamplePrepNotes</prop>
						<prop name="AnalysisClass">General</prop>
						<prop name="IsChannelProperty">0</prop>
						<prop name="SelectorOrder">7</prop>
						<prop name="ShowInSelector">0</prop>
						<prop name="ShowInTable">0</prop>
						<prop name="TableOrder">7</prop>
					</obj>
					<obj name="item" class="SamplePrefWidthType" version="1">
						<prop name="name">Width</prop>
						<prop name="PropClass">SamplePrefWidth</prop>
						<prop name="AnalysisClass">Sample preferences</prop>
						<prop name="IsChannelProperty">0</prop>
						<prop name="SelectorOrder">8</prop>
						<prop name="ShowInSelector">0</prop>
						<prop name="ShowInTable">0</prop>
						<prop name="TableOrder">8</prop>
					</obj>
					<obj name="item" class="SamplePrefLineStyleType" version="1">
						<prop name="name">Line Style</prop>
						<prop name="PropClass">SamplePrefLineStyle</prop>
						<prop name="AnalysisClass">Sample preferences</prop>
						<prop name="IsChannelProperty">0</prop>
						<prop name="SelectorOrder">9</prop>
						<prop name="ShowInSelector">0</prop>
						<prop name="ShowInTable">0</prop>
						<prop name="TableOrder">9</prop>
					</obj>
					<obj name="item" class="SamplePrefPointStyleType" version="1">
						<prop name="name">Point Style</prop>
						<prop name="PropClass">SamplePrefPointStyle</prop>
						<prop name="AnalysisClass">Sample preferences</prop>
						<prop name="IsChannelProperty">0</prop>
						<prop name="SelectorOrder">10</prop>
						<prop name="ShowInSelector">0</prop>
						<prop name="ShowInTable">0</prop>
						<prop name="TableOrder">10</prop>
					</obj>
					<obj name="item" class="SamplePropType" version="1">
						<prop name="name">Dominant Channel</prop>
						<prop name="PropClass">DominantChannelProp</prop>
						<prop name="AnalysisClass">Color Compensation Analysis</prop>
						<prop name="IsChannelProperty">0</prop>
						<prop name="SelectorOrder">11</prop>
						<prop name="ShowInSelector">0</prop>
						<prop name="ShowInTable">0</prop>
						<prop name="TableOrder">11</prop>
					</obj>
					<obj name="item" class="EndPtSampleTypePropertyType" version="1">
						<prop name="name">EndPt Sample Type</prop>
						<prop name="PropClass">GroupingSample</prop>
						<prop name="AnalysisClass">EndPtGenotyping</prop>
						<prop name="IsChannelProperty">0</prop>
						<prop name="SelectorOrder">12</prop>
						<prop name="ShowInSelector">0</prop>
						<prop name="ShowInTable">0</prop>
						<prop name="TableOrder">12</prop>
					</obj>
					<obj name="item" class="SamplePropType" version="1">
						<prop name="name">EndPt Genotype</prop>
						<prop name="PropClass">Genotype</prop>
						<prop name="AnalysisClass">EndPtGenotyping</prop>
						<prop name="IsChannelProperty">0</prop>
						<prop name="SelectorOrder">13</prop>
						<prop name="ShowInSelector">0</prop>
						<prop name="ShowInTable">0</prop>
						<prop name="TableOrder">13</prop>
					</obj>
					<obj name="item" class="SamplePropType" version="1">
						<prop name="name">Target Name</prop>
						<prop name="PropClass">TargetName</prop>
						<prop name="AnalysisClass">General</prop>
						<prop name="IsChannelProperty">1</prop>
						<prop name="SelectorOrder">14</prop>
						<prop name="ShowInSelector">0</prop>
						<prop name="ShowInTable">0</prop>
						<prop name="TableOrder">14</prop>
					</obj>
					<obj name="item" class="QuantSampleTypePropertyType" version="1">
						<prop name="name">Quantification Sample Type</prop>
						<prop name="PropClass">QuantSampleTypeProperty</prop>
						<prop name="AnalysisClass">Quantification Analysis</prop>
						<prop name="IsChannelProperty">1</prop>
						<prop name="SelectorOrder">15</prop>
						<prop name="ShowInSelector">0</prop>
						<prop name="ShowInTable">0</prop>
						<prop name="TableOrder">15</prop>
					</obj>
					<obj name="item" class="SamplePropType" version="1">
						<prop name="name">Concentration</prop>
						<prop name="PropClass">QuantConcProperty</prop>
						<prop name="AnalysisClass">Quantification Analysis</prop>
						<prop name="IsChannelProperty">1</prop>
						<prop name="SelectorOrder">16</prop>
						<prop name="ShowInSelector">0</prop>
						<prop name="ShowInTable">0</prop>
						<prop name="TableOrder">16</prop>
					</obj>
					<obj name="item" class="QuantCpType" version="1">
						<prop name="name">Cp Low</prop>
						<prop name="PropClass">QuantCpLowProp</prop>
						<prop name="AnalysisClass">Quantification Analysis</prop>
						<prop name="IsChannelProperty">1</prop>
						<prop name="SelectorOrder">17</prop>
						<prop name="ShowInSelector">0</prop>
						<prop name="ShowInTable">0</prop>
						<prop name="TableOrder">17</prop>
					</obj>
					<obj name="item" class="QuantCpType" version="1">
						<prop name="name">Cp High</prop>
						<prop name="PropClass">QuantCpHighProp</prop>
						<prop name="AnalysisClass">Quantification Analysis</prop>
						<prop name="IsChannelProperty">1</prop>
						<prop name="SelectorOrder">18</prop>
						<prop name="ShowInSelector">0</prop>
						<prop name="ShowInTable">0</prop>
						<prop name="TableOrder">18</prop>
					</obj>
					<obj name="item" class="GroupSampleTypePropertyType" version="1">
						<prop name="name">Melt Geno Sample Type</prop>
						<prop name="PropClass">GroupChannelTypeProp</prop>
						<prop name="AnalysisClass">Melt Geno</prop>
						<prop name="IsChannelProperty">1</prop>
						<prop name="SelectorOrder">19</prop>
						<prop name="ShowInSelector">0</prop>
						<prop name="ShowInTable">0</prop>
						<prop name="TableOrder">19</prop>
					</obj>
					<obj name="item" class="SamplePropType" version="1">
						<prop name="name">Melt Geno Genotype</prop>
						<prop name="PropClass">ChannelGenotype</prop>
						<prop name="AnalysisClass">Melt Geno</prop>
						<prop name="IsChannelProperty">1</prop>
						<prop name="SelectorOrder">20</prop>
						<prop name="ShowInSelector">0</prop>
						<prop name="ShowInTable">0</prop>
						<prop name="TableOrder">20</prop>
					</obj>
					<obj name="item" class="RQTargetPropertyType" version="1">
						<prop name="name">Target Type</prop>
						<prop name="PropClass">RQTargetProperty</prop>
						<prop name="AnalysisClass">Relative Quantification</prop>
						<prop name="IsChannelProperty">1</prop>
						<prop name="SelectorOrder">21</prop>
						<prop name="ShowInSelector">0</prop>
						<prop name="ShowInTable">0</prop>
						<prop name="TableOrder">21</prop>
					</obj>
					<obj name="item" class="RQSampleTargetPropertyType" version="1">
						<prop name="name">Combined Sample and Target Type</prop>
						<prop name="PropClass">RQSampleTargetProperty</prop>
						<prop name="AnalysisClass">Relative Quantification</prop>
						<prop name="IsChannelProperty">1</prop>
						<prop name="SelectorOrder">22</prop>
						<prop name="ShowInSelector">0</prop>
						<prop name="ShowInTable">0</prop>
						<prop name="TableOrder">22</prop>
					</obj>
					<obj name="item" class="SamplePropType" version="1">
						<prop name="name">Efficiency</prop>
						<prop name="PropClass">RQEffProp</prop>
						<prop name="AnalysisClass">Relative Quantification</prop>
						<prop name="IsChannelProperty">1</prop>
						<prop name="SelectorOrder">23</prop>
						<prop name="ShowInSelector">0</prop>
						<prop name="ShowInTable">0</prop>
						<prop name="TableOrder">23</prop>
					</obj>
					<obj name="item" class="GroupSampleTypePropertyTypeNoPos" version="1">
						<prop name="name">Scanning Sample Type</prop>
						<prop name="PropClass">GroupChannelTypeProp</prop>
						<prop name="AnalysisClass">Scanning</prop>
						<prop name="IsChannelProperty">1</prop>
						<prop name="SelectorOrder">24</prop>
						<prop name="ShowInSelector">0</prop>
						<prop name="ShowInTable">0</prop>
						<prop name="TableOrder">24</prop>
					</obj>
					<obj name="item" class="SamplePropType" version="1">
						<prop name="name">Scanning Genotype</prop>
						<prop name="PropClass">ChannelGenotype</prop>
						<prop name="AnalysisClass">Scanning</prop>
						<prop name="IsChannelProperty">1</prop>
						<prop name="SelectorOrder">25</prop>
						<prop name="ShowInSelector">0</prop>
						<prop name="ShowInTable">0</prop>
						<prop name="TableOrder">25</prop>
					</obj>
				</list>
			</obj>
			<obj name="SelectedChannels" class="TEMIntegerSet" version="1">
				<list name="Items" count="4">
					<prop name="Item">0</prop>
					<prop name="Item">1</prop>
					<prop name="Item">2</prop>
					<prop name="Item">3</prop>
				</list>
			</obj>
			<obj name="AnalysisProperties" class="ExpPropList" version="1">
				<list name="emlist" count="3">
					<obj name="PropertyObject" class="EndptGenoExtExp" version="3">
						<prop name="PropertyTypeName">Endpt External Experiment</prop>
					</obj>
					<obj name="PropertyObject" class="RQExtRefProp" version="3">
						<prop name="PropertyTypeName">ExtRef</prop>
						<prop name="RefExpProg">-1</prop>
					</obj>
					<obj name="PropertyObject" class="QuantUnitsProp" version="3">
						<prop name="PropertyTypeName">Units</prop>
					</obj>
				</list>
			</obj>
			<obj name="SampleInfoList" class="SamplePropInfoList" version="1">
				<list name="emlist" count="96">
					<obj name="item" class="SamplePropInfo" version="1">
						<obj name="ChannelProperties" class="ChanPropList" version="2">
							<obj name="ChannelProperties" class="EMList" version="1">
								<list name="emlist" count="4">
									<obj name="item" class="PropertyList" version="1">
										<list name="emlist" count="12">
											<obj name="PropertyObject" class="RQSampleTargetProperty" version="4">
												<prop name="PropertyTypeName">Combined Sample and Target Type</prop>
												<prop name="Position">0</prop>
												<prop name="IsDefault">0</prop>
												<obj name="ChannelProp" class="ChannelProperty" version="1">
													<prop name="ChannelIdx">0</prop>
												</obj>
											</obj>
											<obj name="PropertyObject" class="QuantConcProperty" version="4">
												<prop name="PropertyTypeName">Concentration</prop>
												<prop name="Position">0</prop>
												<prop name="IsDefault">1</prop>
												<prop name="Concentration">0</prop>
												<obj name="ChannelProp" class="ChannelProperty" version="1">
													<prop name="ChannelIdx">0</prop>
												</obj>
												<prop name="ReadOnly">1</prop>
											</obj>
											<obj name="PropertyObject" class="QuantCpHighProp" version="4">
												<prop name="PropertyTypeName">Cp High</prop>
												<prop name="Position">0</prop>
												<prop name="IsDefault">1</prop>
												<prop name="CpRangeHigh">0</prop>
												<obj name="ChannelProp" class="ChannelProperty" version="1">
													<prop name="ChannelIdx">0</prop>
												</obj>
												<prop name="ReadOnly">1</prop>
											</obj>
											<obj name="PropertyObject" class="QuantCpLowProp" version="4">
												<prop name="PropertyTypeName">Cp Low</prop>
												<prop name="Position">0</prop>
												<prop name="IsDefault">1</prop>
												<prop name="CpRangeLow">0</prop>
												<obj name="ChannelProp" class="ChannelProperty" version="1">
													<prop name="ChannelIdx">0</prop>
												</obj>
												<prop name="ReadOnly">1</prop>
											</obj>
											<obj name="PropertyObject" class="RQEffProp" version="4">
												<prop name="PropertyTypeName">Efficiency</prop>
												<prop name="Position">0</prop>
												<prop name="IsDefault">1</prop>
												<prop name="Efficiency">2</prop>
												<obj name="ChannelProp" class="ChannelProperty" version="1">
													<prop name="ChannelIdx">0</prop>
												</obj>
											</obj>
											<obj name="PropertyObject" class="ChannelGenotype" version="4">
												<prop name="PropertyTypeName">Melt Geno Genotype</prop>
												<prop name="Position">0</prop>
												<prop name="IsDefault">1</prop>
												<prop name="ReadOnly">1</prop>
												<obj name="ChannelProp" class="ChannelProperty" version="1">
													<prop name="ChannelIdx">0</prop>
												</obj>
											</obj>
											<obj name="PropertyObject" class="GroupChannelTypeProp" version="4">
												<prop name="PropertyTypeName">Melt Geno Sample Type</prop>
												<prop name="Position">0</prop>
												<prop name="IsDefault">0</prop>
												<prop name="GroupSampleType">mstUnknown</prop>
												<obj name="ChannelProp" class="ChannelProperty" version="1">
													<prop name="ChannelIdx">0</prop>
												</obj>
											</obj>
											<obj name="PropertyObject" class="QuantSampleTypeProperty" version="4">
												<prop name="PropertyTypeName">Quantification Sample Type</prop>
												<prop name="Position">0</prop>
												<prop name="IsDefault">0</prop>
												<prop name="SampleType">qsUnknown</prop>
												<obj name="ChannelProp" class="ChannelProperty" version="1">
													<prop name="ChannelIdx">0</prop>
												</obj>
											</obj>
											<obj name="PropertyObject" class="ChannelGenotype" version="4">
												<prop name="PropertyTypeName">Scanning Genotype</prop>
												<prop name="Position">0</prop>
												<prop name="IsDefault">1</prop>
												<prop name="ReadOnly">1</prop>
												<obj name="ChannelProp" class="ChannelProperty" version="1">
													<prop name="ChannelIdx">0</prop>
												</obj>
											</obj>
											<obj name="PropertyObject" class="GroupChannelTypeProp" version="4">
												<prop name="PropertyTypeName">Scanning Sample Type</prop>
												<prop name="Position">0</prop>
												<prop name="IsDefault">0</prop>
												<prop name="GroupSampleType">mstUnknown</prop>
												<obj name="ChannelProp" class="ChannelProperty" version="1">
													<prop name="ChannelIdx">0</prop>
												</obj>
											</obj>
											<obj name="PropertyObject" class="TargetName" version="4">
												<prop name="PropertyTypeName">Target Name</prop>
												<prop name="Position">0</prop>
												<prop name="IsDefault">1</prop>
												<obj name="ChannelProp" class="ChannelProperty" version="1">
													<prop name="ChannelIdx">0</prop>
												</obj>
											</obj>
											<obj name="PropertyObject" class="RQTargetProperty" version="4">
												<prop name="PropertyTypeName">Target Type</prop>
												<prop name="Position">0</prop>
												<prop name="IsDefault">0</prop>
												<prop name="TargetType">dtNone</prop>
												<obj name="ChannelProp" class="ChannelProperty" version="1">
													<prop name="ChannelIdx">0</prop>
												</obj>
											</obj>
										</list>
									</obj>
									<obj name="item" class="PropertyList" version="1">
										<list name="emlist" count="12">
											<obj name="PropertyObject" class="RQSampleTargetProperty" version="4">
												<prop name="PropertyTypeName">Combined Sample and Target Type</prop>
												<prop name="Position">0</prop>
												<prop name="IsDefault">0</prop>
												<obj name="ChannelProp" class="ChannelProperty" version="1">
													<prop name="ChannelIdx">1</prop>
												</obj>
											</obj>
											<obj name="PropertyObject" class="QuantConcProperty" version="4">
												<prop name="PropertyTypeName">Concentration</prop>
												<prop name="Position">0</prop>
												<prop name="IsDefault">1</prop>
												<prop name="Concentration">0</prop>
												<obj name="ChannelProp" class="ChannelProperty" version="1">
													<prop name="ChannelIdx">1</prop>
												</obj>
												<prop name="ReadOnly">1</prop>
											</obj>
											<obj name="PropertyObject" class="QuantCpHighProp" version="4">
												<prop name="PropertyTypeName">Cp High</prop>
												<prop name="Position">0</prop>
												<prop name="IsDefault">1</prop>
												<prop name="CpRangeHigh">0</prop>
												<obj name="ChannelProp" class="ChannelProperty" version="1">
													<prop name="ChannelIdx">1</prop>
												</obj>
												<prop name="ReadOnly">1</prop>
											</obj>
											<obj name="PropertyObject" class="QuantCpLowProp" version="4">
												<prop name="PropertyTypeName">Cp Low</prop>
												<prop name="Position">0</prop>
												<prop name="IsDefault">1</prop>
												<prop name="CpRangeLow">0</prop>
												<obj name="ChannelProp" class="ChannelProperty" version="1">
													<prop name="ChannelIdx">1</prop>
												</obj>
												<prop name="ReadOnly">1</prop>
											</obj>
											<obj name="PropertyObject" class="RQEffProp" version="4">
												<prop name="PropertyTypeName">Efficiency</prop>
												<prop name="Position">0</prop>
												<prop name="IsDefault">1</prop>
												<prop name="Efficiency">2</prop>
												<obj name="ChannelProp" class="ChannelProperty" version="1">
													<prop name="ChannelIdx">1</prop>
												</obj>
											</obj>
											<obj name="PropertyObject" class="ChannelGenotype" version="4">
												<prop name="PropertyTypeName">Melt Geno Genotype</prop>
												<prop name="Position">0</prop>
												<prop name="IsDefault">1</prop>
												<prop name="ReadOnly">1</prop>
												<obj name="ChannelProp" class="ChannelProperty" version="1">
													<prop name="ChannelIdx">1</prop>
												</obj>
											</obj>
											<obj name="PropertyObject" class="GroupChannelTypeProp" version="4">
												<prop name="PropertyTypeName">Melt Geno Sample Type</prop>
												<prop name="Position">0</prop>
												<prop name="IsDefault">0</prop>
												<prop name="GroupSampleType">mstUnknown</prop>
												<obj name="ChannelProp" class="ChannelProperty" version="1">
													<prop name="ChannelIdx">1</prop>
												</obj>
											</obj>
											<obj name="PropertyObject" class="QuantSampleTypeProperty" version="4">
												<prop name="PropertyTypeName">Quantification Sample Type</prop>
												<prop name="Position">0</prop>
												<prop name="IsDefault">0</prop>
												<prop name="SampleType">qsUnknown</prop>
												<obj name="ChannelProp" class="ChannelProperty" version="1">
													<prop name="ChannelIdx">1</prop>
												</obj>
											</obj>
											<obj name="PropertyObject" class="ChannelGenotype" version="4">
												<prop name="PropertyTypeName">Scanning Genotype</prop>
												<prop name="Position">0</prop>
												<prop name="IsDefault">1</prop>
												<prop name="ReadOnly">1</prop>
												<obj name="ChannelProp" class="ChannelProperty" version="1">
													<prop name="ChannelIdx">1</prop>
												</obj>
											</obj>
											<obj name="PropertyObject" class="GroupChannelTypeProp" version="4">
												<prop name="PropertyTypeName">Scanning Sample Type</prop>
												<prop name="Position">0</prop>
												<prop name="IsDefault">0</prop>
												<prop name="GroupSampleType">mstUnknown</prop>
												<obj name="ChannelProp" class="ChannelProperty" version="1">
													<prop name="ChannelIdx">1</prop>
												</obj>
											</obj>
											<obj name="PropertyObject" class="TargetName" version="4">
												<prop name="PropertyTypeName">Target Name</prop>
												<prop name="Position">0</prop>
												<prop name="IsDefault">1</prop>
												<obj name="ChannelProp" class="ChannelProperty" version="1">
													<prop name="ChannelIdx">1</prop>
												</obj>
											</obj>
											<obj name="PropertyObject" class="RQTargetProperty" version="4">
												<prop name="PropertyTypeName">Target Type</prop>
												<prop name="Position">0</prop>
												<prop name="IsDefault">0</prop>
												<prop name="TargetType">dtNone</prop>
												<obj name="ChannelProp" class="ChannelProperty" version="1">
													<prop name="ChannelIdx">1</prop>
												</obj>
											</obj>
										</list>
									</obj>
									<obj name="item" class="PropertyList" version="1">
										<list name="emlist" count="12">
											<obj name="PropertyObject" class="RQSampleTargetProperty" version="4">
												<prop name="PropertyTypeName">Combined Sample and Target Type</prop>
												<prop name="Position">0</prop>
												<prop name="IsDefault">0</prop>
												<obj name="ChannelProp" class="ChannelProperty" version="1">
													<prop name="ChannelIdx">2</prop>
												</obj>
											</obj>
											<obj name="PropertyObject" class="QuantConcProperty" version="4">
												<prop name="PropertyTypeName">Concentration</prop>
												<prop name="Position">0</prop>
												<prop name="IsDefault">1</prop>
												<prop name="Concentration">0</prop>
												<obj name="ChannelProp" class="ChannelProperty" version="1">
													<prop name="ChannelIdx">2</prop>
												</obj>
												<prop name="ReadOnly">1</prop>
											</obj>
											<obj name="PropertyObject" class="QuantCpHighProp" version="4">
												<prop name="PropertyTypeName">Cp High</prop>
												<prop name="Position">0</prop>
												<prop name="IsDefault">1</prop>
												<prop name="CpRangeHigh">0</prop>
												<obj name="ChannelProp" class="ChannelProperty" version="1">
													<prop name="ChannelIdx">2</prop>
												</obj>
												<prop name="ReadOnly">1</prop>
											</obj>
											<obj name="PropertyObject" class="QuantCpLowProp" version="4">
												<prop name="PropertyTypeName">Cp Low</prop>
												<prop name="Position">0</prop>
												<prop name="IsDefault">1</prop>
												<prop name="CpRangeLow">0</prop>
												<obj name="ChannelProp" class="ChannelProperty" version="1">
													<prop name="ChannelIdx">2</prop>
												</obj>
												<prop name="ReadOnly">1</prop>
											</obj>
											<obj name="PropertyObject" class="RQEffProp" version="4">
												<prop name="PropertyTypeName">Efficiency</prop>
												<prop name="Position">0</prop>
												<prop name="IsDefault">1</prop>
												<prop name="Efficiency">2</prop>
												<obj name="ChannelProp" class="ChannelProperty" version="1">
													<prop name="ChannelIdx">2</prop>
												</obj>
											</obj>
											<obj name="PropertyObject" class="ChannelGenotype" version="4">
												<prop name="PropertyTypeName">Melt Geno Genotype</prop>
												<prop name="Position">0</prop>
												<prop name="IsDefault">1</prop>
												<prop name="ReadOnly">1</prop>
												<obj name="ChannelProp" class="ChannelProperty" version="1">
													<prop name="ChannelIdx">2</prop>
												</obj>
											</obj>
											<obj name="PropertyObject" class="GroupChannelTypeProp" version="4">
												<prop name="PropertyTypeName">Melt Geno Sample Type</prop>
												<prop name="Position">0</prop>
												<prop name="IsDefault">0</prop>
												<prop name="GroupSampleType">mstUnknown</prop>
												<obj name="ChannelProp" class="ChannelProperty" version="1">
													<prop name="ChannelIdx">2</prop>
												</obj>
											</obj>
											<obj name="PropertyObject" class="QuantSampleTypeProperty" version="4">
												<prop name="PropertyTypeName">Quantification Sample Type</prop>
												<prop name="Position">0</prop>
												<prop name="IsDefault">0</prop>
												<prop name="SampleType">qsUnknown</prop>
												<obj name="ChannelProp" class="ChannelProperty" version="1">
													<prop name="ChannelIdx">2</prop>
												</obj>
											</obj>
											<obj name="PropertyObject" class="ChannelGenotype" version="4">
												<prop name="PropertyTypeName">Scanning Genotype</prop>
												<prop name="Position">0</prop>
												<prop name="IsDefault">1</prop>
												<prop name="ReadOnly">1</prop>
												<obj name="ChannelProp" class="ChannelProperty" version="1">
													<prop name="ChannelIdx">2</prop>
												</obj>
											</obj>
											<obj name="PropertyObject" class="GroupChannelTypeProp" version="4">
												<prop name="PropertyTypeName">Scanning Sample Type</prop>
												<prop name="Position">0</prop>
												<prop name="IsDefault">0</prop>
												<prop name="GroupSampleType">mstUnknown</prop>
												<obj name="ChannelProp" class="ChannelProperty" version="1">
													<prop name="ChannelIdx">2</prop>
												</obj>
											</obj>
											<obj name="PropertyObject" class="TargetName" version="4">
												<prop name="PropertyTypeName">Target Name</prop>
												<prop name="Position">0</prop>
												<prop name="IsDefault">1</prop>
												<obj name="ChannelProp" class="ChannelProperty" version="1">
													<prop name="ChannelIdx">2</prop>
												</obj>
											</obj>
											<obj name="PropertyObject" class="RQTargetProperty" version="4">
												<prop name="PropertyTypeName">Target Type</prop>
												<prop name="Position">0</prop>
												<prop name="IsDefault">0</prop>
												<prop name="TargetType">dtNone</prop>
												<obj name="ChannelProp" class="ChannelProperty" version="1">
													<prop name="ChannelIdx">2</prop>
												</obj>
											</obj>
										</list>
									</obj>
									<obj name="item" class="PropertyList" version="1">
										<list name="emlist" count="12">
											<obj name="PropertyObject" class="RQSampleTargetProperty" version="4">
												<prop name="PropertyTypeName">Combined Sample and Target Type</prop>
												<prop name="Position">0</prop>
												<prop name="IsDefault">0</prop>
												<obj name="ChannelProp" class="ChannelProperty" version="1">
													<prop name="ChannelIdx">3</prop>
												</obj>
											</obj>
											<obj name="PropertyObject" class="QuantConcProperty" version="4">
												<prop name="PropertyTypeName">Concentration</prop>
												<prop name="Position">0</prop>
												<prop name="IsDefault">1</prop>
												<prop name="Concentration">0</prop>
												<obj name="ChannelProp" class="ChannelProperty" version="1">
													<prop name="ChannelIdx">3</prop>
												</obj>
												<prop name="ReadOnly">1</prop>
											</obj>
											<obj name="PropertyObject" class="QuantCpHighProp" version="4">
												<prop name="PropertyTypeName">Cp High</prop>
												<prop name="Position">0</prop>
												<prop name="IsDefault">1</prop>
												<prop name="CpRangeHigh">0</prop>
												<obj name="ChannelProp" class="ChannelProperty" version="1">
													<prop name="ChannelIdx">3</prop>
												</obj>
												<prop name="ReadOnly">1</prop>
											</obj>
											<obj name="PropertyObject" class="QuantCpLowProp" version="4">
												<prop name="PropertyTypeName">Cp Low</prop>
												<prop name="Position">0</prop>
												<prop name="IsDefault">1</prop>
												<prop name="CpRangeLow">0</prop>
												<obj name="ChannelProp" class="ChannelProperty" version="1">
													<prop name="ChannelIdx">3</prop>
												</obj>
												<prop name="ReadOnly">1</prop>
											</obj>
											<obj name="PropertyObject" class="RQEffProp" version="4">
												<prop name="PropertyTypeName">Efficiency</prop>
												<prop name="Position">0</prop>
												<prop name="IsDefault">1</prop>
												<prop name="Efficiency">2</prop>
												<obj name="ChannelProp" class="ChannelProperty" version="1">
													<prop name="ChannelIdx">3</prop>
												</obj>
											</obj>
											<obj name="PropertyObject" class="ChannelGenotype" version="4">
												<prop name="PropertyTypeName">Melt Geno Genotype</prop>
												<prop name="Position">0</prop>
												<prop name="IsDefault">1</prop>
												<prop name="ReadOnly">1</prop>
												<obj name="ChannelProp" class="ChannelProperty" version="1">
													<prop name="ChannelIdx">3</prop>
												</obj>
											</obj>
											<obj name="PropertyObject" class="GroupChannelTypeProp" version="4">
												<prop name="PropertyTypeName">Melt Geno Sample Type</prop>
												<prop name="Position">0</prop>
												<prop name="IsDefault">0</prop>
												<prop name="GroupSampleType">mstUnknown</prop>
												<obj name="ChannelProp" class="ChannelProperty" version="1">
													<prop name="ChannelIdx">3</prop>
												</obj>
											</obj>
											<obj name="PropertyObject" class="QuantSampleTypeProperty" version="4">
												<prop name="PropertyTypeName">Quantification Sample Type</prop>
												<prop name="Position">0</prop>
												<prop name="IsDefault">0</prop>
												<prop name="SampleType">qsUnknown</prop>
												<obj name="ChannelProp" class="ChannelProperty" version="1">
													<prop name="ChannelIdx">3</prop>
												</obj>
											</obj>
											<obj name="PropertyObject" class="ChannelGenotype" version="4">
												<prop name="PropertyTypeName">Scanning Genotype</prop>
												<prop name="Position">0</prop>
												<prop name="IsDefault">1</prop>
												<prop name="ReadOnly">1</prop>
												<obj name="ChannelProp" class="ChannelProperty" version="1">
													<prop name="ChannelIdx">3</prop>
												</obj>
											</obj>
											<obj name="PropertyObject" class="GroupChannelTypeProp" version="4">
												<prop name="PropertyTypeName">Scanning Sample Type</prop>
												<prop name="Position">0</prop>
												<prop name="IsDefault">0</prop>
												<prop name="GroupSampleType">mstUnknown</prop>
												<obj name="ChannelProp" class="ChannelProperty" version="1">
													<prop name="ChannelIdx">3</prop>
												</obj>
											</obj>
											<obj name="PropertyObject" class="TargetName" version="4">
												<prop name="PropertyTypeName">Target Name</prop>
												<prop name="Position">0</prop>
												<prop name="IsDefault">1</prop>
												<obj name="ChannelProp" class="ChannelProperty" version="1">
													<prop name="ChannelIdx">3</prop>
												</obj>
											</obj>
											<obj name="PropertyObject" class="RQTargetProperty" version="4">
												<prop name="PropertyTypeName">Target Type</prop>
												<prop name="Position">0</prop>
												<prop name="IsDefault">0</prop>
												<prop name="TargetType">dtNone</prop>
												<obj name="ChannelProp" class="ChannelProperty" version="1">
													<prop name="ChannelIdx">3</prop>
												</obj>
											</obj>
										</list>
									</obj>
								</list>
							</obj>
						</obj>
						<prop name="ChannelPropertyCount">4</prop>
						<prop name="ContainerPosition">0</prop>
						<prop name="HasSampleProperties">1</prop>
						<obj name="SampleProperties" class="PropertyList" version="1">
							<list name="emlist" count="14">
								<obj name="PropertyObject" class="SamplePrefColor" version="4">
									<prop name="PropertyTypeName">Color</prop>
									<prop name="Position">0</prop>
									<prop name="IsDefault">0</prop>
									<prop name="Color">$00FF8000</prop>
								</obj>
								<obj name="PropertyObject" class="DominantChannelProp" version="4">
									<prop name="PropertyTypeName">Dominant Channel</prop>
									<prop name="Position">0</prop>
									<prop name="IsDefault">0</prop>
									<prop name="DominantChannel">0</prop>
								</obj>
								<obj name="PropertyObject" class="Genotype" version="4">
									<prop name="PropertyTypeName">EndPt Genotype</prop>
									<prop name="Position">0</prop>
									<prop name="IsDefault">1</prop>
									<prop name="ReadOnly">1</prop>
								</obj>
								<obj name="PropertyObject" class="GroupingSample" version="4">
									<prop name="PropertyTypeName">EndPt Sample Type</prop>
									<prop name="Position">0</prop>
									<prop name="IsDefault">0</prop>
									<prop name="GroupSampleType">mstUnknown</prop>
								</obj>
								<obj name="PropertyObject" class="SamplePrefLineStyle" version="4">
									<prop name="PropertyTypeName">Line Style</prop>
									<prop name="Position">0</prop>
									<prop name="IsDefault">0</prop>
									<prop name="LineStyle">psSolid</prop>
								</obj>
								<obj name="PropertyObject" class="GenSampleEditNotes" version="4">
									<prop name="PropertyTypeName">Notes</prop>
									<prop name="Position">0</prop>
									<prop name="IsDefault">1</prop>
								</obj>
								<obj name="PropertyObject" class="SamplePrefPointStyle" version="4">
									<prop name="PropertyTypeName">Point Style</prop>
									<prop name="Position">0</prop>
									<prop name="IsDefault">0</prop>
									<prop name="PointStyle">psNothing</prop>
								</obj>
								<obj name="PropertyObject" class="GenSampleEditPosition" version="4">
									<prop name="PropertyTypeName">Position</prop>
									<prop name="Position">0</prop>
									<prop name="IsDefault">1</prop>
								</obj>
								<obj name="PropertyObject" class="GenSampleEditReplicate" version="4">
									<prop name="PropertyTypeName">Replicate of</prop>
									<prop name="Position">0</prop>
									<prop name="IsDefault">1</prop>
									<prop name="ReplicateOf">-1</prop>
								</obj>
								<obj name="PropertyObject" class="HTCSampleID" version="4">
									<prop name="PropertyTypeName">Sample ID</prop>
									<prop name="Position">0</prop>
									<prop name="IsDefault">1</prop>
								</obj>
								<obj name="PropertyObject" class="GenSampleEditName" version="4">
									<prop name="PropertyTypeName">Sample Name</prop>
									<prop name="Position">0</prop>
									<prop name="IsDefault">1</prop>
									<prop name="name">Sample 1</prop>
								</obj>
								<obj name="PropertyObject" class="HTCSamplePrepNotes" version="4">
									<prop name="PropertyTypeName">Sample Prep Notes</prop>
									<prop name="Position">0</prop>
									<prop name="IsDefault">1</prop>
								</obj>
								<obj name="PropertyObject" class="GenSampleEditSubset" version="4">
									<prop name="PropertyTypeName">Subsets</prop>
									<prop name="Position">0</prop>
									<prop name="IsDefault">1</prop>
								</obj>
								<obj name="PropertyObject" class="SamplePrefWidth" version="5">
									<prop name="PropertyTypeName">Width</prop>
									<prop name="Position">0</prop>
									<prop name="IsDefault">1</prop>
									<prop name="Width">1</prop>
								</obj>
							</list>
						</obj>
					</obj>
					<obj name="item" class="SamplePropInfo" version="1">
						<obj name="ChannelProperties" class="ChanPropList" version="2">
							<obj name="ChannelProperties" class="EMList" version="1">
								<list name="emlist" count="4">
									<obj name="item" class="PropertyList" version="1">
										<list name="emlist" count="12">
											<obj name="PropertyObject" class="RQSampleTargetProperty" version="4">
												<prop name="PropertyTypeName">Combined Sample and Target Type</prop>
												<prop name="Position">1</prop>
												<prop name="IsDefault">0</prop>
												<obj name="ChannelProp" class="ChannelProperty" version="1">
													<prop name="ChannelIdx">0</prop>
												</obj>
											</obj>
											<obj name="PropertyObject" class="QuantConcProperty" version="4">
												<prop name="PropertyTypeName">Concentration</prop>
												<prop name="Position">1</prop>
												<prop name="IsDefault">1</prop>
												<prop name="Concentration">0</prop>
												<obj name="ChannelProp" class="ChannelProperty" version="1">
													<prop name="ChannelIdx">0</prop>
												</obj>
												<prop name="ReadOnly">1</prop>
											</obj>
											<obj name="PropertyObject" class="QuantCpHighProp" version="4">
												<prop name="PropertyTypeName">Cp High</prop>
												<prop name="Position">1</prop>
												<prop name="IsDefault">1</prop>
												<prop name="CpRangeHigh">0</prop>
												<obj name="ChannelProp" class="ChannelProperty" version="1">
													<prop name="ChannelIdx">0</prop>
												</obj>
												<prop name="ReadOnly">1</prop>
											</obj>
											<obj name="PropertyObject" class="QuantCpLowProp" version="4">
												<prop name="PropertyTypeName">Cp Low</prop>
												<prop name="Position">1</prop>
												<prop name="IsDefault">1</prop>
												<prop name="CpRangeLow">0</prop>
												<obj name="ChannelProp" class="ChannelProperty" version="1">
													<prop name="ChannelIdx">0</prop>
												</obj>
												<prop name="ReadOnly">1</prop>
											</obj>
											<obj name="PropertyObject" class="RQEffProp" version="4">
												<prop name="PropertyTypeName">Efficiency</prop>
												<prop name="Position">1</prop>
												<prop name="IsDefault">1</prop>
												<prop name="Efficiency">2</prop>
												<obj name="ChannelProp" class="ChannelProperty" version="1">
													<prop name="ChannelIdx">0</prop>
												</obj>
											</obj>
											<obj name="PropertyObject" class="ChannelGenotype" version="4">
												<prop name="PropertyTypeName">Melt Geno Genotype</prop>
												<prop name="Position">1</prop>
												<prop name="IsDefault">1</prop>
												<prop name="ReadOnly">1</prop>
												<obj name="ChannelProp" class="ChannelProperty" version="1">
													<prop name="ChannelIdx">0</prop>
												</obj>
											</obj>
											<obj name="PropertyObject" class="GroupChannelTypeProp" version="4">
												<prop name="PropertyTypeName">Melt Geno Sample Type</prop>
												<prop name="Position">1</prop>
												<prop name="IsDefault">0</prop>
												<prop name="GroupSampleType">mstUnknown</prop>
												<obj name="ChannelProp" class="ChannelProperty" version="1">
													<prop name="ChannelIdx">0</prop>
												</obj>
											</obj>
											<obj name="PropertyObject" class="QuantSampleTypeProperty" version="4">
												<prop name="PropertyTypeName">Quantification Sample Type</prop>
												<prop name="Position">1</prop>
												<prop name="IsDefault">0</prop>
												<prop name="SampleType">qsUnknown</prop>
												<obj name="ChannelProp" class="ChannelProperty" version="1">
													<prop name="ChannelIdx">0</prop>
												</obj>
											</obj>
											<obj name="PropertyObject" class="ChannelGenotype" version="4">
												<prop name="PropertyTypeName">Scanning Genotype</prop>
												<prop name="Position">1</prop>
												<prop name="IsDefault">1</prop>
												<prop name="ReadOnly">1</prop>
												<obj name="ChannelProp" class="ChannelProperty" version="1">
													<prop name="ChannelIdx">0</prop>
												</obj>
											</obj>
											<obj name="PropertyObject" class="GroupChannelTypeProp" version="4">
												<prop name="PropertyTypeName">Scanning Sample Type</prop>
												<prop name="Position">1</prop>
												<prop name="IsDefault">0</prop>
												<prop name="GroupSampleType">mstUnknown</prop>
												<obj name="ChannelProp" class="ChannelProperty" version="1">
													<prop name="ChannelIdx">0</prop>
												</obj>
											</obj>
											<obj name="PropertyObject" class="TargetName" version="4">
												<prop name="PropertyTypeName">Target Name</prop>
												<prop name="Position">1</prop>
												<prop name="IsDefault">1</prop>
												<obj name="ChannelProp" class="ChannelProperty" version="1">
													<prop name="ChannelIdx">0</prop>
												</obj>
											</obj>
											<obj name="PropertyObject" class="RQTargetProperty" version="4">
												<prop name="PropertyTypeName">Target Type</prop>
												<prop name="Position">1</prop>
												<prop name="IsDefault">0</prop>
												<prop name="TargetType">dtNone</prop>
												<obj name="ChannelProp" class="ChannelProperty" version="1">
													<prop name="ChannelIdx">0</prop>
												</obj>
											</obj>
										</list>
									</obj>
									<obj name="item" class="PropertyList" version="1">
										<list name="emlist" count="12">
											<obj name="PropertyObject" class="RQSampleTargetProperty" version="4">
												<prop name="PropertyTypeName">Combined Sample and Target Type</prop>
												<prop name="Position">1</prop>
												<prop name="IsDefault">0</prop>
												<obj name="ChannelProp" class="ChannelProperty" version="1">
													<prop name="ChannelIdx">1</prop>
												</obj>
											</obj>
											<obj name="PropertyObject" class="QuantConcProperty" version="4">
												<prop name="PropertyTypeName">Concentration</prop>
												<prop name="Position">1</prop>
												<prop name="IsDefault">1</prop>
												<prop name="Concentration">0</prop>
												<obj name="ChannelProp" class="ChannelProperty" version="1">
													<prop name="ChannelIdx">1</prop>
												</obj>
												<prop name="ReadOnly">1</prop>
											</obj>
											<obj name="PropertyObject" class="QuantCpHighProp" version="4">
												<prop name="PropertyTypeName">Cp High</prop>
												<prop name="Position">1</prop>
												<prop name="IsDefault">1</prop>
												<prop name="CpRangeHigh">0</prop>
												<obj name="ChannelProp" class="ChannelProperty" version="1">
													<prop name="ChannelIdx">1</prop>
												</obj>
												<prop name="ReadOnly">1</prop>
											</obj>
											<obj name="PropertyObject" class="QuantCpLowProp" version="4">
												<prop name="PropertyTypeName">Cp Low</prop>
												<prop name="Position">1</prop>
												<prop name="IsDefault">1</prop>
												<prop name="CpRangeLow">0</prop>
												<obj name="ChannelProp" class="ChannelProperty" version="1">
													<prop name="ChannelIdx">1</prop>
												</obj>
												<prop name="ReadOnly">1</prop>
											</obj>
											<obj name="PropertyObject" class="RQEffProp" version="4">
												<prop name="PropertyTypeName">Efficiency</prop>
												<prop name="Position">1</prop>
												<prop name="IsDefault">1</prop>
												<prop name="Efficiency">2</prop>
												<obj name="ChannelProp" class="ChannelProperty" version="1">
													<prop name="ChannelIdx">1</prop>
												</obj>
											</obj>
											<obj name="PropertyObject" class="ChannelGenotype" version="4">
												<prop name="PropertyTypeName">Melt Geno Genotype</prop>
												<prop name="Position">1</prop>
												<prop name="IsDefault">1</prop>
												<prop name="ReadOnly">1</prop>
												<obj name="ChannelProp" class="ChannelProperty" version="1">
													<prop name="ChannelIdx">1</prop>
												</obj>
											</obj>
											<obj name="PropertyObject" class="GroupChannelTypeProp" version="4">
												<prop name="PropertyTypeName">Melt Geno Sample Type</prop>
												<prop name="Position">1</prop>
												<prop name="IsDefault">0</prop>
												<prop name="GroupSampleType">mstUnknown</prop>
												<obj name="ChannelProp" class="ChannelProperty" version="1">
													<prop name="ChannelIdx">1</prop>
												</obj>
											</obj>
											<obj name="PropertyObject" class="QuantSampleTypeProperty" version="4">
												<prop name="PropertyTypeName">Quantification Sample Type</prop>
												<prop name="Position">1</prop>
												<prop name="IsDefault">0</prop>
												<prop name="SampleType">qsUnknown</prop>
												<obj name="ChannelProp" class="ChannelProperty" version="1">
													<prop name="ChannelIdx">1</prop>
												</obj>
											</obj>
											<obj name="PropertyObject" class="ChannelGenotype" version="4">
												<prop name="PropertyTypeName">Scanning Genotype</prop>
												<prop name="Position">1</prop>
												<prop name="IsDefault">1</prop>
												<prop name="ReadOnly">1</prop>
												<obj name="ChannelProp" class="ChannelProperty" version="1">
													<prop name="ChannelIdx">1</prop>
												</obj>
											</obj>
											<obj name="PropertyObject" class="GroupChannelTypeProp" version="4">
												<prop name="PropertyTypeName">Scanning Sample Type</prop>
												<prop name="Position">1</prop>
												<prop name="IsDefault">0</prop>
												<prop name="GroupSampleType">mstUnknown</prop>
												<obj name="ChannelProp" class="ChannelProperty" version="1">
													<prop name="ChannelIdx">1</prop>
												</obj>
											</obj>
											<obj name="PropertyObject" class="TargetName" version="4">
												<prop name="PropertyTypeName">Target Name</prop>
												<prop name="Position">1</prop>
												<prop name="IsDefault">1</prop>
												<obj name="ChannelProp" class="ChannelProperty" version="1">
													<prop name="ChannelIdx">1</prop>
												</obj>
											</obj>
											<obj name="PropertyObject" class="RQTargetProperty" version="4">
												<prop name="PropertyTypeName">Target Type</prop>
												<prop name="Position">1</prop>
												<prop name="IsDefault">0</prop>
												<prop name="TargetType">dtNone</prop>
												<obj name="ChannelProp" class="ChannelProperty" version="1">
													<prop name="ChannelIdx">1</prop>
												</obj>
											</obj>
										</list>
									</obj>
									<obj name="item" class="PropertyList" version="1">
										<list name="emlist" count="12">
											<obj name="PropertyObject" class="RQSampleTargetProperty" version="4">
												<prop name="PropertyTypeName">Combined Sample and Target Type</prop>
												<prop name="Position">1</prop>
												<prop name="IsDefault">0</prop>
												<obj name="ChannelProp" class="ChannelProperty" version="1">
													<prop name="ChannelIdx">2</prop>
												</obj>
											</obj>
											<obj name="PropertyObject" class="QuantConcProperty" version="4">
												<prop name="PropertyTypeName">Concentration</prop>
												<prop name="Position">1</prop>
												<prop name="IsDefault">1</prop>
												<prop name="Concentration">0</prop>
												<obj name="ChannelProp" class="ChannelProperty" version="1">
													<prop name="ChannelIdx">2</prop>
												</obj>
												<prop name="ReadOnly">1</prop>
											</obj>
											<obj name="PropertyObject" class="QuantCpHighProp" version="4">
												<prop name="PropertyTypeName">Cp High</prop>
												<prop name="Position">1</prop>
												<prop name="IsDefault">1</prop>
												<prop name="CpRangeHigh">0</prop>
												<obj name="ChannelProp" class="ChannelProperty" version="1">
													<prop name="ChannelIdx">2</prop>
												</obj>
												<prop name="ReadOnly">1</prop>
											</obj>
											<obj name="PropertyObject" class="QuantCpLowProp" version="4">
												<prop name="PropertyTypeName">Cp Low</prop>
												<prop name="Position">1</prop>
												<prop name="IsDefault">1</prop>
												<prop name="CpRangeLow">0</prop>
												<obj name="ChannelProp" class="ChannelProperty" version="1">
													<prop name="ChannelIdx">2</prop>
												</obj>
												<prop name="ReadOnly">1</prop>
											</obj>
											<obj name="PropertyObject" class="RQEffProp" version="4">
												<prop name="PropertyTypeName">Efficiency</prop>
												<prop name="Position">1</prop>
												<prop name="IsDefault">1</prop>
												<prop name="Efficiency">2</prop>
												<obj name="ChannelProp" class="ChannelProperty" version="1">
													<prop name="ChannelIdx">2</prop>
												</obj>
											</obj>
											<obj name="PropertyObject" class="ChannelGenotype" version="4">
												<prop name="PropertyTypeName">Melt Geno Genotype</prop>
												<prop name="Position">1</prop>
												<prop name="IsDefault">1</prop>
												<prop name="ReadOnly">1</prop>
												<obj name="ChannelProp" class="ChannelProperty" version="1">
													<prop name="ChannelIdx">2</prop>
												</obj>
											</obj>
											<obj name="PropertyObject" class="GroupChannelTypeProp" version="4">
												<prop name="PropertyTypeName">Melt Geno Sample Type</prop>
												<prop name="Position">1</prop>
												<prop name="IsDefault">0</prop>
												<prop name="GroupSampleType">mstUnknown</prop>
												<obj name="ChannelProp" class="ChannelProperty" version="1">
													<prop name="ChannelIdx">2</prop>
												</obj>
											</obj>
											<obj name="PropertyObject" class="QuantSampleTypeProperty" version="4">
												<prop name="PropertyTypeName">Quantification Sample Type</prop>
												<prop name="Position">1</prop>
												<prop name="IsDefault">0</prop>
												<prop name="SampleType">qsUnknown</prop>
												<obj name="ChannelProp" class="ChannelProperty" version="1">
													<prop name="ChannelIdx">2</prop>
												</obj>
											</obj>
											<obj name="PropertyObject" class="ChannelGenotype" version="4">
												<prop name="PropertyTypeName">Scanning Genotype</prop>
												<prop name="Position">1</prop>
												<prop name="IsDefault">1</prop>
												<prop name="ReadOnly">1</prop>
												<obj name="ChannelProp" class="ChannelProperty" version="1">
													<prop name="ChannelIdx">2</prop>
												</obj>
											</obj>
											<obj name="PropertyObject" class="GroupChannelTypeProp" version="4">
												<prop name="PropertyTypeName">Scanning Sample Type</prop>
												<prop name="Position">1</prop>
												<prop name="IsDefault">0</prop>
												<prop name="GroupSampleType">mstUnknown</prop>
												<obj name="ChannelProp" class="ChannelProperty" version="1">
													<prop name="ChannelIdx">2</prop>
												</obj>
											</obj>
											<obj name="PropertyObject" class="TargetName" version="4">
												<prop name="PropertyTypeName">Target Name</prop>
												<prop name="Position">1</prop>
												<prop name="IsDefault">1</prop>
												<obj name="ChannelProp" class="ChannelProperty" version="1">
													<prop name="ChannelIdx">2</prop>
												</obj>
											</obj>
											<obj name="PropertyObject" class="RQTargetProperty" version="4">
												<prop name="PropertyTypeName">Target Type</prop>
												<prop name="Position">1</prop>
												<prop name="IsDefault">0</prop>
												<prop name="TargetType">dtNone</prop>
												<obj name="ChannelProp" class="ChannelProperty" version="1">
													<prop name="ChannelIdx">2</prop>
												</obj>
											</obj>
										</list>
									</obj>
									<obj name="item" class="PropertyList" version="1">
										<list name="emlist" count="12">
											<obj name="PropertyObject" class="RQSampleTargetProperty" version="4">
												<prop name="PropertyTypeName">Combined Sample and Target Type</prop>
												<prop name="Position">1</prop>
												<prop name="IsDefault">0</prop>
												<obj name="ChannelProp" class="ChannelProperty" version="1">
													<prop name="ChannelIdx">3</prop>
												</obj>
											</obj>
											<obj name="PropertyObject" class="QuantConcProperty" version="4">
												<prop name="PropertyTypeName">Concentration</prop>
												<prop name="Position">1</prop>
												<prop name="IsDefault">1</prop>
												<prop name="Concentration">0</prop>
												<obj name="ChannelProp" class="ChannelProperty" version="1">
													<prop name="ChannelIdx">3</prop>
												</obj>
												<prop name="ReadOnly">1</prop>
											</obj>
											<obj name="PropertyObject" class="QuantCpHighProp" version="4">
												<prop name="PropertyTypeName">Cp High</prop>
												<prop name="Position">1</prop>
												<prop name="IsDefault">1</prop>
												<prop name="CpRangeHigh">0</prop>
												<obj name="ChannelProp" class="ChannelProperty" version="1">
													<prop name="ChannelIdx">3</prop>
												</obj>
												<prop name="ReadOnly">1</prop>
											</obj>
											<obj name="PropertyObject" class="QuantCpLowProp" version="4">
												<prop name="PropertyTypeName">Cp Low</prop>
												<prop name="Position">1</prop>
												<prop name="IsDefault">1</prop>
												<prop name="CpRangeLow">0</prop>
												<obj name="ChannelProp" class="ChannelProperty" version="1">
													<prop name="ChannelIdx">3</prop>
												</obj>
												<prop name="ReadOnly">1</prop>
											</obj>
											<obj name="PropertyObject" class="RQEffProp" version="4">
												<prop name="PropertyTypeName">Efficiency</prop>
												<prop name="Position">1</prop>
												<prop name="IsDefault">1</prop>
												<prop name="Efficiency">2</prop>
												<obj name="ChannelProp" class="ChannelProperty" version="1">
													<prop name="ChannelIdx">3</prop>
												</obj>
											</obj>
											<obj name="PropertyObject" class="ChannelGenotype" version="4">
												<prop name="PropertyTypeName">Melt Geno Genotype</prop>
												<prop name="Position">1</prop>
												<prop name="IsDefault">1</prop>
												<prop name="ReadOnly">1</prop>
												<obj name="ChannelProp" class="ChannelProperty" version="1">
													<prop name="ChannelIdx">3</prop>
												</obj>
											</obj>
											<obj name="PropertyObject" class="GroupChannelTypeProp" version="4">
												<prop name="PropertyTypeName">Melt Geno Sample Type</prop>
												<prop name="Position">1</prop>
												<prop name="IsDefault">0</prop>
												<prop name="GroupSampleType">mstUnknown</prop>
												<obj name="ChannelProp" class="ChannelProperty" version="1">
													<prop name="ChannelIdx">3</prop>
												</obj>
											</obj>
											<obj name="PropertyObject" class="QuantSampleTypeProperty" version="4">
												<prop name="PropertyTypeName">Quantification Sample Type</prop>
												<prop name="Position">1</prop>
												<prop name="IsDefault">0</prop>
												<prop name="SampleType">qsUnknown</prop>
												<obj name="ChannelProp" class="ChannelProperty" version="1">
													<prop name="ChannelIdx">3</prop>
												</obj>
											</obj>
											<obj name="PropertyObject" class="ChannelGenotype" version="4">
												<prop name="PropertyTypeName">Scanning Genotype</prop>
												<prop name="Position">1</prop>
												<prop name="IsDefault">1</prop>
												<prop name="ReadOnly">1</prop>
												<obj name="ChannelProp" class="ChannelProperty" version="1">
													<prop name="ChannelIdx">3</prop>
												</obj>
											</obj>
											<obj name="PropertyObject" class="GroupChannelTypeProp" version="4">
												<prop name="PropertyTypeName">Scanning Sample Type</prop>
												<prop name="Position">1</prop>
												<prop name="IsDefault">0</prop>
												<prop name="GroupSampleType">mstUnknown</prop>
												<obj name="ChannelProp" class="ChannelProperty" version="1">
													<prop name="ChannelIdx">3</prop>
												</obj>
											</obj>
											<obj name="PropertyObject" class="TargetName" version="4">
												<prop name="PropertyTypeName">Target Name</prop>
												<prop name="Position">1</prop>
												<prop name="IsDefault">1</prop>
												<obj name="ChannelProp" class="ChannelProperty" version="1">
													<prop name="ChannelIdx">3</prop>
												</obj>
											</obj>
											<obj name="PropertyObject" class="RQTargetProperty" version="4">
												<prop name="PropertyTypeName">Target Type</prop>
												<prop name="Position">1</prop>
												<prop name="IsDefault">0</prop>
												<prop name="TargetType">dtNone</prop>
												<obj name="ChannelProp" class="ChannelProperty" version="1">
													<prop name="ChannelIdx">3</prop>
												</obj>
											</obj>
										</list>
									</obj>
								</list>
							</obj>
						</obj>
						<prop name="ChannelPropertyCount">4</prop>
						<prop name="ContainerPosition">1</prop>
						<prop name="HasSampleProperties">1</prop>
						<obj name="SampleProperties" class="PropertyList" version="1">
							<list name="emlist" count="14">
								<obj name="PropertyObject" class="SamplePrefColor" version="4">
									<prop name="PropertyTypeName">Color</prop>
									<prop name="Position">1</prop>
									<prop name="IsDefault">0</prop>
									<prop name="Color">clRed</prop>
								</obj>
								<obj name="PropertyObject" class="DominantChannelProp" version="4">
									<prop name="PropertyTypeName">Dominant Channel</prop>
									<prop name="Position">1</prop>
									<prop name="IsDefault">0</prop>
									<prop name="DominantChannel">0</prop>
								</obj>
								<obj name="PropertyObject" class="Genotype" version="4">
									<prop name="PropertyTypeName">EndPt Genotype</prop>
									<prop name="Position">1</prop>
									<prop name="IsDefault">1</prop>
									<prop name="ReadOnly">1</prop>
								</obj>
								<obj name="PropertyObject" class="GroupingSample" version="4">
									<prop name="PropertyTypeName">EndPt Sample Type</prop>
									<prop name="Position">1</prop>
									<prop name="IsDefault">0</prop>
									<prop name="GroupSampleType">mstUnknown</prop>
								</obj>
								<obj name="PropertyObject" class="SamplePrefLineStyle" version="4">
									<prop name="PropertyTypeName">Line Style</prop>
									<prop name="Position">1</prop>
									<prop name="IsDefault">0</prop>
									<prop name="LineStyle">psSolid</prop>
								</obj>
								<obj name="PropertyObject" class="GenSampleEditNotes" version="4">
									<prop name="PropertyTypeName">Notes</prop>
									<prop name="Position">1</prop>
									<prop name="IsDefault">1</prop>
								</obj>
								<obj name="PropertyObject" class="SamplePrefPointStyle" version="4">
									<prop name="PropertyTypeName">Point Style</prop>
									<prop name="Position">1</prop>
									<prop name="IsDefault">0</prop>
									<prop name="PointStyle">psNothing</prop>
								</obj>
								<obj name="PropertyObject" class="GenSampleEditPosition" version="4">
									<prop name="PropertyTypeName">Position</prop>
									<prop name="Position">1</prop>
									<prop name="IsDefault">1</prop>
								</obj>
								<obj name="PropertyObject" class="GenSampleEditReplicate" version="4">
									<prop name="PropertyTypeName">Replicate of</prop>
									<prop name="Position">1</prop>
									<prop name="IsDefault">1</prop>
									<prop name="ReplicateOf">-1</prop>
								</obj>
								<obj name="PropertyObject" class="HTCSampleID" version="4">
									<prop name="PropertyTypeName">Sample ID</prop>
									<prop name="Position">1</prop>
									<prop name="IsDefault">1</prop>
								</obj>
								<obj name="PropertyObject" class="GenSampleEditName" version="4">
									<prop name="PropertyTypeName">Sample Name</prop>
									<prop name="Position">1</prop>
									<prop name="IsDefault">1</prop>
									<prop name="name">Sample 2</prop>
								</obj>
								<obj name="PropertyObject" class="HTCSamplePrepNotes" version="4">
									<prop name="PropertyTypeName">Sample Prep Notes</prop>
									<prop name="Position">1</prop>
									<prop name="IsDefault">1</prop>
								</obj>
								<obj name="PropertyObject" class="GenSampleEditSubset" version="4">
									<prop name="PropertyTypeName">Subsets</prop>
									<prop name="Position">1</prop>
									<prop name="IsDefault">1</prop>
								</obj>
								<obj name="PropertyObject" class="SamplePrefWidth" version="5">
									<prop name="PropertyTypeName">Width</prop>
									<prop name="Position">1</prop>
									<prop name="IsDefault">1</prop>
									<prop name="Width">1</prop>
								</obj>
							</list>
						</obj>
					</obj>
					<obj name="item" class="SamplePropInfo" version="1">
						<obj name="ChannelProperties" class="ChanPropList" version="2">
							<obj name="ChannelProperties" class="EMList" version="1">
								<list name="emlist" count="4">
									<obj name="item" class="PropertyList" version="1">
										<list name="emlist" count="12">
											<obj name="PropertyObject" class="RQSampleTargetProperty" version="4">
												<prop name="PropertyTypeName">Combined Sample and Target Type</prop>
												<prop name="Position">2</prop>
												<prop name="IsDefault">0</prop>
												<obj name="ChannelProp" class="ChannelProperty" version="1">
													<prop name="ChannelIdx">0</prop>
												</obj>
											</obj>
											<obj name="PropertyObject" class="QuantConcProperty" version="4">
												<prop name="PropertyTypeName">Concentration</prop>
												<prop name="Position">2</prop>
												<prop name="IsDefault">1</prop>
												<prop name="Concentration">0</prop>
												<obj name="ChannelProp" class="ChannelProperty" version="1">
													<prop name="ChannelIdx">0</prop>
												</obj>
												<prop name="ReadOnly">1</prop>
											</obj>
											<obj name="PropertyObject" class="QuantCpHighProp" version="4">
												<prop name="PropertyTypeName">Cp High</prop>
												<prop name="Position">2</prop>
												<prop name="IsDefault">1</prop>
												<prop name="CpRangeHigh">0</prop>
												<obj name="ChannelProp" class="ChannelProperty" version="1">
													<prop name="ChannelIdx">0</prop>
												</obj>
												<prop name="ReadOnly">1</prop>
											</obj>
											<obj name="PropertyObject" class="QuantCpLowProp" version="4">
												<prop name="PropertyTypeName">Cp Low</prop>
												<prop name="Position">2</prop>
												<prop name="IsDefault">1</prop>
												<prop name="CpRangeLow">0</prop>
												<obj name="ChannelProp" class="ChannelProperty" version="1">
													<prop name="ChannelIdx">0</prop>
												</obj>
												<prop name="ReadOnly">1</prop>
											</obj>
											<obj name="PropertyObject" class="RQEffProp" version="4">
												<prop name="PropertyTypeName">Efficiency</prop>
												<prop name="Position">2</prop>
												<prop name="IsDefault">1</prop>
												<prop name="Efficiency">2</prop>
												<obj name="ChannelProp" class="ChannelProperty" version="1">
													<prop name="ChannelIdx">0</prop>
												</obj>
											</obj>
											<obj name="PropertyObject" class="ChannelGenotype" version="4">
												<prop name="PropertyTypeName">Melt Geno Genotype</prop>
												<prop name="Position">2</prop>
												<prop name="IsDefault">1</prop>
												<prop name="ReadOnly">1</prop>
												<obj name="ChannelProp" class="ChannelProperty" version="1">
													<prop name="ChannelIdx">0</prop>
												</obj>
											</obj>
											<obj name="PropertyObject" class="GroupChannelTypeProp" version="4">
												<prop name="PropertyTypeName">Melt Geno Sample Type</prop>
												<prop name="Position">2</prop>
												<prop name="IsDefault">0</prop>
												<prop name="GroupSampleType">mstUnknown</prop>
												<obj name="ChannelProp" class="ChannelProperty" version="1">
													<prop name="ChannelIdx">0</prop>
												</obj>
											</obj>
											<obj name="PropertyObject" class="QuantSampleTypeProperty" version="4">
												<prop name="PropertyTypeName">Quantification Sample Type</prop>
												<prop name="Position">2</prop>
												<prop name="IsDefault">0</prop>
												<prop name="SampleType">qsUnknown</prop>
												<obj name="ChannelProp" class="ChannelProperty" version="1">
													<prop name="ChannelIdx">0</prop>
												</obj>
											</obj>
											<obj name="PropertyObject" class="ChannelGenotype" version="4">
												<prop name="PropertyTypeName">Scanning Genotype</prop>
												<prop name="Position">2</prop>
												<prop name="IsDefault">1</prop>
												<prop name="ReadOnly">1</prop>
												<obj name="ChannelProp" class="ChannelProperty" version="1">
													<prop name="ChannelIdx">0</prop>
												</obj>
											</obj>
											<obj name="PropertyObject" class="GroupChannelTypeProp" version="4">
												<prop name="PropertyTypeName">Scanning Sample Type</prop>
												<prop name="Position">2</prop>
												<prop name="IsDefault">0</prop>
												<prop name="GroupSampleType">mstUnknown</prop>
												<obj name="ChannelProp" class="ChannelProperty" version="1">
													<prop name="ChannelIdx">0</prop>
												</obj>
											</obj>
											<obj name="PropertyObject" class="TargetName" version="4">
												<prop name="PropertyTypeName">Target Name</prop>
												<prop name="Position">2</prop>
												<prop name="IsDefault">1</prop>
												<obj name="ChannelProp" class="ChannelProperty" version="1">
													<prop name="ChannelIdx">0</prop>
												</obj>
											</obj>
											<obj name="PropertyObject" class="RQTargetProperty" version="4">
												<prop name="PropertyTypeName">Target Type</prop>
												<prop name="Position">2</prop>
												<prop name="IsDefault">0</prop>
												<prop name="TargetType">dtNone</prop>
												<obj name="ChannelProp" class="ChannelProperty" version="1">
													<prop name="ChannelIdx">0</prop>
												</obj>
											</obj>
										</list>
									</obj>
									<obj name="item" class="PropertyList" version="1">
										<list name="emlist" count="12">
											<obj name="PropertyObject" class="RQSampleTargetProperty" version="4">
												<prop name="PropertyTypeName">Combined Sample and Target Type</prop>
												<prop name="Position">2</prop>
												<prop name="IsDefault">0</prop>
												<obj name="ChannelProp" class="ChannelProperty" version="1">
													<prop name="ChannelIdx">1</prop>
												</obj>
											</obj>
											<obj name="PropertyObject" class="QuantConcProperty" version="4">
												<prop name="PropertyTypeName">Concentration</prop>
												<prop name="Position">2</prop>
												<prop name="IsDefault">1</prop>
												<prop name="Concentration">0</prop>
												<obj name="ChannelProp" class="ChannelProperty" version="1">
													<prop name="ChannelIdx">1</prop>
												</obj>
												<prop name="ReadOnly">1</prop>
											</obj>
											<obj name="PropertyObject" class="QuantCpHighProp" version="4">
												<prop name="PropertyTypeName">Cp High</prop>
												<prop name="Position">2</prop>
												<prop name="IsDefault">1</prop>
												<prop name="CpRangeHigh">0</prop>
												<obj name="ChannelProp" class="ChannelProperty" version="1">
													<prop name="ChannelIdx">1</prop>
												</obj>
												<prop name="ReadOnly">1</prop>
											</obj>
											<obj name="PropertyObject" class="QuantCpLowProp" version="4">
												<prop name="PropertyTypeName">Cp Low</prop>
												<prop name="Position">2</prop>
												<prop name="IsDefault">1</prop>
												<prop name="CpRangeLow">0</prop>
												<obj name="ChannelProp" class="ChannelProperty" version="1">
													<prop name="ChannelIdx">1</prop>
												</obj>
												<prop name="ReadOnly">1</prop>
											</obj>
											<obj name="PropertyObject" class="RQEffProp" version="4">
												<prop name="PropertyTypeName">Efficiency</prop>
												<prop name="Position">2</prop>
												<prop name="IsDefault">1</prop>
												<prop name="Efficiency">2</prop>
												<obj name="ChannelProp" class="ChannelProperty" version="1">
													<prop name="ChannelIdx">1</prop>
												</obj>
											</obj>
											<obj name="PropertyObject" class="ChannelGenotype" version="4">
												<prop name="PropertyTypeName">Melt Geno Genotype</prop>
												<prop name="Position">2</prop>
												<prop name="IsDefault">1</prop>
												<prop name="ReadOnly">1</prop>
												<obj name="ChannelProp" class="ChannelProperty" version="1">
													<prop name="ChannelIdx">1</prop>
												</obj>
											</obj>
											<obj name="PropertyObject" class="GroupChannelTypeProp" version="4">
												<prop name="PropertyTypeName">Melt Geno Sample Type</prop>
												<prop name="Position">2</prop>
												<prop name="IsDefault">0</prop>
												<prop name="GroupSampleType">mstUnknown</prop>
												<obj name="ChannelProp" class="ChannelProperty" version="1">
													<prop name="ChannelIdx">1</prop>
												</obj>
											</obj>
											<obj name="PropertyObject" class="QuantSampleTypeProperty" version="4">
												<prop name="PropertyTypeName">Quantification Sample Type</prop>
												<prop name="Position">2</prop>
												<prop name="IsDefault">0</prop>
												<prop name="SampleType">qsUnknown</prop>
												<obj name="ChannelProp" class="ChannelProperty" version="1">
													<prop name="ChannelIdx">1</prop>
												</obj>
											</obj>
											<obj name="PropertyObject" class="ChannelGenotype" version="4">
												<prop name="PropertyTypeName">Scanning Genotype</prop>
												<prop name="Position">2</prop>
												<prop name="IsDefault">1</prop>
												<prop name="ReadOnly">1</prop>
												<obj name="ChannelProp" class="ChannelProperty" version="1">
													<prop name="ChannelIdx">1</prop>
												</obj>
											</obj>
											<obj name="PropertyObject" class="GroupChannelTypeProp" version="4">
												<prop name="PropertyTypeName">Scanning Sample Type</prop>
												<prop name="Position">2</prop>
												<prop name="IsDefault">0</prop>
												<prop name="GroupSampleType">mstUnknown</prop>
												<obj name="ChannelProp" class="ChannelProperty" version="1">
													<prop name="ChannelIdx">1</prop>
												</obj>
											</obj>
											<obj name="PropertyObject" class="TargetName" version="4">
												<prop name="PropertyTypeName">Target Name</prop>
												<prop name="Position">2</prop>
												<prop name="IsDefault">1</prop>
												<obj name="ChannelProp" class="ChannelProperty" version="1">
													<prop name="ChannelIdx">1</prop>
												</obj>
											</obj>
											<obj name="PropertyObject" class="RQTargetProperty" version="4">
												<prop name="PropertyTypeName">Target Type</prop>
												<prop name="Position">2</prop>
												<prop name="IsDefault">0</prop>
												<prop name="TargetType">dtNone</prop>
												<obj name="ChannelProp" class="ChannelProperty" version="1">
													<prop name="ChannelIdx">1</prop>
												</obj>
											</obj>
										</list>
									</obj>
									<obj name="item" class="PropertyList" version="1">
										<list name="emlist" count="12">
											<obj name="PropertyObject" class="RQSampleTargetProperty" version="4">
												<prop name="PropertyTypeName">Combined Sample and Target Type</prop>
												<prop name="Position">2</prop>
												<prop name="IsDefault">0</prop>
												<obj name="ChannelProp" class="ChannelProperty" version="1">
													<prop name="ChannelIdx">2</prop>
												</obj>
											</obj>
											<obj name="PropertyObject" class="QuantConcProperty" version="4">
												<prop name="PropertyTypeName">Concentration</prop>
												<prop name="Position">2</prop>
												<prop name="IsDefault">1</prop>
												<prop name="Concentration">0</prop>
												<obj name="ChannelProp" class="ChannelProperty" version="1">
													<prop name="ChannelIdx">2</prop>
												</obj>
												<prop name="ReadOnly">1</prop>
											</obj>
											<obj name="PropertyObject" class="QuantCpHighProp" version="4">
												<prop name="PropertyTypeName">Cp High</prop>
												<prop name="Position">2</prop>
												<prop name="IsDefault">1</prop>
												<prop name="CpRangeHigh">0</prop>
												<obj name="ChannelProp" class="ChannelProperty" version="1">
													<prop name="ChannelIdx">2</prop>
												</obj>
												<prop name="ReadOnly">1</prop>
											</obj>
											<obj name="PropertyObject" class="QuantCpLowProp" version="4">
												<prop name="PropertyTypeName">Cp Low</prop>
												<prop name="Position">2</prop>
												<prop name="IsDefault">1</prop>
												<prop name="CpRangeLow">0</prop>
												<obj name="ChannelProp" class="ChannelProperty" version="1">
													<prop name="ChannelIdx">2</prop>
												</obj>
												<prop name="ReadOnly">1</prop>
											</obj>
											<obj name="PropertyObject" class="RQEffProp" version="4">
												<prop name="PropertyTypeName">Efficiency</prop>
												<prop name="Position">2</prop>
												<prop name="IsDefault">1</prop>
												<prop name="Efficiency">2</prop>
												<obj name="ChannelProp" class="ChannelProperty" version="1">
													<prop name="ChannelIdx">2</prop>
												</obj>
											</obj>
											<obj name="PropertyObject" class="ChannelGenotype" version="4">
												<prop name="PropertyTypeName">Melt Geno Genotype</prop>
												<prop name="Position">2</prop>
												<prop name="IsDefault">1</prop>
												<prop name="ReadOnly">1</prop>
												<obj name="ChannelProp" class="ChannelProperty" version="1">
													<prop name="ChannelIdx">2</prop>
												</obj>
											</obj>
											<obj name="PropertyObject" class="GroupChannelTypeProp" version="4">
												<prop name="PropertyTypeName">Melt Geno Sample Type</prop>
												<prop name="Position">2</prop>
												<prop name="IsDefault">0</prop>
												<prop name="GroupSampleType">mstUnknown</prop>
												<obj name="ChannelProp" class="ChannelProperty" version="1">
													<prop name="ChannelIdx">2</prop>
												</obj>
											</obj>
											<obj name="PropertyObject" class="QuantSampleTypeProperty" version="4">
												<prop name="PropertyTypeName">Quantification Sample Type</prop>
												<prop name="Position">2</prop>
												<prop name="IsDefault">0</prop>
												<prop name="SampleType">qsUnknown</prop>
												<obj name="ChannelProp" class="ChannelProperty" version="1">
													<prop name="ChannelIdx">2</prop>
												</obj>
											</obj>
											<obj name="PropertyObject" class="ChannelGenotype" version="4">
												<prop name="PropertyTypeName">Scanning Genotype</prop>
												<prop name="Position">2</prop>
												<prop name="IsDefault">1</prop>
												<prop name="ReadOnly">1</prop>
												<obj name="ChannelProp" class="ChannelProperty" version="1">
													<prop name="ChannelIdx">2</prop>
												</obj>
											</obj>
											<obj name="PropertyObject" class="GroupChannelTypeProp" version="4">
												<prop name="PropertyTypeName">Scanning Sample Type</prop>
												<prop name="Position">2</prop>
												<prop name="IsDefault">0</prop>
												<prop name="GroupSampleType">mstUnknown</prop>
												<obj name="ChannelProp" class="ChannelProperty" version="1">
													<prop name="ChannelIdx">2</prop>
												</obj>
											</obj>
											<obj name="PropertyObject" class="TargetName" version="4">
												<prop name="PropertyTypeName">Target Name</prop>
												<prop name="Position">2</prop>
												<prop name="IsDefault">1</prop>
												<obj name="ChannelProp" class="ChannelProperty" version="1">
													<prop name="ChannelIdx">2</prop>
												</obj>
											</obj>
											<obj name="PropertyObject" class="RQTargetProperty" version="4">
												<prop name="PropertyTypeName">Target Type</prop>
												<prop name="Position">2</prop>
												<prop name="IsDefault">0</prop>
												<prop name="TargetType">dtNone</prop>
												<obj name="ChannelProp" class="ChannelProperty" version="1">
													<prop name="ChannelIdx">2</prop>
												</obj>
											</obj>
										</list>
									</obj>
									<obj name="item" class="PropertyList" version="1">
										<list name="emlist" count="12">
											<obj name="PropertyObject" class="RQSampleTargetProperty" version="4">
												<prop name="PropertyTypeName">Combined Sample and Target Type</prop>
												<prop name="Position">2</prop>
												<prop name="IsDefault">0</prop>
												<obj name="ChannelProp" class="ChannelProperty" version="1">
													<prop name="ChannelIdx">3</prop>
												</obj>
											</obj>
											<obj name="PropertyObject" class="QuantConcProperty" version="4">
												<prop name="PropertyTypeName">Concentration</prop>
												<prop name="Position">2</prop>
												<prop name="IsDefault">1</prop>
												<prop name="Concentration">0</prop>
												<obj name="ChannelProp" class="ChannelProperty" version="1">
													<prop name="ChannelIdx">3</prop>
												</obj>
												<prop name="ReadOnly">1</prop>
											</obj>
											<obj name="PropertyObject" class="QuantCpHighProp" version="4">
												<prop name="PropertyTypeName">Cp High</prop>
												<prop name="Position">2</prop>
												<prop name="IsDefault">1</prop>
												<prop name="CpRangeHigh">0</prop>
												<obj name="ChannelProp" class="ChannelProperty" version="1">
													<prop name="ChannelIdx">3</prop>
												</obj>
												<prop name="ReadOnly">1</prop>
											</obj>
											<obj name="PropertyObject" class="QuantCpLowProp" version="4">
												<prop name="PropertyTypeName">Cp Low</prop>
												<prop name="Position">2</prop>
												<prop name="IsDefault">1</prop>
												<prop name="CpRangeLow">0</prop>
												<obj name="ChannelProp" class="ChannelProperty" version="1">
													<prop name="ChannelIdx">3</prop>
												</obj>
												<prop name="ReadOnly">1</prop>
											</obj>
											<obj name="PropertyObject" class="RQEffProp" version="4">
												<prop name="PropertyTypeName">Efficiency</prop>
												<prop name="Position">2</prop>
												<prop name="IsDefault">1</prop>
												<prop name="Efficiency">2</prop>
												<obj name="ChannelProp" class="ChannelProperty" version="1">
													<prop name="ChannelIdx">3</prop>
												</obj>
											</obj>
											<obj name="PropertyObject" class="ChannelGenotype" version="4">
												<prop name="PropertyTypeName">Melt Geno Genotype</prop>
												<prop name="Position">2</prop>
												<prop name="IsDefault">1</prop>
												<prop name="ReadOnly">1</prop>
												<obj name="ChannelProp" class="ChannelProperty" version="1">
													<prop name="ChannelIdx">3</prop>
												</obj>
											</obj>
											<obj name="PropertyObject" class="GroupChannelTypeProp" version="4">
												<prop name="PropertyTypeName">Melt Geno Sample Type</prop>
												<prop name="Position">2</prop>
												<prop name="IsDefault">0</prop>
												<prop name="GroupSampleType">mstUnknown</prop>
												<obj name="ChannelProp" class="ChannelProperty" version="1">
													<prop name="ChannelIdx">3</prop>
												</obj>
											</obj>
											<obj name="PropertyObject" class="QuantSampleTypeProperty" version="4">
												<prop name="PropertyTypeName">Quantification Sample Type</prop>
												<prop name="Position">2</prop>
												<prop name="IsDefault">0</prop>
												<prop name="SampleType">qsUnknown</prop>
												<obj name="ChannelProp" class="ChannelProperty" version="1">
													<prop name="ChannelIdx">3</prop>
												</obj>
											</obj>
											<obj name="PropertyObject" class="ChannelGenotype" version="4">
												<prop name="PropertyTypeName">Scanning Genotype</prop>
												<prop name="Position">2</prop>
												<prop name="IsDefault">1</prop>
												<prop name="ReadOnly">1</prop>
												<obj name="ChannelProp" class="ChannelProperty" version="1">
													<prop name="ChannelIdx">3</prop>
												</obj>
											</obj>
											<obj name="PropertyObject" class="GroupChannelTypeProp" version="4">
												<prop name="PropertyTypeName">Scanning Sample Type</prop>
												<prop name="Position">2</prop>
												<prop name="IsDefault">0</prop>
												<prop name="GroupSampleType">mstUnknown</prop>
												<obj name="ChannelProp" class="ChannelProperty" version="1">
													<prop name="ChannelIdx">3</prop>
												</obj>
											</obj>
											<obj name="PropertyObject" class="TargetName" version="4">
												<prop name="PropertyTypeName">Target Name</prop>
												<prop name="Position">2</prop>
												<prop name="IsDefault">1</prop>
												<obj name="ChannelProp" class="ChannelProperty" version="1">
													<prop name="ChannelIdx">3</prop>
												</obj>
											</obj>
											<obj name="PropertyObject" class="RQTargetProperty" version="4">
												<prop name="PropertyTypeName">Target Type</prop>
												<prop name="Position">2</prop>
												<prop name="IsDefault">0</prop>
												<prop name="TargetType">dtNone</prop>
												<obj name="ChannelProp" class="ChannelProperty" version="1">
													<prop name="ChannelIdx">3</prop>
												</obj>
											</obj>
										</list>
									</obj>
								</list>
							</obj>
						</obj>
						<prop name="ChannelPropertyCount">4</prop>
						<prop name="ContainerPosition">2</prop>
						<prop name="HasSampleProperties">1</prop>
						<obj name="SampleProperties" class="PropertyList" version="1">
							<list name="emlist" count="14">
								<obj name="PropertyObject" class="SamplePrefColor" version="4">
									<prop name="PropertyTypeName">Color</prop>
									<prop name="Position">2</prop>
									<prop name="IsDefault">0</prop>
									<prop name="Color">$0030D700</prop>
								</obj>
								<obj name="PropertyObject" class="DominantChannelProp" version="4">
									<prop name="PropertyTypeName">Dominant Channel</prop>
									<prop name="Position">2</prop>
									<prop name="IsDefault">0</prop>
									<prop name="DominantChannel">0</prop>
								</obj>
								<obj name="PropertyObject" class="Genotype" version="4">
									<prop name="PropertyTypeName">EndPt Genotype</prop>
									<prop name="Position">2</prop>
									<prop name="IsDefault">1</prop>
									<prop name="ReadOnly">1</prop>
								</obj>
								<obj name="PropertyObject" class="GroupingSample" version="4">
									<prop name="PropertyTypeName">EndPt Sample Type</prop>
									<prop name="Position">2</prop>
									<prop name="IsDefault">0</prop>
									<prop name="GroupSampleType">mstUnknown</prop>
								</obj>
								<obj name="PropertyObject" class="SamplePrefLineStyle" version="4">
									<prop name="PropertyTypeName">Line Style</prop>
									<prop name="Position">2</prop>
									<prop name="IsDefault">0</prop>
									<prop name="LineStyle">psSolid</prop>
								</obj>
								<obj name="PropertyObject" class="GenSampleEditNotes" version="4">
									<prop name="PropertyTypeName">Notes</prop>
									<prop name="Position">2</prop>
									<prop name="IsDefault">1</prop>
								</obj>
								<obj name="PropertyObject" class="SamplePrefPointStyle" version="4">
									<prop name="PropertyTypeName">Point Style</prop>
									<prop name="Position">2</prop>
									<prop name="IsDefault">0</prop>
									<prop name="PointStyle">psNothing</prop>
								</obj>
								<obj name="PropertyObject" class="GenSampleEditPosition" version="4">
									<prop name="PropertyTypeName">Position</prop>
									<prop name="Position">2</prop>
									<prop name="IsDefault">1</prop>
								</obj>
								<obj name="PropertyObject" class="GenSampleEditReplicate" version="4">
									<prop name="PropertyTypeName">Replicate of</prop>
									<prop name="Position">2</prop>
									<prop name="IsDefault">1</prop>
									<prop name="ReplicateOf">-1</prop>
								</obj>
								<obj name="PropertyObject" class="HTCSampleID" version="4">
									<prop name="PropertyTypeName">Sample ID</prop>
									<prop name="Position">2</prop>
									<prop name="IsDefault">1</prop>
								</obj>
								<obj name="PropertyObject" class="GenSampleEditName" version="4">
									<prop name="PropertyTypeName">Sample Name</prop>
									<prop name="Position">2</prop>
									<prop name="IsDefault">1</prop>
									<prop name="name">Sample 3</prop>
								</obj>
								<obj name="PropertyObject" class="HTCSamplePrepNotes" version="4">
									<prop name="PropertyTypeName">Sample Prep Notes</prop>
									<prop name="Position">2</prop>
									<prop name="IsDefault">1</prop>
								</obj>
								<obj name="PropertyObject" class="GenSampleEditSubset" version="4">
									<prop name="PropertyTypeName">Subsets</prop>
									<prop name="Position">2</prop>
									<prop name="IsDefault">1</prop>
								</obj>
								<obj name="PropertyObject" class="SamplePrefWidth" version="5">
									<prop name="PropertyTypeName">Width</prop>
									<prop name="Position">2</prop>
									<prop name="IsDefault">1</prop>
									<prop name="Width">1</prop>
								</obj>
							</list>
						</obj>
					</obj>
					<obj name="item" class="SamplePropInfo" version="1">
						<obj name="ChannelProperties" class="ChanPropList" version="2">
							<obj name="ChannelProperties" class="EMList" version="1">
								<list name="emlist" count="4">
									<obj name="item" class="PropertyList" version="1">
										<list name="emlist" count="12">
											<obj name="PropertyObject" class="RQSampleTargetProperty" version="4">
												<prop name="PropertyTypeName">Combined Sample and Target Type</prop>
												<prop name="Position">3</prop>
												<prop name="IsDefault">0</prop>
												<obj name="ChannelProp" class="ChannelProperty" version="1">
													<prop name="ChannelIdx">0</prop>
												</obj>
											</obj>
											<obj name="PropertyObject" class="QuantConcProperty" version="4">
												<prop name="PropertyTypeName">Concentration</prop>
												<prop name="Position">3</prop>
												<prop name="IsDefault">1</prop>
												<prop name="Concentration">0</prop>
												<obj name="ChannelProp" class="ChannelProperty" version="1">
													<prop name="ChannelIdx">0</prop>
												</obj>
												<prop name="ReadOnly">1</prop>
											</obj>
											<obj name="PropertyObject" class="QuantCpHighProp" version="4">
												<prop name="PropertyTypeName">Cp High</prop>
												<prop name="Position">3</prop>
												<prop name="IsDefault">1</prop>
												<prop name="CpRangeHigh">0</prop>
												<obj name="ChannelProp" class="ChannelProperty" version="1">
													<prop name="ChannelIdx">0</prop>
												</obj>
												<prop name="ReadOnly">1</prop>
											</obj>
											<obj name="PropertyObject" class="QuantCpLowProp" version="4">
												<prop name="PropertyTypeName">Cp Low</prop>
												<prop name="Position">3</prop>
												<prop name="IsDefault">1</prop>
												<prop name="CpRangeLow">0</prop>
												<obj name="ChannelProp" class="ChannelProperty" version="1">
													<prop name="ChannelIdx">0</prop>
												</obj>
												<prop name="ReadOnly">1</prop>
											</obj>
											<obj name="PropertyObject" class="RQEffProp" version="4">
												<prop name="PropertyTypeName">Efficiency</prop>
												<prop name="Position">3</prop>
												<prop name="IsDefault">1</prop>
												<prop name="Efficiency">2</prop>
												<obj name="ChannelProp" class="ChannelProperty" version="1">
													<prop name="ChannelIdx">0</prop>
												</obj>
											</obj>
											<obj name="PropertyObject" class="ChannelGenotype" version="4">
												<prop name="PropertyTypeName">Melt Geno Genotype</prop>
												<prop name="Position">3</prop>
												<prop name="IsDefault">1</prop>
												<prop name="ReadOnly">1</prop>
												<obj name="ChannelProp" class="ChannelProperty" version="1">
													<prop name="ChannelIdx">0</prop>
												</obj>
											</obj>
											<obj name="PropertyObject" class="GroupChannelTypeProp" version="4">
												<prop name="PropertyTypeName">Melt Geno Sample Type</prop>
												<prop name="Position">3</prop>
												<prop name="IsDefault">0</prop>
												<prop name="GroupSampleType">mstUnknown</prop>
												<obj name="ChannelProp" class="ChannelProperty" version="1">
													<prop name="ChannelIdx">0</prop>
												</obj>
											</obj>
											<obj name="PropertyObject" class="QuantSampleTypeProperty" version="4">
												<prop name="PropertyTypeName">Quantification Sample Type</prop>
												<prop name="Position">3</prop>
												<prop name="IsDefault">0</prop>
												<prop name="SampleType">qsUnknown</prop>
												<obj name="ChannelProp" class="ChannelProperty" version="1">
													<prop name="ChannelIdx">0</prop>
												</obj>
											</obj>
											<obj name="PropertyObject" class="ChannelGenotype" version="4">
												<prop name="PropertyTypeName">Scanning Genotype</prop>
												<prop name="Position">3</prop>
												<prop name="IsDefault">1</prop>
												<prop name="ReadOnly">1</prop>
												<obj name="ChannelProp" class="ChannelProperty" version="1">
													<prop name="ChannelIdx">0</prop>
												</obj>
											</obj>
											<obj name="PropertyObject" class="GroupChannelTypeProp" version="4">
												<prop name="PropertyTypeName">Scanning Sample Type</prop>
												<prop name="Position">3</prop>
												<prop name="IsDefault">0</prop>
												<prop name="GroupSampleType">mstUnknown</prop>
												<obj name="ChannelProp" class="ChannelProperty" version="1">
													<prop name="ChannelIdx">0</prop>
												</obj>
											</obj>
											<obj name="PropertyObject" class="TargetName" version="4">
												<prop name="PropertyTypeName">Target Name</prop>
												<prop name="Position">3</prop>
												<prop name="IsDefault">1</prop>
												<obj name="ChannelProp" class="ChannelProperty" version="1">
													<prop name="ChannelIdx">0</prop>
												</obj>
											</obj>
											<obj name="PropertyObject" class="RQTargetProperty" version="4">
												<prop name="PropertyTypeName">Target Type</prop>
												<prop name="Position">3</prop>
												<prop name="IsDefault">0</prop>
												<prop name="TargetType">dtNone</prop>
												<obj name="ChannelProp" class="ChannelProperty" version="1">
													<prop name="ChannelIdx">0</prop>
												</obj>
											</obj>
										</list>
									</obj>
									<obj name="item" class="PropertyList" version="1">
										<list name="emlist" count="12">
											<obj name="PropertyObject" class="RQSampleTargetProperty" version="4">
												<prop name="PropertyTypeName">Combined Sample and Target Type</prop>
												<prop name="Position">3</prop>
												<prop name="IsDefault">0</prop>
												<obj name="ChannelProp" class="ChannelProperty" version="1">
													<prop name="ChannelIdx">1</prop>
												</obj>
											</obj>
											<obj name="PropertyObject" class="QuantConcProperty" version="4">
												<prop name="PropertyTypeName">Concentration</prop>
												<prop name="Position">3</prop>
												<prop name="IsDefault">1</prop>
												<prop name="Concentration">0</prop>
												<obj name="ChannelProp" class="ChannelProperty" version="1">
													<prop name="ChannelIdx">1</prop>
												</obj>
												<prop name="ReadOnly">1</prop>
											</obj>
											<obj name="PropertyObject" class="QuantCpHighProp" version="4">
												<prop name="PropertyTypeName">Cp High</prop>
												<prop name="Position">3</prop>
												<prop name="IsDefault">1</prop>
												<prop name="CpRangeHigh">0</prop>
												<obj name="ChannelProp" class="ChannelProperty" version="1">
													<prop name="ChannelIdx">1</prop>
												</obj>
												<prop name="ReadOnly">1</prop>
											</obj>
											<obj name="PropertyObject" class="QuantCpLowProp" version="4">
												<prop name="PropertyTypeName">Cp Low</prop>
												<prop name="Position">3</prop>
												<prop name="IsDefault">1</prop>
												<prop name="CpRangeLow">0</prop>
												<obj name="ChannelProp" class="ChannelProperty" version="1">
													<prop name="ChannelIdx">1</prop>
												</obj>
												<prop name="ReadOnly">1</prop>
											</obj>
											<obj name="PropertyObject" class="RQEffProp" version="4">
												<prop name="PropertyTypeName">Efficiency</prop>
												<prop name="Position">3</prop>
												<prop name="IsDefault">1</prop>
												<prop name="Efficiency">2</prop>
												<obj name="ChannelProp" class="ChannelProperty" version="1">
													<prop name="ChannelIdx">1</prop>
												</obj>
											</obj>
											<obj name="PropertyObject" class="ChannelGenotype" version="4">
												<prop name="PropertyTypeName">Melt Geno Genotype</prop>
												<prop name="Position">3</prop>
												<prop name="IsDefault">1</prop>
												<prop name="ReadOnly">1</prop>
												<obj name="ChannelProp" class="ChannelProperty" version="1">
													<prop name="ChannelIdx">1</prop>
												</obj>
											</obj>
											<obj name="PropertyObject" class="GroupChannelTypeProp" version="4">
												<prop name="PropertyTypeName">Melt Geno Sample Type</prop>
												<prop name="Position">3</prop>
												<prop name="IsDefault">0</prop>
												<prop name="GroupSampleType">mstUnknown</prop>
												<obj name="ChannelProp" class="ChannelProperty" version="1">
													<prop name="ChannelIdx">1</prop>
												</obj>
											</obj>
											<obj name="PropertyObject" class="QuantSampleTypeProperty" version="4">
												<prop name="PropertyTypeName">Quantification Sample Type</prop>
												<prop name="Position">3</prop>
												<prop name="IsDefault">0</prop>
												<prop name="SampleType">qsUnknown</prop>
												<obj name="ChannelProp" class="ChannelProperty" version="1">
													<prop name="ChannelIdx">1</prop>
												</obj>
											</obj>
											<obj name="PropertyObject" class="ChannelGenotype" version="4">
												<prop name="PropertyTypeName">Scanning Genotype</prop>
												<prop name="Position">3</prop>
												<prop name="IsDefault">1</prop>
												<prop name="ReadOnly">1</prop>
												<obj name="ChannelProp" class="ChannelProperty" version="1">
													<prop name="ChannelIdx">1</prop>
												</obj>
											</obj>
											<obj name="PropertyObject" class="GroupChannelTypeProp" version="4">
												<prop name="PropertyTypeName">Scanning Sample Type</prop>
												<prop name="Position">3</prop>
												<prop name="IsDefault">0</prop>
												<prop name="GroupSampleType">mstUnknown</prop>
												<obj name="ChannelProp" class="ChannelProperty" version="1">
													<prop name="ChannelIdx">1</prop>
												</obj>
											</obj>
											<obj name="PropertyObject" class="TargetName" version="4">
												<prop name="PropertyTypeName">Target Name</prop>
												<prop name="Position">3</prop>
												<prop name="IsDefault">1</prop>
												<obj name="ChannelProp" class="ChannelProperty" version="1">
													<prop name="ChannelIdx">1</prop>
												</obj>
											</obj>
											<obj name="PropertyObject" class="RQTargetProperty" version="4">
												<prop name="PropertyTypeName">Target Type</prop>
												<prop name="Position">3</prop>
												<prop name="IsDefault">0</prop>
												<prop name="TargetType">dtNone</prop>
												<obj name="ChannelProp" class="ChannelProperty" version="1">
													<prop name="ChannelIdx">1</prop>
												</obj>
											</obj>
										</list>
									</obj>
									<obj name="item" class="PropertyList" version="1">
										<list name="emlist" count="12">
											<obj name="PropertyObject" class="RQSampleTargetProperty" version="4">
												<prop name="PropertyTypeName">Combined Sample and Target Type</prop>
												<prop name="Position">3</prop>
												<prop name="IsDefault">0</prop>
												<obj name="ChannelProp" class="ChannelProperty" version="1">
													<prop name="ChannelIdx">2</prop>
												</obj>
											</obj>
											<obj name="PropertyObject" class="QuantConcProperty" version="4">
												<prop name="PropertyTypeName">Concentration</prop>
												<prop name="Position">3</prop>
												<prop name="IsDefault">1</prop>
												<prop name="Concentration">0</prop>
												<obj name="ChannelProp" class="ChannelProperty" version="1">
													<prop name="ChannelIdx">2</prop>
												</obj>
												<prop name="ReadOnly">1</prop>
											</obj>
											<obj name="PropertyObject" class="QuantCpHighProp" version="4">
												<prop name="PropertyTypeName">Cp High</prop>
												<prop name="Position">3</prop>
												<prop name="IsDefault">1</prop>
												<prop name="CpRangeHigh">0</prop>
												<obj name="ChannelProp" class="ChannelProperty" version="1">
													<prop name="ChannelIdx">2</prop>
												</obj>
												<prop name="ReadOnly">1</prop>
											</obj>
											<obj name="PropertyObject" class="QuantCpLowProp" version="4">
												<prop name="PropertyTypeName">Cp Low</prop>
												<prop name="Position">3</prop>
												<prop name="IsDefault">1</prop>
												<prop name="CpRangeLow">0</prop>
												<obj name="ChannelProp" class="ChannelProperty" version="1">
													<prop name="ChannelIdx">2</prop>
												</obj>
												<prop name="ReadOnly">1</prop>
											</obj>
											<obj name="PropertyObject" class="RQEffProp" version="4">
												<prop name="PropertyTypeName">Efficiency</prop>
												<prop name="Position">3</prop>
												<prop name="IsDefault">1</prop>
												<prop name="Efficiency">2</prop>
												<obj name="ChannelProp" class="ChannelProperty" version="1">
													<prop name="ChannelIdx">2</prop>
												</obj>
											</obj>
											<obj name="PropertyObject" class="ChannelGenotype" version="4">
												<prop name="PropertyTypeName">Melt Geno Genotype</prop>
												<prop name="Position">3</prop>
												<prop name="IsDefault">1</prop>
												<prop name="ReadOnly">1</prop>
												<obj name="ChannelProp" class="ChannelProperty" version="1">
													<prop name="ChannelIdx">2</prop>
												</obj>
											</obj>
											<obj name="PropertyObject" class="GroupChannelTypeProp" version="4">
												<prop name="PropertyTypeName">Melt Geno Sample Type</prop>
												<prop name="Position">3</prop>
												<prop name="IsDefault">0</prop>
												<prop name="GroupSampleType">mstUnknown</prop>
												<obj name="ChannelProp" class="ChannelProperty" version="1">
													<prop name="ChannelIdx">2</prop>
												</obj>
											</obj>
											<obj name="PropertyObject" class="QuantSampleTypeProperty" version="4">
												<prop name="PropertyTypeName">Quantification Sample Type</prop>
												<prop name="Position">3</prop>
												<prop name="IsDefault">0</prop>
												<prop name="SampleType">qsUnknown</prop>
												<obj name="ChannelProp" class="ChannelProperty" version="1">
													<prop name="ChannelIdx">2</prop>
												</obj>
											</obj>
											<obj name="PropertyObject" class="ChannelGenotype" version="4">
												<prop name="PropertyTypeName">Scanning Genotype</prop>
												<prop name="Position">3</prop>
												<prop name="IsDefault">1</prop>
												<prop name="ReadOnly">1</prop>
												<obj name="ChannelProp" class="ChannelProperty" version="1">
													<prop name="ChannelIdx">2</prop>
												</obj>
											</obj>
											<obj name="PropertyObject" class="GroupChannelTypeProp" version="4">
												<prop name="PropertyTypeName">Scanning Sample Type</prop>
												<prop name="Position">3</prop>
												<prop name="IsDefault">0</prop>
												<prop name="GroupSampleType">mstUnknown</prop>
												<obj name="ChannelProp" class="ChannelProperty" version="1">
													<prop name="ChannelIdx">2</prop>
												</obj>
											</obj>
											<obj name="PropertyObject" class="TargetName" version="4">
												<prop name="PropertyTypeName">Target Name</prop>
												<prop name="Position">3</prop>
												<prop name="IsDefault">1</prop>
												<obj name="ChannelProp" class="ChannelProperty" version="1">
													<prop name="ChannelIdx">2</prop>
												</obj>
											</obj>
											<obj name="PropertyObject" class="RQTargetProperty" version="4">
												<prop name="PropertyTypeName">Target Type</prop>
												<prop name="Position">3</prop>
												<prop name="IsDefault">0</prop>
												<prop name="TargetType">dtNone</prop>
												<obj name="ChannelProp" class="ChannelProperty" version="1">
													<prop name="ChannelIdx">2</prop>
												</obj>
											</obj>
										</list>
									</obj>
									<obj name="item" class="PropertyList" version="1">
										<list name="emlist" count="12">
											<obj name="PropertyObject" class="RQSampleTargetProperty" version="4">
												<prop name="PropertyTypeName">Combined Sample and Target Type</prop>
												<prop name="Position">3</prop>
												<prop name="IsDefault">0</prop>
												<obj name="ChannelProp" class="ChannelProperty" version="1">
													<prop name="ChannelIdx">3</prop>
												</obj>
											</obj>
											<obj name="PropertyObject" class="QuantConcProperty" version="4">
												<prop name="PropertyTypeName">Concentration</prop>
												<prop name="Position">3</prop>
												<prop name="IsDefault">1</prop>
												<prop name="Concentration">0</prop>
												<obj name="ChannelProp" class="ChannelProperty" version="1">
													<prop name="ChannelIdx">3</prop>
												</obj>
												<prop name="ReadOnly">1</prop>
											</obj>
											<obj name="PropertyObject" class="QuantCpHighProp" version="4">
												<prop name="PropertyTypeName">Cp High</prop>
												<prop name="Position">3</prop>
												<prop name="IsDefault">1</prop>
												<prop name="CpRangeHigh">0</prop>
												<obj name="ChannelProp" class="ChannelProperty" version="1">
													<prop name="ChannelIdx">3</prop>
												</obj>
												<prop name="ReadOnly">1</prop>
											</obj>
											<obj name="PropertyObject" class="QuantCpLowProp" version="4">
												<prop name="PropertyTypeName">Cp Low</prop>
												<prop name="Position">3</prop>
												<prop name="IsDefault">1</prop>
												<prop name="CpRangeLow">0</prop>
												<obj name="ChannelProp" class="ChannelProperty" version="1">
													<prop name="ChannelIdx">3</prop>
												</obj>
												<prop name="ReadOnly">1</prop>
											</obj>
											<obj name="PropertyObject" class="RQEffProp" version="4">
												<prop name="PropertyTypeName">Efficiency</prop>
												<prop name="Position">3</prop>
												<prop name="IsDefault">1</prop>
												<prop name="Efficiency">2</prop>
												<obj name="ChannelProp" class="ChannelProperty" version="1">
													<prop name="ChannelIdx">3</prop>
												</obj>
											</obj>
											<obj name="PropertyObject" class="ChannelGenotype" version="4">
												<prop name="PropertyTypeName">Melt Geno Genotype</prop>
												<prop name="Position">3</prop>
												<prop name="IsDefault">1</prop>
												<prop name="ReadOnly">1</prop>
												<obj name="ChannelProp" class="ChannelProperty" version="1">
													<prop name="ChannelIdx">3</prop>
												</obj>
											</obj>
											<obj name="PropertyObject" class="GroupChannelTypeProp" version="4">
												<prop name="PropertyTypeName">Melt Geno Sample Type</prop>
												<prop name="Position">3</prop>
												<prop name="IsDefault">0</prop>
												<prop name="GroupSampleType">mstUnknown</prop>
												<obj name="ChannelProp" class="ChannelProperty" version="1">
													<prop name="ChannelIdx">3</prop>
												</obj>
											</obj>
											<obj name="PropertyObject" class="QuantSampleTypeProperty" version="4">
												<prop name="PropertyTypeName">Quantification Sample Type</prop>
												<prop name="Position">3</prop>
												<prop name="IsDefault">0</prop>
												<prop name="SampleType">qsUnknown</prop>
												<obj name="ChannelProp" class="ChannelProperty" version="1">
													<prop name="ChannelIdx">3</prop>
												</obj>
											</obj>
											<obj name="PropertyObject" class="ChannelGenotype" version="4">
												<prop name="PropertyTypeName">Scanning Genotype</prop>
												<prop name="Position">3</prop>
												<prop name="IsDefault">1</prop>
												<prop name="ReadOnly">1</prop>
												<obj name="ChannelProp" class="ChannelProperty" version="1">
													<prop name="ChannelIdx">3</prop>
												</obj>
											</obj>
											<obj name="PropertyObject" class="GroupChannelTypeProp" version="4">
												<prop name="PropertyTypeName">Scanning Sample Type</prop>
												<prop name="Position">3</prop>
												<prop name="IsDefault">0</prop>
												<prop name="GroupSampleType">mstUnknown</prop>
												<obj name="ChannelProp" class="ChannelProperty" version="1">
													<prop name="ChannelIdx">3</prop>
												</obj>
											</obj>
											<obj name="PropertyObject" class="TargetName" version="4">
												<prop name="PropertyTypeName">Target Name</prop>
												<prop name="Position">3</prop>
												<prop name="IsDefault">1</prop>
												<obj name="ChannelProp" class="ChannelProperty" version="1">
													<prop name="ChannelIdx">3</prop>
												</obj>
											</obj>
											<obj name="PropertyObject" class="RQTargetProperty" version="4">
												<prop name="PropertyTypeName">Target Type</prop>
												<prop name="Position">3</prop>
												<prop name="IsDefault">0</prop>
												<prop name="TargetType">dtNone</prop>
												<obj name="ChannelProp" class="ChannelProperty" version="1">
													<prop name="ChannelIdx">3</prop>
												</obj>
											</obj>
										</list>
									</obj>
								</list>
							</obj>
						</obj>
						<prop name="ChannelPropertyCount">4</prop>
						<prop name="ContainerPosition">3</prop>
						<prop name="HasSampleProperties">1</prop>
						<obj name="SampleProperties" class="PropertyList" version="1">
							<list name="emlist" count="14">
								<obj name="PropertyObject" class="SamplePrefColor" version="4">
									<prop name="PropertyTypeName">Color</prop>
									<prop name="Position">3</prop>
									<prop name="IsDefault">0</prop>
									<prop name="Color">clFuchsia</prop>
								</obj>
								<obj name="PropertyObject" class="DominantChannelProp" version="4">
									<prop name="PropertyTypeName">Dominant Channel</prop>
									<prop name="Position">3</prop>
									<prop name="IsDefault">0</prop>
									<prop name="DominantChannel">0</prop>
								</obj>
								<obj name="PropertyObject" class="Genotype" version="4">
									<prop name="PropertyTypeName">EndPt Genotype</prop>
									<prop name="Position">3</prop>
									<prop name="IsDefault">1</prop>
									<prop name="ReadOnly">1</prop>
								</obj>
								<obj name="PropertyObject" class="GroupingSample" version="4">
									<prop name="PropertyTypeName">EndPt Sample Type</prop>
									<prop name="Position">3</prop>
									<prop name="IsDefault">0</prop>
									<prop name="GroupSampleType">mstUnknown</prop>
								</obj>
								<obj name="PropertyObject" class="SamplePrefLineStyle" version="4">
									<prop name="PropertyTypeName">Line Style</prop>
									<prop name="Position">3</prop>
									<prop name="IsDefault">0</prop>
									<prop name="LineStyle">psSolid</prop>
								</obj>
								<obj name="PropertyObject" class="GenSampleEditNotes" version="4">
									<prop name="PropertyTypeName">Notes</prop>
									<prop name="Position">3</prop>
									<prop name="IsDefault">1</prop>
								</obj>
								<obj name="PropertyObject" class="SamplePrefPointStyle" version="4">
									<prop name="PropertyTypeName">Point Style</prop>
									<prop name="Position">3</prop>
									<prop name="IsDefault">0</prop>
									<prop name="PointStyle">psNothing</prop>
								</obj>
								<obj name="PropertyObject" class="GenSampleEditPosition" version="4">
									<prop name="PropertyTypeName">Position</prop>
									<prop name="Position">3</prop>
									<prop name="IsDefault">1</prop>
								</obj>
								<obj name="PropertyObject" class="GenSampleEditReplicate" version="4">
									<prop name="PropertyTypeName">Replicate of</prop>
									<prop name="Position">3</prop>
									<prop name="IsDefault">1</prop>
									<prop name="ReplicateOf">-1</prop>
								</obj>
								<obj name="PropertyObject" class="HTCSampleID" version="4">
									<prop name="PropertyTypeName">Sample ID</prop>
									<prop name="Position">3</prop>
									<prop name="IsDefault">1</prop>
								</obj>
								<obj name="PropertyObject" class="GenSampleEditName" version="4">
									<prop name="PropertyTypeName">Sample Name</prop>
									<prop name="Position">3</prop>
									<prop name="IsDefault">1</prop>
									<prop name="name">Sample 4</prop>
								</obj>
								<obj name="PropertyObject" class="HTCSamplePrepNotes" version="4">
									<prop name="PropertyTypeName">Sample Prep Notes</prop>
									<prop name="Position">3</prop>
									<prop name="IsDefault">1</prop>
								</obj>
								<obj name="PropertyObject" class="GenSampleEditSubset" version="4">
									<prop name="PropertyTypeName">Subsets</prop>
									<prop name="Position">3</prop>
									<prop name="IsDefault">1</prop>
								</obj>
								<obj name="PropertyObject" class="SamplePrefWidth" version="5">
									<prop name="PropertyTypeName">Width</prop>
									<prop name="Position">3</prop>
									<prop name="IsDefault">1</prop>
									<prop name="Width">1</prop>
								</obj>
							</list>
						</obj>
					</obj>
					<obj name="item" class="SamplePropInfo" version="1">
						<obj name="ChannelProperties" class="ChanPropList" version="2">
							<obj name="ChannelProperties" class="EMList" version="1">
								<list name="emlist" count="4">
									<obj name="item" class="PropertyList" version="1">
										<list name="emlist" count="12">
											<obj name="PropertyObject" class="RQSampleTargetProperty" version="4">
												<prop name="PropertyTypeName">Combined Sample and Target Type</prop>
												<prop name="Position">4</prop>
												<prop name="IsDefault">0</prop>
												<obj name="ChannelProp" class="ChannelProperty" version="1">
													<prop name="ChannelIdx">0</prop>
												</obj>
											</obj>
											<obj name="PropertyObject" class="QuantConcProperty" version="4">
												<prop name="PropertyTypeName">Concentration</prop>
												<prop name="Position">4</prop>
												<prop name="IsDefault">1</prop>
												<prop name="Concentration">0</prop>
												<obj name="ChannelProp" class="ChannelProperty" version="1">
													<prop name="ChannelIdx">0</prop>
												</obj>
												<prop name="ReadOnly">1</prop>
											</obj>
											<obj name="PropertyObject" class="QuantCpHighProp" version="4">
												<prop name="PropertyTypeName">Cp High</prop>
												<prop name="Position">4</prop>
												<prop name="IsDefault">1</prop>
												<prop name="CpRangeHigh">0</prop>
												<obj name="ChannelProp" class="ChannelProperty" version="1">
													<prop name="ChannelIdx">0</prop>
												</obj>
												<prop name="ReadOnly">1</prop>
											</obj>
											<obj name="PropertyObject" class="QuantCpLowProp" version="4">
												<prop name="PropertyTypeName">Cp Low</prop>
												<prop name="Position">4</prop>
												<prop name="IsDefault">1</prop>
												<prop name="CpRangeLow">0</prop>
												<obj name="ChannelProp" class="ChannelProperty" version="1">
													<prop name="ChannelIdx">0</prop>
												</obj>
												<prop name="ReadOnly">1</prop>
											</obj>
											<obj name="PropertyObject" class="RQEffProp" version="4">
												<prop name="PropertyTypeName">Efficiency</prop>
												<prop name="Position">4</prop>
												<prop name="IsDefault">1</prop>
												<prop name="Efficiency">2</prop>
												<obj name="ChannelProp" class="ChannelProperty" version="1">
													<prop name="ChannelIdx">0</prop>
												</obj>
											</obj>
											<obj name="PropertyObject" class="ChannelGenotype" version="4">
												<prop name="PropertyTypeName">Melt Geno Genotype</prop>
												<prop name="Position">4</prop>
												<prop name="IsDefault">1</prop>
												<prop name="ReadOnly">1</prop>
												<obj name="ChannelProp" class="ChannelProperty" version="1">
													<prop name="ChannelIdx">0</prop>
												</obj>
											</obj>
											<obj name="PropertyObject" class="GroupChannelTypeProp" version="4">
												<prop name="PropertyTypeName">Melt Geno Sample Type</prop>
												<prop name="Position">4</prop>
												<prop name="IsDefault">0</prop>
												<prop name="GroupSampleType">mstUnknown</prop>
												<obj name="ChannelProp" class="ChannelProperty" version="1">
													<prop name="ChannelIdx">0</prop>
												</obj>
											</obj>
											<obj name="PropertyObject" class="QuantSampleTypeProperty" version="4">
												<prop name="PropertyTypeName">Quantification Sample Type</prop>
												<prop name="Position">4</prop>
												<prop name="IsDefault">0</prop>
												<prop name="SampleType">qsUnknown</prop>
												<obj name="ChannelProp" class="ChannelProperty" version="1">
													<prop name="ChannelIdx">0</prop>
												</obj>
											</obj>
											<obj name="PropertyObject" class="ChannelGenotype" version="4">
												<prop name="PropertyTypeName">Scanning Genotype</prop>
												<prop name="Position">4</prop>
												<prop name="IsDefault">1</prop>
												<prop name="ReadOnly">1</prop>
												<obj name="ChannelProp" class="ChannelProperty" version="1">
													<prop name="ChannelIdx">0</prop>
												</obj>
											</obj>
											<obj name="PropertyObject" class="GroupChannelTypeProp" version="4">
												<prop name="PropertyTypeName">Scanning Sample Type</prop>
												<prop name="Position">4</prop>
												<prop name="IsDefault">0</prop>
												<prop name="GroupSampleType">mstUnknown</prop>
												<obj name="ChannelProp" class="ChannelProperty" version="1">
													<prop name="ChannelIdx">0</prop>
												</obj>
											</obj>
											<obj name="PropertyObject" class="TargetName" version="4">
												<prop name="PropertyTypeName">Target Name</prop>
												<prop name="Position">4</prop>
												<prop name="IsDefault">1</prop>
												<obj name="ChannelProp" class="ChannelProperty" version="1">
													<prop name="ChannelIdx">0</prop>
												</obj>
											</obj>
											<obj name="PropertyObject" class="RQTargetProperty" version="4">
												<prop name="PropertyTypeName">Target Type</prop>
												<prop name="Position">4</prop>
												<prop name="IsDefault">0</prop>
												<prop name="TargetType">dtNone</prop>
												<obj name="ChannelProp" class="ChannelProperty" version="1">
													<prop name="ChannelIdx">0</prop>
												</obj>
											</obj>
										</list>
									</obj>
									<obj name="item" class="PropertyList" version="1">
										<list name="emlist" count="12">
											<obj name="PropertyObject" class="RQSampleTargetProperty" version="4">
												<prop name="PropertyTypeName">Combined Sample and Target Type</prop>
												<prop name="Position">4</prop>
												<prop name="IsDefault">0</prop>
												<obj name="ChannelProp" class="ChannelProperty" version="1">
													<prop name="ChannelIdx">1</prop>
												</obj>
											</obj>
											<obj name="PropertyObject" class="QuantConcProperty" version="4">
												<prop name="PropertyTypeName">Concentration</prop>
												<prop name="Position">4</prop>
												<prop name="IsDefault">1</prop>
												<prop name="Concentration">0</prop>
												<obj name="ChannelProp" class="ChannelProperty" version="1">
													<prop name="ChannelIdx">1</prop>
												</obj>
												<prop name="ReadOnly">1</prop>
											</obj>
											<obj name="PropertyObject" class="QuantCpHighProp" version="4">
												<prop name="PropertyTypeName">Cp High</prop>
												<prop name="Position">4</prop>
												<prop name="IsDefault">1</prop>
												<prop name="CpRangeHigh">0</prop>
												<obj name="ChannelProp" class="ChannelProperty" version="1">
													<prop name="ChannelIdx">1</prop>
												</obj>
												<prop name="ReadOnly">1</prop>
											</obj>
											<obj name="PropertyObject" class="QuantCpLowProp" version="4">
												<prop name="PropertyTypeName">Cp Low</prop>
												<prop name="Position">4</prop>
												<prop name="IsDefault">1</prop>
												<prop name="CpRangeLow">0</prop>
												<obj name="ChannelProp" class="ChannelProperty" version="1">
													<prop name="ChannelIdx">1</prop>
												</obj>
												<prop name="ReadOnly">1</prop>
											</obj>
											<obj name="PropertyObject" class="RQEffProp" version="4">
												<prop name="PropertyTypeName">Efficiency</prop>
												<prop name="Position">4</prop>
												<prop name="IsDefault">1</prop>
												<prop name="Efficiency">2</prop>
												<obj name="ChannelProp" class="ChannelProperty" version="1">
													<prop name="ChannelIdx">1</prop>
												</obj>
											</obj>
											<obj name="PropertyObject" class="ChannelGenotype" version="4">
												<prop name="PropertyTypeName">Melt Geno Genotype</prop>
												<prop name="Position">4</prop>
												<prop name="IsDefault">1</prop>
												<prop name="ReadOnly">1</prop>
												<obj name="ChannelProp" class="ChannelProperty" version="1">
													<prop name="ChannelIdx">1</prop>
												</obj>
											</obj>
											<obj name="PropertyObject" class="GroupChannelTypeProp" version="4">
												<prop name="PropertyTypeName">Melt Geno Sample Type</prop>
												<prop name="Position">4</prop>
												<prop name="IsDefault">0</prop>
												<prop name="GroupSampleType">mstUnknown</prop>
												<obj name="ChannelProp" class="ChannelProperty" version="1">
													<prop name="ChannelIdx">1</prop>
												</obj>
											</obj>
											<obj name="PropertyObject" class="QuantSampleTypeProperty" version="4">
												<prop name="PropertyTypeName">Quantification Sample Type</prop>
												<prop name="Position">4</prop>
												<prop name="IsDefault">0</prop>
												<prop name="SampleType">qsUnknown</prop>
												<obj name="ChannelProp" class="ChannelProperty" version="1">
													<prop name="ChannelIdx">1</prop>
												</obj>
											</obj>
											<obj name="PropertyObject" class="ChannelGenotype" version="4">
												<prop name="PropertyTypeName">Scanning Genotype</prop>
												<prop name="Position">4</prop>
												<prop name="IsDefault">1</prop>
												<prop name="ReadOnly">1</prop>
												<obj name="ChannelProp" class="ChannelProperty" version="1">
													<prop name="ChannelIdx">1</prop>
												</obj>
											</obj>
											<obj name="PropertyObject" class="GroupChannelTypeProp" version="4">
												<prop name="PropertyTypeName">Scanning Sample Type</prop>
												<prop name="Position">4</prop>
												<prop name="IsDefault">0</prop>
												<prop name="GroupSampleType">mstUnknown</prop>
												<obj name="ChannelProp" class="ChannelProperty" version="1">
													<prop name="ChannelIdx">1</prop>
												</obj>
											</obj>
											<obj name="PropertyObject" class="TargetName" version="4">
												<prop name="PropertyTypeName">Target Name</prop>
												<prop name="Position">4</prop>
												<prop name="IsDefault">1</prop>
												<obj name="ChannelProp" class="ChannelProperty" version="1">
													<prop name="ChannelIdx">1</prop>
												</obj>
											</obj>
											<obj name="PropertyObject" class="RQTargetProperty" version="4">
												<prop name="PropertyTypeName">Target Type</prop>
												<prop name="Position">4</prop>
												<prop name="IsDefault">0</prop>
												<prop name="TargetType">dtNone</prop>
												<obj name="ChannelProp" class="ChannelProperty" version="1">
													<prop name="ChannelIdx">1</prop>
												</obj>
											</obj>
										</list>
									</obj>
									<obj name="item" class="PropertyList" version="1">
										<list name="emlist" count="12">
											<obj name="PropertyObject" class="RQSampleTargetProperty" version="4">
												<prop name="PropertyTypeName">Combined Sample and Target Type</prop>
												<prop name="Position">4</prop>
												<prop name="IsDefault">0</prop>
												<obj name="ChannelProp" class="ChannelProperty" version="1">
													<prop name="ChannelIdx">2</prop>
												</obj>
											</obj>
											<obj name="PropertyObject" class="QuantConcProperty" version="4">
												<prop name="PropertyTypeName">Concentration</prop>
												<prop name="Position">4</prop>
												<prop name="IsDefault">1</prop>
												<prop name="Concentration">0</prop>
												<obj name="ChannelProp" class="ChannelProperty" version="1">
													<prop name="ChannelIdx">2</prop>
												</obj>
												<prop name="ReadOnly">1</prop>
											</obj>
											<obj name="PropertyObject" class="QuantCpHighProp" version="4">
												<prop name="PropertyTypeName">Cp High</prop>
												<prop name="Position">4</prop>
												<prop name="IsDefault">1</prop>
												<prop name="CpRangeHigh">0</prop>
												<obj name="ChannelProp" class="ChannelProperty" version="1">
													<prop name="ChannelIdx">2</prop>
												</obj>
												<prop name="ReadOnly">1</prop>
											</obj>
											<obj name="PropertyObject" class="QuantCpLowProp" version="4">
												<prop name="PropertyTypeName">Cp Low</prop>
												<prop name="Position">4</prop>
												<prop name="IsDefault">1</prop>
												<prop name="CpRangeLow">0</prop>
												<obj name="ChannelProp" class="ChannelProperty" version="1">
													<prop name="ChannelIdx">2</prop>
												</obj>
												<prop name="ReadOnly">1</prop>
											</obj>
											<obj name="PropertyObject" class="RQEffProp" version="4">
												<prop name="PropertyTypeName">Efficiency</prop>
												<prop name="Position">4</prop>
												<prop name="IsDefault">1</prop>
												<prop name="Efficiency">2</prop>
												<obj name="ChannelProp" class="ChannelProperty" version="1">
													<prop name="ChannelIdx">2</prop>
												</obj>
											</obj>
											<obj name="PropertyObject" class="ChannelGenotype" version="4">
												<prop name="PropertyTypeName">Melt Geno Genotype</prop>
												<prop name="Position">4</prop>
												<prop name="IsDefault">1</prop>
												<prop name="ReadOnly">1</prop>
												<obj name="ChannelProp" class="ChannelProperty" version="1">
													<prop name="ChannelIdx">2</prop>
												</obj>
											</obj>
											<obj name="PropertyObject" class="GroupChannelTypeProp" version="4">
												<prop name="PropertyTypeName">Melt Geno Sample Type</prop>
												<prop name="Position">4</prop>
												<prop name="IsDefault">0</prop>
												<prop name="GroupSampleType">mstUnknown</prop>
												<obj name="ChannelProp" class="ChannelProperty" version="1">
													<prop name="ChannelIdx">2</prop>
												</obj>
											</obj>
											<obj name="PropertyObject" class="QuantSampleTypeProperty" version="4">
												<prop name="PropertyTypeName">Quantification Sample Type</prop>
												<prop name="Position">4</prop>
												<prop name="IsDefault">0</prop>
												<prop name="SampleType">qsUnknown</prop>
												<obj name="ChannelProp" class="ChannelProperty" version="1">
													<prop name="ChannelIdx">2</prop>
												</obj>
											</obj>
											<obj name="PropertyObject" class="ChannelGenotype" version="4">
												<prop name="PropertyTypeName">Scanning Genotype</prop>
												<prop name="Position">4</prop>
												<prop name="IsDefault">1</prop>
												<prop name="ReadOnly">1</prop>
												<obj name="ChannelProp" class="ChannelProperty" version="1">
													<prop name="ChannelIdx">2</prop>
												</obj>
											</obj>
											<obj name="PropertyObject" class="GroupChannelTypeProp" version="4">
												<prop name="PropertyTypeName">Scanning Sample Type</prop>
												<prop name="Position">4</prop>
												<prop name="IsDefault">0</prop>
												<prop name="GroupSampleType">mstUnknown</prop>
												<obj name="ChannelProp" class="ChannelProperty" version="1">
													<prop name="ChannelIdx">2</prop>
												</obj>
											</obj>
											<obj name="PropertyObject" class="TargetName" version="4">
												<prop name="PropertyTypeName">Target Name</prop>
												<prop name="Position">4</prop>
												<prop name="IsDefault">1</prop>
												<obj name="ChannelProp" class="ChannelProperty" version="1">
													<prop name="ChannelIdx">2</prop>
												</obj>
											</obj>
											<obj name="PropertyObject" class="RQTargetProperty" version="4">
												<prop name="PropertyTypeName">Target Type</prop>
												<prop name="Position">4</prop>
												<prop name="IsDefault">0</prop>
												<prop name="TargetType">dtNone</prop>
												<obj name="ChannelProp" class="ChannelProperty" version="1">
													<prop name="ChannelIdx">2</prop>
												</obj>
											</obj>
										</list>
									</obj>
									<obj name="item" class="PropertyList" version="1">
										<list name="emlist" count="12">
											<obj name="PropertyObject" class="RQSampleTargetProperty" version="4">
												<prop name="PropertyTypeName">Combined Sample and Target Type</prop>
												<prop name="Position">4</prop>
												<prop name="IsDefault">0</prop>
												<obj name="ChannelProp" class="ChannelProperty" version="1">
													<prop name="ChannelIdx">3</prop>
												</obj>
											</obj>
											<obj name="PropertyObject" class="QuantConcProperty" version="4">
												<prop name="PropertyTypeName">Concentration</prop>
												<prop name="Position">4</prop>
												<prop name="IsDefault">1</prop>
												<prop name="Concentration">0</prop>
												<obj name="ChannelProp" class="ChannelProperty" version="1">
													<prop name="ChannelIdx">3</prop>
												</obj>
												<prop name="ReadOnly">1</prop>
											</obj>
											<obj name="PropertyObject" class="QuantCpHighProp" version="4">
												<prop name="PropertyTypeName">Cp High</prop>
												<prop name="Position">4</prop>
												<prop name="IsDefault">1</prop>
												<prop name="CpRangeHigh">0</prop>
												<obj name="ChannelProp" class="ChannelProperty" version="1">
													<prop name="ChannelIdx">3</prop>
												</obj>
												<prop name="ReadOnly">1</prop>
											</obj>
											<obj name="PropertyObject" class="QuantCpLowProp" version="4">
												<prop name="PropertyTypeName">Cp Low</prop>
												<prop name="Position">4</prop>
												<prop name="IsDefault">1</prop>
												<prop name="CpRangeLow">0</prop>
												<obj name="ChannelProp" class="ChannelProperty" version="1">
													<prop name="ChannelIdx">3</prop>
												</obj>
												<prop name="ReadOnly">1</prop>
											</obj>
											<obj name="PropertyObject" class="RQEffProp" version="4">
												<prop name="PropertyTypeName">Efficiency</prop>
												<prop name="Position">4</prop>
												<prop name="IsDefault">1</prop>
												<prop name="Efficiency">2</prop>
												<obj name="ChannelProp" class="ChannelProperty" version="1">
													<prop name="ChannelIdx">3</prop>
												</obj>
											</obj>
											<obj name="PropertyObject" class="ChannelGenotype" version="4">
												<prop name="PropertyTypeName">Melt Geno Genotype</prop>
												<prop name="Position">4</prop>
												<prop name="IsDefault">1</prop>
												<prop name="ReadOnly">1</prop>
												<obj name="ChannelProp" class="ChannelProperty" version="1">
													<prop name="ChannelIdx">3</prop>
												</obj>
											</obj>
											<obj name="PropertyObject" class="GroupChannelTypeProp" version="4">
												<prop name="PropertyTypeName">Melt Geno Sample Type</prop>
												<prop name="Position">4</prop>
												<prop name="IsDefault">0</prop>
												<prop name="GroupSampleType">mstUnknown</prop>
												<obj name="ChannelProp" class="ChannelProperty" version="1">
													<prop name="ChannelIdx">3</prop>
												</obj>
											</obj>
											<obj name="PropertyObject" class="QuantSampleTypeProperty" version="4">
												<prop name="PropertyTypeName">Quantification Sample Type</prop>
												<prop name="Position">4</prop>
												<prop name="IsDefault">0</prop>
												<prop name="SampleType">qsUnknown</prop>
												<obj name="ChannelProp" class="ChannelProperty" version="1">
													<prop name="ChannelIdx">3</prop>
												</obj>
											</obj>
											<obj name="PropertyObject" class="ChannelGenotype" version="4">
												<prop name="PropertyTypeName">Scanning Genotype</prop>
												<prop name="Position">4</prop>
												<prop name="IsDefault">1</prop>
												<prop name="ReadOnly">1</prop>
												<obj name="ChannelProp" class="ChannelProperty" version="1">
													<prop name="ChannelIdx">3</prop>
												</obj>
											</obj>
											<obj name="PropertyObject" class="GroupChannelTypeProp" version="4">
												<prop name="PropertyTypeName">Scanning Sample Type</prop>
												<prop name="Position">4</prop>
												<prop name="IsDefault">0</prop>
												<prop name="GroupSampleType">mstUnknown</prop>
												<obj name="ChannelProp" class="ChannelProperty" version="1">
													<prop name="ChannelIdx">3</prop>
												</obj>
											</obj>
											<obj name="PropertyObject" class="TargetName" version="4">
												<prop name="PropertyTypeName">Target Name</prop>
												<prop name="Position">4</prop>
												<prop name="IsDefault">1</prop>
												<obj name="ChannelProp" class="ChannelProperty" version="1">
													<prop name="ChannelIdx">3</prop>
												</obj>
											</obj>
											<obj name="PropertyObject" class="RQTargetProperty" version="4">
												<prop name="PropertyTypeName">Target Type</prop>
												<prop name="Position">4</prop>
												<prop name="IsDefault">0</prop>
												<prop name="TargetType">dtNone</prop>
												<obj name="ChannelProp" class="ChannelProperty" version="1">
													<prop name="ChannelIdx">3</prop>
												</obj>
											</obj>
										</list>
									</obj>
								</list>
							</obj>
						</obj>
						<prop name="ChannelPropertyCount">4</prop>
						<prop name="ContainerPosition">4</prop>
						<prop name="HasSampleProperties">1</prop>
						<obj name="SampleProperties" class="PropertyList" version="1">
							<list name="emlist" count="14">
								<obj name="PropertyObject" class="SamplePrefColor" version="4">
									<prop name="PropertyTypeName">Color</prop>
									<prop name="Position">4</prop>
									<prop name="IsDefault">0</prop>
									<prop name="Color">clGray</prop>
								</obj>
								<obj name="PropertyObject" class="DominantChannelProp" version="4">
									<prop name="PropertyTypeName">Dominant Channel</prop>
									<prop name="Position">4</prop>
									<prop name="IsDefault">0</prop>
									<prop name="DominantChannel">0</prop>
								</obj>
								<obj name="PropertyObject" class="Genotype" version="4">
									<prop name="PropertyTypeName">EndPt Genotype</prop>
									<prop name="Position">4</prop>
									<prop name="IsDefault">1</prop>
									<prop name="ReadOnly">1</prop>
								</obj>
								<obj name="PropertyObject" class="GroupingSample" version="4">
									<prop name="PropertyTypeName">EndPt Sample Type</prop>
									<prop name="Position">4</prop>
									<prop name="IsDefault">0</prop>
									<prop name="GroupSampleType">mstUnknown</prop>
								</obj>
								<obj name="PropertyObject" class="SamplePrefLineStyle" version="4">
									<prop name="PropertyTypeName">Line Style</prop>
									<prop name="Position">4</prop>
									<prop name="IsDefault">0</prop>
									<prop name="LineStyle">psSolid</prop>
								</obj>
								<obj name="PropertyObject" class="GenSampleEditNotes" version="4">
									<prop name="PropertyTypeName">Notes</prop>
									<prop name="Position">4</prop>
									<prop name="IsDefault">1</prop>
								</obj>
								<obj name="PropertyObject" class="SamplePrefPointStyle" version="4">
									<prop name="PropertyTypeName">Point Style</prop>
									<prop name="Position">4</prop>
									<prop name="IsDefault">0</prop>
									<prop name="PointStyle">psNothing</prop>
								</obj>
								<obj name="PropertyObject" class="GenSampleEditPosition" version="4">
									<prop name="PropertyTypeName">Position</prop>
									<prop name="Position">4</prop>
									<prop name="IsDefault">1</prop>
								</obj>
								<obj name="PropertyObject" class="GenSampleEditReplicate" version="4">
									<prop name="PropertyTypeName">Replicate of</prop>
									<prop name="Position">4</prop>
									<prop name="IsDefault">1</prop>
									<prop name="ReplicateOf">-1</prop>
								</obj>
								<obj name="PropertyObject" class="HTCSampleID" version="4">
									<prop name="PropertyTypeName">Sample ID</prop>
									<prop name="Position">4</prop>
									<prop name="IsDefault">1</prop>
								</obj>
								<obj name="PropertyObject" class="GenSampleEditName" version="4">
									<prop name="PropertyTypeName">Sample Name</prop>
									<prop name="Position">4</prop>
									<prop name="IsDefault">1</prop>
									<prop name="name">Sample 5</prop>
								</obj>
								<obj name="PropertyObject" class="HTCSamplePrepNotes" version="4">
									<prop name="PropertyTypeName">Sample Prep Notes</prop>
									<prop name="Position">4</prop>
									<prop name="IsDefault">1</prop>
								</obj>
								<obj name="PropertyObject" class="GenSampleEditSubset" version="4">
									<prop name="PropertyTypeName">Subsets</prop>
									<prop name="Position">4</prop>
									<prop name="IsDefault">1</prop>
								</obj>
								<obj name="PropertyObject" class="SamplePrefWidth" version="5">
									<prop name="PropertyTypeName">Width</prop>
									<prop name="Position">4</prop>
									<prop name="IsDefault">1</prop>
									<prop name="Width">1</prop>
								</obj>
							</list>
						</obj>
					</obj>
					<obj name="item" class="SamplePropInfo" version="1">
						<obj name="ChannelProperties" class="ChanPropList" version="2">
							<obj name="ChannelProperties" class="EMList" version="1">
								<list name="emlist" count="4">
									<obj name="item" class="PropertyList" version="1">
										<list name="emlist" count="12">
											<obj name="PropertyObject" class="RQSampleTargetProperty" version="4">
												<prop name="PropertyTypeName">Combined Sample and Target Type</prop>
												<prop name="Position">5</prop>
												<prop name="IsDefault">0</prop>
												<obj name="ChannelProp" class="ChannelProperty" version="1">
													<prop name="ChannelIdx">0</prop>
												</obj>
											</obj>
											<obj name="PropertyObject" class="QuantConcProperty" version="4">
												<prop name="PropertyTypeName">Concentration</prop>
												<prop name="Position">5</prop>
												<prop name="IsDefault">1</prop>
												<prop name="Concentration">0</prop>
												<obj name="ChannelProp" class="ChannelProperty" version="1">
													<prop name="ChannelIdx">0</prop>
												</obj>
												<prop name="ReadOnly">1</prop>
											</obj>
											<obj name="PropertyObject" class="QuantCpHighProp" version="4">
												<prop name="PropertyTypeName">Cp High</prop>
												<prop name="Position">5</prop>
												<prop name="IsDefault">1</prop>
												<prop name="CpRangeHigh">0</prop>
												<obj name="ChannelProp" class="ChannelProperty" version="1">
													<prop name="ChannelIdx">0</prop>
												</obj>
												<prop name="ReadOnly">1</prop>
											</obj>
											<obj name="PropertyObject" class="QuantCpLowProp" version="4">
												<prop name="PropertyTypeName">Cp Low</prop>
												<prop name="Position">5</prop>
												<prop name="IsDefault">1</prop>
												<prop name="CpRangeLow">0</prop>
												<obj name="ChannelProp" class="ChannelProperty" version="1">
													<prop name="ChannelIdx">0</prop>
												</obj>
												<prop name="ReadOnly">1</prop>
											</obj>
											<obj name="PropertyObject" class="RQEffProp" version="4">
												<prop name="PropertyTypeName">Efficiency</prop>
												<prop name="Position">5</prop>
												<prop name="IsDefault">1</prop>
												<prop name="Efficiency">2</prop>
												<obj name="ChannelProp" class="ChannelProperty" version="1">
													<prop name="ChannelIdx">0</prop>
												</obj>
											</obj>
											<obj name="PropertyObject" class="ChannelGenotype" version="4">
												<prop name="PropertyTypeName">Melt Geno Genotype</prop>
												<prop name="Position">5</prop>
												<prop name="IsDefault">1</prop>
												<prop name="ReadOnly">1</prop>
												<obj name="ChannelProp" class="ChannelProperty" version="1">
													<prop name="ChannelIdx">0</prop>
												</obj>
											</obj>
											<obj name="PropertyObject" class="GroupChannelTypeProp" version="4">
												<prop name="PropertyTypeName">Melt Geno Sample Type</prop>
												<prop name="Position">5</prop>
												<prop name="IsDefault">0</prop>
												<prop name="GroupSampleType">mstUnknown</prop>
												<obj name="ChannelProp" class="ChannelProperty" version="1">
													<prop name="ChannelIdx">0</prop>
												</obj>
											</obj>
											<obj name="PropertyObject" class="QuantSampleTypeProperty" version="4">
												<prop name="PropertyTypeName">Quantification Sample Type</prop>
												<prop name="Position">5</prop>
												<prop name="IsDefault">0</prop>
												<prop name="SampleType">qsUnknown</prop>
												<obj name="ChannelProp" class="ChannelProperty" version="1">
													<prop name="ChannelIdx">0</prop>
												</obj>
											</obj>
											<obj name="PropertyObject" class="ChannelGenotype" version="4">
												<prop name="PropertyTypeName">Scanning Genotype</prop>
												<prop name="Position">5</prop>
												<prop name="IsDefault">1</prop>
												<prop name="ReadOnly">1</prop>
												<obj name="ChannelProp" class="ChannelProperty" version="1">
													<prop name="ChannelIdx">0</prop>
												</obj>
											</obj>
											<obj name="PropertyObject" class="GroupChannelTypeProp" version="4">
												<prop name="PropertyTypeName">Scanning Sample Type</prop>
												<prop name="Position">5</prop>
												<prop name="IsDefault">0</prop>
												<prop name="GroupSampleType">mstUnknown</prop>
												<obj name="ChannelProp" class="ChannelProperty" version="1">
													<prop name="ChannelIdx">0</prop>
												</obj>
											</obj>
											<obj name="PropertyObject" class="TargetName" version="4">
												<prop name="PropertyTypeName">Target Name</prop>
												<prop name="Position">5</prop>
												<prop name="IsDefault">1</prop>
												<obj name="ChannelProp" class="ChannelProperty" version="1">
													<prop name="ChannelIdx">0</prop>
												</obj>
											</obj>
											<obj name="PropertyObject" class="RQTargetProperty" version="4">
												<prop name="PropertyTypeName">Target Type</prop>
												<prop name="Position">5</prop>
												<prop name="IsDefault">0</prop>
												<prop name="TargetType">dtNone</prop>
												<obj name="ChannelProp" class="ChannelProperty" version="1">
													<prop name="ChannelIdx">0</prop>
												</obj>
											</obj>
										</list>
									</obj>
									<obj name="item" class="PropertyList" version="1">
										<list name="emlist" count="12">
											<obj name="PropertyObject" class="RQSampleTargetProperty" version="4">
												<prop name="PropertyTypeName">Combined Sample and Target Type</prop>
												<prop name="Position">5</prop>
												<prop name="IsDefault">0</prop>
												<obj name="ChannelProp" class="ChannelProperty" version="1">
													<prop name="ChannelIdx">1</prop>
												</obj>
											</obj>
											<obj name="PropertyObject" class="QuantConcProperty" version="4">
												<prop name="PropertyTypeName">Concentration</prop>
												<prop name="Position">5</prop>
												<prop name="IsDefault">1</prop>
												<prop name="Concentration">0</prop>
												<obj name="ChannelProp" class="ChannelProperty" version="1">
													<prop name="ChannelIdx">1</prop>
												</obj>
												<prop name="ReadOnly">1</prop>
											</obj>
											<obj name="PropertyObject" class="QuantCpHighProp" version="4">
												<prop name="PropertyTypeName">Cp High</prop>
												<prop name="Position">5</prop>
												<prop name="IsDefault">1</prop>
												<prop name="CpRangeHigh">0</prop>
												<obj name="ChannelProp" class="ChannelProperty" version="1">
													<prop name="ChannelIdx">1</prop>
												</obj>
												<prop name="ReadOnly">1</prop>
											</obj>
											<obj name="PropertyObject" class="QuantCpLowProp" version="4">
												<prop name="PropertyTypeName">Cp Low</prop>
												<prop name="Position">5</prop>
												<prop name="IsDefault">1</prop>
												<prop name="CpRangeLow">0</prop>
												<obj name="ChannelProp" class="ChannelProperty" version="1">
													<prop name="ChannelIdx">1</prop>
												</obj>
												<prop name="ReadOnly">1</prop>
											</obj>
											<obj name="PropertyObject" class="RQEffProp" version="4">
												<prop name="PropertyTypeName">Efficiency</prop>
												<prop name="Position">5</prop>
												<prop name="IsDefault">1</prop>
												<prop name="Efficiency">2</prop>
												<obj name="ChannelProp" class="ChannelProperty" version="1">
													<prop name="ChannelIdx">1</prop>
												</obj>
											</obj>
											<obj name="PropertyObject" class="ChannelGenotype" version="4">
												<prop name="PropertyTypeName">Melt Geno Genotype</prop>
												<prop name="Position">5</prop>
												<prop name="IsDefault">1</prop>
												<prop name="ReadOnly">1</prop>
												<obj name="ChannelProp" class="ChannelProperty" version="1">
													<prop name="ChannelIdx">1</prop>
												</obj>
											</obj>
											<obj name="PropertyObject" class="GroupChannelTypeProp" version="4">
												<prop name="PropertyTypeName">Melt Geno Sample Type</prop>
												<prop name="Position">5</prop>
												<prop name="IsDefault">0</prop>
												<prop name="GroupSampleType">mstUnknown</prop>
												<obj name="ChannelProp" class="ChannelProperty" version="1">
													<prop name="ChannelIdx">1</prop>
												</obj>
											</obj>
											<obj name="PropertyObject" class="QuantSampleTypeProperty" version="4">
												<prop name="PropertyTypeName">Quantification Sample Type</prop>
												<prop name="Position">5</prop>
												<prop name="IsDefault">0</prop>
												<prop name="SampleType">qsUnknown</prop>
												<obj name="ChannelProp" class="ChannelProperty" version="1">
													<prop name="ChannelIdx">1</prop>
												</obj>
											</obj>
											<obj name="PropertyObject" class="ChannelGenotype" version="4">
												<prop name="PropertyTypeName">Scanning Genotype</prop>
												<prop name="Position">5</prop>
												<prop name="IsDefault">1</prop>
												<prop name="ReadOnly">1</prop>
												<obj name="ChannelProp" class="ChannelProperty" version="1">
													<prop name="ChannelIdx">1</prop>
												</obj>
											</obj>
											<obj name="PropertyObject" class="GroupChannelTypeProp" version="4">
												<prop name="PropertyTypeName">Scanning Sample Type</prop>
												<prop name="Position">5</prop>
												<prop name="IsDefault">0</prop>
												<prop name="GroupSampleType">mstUnknown</prop>
												<obj name="ChannelProp" class="ChannelProperty" version="1">
													<prop name="ChannelIdx">1</prop>
												</obj>
											</obj>
											<obj name="PropertyObject" class="TargetName" version="4">
												<prop name="PropertyTypeName">Target Name</prop>
												<prop name="Position">5</prop>
												<prop name="IsDefault">1</prop>
												<obj name="ChannelProp" class="ChannelProperty" version="1">
													<prop name="ChannelIdx">1</prop>
												</obj>
											</obj>
											<obj name="PropertyObject" class="RQTargetProperty" version="4">
												<prop name="PropertyTypeName">Target Type</prop>
												<prop name="Position">5</prop>
												<prop name="IsDefault">0</prop>
												<prop name="TargetType">dtNone</prop>
												<obj name="ChannelProp" class="ChannelProperty" version="1">
													<prop name="ChannelIdx">1</prop>
												</obj>
											</obj>
										</list>
									</obj>
									<obj name="item" class="PropertyList" version="1">
										<list name="emlist" count="12">
											<obj name="PropertyObject" class="RQSampleTargetProperty" version="4">
												<prop name="PropertyTypeName">Combined Sample and Target Type</prop>
												<prop name="Position">5</prop>
												<prop name="IsDefault">0</prop>
												<obj name="ChannelProp" class="ChannelProperty" version="1">
													<prop name="ChannelIdx">2</prop>
												</obj>
											</obj>
											<obj name="PropertyObject" class="QuantConcProperty" version="4">
												<prop name="PropertyTypeName">Concentration</prop>
												<prop name="Position">5</prop>
												<prop name="IsDefault">1</prop>
												<prop name="Concentration">0</prop>
												<obj name="ChannelProp" class="ChannelProperty" version="1">
													<prop name="ChannelIdx">2</prop>
												</obj>
												<prop name="ReadOnly">1</prop>
											</obj>
											<obj name="PropertyObject" class="QuantCpHighProp" version="4">
												<prop name="PropertyTypeName">Cp High</prop>
												<prop name="Position">5</prop>
												<prop name="IsDefault">1</prop>
												<prop name="CpRangeHigh">0</prop>
												<obj name="ChannelProp" class="ChannelProperty" version="1">
													<prop name="ChannelIdx">2</prop>
												</obj>
												<prop name="ReadOnly">1</prop>
											</obj>
											<obj name="PropertyObject" class="QuantCpLowProp" version="4">
												<prop name="PropertyTypeName">Cp Low</prop>
												<prop name="Position">5</prop>
												<prop name="IsDefault">1</prop>
												<prop name="CpRangeLow">0</prop>
												<obj name="ChannelProp" class="ChannelProperty" version="1">
													<prop name="ChannelIdx">2</prop>
												</obj>
												<prop name="ReadOnly">1</prop>
											</obj>
											<obj name="PropertyObject" class="RQEffProp" version="4">
												<prop name="PropertyTypeName">Efficiency</prop>
												<prop name="Position">5</prop>
												<prop name="IsDefault">1</prop>
												<prop name="Efficiency">2</prop>
												<obj name="ChannelProp" class="ChannelProperty" version="1">
													<prop name="ChannelIdx">2</prop>
												</obj>
											</obj>
											<obj name="PropertyObject" class="ChannelGenotype" version="4">
												<prop name="PropertyTypeName">Melt Geno Genotype</prop>
												<prop name="Position">5</prop>
												<prop name="IsDefault">1</prop>
												<prop name="ReadOnly">1</prop>
												<obj name="ChannelProp" class="ChannelProperty" version="1">
													<prop name="ChannelIdx">2</prop>
												</obj>
											</obj>
											<obj name="PropertyObject" class="GroupChannelTypeProp" version="4">
												<prop name="PropertyTypeName">Melt Geno Sample Type</prop>
												<prop name="Position">5</prop>
												<prop name="IsDefault">0</prop>
												<prop name="GroupSampleType">mstUnknown</prop>
												<obj name="ChannelProp" class="ChannelProperty" version="1">
													<prop name="ChannelIdx">2</prop>
												</obj>
											</obj>
											<obj name="PropertyObject" class="QuantSampleTypeProperty" version="4">
												<prop name="PropertyTypeName">Quantification Sample Type</prop>
												<prop name="Position">5</prop>
												<prop name="IsDefault">0</prop>
												<prop name="SampleType">qsUnknown</prop>
												<obj name="ChannelProp" class="ChannelProperty" version="1">
													<prop name="ChannelIdx">2</prop>
												</obj>
											</obj>
											<obj name="PropertyObject" class="ChannelGenotype" version="4">
												<prop name="PropertyTypeName">Scanning Genotype</prop>
												<prop name="Position">5</prop>
												<prop name="IsDefault">1</prop>
												<prop name="ReadOnly">1</prop>
												<obj name="ChannelProp" class="ChannelProperty" version="1">
													<prop name="ChannelIdx">2</prop>
												</obj>
											</obj>
											<obj name="PropertyObject" class="GroupChannelTypeProp" version="4">
												<prop name="PropertyTypeName">Scanning Sample Type</prop>
												<prop name="Position">5</prop>
												<prop name="IsDefault">0</prop>
												<prop name="GroupSampleType">mstUnknown</prop>
												<obj name="ChannelProp" class="ChannelProperty" version="1">
													<prop name="ChannelIdx">2</prop>
												</obj>
											</obj>
											<obj name="PropertyObject" class="TargetName" version="4">
												<prop name="PropertyTypeName">Target Name</prop>
												<prop name="Position">5</prop>
												<prop name="IsDefault">1</prop>
												<obj name="ChannelProp" class="ChannelProperty" version="1">
													<prop name="ChannelIdx">2</prop>
												</obj>
											</obj>
											<obj name="PropertyObject" class="RQTargetProperty" version="4">
												<prop name="PropertyTypeName">Target Type</prop>
												<prop name="Position">5</prop>
												<prop name="IsDefault">0</prop>
												<prop name="TargetType">dtNone</prop>
												<obj name="ChannelProp" class="ChannelProperty" version="1">
													<prop name="ChannelIdx">2</prop>
												</obj>
											</obj>
										</list>
									</obj>
									<obj name="item" class="PropertyList" version="1">
										<list name="emlist" count="12">
											<obj name="PropertyObject" class="RQSampleTargetProperty" version="4">
												<prop name="PropertyTypeName">Combined Sample and Target Type</prop>
												<prop name="Position">5</prop>
												<prop name="IsDefault">0</prop>
												<obj name="ChannelProp" class="ChannelProperty" version="1">
													<prop name="ChannelIdx">3</prop>
												</obj>
											</obj>
											<obj name="PropertyObject" class="QuantConcProperty" version="4">
												<prop name="PropertyTypeName">Concentration</prop>
												<prop name="Position">5</prop>
												<prop name="IsDefault">1</prop>
												<prop name="Concentration">0</prop>
												<obj name="ChannelProp" class="ChannelProperty" version="1">
													<prop name="ChannelIdx">3</prop>
												</obj>
												<prop name="ReadOnly">1</prop>
											</obj>
											<obj name="PropertyObject" class="QuantCpHighProp" version="4">
												<prop name="PropertyTypeName">Cp High</prop>
												<prop name="Position">5</prop>
												<prop name="IsDefault">1</prop>
												<prop name="CpRangeHigh">0</prop>
												<obj name="ChannelProp" class="ChannelProperty" version="1">
													<prop name="ChannelIdx">3</prop>
												</obj>
												<prop name="ReadOnly">1</prop>
											</obj>
											<obj name="PropertyObject" class="QuantCpLowProp" version="4">
												<prop name="PropertyTypeName">Cp Low</prop>
												<prop name="Position">5</prop>
												<prop name="IsDefault">1</prop>
												<prop name="CpRangeLow">0</prop>
												<obj name="ChannelProp" class="ChannelProperty" version="1">
													<prop name="ChannelIdx">3</prop>
												</obj>
												<prop name="ReadOnly">1</prop>
											</obj>
											<obj name="PropertyObject" class="RQEffProp" version="4">
												<prop name="PropertyTypeName">Efficiency</prop>
												<prop name="Position">5</prop>
												<prop name="IsDefault">1</prop>
												<prop name="Efficiency">2</prop>
												<obj name="ChannelProp" class="ChannelProperty" version="1">
													<prop name="ChannelIdx">3</prop>
												</obj>
											</obj>
[truncated: 2,535,804 more chars]
