# Supplementary material for: Unique sperm haplotypes are associated with phenotypically different sperm subpopulations in Astyanax fish
Source: BMC Biol. 2018 Jul 5;16:72. doi: 10.1186/s12915-018-0538-z (PMC6032774; doi:10.1186/s12915-018-0538-z)
Supplement: Supplementary file 8 — Original data. Each subfolder has two ixo files output by the Roche LightCycler480. The two files cover qPCR results for oca2 and mc1r. Subfolder names end in 1, 2, or 3, denoting which subpopulation of sperm was analyzed. (ZIP 10643 kb) [file 12915_2018_538_MOESM8_ESM.zip › FishB_Pop2/May 6 2016 SpermPop2 FACS PEP Plate 0012 mc1r.ixo]

<objectstream signature="IXOS" version="1">
	<obj name="root" class="HTCExperiment" version="5">
		<prop name="name">May 6 2016 SpermPop2 FACS PEP Plate 0012</prop>
		<prop name="UID">97D55B22AD6F422880D6DD7F70EC7799</prop>
		<prop name="OwnerUID">C6C05626183A45218341EE89EA1A5F2A</prop>
		<prop name="Created">2016-05-06T14:28:38.715</prop>
		<prop name="CreatedBy">C6C05626183A45218341EE89EA1A5F2A</prop>
		<prop name="CreatedByName">System Admin</prop>
		<prop name="LastModified">2016-05-06T16:14:25.155</prop>
		<prop name="LastModifiedBy">C6C05626183A45218341EE89EA1A5F2A</prop>
		<prop name="LastModifiedByName">System Admin</prop>
		<list name="AppliedTemplates" count="1">
			<item>Borowsky Lab Multiplex Protocol</item>
		</list>
		<list name="TemplateOwners" count="1">
			<item>System Admin</item>
		</list>
		<prop name="SWVersion">LCS480 1.5.1.62</prop>
		<obj name="AppProperty" class="TAppProperty" version="2">
			<prop name="Created">2016-05-06T14:28:38.715</prop>
			<prop name="LastModified">1899-12-30T00:00:00.000</prop>
		</obj>
		<obj name="ConProperty" class="TAppProperty" version="2">
			<prop name="Created">2016-05-06T14:28:38.715</prop>
			<prop name="LastModified">1899-12-30T00:00:00.000</prop>
		</obj>
		<obj name="run" class="HTCRun" version="7">
			<prop name="name">Run</prop>
			<prop name="Created">2016-05-06T14:28:38.711</prop>
			<prop name="LastModified">2016-05-06T16:14:10.984</prop>
			<obj name="AppProperty" class="TAppProperty" version="2">
				<prop name="Created">2016-05-06T14:28:38.711</prop>
				<prop name="LastModified">1899-12-30T00:00:00.000</prop>
			</obj>
			<obj name="ConProperty" class="TAppProperty" version="2">
				<prop name="Created">2016-05-06T14:28:38.711</prop>
				<prop name="LastModified">1899-12-30T00:00:00.000</prop>
				<prop name="HasProperties">1</prop>
				<obj name="_Properties" class="TAppProperties" version="1">
					<prop name="Created">2016-05-06T14:28:38.711</prop>
					<prop name="LastModified">1899-12-30T00:00:00.000</prop>
					<list name="emlist" count="4">
						<obj name="item" class="TAppProperty" version="2">
							<prop name="name">TopChart</prop>
							<prop name="Created">2016-05-06T14:28:50.439</prop>
							<prop name="LastModified">1899-12-30T00:00:00.000</prop>
						</obj>
						<obj name="item" class="TAppProperty" version="2">
							<prop name="name">LeftChart</prop>
							<prop name="Created">2016-05-06T14:28:50.439</prop>
							<prop name="LastModified">1899-12-30T00:00:00.000</prop>
						</obj>
						<obj name="item" class="TAppProperty" version="2">
							<prop name="name">RightChart</prop>
							<prop name="Created">2016-05-06T14:28:50.439</prop>
							<prop name="LastModified">1899-12-30T00:00:00.000</prop>
						</obj>
						<obj name="item" class="TAppProperty" version="2">
							<prop name="name">RunOverviewChart</prop>
							<prop name="Created">2016-05-06T14:28:50.439</prop>
							<prop name="LastModified">1899-12-30T00:00:00.000</prop>
						</obj>
					</list>
				</obj>
			</obj>
			<prop name="State">3</prop>
			<prop name="StartTime">2016-05-06T14:29:28.183</prop>
			<prop name="EndTime">2016-05-06T16:14:10.892</prop>
			<prop name="InstrumentID">28159</prop>
			<prop name="InstrumentVersion">HTC_VER_10</prop>
			<prop name="InstrumentName">28159</prop>
			<prop name="InstrCalibrationDate">1899.12.30 00:00:00:00</prop>
			<prop name="Technician">System Admin</prop>
			<prop name="AcqStoreClass">HTCAcquisitionStore</prop>
			<prop name="AcquisitionStore">eJzk3Umzq0jaJ/ivUpbWOy0AjWBWb5oxOAgECB4GIXZCA0igeQDp0/cf6ZzIG13ZnbU4960I61jcMBngA5P77zzuzv88Zrv/cVjs1//1j8vxePvH/1hWi+v1v/4xDlV5eb5vr9vb9ngIbsfL+h//47G+XPHrv/4h/OOf//N0OZ6+jlSLxeGwrtTj/XD7xz/7/5Nrt/1pj2CxP1Xrrx2k4fce1fZ6+07juazWV+Tf7vNf/xjwyOJfZTNv6/0fZQvf+/6/F8e7HPPLYv+Pfwr/riTrfL9uS/HvNn4S/if/b8r3y9n4Vyn7/x+FxBnUq+Mvh/1S4N6fCxxu98i11+0LPf7flCpc70//+Of/1ef7ykhmQv/zj/Lvyv+5EL/U4JeN5uGWXz5ZSZL0b3aIF9V29e9PDK032Hpfv4uhCHqX/+O/f3eOl0jpkOuLJe6bf/yz+/+yG06Pd9webtd//HOgz12yFr7Ggr5cuKypj0TuvtbKwEibgplS5JBprlXma32ZmJGXEzIGHZUPRoI/YOr6aJB8XztRYASazjrK1aPxJGGM8u5WZ1fFvJDXtyw+nGUFsWWPrUk/RxM+HGbyienn5ZTsvqIz6irqgCnGfEmT1VJnfre3PbHVLi9p+lyMmX9vSGfRerklXeftiFxHHrBnnNukbRTk1/RoxfjXMSQjY+MoGExJYK9TvSLn0TOZf5ltU6aZfkzjqtJ5v/B8iSVx5JK8WRtRUEzVFfP6xy1ZcWKUtO8qAjNO8x1ZuTtmgdgPFHa4mlsyi7XJAmFCLqNZf0bm7GSW4VQOJEb9fEvT22pchnM5aFi/wx4kDxIjomBPDZtwyxHpxs6M/PEpIFaq14TG+/Mk8h+kWuw6LZc0VmdjPjAuW4U1Li7IuECNyVkUAssVE/udMyeibFXETB/PM9LO63EZLBbNjeUWv6OJEKkljZRGYPbK3JN2OOP4nhDoTDRYRUpcWTwlZWCx77uDw9P0o4/UYDT6oUfq3z0WP/ZIqb2B+sOPVLYcPUnxaq6kheW7+oW3JZpOebmMHS539X7B9ci9JDKLXlxHYv7Y65OaryXc6PepwLZVyJN8LhUWyVP/ptfncQ+34FHmo+1FvumHk2gT5Y1cztKur+vRZDkmv9yoLBlKG5e9VochqVu5w9PykJ/0zMs1WhdMjmYn3Zd0/lmq5NsHhcWXg6zrlnm0KHtEWjRLEm+FWyocktbry2x2kmRXr7yMI/VVylF82dSk37uiRbFVKGWsUB3rnmUaFCxjlEcf+paeGnZNk+VE5hOnzFd6oF8Nmr02+L3r5aSv+7JJybRW2Cyr5Fg3SnlM8+FZKaPRGb972rhDuhKrLObP8kk/JH2D1kmC7TOnFvRxwTs0qyScz2GnVvTlhvdoKaI8s73nF/riZioUhhO1TEo+j/WgcXSad5Y4vkpw/viRadHi1sX56PZ90qeP0qF1+NTYbHdG/bzuZkB6hjszkXs4v6IsT4gmF1wpq1OvdPvgmLTQSOFn0apO9duhNCnbuGqU9Fd+rP+2R2rUF37oker+1lZKk8UffqS4TW9N2m465H33MZXYXcn2NO4aoyi8PO8VmzWPNSnNbsTCw1M6MVVOduRKfL8MJlf3xG6dEVqN227I/FriUnawNyuytdOI+esut2I3Iezixr4OykA7IL34nLxosr+LfBgPpxarxXFJijvs82G64IjNHe1Myu01KGnw9Cp271/w1o2DIR9yi86K4XYQyKgjjvcZuxNbXbOKzPl+GPlh1BFYP0J6Zo/r88HYQ37liHuRPpBGLBg36xNj7utJ6shCfRvB09nKCefkdP1h6W/Vh8J4vXcja5mjPsdZp2CGigdzajfDKBx40xtbjsIHed5djKhZcDFzrENJFm9JLFByvCKy1+ZK6pUblUG92uB8pD3kZ4mD0u8lU5fpmj2iqXoVoyAzHgXbHTO04vu7xNNLvKP8z9GVZNXF+Z91NzGbLrgnTR/XQeRL4vrGROHRJ2sddMqgvG+IucddTmPziPJW02nFlkrYo7Eidstwoz8s1jcOd3LnhhQFKb+W2HBid8meTjosdLOH+/taKWEo/tAj1fudj5TW4xX1Zx8pebkT8FZtlDLtivLNuHdEgyq3o5WpmOYr4zI4Mtp1TfyeTWrFKEJ0sfZhJkeLjsOlunWXZTqrO43N46yWDNnisb18aPzieGosQ2R+SKi6ytJbU58M4yY6VE5Llc9qOdeNSp9rlA8CmV88eFky7tvaodtN19hCb4gMyUWrcHyWWjQ3WH0zkp3sU871WJQNXzg+W/Zx/CpQo+xw8AfGvJ5bdN6TGqV70T8ZI/Q4qVq5Gp+ZKxzvGWxKp8VFZfPBwq8MWXsJ5F8T7D/a1ANDmeQu7VephvLy2M7buU8HM9dYVp5xfLeUXTrteNR3OPJvxvCEVmppb1HeyRz5x2t0lA88zle2DkgxOF/06SGO1XLx5P3Y6Bo5UbHl1GihPPKTITaiTrukTW9vI731tLboRB3kt58outFJ0ZE+1AOFn4cF9h9srz4dDU2LMm4o4/oIly5lp4dczmXmp0YW+B5djTNXRnclF4z+JZrQ41Bo/Ly54voW/NGjc+yiPMIE5fnzI8W14PpPz9fv1t8fm/5b9dfvd8X/2FUd8XJP+/zzf1J//d+hP2djqXy4KKCZmSwG5N4uWhQcz0rBnqcS261cZaF1gP52q/mExvkEWnzr77atx8TGtg0t1VuJPU7H6Ud/wXH2tNiKF8/EiLOij/4mDY92dzCd8HS9QX/X6uqSMWPQ3pqCAbs8/YzGIvQXTMbb2y/6I+XVWL/oL7BW9QDa7DvkJpLG+/pY+dYfg/7Cyxr6WzfXL/0F2UH91t821svwLqH8WXOdkjbIDbSDt2fK+OtxR7aTGHx4jqGnU+GjXWdjgw/OiaqwOulvSZHTb/3tOXNGTDlCf0vvOfjoT72vxhHdffXGXmcfHUq2NEp/11MahtsQ7ap8N8ugO1KJaZ6T0PRcT0r/mENnb/2ZNnoHQZkFX/pTPEUvA67fNKx35e8f/QXO41t/5iCEdpWhcmJbC/k7kwV0Ppehzbf+jMXhW3/j8RIa7PpWW1/o/De1q/1+f/Afu6r/m4/U79afIv7sIzUVNzzZ2x30dHxCe1FwVSlNh9DbZQGN9Hh0jcYPksvIfaArtuVtkTxIhtGTQ9duv3n0SHfPShSfr3mjk8wN0ZW7ynxsc/lNLxXHoaR4QFOk1q7e25cWpYtSjeKKoSvaDRIRXbc7F1G+lxs93qMd93tLaKlwc0m/u2h3V4NMiSLVhdZi/mpDQy+tjOo+d2P6fCSRMb1CR9UM5S1TXqaZL6C8sozf1YVZ5KtrhY/MFXS3neYGUdOV+dmlRn2FnfYkfSNAd2uCxpRXhPINdSX66I9fmSat9yny97081TcOb9KmkFU2G4jQ3yx5oYMtemo5iw/Q2j6OTIqEs8LHSwn6E3b8lMLeDeejGkJnyYknSkwJ289hXumDHfoFQalqLMoX0JqzXuoUpj62y6bf6BNvaVNko36x4kJvvoVXQGIoWhQFkZzqS3s0Iv2qob7rIc4vJ6BdXpSuFKFrnBf6PXcmFBRXhU9O5K90fw8NR7SCNjcR6vPbHqmh0P+b6G/4w61UY4Y53uo0inx7s2nfwo8LWbI54kkJpycm7aC/SZ6M+GCguAIzKNyTPtIG0F4pDdj9tdkTM6phSefqgUfESnKyPQva0vfQz1t/SpwMWXAIOzeWH7kuTRa6VPrX0zplzEB6mpAOIvJSaHEyhf40r8b+68A7sWg6KqG315AP+p17wWTh1Sev7HI8lR40eNxvjgTLDMvAvUA314araEKdAQu2Pexv5BpP6soZ8WFUTwV27GVP8jYcdHqrOZcFdbggZX8ZRQE34BRWXMYNTYTBkCdxj/TDMnmQ5fLQ4f58b9hEtl9kiFcJre7uEbOa21U01lSJ97XpI2U98VJ/6a+6of6r5Qb1jSbQY+fRcdnEziSaJKVY0qHBK2USZNCkbXVKej03OhP9143M4aWt9R3pOSG6os7KhP68I3S73mUi3m/EMT/Xcb6azgEa96BfKkWUTwwzgUx+2S1pJDx0tsm8mrSZgPw2HOpXe7seGctBJwplwaPf10rx/f/4SP1vtlK/W3/SD+uvcl48xXgF8ouwA51N0Muji9aFti5j6I8bo5W4XoZauZgPfcXIOLQi+yMPbdzWj5UusVKh/KVBS3nfl4y1KzMq6drqcVzoRjybB3SfEfR3NPOb0cyPLpX8ptUN8y0jD0SN9tTIfLrbQUtn5thU3CWkt4qhv+cS+qv2F+jqlkFzt8gnyp2UlYvyKVvQoIjy9HSVZVcOehtZokk7LUN+goP9x6s8gFYvKL+6qBvDG/IuFfsdtq+LujIMCa30Zsyr0fzlQm/pWZzScWlrUbpheWFolenR8a6r/PzpQk/6VXTpmi+gL8nH76v+kihcxDhfQiUPjFDG8cWuRnlPRS4ZTQqtns2rWma2WsdGFV2Jts8VtLq/oXzTfaTTRXhp0WK4wfkB4yyqBjY06GWFYphn3qfq/lLKxWCN/dXD0qfS6aF8pVoXhmH2epQIaNUXTxUaNFe+Q8V4x7HZc4DyTaujTeViiPSFB46/dpce3ecLtZxzF5/+ivr7o1X6b9XfYCgMpL9J7I//4Xb1rT+5dqC52Qa6GpITfmJ/FI+K6qM/ebpQ+NDv+Clbd3L7V/3FK1En825Bf/YGevvor5x9x/7e+rPHIwtamjdoxybRipTgNok++ls05Zf+6N5sB2zR8RfkdKC/8NhT0ZtNSrQwlQudiTvFghbFLU3Fu4127egLrJviJtfDgVYGhy7FLAuPARluG/szO9APfzsuyWIvk5EtBDFjSRR99EdxIUssLhyXbH9hRGRI25itc+jPrP+I/b31pwysb/0tn9eCJidzzPveEvpb2vKMvOse+jttAoEt6nlBxmM5ZmGXe56YMHPqX2N/jI44xWZiRpQmATF2L2c0CasJ87ePrcL8cxvLq8JxGWo28ktO1z/pL7avN3LqkcOCGC9JphvHxa/605T59n+J/VlU6nzglNAfHzL0g06WVYZuFvw2/Q2Gve5PhdN/t/5GP6w/J3gJ6Lp1ZZZ0M9C/PvgazbzOt/6cMBmQpr3kMnlam4KpY7Qj9mHdQdfJhAbnrxG6jr0VtHRJc0HPL7sRyce1wmI+gubYKYf+Ok/or1z6rp6LskVxc1DLqBiia3uNNYmY+5RZrCSyoC+rvk7+SIaWZkPo7zyoGc1eBXQZO9ANiT40dHloZTINuYbZGvSlhq4cJcexn+q1KSuUbsbQYy+AjhzG2+Rbe5XFZ02u9N7RGVN8mKJ++7FPusJtnuTGByWalQW0dPSWFi25GeoT+G2sj81brUK3yTxH+jcd26PLEJrsTfF7I3EcmUUDTUlH1Le4LU1aLSbQljmVB3pioJ2NtQTnI11Cr9epSZTt7go/0+91pZd3nG8/O0J/CQedbh6t/mYK0h9WSG875B3yG/RO47itj61EHlF60sq4f4YGo/whkdtJcH12fh3rQ92c0Dy6oys9ElEfwHFCifdCelkMXc7adjbNeZWfOR35t+lvMOz/579R/kX09+MjVJat1qbQnT+uPYvlY+5B49VZZEG6g9bm3fGGWP8gRmFQdXT2LOwjmdPuIAqfBh6cmZ1VH/2FA33T/k0xKcgyT9BPOuUK9gw3PTKtDvRzE6Y36HDUI7v/hJbcal2wbZDhLaz1B3yAu+PEDpfRhcbxHek9F96N9Ub2HnobjBhl2v3GNM4ekHGMZBaZRxyvG7sTqcMdtBYMPZ1Z2agiNVtCS9XhfmI1s6Gh8IH6NfpD+cT+lPVkFIXCkkPJ+2FG7vgIbS0b6MsqL9DiGfoLd602Z9GmpslkMeT9MoIenwo0aUqNFAVZAZ1t7d2enCDvMGLVY8Uc/9KgoZdQf8/drNh2eOgRW9yHUeAWHWI7c9whJxmIfEirzYnJE7zI7PrAMVKth8vk6eNGxnCC8rL2/Bk9nK/ptBmUVL1g2q31EskoGRf5whPp2+KlpMm1Qnnl8C6xZgVta/1lF+nPPJdlwgXavW4kFixVzmIPyxuRPrt3eJge5f9dj9RAEgZ/E/0NfriV6i0OLwoWO6VM9Tn0oc/9CV1HE2ghy6E/d3fU6OhnGp/Z69wytDn6LtdSl8tU629WerAoZTo+1tDcXFEUY9nD9vPV18p5fYdeePTIqGxMlS2eL+hS30cu7UIDmlqYtWUUOd7SVZErLH240OJQFaGVbQH9gTFk5I5j0qM54fcphV6C5dWni1ixci6ovmvIao6+1I1Bc8MB9FX2fJMOwajVn439ra4YULXoQn+Li98Ydx36OxsWytNE0B/njgTKxqkapbmcD4xHzntUCEKbvw39HZoS+hN8lV+IR5R/dum7tLUzbB+J+D0texL5A+gqS2Po8bk3Xbrw0OPCP0B/Xav26brk1XLhyNDf/BBBf5M78rsv5JNxeESMHtoI6SUX/2bIW+hvq6XIbzrG+esZOH53vClldkiw/17D7zyBhueJAv31Oa9LKaEXkU516E+5oVdQ3Zcci+mA9NCrwfUMWp16OY4X76ZPxaSN/U2uf039/fEI/bfqbyjyvX/7sPz/Sn+f2J9WRdBfha7gJ/Z3VbDdlA9qFPSUvGCFLn7pz+cuvsQuXd8gb+7YPMmdp/DRn+zGaH0EQ9VZtORPX7G/m6l86W9cHCaRP+vlFeukeCiVlGO8v89x/Ft/+mYJprz1V+6uFblLG/p7KdCp7uYFqc/ShpZectMONnC/9JfOipRF3JFIH7Ix88v1t/709DHmw6yE7soOGpzxTtejz8jP+WAJfVqJwSheBV/6M1qthc+4aNjIdbZfsb9EaCQWGWKB+vTH5Sf2ZwT1DPltTBb27s/moz/1Dv35201QsZ5q1mS+QoP53q64seEqQr/gZkCjbrHF8a4Yf+lv2UH6xcRZkKfROAqLIX4ngn8gFmk6T+uyubHrYX4jZaJ+6w83ZEpGjf3J70Pr/9Kfjx5uw6zrsYI2C50Pu16gsBPV1Sf2R0Kg/raRn0NRkH7qr6p/N/2tbqFAztCRo5jpfqwPyiOjUAXlZ6XTaoPrDUhuY4Ext+BOTCl7HRqT1Sn99u+NzNruBmTVtVJGi0s90EePw4g8A+1kPKzrRo9uR4fSe0dhybmE3tDOQidlrpazxQFd2/ASSjSlsRxFaeQP9LsB/S10XPxo5ymKXm5z46O/2cGB1jZl36HwPNWgmZIbsKoz5khebqAfLslTXXiJCi2DBcrb0aGjk9Dqz+RVFqnLvNIPY3NMi7BpY3EqdJevM568g4X0axU6LPsoX3IylTKu6nak6OZq0ab/UMpZ0UB72zl+x+EUmgx6OD/qaC7TErdcGWtX9IblRw79nToqSxYL1Ke/kKfk7444H9Tklh7P+IAoTrGdC+WT3imXON8LR4tmYlijY6GgvvNlifJGN6R3UJlLK8eCnvMH6nM5oN1fjSutjMY88n+IO3RdmY36lCdonbJoQqskgP4uvF/ovdkSv+mE9FwZ6Q8i0aHIyFU+mtTQ4G97pHCr/k30J/xwK7W6ZzkpOvRHi3rjsgh9IZo0NrT3dDoC4812+6oRSxrGd/roTx0/BqVvnacKcw6PAyn7/RB3ymqDtzqFWzIb6M+3kk3FHvqjT6woh2XApdDT5W5DQ9K5w4Jgsa6YmIcH0g7JMKLGxyPWs19XUt3riPm5ivTU5HIiLV2Poo/+jOMOemnDIZFlQXfH4e5MqrDF/scUunnrb/oaQafRY31j5izpkov0+DD3ocNg771IUX3o6nR9xKwJvDWxgQHtFvXDYmq+E0jvJCMWjqf3ip32h+ajv/AuoPzSdPSiSafb/sFiBu0Zze740V/gu17Bulvsr7cjnqhTfetvmhI0u7veY6Y+HzCnfZVYKMscNLuF/qbDPceCW4rzv9xe7jSRTyILoy7S947jPrm3LnSsOh3oTs86pPYP3/pb8JeK9KmO8k1Ga4ktXQ/5iVkPeu8ivXIF7TrGBFp960/j2j/APHSO+fHp9+lvOBqJfxf99X5af+ED+luV0EXgQn/WoZ7QfXKHXtBTXxlJOddo1xWguftedo3MLBlVh6scLfoX6C85R1/6Sx89XzIYeEj3UQRtvB7Qi/SQiSonU1kmX/OTcatql/IZ3pKZO4YmuY2s0r5jQ3/NWdGN3Jdtujz60A2eTddYJNDQ5baCLoMRNLe9HKG/ssvK7PmSocfGh0Yj+tafppgmXdbv2J+L/c/DJfTX1bUy60p1Y0xfyP9izVCe2pYr49K9dCm8GGq08Dq5YKRb5tF1HaE+pQr9UYef0tncQKvpDtq7dI8unfRjqzUB6UsxWtm50mrvPfLzsXNQv06lscVwBf3NY9mn6rhUy+z1grbCuCYqX5EaZWGC9LIrWqkHP8Px1rwd2XqFdo9dSeXTKeH8nVvt7ayzUs4NA/sfvcijrWfh/CgPXJ978OrSPPLkMuv0/dTo19Dn7mB2+KR+yjejd4b+qsFAi9JAQn07A0b0SNAxnEcH+S+pvz9mLv636m8kidLfJPbH2A+3q8c29qXrU43RuWncX2J/oT2kglUnxyE2rlRGJS8XjJ3MCRneUy0/sb+3/ia3qc37o/tWYEIaOaQooVb6t+qpMK9fn2i6HliMVnvo7TPyU3tOolBW6opZ7hL730esDKc19GcNoT+zk7EyiA7Qn2IfS3KnphEFp7zQ2SqWC5reJIsPFrNcYEO3/or9+fc9xUx5tfo7/ll/79hfMNKfKRMWZUjqVIb+1l1fYKsKD7l1SA0WTm/Q33veH1tBgx/9AazQ3EqDPv8f+gufjaJ/Rn66/hLp99fqjW3KKCfjkkGLJw/l5yQevZFyarBAbdMLnKhPE1/+1t8+rWNocAv9+SsasOYspySb/hjlWxRf+rPHTTsS9kknlk159DvWM7v0nw30yQRzTlPHHLNwhe7Mr/rb1MqNWfO8+sT+wiL/k/7Cs6X+ttgfmqrhTw1T+9366/9wu6rrjy5ZRSSXM3UP/V2WfUb+pYL+xIm80rsTb0iqHkMvCs/hFlNGHE3LdYcPj9cNsZseYvtgC/1pKvR3Ui4isWHTBoJ56M+5lA4tCqZEkRPWpI8vzoSWiwm09NQ8XPIV1yHnkMnRrHfMB/r2JOoUetW3/nb7o0Ghg3Z/lvk56dHRdIhGezWKk8yTmKb7Ms2WD5R/soGOzkv2rb/HGlp7Nleb4lWsstm1gf6y9XWM7S+UbxxBf8+a65J8GaF8r4lf6fL5+K2/yPLbWBv6GXFByD8UoMvTSv7SX+JbOD/cAPmveAZNzfr5V+xvmUvQITeD/oa1433pL8m/9bcZblCeHD1SfRGiXZ0pF+hvkMuFHggl9Je28whHU1nQmwjtZNjF9YnPLrSWRaVHGw6vrARaXOn9WSjSdDxE/acFrp/yzG3KLqlU+qmL+uwO+YQWCxvl3e2xf973HcqsUGMx6+S/TX8i3+3+TfQnyT/cSi2ulwJv+Xkba/IfxPz9uCHzcIX+XhW0k5XYLj9fYhlyg07MNsr4TM5wOeD922ats4H9h/7uOrS2HbX686xRGUw5aGiz6vVpap2x/WhPB8xYafg9dDp4cLlOwfbrzZHsQxc6srlHwxYc9Gfw0B/pW6SHx+dCU6kzikJNRnlqXxuRUy2liPbB+sQ6s92FJj1lxILwBL1R77Un57yATpcP6PA8gf6maiAy2gTYXqwvLxrnxxEfMGETszqC/jyZob63ueeya7ARPrE/4jvQ33X2eJLeK6DLQroLbGQfeFJHtlSGxhH6EjYo/zRadcowcaDdpZM8v/Tn3jYFM/EaJHMjDEs6SuuYjQtepmAQQWOPEtoddpOGVHkPzaUnaO3uQ3/jlSUy/7Xnio/+5NXsT/oz+wuupMka29d76E/ZQH/+VsP20cvuk3cYdfkgWON6Sr0L9JeeoFVb8Cw2W1/wCnsdORbihBe/q5UaScPB30V/Pz2YOniGL7QaQ+giWEJ/G+cK/QVnaMRdQRdqctXoYlvQU53XZCw0XqftJpGjtNNwK/0m4i1dvLrQzuUF/Rnt8Kr7YQ79vWN/1Qr6K1MB2uoL0Es1n0MnTwGa0ma1ZYj4P53duxJlyqv50l/l93E8hyMNeqI879jf/BT7N2M6haa2yzX0aAzaWGR0hUazocKn1RD6S3e8SSVuAZbyHnS2t8SAdiRBr4tZLRirfRu7kzbf8/7spdajKDypUdrlsX269z26TJbIb7mD/nYNNJj7PMrLL/Mv/ZU3ARq96yhPeeck2tQjlHexR/6KsHTp4EGPi+76TyM/F/0TtHXe+zgfdqVG8zyVT0ZxQ6/gdlzg+GUErQ23tUX7kQ79Hd3v2F/lPpUyVU2cv53q+LQfitDn8eavjLU4FmgByJap0s1To5JRv93qxrFk0CA9Po0mdOoFWpQt21joTIGG92aE9IXeX1N/g/8j+pOE0eg/DlP7i8z7++kxNW/9mZOxygdOANc4pzn0lz81/jPy873qy3vkZ7Bm0Jo88e2P/uiYfsf+3iM//f1t23z0Z84jHK8IJLH7FXrR/a7F/KpXfOlvMp1NGE1raHKrmtOP/qjjQ4/83kzJFTPGk5x8x/70ZAL9vWN/yhG6csP5hH1Gfr71ZxsvLfJFQ4m/Yn9Nq7/rFPrZCOWSpv3bGPV7Pol1T8fgo79geMm/5v299UevJbYPxLIgjYf+AvSZb1/z/gYdIwpFDfqTixr5Dw/j6KO/96ovcpqOeT+YQn890d+08/IMPhxPtwXT4hr642Mj+sT+xn3WJyUWxvxn5KchHGOyFisLx9+KL/05F8fgCW+2Aevo5ZGUtAutJhHq08eFJaO3/EN/Q5aSNWTQZrgvChZUyy1Ngxg6P2yQn8nPK5pyax39lqadR8jqkuTtFXr+nfP+JEHq/cf59H+R2J/0w4+UetW6ZJ6NdqQkwKDnL6bTRt4rUUKBDy1MRiPysgwau18fA1YHV5k2TsKx4OpzMVtr2G4T3vsz7QH9rY7tqjFShOMflAv6TeNdWg+60JVh+7jZJbznQ/UO/XGqh64nb3M0ZqXMzw6KLOl2zQxanwwlmoUbUvRlA035nRQam9xxPDeFJjeBq/KzmsmKPl/l6Pr1QujHdKCZ8dpUaK61sbBNFxrsLESbfG+ismgb5id96ORjCoTbt/6s5NEjpb4qZdKfQUs6h3Z8cUd+yeGE48caD61qM+SfGUi/4ssJ+Vr+rb+guiq0UfvQH4uhteustL70N+/JOB/63KNQXihR7HZ8S4/cKKCgO4de+z2Ux+sfGc2riRZFSoz8Q6+G/oIe0lcXvqBf0silVIRmo4eC/EYXtPPRPNP4meDh+jT2GOc7kXH+KqGO9UyD/lbdvlSSsZcr/bqCXhPpoEZRf5EX+uzVdyjZZhrSb6DN3/VIdQX+77Lqy0+3Up0OdDfmMzGiWPFSxnj7SVPzCu1112uJ9Qp7R56SiNDb6V4wsZtcaHybDFnwOk51dr6MjqSFBvSR6JsBm+jhjozhCbrqjb2KjYfagFTuju0c34H+9pshKb1DJwqNZ+fEBvPDmaZ2PGJhetgIbKpBP5o4GZU0f0J/2T25kTfY4fdiuBbYSuZEcs92J6LD635ja/RdSGYytKnOoZ3J5XAgR21HktbeusFbf9Mja5eifstkQyy5JDxNdr0RH9bzR8qqhbdBfaA//4mXADMdr0sWCaPIf+yhR3fSjhQtj0i/y6H8bOYJZPdu0F/9gG7jdHMmT112ShI07sQeMw+6HA6ht+IGDUaL0YCmk1aTb/0pmihTJJ2k0jd51I/nocXpXuNaTSL/XN49yLVNHP8e+alcW82JiyHDg3KX2DPZdci9q1wZZCuc33fsz1gw6Le8eMpHf3bYxv5sA688Wxu9yHxFyG9uefTRn0onrvSVx+/TnyQM/vMfVP4q+vvhv1HeXVzS9QKtzHz1gGbm0hL6666hkcmgXhmiIjPKuYVWpv0gj42RctXpbG/kKFsMNyudraG//DL8nve32fPf+pvuoBfjwRO01ahsoQ6hHcHOv2J/qZ9Af+9VX0rWaWOPz2/97W5mGzvsk2v0AmbjZoyhsQuP8t2zPvQz6LSxN6t2jWOMt3xZV9BcYdWSUQeRSbtdAv29wj/F/haDiy8YW7106X67QKOjXV0Zk5nXp6W/gc6mL+jvcRA9KlcV8jusob/XDq3CJdqhvPEK+uu99Wh2vkd+ntJDB60MtJw5x3pg5KHo0lHzsf11h/5OB+jtJB+Rvt/PyVh3YdpDUarQWo70kg60XJyR3mKZQ9+GdzTpcm+g21DE8cdX7tNtHeD6vAjnr/PgvY/+Fs+BvDLyyUWgJDp/x/7e+ru/zhy6wCecr4eBVvZgQ8lZN0Z+1lDE9dDHf2H9/bs1SX+//gS+Nxz8XYZ+Dn64YTVN3vks+vlr8O9418rwNvme+Pde9PPDv/fEPyPvfy/6+eafkgU272eu+s2/bojjq3a0WZ/Nj2ReeJMn6VS4bDpjK9K45YR9hn5+Jv5xIiv9Wx00v/LPM4IVM22+IkfUwb8NRwojyy9If9wnEaE8wmfRT9fmtYgSHXwtuNIj3QGHwqHUnNjEOi5JeV7Gpb/cglt7tx/QeCfoLDDSesDyO5sSm88M5lvXrcvM8rgF3xKdp45AJ7bWzS1pTAL/EoUGH/7pyW0cBYcIHH1P/Pvwj3W2N2bX4On0tED+8b0t/6C8kblzdB6Vaxp2uvi9L/59hn62/DNXsVX6uqMIbBbz8w//gp7VBgPL/p5Yc/sO/nXq+kLW1fpT8O/Nv5AdFXDZcopfg3+mY5ZfQz/fwb/ZbVl+Lfr5O4d+4pkS//MiFX8V//1wy3pYwD/s+oL/jks51Xt9R0e3dQB/JQ/4gtc5CZ2hE/znDR4Sm/h9hVaJBf+VWy5l7hKdx/H8qPBx3Id3hu5I/NV/0lj89l+c51/+mwvwW2LZ8N+eIvhN2MMvG9eX9BXBf4vJEfuzR6Poo31p0qLpwWO3diYer8CTq8SGX0r3T/6L6xN8FHPwX1YucfcM73mq12Q6FG8HKpvNBf+kc3q7jotutROs+n4Mzx0GpBsc/NoL4K99t7Z/9d/wJMJ/S1Pho1lWr3TXcyyKj3347bbBb61hKoWTOTx6uflf/pv7N3gzt3NJ31zwjK/sLfxnq+26Oq3/soLH8dZLPumFUzPyuzctgszgs3R5NSgYzb+jf7PKcSlc+PDsO/pnzMXv6B8ekpW+Pmm4PtkTPvSHbTSznVy87rAOC6/DvNLNF3oqq+NOjWY7F+nzjexSYI6Rn7nzf5v/8ExJo/84SOV/85n6uwHQm/W2pEwksZ3wDTBsRQDQ5lwRb7c9wEGevcV7ty/yIR+uK2YX2vULgNygozN9OD6hRdmPmP+6AXAfAJonkVF2AIDqmY2m78ADeFsdoJzlYwBQEwEm+zi9fQA4qeJRRCaH48+bC97rl8koCvwtfmv9zZ3UgwGA5S6Ol3ohAMh3OEbcdIr3/hQA1JcKwLahjctm7mOP5myO8sUHANDrAoCf8J8jo37/AiBxjbdiq4mXEysV1O/w4FzW3O0uKUYLQL0DANrPx5NkqRxF4cmcSqx20f32hJ7Eh5cM9QtGAKC2Q338tf0NQC9tAXhdYfuL54ZkWivUv/eYpuyc4R0Sv/YS/wFgfW8B+Cg5ALT/DUBDO4hRsF1zFZub4YC8zWbIwnnCKUwcXjhyghHHB5Nyc/oA0CYN56+z4HTWuAC3JmS9MpCmqO+x6b3I6C7a/Po4P3RKOKRHAGB3//sAiGeqzw//Jut+Dvs/+0zd5deL4kWilItuT74Zko/33Hv057ziIEBLZYyqKNT4TOAhQCepdSqdqVzOLy5X6MUW7dZbgIuh9j33b4fb7EuAm2VOVDVoJ+ZSH4J5r/ySixmE1c9ky9CaXKPr7AXh8CMIcCX7NoTSCrI7hADTzLHpphQay/Q2nhXjZqC7E0N0+13uGmUf+d03W4XPNrw8MKb53KT9nfse/XlbXAO6nVfYvx62wmuQ/z0WUR4/hwADUetTRDOI7B3/i62lR5VVfMf/mi3Edbu1o1WDdu6hWUFYe0X9Hv05n4w7NDu15yt6QIBTpXapfLXrhCaz77l/5XKO9IWHT18rv6xV/J4GENlC8fV3fBWvgRD1O46WJlUjqxWn38ZPt3/E/wIZ+zvN9Sv+l7lC/SVAn3VxPcy6Tg0i1K+wBAhQrVsxG+gX3LO9FqW7Hc4/J9VEl2mm8n/ZuX9/tFn/vQIUBgPhp1b//bsFANMb/zX8M7i/iL4m/7XDP/3nhb4E+B7+GXTm9YmNLhDeOwDozyRf+iz8qS0Sh/n5CshZ3uZfAvwEAMX+8kjySPnT5L/P8M91p/5e+PMtQIF73tjs7qSkQYBlKHbVlM2SGgLccDr/+eyDcEWfl7nWhP8I8F8BwNCPIcD7AW8JfcyMMjRvEKBQ5F8BQF9U1DbgtgzIEc46Q59NHrCNJU4/k/8CWgbuJwD4iwDfwz/tVd9oA5aNwKxVviFjtf1TAFBbx+OSrtLzxKK+s0ZPJEX+bwGO3eONnPUEAht5KE8vFrsfAYbl+Gmx8S2KaHoN/yRAa2oZpd+YhcBKCR366eYIEWtFcYJT5xcIVLMjX9m0AhTr5CsAeB3jeukKyovC4frc8fpi47BfEjuleunbnUJiax8C9B5Pi/+tS7/gmRqK3b/J+M+f/tvqic96pKmJXM66OsRnb5Y6UU+CWCZMLnRrPpZIedkKS/o7iIsXHOUTAfTjq/clQE9OIKS9DMHZE08i1lQQ3HwPEZ0y5tI8LZQyWt9wt2dqK6ynCgFeHlzzEeBGXkCYwl2W9PsTAlymPQj0eCkgvEi2aJVlEBo9vwWYzS2tjNKZr+grrpRp3tuh/JtlK7QJ+44AJhpE+BbgQqohoLcA6z5a3iw5Ir9TO95199wNaIw2jP9FgBs6Ij/nCRHf5OuEMgstW0LtbDk1WOI3qvElwEnsqLTopahP06C+g8vRosX2AQF6nD/QZefo0TpvV0ZlSe3qHdGBAMueWiaXU33SR6qoUzRaf0cA9zLeUW8BJrt7LeiG2UYAcWr4WbWA+BrX9yi7+RqfmApEN3xlHZpmhcwnexXlLS9XCHCxlvjgkeZfEcAguKD+06lc6R1hjvSmQy2KJec3ClAYiP3/OFrtLxIC/OnRahf22pLtQYD+6bRJmdkKRllORT4oZhBXPj6U5IYihPSQITb9+rqQrT4hkmFwd9l6a59J5w8QE4s3A7YVvJJ0rZ2+Zj8eJ7aUIT6rhvA+AnyHAKe3XYf3t4POjbHz5QzxRSPerx7egMWjw52cxhzx4ThAel6n1354YT9Cu8VBYK80gwB1gYtCfXUXWB0cIEYjR/4zkyP2TA4Hmna67dKhmz9CgNSDcCca3gGC4wk0LdvpjYsBt2JUe1syVPlbgOuz1yU5eEGcs876xqbbVlDrqv0Qxvo+YPM1eod6M+7AfjKEpvU2F2LcsMOHygUiS6IxT+quj/Npu/jt5hCg6kCoNOI6KTs4c5nWQo3jV2O8U441RPoWIIX+JmbxPaxJW47FMlTvSL+ZQIDKkw3bgToP/SNA7daFAN8hwPfiL9roDwGORhCgkWS9KGAPL2a5BcGOrcG3AE/ugSPrvsPxc+VR/cZ2qjv6u4wAHf3w2p+9xH5RlC0gjGUHAtmUJgS4bsUQWHVhCOc5+6z9mT5nEMZ4wPTP/L80DbxCXxtoF66yhf1p4EuG148Y5aECEZ2v7eova5/odH6qbOE/65NRpOjrHWgGQTV8bRlXdanRxY8Vfp7ZhWWkdW7TIdRw/PUFAW7aWe7lAEJaVJ7cGAXHt6Jqv2QwKSDAxblmdOZjlWWaUksGrzKTtpsNBFivILSE879igHPbzQeGkOA9fXousP9s6VfG6YJ2KrQktVxUTwhQ7DnoMj0dCGv48r9igPtl+B0D/Hz54V/z//pywlGM7l+U5Q3SZ6rvfq39uSohwEe/FWBKEB91czLE2CHKNaOdD7jB8ZvnVae73YqxiOubcZL57xGgaojzV1e+j/M1hNCXdjuC1q09emTtajGWIRdGyY8ECiVLLhdJJafGujBduu4Zx+Jd9R0DPHJTXJ+Tj/LnvhnQcS21AjTkv+SXH8T/MwLsjnriT41X+90C/OlPKr2Xf/llCGh8W34NAQ3EKwQ0UOrpR4D+XKpvTHrWDo0F/3v5l/fin462cdCSLIPbR4DvCYDBqlK+BGhAf6XP+Eb/xADllL6HgL4nADqrAcS38p5fMUB70wqwt4eg3gJksw4EWKJz+hGgqXYm5UeA7nbpkizdNfYRYNQrPWI1BOirt6b6xAB/GQJ6WIr0EWCgyTj+LUD1gW5wkIuqxZ5HCFCZ/yHAR8HQ83gJEBzLlV8F6HfcQmf1cBmTK03xe7PafglQPS8gwLL9kKBDSwhwqkFgXNDcmLLwu18TAJULBHjM+YjUIIEArSvE17ldE3L5SRtDHCC/uczvyQ72jA+6HOqDlyJ6Il5tM3+UKBZjtTgnbdtBfrOoWLHXzS/IWk7VKAwliPAdAxznM738xADfAtQ05BcE3PP3CRDt6uDvIkDxhwXYr7w+TfoSBKG7EMYpXxrk+5xSxq8IwnjNHx0y2AaC8dGA6t4+UihbjbjoI8BUg/jMwRkC7JwgwPJ66JA8M7D/OoZgVrk/pURcQ4A9D+LKuHxC6aij8tjnMWC8CcHR6QaR3YY4fm46BiWC3X6pLyp0XdhEFkXiA+lzXp3qIwMtx/vbD8l1iIdM9o8KRX3WxhBbAb5nAM4OnsJirx0jKXjM/hJg/9p+mbAVoM8cCLU3h5jkDXrPhl0jP/lcQ0w2b1MwG7ZjWjvtDMI1m1DipxBiqtTFZwxoLNzUKDqPIMytL38LcO3WA/3Qea8XI0OIWgnRbhW0rKum/RJg5wgBSroY0kLvqOVnDOgmknUKEg4iCyqILZ31xzQ3U5RX6smCXozRUm84HtfH3bUzMp9Xn5LM1fjZuY3RfgTYjgGNyUB5h4bofGKAAXkQ78yZ2xRPLJRn164Hs5+jZ5NkEOcsHP5GAXZHo/+8VuFfRIA/vQDMUdN2ZHgriCi0Niu2FiFAZwsBfmKA6M6V5Ljt8pHXzVT4CHAiS8MovMsdl/E8BDgNxxDSWvDarqxXkb5oBdgZQ0DO3Gvv2dEoCvQZBHdVtBGN7bRT+mGv07B9frmQrkfYn3W4ARtwuztpj3b50M4EAnSGXIP38AUifAuQCznp8/GH4K6hPJ0zBPgeBBo67RTGabsgiyUkQ0ZDDgI0okOfoFUxosUS74Clv+mSezBERvd2ARd29nakznKId+LhePcw6pNThd8C9CcjCNBqhTWddyTWi7guTZsT7lnh1gqMIED9NOAgwnaWsFrbPCmrAQQ4kzYVCzcQsMsXOF6bd1ZstcE7JGDrThRoktew0z150TTfoj6dHGITy82D7Ml7udUuBDg445lnxQ4CnB0fCus4ry8B0jSAsLXhY0/6fYfzH+/wJjFiDeJUR70yPHLe1yDQTwzwkLbLnQayTEnvhPyC++b3CbA7En7sryq/XYA/HAO0TpcXxdlMKbOTUTdGY5U2PWbtnLFwDwE+F+ilHGMT4qo5f2Wc7nivFuOBHC1w0xZ6dyIqlOcNxFaKEGDwXh8063/PAXyPAt0dvO8YIE1ql/bCAeJ5DmXLWPUjjbazjsJnPZcsw3jKNl3XHo4/1hDgMsV7+lBRux5n5DeGFeZEl95A4xc6344CnfgM4sogSJmTB8Zpehx/ff3hXn7HALfdu1YuzltsF4+iS7fZ4zsGOPezEcXrJQTYGfs43u5/C/DRhwB7u7KNCTKVz/pbCOrcriBzS/9Y//Olhhxl5xLCmsmofxY5EJjRjtIsdhDgtQ/B3Svh++sP7/U/j8sDBFa1X3N4BY5Op2irRZ9RoKsC7fI7BpgtRjj+LcDy/oAArxry124yysO5SL/WcH2cYyhQkD8hQPcKoY+idoUdibgoNo8Q4ImPJrheL5TvOkZ+8aNPdBhPVX5+7v41R4H+8YT89wqwJ3WHP/Wlsr/bEjDzlfw1CtTntCb+mgTYLgBKPbs5/RID/AjwEwN8jwINxt+TAPV4CQEqo+eJzS3HJmWDt0g4iBrpl1GgoauTxeJ7uSLvwEMgJXpnLGzk7yVgqg0E+RbgtLNgEaXVM/4SIBt9C3Dh8RuaMm3CfyYBvkeBTrpnlQ8vseKy6e4PAb4kiOkdA2TX4xgtbx24zGR4i6iWjPwuJY7fdSOP7J6vl6RftvpHgF4FMQWGoFRs7PRzYk6D/E93algp1xsyK2fM/HquKJ8FQI0DfQswXZorMi5zg/mq+0w/ApQtFQJ7xwB37lIgMzmNkXlX1ZkZyxFaUt/C+bsU6GkIx4TY0YToDgfl9hkFqvRyVtLjoXwJ0JZXEOBEbwUoyjNSYhH73wVasb2J8nr6BNfrEwM8yiVNslCPfGH5HQPUlyrEafZU5be1rD2p3/2plvW3C/CHn6lpO8XFOaRyGa8WEIY0Phq0CK8QUnXyvwTojq8KS2o9d79igLX/LcDinnRIFxSVJXEF8SgqRDI+jJVoNj77XwL09xoE1Bh1rD8SdPDCMIOYZhNPYtmaR+9pwSDGetYounGAAJfZCflfTXRjSe5j/4sEodl2nurV8uhSqosQ0OpaK/przCvkixUElM4hQF9zVErI/RbgIfYdisuVGiVSBgEqp9ykcFCifOkZAozKsUj2pWq/ttcK8D0LcCVfIM5mCFHdZdP+jAL9xAA77ahQ/85DgHY3/zUGOJtbECD/qie0rJtvAe403qf544X6DBv/S4DZYaiWiZagPEeDfcUAk/4A+Q+ojQHy1rcAo+I4pdArZT5a8qjP/rH0PgL8xAA3PYh7ej5A0Icpzk8uQICb4tyJwpFan3Cl8Y5ba239x2K7AujL+YoBJo4pV79NgD1pIP7UUmW/W4A/PVvhPQpUu8oi7x9TiOhWezy9x1CHQ26jsLveq2jS20mMOrc2JrgZXUnZaxBJ6XcIb+PkQh53aAUiQYCp1cYAPUtkQZJwt3aa2wj2WUJodm/9JUBzb7QxswyCO18fEGUStuLZI9e3ACfWWGR+EOD3IgshGN+FEKsc5bGnBwhw2X4DZtVvRdq53P6XaYBvAQZaDwIUn5cBebEolmTpqN9bgPJ+hvykO1ewzr79wJK2aT9G30MLFywygRwvQHrPOwSYLyGosQ6Rkq0ifwFd5Y8AyS8hqNspu5Lb6XOMNlvU9760Ibo6EUs/E7B9ABx/RoH6sn//EqA/NL4FeHgmPNmxCpHFHBez5T6p0c7vxTJQPIjy0tkNybnKELe/eOgsb3B8aiWov9H1TqxfXvbk5UX7ecYhtpMGAcovCNAPH4+UDYMxD4EvJZ6qZfux+pDJtJCHOJ63cPzve6Z44acWVvrtX4D44WeqMv+IAQoeBJjbEOBt337RYFJCGLf7ldHp0q6heTjnhbGSap3y+UQuU3cJAe6zq/JZBeYjQL8Dkd28KwRnFhDguuEDOk7vfxoFejm1ox49J3cN2So12vXnENslhgBneW3Tebj5jgHWBZtS5Q4hshPJjZFul0Q3KWDsMwqUu6B8t/1I4RcPtZaM1WM+ppO4VqO0aUdtjq7O1xcgUmq/Dk975H9uDirLDMorY8q/RpRM5t+jQJW16dGFH6B81hX1HZXMo91AhpiirBVYgvf83cf2hT/Ab6NnczQftfMAX5H/NQp0t0ixPa0guN5Z9um2atRyPtHl2CjHJVFeb9o1PttRoEaB87nl7xDaJa1vhrxyTLrbR2wvpjh/nX7u02mmfq8B+h4Fer7ISH82lguj238IFIl3XI/Jvf5eBSYKuCjqnSHAq8B/CXCB63YyhPoY0OOlQ5hck/8lBfgvhv33EnAgCH+bb0D0fvg18J4I+PkC4DsI+JkIeLlp0WcYaCxdv74BQcE0bz5BQGPQ+dNEwF8IuG/8PwUBDf/4tQroh4DvYaDOSLf4z0TAfwUBP8NAlYU5/wwD/UwEvOxAIMcVdf6zCmgnZBuSNxEIeCjk5jMM1BldVJ6eOghoeuWUWOePIGC3mmft8BwQ7T0MdO77RE5vgvzeq4C+CehR8B0EvEQgoPuc6VHI0LdlZ1bnpB17BgvyFYgm9P31h4DhzAAB38NAras7joLx8lmxhmcrUs+pEfn+bRuzqTu/fhHQyQsQ0XIEUsU5CHiWA/0TBJyg8WWfYaD/ImDgJE3DKvNYkV3gfPjHdTvMUxPPpHXPNgs9F/Vl/Dz5EJC2lfJFQHXrqCwslkXFjOy4I3fq64CmDQL2e/XuQ8Dfugoonqmu9HcJAo5++JnC/dUjndpP4ml3ECcZ1l9BwESa4yYe3w4cOU07kS2btR8Yl5lKS4XnynDub1bManodsnF5+chv8q8goDGZgVjnLQhjveZTWknL9pN2YR7rWrYEqc49lY+tHrqjniIqFAeVEiUTNCX6aNIScNUO+1zNC12vQ9GmGRU4frVsl+GMmfv5CEQ8c3Jdz2+yQitFBwFlAUS6tSQLzhwIaGbtRDlr/jUMNFoFeaMHk9KktAhQvmc7URCtnETqEk1tYmnySV8veJuik4P83AvSMzXfplV8VfjZQUJ6L8kBAQsORLNMnJ9RnmtEw7XGZs+FPNCrAATMLrXKZjXfBkV7ov+ZCBh1O/LXRMCV+lLLSLDqmz5rRJ0WRaGVsdeAgM6WH9Ncn6C8mpYPdMbqKUipg+D54U8EnG08EF1beRIZVfxethVkFRW8Ixc7o8P8YwYCCky2KfNQ3uQ5aycGDniXAmWi4fyS//sIOBD6P7Zo4d9tGGilhCWZ11zkaZSCRPIsEWhcei0BE5DiIWt7mpiVFIUbAwSSBPv+ISAp0ppYfT1caVyMR1GwvOGoZmBXeM+exCgQfBBHzMMRWfN2ZROjwZ3uuOge6kuNi8LFeD1gmwUIqMxD5N908YytdrsHOcuDyEge4vfVytpv7j1wvDnxdCbnj87nKxBxkN0HzGrXzdSjzoj3ezkIeLGzIzE2Q/nYY91+++jSBzE5kCyVNinrzV5dmtjtsNep9QDRcpRXw4MF4nIg4MTt9ckcP0el70xx/NPgeBpnNgi7b+4SO4evHsnPBwg4uoBQQy/7CgL6qvpoPkFAx+giP7n9xt+bgO8goB+F04Ll91ymbHLsRHR6boSvIOBGAQHdHso3mIRfBKSCQ/pd/jAiI3SGJTki6l8ERxCyDFD/st0uzkBAY7gFUd/DQN8EfAcBAVmkJ3S014eAQefJ4ZycljK657uWkNVvDAIOeFH8u0wE7P70ZyDWOOfLZKCUmWqBgPv2PZ3HI5CmOIGAK7f9TMEuBgEZOl+fIOBnKRib3xT6vYlUemwkkEn3FMXoT/LvYaDrIwhzXKGvdZAFNfp8BNBKna+JgOnSBeH8Ed7zF01W2SIPQMAdf7Wp3LQEXB5BQO8kTv9v8u6sWVFtWRvwD/IC7OGSZoCgKCSNwJ0tKvYd6q//3gFaNdc+J2LdzLlPVXwRO2KHS6VzwhhPZY5M2tc0ELCbeg8TKgChnn3GpkH9EwTc6LEqVi3gLzUQ8B40PgsBZWn2JuB01MH74yj8tIFQlyBg97rs0qTHW6JPWiDg7oG54GmuftJAYyF/t4FIH2Pegj3E909FjuPXWiDVoO4KNDUNvtDuwlvQC5lDtzVPA412IGB/zjzat/LPQsCyFMzZGIJg9pA35ePj1CYWsT8h5G0gbq13G4gkmvA02gYmq+vT/h8LAb80ARw2mu9CoMnIBwGZZg2xP00Io8mOEzDK+7henKhpyAuZkgQCBhL2H17/zIWA9V/v/XcJ2GnI/94I4s+IAhqtbx5am2LuvFcClgT83QawigKWeaCKuQEpBJ43OWuyNwG9EWVtpi0OJim3BQhY1oIRrs6AbM/H908htasooNpufRpBlAS0ww4I+AyK7ZeVgP7wvr4yf8EbG5RRwHCsYagZWpf3SkAartQqCmhm6YD5Z9d7sJracioCeqEIIv6OAvrxHMdflQLlBPQvtCYWq45PmuUxsYoCbieY/im1ENtvDJ42i5I8qwjo9SNeW4VJK3Iwycj/MwpYrQQs80BLAlJ76P+KAv4iYFkLxm11sL0yD3QkSp8oYEnAciXgsDkAkdsnujJ3mI9pJIOAdD2ojy8rASsCzpYgtZM3BuG7FkzhxOQ67Q8B6xcpI1MfasyTbyCnsUneBPSy64eAZRN4b5s/fy4K2Gnif38JAb+7bH1jsMF0Tr2DgEFTmRs3oWUSRj0Q7H4FMbBDhYKiAAH3akZG+gCx0vwq5GTzCMey9RLIvQUgzzQpZMO7CAKpx7OaR70YhKlZ2Yj8sauKUS8HAcem51BqdECm1rBQjUZiqbTkKwjG3b36jgIG4ysI2p6BgLeWFFAiGCDZIQFxLgqGWj9aMxa6F88w9AV7RwHD0xbHn1qeRovp/UNAb4lnRlTEIJfQVx7Ga3axiCwdx3dYKamxN88yuf0Ax+cMvKPx8HCPzgjkizp9fP+k4RkRxIoqxnod2/emrF9G8d55oBM30yhu3HA+bRPn33R5n8DI/0QBSwKmfGXhlzzQ0J9oIGbTuxrzs2fQ3FBAQKembA0zavVoPh7g+0UP128zwfmm2RjnU7NBzv0s8yjE1EMc13jX+pKAo+2W9xnkeaC3AMc/xQwjJPOC85E7IKzXkEDW9h7EjAuQ3G+1fpqAnWaz8a/T1T+EgN8dsVi7m5xG5yXIQQQCHougTgZvcx507yBFtO69Ceg39iBcS+neyEmKTu4X6xvhGXO/kj3cg4CtCATcuJxU1hHbu7nClSXruEu9NO+KVRTwcYglUhziUTMJhPMWzQtpzhPbd/GXa2ynyzv16iCgl69BwNa8hXvGfICEmr80WGwPaqRmHSWsCHhcn+9kKYuu6Kd7XutlCAL272In9I6cmEPx3ubjrCT6icAb97nBm4CUNHG+rxmOV2vJMsbZxj1inaDbIl3yQcqJCQKSDwJqg8uHgK9F/A8CHq7TC+mjWAj97ZrndW669YqAQWeL9wXVxfmeWDcMrONiztpdR6WptK2J9Mzudba5xCCuwfNAb647Z3oRPKhnb3G8FPO80v4dhN7sOqGPXwkEfF3eUcBQs/C++AQBraeG4zs9QfZuQ+jQiDBG+MVy+Y4CGpZQY8E8XEZs3vAUSvqKgmdATfi5KGCHL1j4S1YCdr55JaBCukjp1AQB1Xn2MNfrwqHrswEy3C4gRqQWIErL1UEgA2S6eBjHbp6k5On9LKwM64hx6x6KvBbK4qGatqswOot47qYndWWYqycDOWw816cnGeRRB7wP+1ACYYojCDjyWiCc19DCVNmptvnazEDQWQ/fn4VEpoqbkLY7kCelDYh6NHDz3xz8SU1qVJCpybjb9puBKk66I553uc4turARtnc5g2ybLAtov8dcNi32nmwOeQ21sg98RcDRNpCJNjctn0am1zadVHJpY19Bslz23rVgLvOZJk7GSxAqHINY223AVyY2eF7ltStQMMD1StShIpvjcDaky6HHSfj8RAEx+wIxrzKO17cORMeRAlKW1UC3omXQWglwveNFdjXFIrRplfFeFN0QBNTs8J0HmpKP63eM8HqnRNh+TcjmZjsCAcepoeST1fxTDfSSZkJY1YK57jCuZjOMS2kfV9wcEOa+Z+eO69l/Fn8mAX+NS/9dAnZbUudvKQbz3VHAkoDO0tbEqhhMlQi6efDO6jP1+I4C8nKgVSKoRpd3J/iqG0Tcn5nvpYCmo10rAvbXrs68Ub5qsyxj+3c5UDEgkGfOSXZL7LBaCuiNlHcn+ECs+duKgM4cBKyKwYzS8FpFASsCPuNwWXWC/9ILkL32Wh60RRBTfGF6zNbMDOkqr1ZsMMym1M/WHwKWxWDKRFC/6eP7uxrI2DfdTyKomX0IGAzYYwvAihlIeTZAVAlEK6OA2lAyxSoK2L3lEQZ9rxcGt5m2+kQBeSKo7DyJBeRcqPdsGowmt9W2SgQto4B+L9cMdkzwmDLvhiUG3c7qygar2RhTgZ4Z+soY179cCjg6zVnujabqilHfOZA73/xKBH0dxm8CcmWzcS6+o4A0GILAZi/bVImglHXwewwu1gZTmYUt/mwUsNsWm/8aBfxDyoF+dyv4ioB8KWBFwFrbAkF6GgiGe2hlbLaKQosXT+zUjIKM3MFt5YV9IQ+89XLFwlTC+/JTY+HM5M37+hhqFAeki6WB0jZGs8uIxmf1Q8BzL3SIzrwZ3TPPVMNtgoDzwwjEM5or1ej5SY8mfeezFNAqLhHNG+InCsgaIEzc7zAW6XUQcCuAgNGop4ixI/PEzyMI6IeKGsZzCecTyplD3uyg5eO8AAFj3bFptiyXNvLt6Zu9gGdGE4QNMXQaU11yKJnPQD424eU+6+GAZq3OJxFUrbcGRMqCb+8BIs/VXKfgjmdIDCjKhnBp9cnv61oYH5Yg4QY34XspYJkIuk+sgPzmShOji+I9jMDDM8m/M5DsOAfJ2mepR/5+CAL23aJtWDNlRLNtCuLpEva/2jOPksdaF6PGXHkngpq31icKSHMLx98d1kIv5e0vtCGmKqERgsAnTI2MXQOk5CGjPI6XP5gI2m3X5b+EgLLxzeOU6gYb6nVUSfQ2p+WWuZO4Tn2hkJm/U1yb9f3pngbrFV4PbRCkjAIq+aiTBz1zFLHW4oVxZMcJaMu/ooBzWwo9vwBR5spGIms/xKRys3JV1miARGUUsCKg1epeSY18EOy2/xBQ6fbKqB8ImB348tX7hXfXm+N4nHNQI6M9UMKx6oFk2wIELKOAVPTuKUas4Ej6TOzkXrcJwq0Xrza5dV7sxeqBfO0HCMdOJxC1JODBH+yJ+RLIa+9AwEv33KZeXICAv6OAzukEYm2mOP6Dt2xh3OHdDOvx8lolgpYEJFsV6lUUUN82QcA0wvkP0vhNQN/VFis2DEHa8dACAZNIaFcELKOAdFni+EsCVomgjz2+X0YBB88+rvf1BeLhUfWOAo6XHohdRgH7x/WHgLsJCDg8TZpiFQUsCchGaxxv5LgRy194BpVRwCjOfzARtNvqfNuChZ8mYP2bCTiVei8aT3nDgZmuPMw7eQ5dpmOQ5HQGAemRfQgo10AiT72YdL9MQI5yKWDnImq0Olz1sCoH+iDHoJOV6HmSn0CY/Bn6tDuuPwQsG0Lctpwgg4cyNB9CotPO7+L9YgYCKk08VzfB+dMQwh0VMZ1umGummwuOTzUtopXSAgHnfY++JIJWxWC6Msa5szIGAV8EojXWmFsdb4TjCUO8XyaCrjq+xiaXdbE1J0NdpsUh4c3eb0rdPCeOS2dLBgGvbZyvsU1cuit3vO/yBhN2q8D3ry5PFBV5MRgH4/LstcbxrjUQs0wELaOAFQEnLi9fepE+BLzveYOMLgg4nfGlhfegZdAlbPOlk1NeDGZkWbQRCPurR7h+DHvB9sa8XKoAsoZF4tG++8LxyQy/j//o1atm8GkvyVKzv+KJoCMFBAxunyjgutvF75PbON7bCHPfvSD+yVHAX/fQf5eAUqfb+kvWAhrfvsqeNwSsEkG/1AO9XfSwagj4m4CBgeneuxqMyzTRawogVFkP1I53Th40ptqxqgZj47YLqyhgScCqIaCUq0YVBdRNBQTpTJXjFwJ6sutf2dJnn0TQMgo423rX91rAye3xJuBg1B6E/7kWsIoCdmNOwDPjHRxwv1YE7O22IFq5FvCASWKVCFpFAa8upn8VAcOBbzBhli0rApKbP1ZVIqhzvHyigD1BnFNvE/dYVQ2mJGBZDcYPL/6K9R02e68FXA79iPW32ZX0Zttg1VpAVlzeUcAvBCwTQYO6/XhHASsCnnqrdyJoSUB/KnHS9tjxvRawqgYj8Go0vaYZeo/NKq3qgTqyq4VvAv5KBK3qgVpXcVVFAX+WgFJHFv+WKOB3J4JOOkGbHG+nsrgfgHwlAZPDDWSJxsW2ImBgzXjHhJFHxq3d0ii+L4Xcf4r3FVttC4XG2zUIJYxJNbwBXnslAdPAaxtm/wCyMaaxSJkpkaFYM4fCCe7h8Nz1VOM08FTyeKJnlN3x/fvVM0G0Ifa/rpOB97OQ/FsOgm0eHwKOm3fGwjjNbKNeB/lKAoYHwvGXBJxYmRqGLVF5RwGneghSjQyvXhHQr6Ug4qaJ7dntl0DGs8M7/GHoNLJUARkNmXeAWPIOfMdkQPPb4h+JoNPiruXxhldTqa1BwGni6WF4qYFsG17XLMX1CGNVAWm3/F9XY//Mq+G0i6HRXV4C/KZPTYz7Ngh4ExKD0mnIo3Ij7N+RlR7F3bkWhnkCQiet1oiWdQsEPBvYX2x7IGBrh/O/8UTdp30GAU8x3t9PitS48OMvCegLB57Y+jyA3NTA8ZaJoKOJN+JrF386Cih1xc5f0hD+26vBlImgJQHJ1dwtX7vXIGX2kEN/nyxtNr4E7yigdymWKlOa8Y0Gk24nrxJBx4F+r9YCelc/U42r0duTNjmCMI7lPioCGs0b78gQuEYVBSwJ6Es6tre8gIADieQ8qN0K1aDetCC7tQMhtyruOetp8X+2aEmh31gL70RQexApYdhdL2QmJiBg/1wDgfKlEDF9+SsKmLmLNmN+s0PGPgcBW567Yvea3qThwJHyKhF0a4GA/dsE+/9fCfi66yJpT7z2H76A4426TbLv9CHgLJ7i+DdjIQyaD+HBBLVbJ0UcY3/2FYR7XH8RMN3cMI4ZkkoLpSOwQNNA5m3yiQJSHv+KAl5ykPt3FHCk3Dqif2b4PQ7L5LMWcLq+X6tqMMOjiuPd8Yb33TXviprxKOCxd5+zRAEB9aaO4zW7S2LDkahges3XAt7qPxgFlDot+W8h4HdH1pthV6S5J6riRFxkD3OfXhw6ir6eT1xStqZQVwza1RkImIT89RoE3IcbJU/0+XJr2HVHp1xOQIxp9HgTcM+zIdJc4GsB95ZPx/npQ8CQxBEd/QUIQwOQiNfmpWOK5366yUHALJcGdD+M8P1JQJhFxWFC15eOz9t3ENAIQaiLugMBj1d8v5XlIJSwAwFz5xMF3Is3HgU8gjyrHgvoADLlqXTH+9MuG1K2GYOA+pF3hN80BUrSgSZW1WCkWugSpkafajDL5ODSAYOhOJVPxdHc7aVPR/jUykAsNVfoLs5AzDsnplQHMQ85RsakzXv64b96tOmbIOB25EXmDCdN2YyBkKcNttdv4foe6jOQ+8wTN+NHbtNmFmL7mzWppn1m7yhg1RNwpxcenQtBD9PVMFth0jqtk7c64Pfwj0pqmmNeDabZEMJ4/1Ku5jMJ+7RVHfye2oR3lHcOPq1yH0RVjD+zHmi99X9DQFnqiH9LQdDvbglRloP5EgVsy5ewSgStCoKWBHTsDATcMaX9ZS1gFQW8L70escPBESsCjozQIbX9i4BTSdlVBKyigGVB0CoRtFwL+DsRlJybv2VyX4nfBCzLwTweye0rAcu1gCUBv0QBtdtOy+G7lf21IGj3CjKt5HBCSjgH2cqmgM3Dhai3MECqsiDobYPZXFUOpiRgmQg6iv8jCsjLwVRRwHQPwpZRQD9Z4nymvhOR87Cx/Y60fhOwf0hAuGQOApZRwIEsYXvlWsCSgH3N4WsHOQFtB9NX91Sz8qA4Em8ZMRvTYGZ8ooAlAa0wBVnXQ9qyw7Z1IM2nvkjXY1kQ1IkrAlblYJqXw7IqCFolgrKutSZNGnwSQcsoYFkQ9GdbQshSt/v/61rAxNt3SLE7IOAxBzGKR2JReA5AuOkrexPQK64fAr6EUKMg7QuiH5i8uJ4PwpGLoSpetTPZqI0EgYb+AJ8f9pQ3AYMtb3JXRgFPk/wdBRxPrMIwllaB7SU7EPKModjw76FJk0FNzaNaGwQ8uoc3AcdmAILJT2VEXi+CAHuDwjYOl0yjpd1QxLg9BwGLBY4vqhOIN+IFTXs67tkyETSO1kXdsBqzdxSwIuDQsHB+5oknst6Lo/FaMofi5xz7OwnYXzTLBpQInKhhrKyqKGBJwLFxwf52+0Kn9Lz8RAEpbfUpuUR4345U1dhdMDT6DQkELFyFjF03CSikOc5/yoqHUW9hqlIlgtp9END0mEVz9wpCtiSQcq5YLo3tLn6fIW/q3rwXbwKOXyp+n3jYBAFbEsgrb5TUcH1vSNOTX8uDrq1cqyhgcp/ieJS28ibgMhJAwMPhBwkoS3Lzb4kCfnfZsrS7zMkcYsNVFHAymjbIjnw5p0ARhsxO3B2ZYw9Euq0/UUC93ejkwbm7iNh90AMBLQsEyScg4GIKAqqiLYnVWsDV7S7RaDT4rAWkek8mpRkIobd3QEBHFG5k3B/Y33KpqIa9XN4JE2QQsPm8y6wkYOw+8f1GDQS60h737GanhHHjVZNZrfZJBK0I2IviI/WZ3xGDszD6ELBuygzbBHGlAQg3sghEM6Z4vVIGB9KXIKBfG7spE4R9G+PwXWKB2RjVWXQe1MnS3A8BpaTbIvNaq4VevyNc2XAzvb0TQV3VbbNQAObUToTtl1HAVhxI1Gsa3ZAyCQR8zUOVgiIRGLn7e5utihhkfBQKi2aj+6oiINsZ+L7XxPd3/ksifXPt5L5xc222G+AZEDdu+Hz7/CEgm65w/R8dXJ/pAQQcNEFAr7YU5uyZLOsVAX29toyYlszwDJzXQej19QejgLLU7Pxr89o/hIDfXbi6OX2J5FOmisn+CALaV8ehk8IJJg9BPvHIQKxjCAJuNtnWlBstky7Du5KnF/xNGqvAYpQ3eAFPYwkCatEFBDQYyOGPVoYpYhJJq12hhUlrVFzNg45xa98kEGe88sic9luM7hZvUneWVrYZG5cBbU4m9j+PQMDLNUnorHV1NjnIOL6wKRHd+gIL030zI9NULOxPnIN0gcfX3hUHi47rFAQ88iidx8MZN6bj+IUeSNVYzECkrqGxZNLG+TxbZ4GW9QWIdzVAQEsF2bbPsu16CCLGMQh4mRDeXz2VdxTwYo7wfr/HC3jGiULrEORNjgvsH39ImKKFPIrpmSCwv8D2zuZayycbHwTsOyDsLhRAwNeNNwVMQeZ1dAABh3sQcLMpbJC7h+vTWOJ4o6vo0S4Q1Xxqj7H/qJF4dF/xlhl3G0Std3DPT4/l73EtUrNIW0M6CmMhHLsyCNiVxD6d5jmOz35m7yjgFqZm6cn2/kwCtv9PCNioi63ud/3r6t/WF77sCVFWBA0e4iN6E5CXg6kIOIta77WAXptApoqAvCJoRcDJZmZVBKwSQatyMJyAXkNfgVgXb0/uvPgkgv4nAcsooDlmBvMjAYQsxiwhdTn9rAVUhsn1fxCwl7LBuydEg/dsNosDCKvkD5sdeLIBcxnv8z4HAcueEGZ90WNVIujvKGBFwBdmFl8rglaJoPavtYBlRVBHfRoidafqla0D3tc+fvCeD93VOxG0JGCVCFoScLTlXQZ3Mi8/s1XOX6OARQtXgon3nlitBTwpTkBK1rNZRcDlNYlIdQ0cf24+rlUiqKZheh70+uqKrdf42LDd74v+ovuPRNAqCthTinciqF+vfaKAZSKo309WbRbceZ/7hmfnlCn+j60FxD3V+ffI+h9CQOWbh9bgyuvLH5oqGysFSDN64h6ZHHiFzI6iHI3WyXlHAeO5DAIe1UynpSkKYmCJmN6elJZGfpFoYTT2STXWx4tCSecCAqYKSKitWi7FnT4IuDRBrsjOHBrHqs7C21QxjPYM318avBzLbaYaVSJo3OHkKgkII0aUqBcQbT5QYCVZehMw2u0V23h5BxzPtK2I40kDhD2tE53mx4caRq8ZzifuY6jx5hMtj4SWUjcul9abgGM39kC8OYbG2aaL/c9eIKDqWUOK9QX2b4Yg31k9OLTINY2Fpw0nJis+BFQJpLIsUeeJsHoYimec73OPoYy8hpaHvcdDNSzMHyiKeVT1PC2oigLOlbbOInYFATHZMHE+21/lYHgUsCRgZFyythEboUszT8Xx+kPs31damG3SlWEiLSu8Yqsr0Ejs432hi+vbckDYdPGq5b4fZVdjf+BrA3dtHG8PUyMjWWBq4z+6uhj1O8WPERD3lCT+JeVgvp2Ag013R5ggyixo+ks8R/MpiBSQHPqH4m6zQpzuyTze5dzb8URM9yHcaXTZdERPX45S1pB5F7vw0M0rAhrnAZ6rOo8Caq3lgz3Ge4mGqSeFvi+CkD07lmmUd4Q8iO53lXUcENC5lF3yasWbgFUiqBR5qhEEIGAyiKWQCvM+ZLdawIuaMCWMAgkE1LI7/lIDGUQjvvZteQyONIrDTuhveA+JkoADtpWZv58IW9YXpy2MSHcp97IcBIzZ4Eisnsqi37oKKds2Nx3SHQ8ELBYgYL3Xq4OwocT8mwSy9sbNFg2v01pIytF9E1BhDZzPru3W2en6i4BlFDB+TGWM27yi6Gle21ZrAYNYFsKKgPMTCKhFmcLionafs3Q2eJCiMZDVbeL6iYs7SEduRyS9JthsXwsVCgfY5bguL69sHN73FQEDtgYBH5aAZ2S302KeE38IqLV2IOs0vqfMSjOV/NTH9fN4IunP3VON5r8S8A9ZC9j65nFqKgciRRSqYqrsQSx9Ljl0vIxBBv0MAg15ZeXLYa+L08EOZLL5mvLjw1byqbW5b41YPzDa93sgyWaoqqYjgoBbOwPhrhoIqDAedRrMQbIDj5ol7DKivMPLmfS3BWZ9yYzR4QiCTSby6h0FxF3xiQJiYpXSrnbniY8t72GKJwWEGjdZOLEFhcz9JsP+ph0Q1ukXsilQaNG9fcT+zrdPFHAXnHE+xgAkix3MdfPeWcPfYR3E7b7wN3qp8T7sfQcE3DUuHl0WPAqnDXH+9UHi0nr7wPEpdxCs1eZRtgnvC5+NQKxt01LoOLOx/fXBk83NGONint1xPRKG/VkSCHc/PbU8VeIsMpeZ49PF7vC1eHytYhkFPKs8itpZ4vqYfmjTWp3yKGQGAs5cHkUcHEDAfYz9T/XMo7WHx1i6TEDAVerWKaWXkievg5KaQkPiPTQcIY9ZE8fX7mLc3LY9kLw741HAe+HTVQWpk7r8h1YE7fzfELCBp8B3Fdv+28rBlI3hy0TQoKupxIr24UPAci3g77aAX8rBVImgZVvA2VKyyDxfHTF49P/ZFGISfAhYrgWsEkEVgydKHgZ9VhFwrVkjUm3dYFUi6FRT4qocjP801tGXRFB/KdDXKGBVEfR09fpfo4DT4J8EbB69CemjiSkGF1cbVhVBNbvA9su1gEUc0jsRdHPW1IqAg+7YYFUiaDe7vNcCeuz8+J8ELCuCDrbMFKtyMOtcmVE/BwG92xUEpK33Xgv4hYDm0u+F3qK/VqumENVawGd7dWSbNHsngnpmDHL+jgJSeMbxvM7hkYx+rZ+/E0E5Aa3H65MI+qUiaNkWsFwLWDaGp/rxnwTU/fXPEbDRaNf/lrWA7JuHVtI3mA6lCQgoEEjwXININI9/ETDIVVr0X2oe3eQsMmpXS6sI6E1c4chmdabh/YsWxoMTyBPyJg9+21PF0GKFbOzWIGCoTUHAeu6lhrwGscb7mw4yCp5hXCaiRqkla+F4AOEYeTfrUXT28f3zbWUbbOWMy4a4LOrExdwY7XKXJucdC2O3DQJ6wkEjys44/pKAvXymE/4fZDUzbNBW2Yim/RkItLpndcMLkj5NsxDvKxkIqJ1ElaL1kpd3SUAmc+sMad4SQE6XR0UnRxBqOedRyi5fS2f38cyY5S1NjJUJCCjtHEZhQ9fDeKLj/FtHhvelLfZ3ua5U43yYEc1qDOezP2RkuCILKXqlOhv3ptk7Ckh5Uxfjre5dDafpWBRfCy2PfXjXWMUY2iNxwxvL87Z+Lf6vs3Sqfwj40EK+FvOqhrHQw/UZ8obCvjiuif5qXlwNdyw6hOeQJoZjE79nMJuN8PPueDmZsXf8MQI2Gp1/b2L9hySCit88Tp2C/fYdBVxN7ke21ZYtMvOnnAfC0R2y2vN8IKP2kHO/CEHC5BDfSVXiLsg4BAHjeP+kwcsCActE0P6rdyBXtkCuMgooF3eZbLEh5aRceCLo41V7RwGTPkh464CAVuDV8JfZLwxD7MYFDYStFHqvIQj43IGAi/AFQp5GwpDpp55APXmk5OH26KoscUBAVwYBPaMpRGxwBgHN2bMjBqkLAtLs1abBpPeJAq6MfRPjpMgbwXvukQ0bgxPpcrOGcU0GAVtd3npzcwP53PGozXZDHgWs1fH6vBUMlh+bbXJPGUjViUC0Z4rrYfdEIfdatttme/dVJ+NYl0R/fsX5s/tUInVPXZFEYbRls7zQaHw6Cbn/2N5ltkhAQBczb9xq4/uK3Q76k/oeJ6Byx/ajQpBJCYKO6AsZfo+ThmecLx6UcDxKsP1DDQRULiuQNX3g+hRFU6oISEee+HoaNRukuoNaGEh1XJ9tDc+QMhE0nKY/SMAGEPjXlIP55nHKXt3rFQGnyoMTq8mGdOn2+dq2Jwg0cyyjags4Xd+Krdnm7WXLRNDJ6ORujfHlwujCK04mDzyXzWbjYNB6x6OA+wgELA4g4KlngWTDGCRp+fmIdnwt2+Qoe/j11ZlBm72jicmSrYamaCUD2hJv4rAYg4DzlZTSxg15EwnMPU2reSG6rW/4k7hKvBzMOjfo6rQ0lq6XIFgqHHp0uanY31YAsYRO+C4HMx0RT0y9gkiHeIHP15o4v2vaehNwQqHSNu8NB2TrMxzfbYz37/2DS6voqolT9QGCtaXDkO7rDQhX7xdX8xVKCl1PKrYfnpV3FHC/wjg8tWMQriPytX+apuVTeQ4CuqMEr09bfD9sYHuvE67vbjQBAdstvhZw7Nh0N3YgoL7H98MrX0uY8d+nJKAY5by8jIXttyYg4Py6we/X8JU8Xdez1JSPGKdu6VnII8tQHmZHCvt0CANcTyHnx694QUXAaV0v/swo4K8b7L9LwGarUf9bCPjdayz+MwpYEZCXg/HUIQjiRtk7EbSKAk7uB4eMzkXLKwL2cssm6/QcsuDcWW9ZUbfeBPTWvI9huRawbApRdYb/XRGULtdfawE5Af18ob0TQctyMJ4ZPaMvUcCKgGVF0OHaHuRfmkKUBPTWIRn/IwpYJoIOJ8seq9YC2kHOo4AdjGTuHd8/nySPhphHilViZEnAPgMBg4Dh+2qWL8nQDkZYEbAmKp9yMCUBy0TQnqebor/uPucfAo4NsSJgmQjqHl44P3v+2LKOlIjkpvNPRdBTs+WTw7pWXq0FfLXDqEoEBdRAwrIv4Kju43qU5WDatdmB7Iz9SgTlawHZ5m4yfxuo7yhg1Rm+bApRJoJWUcBlDwT8L1UExT3VlP6WRNDvjgKWiaD2TVJZvFjzciS3wiLv2lLF8drLQMAriDFtMjUP9QsnYN/RKQkSQaR6iumfm3oahTQBoYwmqYapSypN+gTyaAelbdxyCYSJci2sooB7MRzSQotApv0jM4xgxUC2PYbCeCGCgIvmrEfBGN8fdxeqbejbcEzjSwcEdA4gzhlDLIWrNcujwC2GRlYXdZpvBzj+Zh9EG3qJTuljpYZhlnwIGDWuIJn3Kt5RwFCe4nzsm4Lt5SDs1L+DoCtFuRr6IvwQMElALCYWbwLGMSdX0wbxaC2DaKyO7S96HqPJM9DD8c1TVWOx4H0DB3Wcj2uqhoHHEVHU3uB6LOWCjE33wIt2PEDgJFYexrormjRp7T4EXNZ4FFBTsP1XmsmG18lc8l+ZysKiwP6HSfaOAsYdEwTtPfD7LLW7Go4jnZer4deXrLnAvMMa59Pdg4CLB30IKDxAcmrwphLMyn6OgM1Wu/Wv2Sp/SBRQ/+ZxauboeA5eDTmkVme5ZeaFJ0JyAvpHC6QYOPs99dQRXvcars3yrFnQ8HkDsZbHW8RUAwSsEkF7TxAQT2CQpHPkUbDWvc4WnlDD93mfvLqB7zfds0zaWAGZLGtpM3vau5P+KGphRcD+Kn5QL9yCjPMHCLhV8Tc72zU+BLw2c4WCXAYBJf1uMK/1iQJ68kKYs4MB0g3vz07u1+8gYNPiUUBOQL/O++jt+vdWRUB/sRKOzCoGZxp4vwhoDOIuabMR9jcffQg4bD0lRu059ldGAdUzj6oZexBMHU5vpPVfguiz4v4mYH8aYvvXCO+XUcD+xO2KQdu9HdkxyzRaNJog8OXGuy9qcZOM5VJh4535IaAV8D6Mgruss8cBpBtuXh8C3voKCHcZK2GkDnF9JyYIOFQzEHXu4/3urdkl/Tlphf76jushhOcGub5Xy6soYEnAMhH0Z6OAzab87/+s8qcQ8Js7w5dRwIQsVZykIggY9XnFztDU8yS6g0B992LQrW/oYlJr43XQPYCAV14RdLkVMK6pzKDzjve1Uy8gVpKCgKtR8iGgsHR8uoeGlqeyB+KIemtEx4Q3KdA6CpmDDQi4Kzu/ByoIyGaYO678Ba8ougAB0zhLKZdsXqHUVerm1mwRZUITBGz1QKrAar0JOHlNQcCVHlpvAh6aIOAhFt+JoJPiAFJpowIEvA9BwGMn25q7zFHpdI9B0NnIa5serzR9WFxAwM0U56sPeXkYXQMRswKEmg9nQ9po7Q8Be7ao0Lod84qb7UI23V4LRJxgHJ7eR9jf5cn7AD6bWp6keyUyC03xaesOQNqdlB1BQg/XS+vxJhwWrn9iSjZd7Ru233zh+wluBjqGiiomD14+Zp8WHp3qHq63vgMBs/65Tn4TJE8T2XsTcDtoC3k464OAZSLohS74PXvd4mjqRR7QpsETa+v9PzQRVPq/IWCrI/57y90/ZC3gd0cB7fQwrNYCVgSMbCl6VwT9nQha9gX0lpHSrghYVgStCFgmglZRwN3J3/6PtYDHlrOvmkJUBPydCOpbtndkxmn2jgL6s9H6WBHQbvGmEIv6mr6Wg/ndFEI/uwOQ7wXC3VbJgJTr9lMRdLXnBDQ5Acu1gI6aTKtE0GotYJkIWq4FrAjY2Iv+m4DTrqayo5ctqX/lUcA4X82/lIOp+gKeFyKIVzRAwLIpxM4E2digh9fSeT1njQQE1HYxyFqfPXH8Tuv0NQpYErCKApat4cu1gNa6ZYXBqQWyzVQP1/+p8uPZ0pYNCiunwcUDATsHHE88D/dvAtZHuJ4lAcsoYEXAJMfxl00hqiig/mytQXQD51NWBL2Zs3W1FvBno4C80NrfEgX87uTq47nXIXd8VllkjnlTgr5lU7R4qnkUbT0Q0Jup5C02eB22vTcB54mrsLhMBF1pB52i5+xDwLIczPTCK3yepaxtrDuWS+kwAAGfmZIa/sYbUuI2dBY6Dc8wroqiU7wkECzICSScZD1avJ6qGC0nHwJGiaWxsKd5K6P+4NuTvX8QsEwErdYCllHAaO2DgLacfQjYXWp5NFNwPBUBTQ/nE3SzuXFcK1oVBYy2DghWWM6QJuwOAq54WFI6gFBpEnwI+MrwTJkFI5Ayi0DOhs8YebdcD8Nes5CNc6gMqkTQKgp4FEO8bAog56qNWzdPkpDiIYbe6PX0HkbtVJg0S1sgWbwrjkbALItmtQcIWK4FPB9nOF+G84mSVvaOAk5SgbFI6/NW9p1YoJ62/AcB42enJgYXpbgayZA5OH+QdXz2sX2b9xYdhy9djCIqfo6ArU6r/pdEAeXvbrQSNIUd2YctCOis70cm9DcYZERfzj01FehNwPCK1/5VeBNQrTkdkdKsFjGr+XqRHdicODWQbZOCgO7jAMKMeNODuviSadCcSHmA+e+bgOyQCLl/UZcGa2x6BcaBey0PpovMMG7b4EH4i/0Q0Ft6OpHcxfeHreWQaZtEoaivKXl0afEKmOH9QW63CwJZY5DHfbinai2gT66rMneqd0np2jgekZdvGS6EFimjmSSSlrpvAo6kuMb8y3w5Z/XVtEujGy9fs72BgM2m26iigB41sL9yLaBxLDCLLKOApg0CqjOeafDKhDbzeneQy3mBnD5v/U695ZuAVSJo0JM0Cu0OPj+0FZCZxQ0adEDASN4tV4zpwot0a4PfoySgZejym4DrHoh3Di8qLe2+Eo5zhuu7nYGAvaUisUDQ8L5pgYzaHgSsEkE7xR7H0x7VcrJtvB71c3x/11HCeM/LyfzYPdWWWn9HX8CGYXzzP1VunZdIC6/4RAHTCe97x9cCJosHCLS+8KjeDM/RiXAt3omgZVOIKhE0fIp4fx3zcjA7EPC5twy6r3kTBsECARtt6xMFLAnIfMwlLy6Psgm8T97GBwGPZIM8WwUE7JkSCHia4PvD/oeAWZ/3EQy0om56bY/o2HRYODmZIKBtSgZtrw5Ip4aZbPoer6hp+NjfCuOO2bVBwOzigLDhefUhoI5xaCJdQcDbUlJoEzAQ7xAobTMLsnciaBUF7Dq8VXx/iPelAwj1TDCO5b75IWC5FvDaykDe5VWRzUVsDekor0G6NYFwZx/j1KEx0fIJxrPIDF2JKNevn0RQfZC8o4DJ7Irj7awLm9ZZorPpbPMh4KqXqXmy4a3u5ZPn0cZRsP3FPFtVTSHCtKvkk/yVpeY2lrD/NhPyaKOBgPI1f68FrJpCDOWLT9mJt5ZXan9oIuivW+S/S8B2V27/LeVgvjsKWBKwjAJ6gg4CLhZKVJWD8Tb8H8YF3p7TUY8fAo6VYlQlgvp+DwQ0mgeL1Lg7DL8kgvaZ90kELQn4pSlE/yHOyd2Ldl4lgr4aHrbvyEz8EgX8kghaRgGr1vDRQn0ngjq9fCDS0MHx7NpWvyJgVRH0dgcBdfkXAbP2bIqhOwHRflcELRNBvdncezDxhdviSzmYlsUJWEYBy3IwvwlYrQUso4AlAb0iwfGUfQG/EHDfk6ZVFPALAcsooHcWQLLdpiVWFUGDxP8Q0KjLn3IwZVMI42GaIa12eJ1cEszi3RjXA7CeV2sBv0YBa3ztZlkRNNEeKTtY+YeARfexqvoCKsbosxZwF+DpYvpdO/SspvZzBGxL9cbfshZQ+uZ7anRsdr8S0D4wu4oChlZHORrrZqHSzB6p+dhWi9QYynwtYH0MAkr8X/x39QIknAxAuENvZVSJoMsab+X+SD3ZqLWZS5TWeaKnpswN18M9VCaCxoZT2Eavnegg1wZE0aUHZg5ZbhFM80kEXS3yMaZXAgg2jHkr9KMIEo07LB97pkKG1ZJAyEZNZeNkg+PPGyDgTHiBRI02Pt+NHRCwRZoYbxZK21h4uAfTa03N48fRmxuPjqdRYK2x/2vG185dQFS6ehqLahII2Jp8EkGjxoSv1RvzcjGYL4vhWgcBtU7CaLZhHwI6axBw6e9BTlFTDaMfJZ8o4MwEoVtLKaTFqvUhoPRUehUB47WL/WcWTwTd+7yPoe29o4BJe4fz6Qyx/9+JoGHzhNdjM1Mo5gSMI095J4KOB6rA/GKnXA22sBzyhqomRuryQ8DlQNPFcDdVfo6Abakhfde6pZ9OBP3usmVew93TsLEDOfq+cGX7xhkEanACKuqdmGO+DqS3m7JIL1MYssZ8X1RrAatE0NW9+SI2PHZFT2/wtYD1TyIoXRKQqOMLNVKOC0n0jgvXZrNTUCNzYHyigMlxUJAxv9dETxoVhtGYuw8yVAMEvKueYbTSkFF4nku5HxQgzlD1cM/uj0o+ZiJI2BpxArakDwGTee9Evc4DZLJiEDA3ehINzkeQLLR51E7ttal/5Ymqd2kJ8q57l3ciqB7d59VawP5wKIX+2QQBLTto0GjTAAFHGS/HMh+8o4B+tsD27t34TqPY/0QBR/K5QeaZRxmT+oeAg6MIoimH27Ei4PIgfgjoh3GT9O4dBKzPBYzTA1zPkbrG77EUQMzLvCeTpdS7jOIJfo/i5qk0nV8/UcBm436g0RB3akVA73aXMS5NWnkgHD6JoO4WxPbXSyFlZ6HFG9soSh5G5v3xc+NUt/tt/6zy463hvzkKaG8HdVrSGQR0mFI37+PLiE73Gkgit3jUr5iZdCZZF6eXGl5PhzwRVBuCHNJtuTX2exDsOG6AgKcGyCKbIODlFYNEpzEIOOhIIEfR1/IqEVQ4hO9yMOnzBgI208yg673NW7+bNDTj02FAF51AliwGAdsdEPCWbXE8SpzVTefEo2pOyvLpZsMTKxs8SmkvNZZ0Vp5sdlcY5/KnDAIuA5CKnVoB7u4Cx2+1HqqJCeyIbgWvUPoQQNr7WFFpXfDyLv6iaJv64eLR/slbu4drnK8lS+8o4NRsg2DmXfxEAQcYz82meVDobO/0fNqr8XI0Fu8b2OZ9FYX+h4Crpojzb54+UcDdIdBBYgvff9T49Rs9cP18LXtHAc/DBrb/EPH9/IHv37PkEwUEgT/lYGitrMz7Km7QUneVPBkLXmo2bczl94sOCHhRQcCeZg3oHB1AeodXSC2jgH82AX9HDf67BOzIUuMvKQfDvnuZfZkIWraGD9xQ/RDwdxTQkkOnWgvoX15e/QsBqyjgs+XZ5BykYV5FActE0LIpRGAy9d0UomoN/7sv4JemEOVawEFLBbnKvoC/E0EpN3yq+gIOhLaRf2kKoVknh3nU8d7lYCoClomgv6OA/k4GmcqmEOVaQJJra5uld0zXykTQ/1EOpiRgIYKA9hLjdpUIWrBPImgw7D2OVVOILwT0FjjSai2g5WgrFgQgYBkFrPoCjtvsXEUBq0RQcZE/q76AVSJo2RSiqgh6OICIZUXQshxMFQX8TcDgFa/mVVOIci2gv8/+EQX839cCslh5VwStCFgmgirryw/3BcQ9Jct/CwG/e7qa7+9dYrWpymL5CVKkqxBEMvYqyDAHEYbrXK0SQePjQYmM5By+y8H4R/P+JmAcLLQwunVJNZIVpkM0DT5rAd2h94kC1h5KanRbePSn4z3I5I0V27BuuU5R/PysBUxveY8m7loVY/dEtrEUi5gmd5AsvvezlSHVZyDMrMby+Hkqhsb5yAmYdVUWYrq7Ndo6SJkccjUPifftGwrKkLx8rYnj4ctrV2sByyhgRUAMVRrN4ow3YcBQZ5xe1puAoZx570TQCTU/awExaR2QPwIpI80COctE0GS6/SSCllFAP21qeZUIWq0FDF1cj3RURMZ6bUU8aorPrxvFw5jYv6KAJPCmEHwtYBkFrAg4dfJ3OZhwdsYFOth4BiTCibHxYZV9ooA95bMWcGqEQ5o9Fp9E0OyF1+Fs9EkEZaLl8rbgPx0F7Ir19nc1WvnpKOB3/7OKsujtSGMHOQ8a2v3KtMsZBNqEsuhp/WXEtjmIoa8TWQzCJQi494WCWCR0WVUOpvloijQKjyBSScB0rx/JnRxk5k0tEPBmNUGYgPflc253m0nXjUyOvxZyv3nGa9JBvlF0E5gfnDLDyOLgAcLkkki7tqca7Rf+ZscpjyIWK4HYol8oNFFJEeNsKtgVAY0RCEiLBggn6YMTjdZul/m1/UhmYpMTsD0AqXJFeLDmkLeK51HAKhFUOoCAI1avhRUBre20S8PaRQqrKGBFQF4Ohl68PI5H0zb1dvVajkk9trd9xQWps1Rh4d5byqxlbJrkbHwQU4vcOnO7ZxBY5eVkGr0FyHnz3gT0bSpUI054E46Dq4RjIeJVi+fCsyKgv1wu6xUBy7WAwawN4l17eGbFN+8TBRQm+H1UT5ByLyJcn+4YBFRDTsCWt9yybefVwDg/qYlBtgaR9dDRqihgVBN/MArYkdv//s8qfwQBG4bxzX0BbzoIOB7hOTrZvbyHee45IzpaaxDM7IBAr2GLR/l8XZywLl6fL5ZJ68UE5Eib7tZodaw3AacxT1wcdg4GZbUZCFgkn7WAWYLn9nQbFFcAEXPH+z7lTRG0IjIfaWHQqu2ARI4HAk5OCQi4HGL/ezzhzb7DUpCSk6wbeXXzcCyI8sxh+WR19SIzbWF/G+8IAhoxCCZqzKLN3QABMx/EsqfJm4CpJoKAii+N8L70qQhq9zyVDrMtrzjKo4BP++BRtpx9KoIe7ZZL+0mD9/E78iYOXYyzp5fK1zLOQdrDbPYmYNJ4KLLJWphL765PXA8jwfXYrBjRbbrX8sl0jfMdrjyfrkwG+VovbC+5KSDw+sibQgjZ1dzsZu9E0Al7lIQUMWxioBLTa/5JBK3WAja2IOBC6tVptg8+BCyjgGUiaEXA4RZz8f014Wsr67wi6AoEvKyfIPef2hew8eu9/y4BpTomrH8HAb+9KcTvvoBVImhFwMMNBOyP1EeVCFquBaTnOquzhAfDSwJWFUHLtYB6oICA5VrAqjX8f0QBv6wF/M8o4FG7uFVfwCoKWJaD6U0njFWJoCUB9awOApaJoOtGsqDRRPwHAUeHDQh4F0GykoBlFPBLX8CqKYSkalStBewt6p8oYGsg+WSlIyOvEkF/E/A/y8HQoQ0ClomgX1rDl2sBKwJG0/X8CwGriqATT3pXBK1aw/9eC0j31kquKoKOHg0rDHaJuq3WAmqhbrIqCvhUZlsarKYsr6KAZSKoO1z0wyB5cgLycjDm4fEh4O+mEFVfQP1WrKpEUK8+w/7KKGCvdf3pKKBUlzp/S1/A705am0/OfDr34sTQs6Oxvl36FDGwPCz62dUYTiWVPCsFydIRrzhJIqPpRlXYWD8JV/aUFJ5U5oM8Ciec5DCV/ILh+2UUcB/MPFokAy0fW3LxJuBS6INA+QEEjIoDpqNxwqNmESff+mDRojnWWBT21KGhuvibiV4rECy4gICzpeNS4DWYOD71MzK6mcWqKGA4nIJk3jHTKSxCNR/veHmb6zV5RwHDkBTZ2MqsT8nzhffrQ2xvqoOghP3lcddQHsY4x+eXMx8kPLdwQheVgZAvXo7mwFupN6TMAdFAynCxx/btUYbjV5p6HlsZCLyTrHcUcGyOyAA5RZ8mQg8EDJYfAlL60POow5dyGaHVo3m3r4thA1MPQxmGnyigqD1UY9SQPBxvB8RrTEA++YmheR4+WBhe+iBct39QKLY0nE9SV+ZG7OZDSjqmgOm2jvMBj4c0WeMZiOsNYj5SkLIsBxMHDOT9sXuqITa+a8HC31YRtFwL+IWAau0lkTsPZNG/TUBAZd87VlFAr84J8pouC3KKNogVtm8p68RdkfrCsSsG575nVAQcFRYIE/HESG0hvAlI3d3SZj3/JZCiHz4EtK8gnyXdhNB7dkDAieo+abDY4PMtG9u7WSHumVDgZOuAOMGlpdD0NFbEKBKwPfECAvbqU5Aturkr5nSEMxkPD8dXJoI+lnqXzO5IDj2xhfNz25t3FJC2I/fKmuvetSKgv6u7czwvBhLZTYe3tl+AkGd52iQ2nmD7ek0wmJ65nSoRNIic5YNlzZhXRLUVFnuJ+yagMnph+9IcBOzPQV6WvEBk7TE6Mk0GAReTmSAGA17uploLmNaUMLRH7palSx5V9Vdy7t14xVBv69bIfcYgd5dHZR9ZotG8sQIB/QGur3l7Hai/5vF608b1KVqfKKAfKSDgsyE0abT3QdZkAuK6ZqjReHDH/kav5c9FAaV6q/23RAHFbybgdijUKXFNEDCxlLo5JgvksXlfwE7ImypkjknbxQSEutggS0nAsiJoVQ7G5eVitvc2CCe1QZbdLTRof1nq4jTKQcB2O/FpVXS1PPFyEKfZAAHPwY5H3QYg3MA7mHS48Vb067E6NGMhH1Aupthf6wACngQQ8GqtsP1mAAIW05DoZHdYPr3f8P3TTQJRj6HGpsctCBaJIOBK500h5hMQMJodAroeRGxvJKsgVeSN6JQ1tTC5NzhpFyDgPsLcdxIcs7bZSBOPrr07Xjd9Xg6nwDh7bNQ0Mc0buB4LJcTxn5YgrDMFAe93UaGLz5suuMZKNXvdcEjZyMf5jENcDzZOQNaBDgJHV+VNwMt8xNdC1kCyULjg+G8g4bTWA8GdE+bSu6bNm04U+P6L5USrfPUh4NoBUfeG8yHg7yjg5GAXc3M4xzh1s2sCxsUBCKgKhz6tbgaObyMV73Iw5VrAdOBkf+RawMavcem/S0C52f73lrt/SCJo85uH1rIvYBkF9DWDUqbdwjENd8WnHMzviqBVFLAiIF8LGGw3Xps9BoUFgqnDr30Bv0QB4560qwgY5I+H+oWA/7kWsOoLWBKwWgtY9gWM0uxWRQGrRNDdIH8nglZ9AX+vBfxCQBYykKhMBF0/nEmVCEqz5fNrImi1FlBqhQEINQTxnv3ney1gWRHUS8PVvCJglQhaEtA75++KoF+igNbM6rGKgGUiaEnAIJj5wyoRVN8/mVglgpYVQUsCBs7MV5ktJv9YC9irg4DOEQQMOrwpxSDPtyBnn7GKgGVfwK8VQXlfwGotoPx6vMvBlK3hq3IwZUXQMhG0WgtYRgHLtYB+cV3/XBRQbnab/+vf3h9IwO9eC/jCE5ech6qG0XjhbY1YbA1ovuyCfKNx8SZgPNjxVu+cgPLeY0RxE9MzxVxe2XLOdAoWIQh1w49tvLb4PE/EFCN5m8mG7mNo8oOuFlYE3PFl/CUB4zN5tiGbIGUinTTsb6jahpZfQCAp+BAwKw4xJXNDC+MkUP5BwDIRNLhi/+kRUhs/TBBJbYGAs2EdJLrxqN1vAkbnbtE2HtvsQ0DGQMCaedBpquH4q4qgT/MXATcGyLfnUcHJ7QiCLkdl1M96J4JGch3X6/rIjYqAUXRYqUZ/zAYUntsg7fKuvgk43iQgoJ8rkeGIuGfmmobPD5ZF3VjprEfJxWGsIqDzSGzyjQjX49oAob8QcD3G/kZ4uNBkrrNwPFdBdiHmiaA8ClgR8DmdDSnorgVWEbDMnEj70YeAo1b2jgKO3eUPloORm5L8XRGLvzIKqI5sOaf6hCeCJi+ZejcRBCw2bsqG3cGRNGtWYxUB2+69IMVcg1jZYDFn51avTs7BlljgrkG2TfArCthWQaLRsVcj7aDJrIoClomgtsR7dY5kEO5+j59kiyMQUNUy2zi47oPYJQf5zAjbWw+TNwHJCYSoKgdTRgHHTwvHQ87rSf1lR8JzfgECzjb6m4Dk91yD2StXJqd/lUPSAqHO9Om5Tc7d/xCw8Ho3Mh+cgJG0XLGw7kqkHhwpD6ZyTWadPYjmPmr8dYzjT89Cm4ZrVhODfo7tlQS0H4nCIrEpyCw/nxt4/QCBe0MQUGrvaxUBq0RQ0+FROF1RWGhMCtUY1rD9gVjjTS5MEHB/F57k5IosBrfeEoQ+4nqxYtoNg7bvUlUOhrYCPn/Z3d8EZIIAsi7b9zcBB3baEqsooCeCgEMa10Q6nPEAjHogZECJkv9sFFBuNht/S1OI7+5fexsuQUDL0NhkYIOARid3aSeP9Xy6mIE8RS8zaScMdHEyXHGyrC89uus3hfftc4/GfQfCncMZb70+eRgmW+X4fH4HARd7EFC7Zz6dx4y3Rr8UV1OfgmCHlEf9+ssiMq2GYtI6tHi5kuIxNKduOCCMh9jftkeRuQsPEzo9+nytIeaeZlCEPt1fBxBQoiI1NWVm0l0zcfy5WMjmKMwtOl0sLU8XKY8C+k4IwgnY3mBHIGkL49BKJhCw4ypHM89zjW7+EaRrXkFAweNNJ2Yxjk/kayHDOHsTMMENeDW1UBnRcSPqbNpc8KYQr4tKB2eI8717IGagSCBir4Xjxf5Ucz2wiPapqonTg4njDTuWT1d/D8INbBxftsb1Oua8/I6VgGwLh9l0CiRsf9dXDbPXBiEPUQcE7PAKpy8MS7RZJji+h6JszeCoN2imZIo4XbnZ3NxLnID6RRDH3bB4mK6BeccxuH3KwdzDS0DbA2/iMQj+zNbwjV/30H+VgE2x3Wr+LVHA7yZguRZQrxs8sZOvBdz7bPyuCFquBfzdF7BqDf87CvglEdSWdRBwNdG2GMqsAVmNAN8v+wL6QWtHjAQ7/NIX8EsUsNMQXYyTPRClJODFBAG19FcUsCSg7j+N8MtaQAxqThiMD169agpREtCf5th+KGRORcBgKatptRbQfk0/TSFAIO9rU4iyHEzZFCI4TT4E/FIRdHE4vBNB/c4OpCpbwxvLKYi5XmdyRcCyIqhnd/20igKWawGDlaTZbN4ST9RbF0ysWsOXawG/NIUoo4AVActE0LIcTBkF/JIIWrWGLxNBSwI6yaOfv/sCNllEyvBsMk9Zq1FVDqaqCFquBSwrgpZRwCoRdOrjtc3/nftHy8HgnuqI3zVd/dtaw/ecl0TGogEC7nYg076Ge2JqLEAe9QwSrZmn0TTr8PIsufKOAvKnMv4oV5jeNu2c0WwPuo2p9XhHAWMtxvd3HUU27lsMTf6lhvfn02xudJa/mkLMa4VtJIpjEDSkiaHdAAFHkmjRZBiCgErnYRvzK+6xMgoY5by8C3FSzpo7Jkb2tiCjMQIBffYAge4v703AuAayhtIT57N8YaowpRykcleFbLATr9iZ8lbzZRSQOS2d5kEDZGvJytVQerMRxez1DwJGwoVXJN1je9vBDAQ8iSDgvCi2xknIGAUn+xMFjKe4fhMDRBx3XiDg/Vn45G9xPcNomkXGoCNG5HevHwI+Y6dHY+sKAl5buN7QtEWzax3fV54g4DIQPYquTV4OpsDxvMIZSDlQPgS81GcKLS0f55vyvoFfooDiwHsYUQfPzLHfxPXt1EHA7lxyaTxsMPajUUDcU93OX9Ia/tubQqwW8Z5M/yjnwXPjPlhjBgJqQ07A2/MesXocn0jprWuMbi8Qwys4udpuN/RbtxpIsQMBDfMkMV96gmxhm0cBUx4FrB2ENmsarkBuby8z/9S+D9lFjgVS15EgelImDPk/8L1ILW5C7qW1zDAeqf4iNtPxeW+O7anezKBpsfhEAWsP3LPhgvfWnI3wuiSg2wABvfNQ2LKsJZzJeoy6obe9g4CTDSdgNwBxnzOQrH0IOuQ+Vzg+S+et60c9nFUW1nD+s/uKNTe6TKo/kHK/dxVUJu+XLTIwCc09+wVyqpduB8+gVGCBQW6b+XoMsmoW/sibPZBOjOMWaWMQkMYR3r9Hd4FGyzEIGJxHVyYtQ42i9MTXJ1881bA6+PwwHnLSRcsj6614Ym3Oo4CLJYg3FGIQWpG6uEf49X+JBzzjyFXysAhxfaPd60hmcymFvkPLiBX5uUb9VRsEVIo7xtV5D8Q8d2uit9iByCUBvamq5OOtgevxc/dUXf47KoI2DPbNUUD7sK9TOBir4uRpgoCjh+JVUcBpLwY5ZmMQbdd+6GKSL0BA6Wn1aGVKSp50TRDw8JJMyvcySLJwQJZ8lBt0THogUbIFATdPL6B1/QKSnW8gVPd4GNGlEPjneyBIvZ2YtFIc7M/egoDiFQRcHdq6+P/Iu5NtVZVtbdgXZEHMtUgSgaigdAiymqKCYp6BXv3/ho6x1lz7/K3typjnrNm+Ik2FAIWIxx7Re/IqiMzFFgQ8JSZINd+WDXNYsm8CMidLzOymcnp0bzqLn3d1YB6f6OcuNsiZZHKt3nF69Gkf6miPnsn2GdcpbY4PuVYwxPkojOl0qY0NNj8fQcDLUmbgLA0Z1byBgN3Cdulcx3N+Ph3K9j9ByPuDf0cBLa/U0AsGaP+bgPdr9rUWcG7IDKTBCQQ8twUIWbazwAwjFyRezGXU08TnWyXO/xCPQbTH1K3M3lgZ0ek5MFgSt+XE2vmR6KEF+H4ObZC1d5drFccChJtey9zsOq8mrVNNVRJml0tTnTKHLs1BXQlUE6SkFvrNbAZiznGT3Uzc/j7lw6Wsa7j4l0YB2/83BGz0Wsr/0wT8pSiE2KfRJwror/ogyzsdzC+l4Vtp+hUF/EwEXdkpCOjOpuIzEdRvqGNs4zHi+S+qPmsB3wT8RAHfRSH48/GPiaCf0vDvjKBvAr7TwfxCwM9awPdE0PdawF8I+J4Ial82uvg1Cjj7ay3guyjEm4C/TAT9EPDvtYAfAr4ngvoiW4GwciIoXoG8jumKuNiBqGGM66HMi5RYsjcLb3zC+bwzgr4ngn7SwVwu7fn/SAfzIeA7I+h5LJ406W7/EQXU/e73RNB3FPBDwE8UUGYE/RSFeGcEpbF9JOO8G4uvdDB/1wX8Ox3Mey0gzW/aVxTwvRbwUxfwnRGUpzqu/++cCIp7qt37r2sB/yUZQX86yy7bDgcfAobKrDzxuuHatPLnmiImj/KLgO+JoOK8yBLu631Gy76likh5gYDjGARcmAYIFV1zztW1rVFwknX0suX3RNAPAWkMAvYmbYeWNhnFZy3gTnc5rWZyrZqct8N3+yv6IlOmXxmsc+dDwKVQdBH0G+oXAak/5uxDwMk+Bkm5LJ2u1mVRiOaV0Toeakp0uoOEC34EAcMQpBo/QcDhzB1T2F/ifKI1yGRO+3LtYCTr/BHI5LTTryhg5KognrZ3QahYrnX8j4mg0ULH9YrbCifyF0YRLq65xg0P1y/uj/C6XSfO4U6P1ri+ipjKohrvKOC61vqeCPomoJ9PGQtZCZK9/HhEaYUR1Gci6FLWBvWiVBOikgSNt7FHi1r6DwJG9vabgMUNz5TwfKgLz1uUOB8WOxTd99ifhnEI3n90aX5MQUDr9vvqAuKe6rb+kIyg6k9H1rvz7ZHY6TJQ6NlbV+zcbdXIaTZq7BMFnD22Z9KWqxrwt6sHbHPbPok/BiBWrQUCzp8yY+ZCEtCZuyO+vdbP5LiWnMhYrQfskfggX2s4YH45B9neBDTTJ8h0XWE7cbYKmROnrvitO+6xjlpXQExJtMYABFQmGae0lHULG41ZwM5caESX2zcBq9XrRcNXAqLpN5Cn3e9dyOne0L7xcDZi6iwCAU8ViFut1h2W9bffBDy3QcBMHZZfBNzbsx0zNr0a2eWpr5Dr1PmvBJyMQNj6adsjLZt9E3C2AwHV6RHn81xjPDyagHSTzmPwLoIxYNN6q056s/lNwEUH9/A7Chg8hirnwz7ez8VSLYLCxjOq4C+FhksZBXRajwHbV5LMmdYr6NoE8R4DPLMoydUi2o6x/2IlCTiRUcrOCdenzA51soZ49rrLkyyCcfLbvxJw3y10iuoePm8HIObvu6eU7p8yEbTxwxlBW+6iSf4E/VIyWIJY+x2IsXNqIM1gCwJumplJx8VMRvVkVJAZ5VcUcHHI6yfeNS0QMFbwfmWLx/6oYiZlK0nA21V2A1kGAs6T74mg25M1pdx6yTqCWxCwvz0OaXMHoeLkAQKyitmUaSNDmc/a6LDc519RwPEFRN3W8dw+1DMQcBeoICDJiaS1EATU++XALM3MohMTIGB8BgF1LRUfAsb1V8XNuyWPf8JYcW6sQKo4Ur+igIuqdDumr2cgV1kDAXcyHY4eoKM4xgXI1I7cLwLuDiW2yxikSjxXo9tarp2crCvN3Lj2lLLXUhJXruWbxeh2jznXleTRBbkGncKjwzbE+SdjXI/OC9f3Wizx+ZqQUcBpOaI8y/C6zQjXb46rsB3tNWXxNHB8+ymjipKA84Gm7szseWjRQu2pynySq0vzWUM/dY5zlS0cr/wi4H4r26eMZKn4F8aaGxXEXWTTfykBO/83BGwO5M31/yYBfykN/04H8yHgOyPoeyKoqdszkCrVlE8U8Jd0MOEABJw41picujNln3Qw77WAViwMhWrbqsF2zDoQBpcgx38UhfjUBYxWxfTXKODfE0G9VuDRJyPoJwr4rgv4nghqtsbfBKxpbZusXQYC/lIX8O+iEI08S38tDf9VFKLxTcBOxnyakfePohAT76+iEO+JoI6zR/v+ngj6TgfzIeD/bzqY6S78ngj6jgL+khH0PRH0nRH0l3QwnyjgPdFOrHRs8ZkI6q04jldru//ICKpqx6+JoL/UBXxnBP0UhQgL5XsiKFthf+8ooDN1uXAntXzwiQJ+6gL+VgI2B632f10L+G8h4A93rWWt1adZywQxrhOQ5uYU9icKKBQVJNrIf7i9UQ2kUrwy4c9O+rUWMNgNZjf2cNtcri0DAbeaNuLNSOiU9Do6i2ZTkGjbRVe9eMlS6WIqS7tvsyl5tcooosotHf66XznN54bBAmGSw411+4uAQu/TFwGTqgWC/R0FDOW04A8BXye0J/T8bwJujCPa12zK9DWSgLpezChkE4OJrU0aP1I8IRIPTQkvXZDpFsq1hFu0X+hBVnHfQft8d6sLMSd8fn0AAT30uELULiChdTvatHTxDAqSQD3xoFni/G9tELDRB9lelW1TUHZBzh1GCPx57H+vBbQGIGB+PH4RMDwdywafmiDgOgbJQq0vM4LqIGCU7EBImbmNW33L/RDwEwVcWYpHvjUFAfs+vq9FLifqhibOl69AZD9RpuSycb34EPC9FjAVN5z/m4DvKKD72sjS8vXflw4G91RH+am0ZX9aXcBVejjS6DwBOd5RwMa9V6eJGYB8pvFYgiwLPGfFtia87nL9RUAtzXqF73qrnO3G6xapzUlfeIspCKhpxpnsjSQgP4GAxnpRJ6NzGQhyxmuQTS1VCoL9NwHN4NCgUQUCuvWN+0XAWUMfMO9QgYCZrHFGs21f8U78kbD1IcVv6GRoLHydsL+1AAEdLZYTRXcgIFsPz8RHdxBQm4GATuIPaPhQBoWntUDAaDTr0cgdYftvAo4tt87c6lXfsbn6TwLmk0uHxorWV/zwDAIGu+iLgO55DgJ2Iv8J2A5VIcwtCDjmizaplxnOXzRAtOPlVSd+jPvCH49qN3ZlR0MmSMMzaR+XnHMv6tDktcTn5wIE9KJvAtJgBgK+o4Cj5wrn49xBvHcUMD20VfEh4OX5OpNlrEBUZQSy91aHGlmXpI2rWH0TcHxagaxshvP7m4Dhuqr/vihgsz/4sb9VfjcBWz9dGn4fNSm0HJ0txhEIqJ/6LhVzD2RQn3Li5xjdx8WPQLKHzEjZPIBsePSDgLPW+sRXDghzaB/x/ukSxJqphUmPMAS5Zi1sW1z4dBrOQcBeAwSZ2HiObkc9ORFyBwJ2R+qQ8gOe24u7ig5qVag2XZMrjud1ZUbQfTyn3e0iJ1Z2s4Z54TKjZlYwJX6FbmJqDZDz1B2g/bdBNjB7QWnRLbmAgKIDMjXNvgBZQdi53kB7tLmcyFklulh4axBwOMFv9FrIqFxqgpCKsEGu8gDCbWUdxPMYBLwX6EfnCsmoXwNj1VNvi+32QU5slYVPdhPfKObK4puA74mg8UID4baXmOgmFyDEW5J1+yQBz5M+jtdYgID7QgWZExefl/2KadezER0ask7g09K46fVAwOtqDAIyScbZ6/pFwNhuZbnZrs+a5D5jVUlOGxDQlGP5Sy5UllCG/aWyzuK1BdLHyxmuB+/0fbpHNZkRNP531gVsdv9vCNhuKO0/pS7gT09ae69rscZDXaGsyAM22cQg4PJlKN5tRV/pYCxr9b0W8F0X0Mza3+lg3hNBhzQGAd9FIf4uDf9LFPCXuoDvKKCtnb6jgKuHNaPJgX+Xhn8T0OgvWPGJAm536Z0mp+Z3FHB8b6/I0AK7+BSFeAbZd2n4dxRw4ct0MMpfUcB3XcA3AT37+fw1CuhfCknINP2fBHyng/msBXyXhnfWW85+yQj6Xgv4SQfzjgLqdd0svMfE+zUK+CHgOx3Mm4CfdDDeJX79GgU8Zor4Kg1fDKvdh4CWoePzf68F/KUu4P2kHvD65a8oYM8NvtLB/EcU8LMWkM/czddawMnkm4DvohC+s/B+21pA3FPNxp9CwO4P31MnetU+BIyMGKQ5yXsm2WQg2Lqt3rh9wfAm3HogYH2QJfw4AbH8Uq6zMWfrivUii9MKYyglHNbyLwKu/Fhn4WitabyvomtwWYzXXx13yZ19CQJaN0MRvbnqcG2PrmXeaxos6k5BvtG2P8LdZOkiuj0qh/dCN6Zl6YBo6wgE6h3bLrkaeuwwy0CqNwFTb4v2p5JE+kph5A1k+pq5KYkko4Du44zj93cg6W2uTigYS5I5DvbnLYQk5BzkciqQiacgID13ugibO5BycZIZNrsgYYRe/cRfjIGEnR0I+F4LmI5BYF+1DSXcJMRl1NSmNLJ1JVjAAfy1UL8ngmqS0KNICWnJOd4f1LMGX8rk4N5CYyBzolb82kxHlJ5l1O6xRnv1XBAtbqSB0H0QdFtzPaKqw0QwkRlb1zVFpYh2IODiCSLzC56BXmsmJwFm2F8vlHURPR3tXRUg4Cws3S8CNuRaz993T7V6/7V40b+DgNpPR9bHz8eJLM2REz0X9Q5T8U2QyNu1wh3Zsk7dunUhuz2uFXTM1gmbOWsFz8myV7iTy2rHBs9tmziz+7I0u+vw1qp3ofH6CMK0i1LjIQf5ou4L5LLYIwAp5cIgRVdF+JRr+5LHo0nmWBZuuSal8yGgqasDPMfl+tv+E8Nf37wNhLesQNJgVGiU3PAMCBtjkDDQWw2aXTCK9x7X+onVvO2dHH/SK7zjSpaSn2zrZKVzkNaVGTufs22PJp6P/Tu3WYN53WFFZlqCdHNZFCNstmpkVHLianv3GLFqCQJO1lxORG2AnHR/9GmUbuvCG89AsMcaBBzRHiQL6qrGmTHsotd2ZEZVEyRkel8F2bR+4bUPtQbTdfm3VJ3h/LO9yrk6BQHHug2SrV71CrfWpUGyVA3z7mtcP+vUVvGM2uN6vwnYdYVBy7uhFmLOXI2TKb+f7lKm23FxfXpjnK/xSDrMX1brG2vJ9Demeq0X/rZa79jtIAvb3D1VEcclrsdvu6eUvvKnELD3w0UhdqzVJMFlOpUoBAG9iBFl6ztIVw1APnt6BLHaKmPz7hNkGp2yIV3buarMm3b9xi/PNranci3bQ6OR2bNSk261s6EkwbQamdrZ8ulRLnRlfhlmlTkO7Bndwi5I9zyCILacuHnNC7x/EGhfBMxnKchWzSgwB+l1TndPwfvvE7Vj+iLz6OasQUCrkSVmEoKgma3qIolkHb6xY4OAgwMI6JpuZXpnVdDhuGQs0Sf5yGzbINzmcf+OAt7V1KB7u4P9P3wQstsC2TbzKYjVn7gns9fPXMoaskgDv4OA+8NxSodghPdbfZBqO+9r9LDqaD8/5ZqZGTJKGAuQtjuSa/lyG+S7mzh/XYCAdk14tGu8cH3tA0hXk5mrr4MnCLi4yvbm/THtGxMQ9LDC5xvbtkfX+kRT4mkoi2rsXaLdogYi+j6IGtuXFsYVW1WJL113aR5eaN9+UKgsFgcQ8Oxh3HERci3kYYnjLeYY6+5HBdrfLP6lawH/Ggj+7xKw0xz8WA2z30vApvLjXes8nZLOAkN81gJOpu34sxbQr2pV9YkCvieCUrIrO6yBzoCsbWow38hBoHdG0FnNmwp3kno3tlmyr4mgnyjgLxNBHU4j3IzK6kPATzqY3ePqksnlH0Z957n7ZSLopy5guyoeZDTbvPhEAd+l4Z2y6zCfP7IvAv6PdDB/F4V4rwV05ush8/uGF/ySEfSTDuYdBfylKMR/rgV8RwHfawFddqlunyjgey2gX/RAUgrb4YeA/zkR9EPAd1GINwExNKCv0vDOsztUvGGhf0UBPxNBGyPs/z0R9Je6gDvruCNdD0DA6ULLPxNB33UBXQ0X4hMFfBPwEwV8p4NR5/SdEfQdBWSnBOf3ngg6uVpf6WB+LwE7LaX/U+uWfjMBuz8dBdQFhkPz1xPEaOPRzR8zECcNmiDQTZKoNbvq5DcSnUVloS754XjltLB8DJd0juFtRy6rXz0NA2QUFfGkKgxaTFa6EAcBkbh3dFWi6YBYVqTmPJN/zQa1yFACPcGv1VDjIa30niGizUtzeHBlI5qLVBZFyDXinVUW02KjyyjiCKSrFSX2tw64EEXLDbjfAMHm6waGr6KfnXhSYNubLUDA8do98aWvurRYuWjfc/ieqJpOyI8qTQmzIwg42B85LQ10/cHmXDZ4sLjOSLAWjpeO8fna4TqleLKXE1EPIJdFIJUfM0OELxOE8s+xSUFdFlkYVRDkdRDb8u9QkMsMQNqki3uG7BCEPIXZkg/zAkOAdQvvv93UDr83rhb5bZ+JyBzgeqt0HRPdegYLWwL7M9sFCLjoaEWQHHB+IsYzIPQYK4LVzL3x6UVotC5k+h5rBpIalTqjVb1ZV/yr4zY4+luQcF5gf109q/jKES6F3QMIediBiL/vnmp2fmq2yu8moP7D/ZTLjTONHlVN0KUPElRwCwVWp6Z4DeWRMz43rjQqXzXFrWuy9LokoO07INaS105snPW6xNzbgPluVyV+2/Tw/ttRThwdgTjmEvdsMBQyKjYEIfOhBeDkJ1UEnS0IV6dXm2Yrju1FBQKOnq8mjeP1QPGPJxCQd664Zy+OzOh5qecsZ5ZOi2qEZ4DZrCcsLkBANmgNmGtdQCiztr6TdhvJialNELBNIKjQ8prw1zIDp8N7fZqFh4HitaY43zcBR+4dpNvRusE64gJCabuB8HMHBNz3ej0ym+cBo8tt9kVAIxjUC697egzYeeu/cOuYaL83wfk+HkOQ0bVrzN8+ZWn7i4rzjbcgMj7bYcdxG33b7AAyEldHvNf2uzTqX1QlDC84/oW2TRqO0lrh1Q4g4N3G9Yv9W0/x1/P1kqkT1aCVMlWVIJdrCUcbENC8pmjv053lHwJOzLhT+FHyqNijLtcuBnKtZaY8Tux1xPB8HdsaC+uP2e8jYKfZ7f0ZawFbjZ/up+76sEVxraazOLfdjhnWVDwm7Y6hgBggQz1Kh3QazBlbPD0QZDEDATfLJQjIWyDgdCiGlD9yECa+glhRDhLmgxBk3BxAwDS/CsqSroyCnUCSpC1mdDzJUuViXCZmsVYtOhQaY/HjUJE5e1g27Rwfx9srIGAaFAvKbnKt4HZbdkzK8Zy++xemJJ2wXJqBZ0uCPkC6ZF9pZpphLHpydV1JhgVI5apFQA9tDwI+ZfvQj84oF09JRBXnN70cDcrOW5AorYOAzxnO/xgfcbw6+iXzsZUkvmQGm1earNtXof1bQ05kXdvYbtZLjU7m1VDQH+fc3I/QLxTdpyT0GYSrd0HATRwYLMaPPjGbhz4IZiyx/0JH+3JPXt/XWU689dWG6Y/VMRW9QK4l1HD97BM+vz3uQPT7HuTcrY5E2xvaN382y5152EZtWrlzjS02czU3j2P0q3s8zsS8N3UbZhW0bdpv8H3OVdl+b1sI2nTl2s0WQ3v+jQTs/98QsNvu9X/q39XfTcCfjlj8TcBPRtB28woCrhRD+RCwnKazT2n4XyaCWuPwm4BKUY7JaC+nXxlB3xNB3wT8ZAS9X90DOZn+PRE0bbHVpy7gZyLoCD0t8dKWGT/r+tdawHddQNcMngGrqvhOLKxxxS3QkzDtKDLS9qWtfAioNZn9FQV8l4b/TARNGEj0dxTwTUDvSsDQJx2MhcZ8ooDvjKAOxs3Kh4BmVmRkOX9FAR37uia2uvPCX5+0ryjgey3gJyPom4CzLjcVb9N7fhWFMA/R91rAeKdeaHJrgJTvtYBvAr6jgL8QcBSrluI/O/npkw7mXRfQU0Mcr3a97r7qAg7HIGCnln6lgyGZef9DQLZ9mIw2O235qQv4ngjqDu7Y37s0/Gci6LsoxJuAWrDD9Y8Kb/TbutZue9D5Q+oC9pQf7loHlGrkLw8gRLMFAq7H7RmtRzYIdthmDT7JZZTNaYF0oe/mPF+CPOn5pRYRP886bHXqg0D7myHEOKOEzzqlQX5FINTG00ZcqaPL8egAgqnbcseVAPtf3i6MhTNdlkp/oWuNdTKK8GJVAQ8jd0x+OtCLKB5huzluJ7SayYmmuzkIuJpmRMt7lxdRGpYJfz1dtKfYg0hdDkKFT4b2mHeQFSPcG3818P6FzIz2IeBYvTo0N0K8vt5gf8NKNSkRHkgXXMsBPxLuufkswfH1SXbj9YOF69EHE8SCgXzLlTqlREtB1tlDTqx8ZCZF1w1jojhXIy7so0NRgq46MKY58aynCppXeCZFxdZd8sXJisjrvPB+XR5vtnNHFAV9kG7TUhvcv7bHFCor7L89AAHPpupR1Hzi+2mNcLyAWwLf11ymw5m5Fa53W6eo/dKZaDKcj2KhvTQhlYnTHd9fcJTf56CO81vH2E5O+D7ig8kK0b67v4+A3U7jv5ex/nekg9F/eraKNlhfaFpSrXDHU3QEK73QaaXN68x1OMjggx9kgjzMy+Yg4HNfb5JzmvQZmWx6Y8q91aHhQ0587HbVhM9Z604mCFj4/QokYgdVo3nIa8Ib9fB5v5+CZI1ULUTMQRaF6l2atDm2Ozm6i0F4aNF0swQhF0HmcCdUhpQkIch2khk7nR3D47mZaUXkmNiud9+lzxsgUH07a7BHd1LS7HDoMzde1QPGziDUmjjOb3jONG4NHzUad5Ma8xamqnH9PHyRza4gnb6uD5h9BAF5rg0Ut3d7OKzlgIDD5R37n7gga9yo12jiUR39SozPU8tXyLopeMYwE2QNrFaP7PsB56/uXZCwwUDq4bGvUDG4D9hiZjFKVkItwlYX7280/R455llVIteTaydnCxDY76G9gcD1u1Z9jdaZ6AtayOtn8iPGz2SoiujKtYSDWgvkfvXwAGlH9R1rq5ZGsdruyLqOuB7z7rBH2iOpK654riu27Zc4/mUFAuZGxn/fPdXutP+QKGBD++Eo4KJstYnacmKkuQex9hfLA2lkUYakKm+mHYN8j1YFojUvIKBrCot2fgoCTtN1xVurGARrrEAg9Vg55ouDhPttB4S7q9h2TTynizaBQC+rbJjLWTwjcAdESjIQpLDtEe1CSUarTmSOisKhE56jbHHroMMpbxi7XaOpXCtouwMzbio+bTtzzuamjHpdX8chZUOMdRYYrXLzecH+TkEHBNTaINb9fAzocFewf93OHXN5yWaU0U4vFgcXBOzeXYPufR8Emx1zzVz5Vw9kXGPb64OA/T4uz4lVIN9mCUK9zhgL3105cbM8Y5vv8QzKLRllNBsgoJGjnyiOGggtZiDcQZVrIadDnL/uo72NsWy/meJ6RWt8Pu/i+m0UWbfwFIOA5coa09G15PGXIGvHT306Nls6S7gkZ7+B7+c6PeD6DafZyRwte23ydpnGkkZR5miDO6Mzv6gi1rcgYO0KUmfrPY43clW0P0oFXRnGBfEmyP6dBPzrFvnfJWCv2+38GaXhm8rgh7vW+f04JUOsjML1gyphy6GakBM3GXPFjBpsU2N4vX4HAW8L0pjfEVMare4Guhq7Gn3WAlqHxbRww/7zxtJbbJPqBIbiTou8w16uOP4PAto9DoK4bnlj8771TcB3Oph3aXhzuWDFh4Bpcn18FYU4yWSD77WA7yggtXfq4LMWkL0OIOBQoD3/WRTi7yigm248YhbD8FUfqazwzKTsMMNqC1JrAmR7LJ6jT13Ad1EIL1D+WRTinQ6mpqgrGj00U3FrDtrTuxfBV0bQbn+Ts02hpp+1gK572wRs1hHXT1GIDwGnSr/xWQv4IeB7IugnClie6IuAk5TLIg+NfMcmibr/qgu46MsiFxhjf9YC+jNHcz4TQce1xndRiPdawHFD6MUnCjj02wWNFz7H91V52i9RwN9aFAL3VL/5hxSF6LIfJmByxnDI2yeaEoijTB8S2C752xzkmikgSaOnMBAs1UWwz9Sch4/CJNEvVSXoCPmP+qAc0rwrjCJYjbUTVx2bkX/kuhKaLRBwt1A8Wp9UWQq+o+74s4+u1b15TIi9AgJmI9cid90zlEA95QE/vtIJzYOnrkS5oSW8uqVzEq1c1vVrZyd+36o+BeHJZIF5wvA4j1KQz7lritAOIM79ng5BnDqIt+IgzrlzJHJrV5BM1UG02Ug45D77ugirNkjnjkBI/6iDSEpNk5POFJcWzyuOZxxBSEdNXQomFUjb3WD7OC6ntGqdsL9Sll4/tTGcjszdNwH1NYjpB0Ncj01GwYeA65YDAvoert/CjiNaDicgcHQljceRGNFKt0FAX3E73HypE0pnA4OF6otA6Jh5tJrIDKb6AQRsLI4yL6LFcL5jfF8XftXJlcnGRaepnvjkjkdhevVUEV39rMOfKzaj+QlDGXHr4fvsHzF0WN0nIGT8chu/bbja6w76fwoBf3rNur0Z3smZ+CBHIwQB6+nRoCgd1At3uqyfWB5u78Qcoy78OJAEm09aZHiHvnBF616xWy6LKOgVyHbMwfqnzFvJi2NNcR+3bMRvhqUTjW+1gmZtEKXPcQ8v908QaNqe7dhuD6KwKweB4soF1Y7rNk1qaU249x0IWK/aFoUdDdvHCO052alBi6yGe6Y3ny1lFLJFw20wEPRkuMdPg8uLnJXZF/6g+QhYInC8ubYHyaINyFZjUZ3s9IT2nVcgUD0zFNJMu17QUwfJrsJWiYbZQKHlbR2wWjirkSNoUPjtCwi2HszqZBWlykRXBcHeBOTwnhKuntjf6frC+ewZyDxqyihmzQbhzMmA+afpTGNadOQUtyy1CK4uzu8BKpO5H4FkvQJEDRNZJ9Dq1XD8NvZ/llmL07IBArZFPWejVGXkLaa4Xrc+iMn13o3G9e6g8Lr12YlZDtovenFHobW+7rDrPOqTlTkqC2dtbJ9PBSe/VsqJtJfy9xGw1203/pCiEI2frl87OtdbFHVUXczXJxBwp4Mo+9lSTuQsQcB6DvIVMwKhzD7INDkcLTpcdY3FWq0OAg5Ti+4tPN6TUSsns83w3N6oHSYWLQME7J4yQZdR3WBzR0a53Jdw6TZ6GMq8vlIT82lkY7q6MyZiR/7HGPog4HHhgZxC5IlpPOwF7d1U1hkcqwMzPV3RvjuBgC87y81TyIZ0G4a6iBsnEExo8ZhuE5mBs7EEgaxbGtBeCdGe5VpzzMOjD8J1j3qRhAf3ZuZbi9F9KdOxWFMQsv20PdoZXRDvYYO804f9TcCqCVIeB3juZw1L1k00sP9eN9bpNEC/E0/kRFhNoJ+4W7hTF64LAvYV9KuPQc1gi42nLs1yC4Lthj7OPx6AdJcns+gqerJ0fQ4iN3f9CT24LOLQbYCAU8vF+T4fOls4Fo6vt4VH214bx5/tQNQFPTrk6xjVzV2t3Jn5U53R4XkGAScbtG/yTB3aZj20j21wvNHCEnR2Euxfj8t/JQH/Xjv0v0vAfr/zYzXMfjcBf/rf1V6En834nhjC2+61bwIuGobiz+7510TQWe2iC9eM5dq/QTElS9kYgoYRRndvAmp2MWO/TATVNP8fUcBfikJkC/GPKOCbgBPNQe90uz9PbFRTw89E0A8B3xNBPxlB5/fqKyOovl44wu37aM87CjhunnXlEwVUXtn0EwV0R0uQSbkd009p+M9awNbxSmRj2C/cVdNtME2UXwQkfgGJ2pacCHr7ayLomZXZJwr4SQfzLgrxCwH3dSv81AX8FIXo9t7pYCKTuQP7+V0a/k3ATNFuLBnZDRq7qsXcRvObgLwxsIpPFPBdGv4/J4JOz0tWkLhUX1FApzMeK191Af/KCPoh4DsK+Cag7w9ox8zFcfs1EfS9FrBiZfGJAnpe/fn7CNjvdwfNP4SAxg8TkO1cg9ZOprPQ0ECo58HyKDrMDBb0uiBJI7A5Ld0aSDTsyNrvTXSl82qH4dIwketuIhvDycmaYfhz9DR+dTKOgZJjgGD9yuF7O/bJ7Y9BImcKMq2O6JpSz2VFdDqrS96/9kcU2pKElQ7yFby0ab6QRRyiEttXj6Ukghzk2su1ifUhuupUbZpKkN0yEHF5NDF81XQWPGQdwn2ojml+k3X+EhnlWjvoKhfNJo6fdUC066w/peA4kWv/UhBoFV2HRB4HAa0kJ952+0SxUeH8LybItN1h9Jpu5zj/gZVVvNEEEdfKwVCic4z97/eSwPoY58/qIO/caU/JLx8g3m6cL7llFwFFSQFClq9yx4PTMSHXgBjD1Yo4N+TET29gcRZ6UxD0EwXM8EwKZg08ao566n+igOFAAUF7dyug5WkAAh4faH9tLwyKZx18f+cU7QvMzKVY6WI4vAvKAU9tmY6HtQxF9M/YdvPMJ3EWXAQixvX6ffdU/8f+qvzdBFR+uJ9KZDoToxvXmbt8ggQ9p+QgEIEMtfq6YuPWpCSnHKgsWHZAOKt4dNFP6X3F65YgTey/6qTVmiCj1sBvJDg/KtLYsV741qB0ePAQOnkirDNKo1nFNL+t4R7B8Crst+sNNukuamSdFY2JoqMGfD2e9GjEuyDQS0YF7zN7RN75AbKlRr1i+2Yb7btZ+I1fZdGDCat3SNe8GvOHa5CrKFsdMufagLmP+yNnXYvptFBEXXjTGM+AuHnVKNhHdRDzAIJVqdHA+QiVRft1GfDh0lIJNwaOvx2AmF7gglTDxUDxXzUQzNGOIJn6UkU028qMpbNZg4YqTjk6z9URd/rrAem3FYjonN2As2dskKhcEHW/mjnspMjCKvNYEo5wvvsxupOJ1dSKIG2h/TNcINLubZA7bWN/DQ+ETrJFv/Bseb7zuWISWTuNBSNSHa5u6g8QtlNjVN3WA3Y0LJlyKeoWbk2T6Wnk2sbJ66IKwdcgfrWP8QwSspbpa+o6v/Geav7Y3yq/m4CDn44CPo0OeS9PF4tLK+uY4RVk2fRPjC0Kt6zM/hmDs2OB53A8i+TExxO2C4o0lsybjwY/aO6IbjJcMHfP1dLcykj4YSLw/tSV5NocQbDrxRAL5wLizHp4bp42eFAnygEEqcrrhG61mIm5OOWBaXZKh259EDLeZSBg1FJTyno2SBWdQMBtHc/t+zLmYq7s3NykkzukRzXRiwUGNiMzcvDcz2LFYPGtBQK19TSkPYZ+YhHhx2gOiqNLhXvUlfmcgVSbk81oq6dGsTACbWSWGBRRfrqBZMcbCMhC1aOCywyep1XWMLMgdWmzz0HGbIX9L7KrQbswwPnkc5DtyTGWPjUNfN6/oz1n/H4pq/VB4LuMWvYH7S8CxskC16Ntty06neTE26AJIvfjeELnqY726BY5piEKQZmG7ye2UhXtXWYe3d0A+68G5ck0+BAE7DXxdOvKtYF9OQ447GZqEe/62B/uRoeKuwUCBhbaLyaxoNPTBQGd7N85EbT112v/qwTEjdUa/BlFIX6egO8o4MxYfE8E1cfK10TQTxTwPRF02C71wvObWYeVe2tGo5ZiiM9E0Ca5Exp2DyDgwtGrTxRw9vorCthm8ZHMuzkqvCAEWYpZ8Y8ooPxz8kPATzqY6ZR9pYP5rAU8744PYqzHlV8zgjquIz7pYP6eCPqpC/gh4EZOBF05MormZAsy6vk/CPieCPohILup4lMU4jMR9B0FfBPQcxSQq5G1819Lw78J+E4H88kIanpl+MkI+kkHU3+0518TQfcD/Wsi6LsoxGct4DsK+EkHE+OKf4pCfNLBvNcCvgn4jgK6hYntNwF/iQL+j4mgsjT8eyKoW23zhHGN5V8EfGcEfRNwmIUgdHYDAf2HtaHZ4/mbCYh7qtP9Q9LBdNkP31OdtG/SqnuTa904iLDn/ZDSFu6J0G+7A65MbZMSFSSJHN098dM1G5Pr3zDcbA0wXBqmJbZ3BS/E4qzfuFFDVxclR6MQ+5wSbvSzgPz6GmQatUGqRcBcSl9nkGe6UE/8cLMmtEqO2B6yPOc1OwahDo4hojCknG8mYkVhe8VYkCYyfUpxDWnuPYdKdK3cJd8/hUWxddRF6O1AzrOHroV4B8PZoCPX2uV2QOn4jM+/CTjalh5RcjWKMK7lGp+dXIvW5RJEuqh0k3ULiaJFivNf3nD+97rtU6jXDCEmO5nBc417Mry85P5eOB9zAhILpoBkL4YDdxPXpWBnY3tLVcX9KI6IspuuBD1JyJkTL8jVxkyJakIjvjmmEwzkO7wIJoeKuDOXdRmtGmPRtS2jiMAiibGManbamSxacYwpWdU4iwYPdcBPvM9A7J6uhPYJ35+zAFmj8oDvp+LgwzQvPJARQx3RWoCojwsIuVg4GDM0Dvnodw1XcU/1mv+VgP+SKGDjh++pWz3q0DDK6op/64EEg606Jr8Wghi3fDZgumm8yLRklMvNQbhD/KrRMM4Hhb+v0INUpatT2qvj/XtGHd4u1i1yRr4qAqVZJrzdVDiJOAYp7aeq8XcUcG1Hcv3rJhvxflemh2ltNSUwUjXnHf6okz2XdQOLjvz85WiTuHTweV8WISMP90AylZHpzK+j38iNPmmNKcjm9vH+26UAMdcgm6tMQdj6PuUUcQOEHWg4XjWKZeS/rxbifsU9GU+NNo2UDdpbdsuKr3oya60b4f1D5VGxU73A+a2wf3dp1G9sNFFByk6qKsFwV+IerWZt4t5dE+G0g20NuyYvw3BePO54ZlzzI6fgvhwoFKUgXH1ojWi+1TUhaJLluMdBzqC+0Vmoy5kCmjYBYdcnkPTJQMiIgZArvu0rfl08bgyXfERJbuPz6QivTwdGRWq9WVP8QMP3t1yiff4m7BXUeE9MVUHuqNECOdUHSG074Ia3z2TtUaj/N95Tjc6fQkD1p9cCTl8dCvc1vZifChDL3ygBHTKFiSS+gBydohjRo7YDyeIBSHhLC4u2Mw/kmO7XA24c2Zj2gyVer9l5ZY5n6KfO/MmUudsEAZ81N6BCdECOuAti1hp4mp+bxGSUDSTa1UCeo2GyYuGsQb4eK6Z0q4OESTbKl+YgjJdozwPbuwtp5i2TUb3mgBeJkmU7c8htiw72EKR7yijf0enbtFs2QLZ508XxSiWiwpPtv+LHa17lX5HZYqsrSa7gfJ61ktF+dwfJ5q+czNMS/dgV58sW3TVe13jbp8sslvt7qB0zHQm0PzFl1DPE/s9RalChJ9j/9AWybXvtGZ3lxNB418pBuOQK8jktA2SVdfyeGzWk3fyA16Oy7JiVvH43mW4nOcq1jrumYlOuXdAex9HIbNTaAW2PS71IahUI3u2C6IcmSBzfZtjGcKJLgTXRQDrXPZnRyp7R3tmrSlK74HpjbDulvb0CgY0E2+MqDuheRmh/h7Llv5KAf/VL/7sEbDSb3T+FgP0f7lr/nghKYURLmTb+Kwr4yQj6JuCk89SLTxSQcvzMR6OjIajkGmf5DsOtaXGeCbe58hpsX7lfBPQ7ohr8QkAXt8Xo1yjgm4C1IvaIr11e+EoNd+vaYzFp68V3FNAZlF/pYD5RwPdaQLXfdJRfJoJ+SsM7DPu3ZsUXAek2kKXdq+vyi4DvtYDviaDDFWfFZy3gaITb4p0R1COZvuW9FvBNQJoVIODQbme/EvCdDuYdBfTiNcj5Xgv4jgJ+0sFMy/dE0OidjgYE/DsdDN117fZZC6gFjaHySxRwdq59E/CdDsbsMpPhrPPTLwT8JR3Muy6g+6z+kQ6GRgzf35uARs/7Xgto1suvKOCnKMQ7CvieCPpb1wLinmq3/hQC8h++p0r8bMl9PkGmfAcidPpiSamVcny1dxrxZ4auNVKAHDEeqhWP5vjNeoM6hpebCMOtY6jMKI17QyXQpkaDq0f8xpevnBXiMgaBxq0swfDKZEoYuCBYgl8yrV++KaJ5CoJ1j9cprVcLU4RRAwSb2plHsd8DsVqr6sZt6heEBnEmelml8fMrW1Dav49ZsCrLnNun45jWW3St4Znj/dFFjUjM9iDogON8woaVULrbg1z6GkRjKzukRb7B+bSDasmTbTGhdYSuLhoMvYTP5JqG6LCQa+3mmsP3WyumdHOFxN6l7pWiCPCd9HE+/hHkWi/6I0qdPQicZSDc4YSuORidzSIan/C0GJcWyHebG0xEuabxxLbXFJdPvP+s0o7XnKtDySFBH+m2qhNXz6lNSS9H++yptuOzlgDJa0wHWT23w6NZnJLb6ePztglCFsP2kOgJMofFqwr4eVv4tGhf8P3AyMTdDAQnYw9iz5iW80rgeoS8CUK3fWz/vnuqM/hTCPjTdQH9i4Lxo2OCRLt2ueTjFZ7jdJvqhfBCEGIsJ0XN9JvOgvHF1XjNBePnxR4kUsNHh/lry6T1WRYOCZ4vzrsnVaWQGVohApZB9uw6wj2zAkFazTLgoaKAUKZqsLCsQL7jozAovmeGEMsV3r83BSP3GKmKaO4loQ6FR9TbgTyrI4h1utg2pe27KYJXDuJ5h0KVhVBAtsMCv3FDtyYgmAkyOs2ScztQRyTMnSqz7KoOZzeZxdfq43yWffxGT0m9RhZH+8QF40ie3dCepd3XRGQ1ModbkpyrZKSifTYIq6RyPe2xwG+27oFgtjHpkfGIsb92XBK/jUC26JbgHleC3OHGGMNp9z6tFV7mqJwnejylxbaU63vlelqlYAbINpKTsftlg1/avS6NvAKEXC3VHXcOIHTckITkO1nUoicLp9RvWhFt+u6OdzqTFk2esijFwcf7N9s2I09RBoJqdVxvNjgaFFQ7kDssshPaGzu0ntVYEd687LdNrsY9pTT/lLWA3R8uDa+mrx75ghss6Y8qbqaRG9F5dGFFsti5DXM0TceEHbIi5hkI9BjjHnnMXU3ML0bGTT0VNhU7F+TrxRvHXHViOTF0wUXylOQydyKi220AUpUvEK44oR+6aoIXMbvJUub10qZL3eAsOfe0pVn3rRkdwwdIOHTz3Fy01DWdu0emLBo2jcwgsyK6c2Gy5E7ZzexfU4uyjNB+d50H5lK0Xbp6saEsqpqmmWqjiEG6Edr/uFeJ2W1irHk8xbIowxAkcvaM0/7eQPvMHe3MdgvP+fPUxfHrPl7nd4zNzs+rUSwCM8f1ia9yLSIH2e4dd2AWo4LRbTvE9WJbeb5+5tLGuoNcyVALzC06EDrwLT4/1kA0y76CpEf5/lSWfq+UwqHsiX4yGUfYX7DEuGHb2cq1kU/sr9HDWLgYzXVlsc3Khmkv24I2Gx2v754g46a76NHyKjRlfpYZP9MVjv/ohfh+MKzQTCI8Mi9HB+cT+djezvogZRTKDKYd999JwL/uof9dAjbbjdZ/TQfzrygK0VR+umudXNyviaA+N6sl0w5i/jUR9O+MoG8CUrdTDthMLon9RAGVbsWZ3TlOaOi8ZgVuRm/AOrKM8puA3nKnfRFw1h6BfGYXZAnuINQ7CugmsVsxvlN9mg1kUYa/CfgpCpHsvglo33WTuW0PxHsTkF/CKftMBHU2qfOZCOp3lGrEFgs5eV1OBPXdZb77EHCcbYbisxbQbKTeZy2gfx+4nc9E0E9RiK4t08VY32sBPwTUAEu098QF9Rba7VcC/h0FtKsRiPmOAr4JaF4SU7i680zY1ImvZLTw3PD0IK9+XQu4mm0cNrKv3+lgWnPsPw4s8ZkI+kkH81TTf0QBJ0N2+kQBvSCQUcCWEn7WAvr3BgjYuPb/51pA28pxfk35/93KTbGdTsfi9xIQAlT+60TQfwkBf/rf1Y2axRQSHrWBZec5XxTHE7kRGxZhuaeEJ/USRBz2QJqi6Q643m8H5NanuhLc1iBRVLcDEpP5hIV8FSR82RU+ebOuKcRYbIhvD+WaVlPfZFGnU+341YyJoja3RHg6Y3hIK9fD8GtriWjveCN+o3RO63nBi+BU24B8h/6V0kffVKJbqAXci9gGQ4HAEcFt4p74MwEhgw66mrD5BOHskbWjyEbnG16v2pLbNvpdr1RBzpLyhOcBuurVLR6ycHrajPi8cZxReByBSK+Ov+R1TQ1ByJGpCEVoN+6srYyW6w0X0a4NEi6v7oJW+7tZBIsBSGuvChvDWd1UArcl0+HM8BuPlcNIhGpljPjDLDNayMx1wZlTzucTXNbFo2MW4mFuOL9P+7gepI5YJDbPhA8nuN6ecgOJX8lT460+yBasnyBkawsytwELWpdPvK7uQMaTHJ77+QvDz8Y6H/DRsY3jU91gwWiM9p/XZULeY4jjVXscL4rcjOZ8Ny7Cqvf8beuWcE+1u/81y+6/YyLoj2cEHSwtl8KoLms5mmWHU81d0aqx4BhvddyE75exRqvJlolg+ARxmqxt07q+VEGIm7vkNSedktvgwyJ4xkqDq3Fp0VzVQZrmKw+4P8Pwc1Hb6SKwd2qHKx6IJbIjfqPRJCdeb8mo1PLKlciZVQ6f71ObXDXTcQ9sSOMjdD00N+XfJMvQzflqHQtaZacxCzW31Lg9uTKKTBkVMxSt4s0pfkNLuwsiJV0Z5ZPZU5bBSxfiLCdeZnrbp7BkrBCaVt04nfoGiBnL9DLXZ8UPY2ZSfF7IydzH8sa1dexSHB1AWjvB+dcSEEpcfJCVMhDMmmQq+WcHBB5OsoTX/MKihfbkikiXOu5ZD+cfFAeQdFfD+9uBgmfSaSTf/8I9GPTYkIJ5F+d/Gmgn/jivB2Q9Ur0Ij7tK40mK4XhsrusMg/xSPgPKgFb1Ia7PAI9Avt9fVUpnG7QvDOXfOvdiCPJaOF5r71a80WYjStOjUURhSiBhlQYU785DRZy2v/FvlWarP/ivawH/JQTs/TAB7zOjTsljaRSxkmiO2TnYCzrURlzEB7scmMM1iLJ1C87mlUy3wrVyQvloqimx45ZkktMHeSKVF4k29TrmcAAinu5zE4TS86XpT/Abv1ctzhZXNyfTul8FbYtsKObxSN2ZxsOd0l3ma4r3KZ3MxUpxaWuoIGEPYxdzcMKtdRzV8Lre0jB+VGSRiFdqKovZGETzVRD1ei5lXb4VCLfIMBa7DiRJDw+8P6V0QRnb4/iulZ/MvYLf1GEt093UZVTRE5ZJm24PJPMfT81sdjJB9/sIRH2ciZvdFch5TSXRzFsVmBf3GFGOQXER3yxcL/0qi2ZcfC4WvVLbmZviSHSkGo5ve5SbrxnGsvlO4PP+LatMNlUXtG/knMWLCfaHsaBH9+sS+1McXN8lxzPunhv4fEPRcnO7tpd0CjYg5EnLBiZdQeq9PsP7uyaO3x29arR2El0kTJJVvcsMottUF3PlCDLTzQYZd2dcz2tQ4fqfShDaWzExt5Jy968kYPv/hoCtrtL4U9YC/nRG0LR0iYanzCio3daWLFXVJTnjPhP+pqw6LOniDZMzM5j3GucaO89wm34I+E4H43pHh5yZ7jJvsvE5e5yOUzKvMRPubffU2Kxdnj4EdKcTjdhhq6xJ824gyMMpGyxKLJ/GZmIyf7f2buywseekLlOm0MwEqcyNWn0I6L00HK9dXdHjNvKp+GQEDeZXh6zGSVfc+54CZg1xG/KAmcqHgMOVugKGQK5PUYiipvikT1Uu4FWcz3An6+qNIpNRsMTrQVxkNO2HvPAZB8FWXBZVkGsBPadPN1aoGH7rDobP3kGmn3mvBfxlIugXAfEYpOUK27Rzr19RQG9PFds6aeOrKISfPEfsoMnS7q0JruQwpQZb3+KARtORWfijFo4Xq8r+sxbwQ8Db0T5/ikJ8EVCJIzI2NbNw1y0t/0QBuR3jepCLp5VlWwUZhzNXqNXwODM62B4b27Hw85vu/DYCtrqN/55s+1+yFlD74XvqdLBPtB4eQCbVwfBKG7MeucfmBMSZUoefjkVAc2UzFlG2B8HO3WJD3vTIlPCRYbh3F2VOogxdFp7nQ/yaF20Qwz6BQDzzR7x1xP6D9doSomGDOP5TgHyLPsi4UzY7Puopc/KXgc2ieRPDxW0AIoWX1VAJM+uJ4WSn7BJ4OGYi6mgNWQfvjvY4HhPvUuqvtC8wfK5juLeovXY87x07RL6C4fM9A3nc4nqllYJfVhQJkFP13Rv5h+a4EOOa4XBn5Ia0GLVA1p3POW+rGB67fmukBIPjM+eHit0pvW6GSrA80onvov6eUt0ZMXG38x0ftNsg3C4agZB37P9Z4J6jpXCU6LkVOQ9W/TMltTNTgsnRI04PUZJv9iwMlx/PBg+KNKZ5824Xwfzsy38/UhcEfllKUCo4f7XbX1FSHcEFjC4D/txfS1xvb1gIpw9iZ6KQ6WIGpgjKTO/w46O/IG9140L0uzrGBlM1p+Ayw/dRdPUBrxLc44HDZyyoJ/7vI2Cr22r91GyV303An46sr2ZlQX4/N0R4rYH97Vr6oiDY4ju4zcsBf2rKmOatG+6JZRO/4cvLnVNU+LoS4scWcCU+LkCilq0ELy8E69d2SGGtkn8biE3At0WxoNhr4jf16OIehGgM8pOuVYR900v4clcSrabFCGRq5R1+ufYT8k54/kaPFkjUWmdnWlmbIQufCsjztNBvLOblTAh0CSO+WLcnFK5UEPFpG5y3TnZJ7thiLDom+YjX9CtIW+vgGbC6ljm/Lt0NhUcVv+n3b3CyBWmj6xXnHwU4AHEX+4tUswhqM9wjna21pvkNDcLZgIS6Fie4Piv8hjexO+DpJjYpCsamLDRTnrgqJ+Ut9Cnu2bQ0dvxwvSa0uuqaCJNBlXDt4WbkpnuuhCMV12dnq1OiHY2U6LjboD07OXHzXAOR+xE1eDJFvx8Kmf5FdEFM4fe3tOw1DCXcHvF6HIPQoXHGdtTGPRtWbEpeGOhF9LrnS+5dMA5ZteTfSl0Px3vWspx872ErkZ09T7/vnur0un9KOpj+D/9V6W2FQfunhzFEqYIsxw3bUBFjLDFn03xknmURhtPqDBKlJQWmfeg7dLAuerEwGQixCzOQ6NozlWT88m/mfs0mdE+WVjG/bEG6WiFldrTw+kEH6RzCPbNN+yMlXnrlzUwHkkzhAyRsPKljpm4qaD+am2yez7WGWXvZ6B6GtaGS4NewM++lktGery0Wj1eVYw5My6Z7aINEZVQNzEoTa7rvIlPErUw7mX6BsWZh7XDz+zu8TiWb09lbgLTGC0QcbvCbvEQmLxaN3uZkdkZpSNtqPmRxbwjCVns7pZxtQLJVTavMRuKmdG4pXMydBYgWqQwE7flmkbzOG80cV4VP+boFEtdGaP+hXixpu2rh8zsG4r22YkNZ62CyxbRGN1Md4Rl1njbRnt4CRK6eIqDdq4HPR9eqY85z9NubU4sV82ySc3NLKaRc6+P4V4xNze1D1egeubKO4B7kGwwwdnxsu4zFnZQSDAmtBW0VH9dzJ0ndF/05bR0cL77V1Nu/koCd/xsCtnv93p8yEfSn1wJOB1ePrMHJULzZJD+xURHLtXro2lyu0YC5rdSj4W5iCG/uVJyxneuRnRaMeWqaE9t38VjQRo5b+GZgEHsNlBk5tzkryD7oI7ZUMFxj13gsvGG9Cj4ZQZnSHhduK3A7TNfVgJifmcLjmV6xeQ23hV1LOfO2oVxbF9pPctIJSDUJNIeJVboh/W5PFb+0crmeX0zR3ouueEmYJ0x5HX1iDYb3y589K+/oGqeT/VB8CCi2TNAQfUzhy5RwzMYz6ENAv7fa5J+JoIYiJ3L2OQjWcOItTZZtbD9lVPTetTPi0W0oyDa0LwLyhT1kZNk6iOZaK7QvHTJ3s/Z2INn1DgJ3Qc7wpDVYsClbNHuQBfKd3lHJI86/7o2E6y6p85kI6ihjU3ErK2+wKhGHDwHdI56n7HnOrjRRlxNGi2UeMFb2Y9KCvll4Whdk9Xa4PuZuZTBf8XC8sYrHCHfbpvBbC5BP8Rm2TWesuP71Gfw2Arb7Svu/TgT9lxDQ+OF76mhqGi36ylCJzi05Gt4nguLLyi3CZwKitcwso1XOZkU4OeQD3p2oCi3Xp2ER+jO9wetmVtHyGAdFcPLiG58r4kXrtu+AHBO25L5w27R2jxMlWB+MJXds4VNqWTMRjXqvAY+KbE+BMSMmstsLn2+0O+Qdp5MiOnrGiddpN8NwtDMV4cXxTnxApFHIywikcnON9yt0pSvXBMmaVgPD023g09yJJiywOhj+hSpG4YtHb6KE8RqE7IQNjdx+5jKRhkrF17d2TksMSkXI0DFxi44bcuejqYjy3uvExSlXaXVojZWwM9g4vElFi+JthuH5rPPkvFsoCYXbEoRdlNWA13vXCwkt8UHSWRjw1tzqUDBum0VYHxgBn7aXKolzAWJrz1eHx4//j7y76VoV5xoE/IMcCCoqQ9EkAoKyIXzN+FCBoICior++t3Wqn+4e1eQ+z1tn9aDWKo8KScyGfd0JCcZoMpNACsZbium32yBpJysk4e7iybR1VhdwjAcjfqBAT9mo0IDbhcHD694Demnx1p1kd0OE+J9Nm6slIGNfXqxfFRI3fvUA687mocUloKPbcgnHSvcx3ffJ73tuabac/PM21v+SiaCTH46pdemv4LTbUYmfD++aHik9QDT1kN3bp9bTjYfpW36J9yS0Jki+dzt7QBYt8Tf2hVvTnt57iM47j/DbadbS4hrdIC8PpsTJGGNkFEgdJOuDzsPb/K1Q15AoZN3WJkGcYExhyB0h15ODCJMc2W8FeF0P2BqJOMrcngYjuoK4nWOM5Rvss3rtTMFlhi8FsvnKaW9bIRzVEUMiWZgPSky24Di2MeaXTklpdEISHu1AF76urRTqDBxj9m3uuX/1SUuv01cEubOgePzLpKbr/OVBWis77t8NJCJq8wPpjG2l4MCKmI4NfoPktjRFuJGQiPeXdYDk9TSEv2hXKtUC6fs88BJ4IO3rmi7PpIP0Ym9IoOfrlt7Y7I3kdg0SzhZeTk823mfSnXXgwULG8uQLh4Ljx4YINvVH+zUZ3NNsJF1rnBU6r5YTCNIAf6996WJ9Nnhf82/HLfGdZ9XT3d4J4cTP+Pvkxrqg6lUckfAfUwSn+6anbR3J4K5tTvx0TeD3xdRiPv1TCPjTs1XOR2sLz8BGwuD/KKxWrA5uz1wnKVkOMcsvPIHmeWQioi8kUHTSHWhv1QZzRLxPsEhCkpUfDT9vSFLLfO27YuZmviPxNQeVlfpKwP18NEhyXrqUxacv0ahnk7S5vRR2184B9AE3ePI6vX3mre4xlP5k+yVOaTOjx5jopcYUEfPfGnufnQaqUWqI+HktevYiSwe+9iGpE7o5RtSrg+f9hQS1Dm+bUeVVw90+Mik5Fe+CtaPsDM9IQpImMyRRdz7v4L5ebkkyvn5yVmUihmu6w/KmHZZ/BOcK+naChGQGHj/fkBqq4vwlr+lqDNrlt75Tnadm7vZsclkGUPP9lsTVyLXZmJxrOC8PjMePB5IyffAOCt/ZSkk0XiNBSXOB/oK5ZkSnSPCNKWVQQbTlkbMuc+YdxID/zBlPq03hs5ttlVAdfCR6r2D9isOMImkDJOY7GgpmRFkC5S3D8m36YWAnb4ntr9Atjxf70mC+nh2hv1FGYn/pqP9KAs7/ZwioqIt/3nL3XzIR9Ke3hn9dZhxs94YEHO7QYjCvzmA9dkiW/Xe5WfPkAGx4upEc+1lQoo5mHljbI77uV0iQ5prtge5CR/Ju7BOTVsGwtL3vxMXV9G2Tl2zdwB6l31E/D/JfBFzrhimB74JGUnYPQJ+3TPL2r7dMXDPKwFrlVLjx5F2QsdlgkjV1kHSnEMl5JaIGOx8O/BcB8/VyD+vRc0NgmOLxi/GdAx0TJNnxqPUo1aiAdfXeSr+Wg3EJhqk176jkKQXg61IPwdZShjA8lC15N6IAxkMk6Z0OMpm39xrWnxW+f3Y1hbzCWQm7t7oV/9co4MH2tn9vDd/crSOY93wr4Pxy+++zit/lbFZUONljUMl2Rmagt7n+fVB47ZNL/PKBSokhOdkI3/9rORi2tLH883ZQSCg7/w8B/R2mMuwWmpL39JC8ZCZCWPm7LXGT5LucTO8UYFfnDXHWQzEQU8wucLioWJ/ytEaMnwkeryI77h7lMv5tBFRU9Z/3MPuXEPCnRwGXbZzB6XIxhT8suUE3K+0N7h0CiffEK+g6OD8gqjE95OX53dNrACYEprbjQbaXDDqdtRs46mZKguTV9pQDvp8sO5C4d5tQar1iAzi0B8FzWwz01WQ+wLjwBH/WdUsVe4nR9X6FJGBLSUZiGhjE2vaABOqFTEsyXCDLFx7315lX05FFQ/B3Zi4F0wDTZ8H4HeL7HMmU12yg3TrGdPd6PZDQqCSNNo7hQUxMh/P34Np01vsxHD92QHiXTAp6s/gLAmWFZNxYUU6r9+sOkVd7PBwVtUGf8yIAZwyYTubUVZFohYXpvAaSf56tB7orZxWAfnS47+BlgLL6voRIqVLiu52O39fVHaa/M10KnQtB4hqtCzC/Hbi/vcg2NS39BvH4GSLhVgEeX9JjiEsBPHxNqU2ngfMEd7LSMb0f1kD1kYLVjn0k9f1BfOrvsxucIsUmPA+xPbfV6wUQtBamv6qUU/lOFuDeJJeEz5Pc09VOcSG0oxzbuw1+3yjgXPo+Cv5njAL+dEzdZPUE4dRCkshfxmeB+oR8OkNijY33QN/1rIa4G/tIPL62abHTtuB85oYUfCxh0KCzNXAuRcxDbRIP1NvkBE5ufpACe1nnSKiVCtHEs6SgugufzrPXFsJ75RK+mlKZhuvoCXF/DDgnvbCpFA86BEZm8/A5YEy4VztBoq4diXefUqWTfX0Ar9tmIgia1UDtANO9kxUjOYMTq6m2hBaw32Of0j+eTdu9r4NzwD4XnE8D0M875+Cwzudho+Lnj3LTQp5cdI6EjWLaNUg4x8wcKXBMntMwk3fgd7rFw3XwNihrYQ2hAQ7xC+cd03O9iiHy73sSyLshp9n1O/KN7UFCTdl+CS0twbUERYINgtJq0zLwxlcLY9LgKnXeMwG+eAUYw4+gpSOe7cCrD3sRqI70HUUkZwiv3yWZ9O1Q0K1p23C6XXURHvbEoE2B6bhjOzsSdlD79KBbAtLxwiT+YFQKjRwkNRQY8yFU+P6bKDaknZoJX3F+Y0wpqvJjf1b5054FTKeSDbfrRxdpOUeCNcf7Bxr5bpI4mxUDa7plBeWh2kppBvi+X599aLCz8dT1oWYv79yB2MQGvrZozcZK5sL9Yu5FlDalz7bO/Q7nxWInkuLw7r+jVA0UztaRYu/63fdOdlIklrQTcRGvZXY4IhGb2dYg6eK8rtmq1+fQHCqbp4niFmxymCGJtgoSc5utfTbfZxyKdYblu05cjJJ9NIW7le5IMhpKmQUs6qG+mkjUiVvZzN3rDVy2W11K1fObsmJx30O/HBsk+kTCZ3KJMfVs1J1I7+a7ZcEe6/ecf5B0df2x2YYhSc/ERGKSiVszU6wCqNrMlJKFu6mZ/J2oKp6hzpNJgCRsC/0BVRdtpSh2NZUlBZGheRWGlGLeqbKrLT7wACRaGhmawsidIwkTJGg6JB+Def1yBFdX10U8C74bNl6RkE+5w+P3d6xvm1smFMJD8kmbAutvvc7Q5twUqctKYPZJesD1VOtSlBVlz+qLqOByGPB8zW2AfyUB/xNg/10CLuT5H7MpxE8/C1gKHsBWVwh3gv0wEHm4V2DVeyq8yWetEW239GBLn4S78wLJ48lZAPtUx8/LmCeS+3ePr51+AeH4xqYg75J7SMYz5c5DecfkbM+QLEZjSq4TaMWv5WDWar0jnkkGm5RbJ4T1W9pyvCFXGpmV2RE21RHPfwzLnrTlcgKsjbfE0SwtJnuV1LAPsoME1zsS8l5lB9jsZxvhfnQkbLN7hfh5ggQLHjCQiIkSrOdUJ14qvvv0TaQI1q7DuKc3SNgkeEWwf2TfZ+kcJKiyRAKa15AJJ7oUKgn3vAFNMZgE7w8oxJpheqoXRzzeZozlv06XEVgk3EpeYZU1+UT8DOxzxvdn8FbJI8gGWBlrJOAKOybZ+7M5bLKVLsFyhgSrSxIA60uTOEPhGqSKzwGsdGfLXXYrkeBqdgVN3CjxnA2SVpez7/I43Y7AQnwnfu6dGNYlktHxR0hWp35VsJcuG+G8ayz/Plk1sKEJEvHw3bo+N0kDZnbdSZ4jr4vfRsCFvFD/lOVgfnq/pYthK+AvbrbEnxc5p+NhrkO6p5nkO5mo6fRKVMi3kPHw/qkKOgvrEmLrgUQbveWCxuc+hFzTz5wf/K6n8i0vIC2VQPBCm8r0eY1T4MezJ3F7xii9PLMQ4tsjIkH0mPp0u9YYZPsm537afsm4ru/AyZLzYLOc2DT35TFkThbxr7F6+qgNJM6wxa5oP6ClD19fQDipHR6whW5T3XwTiIPUE+Ej8A16f9cdBF3LsT7nsqesHz7A8yiTAjqPvqOG2hq4V9hS2IyMmPLImkJ2ZJEUzPdfUi7yB2SrFsuTFd5A+RQwvbwtQizftaox3c4ecDQ/XITKbC3TGTEOkNzPBQ+La2tTy7ePcGw+Ox6ePEwP7USrwTtfPBEQCGq6apspeKPHkYfuSI+ps9LPEO1GAQ/29USmCzObQXizTREew7dK2UftwVtUe8Efbz+nrxdyIOtPmM7b8ZbSmOgjcOPYEQEmsgrdvWwk6KpBYj6DEGgiqR3k46QU/jsOf9vW8BhT6p+yKcSPTwTdVmwF8WptE59dKNCjcUQybUeZ4IuJp1DX0afgnvdIBg4fg473Rgmpnu6lcPqoeypxJYRwFZyk4LkxFapm8RHy0cLnvGXXnLozH+DoXoGHmOsq1FS4Cf4rDrGTTq4DTQKKfXrh5oS/wK9pXBUXOKqSy0MrrQu67GsZ+H6MRFwCEnHayR1k+aWQuCrA+G69PgXnVR0Ir9cNUDZ2N5A9GiDhVZZyut/WBXgxdznXEw1jBOwBoscok/j71fh0/MiW4G9GO8G3dZvT5zG7gd/cAsmfbAKbnnVag2ssQQq2149GP4s+hzxrAu7H+wpoOXwngz9kjwRrv9ToYWwTJJZyFr41nal0JatYf/7+Pj+8pDX1pn0KMd5rpOBhBTmdkNcAHkOYBvMKY2qXYbofYpW532N+Sr3EusFptd5KfLpx8XyJesGYnFrEb7kc09OHz8CZrA7cP1YXlereTMI7vryX/N0BY24J+hiC/T4g/uG51ejp7V/BW66q7yrHkfYbY2q6/Mfna/8lBPzppQBXge6BuJc7klomkuKZ6ioU/ckisaUhIZyVeEDRjpF4jrL+rujpJPAcui1J2u5ts1cZIWkKDwm0rIOcQYK55OVsuCJJJ++BPfczJKXdIQlVVvns2K+QPG/KRbI7DjHbMqeAVj/vSdJJ+P75aF2hdJBUaZR/KLtUwKDDTFNE0R5JdKnPKlS7qyVFiVZRtkyQXOf51pCi7r4pWOdhGW40taX0bHo1y56NDPeUGCIeLTyVPZ7SAGW53fF4SpBwp7PkQRkskZSXKbXZjDcV3ORgT+Lc9WJ2npMP3KJEl+JFIzQ23wpsn5Nj8mRab4AJBcl4sYXNo9OU12x4LI9wFZ1Jovzq2eyxxDtba5uGFAvZzdmwP4/hEq2xfW2/atn8DBvojkjKqHyVNou71wcuhbHjiT6tVHYwFAsuXoLlo6dSY+lZwvYE2eTxvf4MrJpzB9p4jd+fPlyfxa97A3ez2kvpo8b2n4b3BRRGZErx2vd8ttdeLZzNM9Zn2xb/zmcBl/8zBFziNfBPmQj60wTkBRJoly8w0KbPYiAV+07h9CJGPMLfBlJK57BeTohwi1qzyVu5B3DQOBGO1yFB+uXSgQN7gQS+tenJ0RQczGdBOdgLJMZ7pD9gt+x3xI2/o4xv5zvRcqrtuEOOAKQNvyQrZki2vwjosuYMNhJQcq66K5N0h+na4VxthWP2SE5lfr8CdWxHuNVI08hK1x3YOvPv7tMxEklb4PG2lGwld7UvFLyBSBVsW6JL7oIiSe0ILxvWuGPCG31HJS/TVwLbsGQCYVcqpJbwMrCfh0gq5/LWiMSiFjT/gK/3Najk83EusE1bJB7IWH7VsWKwnQxfe+q6JskrKpCABbYaL7E+dfJ6A+FbKsGHrg0ymcwWoMm5QZybWeZErO9IYEsyJWfsreHXs4A7EerEHXL8vKDLFvbWB0kdcqxfsl894ZBXSEDtDjXBDhkDNv+WO/0J67u/4O+36R7YHmz7puSwdvD7+Z5JruiQgFEd3WCjnCwOyQjL+7turcvp/J83hfiXjAL+9ERQNXBNJJ6K6d0oDgb6LtwQjhup4P72Udf0DtQGT88KEVx6vLwfBChw1Fsklj+ZKPT0aJtvV68wArtFQaMwnoF3ClIe3AJ9oJArd4jMTURC9zKN6WuOfTg000wKk22DoefIITgfXkiBuw592urzDXB5FEn8nl1bepLLHThXjiS9BnSg0bUjAEuzJn73wfRwExkmwPvBSWhcWo0a2InAU14R4ZaP6Z4rz1fAYR6LYLWrbOoN7y2cojWmu54fU6r6GP0On2D9p1PTp29VIxBi0s7DVtENel3M1xDxKOYheSGJfcdXwT3sMN1lQorp7JzNgV+WMQmO601OlU1bAs92AtNL0SFBt/UA6XyKxJyXWP9bDDPIZTUUfrqaKtSyhjVA8il52PHWp2K7ugB4aSoCrIRNlwtM513Ztrn/Pnxa+lTXGpxqBlK4CJCQzqOwAVSOBM0f+Hl/h79XwmMk76wIY5oPRgKu9kDypnoU04ebrCDnl4sUHtOo/23p6nK6nPzUsmV/GgGV6nEAX48cKezkS0+9aBQDZqrYx2dlTal5NLZIpFchhadGUCqTegn5eo0xZd8wBhZqfYf0ZVfED9+7gd7jfAqnk5Jw3+j0lqZ1LCAuISBhd0XWR5eZDSF8Mh7OjrpM83bw4ah1JQleaiDT9cjUIIU85KFRhBq9t5MtcH+DfeygIXnuowf28VrGmBqOUNN9UevgiczjvrWODXqUMcQgkpE8/h2JalXyHIIXhCLY07dP40fC4GRqJeFhqnz3IfQdcMnlgASWkpwGmq4AuDsk7+sVKnRC7RFEYzUkwWB4Kl1GCsbEvs04l27coKfN+TuZ/ITXjO363dLiVMeAASeEfxlMjY4a7QJ4hh3hMQmx/XbyE3LxCHjoHa8KzYv7CJIWSmyvQolpJKIEj1clJJjXM43KuS5DkC1M4ftrJOj8EiPpdvkBzx+ylpamssPyFlj/4ftnpZ1SEIxpxxP+s0Dyydf8AN5wTyXOm8inEd2vAPTXVQTnu678xpiaKH/KcjDLH94XcDG+R3B+ExtJE38KZudIqD6ykWT8WPZM7M8zKMUJieepXsF28uwE1/1Ml9JN9pbZJFyOoZxvLJKYuxDYvJklcDsdAp5MxAZJJTsLeBx84Mn581HY5BON4fYwIp5ub0XLrGdzgW5zc3iS+RuFjdPZC+7kbokU+Vez6Fy40MeGJyKt9Xr26XwdLkG5F3GuezLzNMwVm8trJ0WWxilbnGIPnvITyajVHNj4NhtB+/SQUPMtkdlYw/I0nmlLSWR/NGZETQj4aax/LwWUbSarBi504Yh4sRI206JsCbcnM3nq9Vxmz7W6g9vatniiiY3K7t4LyZrHBylS8ZbELhnmjlXs7kQsjbyWHYmmQcVtLJ9seRoj29qEzq2wfc8c47gwa4CnOzak1La+o54eaIBdG8uj7iSFfc5FArV1R9J+rmXMXgqWv1N9PL+/FTV7WpiLl7sASVrw9cCOB+kJrWphe01WSL7rOtahgsISyWmH5Q36+/fR+tTk0XKj/Tsngv4nRP67BFSV6fwfb63/EgJOf/jWGnzwUq7nayReBoNCygO5gkVy9t0HsLRJIc0CYBcPk7rnrfDJI5FCWD0+RIJ+GJA830d6N2ThcqCp15Iowc8bi4oKV9u9W0JH2RPsWN0JD2+FPbnp5ASaiWHilOl3H0JLxKDNVjomiZsNJcvHqwSTnBj/RUBvfFdA7wedOA0gOa3zrAOmz4A4STFQ4t1fAHaobiTPnmsykXcSkk4lSLDVaa0RNbQusDepLnm3CAm0UKUU1qGzJW5WYPn/IqA5CCY56drTyIbcBWhBtMVLyHRNybg8d6B3wZZ7xRxJ9RcBrZ7owjt1g09GxgrPx75QVmy3Jd0qw/JLwuBQcw9I8Z59gIg9ktpMXSDmOFvAppfw/f3tXZMqXYWwoUsk3XeRz1+jgOYpRlLOR65NzGKGBI0n2P6zRhuIPX0NQMPNDrPtEklNdyIF+jkjoY+FppLb41yDnsmEe0mLhHeOTQusmmyFV2/KllSX+x12d2ETt725/W8joKoo0z9la3j1h2PqPAsCCFud8+Bp6BqtnqYA57gThK+vk5paHyOF1CwE9/lCRkJ9ki0SzwsJP+4aSnsKSKDhXgu+WC5tKi8DBmE6PYlw8JSa2qW9hMRIMsJr+bvbV59lwCevM+ervLWpIuwrpNeLEHydR5j+2fsDHO9RTsKBRzn95pNI0PdZhGTOejpT1wcIs+wq/MRZx9Rsiwgy9RiKcN7EPU3WZQZON86I3yD2aJ8zzF/LQy44LaqWmuvAA2/+FiIcfVqZzjaagGjDPCmUXjuDukntQB6fC+EH+UyhdXa04Nia+P154vtUMt4GHFW9IL5i+ZQ+MQWH5GjnnLffZxvFWZEwX9412H7jRKVjckSyaW+HB+KB9fcujMApeaYkuByigmadYYF7FZh+62OTUljM7pBMj2cSTPFuTcOttsM+4BwEjy3i05duYnq62XBMR+Fa0KWv5RCkE6x/eZjJdLzMUwBrH4ngemp82hdxA96xOUvBoTU0ClmA7eEFHQ+8No5/W7qqKvN/Xr3wX0LAnx5Zfx3WGeSawr+rsmKM3A5BA5lnYB8fHsyg1tCG4GdZzflAqUYTY4J96h2ESJz1LKbxa7QCrjxrKbgdrJp2W+zJ3k4/keAdxAXVTFWCIBwSzvmsAToyZweAq/qNKUlpKZziK7hcrnm4OmBMl+nlANmgI1mwT9h0dXi4kEV37GNkFRR0fe4c8GZ6QwJbHVRqdFoIRzFFoj0/sUyLzTsH17kgQefjYKDVaoJEXDkZCVTLlamz6jgcm2fN/cejsynp7ArSvHc5n49uPvU0mUFwGJ8l35zNekqH0oRoQvCa4E+knl5zPB4EdYExU3KV1rYzhiRcZIIzfQN0OrN7jIn3VQpfDGNKeg0KxINpC/8o6wbt0mAFwWWP7XEaGiTstMX2jEQtAjntgDpOVsBJ0k94kUsbmco9ptuud7aJvxzjNSFlcxPct+MKrsbTnk7ncQ7OaYPXuLhA0lFqc+DGDsk7FjObjldwhHj3wWvS84xv96Vrga/qNyn41O3v+7OKqsiTP4WAP70UYEisI9Rb88DjMhH0+9jsAZ766yDFi7oymKwWayhmWyRewITBLu5ZQD8LTCk+Tr2YvYlqINEWNo8cmKpst5GO8FiwhCSfLRKIsXYNj1XCSSqtScGugWFCK69TKZlMQWHDU9zhEoauiO09j5lQdAXq9WVP4lrhGqMF9pn+SJGUVSmARbfCAzFfOiQN56JgfUBqeN5lJFKrSgUztnmB1++RR6JHRJA8L2MLZftCAm2IX7OC5Rsk4x7J+RhVMQtyJ4VyCQcekVegMOhePVy7iSulvish8aYKgbvnYUo5y+uahakdgbg89iQd9aRm+jt6QrcOXZ5sWvz+om4aaE5jS4rzN7bn814b0PHIFtH4/cnZRgUPmsneIdFuLhRWFhoS9tTvSHTT3wrzl/keHpfmwJN24w9sGNc1PDZX/LxSlQM7MG0DlRPteXrFdxgtv8vVvHuLxJ94Y7C+laZwc98RiTbPzcCEjO31VGGPBF9iSt+szhJUl/NORM7dtf+NBPw/ofhfJaAiLSZ/zKYQP/2Y/XUrEth/1wlxXVJqxGHLK+yWBZJorK99Qo0VkuTqU+5pyndFT+mMZOso4ktXipacPoif3XvjCpcePZlc3kskYnLFpCy6v3tyCMQLzPV4J8B0ioEoLTnDIRhZxOW9FpO7HKVIFONLNl7ZBL7PHKxqPL9H9LdK2p00h9XkgwRceEVNMk26wb62gbsuBYOk/sqFQzQiBDAvVYgeztK/CTg8kYCLU3aF/cJCDM3Nd0E6b5XD9lZvubM9Fj35RK8MrLJmEkzcD/1FQLKMtpI3XEsgDXvd4DDOkVB/EfBeWw2s12ddcmms+eTDZwkQrdHF/0XA9aQ2uHcnGyDHdPU3Ad3HuPTJabtc/iKge47/NwFXubbjkFzcnOyK7DvKmujcES9sf7Vb/T0K6N0YDGQrmjesjwESmknY/nSzzMCkYiuBLZWUtA/pAodkSvD49++zjwe9A3s0wvcXUdkT4xDdgX32eAOGcj38LgJiTM3+eVOIfwkBfzpdHR/KMwTHOCRhtYm+o1yPAdNTuIjQVK853QASAj7BRQoZlVW6qV3nO6qXiMB96DUNpYTAsTteJX7f3WXK8/IA+aEuRPBKMP3afo4E/O51EkFnY/p1LJ0TRN6nJPw9MWTaEnWC5/OuPHzps5YG4SWBsLmfeagVsUZX5/IEaL2Sh5dg21Jntk8gRcxJgTQqe2qdtRr8KkoEt/dznyadWYNzpSfh+3NMv7N750GiGWcpLEpCaWdeckjH0yvx75ZZU/qpP8D7e8BDNk1leq80JORuqEQYdW1B1XDuQ7KvMX3V/UCjZvLwIFurFQ+biA50OLcOZKPdGY1sSDUNPska/MWhE+E63fXUPbk6kvjlcv86ng101CZIum175L5ttRr1TYrHp2dsv/hjDvQ9kT6QBzusb3poW6oUeCvOT99JbncuKdQMAw7O4hLyYHtBMr98H8l4lxMpmIWGT23fbyA+YrofzGIkbLG3P+C764qE463R0s95wsGrL73Em3fy2yatYUwp/99uCmHobgOBiPE34gckj/pmE/CofuXBZbU16IPKNZzup4aEnV3L2AfX+JtQngouHsj+ajvHPmM7jQgO79ymF5oA+OtFIfirTICe27UGsGiOPHhu8Te+9DOAY6aXgl8PSUzvrTwDvlzh8cvbrKDD1k0he0xOgm+CSKZ2GeTgxVVJfHm0zenpuk4xJvWOB1JXxthn4hqgnyQ8yE9mQe3UvIJ/a48kxIvzQL2xCUiwHRKS9xVQbl5OEB6PDeFyu9PocqtJkFHDJ/w6yiiV49oFkHmFRKRtTp0GYyiafSePByM5pzf65hDWh0oKzqO6pwtT24Gv22fh72RPpgaxx5CbVieFbrroqb29EEiuzkEKIgnbl6RrHaJFmYvwpBoG3SB+v9s0NTxUnZtGjU/WQDJvCinMiIIxT+stcDo6CL81OcZMHuA14pr4IjxPI6DiozzguAuQlPsrlvexU0tImkvKw8NyJtM4UW7gHHOMqdUl/m68EgRw6vSnCIhn/rYllhRprv45m0L88CigeyYVnI8T4MlBFTVrdTmAbrgDj/XeK1iwV3ZQ3s82T0YVb9kijhpozdriiRpUKivzGODe9HuRztXGZnayKqDympzH3BIa0xayDr2UIeHKqVBZvzc4lJ/2KNI9lAb7VNIbzl3PRWxGXGa2Zq/h6tQHEcUJknHWqReopDqSUjWVBnYaaTl+LwUR48dtFl2bDgp7jGQyEzz+p5LvcEvmPo8XhYzgk9Q9tFqPRBzbE2CvUWHCo14jOV/bSmbJkpyQWIYjpZvXtGaHJZbnFupcSme637KNVe+QhYrNY3Me2Ox+0gQ8J+ZBSo6lbzC/cCZQSzcuomqha0y53+/QVCkSdt0huY7fNduLYXUgSdF+FDbaGhm0yFQkZSLnbKepd3gMksXjqPYMpkl1Chfniu0v3kHB3jC84D4aIzEHeUPZaZKbIG7tQUoxsBSWBxa2d3WwRXxxq5xdnssRFAVkPFIi/h2FpTk0yRnLK925ymJthcQOLAvPP3X/lfsCzv7z3n+XgLIqS3/GRFC8tf3wrTUiVvo3AaXa1Ug3blrYSfWWuJfZ2ydL2kSwj85U8kobyXacvFJYb3aUOKWGpCueDRKQHjzi7h6VTNybFQFTvxMtm94dyMtbvcFK2U7yNhSJptr8bwKCFkFBRu05hd1pj4T6i4DGaVX/IqCzVyqNNC9H/UVA/JbWkpv7uoP5iYBD8CkouQyRB7ZgRDj5TVNJk84y0A9IQDc9fJ+tW7xa2HiRITxzvs6JnmVH2HYyks6z/jcBTfex5d56g+ePV/ca2B4J6FbROiZ9RXrYWrVOvH2MxErUewNUB0M4ynLwiTfwFIzyoUuOu1/3JBMNYnd2MSRHkTc+cdKzDPrHY8Q7PrA9VX5XgXY7Q8AldHuiPaUI7BdFIl+3SMKHPYvA+hx14Voalvf1tjrYFvi7e/FSw/b9zk//i4Bu2mH5qcUzIO8nts9fBDQv9wsYwwLbwzwiIQEvpKAD+RJ6Vw4kre49rCy2J+5IXcu/jYCyOln8Kc8Czn94pbW3um/geCUx97cDkiuRkgU4FmkEV2SdUijlN2QrBHxwOUxquh+xECLfy4VPQ4XSSzFC0nirVvJnzx7oSDdDyOMO0z282cq0K00Tjsqk4OFpotj0rmJMpWejknyt73yqpm8Nonrdcj7t8fxP+1KB354LyZ+7cUFXmJuBsxGVxNNSt2lSBBV4trgJ/yo+GsUU9glu7uSYzkIi0/Ad9ODvPDxfXzU5lY0uBf/xnWgpBSKnGPBXiI7HlgcqpAZNq8sK/G0acR5FFqa/MyTlcZnWwt9DR+m5f2cQ58tShGl8qTGoggzcF6tFoIcXn5pPOwJPTvH4pwSzy3twMcC5je5S+HxbQM3jYw/O1uLE946GTcP0CMBHEpLxfm9jml78HFxhdCRQsp1Pe18okK7PAslmJjZNbzkev8w9iasP2acbOkmBz0gs8V0QFfSTaTMItt/6N/t4oMEESXvciaPgpFF8KqJaBXeV1iRwlTml2jFJwT1oLxHeNCTw74up2fRPeRbwp1eunvWYEaVanRBuLbHPl1tPg+PcagWP4q1KZw4M4I8aJJdlBQW92pMMsll8IvxuKHj9HD8OcJK3SB6l6gdKapZAcikxpgy5U2hbjXTIzOAs8fO09alRrThEyRz7THY1Vdo8Lxtw3qTjvtl+R5LtroZghYT0x3PsE5Dua+DbV4WkVBuDZl6Jr8/Pu+Cz8bqns30/QLRkOQ9e8YJSP3BfEAensxQ068anwStIIT6+kVS95fX01LstpDLvBMbGradVMNK+A+FI4KOa9bT59DmSzKu5H547jY6XjxTgrZSEn8zAoPsDy4Fn1wvh7IEx9ZnLPiSTS8n5yJVyeljut+DK755z+3n3aZ2bO0gwfiW/2mP7xkXngD/TziK890pL9UORQf7qOomX2q6l7NU84LToKykMdRNJHWO6nbg6SIGaCIXy13dbtuIQ8eCs6z21Zv4SwsbKeWiIWKXbQn3iNcA9ijDosf2Irk0h3EoYU3I3B3qM2AmOB/0tAvjcft+fVeTlcv6nbA2v/PRE0JlzAWHpHkkvpY/EqOQMKqV3RbTYIFl6W3OhmM73JMIeRpma6Tcorm9bROCQmB0TI4KbhexP2l2TM98TAsqJepJS88mBLS+GDcWiiUjsGHLMLj722TqanUUqqSWw8eE1gQsJAh6PFtRgh5Gvw+MJjojCpZDZ2R8egB0iEQkGqf19zu8C1+bt4vFjeWAxXT7gkjL8fN7LwAwHZCjO25Cn76JW2TEfPOiLdi9F23wiM7VAsmJqibelIZUMtlBfJdyDs8ujVTKjTByiCTy1YyCitxoYTOY2wDXY73lsOZOB+Wn8wPNj7pkmI1qzlxYtkXgqlt9RIyQk4y/oduxA0v1C6tmTtyFc/YXDk9UVSfZQ2u+KnpZHInNKZTZ8KNa/2Ns8Xe68mG2ioYbuesf2Hy9CbI+jP4VH1XCSMsnzGdM0By5PvNelQXvx2Xkpanjuqr2U5P6nZ0k9ULhpq5OIZ7Yo2LpQarilYyARw/scG8qZCg+psKWkddb/yk0hZv+5L/13CTiV1B9bae1Pmwhqak0Om1tMiatPXUpoFN1hd71vufOaI4FO8Xe5FP3NuIcRlv8i4EZ9UuFepvA3Ae0V97hbjz8KuYX63wSEw2GtEmWhv2G9tyzE0LRQyGPJT2CoZ0u4oT3UhM71DKgKOhKHVj5+f3UB2yy+z959CWhFkQpGr+rCy7dDT+YfJIw99lwkWagZ5KE0HtD77jsxNX1Tsq+WR9Bv34ma7FnaZPpcdrCKU0Pykodbk8kgzmCvEySROUXCLovzEXbj55a7vvCAXGdIwB2Lvit26lj/osqesP98n/37axTw4SKpzPxuSOBfh5y0sUh/jQI6ZFT2ZEFeFyTg1STeSP7kvwhISYYkXntIurp+jX4R0DE+ZUvOmRPDvrV3EtwaLN+ov4dw2FYGcaM1klA9Zh3YU4NKcM0HhbBKkuHQNkhqdY/lpzbJYWfLSN4geGN9N1aDxF0RyVuMSiTq7nyD9XdVLAd6JOBw4Vifi7cnoDP8fX7XrXUqy7OfWmntdxNw8cME3JBkgHiQUylc6UguV9oQiMbjjvAum+VUutdLSD2/k/wXCTFd/GC6EwabMwm3nZLTUf52INuUNxGMjHygT8c9QeaYAgl3vfl0gLkD8c0qBdcPcUsvIS/hpNY14bdzJ1P1yrYQdfcb8ZduHNP8HdzhpJkVD7cZpl/U7npw4Flzrn10LJ+S3CDVn5gOrljl0+W0RzJVzYn7ipTa9DUdSRA3YSlx4/unxa5YVxDcEiRks5ZkugzcJxzhdOP8/cD0UL10DDiPExEM1lKlcFUfEMP0ysPDfV7Q6javILIKwYOPjl17NDkKcE6TKwmMVaBQ0PwCkt7G9HKzkGuq5eYB3OPxge3V3WV6Xqw5pIfYl3zybGs61EEIp1lcSPwoKwONnaIG32hvErez23fS3WoEaZ7WUrAUSU+TBk7gpcQXPItlmXqZWYBj8lTin0Mk06jq1hBH0UkEvYZkfO8KFclbn0Vgu0jCy3O/AaCLiwjicVLQ8umW4HXVh4ThIv196epUnko/9cDC7ybgTz9fe19eFuA4x0yELxt/A+U63cFpEt5EuPk+O4bXziV44/2dh0WxNejigHeg48wuSLC7GiqNkiDAPny5S6FG90ANH38z59Vhhql1aU5h4+4hO+2RSJsO+5CVRj7EZ7+WeB+mSMjF3gTfc/D4ZtnGSCoTCVR631GrW4wxcDv2wJdVzYNq0RT0Yz4eEOwODx7EtwqJxjQVMtBPku9+bgWdrdczcAu/5OFopLd03wYl+KqNhDzuOaV48f9A5BpYXqXBO+TNT3RwrDgWfvPMgT5W6hWO19uVcGM7/+4TuK8wAi+V5B9Pk5462f4CeSw1xPfxfkxVtT2CJyWCBJLwNRqdRnuA5/zJ/Q4slX5zckjF1ZOCzQavKez2wPp/NIwp6ZpQuhd5Dc5Fvktcv1gGNeXZB7IVx/a5TTGmBtf2ATIDv+/MfSTt1qwgkWgi+bOgpfR0nRDwms1JCqbPLqY7SZtDdDp9R/pH2N7j23sFpze9kvBSzQea9+wK3jyUBT+ri9/3Z5WptJj+MSuC/vTI+llq4XkgSAygcs7cZjhDa7ueiJcziTLtHSPxyAFJY3Ias+sxekADBElVLUnP6pudQ7H2HJ4OD71mG+98gfotzlLyqkjB2oPvwHWLKVLUGj6SyNIqfN0VPF1YZc5i/T6Heq0g2aQznr/38z1UcQYiJRfZYONClaA9rFIpunZ+wcJ46JF4I09K5fvEZtZlNkC7NUBETi0XTDKUBZzPZSQlaweJ9PwoEbSycxDptt4Cm8TUh3s390Xy/hJ2OjnXWJ6dx2N3ruP7K2cOZ9MI8ftDUDNrBj5cl+mBJ9l5a7Dyrk2gexhIxmbhq+yiaiu47YZQxFw3DPackA9c5/ZBiq82Udmg0hSK3QJIeq6lnFWtf4UKxcnTp4zE3Fb+CMpouSex8qwKdqFyD33+9qSY0G3P3AmM4L60fRHdzKpmH2/g0EsfVySjNMD2l76/n/LB85HEU9iuGEy4faZnKU0oH1hQ+zfozg8s72tat2xJlBU87XIvEpuv5X8lAf8TQ/9dAs4my9k//nX1XzIRVP7hy8B8ZCEhNE4RC7O38TcBy+dWgJSUOTmMvkT5i4CtgOIXAcl1QQXwFGRSZboP2vrkCY8WHMm2OCew5zcmOdvHW8HX2Qd20cHi7i7QFCJ/95JhqY+v/yLggp3xhtb4SB7N/2BKdyVXIG2JBCXJxiBeJEZgLFdIxGur9aQeou8mC7HLHbNFArJ15sPmaRIBi0WpEXm3RGJaBL/5FwFnldQBG2WG9GsiqFyeC9je6+9E0VSTfxFwPZW2wntJeP6Jc7/8IqAHTVmQ/iCewJKHzp3oiMQ6xuQORjjF4xm7oiBjTcrgsJGw/Lc9Equ8S18CNiaHmFU1sT7NBFZKyDgICdtTGTkjIJsGCfnXKOBfBDyUvkVgiNctSbRlDGZRGgTm3rompvm6/SLgr1HAliwnoJlr/Pz5PSABjeYIBvn8PwRcawR/z+MKyek7eg/bnY/1uR5c+RcBjUbdi99LwNlUkuU/ZCKo+sMEXBfvGXikzKXv4rQK1SaeBYFX3qSAFtFAp+l6DY7O7sJ/amFPF0f3S5ZFwbk0wvT2eXsEkLf7nvuX9cigm0VXw9Eb1ZL/fN4Gutt/J7mNT5UUhJtEo/JJr8BVDxcehvYO6GT0tgAVdZf8xyfu6e3ifiDpXCF8a9H5NJm4EqSKiYR5xLpC2bh7Q6gjscKF9alpL7818GhwlsJ1mrb0pE/mkAhTEP/oxQa9TOYtZHML013+XYrjcJtPIG6VnoTKIqP0+l5bEPJzxoNsq8b07tUTCK+bRgS1bar0fti3wJOkFkFRhTUtN/s7pIHSSKHbXn2q+VoDmXuviV/EzKCKWvpwmn9eIpTb3qf0807gODih+D5ZpNLZ+51B1O4wHf+YnUFd07hBrKe9FOohps+LCNYQyGskaJoiaa8jEOB9niEJ+XeXzHO8v4J78XMpqCzFoJq730KyfSP5nhNMrwc+2gBeTgos36ejdPVMtnBS1IaE5yPWJ6PvFqAzZe6zza74benqbCovfmrE4ncT8KdXL5yR3QZCix8lHhpzm+pkwSGcaD3nhyTqaWp/l1+5SQ/i3/1pT7OK3cHrt0iseGFin7olGWT+8iECZfRo6Wt7bCHqDIyZntxUepgkHuSrCAllzbEPHbxXCNn9eiWB36Uq1ScPB/jbf5BgLLU9JZcA+7SohQiawxzodsIkyNbvi+Ckxphqm/UEjvz5ImGpVkA/drcBX78UJJwNeDxvV44AtmklAldTNMrJo4WTldaErwISU3fNFhCnxkNwbZwheScBkk2fp8Jve3Wg7z5+QlRcMGb4ea7SMCvx+4dJzbl6udp0JfZI1M5rpZA1YU6TorhCxB+18P03renJTfzvyP7A+TZQcxrHSQgJefpIMmZqVF2XKcYkq7C+YZLTrInvwPcRXiPcMGvptcAEOTGyK+fNHGNqh4UFiEufB/txLVPrxlr8pziTgvyJZDbFGgnNc6z/cmPK1P2wNRzvfkn8+ca0KRUl/T4NiPV5HPB4b330gOP4OpUC9ZH9tk0hMPebS3/KRFDlhzeFmK7uN6jzxCep3dOeQe5X0AqJ8yS8CWBjS8ugXdgHHhmG37JDeR7gbvCDiMtO1pg5kgskRQ4kVhO9Z/J9eYWrrhYilqaiZU4fe0gekkhpyGWFlbO+geZqliTVirJghEUqFCqLeHI+IVE2RuyC2DouSecj6jPt08/g+kwyKQoLf2CW1n+g5QMXkZgEBXsuJSTXxXJ5MjaRmI5nrqDKtViKMLuqGaFKCs/LDrkXSNOaXZdIwqvHAhH1uVSzeYPlbfUn51Gbz3IW3l9LeNyukUiH80VhzxwJ/PRHSKyXGebs+PDx/e7okdT/IEGpYRN4SM9ISu1FXLNXSmToj67Do31eU/Z22hN0K4L12VlSy9pNfYMirbiUdHUQs/Q50qC6PPYi7idVy+yr/IFm63ORSu9G+z5TqcHFKQMRN8WnZw2XQ2hOa48ny+Kisr0l3eC2tB2Rrj9EY8bJsKGqzUKKDrqksrrJn/j7zVwpiV1fYQcL74OFdjuQZBmv/5XLwcxm/zMEVL7Lbf8ho4A/TcCuW+Vg1xcqnP0cyfRe3nvYJZ+t5CoLJMRnzRNgbMq4sy4gJ5GTIdnwHiN5ISDpar0JYM1fnLuvs6cSONxTsLN+S5zLa6MRfRt9QDt8yXePBpWshqaAzeNiCQ+uWkvWW/0Ipnc0+K9RwM9UR8LoSEBvbG5sYlnSGNYp1SUoo6Indjv7m4BA58PfBDwoDiVAlwgnTVqdwaiQgJCe3kDkxkLSBleTe3N7/d1Xb1WATUw8niRh+cnFOv1NQFf2YmJlrwvsX5EuOYcZktHc3l/AyKALp1ut4RcBV5JqErzYwN8E3LZTLP/08R5+jQKu550pnP7qtWQzXU5BM45MuNepW5BoR8ZgqR+TeIcXfn61yhKw5MTioCTrnnTfFVrJpELCbiS3xaM1NyDGdzkZbAiFrM73CVivhYXtu0ASUpodf40C4sW59EmwixqgJcX2CB0kp4/lgP0l14Xreq5C2g9//SKg5+4/2m8joDJbLv+UFUGXP0zAkxGMIBWrk8S3k86m3cvzgF+nPQ+bg0HpsURChLzGdDJezjRqvY+YXvVdKfhTx/RzpR9TcKLxQ+L6e5/T8vG+wfGjYTo643ebusolhrTzaxKqK0xvh1MkIE26Kw/K0aKmyypwIYrOD843ORJxVLE5wP1US2Hedz3VFHcObjO9SsFBbQ3qnBIF0+sXpqsr05OpbWA65hC5kLjT7lRKxG0FgV9hejpJMJ0jNXuCt02RkGEqx5QHporp9BjTVd5mBaV/LchZrJHAapcPNPH9EZwWWkd426Y+rXbBEzLtcSX+zNE1uplc3uC4i44H9QxJPJnSB6Tl6sJ9VUxqWmPmC778evMgrvF49MCOEB3GkeTvT5h+3+buGbxuEIQzqYtpMPUHyOLNkwefxbKlazdmcHrbSND2tGvpbqm1kE/xVu9Pb0FL8826h8zYnASvvvWj2WUHJ7EoJH+mYLoaWI8tckDFdHild5hOP8sdpKOyFVzZYn0cd/SEdBhNud8l6W9bvVBRFGn2p6wI+tNLLIX0ZsLRs86cnw/zmsIhxBgpPk8SxodYozPjsoW0sJ6SH7wiSt0xe39HuSrBndu8p/+rvHvpVpXnFgT8g2wIKCpNwSQKijIh3HpcvGC4KeDt19d0r/c941SnqrN3nW+PGqvl0IUkZIb5GJKMoqAA7z7DNl5ZB0o7ff8EsMxaBMVs4dO9WkTgbg9C8mPHulAhdRHEfdZw/1ln2KakfQDuzX1IQWbdKF3tDA3y+b6Ugu0zaam6xxjjyriWuJm1SNTVG/uAifnioTb/YEze3hvwimdBwt0Hv+/0XFGImYHfx9oW6NLGmPKHF5I0efOenqPUAHddP3moKJpN7b3iQbbqcxLupZGNbV6eQrosbpyHErZBbr0fEHu0knyvqFsKsiJD1hp34b/1iUa3NB4gj6RKCrNFQOm5DL5LUrEPxvw7V6m3HHJInGVI/F2ZYJt+zE4QfgUaDMuZTAfP/8DxmD2Fv05zSu1ULODYcySb1m572gTxGcCdBxgzLcN78cdFoq62RynoMrOnQ/YdyX/HBcbQdWvSt3PDPvBKroSXbXKhfViZkKinG/aRt21JZ5kiQfiYzwjv5tmf+1lFnU5/288qf3wU8Dffp9xL00Ot6L4URwXVGN32FZzzMZfiyuY5s6f+GfotOUiRc/Rltj+TD1w+sUMScfOBzQ8vAQ0LQURAG5ndgl0LQ7FE4j0+0guzJjmAu5akIh3TijJMmDq4zReFSP1JUbL7MB3DVVJikl7WpczuuhrALdq5UtS5Zcl2CczhZi5zKXkMssbcpT2Fas59TP/2TGbj/VSGCzeRZOvv+V1WiQFVPyQiVbLgxcCBI5RDgESS7FplzsrPkHhdyBNPlXo2fzgNDNXrW966QcJtsxG0k3nM04KvTUaiVwrdWHd4/CnXLaPuUYfS3HtStNOQcDsX1lDTVSySBUkopqK7CZz12JESuZdtps3bC9zNsSvi85m/2NZVByj8ky+S7T0oWb9RCHR9hSTLzdWLqak2gaqqfJ4u08bG8horaIIs5NHjepXZ0MgxPHSJkzgd4/nBXnxHDV0k+DwXJlNL9buC1asQyarxKfM6+oZ+EngiFgaj7J6XBB5icsD62H7ofyQB1f8ZAs5m6uLvIODvnwvYzZvvqJmgAtwFEueHgIfphjiXzriQIECi6LM1k9wgeGETuiHZWHVixKUyEso1efhDQO/8FpScJs8MyOSxJjA4HmaPp6cEq3u2E46w3/RnLuDaee0kNx6QdOU4+oeAMGNIsOkau5EdElB4s5lnk4dQl2CdmUkcYiN5ckt6wu48uOJnFBAG6Z9RQHe0Q8IO9XcUcEZM7lzOhk8kwXsgr8rirrUoLsTtplcwYmcjuQ1Fku4S6Qy69VkLsOg1J97zWcOyjv8lIFlPX0AVCQl1ebg2ad7nAQ6PNRLw14OgNzfKgZznpnCdR4EkOy8a2Gs3C/+//vRk6ZAp6HHJJCdui/KHgGaiWsSZWoVKjnSHZB6KnXCN1HgR0918SVibAuoSSfhrFHD5CpHgB+OtE2gdBczpfsf/IaAVnX4I6Knx2yflI2uQxJvv8j06ljf4ztnYPs7/ElCSmhesFsOBQBZ+6B8j4Gw2V/8WAk5/c0y93AcBzwjPgnvD7UIX5TaGzOmRdAaNkWzZYAE0NhLlcUGwV3MLyaKsrsK/xbOYapV1Bkfsn4Tnp+FFY3F7ge9dGsLvRlbSYz7LwUn6imCzuJU0EVIJwW2M6Wq4v2v0w9wA0znzgeQZbkBvKRsDzDxM/7gy1+liGS7heHEbyW9lJA+mcUvwt5cX4Q+b6FQtRyYSRy1EsJx2QI/ugUI6FhUJ3q3a0jPGA3iKwHS3+cglXVWPFZwsE9PrrZ+p9H1MfIh0fuJ8PB9RGrd4a3Yn+Z0H51Pa0s+WSQDOs+Gh6k5tKp3YBHiT3yV/vmsotaa2hOWJah5+orVOZ6/RGcn3+AjflfaYPpbDFdPHMiH+0GP9npVEQFC/hcRXmYXp5iuegPNQn4LT1NZpsLxY4LydVgp6kmH5D34PXDMTEkwoHh/2WP/+xzyLEMVY0oIHDmTvoRC+MU9NvF77LWRaK0gQWsiJA9kfINnvb1Lof8kdfgosT2WpxHeiDP5YujqbafLfMhfwd8eUno0dcFbhhQcj/aZRYIcCclE8RbA3WiRQGmyRaLsXD7pi6tPRp1IhXmfYJgasCrrbujWcRtVL8NFrHNNXNVIg4RuMgeC1e9HyfMSY6uWK+HV5k+nMb2JIJmnLw0eevah1uaWQTcIXCT+7W0zrj0cg7+KacOHg8VvvtMQYKFoSxKv4Qh/OnUJS394iUJ2VTOV9sgMP7kie7rVrqW9tLXClpCI8++DnvQTJBlFVY5uaSxo9rO4Ygxp7k8AptZZehBtD/nkiqZZsaKm5L8fgVpO7CJf2vae7ppAhWcQN50a90SnPR3M4Fq9OCvdRY1MKgCRc3WvJX6+qko5OyhlOB0MSQZ7sfVpWwQUcr4h4sMmtlg6WIYC/ZyXn8y6l1Ih9Ffxz8eZBcdByyuf6EryA3QiXNjuTYkQJcNZGxH2qVi19XmYyHi8487DoVY2+3DeHWO6vxP+8tjmt9wHGpJwK7o9jS6abwLIhT2osz1m7q9SwZjOI8tmC++y+0/5gTE2mf8so4PR3LwdTSAPcwnvA0ySrTCbP4wbOqxESCxOFkhlRf4X7tHF49N4znb2OkQRDs0PizBU/Z1Wo1TAsly5J0+1UZZ/1dyv1ZlogOQausvGChtArk4wkRVrZrNjbD7h71ZWk16nRshRkAy7mOhZRQ0qNrSf5d5OKm0ei40zu2fn+GoF4jI88HVZ4fupTX8DjMPFF2om1znSvmYA4vTweRx4SVpsVKxj6ScpTYx1oLLuWZyhT2ZHS6tnorJ7mRziPVhGJQkWS2cIXNyg3Nh5PJ9OelRTbdNnbCWZp/cRnOwtyqDG+peQU1TIzZsEKW/ma82jZViV7XH0TiuSZkHhzueXs/nhOoakkJFmslz4rHVXAPSEeiS9HorL8Ck8Q/iEgifFSeianFYPLuD/wNOxWMoupOofHxPSlVJY2PpvWFYHz+h1KyT3+aAwTvhTKJOQiyT+1z/C/HlBFNhK8VoXNDofSg0GRriSZ+r7NZjtThibuOEnku2KyAyAb72qKpJ+4H/M/koCz/xkCzhfT2d8xF1Cmv3uOhc0JEmjWUuGerDcQu8yesN1P/iXgNZCQKBphkufUl5Iciu4EdOox4rxjXfshoGl8/iXgeitlsH2+kHAj52OSdvWduwaVTf4bAff+Gl9vl5h0plsJyTYqkDxv5ROT5OC0wDbXtYSJ2RWIZ+v/ENA184tMzs7yDVtmupKrHcH+IeCvUcAfAqZieQErIEiy0RjLYy2RgL9GAcEaGyUxYCP+IeD9iKSylO4MRMhryS2D1YVM+RMJNfqOAmqm25PpvXuCvZ7j61+jgL8IuN7ZFndCXS9/CGhbmim89uTKJBZIQGN0tyS8P3sttpdIBcqvWH+3GX7/MjOXsA0dJKk/IMlOQiT/ENDKDJkY8TQCPW1N4ez894toBibh1sllxNu8kKzZqJsAvW52WB8nJDg1nmfYEGMjeWcVz09enbH+JlvKXbHC7wunUzzft4SEdlVXI8WSv8AIFkjAGb3+OQLOFzPlbyHg715l9xyEJpxWU0xXNW8mU6XbHiFfnZB0rxUSIxbHPTh378n9VI5y+vIKBU6ziRDhMcX0q7UKAe7u9OKh4x0orVN8H6pJS0Kj7lSqr2cXiC5PTD/DDx6/PUwrOOotpqsw6Wwa2rMEwlTH9LiZzC40Gl8J8DDA9C99zDFFS9dI1ExCElVTE9M9w2Pg5fmb86LiNq279w5Oj8WVB9fp4kJ9mFiQpKua+OORKdMPJDOI1awlfKdQTN+MFNNVq8PzfVS5TY9zJYFEXZ55cDnsc+q9rO/xq04E5WqrUbs/qpAyv+W8W29iOjZGI3BOrJP45xQBnTFzBjAgEfk8nOTUnLglpoOVTPx9OLrQkYrpvJtmKQ9249uL+v67gWT0XfCfnqzvBAxzAZm8xfR5fe19GvStDe4KycbHRhbTzu3fEG+8lPPtNcT6GAUyHKeYZvv5FMtXLrG3yOf1lYeuhelqWxQHOG0w2n0aIz/o7OhiFRyRrNJ9rtIEZiqA58xEMLl2f27e0nyBf38JAX93TE2sVQDhcC64L61T7FFH6+a7D9+bhH2PMRWeMMPJ6tVb8E+xKWk+VCNw/X1Fgvl9i0TMbx1kffoh4fpx6qklvRfgHc8YA49CM6nMMKYcGmBMPeK5SXtrEQP3nBsPyx4vOTtXZwg2Gh5/XmOMjnZXJMwua3jQX/H4k8ucYcwUNxKaXvyic7bdQmDoHykwXkKn9VA4AMuRICHomk4np88BXGbUJGyJKtPJx5hj+ayW+K1ZAj1e8X2eaB+MqcVRp/J2OIJzuJ9J6LwHjapgEAiuXSf5ymmn0+14PwN++LTcl7uNTcnnZEBk5gMP3vI0xvKac8gKF4lqVKFOvUdRwikJFeK/7dGLKm5RQd46sRS6e2zj0WmE9SspFXYx36UC4gjGkDWbjxSOSC7TLMmRwHRy5/7oiX3E9junMD25sQjl50SnaqcgGeXHhfv9IQGqjZII+M4ShNMyxe97jw6Q3i5IzKu/NelihPXD1+G3PIcd0E3tjpGwYoR93jH3/2BMKfLfMgo4+c2jgMsoe8B1Pg+kSGGVz+bT9gbNIvKl2HvwlqmPuIRz/nRE9DkESIiBKCAOeyTOdo1Eu9faDS5F6/IEq1hj5LW4w+VzLaTYVIXG4kiL4b6UMykea79W5KRvuLP0KtJH/+7Z+26voJmaCUkWQ6Wz/b5PYAjHHk+vKxlJaY2W0NvhicSPLQNmTfQxDEEYkNQraputpnwK1Tr3pJSIQGd2UVEontNUSvgppGx4ygWUOgeeoqdMVlr2GZrxJhJJFeL58e3uDp318qXEyaMXK+FiwL29JiKxj+GFhQs4QfddBz8iqw0SMg8o3O0Nl+LNRnmxftVvoZi8E5HONUtmL5/MYJjvMG7neJdnoVaWUIinJ5LXQtKYYbRv6O7jgEfRRZFZWrsbqKbHgxS3n5XKRpk8gn4S4/t2u8nZ2hwoiG6O50ufXGdzJ0aSSqVP0vW5vrCN5jyhS2KQojUlPhOGGcAteF1F8vguaugxfQq3XcFFyh4BsOME1t8VUx0Srbj3n7kpxH89uvL/loCaNPltW+7+bQ+CjpzmAuxwRwL62vdBwvaMBGTzDXekAW8Y2ajBDvzjYtK4MqEl3eF8AjYv/yWgJ0sRrO46l7y7R0zyFssjrLYfJGCre/Z/IyBQpzB/HgSl+dHmMHLh9TMKSLLSlDwjXOXETvkN7PuXgJvZB0hi2zpslzuTO9HhohKO3wt2HHvE1XcXm5SrDO+pM5cSp9UMm8hkWSCZkIBO8nRj8mq6B+xWgyV+CPhUnBLWr/I7164y6M8o4MaYIAEDxbuQcYMEXDWxyb2xarQkXW4+sJNHSNCPUwC5CCTyvnWRgJWCJLYGKf9Ot7eI0zyRdE5OWrAW3ZaDGq1ePwT8NQrojeyi/yHg+hlYwr0IQ/t5EPSHgJvtW/5ZEXTbtabkukEhk6BedmAL/u8ooGRFEzjIPX7+h4DrDslrEyTgr1HAXwTU3cP3el7fJYmp8wCrfJnE06yVTsby4g3L1jpwt6Mr+48RUJOm2t+yKcTvXg7mEI/3wGcE01VwML2xFA9Jd/2OUDjz9kUDbPmQAnmJwDxHLb1yNof0OC6F72U3lUIfNJCalzf3jefJp+VRmYPrsRsJrO+C9ovIKMHNrIaEHmKfegZBErXpjQdIxAvl/HgC0F8vyd+bCaZrWW1Bfhs3UiBV95b6Wwzlk3+4SeFDiVXq7Ndb8Gn14b6wSU6T8uZAwmuB6fYqQ8Ke5ns4ZdOG+LabUHqJkWz+/ozp7un7UNn+OsH3bxKmx2s5v9CVbpwgCJSzFKxvw4vuNzMT07tHL8LPZGdTZ/UlHxndBI+cqKSpdF2Bu14MmN6am5yOMnUMwWzS8uBY1ypdjoIW0kWlCO46e5XOFsEdgmeVSXxYY/klYXTgSFUlBW28tWkTH5eQf6Yfzu2z3dLncHEwHVU64q/qrqfoXgVJKjLBhVS3dHOrZhCU24IH4w+Wz9seQ3BnJaarxW7e0yEOXIivHhJzPKQ23e0KH8J32hMe7LE8YTXSwFk2C87VpvtzIxaaNFP/lk0hfvfSFU57yMDt4ivn5npbUmUxH4BP048Izs9YpprucgiLCImyVaMXDemEgF8NNQm2n7SkDU1ecDyPJc4/9lln98dVh/ywvkk8i7QLTf13CbGMbZzTYR7TnkcpuI/gzsPilMd0r3/JNCRIOmecqHSynjvgtKeW87GGMZVXHsbQ4nPnAXVnOtW7D8a4OsYe/NPivQ9mFqaiWxASd+oc76i7K4eTfMMYnn/XW4ySzxJJ+UFySnf5Qq/PA7axkS5J/ko/xtRO9lfILe0s8Zf08KnPRmtw62Ig/tntfGqPgjEkH3L7zh1E8o2c8QZyb/IQ/phOW2pPjCV4nXHjPinrHMtX3bFPyibCr+GBBFasGySjcYoxGNxtOtNmHYSaWvNwMZm3dCZXBiT7h0z8RN2bNJmpGyThpRPBbt5hTDI6wLGlKfFnxiSmF2qN4LQuC+LXh+RC566Rw5ENQvL1OsM+I9m7EM7OFefrDRIzMwusj9MOy3OCBfYJlyuFMK7G2Ie87D+2LyDGlLT4a0YBf/NcwHS6ecLlOg956t2DnM0P9h2KqA54LD9Fz2IpbqD1W0eKNksk2G7zRHL1MxCptCpVNt1cOrjZpSvSsGh15rvnDuo4vfLYdWTKqnGewG36zHlcPqqYZaYuw/DcCxIFd/fFPPOCxPk8Ep4+DorJZkc9A/EYIZl6h+lM6S39O7ftJKLlXPFZqlQ6VI9FwNPnro7ZZbdUv1vTcySjy0z2UvcMOnud8bhtQ5t1W/kKhWri+c6Dqc1cW0cSzk8xSbLG19nnfO6h8S0s712OZHYAfQXdPEykeC2vW9aw/gKPyRIJebIayj5DsoY+tXyS+AlTmdJoOzhLccoj07gD23fRHO4ZR5JpS/nCot2lBuHuPSTwCesj1XsJrh8Xye0eKo0d33sLbgvJIfFbWWnM3LtLKPaHQErbelOyoDMY3LVDTCLMpLF+UjhCc859ESvvSctGZfSG8rlGgpcuj9lY+jWKagoSn5sS6zvyZ1Dbc45EDljM7PiygfpzdHg0867wH0nAxf8IAWeSImu/69fVv42AZ3Na/BAQ1sM7/iGgNRpvhKs93J6w2yIFek/XHLREb8lmEZ1hPZsw7ip7JImWI8F2junzHwLGU/IPAUE1Vr9G4SawOd1s4uZGYRPiTy+wbSKbe0+hv0g3XpyQVHeLuPP19fJDwOVGbJCc95VPtBIMWLUcSXd3kZxh/F1eZiZ5/GcU8HLiAVhGQLm7tpGwTfYdBTwTJBRdGjFJF8//jYDn5PwPAR0/Lb6LuPALmI/pWnKW1acke0dqfwgI8xjLb4odEvCs4+vL9btJxnfwfTX6Hu/lvv4hoNEQPP9fD4JOKbkBG/dIwPvUexFpl6lgHysmOb2GpGSqZsDyXVjCe7tIwNFlmcK+vu2QfLmhktdtGQOROiRlFBYqeYyxm7LjExNuJlwk3EmagnFLdxwONWg/BPw1CghpbuTkRTZ32LYulVxGipbEcfSAg70wuTvS/iXgruoO2DWF3h8jIMbUZPa3LAfzu+dYLETtQTy1r8RvrW1Mk+W8hWRnvCXeBpgetu/Ah6xW38J/tZFMz3IyBic2KsGLOqV0aJUO0sFDkrHxoaTb6ITp4Sa+k3Cp2yVlc6WB+LVupHBxnPtUrKIG3M8HSXfdL170ecV0MRjKtxQcHnOdzhfpAXjbtBLPk61KSb+yITHVu/BPEyRP+6gdCB+ORMKek5a+VMUD/1ZhukZtjdKo81zIBruRfM+xgM6l1QqcYnkneK+tfKqEKX7e+I4Q+Eou07b5pqvmd8nPCE6U1nGxg+xuD8Lvh11Ox/exAeHQ3jEdF01PJ8s1pqvn7+qE+XNa0uP6bYAnXTEdbr/zut7Oe4BkXExEwPqHTQ359gAMulzyixh7p1s2e0C+12sRWjOs74VpGHAyGomHytXG8hoXDvGiRbJppabTPMBbY7R55yJk3Vqj1WGmQRS7eL3UVeLTrtqncMLLI30prtF9xnw4KUol/DVNc7rYGxG4kYxkXR0WOZ3QsQ5OmWlSIL9s+0+lqxhTqvL/KwEL4hWQDyBIYBl3vKaBJ8Fp9pbwGhUzSo/lO4TjniK5do9Io4KsTIifTcP5G1NBvIPdZPBaIYvACR2T7axwDeF2ff/+f/7dW5O14MvQkvCopS1t2DkFHztKHgo97ykPZi2cOudLOnlu0vts4kMSFTcemPFco7GCMeSHTUf42sIY+W5WC4EWKcR/ajynz8c+BN/VShFsb0jOs/WJgWOHQDh732yaYuBDrpgYExgGLyrqeQKxdlI4V6Shp0K9YYz7JsZUt3209NkpFsTc/H74uSvpx5wTcD7uXYTZHWNofP7YcBztn1Kgk41MvXK0gvC2wpj9nCcqfVjBA9JVMZX8QTvlVI4xxvzrLuNBbc5zOu2PTwjNFdZfXaYq7b77BoazicL9Uhxzer7GO0iXvBd8HiBp6eyFxE6NjIRjXveUrtcYg88AY+qhzHo6U24XgL1UirDvkawBSQLw+0PNgyTatlR5JhHGpPLgYV5lMh2FJxN4tF1KcecOf2w5mJkka+rfQsDfvSnEuyEvKOxXKCXWPmjZUdV7KBT3u/1mTmRGx/YNSbEDEtMPEuy8WsyglXyXRPo90NksLgdo9h9XSoPyu0+IS3roH+ZVxEFFTRZ4eQaPyMqlaGYEF5bZ8QRq9/vL33FbyEx45hruFvuSa6sAUzrzCA/5zkk8BIHJ4i4woOzOZ5IGAxL1dmYrqBdKICXjbHJhkzGeTyG7XEQsUWx2t4I1lPU5EzE9hz4S9CWgOkogJd01AkY8ENAUZSyiJ9422W226OE6XgYi/dCphqS8EKi2CZJu8p682G7VX+F2VJGQqReZzNoeTah93xfpidQ6YyXsofocUpFcqm3JJG25gOG8wPph27JkB1Nr4XoXnKRbJtvsbeYy3Og25NHqjf/fNPstlOcxkoxqRGe758jADs5Gkk/zqGf1aFhD0VxjkR4TYjO1Ms9Q7ae+lPSn8MWS9eYDzVJ3RSyOUs4KViZQv45CxNFYxvrK1AVczLFPYmeq5Kwa+SY8lpjipuvU8/8jCfhfIfL/loDyVJr9X+cC/oeMAkq/+da6LPgVllRl5IeAto5EsKTvcirq/t0Tb84zMDv+LwF/jQJuFBNJ8ouAY3MRwd7b+9yxJMn+IaC1+Kwlz399bOI12QT0dkDy+a+3SbZDdAF9jvjw+Polk53sFLDnD4s722Z1IcUjuoO1ExvuuncvJrVWIiTNBEn3LC4auZZIMjYknuSpT90m7VqEsDQTKpxljkRLO3KF7RJJBprj5oQ50hPM2XRL3Pj5bsn4vahg/fFNAVvmAuGHDEmaqRvyQ8D1TmqAXr8E/MTfffR+jQK6BF8fDCRmNO2esE0/lnCXG0wYfhFw6zL8PiyJ9t8I6PnNVSYtl+b/jAJeX+8XaXpT/+dB0F+jgHmOqcYm6pDIgYbkk4NN8g8BJ2tXJUGa9VgfOfaXhWzoZFg70++yzDvxDwFTJPUuYBvJgRmW36gXNzhY3r8ETIflE98f4/mPnitK8nvzweszO0jA558/R0B5qkz+FgL+7hVBB30eQV5friI483tLi8O9B5ftPpK/eMxsWpezCBzl/RHBicc6VdcfTM+e21r4xXwLNHrvn5heniURTqKTTHdsS+F0zO6SX21smcrnComoL1rBX+EcifjgDUTNDd9PolynG3tUQzQG/D7NRSK15Z0Dn0xvIgxHmUldaeuCc7Q7EarhzKfjzR3TMSeUia+kXKaf8h1AZg6l4MNcA/qUvRD40WyFf9FvOe1XkzXAoexIuJsqFxoM6xDiAtNjXy8Hk27nQQ0OuxUkmJoHnx6U2wGOS/+BRHrseuomHoN0X3ScX2mj0u063YE3bJ88TILNi07zEaazGxnJ62hToFapfPdR7DBdnQ+PC92eRx84WdejxA/fFTgvnfGGMK0aHnrRvKWX3ZvAkYww3X8/8XzIuA0h5XQgPPXymG6/C/THZziKMB01FOs/1cGX3Kvkz8LZBclYnSA3rlj+m1iY9BUypGy9qHnYd3g9n8WQAT9LD8K9z6KlD3hQTKetMeFQ9n9s6QqMqYn2uxaw/9uWg5HSTw3hdIosn2gLSjVrpUJiGgoP6RjJteqVBFyyQTJNFdOkIz63wZseWs6zWafT6DBTIT8+FBEqyRIYp9sdQFB3kt8oe5O2t6CD0Bi3Eg9lJI98azIA49MT/jjZGq1NZYCTGyDppEUaU/fxSSCRMbLC3XNn02H34RCs9/j5+djKaZqHGRwXdEICvxb9z/n5mMXx8PLOX3TfbXMATcHvwx4fyRWuLHCqA8bErqMaHcvXEzjxbiJCXj90OipZD6klFSRcxWONWnaA5Xs7Tx7kWifT1B5vIKiGTvj3bwwtJicXy0ffJLgtTZ3GfMbAUwkSdXHbmLQCJoF/imfEn5QHmSoKxphnrHMR2ArGkMMrCYJ53CKpTxgD6b5iAO1mIoLGHF50OdUOAPpjEKEntJJGUvudW7nPuW94EfZBYcrASdSrFIr7TaNn2xUY03r1jUkkq3xjMQR90CDpbSR9cR6Q3Gz95Nw0NZMiDm3w6VUXiT06/rEHQWfyZKH8NQT8zfcpMVu+oZnuI57IvHqxDzZjePROSBLjzFVm534Hd/IAnpRNlbO3xxdwbV8uj48VQ5Lw1xMajXskqRPVZM5l9903jwgSrc++zW6+mUPr344koY5SsqwvVXh8xkKk+hQJeHFVE+7jQ0rSJA58NpL8M9zEiPMotrGBunaxgvNqjATcuVXJrkpAoHvTkEQnLWzZxMbc6k5WmJWtI/z853jbgJiTnETVOszZMpcrqEYvFwlUNz57hGoJl1mdkHjrlTZ7+ZsHXGQfj8eYqbPhYjK4kVEqpTEPNfaeykjGYQRSfN80NhvdCiRb7flSdHuElCmpfYDGHzKSXN5zlcXL6QjKqeHyJLnSloUn+QZXonORNpYMbPOCCdwKMxTxYVNjfT3YDopu54jYlTmSVN6v4NJm+P5Cj2SWWsUG7skylmJHcGBtbF+g6s4BT83DWmXKJJLgbp5cKY4S6cK0qZrBNe2FlAQHWrIzs0dwP219ni48VrJ2EVvQt2sgkaf8nwn431/8L+ze8mA=</prop>
			<obj name="TemperatureLog" class="TemperatureLog" version="2">
				<prop name="Times">TEFSWgAA6MEAAIDovNwAAAB2AgAAGgQAALQFAABOBwAA6AgAAIwKAAAmDAAAwA0AAFoPAAD+EAAAmBIAADIUAADMFQAAZhcAAAoZAACkGgAAPhwAAOIdAAB8HwAAFiEAALAiAABUJAAA7iUAAIgnAAAiKQAAxioAAGAsAAD6LQAAlC8AAC4xAADSMgAAbDQAAAY2AACqNwAARDkAAN46AAB4PAAAHD4AALY/AABQQQAA6kIAAI5EAAAoRgAAwkcAAFxJAAD2SgAAmkwAADROAADOTwAAclEAAAxTAACmVAAAQFYAANpXAAB+WQAAGFsAALJcAABWXgAA8F8AAIphAAAkYwAAyGQAAGJmAAD8ZwAAlmkAADprAADUbAAAbm4AAAhwAACicQAARnMAAOB0AAB6dgAAFHgAALh5AABSewAA7HwAAJB+AAAqgAAAxIEAAF6DAAAChQAAnIYAADaIAADQiQAAaosAAA6NAACojgAAQpAAANyRAACAkwAAGpUAALSWAABYmAAA8pkAAIybAAAmnQAAyp4AAGSgAAD+oQAAmKMAADKlAADWpgAAcKgAAAqqAACkqwAASK0AAOKuAAB8sAAAILIAALqzAABUtQAA7rYAAJK4AAAsugAAxrsAAGC9AAD6vgAAnsAAADjCAADSwwAAdsUAABDHAACqyAAARMoAAOjLAACCzQAAHM8AALbQAABa0gAA9NMAAI7VAAAo1wAAwtgAAGbaAAAA3AAAmt0AAD7fAADY4AAAcuIAAAzkAACw5QAASucAAOToAAB+6gAAGOwAALztAABW7wAA8PAAAIryAAAu9AAAyPUAAGL3AAAG+QAAoPoAADr8AADU/QAAeP8AABIBAQCsAgEARgQBAOAFAQCEBwEAHgkBALgKAQBcDAEA9g0BAJAPAQAqEQEAzhIBAGgUAQACFgEAnBcBAEAZAQDaGgEAdBwBAA4eAQCoHwEATCEBAOYiAQCAJAEAJCYBAL4nAQBYKQEA8ioBAJYsAQAwLgEAyi8BAGQxAQD+MgEAojQBADw2AQDWNwEAcDkBABQ7AQCuPAEASD4BAOw/AQCGQQEAIEMBALpEAQBeRgEA+EcBAJJJAQAsSwEA0EwBAGpOAQAEUAEAnlEBADhTAQDcVAEAdlYBABBYAQC0WQEATlsBAOhcAQCCXgEAJmABAMBhAQBaYwEA9GQBAI5mAQAyaAEAzGkBAGZrAQAAbQEApG4BAD5wAQDYcQEAfHMBABZ1AQCwdgEASngBAO55AQCIewEAIn0BALx+AQBWgAEA+oEBAJSDAQAuhQEAyIYBAGyIAQAGigEAoIsBAESNAQDejgEAeJABABKSAQCskwEAUJUBAOqWAQCEmAEAKJoBAMKbAQBcnQEA9p4BAJqgAQA0ogEAzqMBAGilAQACpwEApqgBAECqAQDaqwEAdK0BABivAQCysAEATLIBAPCzAQCKtQEAJLcBAL64AQBiugEA/LsBAJa9AQAwvwEAysABAG7CAQAIxAEAosUBADzHAQDgyAEAesoBABTMAQC4zQEAUs8BAOzQAQCG0gEAKtQBAMTVAQBe1wEA+NgBAJLaAQA23AEA0N0BAGrfAQAE4QEAqOIBAELkAQDc5QEAgOcBABrpAQC06gEATuwBAPLtAQCM7wEAJvEBAMDyAQBa9AEA/vUBAJj3AQAy+QEAzPoBAHD8AQAK/gEApP8BAEgBAgDiAgIAfAQCABYGAgC6BwIAVAkCAO4KAgCIDAIAIg4CAMYPAgBgEQIA+hICAJ4UAgA4FgIA0hcCAGwZAgAQGwIAqhwCAEQeAgDeHwIAeCECABwjAgC2JAIAUCYCAOonAgCOKQIAKCsCAMIsAgBmLgIAADACAJoxAgA0MwIA2DQCAHI2AgAMOAIApjkCAEA7AgDkPAIAfj4CABhAAgCyQQIAVkMCAPBEAgCKRgIALkgCAMhJAgBiSwIA/EwCAJZOAgA6UAIA1FECAG5TAgAIVQIArFYCAEZYAgDgWQIAhFsCAB5dAgC4XgIAUmACAPZhAgCQYwIAKmUCAMRmAgBeaAIAAmoCAJxrAgA2bQIA0G4CAHRwAgAOcgIAqHMCAEx1AgDmdgIAgHgCABp6AgC+ewIAWH0CAPJ+AgCMgAIAMIICAMqDAgBkhQIA/oYCAJiIAgA8igIA1osCAHCNAgAKjwIArpACAEiSAgDikwIAhpUCACCXAgC6mAIAVJoCAPibAgCSnQIALJ8CAMagAgBgogIABKQCAJ6lAgA4pwIA0qgCAHaqAgAQrAIAqq0CAE6vAgDosAIAgrICABy0AgDAtQIAWrcCAPS4AgCOugIAMrwCAMy9AgBmvwIAAMECAJrCAgA+xAIA2MUCAHLHAgAMyQIAsMoCAErMAgDkzQIAiM8CACLRAgC80gIAVtQCAPrVAgCU1wIALtkCAMjaAgBi3AIABt4CAKDfAgA64QIA1OICAHjkAgAS5gIArOcCAFDpAgDq6gIAhOwCAB7uAgC47wIAXPECAPbyAgCQ9AIAKvYCAM73AgBo+QIAAvsCAKb8AgBA/gIA2v8CAHQBAwAYAwMAsgQDAEwGAwDmBwMAigkDACQLAwC+DAMAWA4DAPwPAwCWEQMAMBMDAMoUAwBkFgMACBgDAKIZAwA8GwMA4BwDAHoeAwAUIAMAriEDAFIjAwDsJAMAhiYDACAoAwDEKQMAXisDAPgsAwCSLgMALDADANAxAwBqMwMABDUDAJ42AwBCOAMA3DkDAHY7AwAaPQMAtD4DAE5AAwDoQQMAgkMDACZFAwDARgMAWkgDAP5JAwCYSwMAMk0DAMxOAwBwUAMAClIDAKRTAwA+VQMA2FYDAHxYAwAWWgMAsFsDAEpdAwDuXgMAiGADACJiAwDGYwMAYGUDAPpmAwCUaAMAOGoDANJrAwBsbQMABm8DAKBwAwBEcgMA3nMDAHh1AwASdwMAtngDAFB6AwDqewMAjn0DACh/AwDCgAMAXIIDAACEAwCahQMANIcDAM6IAwBoigMADIwDAKaNAwBAjwMA2pADAH6SAwAYlAMAspUDAFaXAwDwmAMAipoDACScAwDInQMAYp8DAPygAwCWogMAMKQDANSlAwBupwMACKkDAKKqAwBGrAMA4K0DAHqvAwAesQMAuLIDAFK0AwDstQMAkLcDACq5AwDEugMAXrwDAPi9AwCcvwMANsEDANDCAwBqxAMADsYDAKjHAwBCyQMA5soDAIDMAwAazgMAtM8DAFjRAwDy0gMAjNQDACbWAwDA1wMAZNkDAP7aAwCY3AMAMt4DANbfAwBw4QMACuMDAK7kAwBI5gMA4ucDAHzpAwAg6wMAuuwDAFTuAwDu7wMAiPEDACzzAwDG9AMAYPYDAPr3AwCe+QMAOPsDANL8AwB2/gMAEAAEAKoBBABEAwQA6AQEAIIGBAAcCAQAtgkEAFALBAD0DAQAjg4EACgQBADCEQQAZhMEAAAVBACaFgQAPhgEANgZBAByGwQADB0EALAeBABKIAQA5CEEAH4jBAAiJQQAvCYEAFYoBADwKQQAlCsEAC4tBADILgQAYjAEAAYyBACgMwQAOjUEANQ2BABuOAQAEjoEAKw7BABGPQQA4D4EAIRABAAeQgQAuEMEAFxFBAD2RgQAkEgEACpKBADOSwQAaE0EAAJPBACcUAQANlIEANpTBAB0VQQADlcEAKhYBABMWgQA5lsEAIBdBAAkXwQAvmAEAFhiBADyYwQAlmUEADBnBADKaAQAZGoEAP5rBACibQQAPG8EANZwBABwcgQAFHQEAK51BABIdwQA7HgEAIZ6BAAgfAQAun0EAF5/BAD4gAQAkoIEACyEBADQhQQAaocEAASJBACeigQAQowEANyNBAB2jwQAEJEEAKqSBABOlAQA6JUEAIKXBAAcmQQAwJoEAFqcBAD0nQQAmJ8EADKhBADMogQAZqQEAAqmBACkpwQAPqkEANiqBAB8rAQAFq4EALCvBABKsQQA7rIEAIi0BAAitgQAvLcEAFa5BAD6ugQAlLwEAC6+BADSvwQAbMEEAAbDBACgxAQAOsYEAN7HBAB4yQQAEssEAKzMBABQzgQA6s8EAITRBAAe0wQAwtQEAFzWBAD21wQAkNkEADTbBADO3AQAaN4EAALgBACm4QQAQOMEANrkBAB05gQAGOgEALLpBABM6wQA5uwEAIruBAAk8AQAvvEEAFjzBAD89AQAlvYEADD4BADK+QQAbvsEAAj9BACi/gQARgAFAOABBQB6AwUAFAUFALgGBQBSCAUA7AkFAIYLBQAgDQUAxA4FAF4QBQD4EQUAnBMFADYVBQDQFgUAahgFAA4aBQCoGwUAQh0FANweBQB2IAUAGiIFALQjBQBOJQUA6CYFAIwoBQAmKgUAwCsFAGQtBQD+LgUAmDAFADIyBQDWMwUAcDUFAAo3BQCkOAUAPjoFAOI7BQB8PQUAFj8FALpABQBUQgUA7kMFAIhFBQAsRwUAxkgFAGBKBQD6SwUAlE0FADhPBQDSUAUAbFIFAAZUBQCqVQUARFcFAN5YBQCCWgUAHFwFALZdBQBQXwUA9GAFAI5iBQAoZAUAwmUFAFxnBQAAaQUAmmoFADRsBQDObQUAcm8FAAxxBQCmcgUASnQFAOR1BQB+dwUAGHkFALJ6BQBWfAUA8H0FAIp/BQAugQUAyIIFAGKEBQD8hQUAlocFADqJBQDUigUAbowFABKOBQCsjwUARpEFAOCSBQCElAUAHpYFALiXBQBSmQUA7JoFAJCcBQAqngUAxJ8FAF6hBQACowUAnKQFADamBQDapwUAdKkFAA6rBQCorAUATK4FAOavBQCAsQUAGrMFALS0BQBYtgUA8rcFAIy5BQAmuwUAyrwFAGS+BQD+vwUAosEFADzDBQDWxAUAcMYFABTIBQCuyQUASMsFAOLMBQB8zgUAINAFALrRBQBU0wUA7tQFAJLWBQAs2AUAxtkFAGrbBQAE3QUAnt4FADjgBQDS4QUAduMFABDlBQCq5gUAROgFAOjpBQCC6wUAHO0FAMDuBQBa8AUA9PEFAI7zBQAy9QUAzPYFAGb4BQAA+gUAmvsFAD79BQDY/gUAcgAGAAwCBgCwAwYASgUGAOQGBgCICAYAIgoGALwLBgBWDQYA8A4GAJQQBgAuEgYAyBMGAGIVBgAGFwYAoBgGADoaBgDeGwYAeB0GABIfBgCsIAYAUCIGAOojBgCEJQYAHicGALgoBgBcKgYA9isGAJAtBgAqLwYAzjAGAGgyBgACNAYApjUGAEA3BgDaOAYAdDoGABg8BgCyPQYATD8GAOZABgCAQgYAJEQGAL5FBgBYRwYA8kgGAJZKBgAwTAYAyk0GAG5PBgAIUQYAolIGADxUBgDgVQYAelcGABRZBgCuWgYASFwGAOxdBgCGXwYAIGEGALpiBgBeZAYA+GUGAJJnBgA2aQYA0GoGAGpsBgAEbgYAnm8GAEJxBgDccgYAdnQGABB2BgC0dwYATnkGAOh6BgCMfAYAJn4GAMB/BgBagQYA/oIGAJiEBgAyhgYAzIcGAGaJBgAKiwYApIwGAD6OBgDYjwYAfJEGABaTBgCwlAYAVJYGAO6XBgCImQYAIpsGAMacBgBgngYA+p8GAJShBgAuowYA0qQGAGymBgAGqAYAoKkGAESrBgDerAYAeK4GABywBgC2sQYAULMGAOq0BgCOtgYAKLgGAMK5BgBcuwYAAL0GAJq+BgA0wAYAzsEGAHLDBgAMxQYAsMYGAErIBgDuyQYAiMsGACLNBgDGzgYAatAGAATSBgCe0wYAQtUGANzWBgB22AYAGtoGALTbBgBO3QYA6N4GAILgBgAm4gYAwOMGAFrlBgD05gYAmOgGADLqBgDM6wYAcO0GAArvBgCk8AYAPvIGAOLzBgB89QYAFvcGALD4BgBK+gYA7vsGAIj9BgAi/wYAxgAHAGACBwD6AwcAlAUHADgHBwDSCAcAbAoHAAYMBwCgDQcARA8HAN4QBwB4EgcAEhQHALYVBwBQFwcA6hgHAIQaBwAoHAcAwh0HAFwfBwAAIQcAmiIHADQkBwDOJQcAcicHAAwpBwCmKgcAQCwHANotBwB+LwcAGDEHALIyBwBMNAcA8DUHAIo3BwAkOQcAyDoHAGI8BwD8PQcAlj8HADpBBwDUQgcAbkQHAAhGBwCsRwcARkkHAOBKBwB6TAcAHk4HALhPBwBSUQcA7FIHAIZUBwAqVgcAxFcHAF5ZBwD4WgcAnFwHADZeBwDQXwcAamEHAA5jBwCoZAcAQmYHAOZnBwCAaQcAGmsHALRsBwBYbgcA8m8HAIxxBwAmcwcAwHQHAGR2BwD+dwcAmHkHADJ7BwDWfAcAcH4HAAqABwCkgQcASIMHAOKEBwB8hgcAFogHALqJBwBUiwcA7owHAIiOBwAskAcAxpEHAGCTBwAElQcAnpYHADiYBwDSmQcAbJsHABCdBwCqngcARKAHAN6hBwCCowcAHKUHALamBwBaqAcA9KkHAI6rBwAorQcAwq4HAGawBwAAsgcAmrMHADS1BwDYtgcAcrgHAAy6BwCmuwcASr0HAOS+BwB+wAcAIsIHALzDBwBWxQcA8MYHAJTIBwAuygcAyMsHAGLNBwD8zgcAoNAHADrSBwDU0wcAbtUHABLXBwCs2AcARtoHAOrbBwCE3QcAHt8HALjgBwBc4gcA9uMHAJDlBwAq5wcAxOgHAGjqBwAC7AcAnO0HADbvBwDa8AcAdPIHAA70BwCy9QcATPcHAOb4BwCA+gcAJPwHAL79BwBY/wcA8gAIAIwCCAAwBAgAygUIAGQHCAAICQgAogoIADwMCADWDQgAeg8IABQRCACuEggASBQIAOIVCACGFwgAIBkIALoaCABUHAgA+B0IAJIfCAAsIQgA0CIIAGokCAAEJggAnicIAEIpCADcKggAdiwIABAuCACqLwgATjEIAOgyCACCNAgAHDYIAMA3CABaOQgA9DoIAJg8CAAyPggAzD8IAGZBCAAKQwgApEQIAD5GCADYRwgAckkIABZLCACwTAgASk4IAORPCACIUQgAIlMIALxUCABgVggA+lcIAJRZCAAuWwgA0lwIAGxeCAAGYAgAoGEIADpjCADeZAgAeGYIABJoCACsaQgAUGsIAOpsCACEbggAHnAIAMJxCABccwgA9nQIAJp2CAA0eAgAznkIAGh7CAAMfQgApn4IAECACADagQgAdIMIABiFCACyhggATIgIAPCJCACKiwgAJI0IAL6OCABikAgA/JEIAJaTCAAwlQgAypYIAG6YCAAImggAopsIADydCADgnggAeqAIABSiCAC4owgAUqUIAOymCACGqAgAIKoIAMSrCABerQgA+K4IAJKwCAA2sggA0LMIAGq1CAAOtwgAqLgIAEK6CADcuwgAdr0IABq/CAC0wAgATsIIAOjDCACMxQgAJscIAMDICABayggA/ssIAJjNCAAyzwgA1tAIAHDSCAAK1AgApNUIAD7XCADi2AgAfNoIABbcCAC63QgAVN8IAO7gCACI4ggAIuQIAMblCABg5wgA+ugIAJTqCAA47AgA0u0IAGzvCAAG8QgAqvIIAET0CADe9QgAgvcIABz5CAC2+ggAUPwIAOr9CACO/wgAKAEJAMICCQBcBAkAAAYJAJoHCQA0CQkA2AoJAHIMCQAMDgkApg8JAEoRCQDkEgkAfhQJABgWCQC8FwkAVhkJAPAaCQCKHAkALh4JAMgfCQBiIQkA/CIJAJYkCQA6JgkA1CcJAG4pCQAIKwkArCwJAEYuCQDgLwkAhDEJAB4zCQC4NAkAUjYJAPY3CQCQOQkAKjsJAMQ8CQBePgkAAkAJAJxBCQA2QwkA0EQJAHRGCQAOSAkAqEkJAExLCQDmTAkAgE4JABpQCQC+UQkAWFMJAPJUCQCMVgkAJlgJAMpZCQBkWwkA/lwJAJheCQA8YAkA1mEJAHBjCQAKZQkArmYJAEhoCQDiaQkAfGsJACBtCQC6bgkAVHAJAO5xCQCScwkALHUJAMZ2CQBqeAkABHoJAJ57CQA4fQkA3H4JAHaACQAQggkAqoMJAESFCQDohgkAgogJAByKCQC2iwkAWo0JAPSOCQCOkAkAKJIJAMyTCQBmlQkAAJcJAKSYCQA+mgkA2JsJAHKdCQAMnwkAsKAJAEqiCQDkowkAfqUJACKnCQC8qAkAVqoJAPCrCQCUrQkALq8JAMiwCQBssgkABrQJAKC1CQA6twkA1LgJAHi6CQASvAkArL0JAEa/CQDqwAkAhMIJAB7ECQC4xQkAXMcJAPbICQCQygkANMwJAM7NCQBozwkAAtEJAJzSCQBA1AkA2tUJAHTXCQAO2QkAstoJAEzcCQDm3QkAgN8JACThCQC+4gkAWOQJAPzlCQCW5wkAMOkJAMrqCQBk7AkACO4JAKLvCQA88QkA1vIJAHr0CQAU9gkArvcJAEj5CQDs+gkAhvwJACD+CQDE/wkAXgEKAPgCCgCSBAoALAYKANAHCgBqCQoABAsKAJ4MCgBCDgoA3A8KAHYRCgAQEwoAtBQKAE4WCgDoFwoAjBkKACYbCgDAHAoAWh4KAP4fCgCYIQoAMiMKAMwkCgBwJgoACigKAKQpCgA+KwoA2CwKAHwuCgAWMAoAsDEKAEozCgDuNAoAiDYKACI4CgDGOQoAYDsKAPo8CgCUPgoAOEAKANJBCgBsQwoABkUKAKBGCgBESAoA3kkKAHhLCgASTQoAtk4KAFBQCgDqUQoAhFMKAChVCgDCVgoAXFgKAPZZCgCaWwoANF0KAM5eCgBoYAoADGIKAKZjCgBAZQoA2mYKAH5oCgAYagoAsmsKAExtCgDwbgoAinAKACRyCgC+cwoAYnUKAPx2CgCWeAoAOnoKANR7CgBufQoACH8KAKyACgBGggoA4IMKAHqFCgAUhwoAuIgKAFKKCgDsiwoAho0KACqPCgDEkAoAXpIKAAKUCgCclQoANpcKANCYCgBqmgoADpwKAKidCgBCnwoA3KAKAICiCgAapAoAtKUKAFinCgDyqAoAjKoKACasCgDArQoAZK8KAP6wCgCYsgoAMrQKANa1CgBwtwoACrkKAKS6CgBIvAoA4r0KAHy/CgAgwQoAusIKAFTECgDuxQoAiMcKACzJCgDGygoAYMwKAPrNCgCezwoAONEKANLSCgBs1AoAENYKAKrXCgBE2QoA6NoKAILcCgAc3goAtt8KAFDhCgD04goAjuQKACjmCgDM5woAZukKAADrCgCa7AoANO4KANjvCgBy8QoADPMKAKb0CgBK9goA5PcKAH75CgAi+woAvPwKAFb+CgDw/woAigELAC4DCwDIBAsAYgYLAPwHCwCgCQsAOgsLANQMCwBuDgsAEhALAKwRCwBGEwsA6hQLAIQWCwAeGAsAuBkLAFIbCwD2HAsAkB4LACogCwDEIQsAaCMLAAIlCwCcJgsANigLANopCwB0KwsADi0LALIuCwBMMAsA5jELAIAzCwAaNQsAvjYLAFg4CwDyOQsAjDsLADA9CwDKPgsAZEALAP5BCwCiQwsAPEULANZGCwB6SAsAFEoLAK5LCwBITQsA4k4LAIZQCwAgUgsAulMLAFRVCwD4VgsAklgLACxaCwDGWwsAal0LAARfCwCeYAsAQmILANxjCwB2ZQsAEGcLAKpoCwBOagsA6GsLAIJtCwAcbwsAwHALAFpyCwD0cwsAjnULADJ3CwDMeAsAZnoLAAB8CwCkfQsAPn8LANiACwByggsAFoQLALCFCwBKhwsA7ogLAIiKCwAijAsAvI0LAFaPCwD6kAsAlJILAC6UCwDIlQsAbJcLAAaZCwCgmgsAOpwLAN6dCwB4nwsAEqELALaiCwBQpAsA6qULAISnCwAeqQsAwqoLAFysCwD2rQsAkK8LADSxCwDOsgsAaLQLAAK2CwCmtwsAQLkLANq6CwB+vAsAGL4LALK/CwBMwQsA5sILAIrECwAkxgsAvscLAFjJCwD8ygsAlswLADDOCwDKzwsAbtELAAjTCwCi1AsARtYLAODXCwB62QsAFNsLAK7cCwBS3gsA7N8LAIbhCwAg4wsAxOQLAF7mCwD45wsAnOkLADbrCwDQ7AsAau4LAATwCwCo8QsAQvMLANz0CwB29gsAGvgLALT5CwBO+wsA6PwLAIz+CwAmAAwAwAEMAFoDDAD+BAwAmAYMADIIDADMCQwAcAsMAAoNDACkDgwAPhAMAOIRDAB8EwwAFhUMALoWDABUGAwA7hkMAIgbDAAiHQwAxh4MAGAgDAD6IQwAlCMMADglDADSJgwAbCgMAAYqDACqKwwARC0MAN4uDAB4MAwAHDIMALYzDABQNQwA9DYMAI44DAAoOgwAwjsMAGY9DAAAPwwAmkAMADRCDADYQwwAfEUMABZHDAC6SAwAVEoMAO5LDACITQwAIk8MAMZQDABgUgwA+lMMAJRVDAA4VwwA0lgMAGxaDAAGXAwAql0MAERfDADeYAwAgmIMABxkDAC2ZQwAUGcMAOpoDACOagwAKGwMAMJtDABcbwwAAHEMAJpyDAA0dAwAznUMAHJ3DAAMeQwApnoMAEp8DADkfQwAfn8MABiBDACyggwAVoQMAPCFDACKhwwALokMAMiKDABijAwA/I0MAJaPDAA6kQwA1JIMAG6UDAAIlgwArJcMAEaZDADgmgwAhJwMAB6eDAC4nwwAUqEMAOyiDACQpAwAKqYMAMSnDABeqQwAAqsMAJysDAA2rgwA0K8MAHSxDAAOswwAqLQMAEK2DADmtwwAgLkMABq7DAC0vAwAWL4MAPK/DACMwQwAMMMMAMrEDABkxgwA/scMAJjJDAA8ywwA1swMAHDODAAK0AwArtEMAEjTDADi1AwAfNYMACDYDAC62QwAVNsMAPjcDACS3gwALOAMAMbhDABg4wwABOUMAJ7mDAA46AwA0ukMAHbrDAAQ7QwAqu4MAETwDADo8QwAgvMMABz1DADA9gwAWvgMAPT5DACO+wwAKP0MAMz+DABmAA0AAAINAJoDDQA+BQ0A2AYNAHIIDQAWCg0AsAsNAEoNDQDkDg0AfhANACISDQC8Ew0AVhUNAPAWDQCUGA0ALhoNAMgbDQBiHQ0ABh8NAKAgDQA6Ig0A3iMNAHglDQASJw0ArCgNAEYqDQDqKw0AhC0NAB4vDQC4MA0AXDINAPYzDQCQNQ0AKjcNAM44DQBoOg0AAjwNAKY9DQBAPw0A2kANAHRCDQAORA0AskUNAExHDQDmSA0AgEoNACRMDQC+TQ0AWE8NAPJQDQCWUg0AMFQNAMpVDQBuVw0ACFkNAKJaDQA8XA0A1l0NAHpfDQAUYQ0ArmINAEhkDQDsZQ0AhmcNACBpDQC6ag0AXmwNAPhtDQCSbw0ANnENANByDQBqdA0ABHYNAJ53DQBCeQ0A3HoNAHZ8DQAQfg0AtH8NAE6BDQDogg0AgoQNACaGDQDAhw0AWokNAP6KDQCYjA0AMo4NAMyPDQBmkQ0ACpMNAKSUDQA+lg0A2JcNAHyZDQAWmw0AsJwNAEqeDQDunw0AiKENACKjDQDGpA0AYKYNAPqnDQCUqQ0ALqsNANKsDQBsrg0ABrANAKCxDQBEsw0A3rQNAHi2DQASuA0AtrkNAFC7DQDqvA0Ajr4NACjADQDCwQ0AXMMNAPbEDQCaxg0ANMgNAM7JDQBoyw0ADM0NAKbODQBA0A0A2tENAH7TDQAY1Q0AstYNAFbYDQDw2Q0AitsNACTdDQC+3g0AYuANAPzhDQCW4w0AMOUNANTmDQBu6A0ACOoNAKzrDQBG7Q0A4O4NAHrwDQAU8g0AuPMNAFL1DQDs9g0AhvgNACr6DQDE+w0AXv0NAPj+DQCcAA4ANgIOANADDgBqBQ4ADgcOAKgIDgBCCg4A3AsOAIANDgAaDw4AtBAOAE4SDgDyEw4AjBUOACYXDgDKGA4AZBoOAP4bDgCYHQ4AMh8OANYgDgBwIg4ACiQOAKQlDgBIJw4A4igOAHwqDgAgLA4Aui0OAFQvDgDuMA4AiDIOACw0DgDGNQ4AYDcOAPo4DgCUOg4AODwOANI9DgB2Pw4AEEEOAKpCDgBERA4A3kUOAIJHDgAcSQ4AtkoOAFBMDgDqTQ4Ajk8OAChRDgDMUg4AZlQOAABWDgCaVw4ANFkOANhaDgByXA4ADF4OAKZfDgBKYQ4A5GIOAH5kDgAYZg4AvGcOAFZpDgDwag4AlGwOAC5uDgDIbw4AYnEOAPxyDgCgdA4AOnYOANR3DgBueQ4ACHsOAKx8DgBGfg4A6n8OAISBDgAegw4AuIQOAFKGDgDshw4AkIkOACqLDgDOjA4AaI4OAAKQDgCckQ4ANpMOANqUDgB0lg4ADpgOAKiZDgBMmw4A5pwOAICeDgAaoA4AvqEOAFijDgDypA4AlqYOADCoDgDKqQ4AZKsOAP6sDgCirg4APLAOANaxDgBwsw4ACrUOAK62DgBIuA4A7LkOAIa7DgAgvQ4Aur4OAFTADgD4wQ4AksMOACzFDgDGxg4AasgOAATKDgCeyw4AOM0OANzODgB20A4AENIOALTTDgBO1Q4A6NYOAILYDgAc2g4AwNsOAFrdDgD03g4AjuAOADLiDgDM4w4AZuUOAADnDgCk6A4APuoOANjrDgB87Q4AFu8OALDwDgBK8g4A5PMOAIj1DgAi9w4AvPgOAFb6DgD6+w4AlP0OAC7/DgDIAA8AbAIPAAYEDwCgBQ8ARAcPAN4IDwB4Cg8AEgwPAKwNDwBQDw8A6hAPAIQSDwAeFA8AuBUPAFwXDwD2GA8AkBoPADQcDwDOHQ8AaB8PAAIhDwCcIg8AQCQPANolDwB+Jw8AGCkPALIqDwBMLA8A5i0PAIovDwAkMQ8AvjIPAFg0DwD8NQ8AljcPADA5DwDKOg8AbjwPAAg+DwCiPw8ARkEPAOBCDwB6RA8AFEYPAK5HDwBSSQ8A7EoPAIZMDwAgTg8AxE8PAF5RDwD4Ug8AklQPADZWDwDQVw8AalkPAA5bDwCoXA8AQl4PANxfDwB2YQ8AGmMPALRkDwBOZg8A6GcPAIJpDwAmaw8AwGwPAGRuDwD+bw8AmHEPADJzDwDMdA8AcHYPAAp4DwCkeQ8APnsPAOJ8DwB8fg8AFoAPALCBDwBUgw8A7oQPAIiGDwAsiA8AxokPAGCLDwD6jA8AlI4PADiQDwDSkQ8AbJMPAAaVDwCglg8ARJgPAN6ZDwCCmw8AHJ0PALaeDwBQoA8A6qEPAI6jDwAopQ8AwqYPAFyoDwAAqg8AmqsPADStDwDYrg8AcrAPAAyyDwCmsw8AQLUPAOS2DwB+uA8AGLoPALK7DwBWvQ8A8L4PAIrADwAkwg8AyMMPAGLFDwD8xg8AlsgPADrKDwDUyw8Abs0PAAjPDwCs0A8ARtIPAODTDwB61Q8AKNcPAMLYDwBc2g8AANwPAJrdDwA03w8A2OAPAHLiDwAM5A8ApuUPAFTnDwDu6A8AiOoPACLsDwDG7Q8AYO8PAPrwDwCU8g8AOPQPANL1DwBs9w8ABvkPAKr6DwBE/A8A3v0PAIL/DwAcARAAtgIQAFAEEADqBRAAjgcQACgJEADCChAAXAwQAAAOEACaDxAANBEQAM4SEAByFBAADBYQAKYXEABKGRAA5BoQAH4cEAAYHhAAsh8QAFYhEADwIhAAiiQQACQmEADIJxAAYikQAPwqEACWLBAAOi4QANQvEABuMRAAEjMQAKw0EABGNhAA4DcQAHo5EAAeOxAAuDwQAFI+EADsPxAAkEEQACpDEADERBAAXkYQAAJIEACcSRAANksQANpMEAB0ThAADlAQAKhREABCUxAA5lQQAIBWEAAaWBAAvlkQAFhbEADyXBAAjF4QACZgEADAYRAAZGMQAP5kEACiZhAAPGgQANZpEABwaxAACm0QAK5uEABIcBAA4nEQAHxzEAAgdRAAunYQAFR4EADueRAAknsQACx9EADGfhAAaoAQAASCEACegxAAOIUQANKGEAB2iBAAEIoQAKqLEABEjRAA3o4QAIKQEAAckhAAwJMQAFqVEAD0lhAAjpgQACiaEADMmxAAZp0QAACfEACaoBAAPqIQANijEABypRAADKcQALCoEABKqhAA5KsQAIitEAAirxAAvLAQAFayEADwsxAAlLUQAC63EADIuBAAYroQAPy7EACgvRAAOr8QAN7AEAB4whAAEsQQAKzFEABGxxAA6sgQAITKEAAezBAAuM0QAFzPEAD20BAAkNIQACrUEADO1RAAaNcQAALZEACm2hAAQNwQANrdEAB03xAADuEQALLiEABM5BAA5uUQAIDnEAAa6RAAvuoQAFjsEADy7RAAlu8QADDxEADK8hAAZPQQAAj2EACi9xAAPPkQANb6EAB6/BAAFP4QAK7/EABIAREA4gIRAIYEEQAgBhEAxAcRAF4JEQD4ChEAkgwRACwOEQDQDxEAahERAAQTEQCeFBEAQhYRANwXEQB2GREAEBsRALQcEQBOHhEA6B8RAIIhEQAcIxEAwCQRAFomEQD0JxEAmCkRADIrEQDMLBEAcC4RAAowEQCkMREAPjMRANg0EQB8NhEAFjgRALA5EQBKOxEA7jwRAIg+EQAiQBEAvEERAGBDEQD6RBEAlEYRAC5IEQDISREAbEsRAAZNEQCqThEARFARAN5REQB4UxEAElURALZWEQBQWBEA6lkRAIRbEQAoXREAwl4RAFxgEQD2YREAmmMRADRlEQDOZhEAcmgRAAxqEQCmaxEAQG0RANpuEQB+cBEAGHIRALJzEQBMdREA5nYRAIp4EQAkehEAyHsRAGJ9EQD8fhEAloARADCCEQDUgxEAboURAAiHEQCiiBEARooRAOCLEQB6jREAHo8RALiQEQBSkhEA7JMRAIaVEQAqlxEAxJgRAF6aEQACnBEAnJ0RADafEQDQoBEAaqIRAA6kEQCopREAQqcRAOaoEQCAqhEAGqwRALStEQBOrxEA8rARAIyyEQAmtBEAwLURAGS3EQD+uBEAmLoRADK8EQDWvREAcL8RAArBEQCuwhEASMQRAOLFEQB8xxEAFskRALrKEQBUzBEA7s0RAIjPEQAi0REAxtIRAGDUEQD61REAntcRADjZEQDS2hEAbNwRABDeEQCq3xEAROERAN7iEQCC5BEAHOYRALbnEQBQ6REA6uoRAI7sEQAo7hEAwu8RAGbxEQAA8xEAmvQRADT2EQDY9xEAcvkRAAz7EQCm/BEASv4RAOT/EQB+ARIAGAMSALIEEgBWBhIA8AcSAJQJEgAuCxIAyAwSAGIOEgD8DxIAoBESADoTEgDUFBIAbhYSABIYEgCsGRIARhsSAOAcEgB6HhIAHiASALghEgBSIxIA9iQSAJAmEgAqKBIAxCkSAF4rEgACLRIAnC4SADYwEgDaMRIAdDMSAA41EgCoNhIATDgSAOY5EgCAOxIAGj0SAL4+EgBYQBIA8kESAIxDEgAwRRIAykYSAGRIEgAIShIAoksSADxNEgDWThIAcFASABRSEgCuUxIASFUSAOJWEgB8WBIAIFoSALpbEgBeXRIA+F4SAJJgEgAsYhIAxmMSAGplEgAEZxIAnmgSADhqEgDSaxIAdm0SABBvEgCqcBIATnISAOhzEgCCdRIAHHcSAMB4EgBaehIA9HsSAJh9EgAyfxIAzIASAGaCEgAAhBIApIUSAD6HEgDYiBIAcooSAAyMEgCwjRIASo8SAO6QEgCIkhIAIpQSALyVEgBWlxIA+pgSAJSaEgAunBIAyJ0SAGyfEgAGoRIAoKISADqkEgDepRIAeKcSABKpEgCsqhIAUKwSAOqtEgCErxIAHrESAMKyEgBctBIA9rUSAJC3EgAquRIAzroSAGi8EgACvhIApr8SAEDBEgDawhIAdMQSABjGEgCyxxIATMkSAObKEgCKzBIAJM4SAL7PEgBY0RIA/NISAJbUEgAw1hIA1NcSAG7ZEgAI2xIAotwSADzeEgDg3xIAeuESABTjEgCu5BIAUuYSAOznEgCG6RIAIOsSAMTsEgBe7hIA+O8SAJLxEgA28xIA0PQSAGr2EgAE+BIAqPkSAEL7EgDc/BIAdv4SABoAEwC0ARMATgMTAOgEEwCMBhMAJggTAMAJEwBaCxMA9AwTAJgOEwAyEBMA1hETAHATEwAKFRMApBYTAD4YEwDiGRMAfBsTABYdEwCwHhMAVCATAO4hEwCIIxMAIiUTAMYmEwBgKBMA+ikTAJ4rEwA4LRMA0i4TAGwwEwAGMhMAqjMTAEQ1EwDeNhMAeDgTABI6EwC2OxMAUD0TAOo+EwCOQBMAKEITAMJDEwBcRRMAAEcTAJpIEwA0ShMAzksTAHJNEwAMTxMAplATAEBSEwDaUxMAflUTABhXEwC8WBMAVloTAPBbEwCKXRMAJF8TAMhgEwBiYhMA/GMTAJZlEwA6ZxMA1GgTAG5qEwAIbBMArG0TAEZvEwDgcBMAenITAB50EwC4dRMAUncTAPZ4EwCQehMAKnwTAMR9EwBefxMAAoETAJyCEwA2hBMA0IUTAGqHEwAOiRMAqIoTAEKMEwDmjRMAgI8TABqREwC0khMAWJQTAPKVEwCMlxMAJpkTAMqaEwBknBMA/p0TAJifEwAyoRMA1qITAHCkEwAKphMArqcTAEipEwDiqhMAfKwTACCuEwC6rxMAVLETAO6yEwCStBMALLYTAMa3EwBguRMA+roTAJ68EwA4vhMA3L8TAHbBEwAQwxMAqsQTAETGEwDoxxMAgskTABzLEwC2zBMAWs4TAPTPEwCO0RMAKNMTAMzUEwBm1hMAANgTAJrZEwA02xMA2NwTAHLeEwAM4BMAsOETAErjEwDk5BMAfuYTACLoEwC86RMAVusTAPDsEwCU7hMALvATAMjxEwBs8xMABvUTAKD2EwA6+BMA1PkTAHj7EwAS/RMArP4TAEYAFADgARQAhAMUAB4FFADCBhQAXAgUAPYJFACQCxQAKg0UAM4OFABoEBQAAhIUAJwTFABAFRQA2hYUAHQYFAAOGhQAqBsUAEwdFADmHhQAiiAUACQiFAC+IxQAWCUUAPImFACWKBQAMCoUAMorFABkLRQACC8UAKIwFAA8MhQA1jMUAHo1FAAUNxQArjgUAEg6FADsOxQAhj0UACA/FAC6QBQAXkIUAPhDFACSRRQALEcUAMZIFABqShQABEwUAKhNFABCTxQA3FAUAHZSFAAQVBQAtFUUAE5XFADoWBQAgloUACZcFADAXRQAWl8UAPRgFACOYhQAMmQUAMxlFABwZxQACmkUAKRqFAA+bBQA2G0UAHxvFAAWcRQAsHIUAEp0FADudRQAiHcUACJ5FAC8ehQAVnwUAPp9FACUfxQALoEUANKCFABshBQABoYUAKCHFABEiRQA3ooUAHiMFAASjhQAto8UAFCRFADqkhQAhJQUACiWFADClxQAXJkUAPaaFACQnBQANJ4UAM6fFAByoRQADKMUAKakFABAphQA2qcUAH6pFAAYqxQAsqwUAEyuFADwrxQAirEUACSzFAC+tBQAWLYUAPy3FACWuRQAMLsUANS8FABuvhQACMAUAKLBFABGwxQA4MQUAHrGFAAUyBQAuMkUAFLLFADszBQAhs4UACDQFADE0RQAXtMUAPjUFACc1hQANtgUANDZFAB02xQADt0UAKjeFABC4BQA3OEUAIDjFAAa5RQAtOYUAE7oFADo6RQAjOsUACbtFADA7hQAZPAUAP7xFACY8xQAPPUUANb2FABw+BQACvoUAKT7FABI/RQA4v4UAHwAFQAWAhUAugMVAFQFFQDuBhUAiAgVACIKFQDGCxUAYA0VAAQPFQCeEBUAOBIVANITFQBsFRUABhcVAKoYFQBEGhUA6BsVAIIdFQAcHxUAtiAVAFAiFQD0IxUAjiUVACgnFQDCKBUAZioVAAAsFQCaLRUANC8VAM4wFQByMhUADDQVAKY1FQBANxUA5DgVAH46FQAYPBUAvD0VAFY/FQDwQBUAikIVACREFQDIRRUAYkcVAPxIFQCWShUAOkwVAN5NFQB4TxUAHFEVALZSFQBaVBUA9FUVAI5XFQAoWRUAwloVAFxcFQAAXhUAml8VADRhFQDYYhUAcmQVAAxmFQCmZxUASmkVAORqFQB+bBUAGG4VALxvFQBWcRUA8HIVAIp0FQAkdhUAyHcVAGJ5FQAGexUAoHwVADp+FQDUfxUAboEVABKDFQCshBUARoYVAOCHFQCEiRUAHosVALiMFQBSjhUA7I8VAJCRFQAqkxUAzpQVAGiWFQACmBUAnJkVADabFQDanBUAdJ4VAA6gFQCooRUAQqMVAOakFQCAphUAGqgVAL6pFQBYqxUA8qwVAIyuFQAwsBUAyrEVAGSzFQD+tBUAorYVADy4FQDWuRUAcLsVAAq9FQCuvhUASMAVAOLBFQCGwxUAIMUVALrGFQBUyBUA+MkVAJLLFQAszRUAxs4VAGrQFQAE0hUAntMVADjVFQDc1hUAdtgVABDaFQCq2xUATt0VAOjeFQCC4BUAHOIVALbjFQBa5RUA9OYVAI7oFQAy6hUAzOsVAGbtFQAA7xUApPAVAD7yFQDY8xUAcvUVABb3FQCw+BUASvoVAOT7FQB+/RUAIv8VALwAFgBWAhYA+gMWAJQFFgAuBxYAyAgWAGwKFgAGDBYAoA0WADoPFgDeEBYAeBIWABIUFgCsFRYARhcWAOoYFgCEGhYAHhwWAMIdFgBcHxYA9iAWAJAiFgA0JBYAziUWAGgnFgACKRYAnCoWAEAsFgDaLRYAdC8WABgxFgCyMhYATDQWAOY1FgCKNxYAJDkWAL46FgBYPBYA/D0WAJY/FgAwQRYAykIWAGREFgAIRhYAokcWADxJFgDgShYAekwWABROFgCuTxYAUlEWAOxSFgCGVBYAIFYWALpXFgBeWRYA+FoWAJJcFgA2XhYA0F8WAGphFgAEYxYAqGQWAEJmFgDcZxYAdmkWABprFgC0bBYATm4WAOhvFgCCcRYAJnMWAMB0FgBadhYA/ncWAJh5FgAyexYAzHwWAHB+FgAKgBYApIEWAD6DFgDihBYAfIYWABaIFgCwiRYASosWAO6MFgCIjhYAIpAWAMaRFgBgkxYA+pQWAJSWFgA4mBYA0pkWAGybFgAGnRYAqp4WAESgFgDeoRYAeKMWABKlFgC2phYAUKgWAPSpFgCOqxYAKK0WAMKuFgBcsBYAALIWAJqzFgA0tRYAzrYWAGi4FgAMuhYAprsWAEC9FgDkvhYAfsAWABjCFgCywxYAVsUWAPDGFgCKyBYAJMoWAMjLFgBizRYA/M4WAJbQFgAw0hYA1NMWAG7VFgAI1xYArNgWAEbaFgDg2xYAet0WAB7fFgC44BYAUuIWAOzjFgCQ5RYAKucWAMToFgBe6hYA+OsWAJztFgA27xYA2vAWAHTyFgAO9BYAqPUWAEL3FgDm+BYAgPoWABr8FgC0/RYAWP8WAPIAFwCMAhcAJgQXAMoFFwBkBxcA/ggXAKwKFwBQDBcA6g0XAI4PFwAoERcAwhIXAFwUFwAKFhcApBcXAD4ZFwDYGhcAfBwXABYeFwCwHxcAVCEXAO4iFwCIJBcAIiYXAMYnFwBgKRcA+ioXAJQsFwA4LhcA0i8XAGwxFwAGMxcAqjQXAEQ2FwDeNxcAeDkXABw7FwC2PBcAUD4XAOo/FwCEQRcAKEMXAMJEFwBcRhcAAEgXAJpJFwA0SxcAzkwXAHJOFwAMUBcAplEXAEBTFwDkVBcAflYXABhYFwCyWRcATFsXAPBcFwCKXhcAJGAXAMhhFwBiYxcA/GQXAJZmFwA6aBcA1GkXAG5rFwAIbRcArG4XAEZwFwDgcRcAenMXAB51FwC4dhcAUngXAOx5FwCGexcAKn0XAMR+FwBegBcAAoIXAJyDFwA2hRcA0IYXAHSIFwAOihcAqIsXAEKNFwDmjhcAgJAXABqSFwC0kxcAWJUXAPKWFwCMmBcAJpoXAMqbFwBknRcA/p4XAJigFwAyohcA1qMXAHClFwAKpxcApKgXAEiqFwDiqxcAhq0XACCvFwC6sBcAVLIXAO6zFwCStRcALLcXAMa4FwBguhcA+rsXAJ69FwA4vxcA0sAXAHbCFwAQxBcAqsUXAETHFwDoyBcAgsoXABzMFwC2zRcAWs8XAPTQFwCO0hcAKNQXAMLVFwBm1xcAANkXAKTaFwA+3BcA2N0XAHLfFwAM4RcAsOIXAErkFwDk5RcAfucXABjpFwC86hcAVuwXAPDtFwCU7xcALvEXAMjyFwBi9BcABvYXAKD3FwA6+RcA1PoXAG78FwAS/hcArP8XAEYBGADqAhgAhAQYAB4GGAC4BxgAXAkYAPYKGACQDBgAKg4YAM4PGABoERgAAhMYAJwUGAA2FhgA2hcYAHQZGAAOGxgAshwYAEweGADmHxgAgCEYACQjGAC+JBgAWCYYAPInGACWKRgAMCsYAMosGABkLhgA/i8YAKIxGAA8MxgA1jQYAHo2GAAUOBgArjkYAEg7GADsPBgAhj4YACBAGAC6QRgAXkMYAPhEGACSRhgALEgYAMZJGABqSxgABE0YAKhOGABCUBgA3FEYAHZTGAAQVRgAtFYYAE5YGADoWRgAglsYABxdGADAXhgAWmAYAPRhGACOYxgAMmUYAMxmGABwaBgACmoYAKRrGAA+bRgA2G4YAHxwGAAWchgAsHMYAEp1GADkdhgAiHgYACJ6GAC8exgAYH0YAPp+GACUgBgALoIYANKDGABshRgABocYAKCIGABEihgA3osYAHiNGAASjxgArJAYAFCSGADqkxgAhJUYACiXGADCmBgAXJoYAPabGACanRgANJ8YAM6gGABoohgADKQYAKalGABApxgA2qgYAHSqGAAYrBgAsq0YAEyvGADwsBgAirIYACS0GAC+tRgAYrcYAPy4GACWuhgAMLwYANS9GABuvxgACMEYAKLCGAA8xBgA4MUYAHrHGAAUyRgAuMoYAFLMGADszRgAhs8YACrRGADE0hgAXtQYAPjVGACc1xgANtkYANDaGABq3BgADt4YAKjfGABC4RgA3OIYAIDkGAAa5hgAtOcYAE7pGADo6hgAjOwYACbuGADA7xgAZPEYAP7yGACY9BgAMvYYANb3GABw+RgACvsYAKT8GAA+/hgA4v8YAHwBGQAWAxkAugQZAFQGGQDuBxkAiAkZACwLGQDGDBkAYA4ZAPoPGQCeERkAOBMZANIUGQBsFhkABhgZAKoZGQBEGxkA3hwZAIIeGQAcIBkAtiEZAFAjGQD0JBkAjiYZACgoGQDCKRkAZisZAAAtGQCaLhkANDAZAM4xGQByMxkADDUZAKY2GQBKOBkA5DkZAH47GQAYPRkAvD4ZAFZAGQDwQRkAikMZAC5FGQDIRhkAYkgZAPxJGQCWSxkAOk0ZANROGQBuUBkAElIZAKxTGQBGVRkA4FYZAIRYGQAeWhkAuFsZAFJdGQD2XhkAkGAZACpiGQDOYxkAaGUZAAJnGQCcaBkANmoZANprGQB0bRkADm8ZAKhwGQBCchkA5nMZAIB1GQAadxkAvngZAFh6GQDyexkAjH0ZADB/GQDKgBkAZIIZAP6DGQCihRkAPIcZANaIGQBwihkACowZAK6NGQBIjxkA4pAZAIaSGQAglBkAupUZAFSXGQD4mBkAkpoZACycGQDGnRkAYJ8ZAAShGQCeohkAOKQZANylGQB2pxkAEKkZAKqqGQBOrBkA6K0ZAIKvGQAcsRkAtrIZAFq0GQD0tRkAjrcZADK5GQDMuhkAZrwZAAC+GQCkvxkAPsEZANjCGQByxBkAFsYZALDHGQBKyRkA5MoZAH7MGQAizhkAvM8ZAFbRGQD60hkAlNQZAC7WGQDI1xkAbNkZAAbbGQCg3BkAOt4ZAN7fGQB44RkAEuMZAKzkGQBG5hkA6ucZAITpGQAe6xkAwuwZAFzuGQD27xkAkPEZADTzGQDO9BkAaPYZAAL4GQCc+RkAQPsZANr8GQB0/hkADgAaALIBGgBMAxoA8AQaAIoGGgAkCBoAvgkaAFgLGgD8DBoAlg4aADAQGgDKERoAZBMaAAgVGgCiFhoAPBgaAOAZGgB6GxoAFB0aAK4eGgBSIBoA7CEaAIYjGgAgJRoAxCYaAF4oGgD4KRoAkisaACwtGgDQLhoAajAaAAQyGgCoMxoAQjUaANw2GgB2OBoAGjoaALQ7GgBOPRoA6D4aAIJAGgAmQhoAwEMaAFpFGgD0RhoAmEgaADJKGgDMSxoAcE0aAApPGgCkUBoAPlIaAOJTGgB8VRoAFlcaALBYGgBKWhoA7lsaAIhdGgAiXxoAxmAaAGBiGgD6YxoAlGUaAC5nGgDSaBoAbGoaAAZsGgCgbRoARG8aAN5wGgCCchoAHHQaALZ1GgBQdxoA6ngaAI56GgAofBoAwn0aAFx/GgD2gBoAmoIaADSEGgDOhRoAaIcaAAyJGgCmihoAQIwaAOSNGgB+jxoAGJEaALKSGgBWlBoA8JUaAIqXGgAkmRoAvpoaAGKcGgD8nRoAlp8aADqhGgDUohoAbqQaAAimGgCspxoARqkaAOCqGgB6rBoAHq4aALivGgBSsRoA7LIaAJC0GgAqthoAxLcaAF65GgACuxoAnLwaADa+GgDQvxoAasEaAA7DGgCoxBoAQsYaAObHGgCAyRoAGssaALTMGgBYzhoA8s8aAIzRGgAm0xoAwNQaAGTWGgD+1xoAmNkaADzbGgDW3BoAcN4aAArgGgCu4RoASOMaAOLkGgB85hoAFugaALrpGgBU6xoA7uwaAJLuGgAs8BoAxvEaAGDzGgAE9RoAnvYaADj4GgDS+RoAdvsaABD9GgCq/hoARAAbAN4BGwCCAxsAHAUbALYGGwBaCBsA9AkbAI4LGwAoDRsAzA4bAGYQGwAAEhsAmhMbAD4VGwDYFhsAchgbAAwaGwCmGxsASh0bAOQeGwB+IBsAIiIbALwjGwBWJRsA8CYbAJQoGwAuKhsAyCsbAGItGwAGLxsAoDAbADoyGwDUMxsAeDUbABI3GwCsOBsARjobAOo7GwCEPRsAHj8bALhAGwBSQhsA9kMbAJBFGwAqRxsAzkgbAGhKGwACTBsAnE0bAEBPGwDaUBsAdFIbAA5UGwCoVRsATFcbAOZYGwCAWhsAGlwbAL5dGwBYXxsA8mAbAJZiGwAwZBsAymUbAGRnGwAIaRsAomobADxsGwDWbRsAcG8bABRxGwCuchsASHQbAOJ1GwCGdxsAIHkbALp6GwBefBsA+H0bAJJ/GwAsgRsA0IIbAGqEGwAEhhsAnocbAEKJGwDcihsAdowbABCOGwCqjxsATpEbAOiSGwCClBsAJpYbAMCXGwBamRsA9JobAJicGwAynhsAzJ8bAGahGwAKoxsApKQbAD6mGwDYpxsAfKkbABarGwCwrBsASq4bAO6vGwCIsRsAIrMbALy0GwBWthsA+rcbAJS5GwAuuxsA0rwbAGy+GwAGwBsAoMEbAETDGwDexBsAeMYbABLIGwCsyRsAUMsbAOrMGwCEzhsAKNAbAMLRGwBc0xsA9tQbAJrWGwA02BsAztkbAGjbGwAM3RsApt4bAEDgGwDa4RsAdOMbABjlGwCy5hsATOgbAPDpGwCK6xsAJO0bAL7uGwBi8BsA/PEbAJbzGwAw9RsA1PYbAG74GwAI+hsAovsbADz9GwDg/hsAegAcABQCHAC4AxwAUgUcAOwGHACGCBwAKgocAMQLHABeDRwA+A4cAJwQHAA2EhwA0BMcAGoVHAAEFxwAqBgcAEIaHADcGxwAdh0cABofHAC0IBwATiIcAPIjHACMJRwAJiccAMAoHABkKhwA/iscAJgtHAAyLxwAzDAcAHAyHAAKNBwApDUcAEg3HADiOBwAfDocABY8HAC6PRwAVD8cAO5AHACIQhwAIkQcAMZFHABgRxwA+kgcAJRKHAA4TBwA0k0cAGxPHAAQURwAqlIcAERUHADeVRwAglccABxZHAC2WhwAUFwcAOpdHACOXxwAKGEcAMJiHABcZBwAAGYcAJpnHAA0aRwA2GocAHJsHAAMbhwApm8cAEpxHADkchwAfnQcABh2HAC8dxwAVnkcAPB6HACefBwAOH4cANJ/HABsgRwAEIMcAKqEHABEhhwA3occAIKJHAAwixwA1IwcAG6OHAAIkBwAopEcAEaTHADqlBwAhJYcACiYHADCmRwAXJscAPacHACanhwANKAcAM6hHABooxwAAqUcAKamHABAqBwA2qkcAH6rHAAYrRwAsq4cAEywHADwsRwAirMcACS1HAC+thwAWLgcAPy5HACWuxwAML0cAMq+HABuwBwACMIcAKLDHABGxRwA4MYcAHrIHAAUyhwAuMscAFLNHADszhwAhtAcACDSHADE0xwAXtUcAPjWHACS2BwANtocANDbHABq3RwADt8cAKjgHABC4hwA3OMcAIDlHAAa5xwAtOgcAE7qHADo6xwAjO0cACbvHADA8BwAZPIcAP7zHACY9RwAMvccANb4HABw+hwACvwcAKT9HABI/xwA4gAdAHwCHQAWBB0AugUdAFQHHQDuCB0AiAodACwMHQDGDR0AYA8dAPoQHQCUEh0AOBQdANIVHQBsFx0ABhkdAKoaHQBEHB0A3h0dAIIfHQAcIR0AtiIdAFAkHQD0JR0AjicdACgpHQDCKh0AZiwdAAAuHQCaLx0ANDEdANgyHQByNB0ADDYdAKY3HQBAOR0A5DodAH48HQAYPh0Asj8dAFZBHQDwQh0AikQdAC5GHQDIRx0AYkkdAPxKHQCgTB0AOk4dANRPHQBuUR0ACFMdAKxUHQBGVh0A4FcdAHpZHQAeWx0AuFwdAFJeHQD2Xx0AkGEdACpjHQDEZB0AaGYdAAJoHQCcaR0ANmsdANBsHQB0bh0ADnAdAKhxHQBCcx0A5nQdAIB2HQAaeB0AvnkdAFh7HQDyfB0AjH4dADCAHQDKgR0AZIMdAP6EHQCYhh0APIgdANaJHQBwix0ACo0dAK6OHQBIkB0A4pEdAIaTHQAglR0AupYdAFSYHQD4mR0AkpsdACydHQDGnh0AYKAdAASiHQCeox0AOKUdANKmHQB2qB0AEKodAKqrHQBOrR0A6K4dAIKwHQAcsh0AtrMdAFq1HQD0th0AjrgdACi6HQDMux0AZr0dAAC/HQCkwB0APsIdANjDHQByxR0AFscdALDIHQBKyh0A5MsdAH7NHQAizx0AvNAdAFbSHQDw0x0AlNUdAC7XHQDI2B0AbNodAAbcHQCg3R0AOt8dAN7gHQB44h0AEuQdAKzlHQBG5x0A6ugdAITqHQAe7B0AuO0dAFzvHQD28B0AkPIdADT0HQDO9R0AaPcdAAL5HQCm+h0AQPwdANr9HQB0/x0ADgEeALICHgBMBB4A5gUeAIAHHgAkCR4AvgoeAFgMHgD8DR4Alg8eADARHgDKEh4AbhQeAAgWHgCiFx4APBkeANYaHgB6HB4AFB4eAK4fHgBIIR4A7CIeAIYkHgAgJh4AxCceAF4pHgD4Kh4AkiweADYuHgDQLx4AajEeAAQzHgCeNB4AQjYeANw3HgB2OR4AEDseALQ8HgBOPh4A6D8eAIxBHgAmQx4AwEQeAFpGHgD+Rx4AmEkeADJLHgDMTB4AZk4eAApQHgCkUR4APlMeANhUHgB8Vh4AFlgeALBZHgBKWx4A7lweAIheHgAiYB4AvGEeAGBjHgD6ZB4AlGYeADhoHgDSaR4AbGseAAZtHgCgbh4ARHAeAN5xHgB4cx4AEnUeALZ2HgBQeB4A6nkeAI57HgAofR4Awn4eAFyAHgAAgh4AmoMeADSFHgDOhh4AcogeAAyKHgCmix4AQI0eAOSOHgB+kB4AGJIeALKTHgBMlR4A8JYeAIqYHgAkmh4AvpseAGKdHgD8nh4AlqAeADqiHgDUox4AbqUeAAinHgCsqB4ARqoeAOCrHgB6rR4AFK8eALiwHgBSsh4A7LMeAJC1HgAqtx4AxLgeAF66HgACvB4AnL0eADa/HgDQwB4AasIeAA7EHgCoxR4AQsceANzIHgCAyh4AGsweALTNHgBYzx4A8tAeAIzSHgAm1B4AwNUeAGTXHgD+2B4AmNoeADzcHgDW3R4AcN8eAArhHgCu4h4ASOQeAOLlHgB85x4AFukeALrqHgBU7B4A7u0eAIjvHgAs8R4AxvIeAGD0HgAE9h4AnvceADj5HgDS+h4AdvweABD+HgCq/x4ARAEfAN4CHwCCBB8AHAYfALYHHwBQCR8A9AofAI4MHwAoDh8AzA8fAGYRHwAAEx8AmhQfADQWHwDYFx8AchkfAAwbHwCmHB8ASh4fAOQfHwB+IR8AIiMfALwkHwBWJh8A8CcfAIopHwAuKx8AyCwfAGIuHwD8Lx8AoDEfADozHwDUNB8AeDYfABI4HwCsOR8ARjsfAOo8HwCEPh8AHkAfALhBHwBSQx8A9kQfAJBGHwAqSB8AxEkfAGhLHwACTR8AnE4fAEBQHwDaUR8AdFMfAA5VHwCyVh8ATFgfAOZZHwCAWx8AGl0fAL5eHwBYYB8A8mEfAIxjHwAwZR8AymYfAGRoHwAIah8AomsfADxtHwDWbh8AenAfABRyHwCucx8ASHUfAOJ2HwCGeB8AIHofALp7HwBefR8A+H4fAJKAHwAsgh8A0IMfAGqFHwAEhx8AnogfADiKHwDcix8Ado0fABCPHwCqkB8ATpIfAOiTHwCClR8AJpcfAMCYHwBamh8A9JsfAJidHwAynx8AzKAfAGaiHwAApB8ApKUfAD6nHwDYqB8AcqofABasHwCwrR8ASq8fAO6wHwCIsh8AIrQfALy1HwBgtx8A+rgfAJS6HwAuvB8AyL0fAGy/HwAGwR8AoMIfADrEHwDexR8AeMcfABLJHwCsyh8AUMwfAOrNHwCEzx8AHtEfAMLSHwBc1B8A9tUfAJrXHwA02R8AztofAGjcHwAM3h8Apt8fAEDhHwDa4h8AdOQfABjmHwCy5x8ATOkfAObqHwCK7B8AJO4fAL7vHwBi8R8A/PIfAJb0HwAw9h8AyvcfAG75HwAI+x8AovwfADz+HwDg/x8AegEgABQDIAC4BCAAUgYgAOwHIACGCSAAKgsgAMQMIABeDiAA+A8gAJIRIAA2EyAA0BQgAGoWIAAEGCAAqBkgAEIbIADcHCAAgB4gABogIAC0ISAATiMgAPIkIACMJiAAJiggAMApIABkKyAA/iwgAJguIAAyMCAA1jEgAHAzIAAKNSAApDYgAEg4IADiOSAAfDsgABY9IAC6PiAAVEAgAO5BIACIQyAAIkUgAMZGIABgSCAA+kkgAJRLIAA4TSAA0k4gAGxQIAAQUiAAqlMgAERVIADeViAAeFggABxaIAC2WyAAUF0gAOpeIACOYCAAKGIgAMJjIABmZSAAAGcgAJpoIAA0aiAA2GsgAHJtIAAMbyAApnAgAEByIADkcyAAfnUgABh3IAC8eCAAVnogAPB7IACKfSAALn8gAMiAIABigiAA/IMgAJaFIAA6hyAA1IggAG6KIAAIjCAArI0gAEaPIADgkCAAhJIgAB6UIAC4lSAAUpcgAPaYIACQmiAAKpwgAMSdIABenyAAAqEgAJyiIAA2pCAA2qUgAHSnIAAOqSAAqKogAEKsIADmrSAAgK8gABqxIAC0siAAWLQgAPK1IACMtyAAMLkgAMq6IABkvCAA/r0gAJi/IAA8wSAA1sIgAHDEIAAKxiAArscgAEjJIADiyiAAhswgACDOIAC6zyAAVNEgAPjSIACS1CAALNYgAMbXIABg2SAABNsgAJ7cIAA43iAA0t8gAHbhIAAQ4yAAquQgAE7mIADo5yAAgukgABzrIADA7CAAWu4gAPTvIACO8SAAKPMgAMz0IABm9iAAAPggAJr5IAA++yAA2PwgAHL+IAAWACEAsAEhAEoDIQDkBCEAfgYhACIIIQC8CSEAVgshAPAMIQCUDiEALhAhAMgRIQBsEyEABhUhAKAWIQA6GCEA3hkhAHgbIQASHSEArB4hAFAgIQDqISEAhCMhAB4lIQDCJiEAXCghAPYpIQCQKyEAKi0hAM4uIQBoMCEAAjIhAJwzIQBANSEA2jYhAHQ4IQAYOiEAsjshAEw9IQDmPiEAgEAhACRCIQC+QyEAWEUhAPJGIQCWSCEAMEohAMpLIQBuTSEACE8hAKJQIQA8UiEA4FMhAHpVIQAUVyEArlghAEhaIQDsWyEAhl0hACBfIQDEYCEAXmIhAPhjIQCSZSEANmchANBoIQBqaiEABGwhAJ5tIQBCbyEA3HAhAHZyIQAQdCEAtHUhAE53IQDoeCEAjHohACZ8IQDAfSEAWn8hAP6AIQCYgiEAMoQhAMyFIQBmhyEACokhAKSKIQA+jCEA4o0hAHyPIQAWkSEAsJIhAFSUIQDulSEAiJchACKZIQC8miEAYJwhAPqdIQCUnyEALqEhANKiIQBspCEABqYhAKqnIQBEqSEA3qohAHisIQASriEAtq8hAFCxIQDqsiEAhLQhACi2IQDCtyEAXLkhAAC7IQCavCEANL4hAM6/IQBowSEADMMhAKbEIQBAxiEA2schAH7JIQAYyyEAsswhAFbOIQDwzyEAitEhACTTIQDI1CEAYtYhAPzXIQCW2SEAMNshANTcIQBu3iEACOAhAKLhIQBG4yEA4OQhAHrmIQAU6CEAuOkhAFLrIQDs7CEAkO4hACrwIQDE8SEAXvMhAAL1IQCc9iEANvghAND5IQBq+yEADv0hAKj+IQBCACIA3AEiAIADIgAaBSIAtAYiAFgIIgDyCSIAjAsiACYNIgDADiIAZBAiAP4RIgCYEyIAMhUiANYWIgBwGCIAChoiAK4bIgBIHSIA4h4iAHwgIgAgIiIAuiMiAFQlIgDuJiIAiCgiACwqIgDGKyIAYC0iAPouIgCeMCIAODIiANIzIgB2NSIAEDciAKo4IgBEOiIA3jsiAII9IgAcPyIAtkAiAFBCIgD0QyIAjkUiAChHIgDMSCIAZkoiAABMIgCaTSIAPk8iANhQIgByUiIADFQiAKZVIgBKVyIA5FgiAH5aIgAYXCIAvF0iAFZfIgDwYCIAimIiAC5kIgDIZSIAYmciAPxoIgCgaiIAOmwiANRtIgB4byIAEnEiAKxyIgBGdCIA4HUiAIR3IgAeeSIAuHoiAFJ8IgD2fSIAkH8iACqBIgDOgiIAaIQiAAKGIgCchyIANokiANqKIgB0jCIADo4iAKiPIgBMkSIA5pIiAICUIgAkliIAvpciAFiZIgDymiIAlpwiADCeIgDKnyIAZKEiAP6iIgCipCIAPKYiANanIgBwqSIAFKsiAK6sIgBIriIA7K8iAIaxIgAgsyIAurQiAF62IgD4tyIAkrkiACy7IgDGvCIAar4iAATAIgCewSIAOMMiANzEIgB2xiIAEMgiALTJIgBOyyIA6MwiAILOIgAm0CIAwNEiAFrTIgD01CIAjtYiADLYIgDM2SIAZtsiAADdIgCk3iIAPuAiANjhIgB84yIAFuUiALDmIgBK6CIA7ukiAIjrIgAi7SIAvO4iAFbwIgD68SIAlPMiAC71IgDI9iIAbPgiAAb6IgCg+yIARP0iAN7+IgB4ACMAEgIjALYDIwBQBSMA6gYjAIQIIwAeCiMAwgsjAFwNIwD2DiMAkBAjADQSIwDOEyMAaBUjAAwXIwCmGCMAQBojANobIwB+HSMAGB8jALIgIwBMIiMA5iMjAIolIwAkJyMAvigjAFgqIwD8KyMAli0jADAvIwDUMCMAbjIjAAg0IwCiNSMARjcjAOA4IwB6OiMAFDwjAK49IwBSPyMA7EAjAIZCIwAgRCMAxEUjAF5HIwD4SCMAnEojADZMIwDQTSMAak8jAA5RIwCoUiMAQlQjANxVIwB2VyMAGlkjALRaIwBOXCMA6F0jAIxfIwAmYSMAwGIjAGRkIwD+ZSMAmGcjADJpIwDWaiMAcGwjAApuIwCkbyMAPnEjAOJyIwB8dCMAFnYjALB3IwBUeSMA7nojAIh8IwAifiMAxn8jAGCBIwD6giMAnoQjADiGIwDShyMAbIkjABCLIwCqjCMARI4jAN6PIwB4kSMAHJMjALaUIwBQliMA6pcjAI6ZIwAomyMAwpwjAGaeIwAAoCMAmqEjADSjIwDYpCMAcqYjAAyoIwCmqSMASqsjAOSsIwB+riMAGLAjALKxIwBWsyMA8LQjAIq2IwAkuCMAyLkjAGK7IwD8vCMAlr4jADrAIwDewSMAeMMjABzFIwC2xiMAUMgjAOrJIwCOyyMAKM0jAMLOIwBc0CMAANIjAKTTIwA+1SMA4tYjAHzYIwAW2iMAsNsjAFTdIwDu3iMAiOAjACziIwDG4yMAYOUjAPrmIwCU6CMAOOojANLrIwBs7SMABu8jAKrwIwBE8iMA3vMjAHj1IwAc9yMAtvgjAFD6IwD0+yMAjv0jACj/IwDCACQAXAIkAAAEJACaBSQANAckAM4IJAByCiQADAwkAKYNJABADyQA5BAkAH4SJAAYFCQAvBUkAFYXJADwGCQAihokAC4cJADIHSQAYh8kAPwgJACWIiQAOiQkANQlJABuJyQACCkkAKwqJABGLCQA4C0kAIQvJAAeMSQAuDIkAFI0JADsNSQAkDckACo5JADEOiQAXjwkAAI+JACcPyQANkEkANpCJAB0RCQADkYkAKhHJABCSSQA5kokAIBMJAAaTiQAtE8kAFhRJADyUiQAjFQkADBWJADKVyQAZFkkAP5aJACYXCQAPF4kANZfJABwYSQAFGMkAK5kJABIZiQA4mckAHxpJAAgayQAumwkAFRuJADubyQAknEkACxzJADGdCQAYHYkAAR4JACeeSQAOHskANJ8JAB2fiQAEIAkAKqBJABEgyQA6IQkAIKGJAAciCQAwIkkAFqLJAD0jCQAjo4kACiQJADMkSQAZpMkAACVJACaliQAPpgkANiZJABymyQAFp0kALCeJABKoCQA5KEkAH6jJAAipSQAvKYkAFaoJADwqSQAlKskAC6tJADIriQAbLAkAAayJACgsyQAOrUkAN62JAB4uCQAErokAKy7JABGvSQA6r4kAITAJAAewiQAuMMkAFzFJAD2xiQAkMgkADTKJADOyyQAaM0kAALPJACc0CQAQNIkANrTJAB01SQADtckALLYJABM2iQA5tskAIDdJAAk3yQAvuAkAFjiJAD84yQAluUkADDnJADK6CQAZOokAAjsJACi7SQAPO8kANbwJAB68iQAFPQkAK71JABS9yQA7PgkAIb6JAAg/CQAxP0kAF7/JAD4ACUAkgIlACwEJQDQBSUAagclAAQJJQCeCiUAQgwlANwNJQB2DyUAGhElALQSJQBOFCUA6BUlAIIXJQAmGSUAwBolAFocJQD0HSUAmB8lADIhJQDMIiUAcCQlAAomJQCkJyUAPiklAOIqJQB8LCUAFi4lALAvJQBKMSUA7jIlAIg0JQAiNiUAxjclAGA5JQD6OiUAlDwlADg+JQDSPyUAbEElAAZDJQCgRCUAREYlAN5HJQB4SSUAEkslALZMJQBQTiUA6k8lAI5RJQAoUyUAwlQlAFxWJQD2VyUAmlklADRbJQDOXCUAaF4lAAxgJQCmYSUAQGMlANpkJQB+ZiUAGGglALJpJQBWayUA8GwlAIpuJQAkcCUAvnElAGJzJQD8dCUAlnYlADB4JQDUeSUAbnslAAh9JQCifiUARoAlAOCBJQB6gyUAFIUlALiGJQBSiCUA9oklAIaLJQAqjSUAxI4lAF6QJQD4kSUAnJMlADaVJQDQliUAdJglAA6aJQComyUAQp0lANyeJQCAoCUAGqIlALSjJQBYpSUA8qYlAIyoJQAmqiUAwKslAGStJQD+riUAmLAlADKyJQDWsyUAcLUlAAq3JQCkuCUASLolAOK7JQB8vSUAFr8lALrAJQBUwiUA7sMlAIjFJQAsxyUAxsglAGDKJQAEzCUAns0lADjPJQDS0CUAbNIlABDUJQCq1SUARNclAN7YJQCC2iUAHNwlALbdJQBa3yUA9OAlAI7iJQAo5CUAwuUlAGbnJQAA6SUAmuolADTsJQDY7SUAcu8lAAzxJQCw8iUASvQlAOT1JQB+9yUAIvklALz6JQBW/CUA8P0lAIr/JQAuASYAyAImAGIEJgD8BSYAoAcmADoJJgDUCiYAeAwmABIOJgCsDyYAWhEmAPQSJgCOFCYAKBYmAMIXJgBmGSYAABsmAJocJgA0HiYA2B8mAHIhJgAMIyYApiQmAEomJgDkJyYAfikmACIrJgC8LCYAVi4mAPAvJgCKMSYALjMmAMg0JgBiNiYA/DcmAKA5JgA6OyYA1DwmAHg+JgASQCYArEEmAEZDJgDqRCYAhEYmAB5IJgC4SSYAUksmAPZMJgCQTiYAKlAmAMRRJgBoUyYAAlUmAJxWJgBAWCYA2lkmAHRbJgAOXSYAqF4mAExgJgDmYSYAgGMmABplJgC+ZiYAWGgmAPJpJgCMayYAMG0mAMpuJgBkcCYACHImAKJzJgA8dSYA1nYmAHB4JgAUeiYArnsmAEh9JgDifiYAhoAmACCCJgC6gyYAVIUmAPiGJgCSiCYALIomANCLJgBqjSYABI8mAJ6QJgA4kiYA3JMmAHaVJgAQlyYAqpgmAE6aJgDomyYAgp0mAByfJgDAoCYAWqImAPSjJgCYpSYAMqcmAMyoJgBmqiYAAKwmAKStJgA+ryYA2LAmAHKyJgAWtCYAsLUmAEq3JgDkuCYAiLomACK8JgC8vSYAYL8mAPrAJgCUwiYALsQmAMjFJgBsxyYABskmAKDKJgBEzCYA3s0mAHjPJgAS0SYArNImAFDUJgDq1SYAhNcmAB7ZJgDC2iYAXNwmAPbdJgCQ3yYANOEmAM7iJgBo5CYADOYmAKbnJgBA6SYA2uomAHTsJgAY7iYAsu8mAEzxJgDm8iYAgPQmACT2JgC+9yYAYvkmAPz6JgCW/CYAMP4mANT/JgBuAScACAMnAKIEJwA8BicA4AcnAHoJJwAUCycArgwnAFIOJwDsDycAhhEnACoTJwDEFCcAXhYnAPgXJwCSGScANhsnANAcJwBqHicABCAnAKghJwBCIycA3CQnAHYmJwAaKCcAtCknAE4rJwDyLCcAjC4nACYwJwDAMScAWjMnAP40JwCYNicAMjgnAMw5JwBwOycACj0nAKQ+JwA+QCcA4kEnAHxDJwAWRScAsEYnAFRIJwDuSScAiEsnACJNJwDGTicAYFAnAPpRJwCUUycAOFUnANJWJwBsWCcABlonAKpbJwBEXScA3l4nAHhgJwAcYicAtmMnAFBlJwD0ZicAjmgnAChqJwDCaycAZm0nAABvJwCacCcANHInAM5zJwBydScADHcnAKZ4JwBAeicA5HsnAH59JwAYfycAsoAnAFaCJwDwgycAioUnACSHJwDIiCcAYoonAPyLJwCgjScAOo8nANSQJwBukicAEpQnAKyVJwBGlycA4JgnAHqaJwAenCcAuJ0nAFKfJwDsoCcAkKInACqkJwDEpScAaKcnAAKpJwCcqicANqwnANCtJwB0rycADrEnAKiyJwBCtCcA5rUnAIC3JwAauScAvronAFi8JwDyvScAjL8nACbBJwDKwicAZMQnAP7FJwCYxycAMsknANbKJwBwzCcAFM4nAK7PJwBI0ScA4tInAHzUJwAg1icAutcnAFTZJwDu2icAktwnACzeJwDG3ycAYOEnAATjJwCe5CcAOOYnANLnJwB26ScAEOsnAKrsJwBE7icA6O8nAILxJwAc8ycAwPQnAFr2JwD09ycAjvknACj7JwDM/CcAZv4nAAoAKACkASgAPgMoANgEKAByBigADAgoALAJKABKCygA5AwoAH4OKAAiECgAvBEoAFYTKADwFCgAlBYoAC4YKADIGSgAbBsoAAYdKACgHigAOiAoANQhKAB4IygAEiUoAKwmKABGKCgA6ikoAIQrKAAeLSgAuC4oAFwwKAD2MSgAkDMoADQ1KADONigAaDgoAAI6KACcOygAQD0oANo+KAB0QCgADkIoAKhDKABMRSgA5kYoAIBIKAAkSigAvksoAFhNKAD8TigAllAoADBSKADKUygAZFUoAAhXKACiWCgAPFooANZbKABwXSgAFF8oAK5gKABSYigA7GMoAIZlKAAgZygAxGgoAF5qKAD4aygAkm0oACxvKADQcCgAanIoAAR0KACedSgAQncoANx4KAB2eigAGnwoALR9KABOfygA6IAoAIKCKAAmhCgAwIUoAFqHKAD0iCgAmIooADKMKADMjSgAcI8oAAqRKACkkigAPpQoANiVKAB8lygAFpkoALCaKABKnCgA7p0oAIifKAAioSgAvKIoAGCkKAD6pSgAlKcoADipKADSqigAbKwoAAauKACgrygARLEoAN6yKAB4tCgAErYoALa3KABQuSgA6rooAIS8KAAovigAwr8oAFzBKAAAwygAmsQoADTGKADOxygAaMkoAAzLKACmzCgAQM4oANrPKAB+0SgAGNMoALLUKABM1igA8NcoAIrZKAAk2ygAyNwoAGLeKAD83ygAluEoADDjKADU5CgAbuYoAAjoKACi6SgAPOsoAODsKAB67igAHvAoALjxKABS8ygA7PQoAIb2KAAq+CgAxPkoAF77KAD4/CgAnP4oADYAKQDQASkAagMpAA4FKQCoBikAQggpAOYJKQCACykAGg0pALQOKQBOECkA8hEpAIwTKQAmFSkAwBYpAGQYKQD+GSkAmBspADIdKQDWHikAcCApAAoiKQCkIykAPiUpAOImKQB8KCkAFiopALorKQBULSkA7i4pAIgwKQAsMikAxjMpAGA1KQD6NikAnjgpADg6KQDSOykAbD0pABA/KQCqQCkAREIpAN5DKQCCRSkAHEcpALZIKQBaSikA9EspAI5NKQAoTykAwlApAGZSKQAAVCkAmlUpADRXKQDOWCkAclopAAxcKQCmXSkASl8pAORgKQB+YikAGGQpALxlKQBWZykA8GgpAJRqKQAubCkAyG0pAGJvKQD8cCkAoHIpADp0KQDUdSkAbncpABJ5KQCseikARnwpAOB9KQCEfykAHoEpALiCKQBchCkA9oUpAJCHKQAqiSkAxIopAGiMKQACjikAnI8pADaRKQDQkikAdJQpAA6WKQCylykATJkpAOaaKQCAnCkAJJ4pAL6fKQBYoSkA8qIpAIykKQAwpikAyqcpAGSpKQD+qikAoqwpADyuKQDWrykAcLEpABSzKQCutCkASLYpAOK3KQCGuSkAILspALq8KQBevikA+L8pAJLBKQAswykAxsQpAGrGKQAEyCkAnskpADjLKQDczCkAds4pABDQKQCq0SkATtMpAOjUKQCC1ikAJtgpAMDZKQBa2ykA9NwpAI7eKQAy4CkAzOEpAGbjKQAA5SkApOYpAD7oKQDY6SkAcuspABbtKQCw7ikASvApAO7xKQCI8ykAIvUpALz2KQBW+CkA+vkpAJT7KQAu/SkAyP4pAGwAKgAGAioAoAMqADoFKgDeBioAeAgqABIKKgC2CyoAUA0qAOoOKgCEECoAHhIqAMITKgBcFSoA9hYqAJAYKgA0GioAzhsqAGgdKgACHyoApiAqAEAiKgDaIyoAfiUqABgnKgCyKCoATCoqAOYrKgCKLSoAJC8qAL4wKgBYMioA/DMqAJY1KgAwNyoAyjgqAGQ6KgAIPCoAoj0qAEY/KgDgQCoAekIqABREKgC4RSoAUkcqAOxIKgCGSioAIEwqAMRNKgBeTyoA+FAqAJJSKgAsVCoA0FUqAGpXKgAEWSoAqFoqAEJcKgDcXSoAgF8qABphKgC0YioATmQqAOhlKgCMZyoAJmkqAMBqKgBabCoA/m0qAJhvKgAycSoA1nIqAHB0KgAKdioApHcqAD55KgDieioAfHwqABZ+KgCwfyoAVIEqAO6CKgCIhCoAIoYqAMaHKgBgiSoA+ooqAJ6MKgA4jioA0o8qAGyRKgAGkyoAqpQqAESWKgDelyoAeJkqABybKgC2nCoAUJ4qAOqfKgCOoSoAKKMqAMKkKgBcpioAAKgqAJqpKgA0qyoAzqwqAHKuKgAMsCoAprEqAEqzKgDktCoAfrYqABi4KgCyuSoAVrsqAPC8KgCKvioAJMAqAMjBKgBiwyoA/MQqAJbGKgAwyCoA1MkqAG7LKgAIzSoArM4qAEbQKgDg0SoAetMqAB7VKgC41ioAUtgqAOzZKgCQ2yoAKt0qAMTeKgBe4CoA+OEqAJzjKgA25SoA0OYqAHToKgAO6ioAqOsqAELtKgDm7ioAgPAqABryKgC08yoAWPUqAPL2KgCM+CoAJvoqAMr7KgBk/SoA/v4qAJgAKwA8AisA1gMrAHAFKwAeBysAuAgrAFIKKwDsCysAkA0rACoPKwDEECsAaBIrAAIUKwCcFSsANhcrANAYKwB0GisADhwrAKgdKwBCHysA5iArAIAiKwAaJCsAtCUrAFgnKwDyKCsAjCorADAsKwDKLSsAZC8rAP4wKwCYMisAPDQrANY1KwBwNysACjkrAKQ6KwBIPCsA4j0rAIY/KwAgQSsAukIrAFREKwDuRSsAkkcrACxJKwDGSisAYEwrAAROKwCeTysAOFErANJSKwB2VCsAEFYrAKpXKwBOWSsA6ForAIJcKwAcXisAtl8rAFphKwD0YisAjmQrAChmKwDCZysAZmkrAABrKwCabCsAPm4rANhvKwBycSsAFnMrALB0KwBKdisA5HcrAH55KwAieysAvHwrAFZ+KwD6fysAlIErAC6DKwDIhCsAYoYrAAaIKwCgiSsAOosrANSMKwBujisAEpArAKyRKwBGkysA6pQrAISWKwAemCsAwpkrAFybKwD2nCsAkJ4rACqgKwDOoSsAaKMrAAKlKwCmpisAQKgrANqpKwB0qysADq0rALKuKwBMsCsA5rErAICzKwAatSsAvrYrAFi4KwDyuSsAlrsrADC9KwDKvisAZMArAAjCKwCiwysAPMUrANbGKwB6yCsAFMorAK7LKwBIzSsA7M4rAIbQKwAg0isAxNMrAF7VKwD41isAktgrACzaKwDQ2ysAat0rAATfKwCe4CsAQuIrANzjKwB25SsAEOcrALToKwBO6isA6OsrAIztKwAm7ysAwPArAFryKwD08ysAmPUrADL3KwDM+CsAZvorAAr8KwCk/SsAPv8rANgALAB8AiwAFgQsALAFLABUBywA7ggsAIgKLAAiDCwAvA0sAGAPLAD6ECwAlBIsAC4ULADIFSwAbBcsAAYZLACgGiwARBwsAN4dLAB4HywAHCEsALYiLABQJCwA6iUsAIQnLAAoKSwAwiosAFwsLAD2LSwAmi8sADQxLADOMiwAcjQsAAw2LACmNywAQDksANo6LAB+PCwAGD4sALI/LABMQSwA8EIsAIpELAAkRiwAvkcsAGJJLAD8SiwAlkwsADpOLADUTywAblEsAAhTLACiVCwARlYsAOBXLAB6WSwAFFssALhcLABSXiwA7F8sAIZhLAAqYywAxGQsAF5mLAACaCwAnGksADZrLADQbCwAam4sAA5wLACocSwAQnMsANx0LAB2diwAGngsALR5LABOeywA8nwsAIx+LAAmgCwAyoEsAGSDLAD+hCwAmIYsADKILADWiSwAcIssAAqNLACkjiwAPpAsAOKRLAB8kywAFpUsALqWLABUmCwA7pksAIibLAAsnSwAxp4sAGCgLAD6oSwAnqMsADilLADSpiwAbKgsAAaqLACqqywARK0sAN6uLACCsCwAHLIsALazLABatSwA9LYsAI64LAAouiwAwrssAGa9LAAAvywAmsAsADTCLADYwywAcsUsAAzHLACmyCwASsosAOTLLAB+zSwAGM8sALzQLABW0iwA8NMsAIrVLAAu1ywAyNgsAGLaLAAG3CwAoN0sADrfLADU4CwAbuIsABLkLACs5SwARucsAODoLACE6iwAHuwsALjtLABS7ywA9vAsAJDyLAAq9CwAxPUsAF73LAAC+SwAnPosAED8LADa/SwAdP8sAA4BLQCoAi0ATAQtAOYFLQCABy0AGgktALQKLQBYDC0A8g0tAIwPLQAwES0AyhItAGQULQAIFi0AohctADwZLQDWGi0AcBwtABQeLQCuHy0ASCEtAOIiLQB8JC0AICYtALonLQBUKS0A+CotAJIsLQAsLi0Axi8tAGoxLQAEMy0AnjQtADg2LQDcNy0AdjktABA7LQCqPC0ATj4tAOg/LQCCQS0AJkMtAMBELQBaRi0A9EctAI5JLQAySy0AzEwtAGZOLQAAUC0ApFEtAD5TLQDYVC0AclYtABZYLQCwWS0ASlstAORcLQB+Xi0AImAtALxhLQBWYy0A+mQtAJRmLQAuaC0AyGktAGxrLQAGbS0AoG4tADpwLQDUcS0AeHMtABJ1LQCsdi0AUHgtAOp5LQCEey0AKH0tAMJ+LQBcgC0A9oEtAJCDLQA0hS0AzoYtAGiILQACii0AnIstAECNLQDaji0AdJAtABiSLQCyky0ATJUtAOaWLQCKmC0AJJotAL6bLQBYnS0A/J4tAJagLQAwoi0AyqMtAGSlLQAIpy0AoqgtADyqLQDgqy0Aeq0tABSvLQCusC0AUrItAOyzLQCGtS0AILctAMS4LQBeui0A+LstAJK9LQAsvy0A0MAtAGrCLQAOxC0AqMUtAELHLQDcyC0AdsotABrMLQC0zS0ATs8tAOjQLQCM0i0AJtQtAMDVLQBa1y0A9NgtAJjaLQAy3C0A1t0tAHDfLQAK4S0ApOItAD7kLQDi5S0AfOctABbpLQCw6i0ASuwtAO7tLQCI7y0AIvEtAMbyLQBg9C0A+vUtAJ73LQA4+S0A0votAGz8LQAG/i0Aqv8tAEQBLgDeAi4AeAQuABIGLgC2By4AUAkuAOoKLgCODC4AKA4uAMIPLgBcES4AABMuAJoULgA0Fi4AzhcuAHIZLgAMGy4AphwuAEAeLgDaHy4AfiEuABgjLgC8JC4AViYuAPAnLgCKKS4AJCsuAMgsLgBiLi4A/C8uAJYxLgAwMy4A1DQuAG42LgAIOC4ArDkuAEY7LgDgPC4Aej4uAB5ALgC4QS4AUkMuAOxELgCQRi4AKkguAMRJLgBeSy4A+EwuAJxOLgA2UC4A2lEuAHRTLgAOVS4AqFYuAEJYLgDmWS4AgFsuABpdLgC0Xi4ATmAuAPJhLgCMYy4AJmUuAMpmLgBkaC4A/mkuAKJrLgA8bS4A1m4uAHBwLgAKci4ArnMuAEh1LgDidi4AfHguABZ6LgC6ey4AVH0uAPh+LgCSgC4ALIIuAMaDLgBghS4ABIcuAJ6ILgA4ii4A0osuAHaNLgAQjy4AqpAuAESSLgDeky4AgpUuAByXLgC2mC4AUJouAPSbLgCOnS4AKJ8uAMygLgBmoi4AAKQuAJqlLgA+py4A2KguAHKqLgAMrC4AsK0uAEqvLgDksC4AiLIuACK0LgC8tS4AVrcuAPC4LgCUui4ALrwuAMi9LgBivy4A/MAuAKDCLgA6xC4A1MUuAHjHLgASyS4ArMouAEbMLgDqzS4AhM8uAB7RLgC40i4AXNQuAPbVLgCQ1y4AKtkuAMTaLgBo3C4AAt4uAJzfLgBA4S4A2uIuAHTkLgAO5i4AsucuAEzpLgDm6i4AgOwuACTuLgC+7y4AWPEuAPLyLgCM9C4AMPYuAMr3LgBu+S4ACPsuAKL8LgA8/i4A1v8uAHoBLwAUAy8ArgQvAEgGLwDiBy8AhgkvACALLwC6DC8AXg4vAPgPLwCSES8ALBMvANAULwBqFi8ABBgvAJ4ZLwBCGy8A3BwvAHYeLwAaIC8AtCEvAE4jLwDoJC8AgiYvACYoLwDAKS8AWisvAPQsLwCYLi8AMjAvAMwxLwBmMy8AADUvAKQ2LwA+OC8A4jkvAHw7LwAWPS8AsD4vAEpALwDuQS8AiEMvACJFLwC8Ri8AVkgvAPpJLwCUSy8ALk0vANJOLwBsUC8ABlIvAKBTLwBEVS8A3lYvAHhYLwASWi8AtlsvAFBdLwDqXi8AhGAvAB5iLwDCYy8AXGUvAPZmLwCaaC8ANGovAM5rLwBobS8AAm8vAKZwLwBAci8A2nMvAH51LwAYdy8AsngvAEx6LwDwey8Ain0vACR/LwC+gC8AYoIvAPyDLwCWhS8AMIcvAMqILwBuii8ACIwvAKKNLwBGjy8A4JAvAHqSLwAUlC8AuJUvAFKXLwDsmC8AhpovACqcLwDEnS8AXp8vAPigLwCSoi8ANqQvANClLwB0py8ADqkvAKiqLwBCrC8A3K0vAICvLwAasS8AtLIvAE60LwDytS8AjLcvACa5LwDAui8AWrwvAP69LwCYvy8APMEvANbCLwBwxC8ACsYvAKTHLwBIyS8A4sovAHzMLwAWzi8Aus8vAFTRLwDu0i8AiNQvACzWLwDG1y8AYNkvAPraLwCe3C8AON4vANLfLwBs4S8AEOMvAKrkLwBE5i8A3ucvAHjpLwAc6y8AtuwvAFruLwD07y8AjvEvACjzLwDC9C8AZvYvAAD4LwCa+S8ANPsvAM78LwBy/i8ADAAwAKYBMABKAzAA5AQwAH4GMAAYCDAAvAkwAFYLMADwDDAAig4wAC4QMADIETAAYhMwAPwUMACWFjAAOhgwANQZMAB4GzAAEh0wAKweMABGIDAA4CEwAIQjMAAeJTAAuCYwAFIoMAD2KTAAkCswACotMADELjAAaDAwAAIyMACcMzAAQDUwANo2MAB0ODAADjowAKg7MABMPTAA5j4wAIBAMAAaQjAAvkMwAFhFMADyRjAAjEgwADBKMADKSzAAZE0wAAhPMACiUDAAPFIwANZTMABwVTAAFFcwAK5YMABIWjAA4lswAHxdMAAgXzAAumAwAFRiMADuYzAAkmUwACxnMADGaDAAamowAARsMACebTAAOG8wANxwMACAcjAAGnQwAL51MABYdzAA8ngwAIx6MAAmfDAAyn0wAGR/MAD+gDAAooIwADyEMADWhTAAcIcwABSJMACuijAASIwwAOKNMACGjzAAIJEwALqSMABUlDAA+JUwAJKXMAAsmTAAxpowAGCcMAAEnjAAnp8wADihMADcojAAdqQwABCmMAC0pzAATqkwAOiqMACCrDAAHK4wAMCvMABasTAA9LIwAI60MAAytjAAzLcwAGa5MAAKuzAApLwwAD6+MADYvzAAcsEwABbDMACwxDAASsYwAOTHMAB+yTAAIsswALzMMABgzjAA+s8wAJTRMAAu0zAAyNQwAGzWMAAG2DAAoNkwADrbMADU3DAAeN4wABLgMAC24TAAUOMwAOrkMACE5jAAHugwAMLpMABc6zAA9uwwAJruMAA08DAAzvEwAGjzMAAC9TAApvYwAED4MADa+TAAdPswAA79MACy/jAATAAxAOYBMQCKAzEAJAUxAL4GMQBYCDEA/AkxAJYLMQAwDTEAyg4xAG4QMQAIEjEAohMxADwVMQDgFjEAehgxABQaMQC4GzEAUh0xAOweMQCGIDEAICIxAMQjMQBeJTEA+CYxAJIoMQAsKjEA0CsxAGotMQAELzEAqDAxAEIyMQDcMzEAdjUxABo3MQC0ODEATjoxAOg7MQCCPTEAJj8xAMBAMQBaQjEA/kMxAJhFMQAyRzEAzEgxAHBKMQAKTDEApE0xAD5PMQDiUDEAfFIxABZUMQCwVTEASlcxAO5YMQCIWjEALFwxAMZdMQBgXzEA+mAxAJRiMQA4ZDEA0mUxAGxnMQAGaTEAoGoxAERsMQDebTEAeG8xABxxMQC2cjEAUHQxAOp1MQCOdzEAKHkxAMJ6MQBcfDEAAH4xAJp/MQA0gTEAzoIxAGiEMQAMhjEApocxAEqJMQDkijEAfowxABiOMQCyjzEAVpExAPCSMQCKlDEAJJYxAL6XMQBimTEA/JoxAJacMQA6njEA1J8xAG6hMQAIozEArKQxAEamMQDgpzEAeqkxAB6rMQC4rDEAUq4xAOyvMQCGsTEAKrMxAMS0MQBotjEAArgxAJy5MQA2uzEA0LwxAHS+MQAOwDEAqMExAELDMQDmxDEAgMYxABrIMQC0yTEATssxAPLMMQCMzjEAJtAxAMrRMQBk0zEA/tQxAJjWMQAy2DEA1tkxAHDbMQAU3TEArt4xAEjgMQDi4TEAfOMxACDlMQC65jEAVOgxAO7pMQCI6zEALO0xAMbuMQBg8DEABPIxAJ7zMQA49TEA0vYxAHb4MQAQ+jEAqvsxAET9MQDe/jEAggAyABwCMgC2AzIAWgUyAPQGMgCOCDIAKAoyAMwLMgBmDTIAAA8yAJoQMgA+EjIA2BMyAHIVMgAMFzIAphgyAEoaMgDkGzIAfh0yACIfMgC8IDIAViIyAPAjMgCUJTIALicyAMgoMgBiKjIABiwyAKAtMgA6LzIA1DAyAG4yMgASNDIAtjUyAGQ3MgD+ODIAojoyAEY8MgDgPTIAej8yAB5BMgC4QjIAUkQyAPZFMgCQRzIAKkkyAMRKMgBeTDIAAk4yAJxPMgA2UTIA0FIyAHRUMgAOVjIAqFcyAEJZMgDmWjIAgFwyABpeMgC0XzIATmEyAPJiMgCMZDIAJmYyAMpnMgBkaTIA/moyAJhsMgA8bjIA1m8yAHBxMgAKczIArnQyAEh2MgDidzIAfHkyABZ7MgC6fDIAVH4yAPh/MgCSgTIALIMyAMaEMgBghjIABIgyAJ6JMgA4izIA0owyAGyOMgAQkDIAqpEyAESTMgDolDIAgpYyAByYMgC2mTIAWpsyAPScMgCOnjIAKKAyAMKhMgBmozIAAKUyAJqmMgA+qDIA2KkyAHKrMgAMrTIAsK4yAEqwMgDksTIAfrMyACK1MgC8tjIAVrgyAPC5MgCKuzIALr0yAMi+MgBiwDIA/MEyAKDDMgA6xTIA1MYyAHjIMgASyjIArMsyAFDNMgDqzjIAhNAyAB7SMgC40zIAXNUyAPbWMgCQ2DIAKtoyAM7bMgBo3TIAAt8yAJzgMgBA4jIA2uMyAHTlMgAO5zIAqOgyAEzqMgDm6zIAgO0yACTvMgC+8DIAWPIyAPLzMgCW9TIAMPcyAMr4MgBk+jIACPwyAKL9MgA8/zIA1gAzAHACMwAUBDMArgUzAEgHMwDsCDMAhgozACAMMwC6DTMAXg8zAPgQMwCSEjMALBQzAMYVMwBqFzMABBkzAJ4aMwBCHDMA3B0zAHYfMwAQITMAtCIzAE4kMwDoJTMAgiczABwpMwDAKjMAWiwzAPQtMwCYLzMAMjEzAMwyMwBmNDMACjYzAKQ3MwA+OTMA2DozAHw8MwAWPjMAsD8zAEpBMwDkQjMAiEQzACJGMwDGRzMAYEkzAPpKMwCUTDMALk4zANJPMwBsUTMABlMzAKBUMwA6VjMA3lczAHhZMwASWzMAtlwzAFBeMwDqXzMAhGEzAChjMwDCZDMAXGYzAPZnMwCQaTMANGszAM5sMwBobjMADHAzAKZxMwBAczMA2nQzAH52MwAYeDMAsnkzAEx7MwDwfDMAin4zACSAMwC+gTMAWIMzAPyEMwCWhjMAMIgzANSJMwBuizMACI0zAKKOMwBGkDMA4JEzAHqTMwAelTMAuJYzAFKYMwDsmTMAhpszACqdMwDEnjMAXqAzAPihMwCSozMANqUzANCmMwBqqDMADqozAKirMwBCrTMA3K4zAHawMwAasjMAtLMzAFi1MwDytjMAjLgzACa6MwDAuzMAZL0zAP6+MwCYwDMAMsIzAMzDMwBwxTMACsczAKTIMwBIyjMA4sszAHzNMwAWzzMAutAzAFTSMwDu0zMAiNUzACLXMwDG2DMAYNozAPrbMwCU3TMAON8zANLgMwB24jMAEOQzAKrlMwBE5zMA3ugzAILqMwAc7DMAtu0zAFDvMwDq8DMAjvIzACj0MwDC9TMAZvczAAD5MwCa+jMANPwzANj9MwBy/zMADAE0AKYCNABKBDQA5AU0AH4HNAAiCTQAvAo0AFYMNADwDTQAlA80AC4RNADIEjQAYhQ0APwVNACWFzQAOhk0ANQaNAB4HDQAEh40AKwfNABGITQA4CI0AHokNAAeJjQAuCc0AFIpNAD2KjQAkCw0ACouNADELzQAaDE0AAIzNACcNDQANjY0ANA3NAB0OTQADjs0AKg8NABMPjQA5j80AIBBNAAaQzQAvkQ0AFhGNADyRzQAjEk0ACZLNADKTDQAZE40AP5PNACYUTQAPFM0ANZUNAB6VjQAFFg0AK5ZNABIWzQA4lw0AIZeNAAgYDQAumE0AFRjNADuZDQAkmY0ACxoNADGaTQAams0AARtNACebjQAOHA0ANxxNAB2czQAEHU0AKp2NABOeDQA6Hk0AIJ7NAAcfTQAtn40AFqANAD0gTQAjoM0ADKFNADMhjQAZog0AACKNACkizQAPo00ANiONABykDQAFpI0ALCTNABKlTQA5JY0AIiYNAAimjQAvJs0AFadNAD6njQAlKA0AC6iNADIozQAYqU0AAanNACgqDQAOqo0AN6rNAB4rTQAEq80AKywNABQsjQA6rM0AIS1NAAetzQAwrg0AFy6NAD2uzQAkL00ACq/NADOwDQAaMI0AALENACmxTQAQMc0ANrINAB0yjQAGMw0ALLNNABMzzQA5tA0AIDSNAAk1DQAvtU0AFjXNADy2DQAlto0ADDcNADU3TQAbt80AAjhNACi4jQAPOQ0AODlNAB65zQAFOk0AK7qNABI7DQA7O00AIbvNAAg8TQAuvI0AF70NAD49TQAnPc0ADb5NADQ+jQAavw0AAT+NACo/zQAQgE1ANwCNQB2BDUAEAY1ALQHNQBOCTUA6Ao1AIwMNQAmDjUAwA81AFoRNQD+EjUAmBQ1ADIWNQDMFzUAcBk1AAobNQCkHDUAPh41ANgfNQB8ITUAFiM1ALAkNQBUJjUA7ic1AIgpNQAiKzUAxiw1AGAuNQD6LzUAlDE1AC4zNQDSNDUAbDY1AAY4NQCgOTUARDs1AN48NQB4PjUAHEA1ALZBNQBQQzUA6kQ1AI5GNQAoSDUAwkk1AFxLNQD2TDUAmk41ADRQNQDOUTUAclM1AAxVNQCmVjUAQFg1AORZNQB+WzUAGF01ALJeNQBWYDUA8GE1AIpjNQAkZTUAvmY1AGJoNQD8aTUAlms1ADptNQDUbjUAbnA1AAhyNQCsczUARnU1AOB2NQB6eDUAFHo1ALh7NQBSfTUA7H41AJCANQAqgjUAxIM1AF6FNQAChzUAnIg1ADaKNQDQizUAao01AA6PNQCokDUAQpI1AOaTNQCAlTUAGpc1ALSYNQBYmjUA8ps1AIydNQAmnzUAwKA1AGSiNQD+ozUAmKU1ADKnNQDWqDUAcKo1AAqsNQCurTUASK81AOKwNQB8sjUAILQ1ALq1NQBUtzUA7rg1AIi6NQAsvDUAxr01AGC/NQD6wDUAnsI1ADjENQDcxTUAdsc1ABDJNQCqyjUARMw1AOjNNQCCzzUAHNE1ALbSNQBa1DUA9NU1AI7XNQAy2TUAzNo1AGbcNQAA3jUApN81AD7hNQDY4jUAcuQ1AAzmNQCw5zUASuk1AOTqNQB+7DUAIu41ALzvNQBW8TUA8PI1AIr0NQAu9jUAyPc1AGL5NQAG+zUAoPw1ADr+NQDU/zUAeAE2ABIDNgCsBDYARgY2AOAHNgCECTYAHgs2ALgMNgBSDjYA9g82AJARNgA0EzYAzhQ2AGgWNgACGDYAnBk2AEAbNgDaHDYAdB42AA4gNgCoITYATCM2AOYkNgCAJjYAJCg2AL4pNgBYKzYA8iw2AJYuNgAwMDYAyjE2AGQzNgD+NDYAojY2ADw4NgDWOTYAejs2ABQ9NgCuPjYASEA2AOxBNgCGQzYAIEU2ALpGNgBeSDYA+Ek2AJJLNgAsTTYAxk42AGpQNgAEUjYAnlM2AEJVNgDcVjYAdlg2ABBaNgC0WzYATl02AOheNgCCYDYAHGI2AMBjNgBaZTYA9GY2AJhoNgAyajYAzGs2AGZtNgAKbzYApHA2AD5yNgDYczYAcnU2ABZ3NgCweDYASno2AO57NgCIfTYAIn82ALyANgBggjYA+oM2AJSFNgAuhzYA0og2AGyKNgAGjDYAoI02ADqPNgDekDYAeJI2ABKUNgC2lTYAUJc2AOqYNgCEmjYAKJw2AMKdNgBcnzYA9qA2AJCiNgA0pDYAzqU2AGinNgACqTYApqo2AECsNgDarTYAfq82ABixNgCysjYATLQ2AOa1NgCKtzYAJLk2AL66NgBYvDYA/L02AJa/NgAwwTYA1MI2AG7ENgAIxjYAosc2AEbJNgDgyjYAesw2ABTONgCuzzYAUtE2AOzSNgCG1DYAKtY2AMTXNgBe2TYA+No2AJzcNgA23jYA0N82AGrhNgAO4zYAqOQ2AELmNgDc5zYAduk2ABrrNgC07DYATu42APLvNgCM8TYAJvM2AMD0NgBk9jYA/vc2AJj5NgAy+zYA1vw2AHD+NgAKADcApAE3AD4DNwDiBDcAfAY3ABYINwC6CTcAVAs3AO4MNwCIDjcALBA3AMYRNwBgEzcA+hQ3AJ4WNwA4GDcA0hk3AGwbNwAGHTcAqh43AEQgNwDeITcAgiM3ABwlNwC2JjcAUCg3APQpNwCOKzcAKC03AMIuNwBmMDcAADI3AJozNwA0NTcAzjY3AHI4NwAMOjcApjs3AEo9NwDkPjcAfkA3ABhCNwC8QzcAVkU3APBGNwCKSDcALko3AMhLNwBiTTcA/E43AJZQNwA6UjcA1FM3AG5VNwAIVzcArFg3AEZaNwDgWzcAhF03AB5fNwC4YDcAUmI3APZjNwCQZTcAKmc3AMRoNwBeajcAAmw3AJxtNwA2bzcA0HA3AHRyNwAOdDcAqHU3AEx3NwDmeDcAgHo3ABp8NwC+fTcAWH83APKANwCMgjcAJoQ3AMqFNwBkhzcA/og3AJiKNwA8jDcA1o03AHCPNwAUkTcArpI3AEiUNwDilTcAhpc3ACCZNwC6mjcAVJw3AO6dNwCSnzcALKE3AMaiNwBgpDcABKY3AJ6nNwA4qTcA0qo3AHasNwAQrjcAqq83AESxNwDosjcAjLQ3ADq2NwDUtzcAbrk3ABK7NwCsvDcARr43APS/NwCOwTcAKMM3AMLENwBcxjcAAMg3AJrJNwA0yzcAzsw3AHLONwAM0DcAptE3AErTNwDk1DcAftY3ABjYNwC82TcAVts3APDcNwCK3jcAJOA3AMjhNwBi4zcA/OQ3AJbmNwA66DcA1Ok3AG7rNwAS7TcArO43AEbwNwDg8TcAhPM3AB71NwC49jcAUvg3APb5NwCQ+zcAKv03AMT+NwBeADgAAgI4AJwDOAA2BTgA0AY4AHQIOAAOCjgAqAs4AEwNOADmDjgAgBA4ABoSOAC+EzgAWBU4APIWOACMGDgAJho4AMobOABkHTgA/h44AJggOAA8IjgA1iM4AHAlOAAUJzgArig4AEgqOADiKzgAfC04ACAvOAC6MDgAVDI4APgzOACSNTgALDc4AMY4OABqOjgABDw4AJ49OAA4PzgA0kA4AHZCOAAQRDgAqkU4AE5HOADoSDgAgko4ABxMOADATTgAWk84APRQOACOUjgAKFQ4AMxVOABmVzgAAFk4AJpaOAA+XDgA2F04AHJfOAAWYTgAsGI4AEpkOADkZTgAiGc4ACJpOAC8ajgAVmw4APBtOACUbzgALnE4AMhyOABidDgABnY4AKB3OAA6eTgA3no4AHh8OAASfjgArH84AFCBOADqgjgAhIQ4AB6GOAC4hzgAXIk4APaKOACQjDgAKo44AM6POABokTgAApM4AKaUOABAljgA2pc4AHSZOAAOmzgAspw4AEyeOADmnzgAgKE4ACSjOAC+pDgAWKY4APynOACWqTgAMKs4AMqsOABurjgACLA4AKKxOAA8szgA1rQ4AHq2OAAUuDgArrk4AEi7OADsvDgAhr44ACDAOADEwTgAXsM4APjEOACSxjgANsg4ANDJOABqyzgABM04AJ7OOABC0DgA3NE4AHbTOAAQ1TgAtNY4AE7YOADo2TgAjNs4ACbdOADA3jgAWuA4AP7hOACY4zgAMuU4AMzmOABm6DgACuo4AKTrOAA+7TgA2O44AHzwOAAW8jgAsPM4AFT1OADu9jgAiPg4ACL6OADG+zgAYP04APr+OACUADkALgI5ANIDOQBsBTkABgc5AKAIOQBECjkA3gs5AHgNOQAcDzkAthA5AFASOQDqEzkAjhU5ACgXOQDCGDkAXBo5APYbOQCaHTkANB85AM4gOQBoIjkADCQ5AKYlOQBAJzkA5Cg5AH4qOQAYLDkAsi05AFYvOQDwMDkAijI5ACQ0OQDINTkAYjc5APw4OQCWOjkAOjw5ANQ9OQBuPzkACEE5AKJCOQBGRDkA4EU5AHpHOQAUSTkAuEo5AFJMOQDsTTkAkE85ACpROQDEUjkAXlQ5AAJWOQCcVzkANlk5ANBaOQBqXDkADl45AKhfOQBCYTkA3GI5AIBkOQAaZjkAtGc5AFhpOQDyajkAjGw5ACZuOQDUbzkAbnE5AAhzOQCsdDkARnY5AOB3OQB6eTkAHns5ALh8OQBSfjkA7H85AJCBOQAqgzkAxIQ5AF6GOQACiDkAnIk5ADaLOQDQjDkAao45AA6QOQCokTkAQpM5ANyUOQCAljkAGpg5ALSZOQBYmzkA8pw5AIyeOQAmoDkAwKE5AGSjOQD+pDkAmKY5ADKoOQDWqTkAcKs5AAqtOQCkrjkASLA5AOKxOQB8szkAILU5ALq2OQBUuDkA7rk5AJK7OQAsvTkAxr45AGDAOQD6wTkAnsM5ADjFOQDSxjkAbMg5ABDKOQCqyzkARM05AOjOOQCC0DkAHNI5ALbTOQBa1TkA9NY5AI7YOQAo2jkAwts5AGbdOQAA3zkAmuA5ADTiOQDY4zkAcuU5AAznOQCw6DkASuo5AOTrOQB+7TkAIu85ALzwOQBW8jkA8PM5AJT1OQAu9zkAyPg5AGL6OQD8+zkAoP05ADr/OQDUADoAeAI6ABIEOgCsBToARgc6AOoIOgCECjoAHgw6ALgNOgBSDzoA9hA6AJASOgAqFDoAzhU6AGgXOgACGToAnBo6AEAcOgDaHToAdB86AA4hOgCoIjoATCQ6AOYlOgCAJzoAGik6AL4qOgBYLDoA8i06AJYvOgAwMToAyjI6AGQ0OgAINjoAojc6ADw5OgDWOjoAejw6ABQ+OgCuPzoASEE6AOxCOgCGRDoAIEY6ALpHOgBeSToA+Eo6AJJMOgAsTjoAxk86AGpROgAEUzoAnlQ6AEJWOgDcVzoAdlk6ABBbOgC0XDoATl46AOhfOgCCYToAJmM6AMBkOgBaZjoA9Gc6AI5pOgAyazoAzGw6AGZuOgAAcDoApHE6AD5zOgDYdDoAfHY6ABZ4OgCweToASns6AO58OgCIfjoAIoA6ALyBOgBWgzoA+oQ6AJSGOgAuiDoAyIk6AGyLOgAGjToAoI46AESQOgDekToAeJM6ABKVOgC2ljoAUJg6AOqZOgCEmzoAHp06AMKeOgBcoDoA9qE6AJCjOgA0pToAzqY6AGioOgAMqjoApqs6AECtOgDarjoAfrA6ABiyOgCyszoATLU6AOa2OgCKuDoAJLo6AL67OgBYvToA/L46AJbAOgAwwjoA1MM6AG7FOgAIxzoAosg6ADzKOgDgyzoAes06ABTPOgCu0DoAUtI6AOzTOgCG1ToAKtc6AMTYOgBe2joA+Ns6AJzdOgA23zoA0OA6AGriOgAO5DoAqOU6AELnOgDc6DoAduo6ABrsOgC07ToATu86APLwOgCM8joAJvQ6AMD1OgBk9zoA/vg6AJj6OgAy/DoAzP06AHD/OgAKATsApAI7AD4EOwDiBTsAfAc7ABYJOwC6CjsAVAw7AO4NOwCIDzsALBE7AMYSOwBgFDsA+hU7AJ4XOwA4GTsA0ho7AGwcOwAGHjsAqh87AEQhOwDeIjsAeCQ7ABwmOwC2JzsAUCk7APQqOwCOLDsAKC47AMIvOwBmMTsAADM7AJo0OwA0NjsAzjc7AHI5OwAMOzsApjw7AEA+OwDkPzsAfkE7ABhDOwCyRDsAVkY7APBHOwCKSTsAJEs7AMhMOwBiTjsA/E87AJZROwA6UzsA1FQ7AG5WOwASWDsArFk7AEZbOwDgXDsAel47AB5gOwC4YTsAUmM7APZkOwCQZjsAKmg7AMRpOwBoazsAAm07AJxuOwA2cDsA0HE7AHRzOwAOdTsAqHY7AEJ4OwDmeTsAgHs7ABp9OwC+fjsAWIA7APKBOwCMgzsAMIU7AMqGOwBkiDsA/ok7AJiLOwA8jTsA1o47AHCQOwAUkjsArpM7AEiVOwDiljsAfJg7ACCaOwC6mzsAVJ07APieOwCSoDsALKI7AMajOwBgpTsABKc7AJ6oOwA4qjsA0qs7AHatOwAQrzsAqrA7AE6yOwDoszsAgrU7ABy3OwC2uDsAWro7APS7OwCOvTsAKL87AMzAOwBmwjsAAMQ7AKTFOwA+xzsA2Mg7AHLKOwAMzDsAsM07AErPOwDk0DsAiNI7ACLUOwC81TsAVtc7APDYOwCU2jsALtw7AMjdOwBi3zsABuE7AKDiOwA65DsA3uU7AHjnOwAS6TsArOo7AFDsOwDq7TsAhO87AB7xOwC48jsAXPQ7APb1OwCQ9zsAKvk7AM76OwBo/DsAAv47AKb/OwBAATwA2gI8AHQEPAAOBjwAsgc8AEwJPADmCjwAgAw8ACQOPAC+DzwAWBE8APwSPACWFDwAMBY8AMoXPABuGTwACBs8AKIcPAA8HjwA1h88AHohPAAUIzwAriQ8AEgmPADsJzwAhik8ACArPADELDwAXi48APgvPACSMTwALDM8ANA0PABqNjwABDg8AJ45PABCOzwA3Dw8AHY+PAAaQDwAtEE8AE5DPADoRDwAjEY8ACZIPADASTwAWks8APRMPACYTjwAMlA8AMxRPABmUzwAClU8AKRWPAA+WDwA4lk8AHxbPAAWXTwAsF48AFRgPADuYTwAiGM8ACJlPAC8ZjwAYGg8APppPACUazwALm08ANJuPABscDwABnI8AKpzPABEdTwA3nY8AHh4PAAcejwAtns8AFB9PADqfjwAhIA8ACiCPADCgzwAXIU8APaGPACaiDwANIo8AM6LPAByjTwADI88AKaQPABAkjwA5JM8AH6VPAAYlzwAspg8AEyaPADwmzwAip08ACSfPAC+oDwAYqI8APyjPACWpTwAOqc8ANSoPABuqjwACKw8AKKtPABGrzwA4LA8AHqyPAAUtDwAuLU8AFK3PADsuDwAkLo8ACq8PADEvTwAXr88AALBPACcwjwANsQ8ANDFPABqxzwADsk8AKjKPABCzDwA3M08AIDPPAAa0TwAtNI8AFjUPADy1TwAjNc8ACbZPADK2jwAZNw8AP7dPACY3zwAMuE8ANbiPABw5DwACuY8AKTnPABI6TwA4uo8AHzsPAAg7jwAuu88AFTxPADu8jwAkvQ8ACz2PADG9zwAYPk8APr6PACe/DwAOP48ANL/PABsAT0AEAM9AKoEPQBEBj0A6Ac9AIIJPQAcCz0Atgw9AFAOPQD0Dz0AjhE9ACgTPQDMFD0AZhY9AAAYPQCaGT0APhs9ANgcPQByHj0ADCA9ALAhPQBKIz0A5CQ9AH4mPQAiKD0AvCk9AGArPQD6LD0Ani49ADgwPQDSMT0AbDM9ABA1PQCqNj0ARDg9AN45PQCCOz0AHD09ALY+PQBaQD0A9EE9AI5DPQAoRT0AzEY9AGZIPQAASj0Amks9ADRNPQDYTj0AclA9AAxSPQCmUz0ASlU9AORWPQB+WD0AIlo9ALxbPQBWXT0A8F49AJRgPQAuYj0AyGM9AGJlPQD8Zj0AoGg9ADpqPQDUaz0Abm09ABJvPQCscD0ARnI9AOpzPQCEdT0AHnc9ALh4PQBcej0A9ns9AJB9PQAqfz0AxIA9AGiCPQAChD0AnIU9ADaHPQDaiD0AdIo9AA6MPQCyjT0ATI89AOaQPQCAkj0AJJQ9AL6VPQBYlz0A8pg9AIyaPQAwnD0Ayp09AGSfPQAIoT0AoqI9ADykPQDWpT0Aeqc9ABSpPQCuqj0ASKw9AOKtPQCGrz0AILE9ALqyPQBUtD0A+LU9AJK3PQAsuT0A0Lo9AGq8PQAEvj0Anr89AELBPQDcwj0AdsQ9ABDGPQCqxz0ATsk9AOjKPQCCzD0AHM49AMDPPQBa0T0A9NI9AI7UPQAy1j0AzNc9AGbZPQAK2z0ApNw9AD7ePQDY3z0AcuE9ABbjPQCw5D0ASuY9AO7nPQCI6T0AIus9ALzsPQBg7j0A+u89AJTxPQAu8z0AyPQ9AGz2PQAG+D0AoPk9ADr7PQDe/D0AeP49ABIAPgC2AT4AUAM+AOoEPgCEBj4AKAg+AMIJPgBcCz4A9gw+AJAOPgA0ED4AzhE+AGgTPgACFT4AphY+AEAYPgDaGT4Afhs+ABgdPgCyHj4ATCA+APAhPgCKIz4AJCU+AL4mPgBYKD4A/Ck+AJYrPgAwLT4Ayi4+AG4wPgAIMj4AojM+AEY1PgDgNj4Aejg+ABQ6PgC4Oz4AUj0+AOw+PgCGQD4AIEI+AMRDPgBeRT4A+EY+AJJIPgA2Sj4A0Es+AGpNPgAOTz4AqFA+AEJSPgDcUz4AgFU+ABpXPgC0WD4ATlo+AOhbPgCMXT4AJl8+AMBgPgBaYj4A/mM+AJhlPgAyZz4AzGg+AHBqPgAKbD4ApG0+AEhvPgDicD4AfHI+ABZ0PgC6dT4AVHc+AO54PgCIej4AInw+AMZ9PgBgfz4A+oA+AJSCPgA4hD4A0oU+AGyHPgAQiT4Aqoo+AESMPgDejT4AeI8+AByRPgC2kj4AUJQ+AOqVPgCOlz4AKJk+AMKaPgBcnD4AAJ4+AJqfPgA0oT4A2KI+AHKkPgAMpj4Apqc+AECpPgDkqj4Afqw+ABiuPgCyrz4AVrE+APCyPgCKtD4AJLY+AMi3PgBiuT4A/Lo+AKC8PgA6vj4A1L8+AG7BPgASwz4ArMQ+AEbGPgDgxz4Aesk+AB7LPgC4zD4AUs4+AOzPPgCQ0T4AKtM+AMTUPgBe1j4AAtg+AJzZPgA22z4A2tw+AHTePgAO4D4AqOE+AEzjPgDm5D4AgOY+ABroPgC06T4AWOs+APzsPgCW7j4AOvA+ANTxPgBu8z4AEvU+AKz2PgBG+D4A4Pk+AHr7PgAe/T4AuP4+AFIAPwDsAT8AkAM/ACoFPwDEBj8AaAg/AAIKPwCcCz8ANg0/ANoOPwB0ED8ADhI/AKgTPwBCFT8A5hY/AIAYPwAaGj8AtBs/AFgdPwDyHj8AjCA/ACYiPwDKIz8AZCU/AP4mPwCiKD8APCo/ANYrPwBwLT8AFC8/AK4wPwBIMj8A4jM/AHw1PwAgNz8Aujg/AFQ6PwDuOz8Akj0/ACw/PwDGQD8AakI/AAREPwCeRT8AOEc/ANxIPwB2Sj8AEEw/AKpNPwBETz8A6FA/AIJSPwAcVD8AtlU/AFpXPwD0WD8Ajlo/ADJcPwDMXT8AZl8/AABhPwCkYj8APmQ/ANhlPwByZz8ADGk/ALBqPwBKbD8A5G0/AIhvPwAicT8AvHI/AFZ0PwDwdT8AlHc/AC55PwDIej8AYnw/AAZ+PwCgfz8AOoE/AN6CPwB4hD8AEoY/AKyHPwBGiT8A6oo/AISMPwAejj8AuI8/AFyRPwD2kj8AkJQ/ADSWPwDOlz8AaJk/AAKbPwCmnD8AQJ4/ANqfPwB0oT8ADqM/ALKkPwBMpj8A5qc/AICpPwAkqz8Avqw/AFiuPwD8rz8AlrE/ADCzPwDKtD8AbrY/AAi4PwCiuT8APLs/ANa8PwB6vj8AFMA/AK7BPwBIwz8A7MQ/AIbGPwAgyD8AxMk/AF7LPwD4zD8Aks4/ADbQPwDQ0T8AatM/AATVPwCe1j8AQtg/ANzZPwB22z8AEN0/ALTePwBO4D8A6OE/AILjPwAm5T8AwOY/AFroPwD+6T8AmOs/ADLtPwDM7j8AZvA/AAryPwCk8z8APvU/ANj2PwB8+D8AFvo/ALD7PwBK/T8A7v4/AIgAQAAiAkAAxgNAAGAFQAD6BkAAlAhAAC4KQADSC0AAbA1AAAYPQACgEEAARBJAAN4TQAB4FUAAEhdAALYYQABQGkAA6htAAI4dQAAoH0AAwiBAAFwiQAD2I0AAmiVAADQnQADOKEAAcipAAAwsQACmLUAAQC9AAOQwQAB+MkAAGDRAALI1QABMN0AA8DhAAIo6QAAkPEAAvj1AAGI/QAD8QEAAlkJAADpEQADURUAAbkdAAAhJQACiSkAARkxAAOBNQAB6T0AAFFFAALhSQABSVEAA7FVAAIZXQAAqWUAAxFpAAF5cQAACXkAAnF9AADZhQADQYkAAamRAAA5mQACoZ0AAQmlAANxqQACAbEAAGm5AALRvQABYcUAA8nJAAIx0QAAmdkAAyndAAGR5QAD+ekAAmHxAADJ+QADWf0AAcIFAAAqDQACkhEAASIZAAOKHQAB8iUAAIItAALqMQABUjkAA7o9AAIiRQAAsk0AAxpRAAGCWQAD6l0AAnplAADibQADSnEAAdp5AABCgQACqoUAARKNAAN6kQACCpkAAHKhAALapQABQq0AA9KxAAI6uQAAosEAAwrFAAGazQAAAtUAAmrZAAD64QADYuUAAcrtAAAy9QACwvkAASsBAAOTBQAB+w0AAGMVAALzGQABWyEAA8MlAAIrLQAAuzUAAyM5AAGLQQAD80UAAoNNAADrVQADU1kAAbthAABLaQACs20AARt1AAOreQACE4EAAHuJAALjjQABS5UAA9uZAAJDoQAAq6kAAxOtAAGjtQAAC70AAnPBAADbyQADa80AAdPVAAA73QACy+EAATPpAAOb7QACA/UAAGv9AAL4AQQBYAkEA8gNBAIwFQQAwB0EAyghBAGQKQQAIDEEAog1BADwPQQDWEEEAcBJBABQUQQCuFUEASBdBAOIYQQCGGkEAIBxBALodQQBeH0EA+CBBAJIiQQAsJEEA0CVBAGonQQAEKUEAnipBADgsQQDcLUEAdi9BABAxQQCqMkEATjRBAOg1QQCCN0EAJjlBAMA6QQBkPEEACD5BAKI/QQA8QUEA1kJBAHpEQQAURkEArkdBAEhJQQDiSkEAhkxBACBOQQC6T0EAVFFBAPhSQQCSVEEALFZBANBXQQBqWUEABFtBAJ5cQQA4XkEA3F9BAHZhQQAQY0EAqmRBAE5mQQDoZ0EAgmlBACZrQQDAbEEAWm5BAPRvQQCOcUEAMnNBAMx0QQBmdkEAAHhBAKR5QQA+e0EA2HxBAHJ+QQAWgEEAsIFBAEqDQQDuhEEAiIZBACKIQQC8iUEAVotBAPqMQQCUjkEALpBBAMiRQQBsk0EABpVBAKCWQQBEmEEA3plBAHibQQASnUEAtp5BAFCgQQDqoUEAhKNBAB6lQQDCpkEAXKhBAPapQQCQq0EANK1BAM6uQQBosEEADLJBAKazQQBAtUEA2rZBAHS4QQAYukEAsrtBAEy9QQDmvkEAisBBACTCQQC+w0EAYsVBAPzGQQCWyEEAMMpBAMrLQQBuzUEACM9BAKLQQQA80kEA4NNBAHrVQQAU10EAuNhBAFLaQQDs20EAht1BACDfQQDE4EEAXuJBAPjjQQCS5UEANudBANDoQQBq6kEABOxBAKjtQQBC70EA3PBBAIDyQQAa9EEAtPVBAE73QQDo+EEAjPpBACb8QQDA/UEAWv9BAP4AQgCYAkIAMgRCANYFQgBwB0IACglCAKQKQgA+DEIA4g1CAHwPQgAWEUIAsBJCAFQUQgDuFUIAiBdCACIZQgDGGkIAYBxCAPodQgCeH0IAOCFCANIiQgBsJEIABiZCAKonQgBEKUIA3ipCAHgsQgAcLkIAti9CAFAxQgD0MkIAjjRCACg2QgDCN0IAXDlCAAA7QgCaPEIAND5CAM4/QgByQUIADENCAKZEQgBARkIA5EdCAH5JQgAYS0IAvExCAFZOQgDwT0IAilFCACRTQgDIVEIAYlZCAPxXQgCWWUIAOltCANRcQgBuXkIACGBCAKxhQgBGY0IA4GRCAIRmQgAeaEIAuGlCAFJrQgDsbEIAkG5CACpwQgDEcUIAXnNCAAJ1QgCcdkIANnhCANp5QgB0e0IADn1CAKh+QgBMgEIA5oFCAICDQgAahUIAvoZCAFiIQgDyiUIAjItCACaNQgDAjkIAZJBCAP6RQgCik0IAPJVCANaWQgBwmEIAFJpCAK6bQgBInUIA4p5CAHygQgAgokIAuqNCAFSlQgDupkIAkqhCACyqQgDGq0IAaq1CAASvQgCesEIAOLJCANKzQgB2tUIAELdCAKq4QgBEukIA3rtCAIK9QgAcv0IAwMBCAFrCQgD0w0IAjsVCACjHQgDMyEIAZspCAADMQgCazUIAPs9CANjQQgBy0kIADNRCALDVQgBK10IA5NhCAIjaQgAi3EIAvN1CAFbfQgDw4EIAlOJCAC7kQgDI5UIAbOdCAAbpQgCg6kIAOuxCAN7tQgB470IAEvFCAKzyQgBG9EIA6vVCAIT3QgAe+UIAuPpCAFz8QgD2/UIAkP9CACoBQwDOAkMAaARDAAIGQwCcB0MAQAlDANoKQwB0DEMADg5DALIPQwBMEUMA5hJDAIAUQwAkFkMAvhdDAFgZQwDyGkMAlhxDADAeQwDKH0MAbiFDAAgjQwCiJEMAPCZDANYnQwB6KUMAFCtDAK4sQwBILkMA7C9DAIYxQwAgM0MAxDRDAF42QwD4N0MAkjlDACw7QwDQPEMAaj5DAARAQwCeQUMAQkNDANxEQwB2RkMAEEhDALRJQwBOS0MA6ExDAIxOQwAmUEMAwFFDAFpTQwD0VEMAmFZDADJYQwDMWUMAZltDAABdQwCkXkMAPmBDAOJhQwB8Y0MAFmVDALBmQwBKaEMA7mlDAIhrQwAibUMAvG5DAGBwQwD6cUMAlHNDAC51QwDSdkMAbHhDAAZ6QwCqe0MARH1DAN5+QwB4gEMAEoJDALaDQwBQhUMA6oZDAISIQwAoikMAwotDAFyNQwD2jkMAmpBDADSSQwDOk0MAcpVDAAyXQwCmmEMAQJpDANqbQwB+nUMAGJ9DALKgQwBMokMA8KNDAIqlQwAkp0MAvqhDAGKqQwD8q0MAlq1DADqvQwDUsEMAbrJDAAi0QwCitUMARrdDAOC4QwB6ukMAFLxDALi9QwBSv0MA7MBDAIbCQwAqxEMAxMVDAF7HQwACyUMAnMpDADbMQwDQzUMAas9DAA7RQwCo0kMAQtRDAObVQwCA10MAGtlDALTaQwBO3EMA8t1DAIzfQwAm4UMAwOJDAGTkQwD+5UMAmOdDADLpQwDW6kMAcOxDAAruQwCu70MASPFDAOLyQwB89EMAFvZDALr3QwBU+UMA7vpDAIj8QwAs/kMAxv9DAGABRAD6AkQAngREADgGRADSB0QAdglEABALRACqDEQARA5EAN4PRACCEUQAHBNEALYURABQFkQA9BdEAI4ZRAAoG0QAwhxEAGYeRAAAIEQAmiFEAD4jRADYJEQAciZEAAwoRACmKUQASitEAOQsRAB+LkQAGDBEALwxRABWM0QA8DREAIo2RAAuOEQAyDlEAGI7RAAGPUQAoD5EADpARADUQUQAbkNEABJFRACsRkQARkhEAOBJRACES0QAHk1EALhORABSUEQA9lFEAJBTRAAqVUQAxFZEAGhYRAACWkQAnFtEADZdRADaXkQAdGBEAA5iRACoY0QATGVEAOZmRACAaEQAGmpEALRrRABYbUQA8m5EAIxwRAAwckQAynNEAGR1RAD+dkQAonhEADx6RADWe0QAcH1EABR/RACugEQASIJEAOyDRACGhUQAIIdEALqIRABeikQA+ItEAJKNRAAsj0QAxpBEAGqSRAAElEQAnpVEADiXRADcmEQAdppEABCcRAC0nUQATp9EAOigRACCokQAHKREAMClRABap0QA9KhEAI6qRAAyrEQAzK1EAGavRAAAsUQApLJEAD60RADYtUQAcrdEABa5RACwukQASrxEAO69RACIv0QAIsFEALzCRABWxEQA+sVEAJTHRAAuyUQAyMpEAGzMRAAGzkQAoM9EADrRRADe0kQAeNREABLWRAC210QAUNlEAOraRACE3EQAHt5EAMLfRABc4UQA9uJEAJrkRAA05kQAzudEAGjpRAAC60QApuxEAEDuRADa70QAdPFEAA7zRACy9EQATPZEAOb3RACK+UQAJPtEAL78RABi/kQA/P9EAJYBRQAwA0UAygRFAG4GRQAICEUAoglFADwLRQDgDEUAeg5FABQQRQC4EUUAUhNFAOwURQCGFkUAIBhFAMQZRQBeG0UA+BxFAJweRQA2IEUA0CFFAGojRQAEJUUAqCZFAEIoRQDcKUUAditFABotRQC0LkUATjBFAOgxRQCMM0UAJjVFAMA2RQBkOEUA/jlFAJg7RQAyPUUAzD5FAHBARQAKQkUApENFAD5FRQDiRkUAfEhFABZKRQCwS0UAVE1FAO5ORQCIUEUALFJFAMZTRQBgVUUA+lZFAJRYRQA4WkUA0ltFAGxdRQAGX0UAoGBFAERiRQDeY0UAgmVFABxnRQC2aEUAUGpFAOprRQCObUUAKG9FAMJwRQBcckUAAHRFAJp1RQA0d0UAznhFAHJ6RQAMfEUApn1FAEp/RQDkgEUAfoJFABiERQCyhUUAVodFAPCIRQCKikUAJIxFAL6NRQBij0UA/JBFAKCSRQA6lEUA1JVFAG6XRQAImUUArJpFAEacRQDgnUUAep9FAB6hRQC4okUAUqRFAOylRQCQp0UAKqlFAMSqRQBorEUAAq5FAJyvRQA2sUUA0LJFAHS0RQAOtkUAqLdFAEK5RQDcukUAgLxFABq+RQC0v0UAWMFFAPLCRQCMxEUAMMZFAMrHRQBkyUUA/spFAJjMRQA8zkUA1s9FAHDRRQAK00UApNRFAEjWRQDi10UAhtlFACDbRQC63EUAVN5FAO7fRQCS4UUALONFAMbkRQBg5kUABOhFAJ7pRQA460UA0uxFAHbuRQAQ8EUAqvFFAE7zRQDo9EUAgvZFABz4RQC2+UUAWvtFAPT8RQCO/kUAKABGAMIBRgBmA0YAAAVGAJoGRgA+CEYA2AlGAHILRgAWDUYAsA5GAEoQRgDkEUYAfhNGACIVRgC8FkYAVhhGAPAZRgCKG0YALh1GAMgeRgBiIEYABiJGALQjRgBYJUYA8iZGAIwoRgAwKkYAyitGAGQtRgD+LkYAmDBGADwyRgDWM0YAcDVGAAo3RgCuOEYASDpGAOw7RgCaPUYAND9GANhARgByQkYADERGAKZFRgBAR0YA5EhGAH5KRgAYTEYAsk1GAExPRgDwUEYAilJGAC5URgDIVUYAYldGAPxYRgCWWkYAOlxGANRdRgBuX0YACGFGAKxiRgBGZEYA4GVGAHpnRgAeaUYAuGpGAFJsRgD2bUYAkG9GACpxRgDEckYAXnRGAAJ2RgCcd0YANnlGANB6RgBqfEYADn5GAKh/RgBCgUYA5oJGAICERgAahkYAtIdGAE6JRgDyikYAjIxGADCORgDKj0YAZJFGAP6SRgCYlEYAPJZGANaXRgBwmUYACptGAK6cRgBInkYA4p9GAHyhRgAgo0YAuqRGAFSmRgD4p0YAkqlGACyrRgDGrEYAYK5GAASwRgCesUYAOLNGANy0RgB2tkYAELhGAKq5RgBEu0YA6LxGAIK+RgAcwEYAtsFGAFrDRgD0xEYAjsZGADLIRgDMyUYAZstGAADNRgCazkYAPtBGANjRRgBy00YADNVGAKbWRgBK2EYA5NlGAIjbRgAi3UYAvN5GAFbgRgDw4UYAlONGAC7lRgDI5kYAYuhGAAbqRgCg60YAOu1GANTuRgB48EYAEvJGAKzzRgBQ9UYA6vZGAIT4RgAe+kYAuPtGAFz9RgD2/kYAkABHACoCRwDOA0cAaAVHAAIHRwCcCEcAQApHANoLRwB0DUcADg9HALIQRwBMEkcA5hNHAIAVRwAkF0cAvhhHAFgaRwD8G0cAlh1HADAfRwDKIEcAZCJHAAgkRwCiJUcAPCdHANYoRwB6KkcAFCxHAK4tRwBSL0cA7DBHAIYyRwAgNEcAujVHAF43RwD4OEcAkjpHACw8RwDQPUcAaj9HAARBRwCeQkcAQkRHANxFRwB2R0cAEElHALRKRwBOTEcA6E1HAIJPRwAmUUcAwFJHAFpURwD+VUcAmFdHADJZRwDMWkcAZlxHAApeRwCkX0cAPmFHANhiRwB8ZEcAFmZHALBnRwBUaUcA7mpHAIhsRwAibkcAvG9HAGBxRwD6ckcAlHRHAC52RwDId0cAbHlHAAZ7RwCqfEcARH5HAN5/RwB4gUcAEoNHALaERwBQhkcA6odHAISJRwAoi0cAwoxHAFyORwD2j0cAmpFHADSTRwDOlEcAaJZHAAyYRwCmmUcAQJtHANqcRwB+nkcAGKBHALKhRwBMo0cA5qRHAIqmRwAkqEcAyKlHAGKrRwD8rEcAlq5HADCwRwDUsUcAbrNHAAi1RwCitkcAPLhHAOC5RwB6u0cAHr1HALi+RwBSwEcA7MFHAIbDRwAqxUcAxMZHAF7IRwD4yUcAkstHADbNRwDQzkcAatBHAA7SRwCo00cAQtVHANzWRwCA2EcAGtpHALTbRwBY3UcA8t5HAIzgRwAm4kcAwONHAGTlRwD+5kcAmOhHADLqRwDM60cAcO1HAArvRwCk8EcAPvJHAOLzRwB89UcAIPdHALr4RwBU+kcA7vtHAIj9RwAs/0cAxgBIAGACSAD6A0gAlAVIADgHSADSCEgAbApIABAMSACqDUgARA9IAN4QSACCEkgAHBRIALYVSABQF0gA6hhIAI4aSAAoHEgAwh1IAGYfSAAAIUgAmiJIAD4kSADYJUgAcidIAAwpSACmKkgASixIAOQtSAB+L0gAGDFIALwySABWNEgA8DVIAJQ3SAAuOUgAyDpIAGI8SAD8PUgAoD9IADpBSADUQkgAbkRIABJGSACsR0gARklIAOBKSACETEgAHk5IALhPSABcUUgA9lJIAJBUSAAqVkgAxFdIAGhZSAACW0gAnFxIADZeSADaX0gAdGFIAA5jSACoZEgATGZIAOZnSACAaUgAGmtIAL5sSABYbkgA8m9IAIxxSAAwc0gAynRIAGR2SAD+d0gAmHlIADx7SADWfEgAcH5IABSASACugUgASINIAOKESAB8hkgAIIhIALqJSABei0gA+IxIAJKOSAAskEgAxpFIAGqTSAAElUgAnpZIADiYSADcmUgAdptIABCdSACqnkgATqBIAOihSACCo0gAJqVIAMCmSABaqEgA9KlIAI6rSAAyrUgAzK5IAGawSAAAskgApLNIAD61SADYtkgAcrhIABa6SACwu0gASr1IAO6+SACIwEgAIsJIALzDSABWxUgA+sZIAJTISAAuykgAyMtIAGzNSAAGz0gAoNBIADrSSADe00gAeNVIABLXSAC22EgAUNpIAOrbSACE3UgAHt9IAMLgSABc4kgA9uNIAJDlSAA050gAzuhIAGjqSAAC7EgAnO1IAEDvSADa8EgAfvJIABj0SACy9UgATPdIAOb4SACK+kgAJPxIAL79SABY/0gA/ABJAJYCSQAwBEkAygVJAGQHSQAICUkAogpJAEYMSQDgDUkAeg9JABQRSQCuEkkAUhRJAOwVSQCGF0kAIBlJAMQaSQBeHEkA+B1JAJIfSQA2IUkA0CJJAGokSQAEJkkAqCdJAEIpSQDcKkkAdixJABouSQC0L0kATjFJAPIySQCMNEkAJjZJAMA3SQBaOUkA/jpJAJg8SQAyPkkA1j9JAHBBSQAKQ0kApERJAD5GSQDiR0kAfElJABZLSQCwTEkAVE5JAO5PSQCIUUkAIlNJAMZUSQBgVkkA+ldJAJ5ZSQA4W0kA0lxJAGxeSQAGYEkAqmFJAERjSQDeZEkAeGZJABxoSQC2aUkAUGtJAOpsSQCObkkAKHBJAMJxSQBcc0kAAHVJAJp2SQA0eEkAznlJAHJ7SQAMfUkApn5JAECASQDagUkAfoNJABiFSQCyhkkAVohJAPCJSQCKi0kAJI1JAMiOSQBikEkA/JFJAJaTSQA6lUkA1JZJAG6YSQAImkkAoptJAEadSQDgnkkAeqBJAB6iSQC4o0kAUqVJAOymSQCQqEkAKqpJAMSrSQBerUkAAq9JAJywSQA2skkA0LNJAHS1SQAOt0kAqLhJAEy6SQDmu0kAgL1JABq/SQC+wEkAWMJJAPLDSQCMxUkAMMdJAMrISQBkykkA/stJAJjNSQA8z0kA1tBJAHDSSQAK1EkArtVJAEjXSQDi2EkAfNpJACDcSQC63UkAVN9JAO7gSQCS4kkALORJAMblSQBg50kA+uhJAJ7qSQA47EkA0u1JAHbvSQAQ8UkAqvJJAE70SQDo9UkAgvdJABz5SQC2+kkAWvxJAPT9SQCO/0kAKAFKAMICSgBmBEoAAAZKAJoHSgA+CUoA2ApKAHIMSgAMDkoAsA9KAEoRSgDkEkoAfhRKACIWSgC8F0oAVhlKAPAaSgCKHEoALh5KAMgfSgBiIUoABiNKAKAkSgA6JkoA3idKAHgpSgASK0oArCxKAEYuSgDqL0oAhDFKAB4zSgC4NEoAUjZKAPY3SgCQOUoAKjtKAM48SgBoPkoAAkBKAKZBSgBAQ0oA2kRKAHRGSgAOSEoAqElKAExLSgDmTEoAik5KACRQSgC+UUoAWFNKAPJUSgCWVkoAMFhKAMpZSgBkW0oA/lxKAKJeSgA8YEoA1mFKAHpjSgAUZUoArmZKAEhoSgDsaUoAhmtKACBtSgC6bkoAXnBKAPhxSgCSc0oALHVKAMZ2SgBqeEoABHpKAJ57SgBCfUoA3H5KAHaASgAQgkoAqoNKAE6FSgDohkoAgohKACaKSgDAi0oAWo1KAPSOSgCYkEoAMpJKAMyTSgBmlUoACpdKAKSYSgA+mkoA2JtKAHKdSgAWn0oAsKBKAEqiSgDuo0oAiKVKACKnSgC8qEoAYKpKAPqrSgCUrUoALq9KANKwSgBsskoABrRKAKC1SgA6t0oA3rhKAHi6SgASvEoAtr1KAFC/SgDqwEoAjsJKACjESgDCxUoAXMdKAPbISgCaykoANMxKAM7NSgBoz0oAAtFKAKbSSgBA1EoA2tVKAH7XSgAY2UoAstpKAFbcSgDw3UoAit9KACThSgC+4koAYuRKAPzlSgCW50oAMOlKAMrqSgBu7EoACO5KAKLvSgBG8UoA4PJKAHr0SgAU9koAuPdKAFL5SgDs+koAhvxKACr+SgDE/0oAXgFLAPgCSwCcBEsANgZLANAHSwB0CUsADgtLAKgMSwBCDksA3A9LAIARSwAaE0sAtBRLAE4WSwDoF0sAjBlLACYbSwDAHEsAZB5LAP4fSwCYIUsAMiNLANYkSwBwJksACihLAKQpSwBIK0sA4ixLAHwuSwAWMEsAsDFLAFQzSwDuNEsAiDZLACw4SwDGOUsAYDtLAPo8SwCePksAOEBLANJBSwBsQ0sAEEVLAKpGSwBESEsA3klLAHhLSwAcTUsAtk5LAFBQSwD0UUsAjlNLAChVSwDMVksAZlhLAABaSwCaW0sANF1LANheSwByYEsADGJLAKZjSwBKZUsA5GZLAH5oSwAYaksAsmtLAFZtSwDwbksAinBLAC5ySwDIc0sAYnVLAPx2SwCgeEsAOnpLANR7SwBufUsAEn9LAKyASwBGgksA4INLAHqFSwAeh0sAuIhLAFKKSwD2i0sAkI1LACqPSwDOkEsAaJJLAAKUSwCclUsANpdLANqYSwB0mksADpxLAKidSwBCn0sA5qBLAICiSwAapEsAtKVLAFinSwDyqEsAjKpLADCsSwDKrUsAZK9LAP6wSwCisksAPLRLANa1SwBwt0sAFLlLAK66SwBIvEsA4r1LAHy/SwAgwUsAusJLAFTESwD4xUsAksdLACzJSwDQyksAasxLAATOSwCez0sAONFLANzSSwB21EsAENZLAKrXSwBO2UsA6NpLAILcSwAc3ksAwN9LAFrhSwD04ksAjuRLADLmSwDM50sAZulLAADrSwCa7EsAPu5LANjvSwBy8UsAFvNLALD0SwBK9ksA7vdLAIj5SwAi+0sAvPxLAFb+SwD6/0sAlAFMAC4DTADIBEwAYgZMAAYITACgCUwAOgtMAN4MTAB4DkwAEhBMAKwRTABQE0wA6hRMAIQWTAAeGEwAwhlMAFwbTAD2HEwAmh5MADQgTADOIUwAaCNMAAIlTACmJkwAQChMANopTAB0K0wAGC1MALIuTABMMEwA5jFMAIAzTAAkNUwAvjZMAGI4TAD8OUwAljtMADA9TADKPkwAbkBMAAhCTACiQ0wAPEVMANZGTAB6SEwAFEpMAK5LTABSTUwA7E5MAIZQTAAqUkwAxFNMAF5VTAD4VkwAklhMADZaTADQW0wAal1MAARfTACeYEwAQmJMANxjTACAZUwAGmdMALRoTABOakwA6GtMAIxtTAAmb0wAwHBMAFpyTAD+c0wAmHVMADJ3TADMeEwAZnpMAAp8TACkfUwAPn9MAOKATAB8gkwAFoRMALCFTABUh0wA7ohMAIiKTAAijEwAvI1MAGCPTAD6kEwAlJJMADiUTADSlUwAbJdMAAaZTACqmkwARJxMAN6dTAB4n0wAHKFMALaiTABQpEwA6qVMAISnTAAoqUwAwqpMAFysTAAArkwAmq9MADSxTADOskwAcrRMAAy2TACmt0wAQLlMAOS6TAB+vEwAGL5MALK/TABMwUwA8MJMAIrETAAkxkwAyMdMAGLJTAD8ykwAlsxMADrOTADUz0wAbtFMAAjTTACs1EwARtZMAODXTAB62UwAFNtMALjcTABS3kwA7N9MAJDhTAAq40wAxORMAF7mTAAC6EwAnOlMADbrTADQ7EwAdO5MAA7wTACo8UwAQvNMANz0TACA9kwAGvhMALT5TABY+0wA8vxMAIz+TAAwAE0AygFNAGQDTQD+BE0AmAZNADwITQDWCU0AcAtNAAoNTQCkDk0ASBBNAOIRTQB8E00AIBVNALoWTQBUGE0A7hlNAIgbTQAsHU0Axh5NAGAgTQAEIk0AniNNADglTQDSJk0AdihNABAqTQCqK00ARC1NAOguTQCCME0AHDJNALYzTQBaNU0A9DZNAI44TQAoOk0AzDtNAGY9TQAAP00AmkBNADRCTQDYQ00AckVNAAxHTQCwSE0ASkpNAORLTQB+TU0AIk9NALxQTQBWUk0A8FNNAJRVTQAuV00AyFhNAGJaTQD8W00AoF1NADpfTQDUYE0AeGJNABJkTQCsZU0ARmdNAOpoTQCEak0AHmxNALhtTQBSb00A9nBNAJByTQAqdE0AxHVNAGh3TQACeU0AnHpNADZ8TQDafU0AdH9NAA6BTQCygk0ATIRNAOaFTQCAh00AJIlNAL6KTQBYjE0A8o1NAIyPTQAwkU0AypJNAGSUTQAIlk0AopdNADyZTQDWmk0AepxNABSeTQCun00ASKFNAOKiTQCGpE0AIKZNALqnTQBeqU0A+KpNAJKsTQAsrk0A0K9NAGqxTQAEs00AnrRNAEK2TQDct00AdrlNABC7TQC0vE0ATr5NAOi/TQCCwU0AJsNNAMDETQBaxk0A9MdNAJjJTQAyy00AzMxNAGbOTQAA0E0ApNFNAD7TTQDY1E0AfNZNABbYTQCw2U0ASttNAO7cTQCI3k0AIuBNALzhTQBg400A+uRNAJTmTQAu6E0A0ulNAGzrTQAG7U0AoO5NAETwTQDe8U0AePNNABL1TQC29k0AUPhNAOr5TQCE+00AHv1NAML+TQBcAE4A9gFOAJoDTgA0BU4AzgZOAGgITgAMCk4ApgtOAEANTgDaDk4AdBBOABgSTgCyE04ATBVOAPAWTgCKGE4AJBpOAMgbTgBiHU4A/B5OAJYgTgAwIk4A1CNOAG4lTgAIJ04AoihOAEYqTgDgK04Aei1OABQvTgCuME4AUjJOAOwzTgCGNU4AKjdOAMQ4TgBeOk4A+DtOAJw9TgA2P04A0EBOAGpCTgAORE4AqEVOAEJHTgDcSE4AdkpOABpMTgC0TU4ATk9OAPJQTgCMUk4AJlROAMBVTgBkV04A/lhOAJhaTgAyXE4A1l1OAHBfTgAKYU4ApGJOAD5kTgDiZU4AfGdOABZpTgCwak4AVGxOAO5tTgCIb04ALHFOAMZyTgBgdE4A+nVOAJR3TgA4eU4A0npOAGx8TgAQfk4Aqn9OAESBTgDegk4AgoROAByGTgC2h04AUIlOAPSKTgCOjE4AKI5OAMyPTgBmkU4AAJNOAJqUTgA0lk4A2JdOAHKZTgAMm04AppxOAECeTgDkn04AfqFOABijTgC8pE4AVqZOAPCnTgCKqU4ALqtOAMisTgBirk4A/K9OAKCxTgA6s04A1LROAG62TgAIuE4ArLlOAEa7TgDgvE4AhL5OAB7ATgC4wU4AUsNOAPbETgCQxk4AKshOAMTJTgBoy04AAs1OAJzOTgA20E4A0NFOAHTTTgAO1U4AqNZOAEzYTgDm2U4AgNtOABrdTgC+3k4AWOBOAPLhTgCM404AMOVOAMrmTgBk6E4A/ulOAJjrTgA87U4A1u5OAHDwTgAU8k4ArvNOAEj1TgDi9k4AhvhOACD6TgC6+04AVP1OAO7+TgCSAE8ALAJPAMYDTwBqBU8ABAdPAJ4ITwA4Ck8A3AtPAHYNTwAQD08AqhBPAE4STwDoE08AghVPABwXTwDAGE8AWhpPAPQbTwCOHU8AMh9PAMwgTwBmIk8AACRPAKQlTwA+J08A2ChPAHIqTwAWLE8AsC1PAEovTwDkME8AiDJPACI0TwC8NU8AajdPAAQ5TwCeOk8AQjxPAOY9TwCAP08AGkFPAL5CTwBYRE8A8kVPAIxHTwAmSU8AykpPAGRMTwD+TU8Aok9PADxRTwDWUk8AcFRPABRWTwCuV08ASFlPAOJaTwB8XE8AIF5PALpfTwBUYU8A+GJPAJJkTwAsZk8AxmdPAGppTwAEa08AnmxPADhuTwDcb08AdnFPABBzTwCqdE8ATnZPAOh3TwCCeU8AHHtPALZ8TwBafk8A9H9PAI6BTwAyg08AzIRPAGaGTwAAiE8ApIlPAD6LTwDYjE8Aco5PABaQTwCwkU8ASpNPAOSUTwB+lk8AIphPALyZTwBWm08A8JxPAJSeTwAuoE8A0qFPAGyjTwAGpU8AoKZPADqoTwDeqU8AeKtPABKtTwCsrk8AULBPAOqxTwCEs08AHrVPALi2TwBcuE8A9rlPAJC7TwA0vU8Azr5PAGjATwACwk8AnMNPAEDFTwDaxk8AdMhPABjKTwCyy08ATM1PAObOTwCK0E8AJNJPAL7TTwBY1U8A8tZPAJbYTwAw2k8AyttPAGTdTwAI308AouBPAEbiTwDg408AeuVPABTnTwCu6E8AUupPAOzrTwCG7U8AIO9PAMTwTwBe8k8A+PNPAJL1TwAs908A0PhPAGr6TwAE/E8AqP1PAEL/TwDcAFAAdgJQABoEUAC0BVAATgdQAOgIUACMClAAJgxQAMANUABaD1AA9BBQAJgSUAAyFFAAzBVQAHAXUAAKGVAApBpQAD4cUADiHVAAfB9QABYhUACwIlAAVCRQAO4lUACIJ1AAIilQALwqUABgLFAA+i1QAJQvUAA4MVAA0jJQAGw0UAAGNlAAqjdQAEQ5UADeOlAAeDxQABw+UAC2P1AAUEFQAOpCUACERFAAKEZQAMJHUABcSVAAAEtQAJpMUAA0TlAAzk9QAHJRUAAMU1AAplRQAEBWUADkV1AAfllQABhbUACyXFAATF5QAPBfUACKYVAAJGNQAMhkUABiZlAA/GdQAJZpUAA6a1AA1GxQAG5uUAAIcFAArHFQAEZzUADgdFAAenZQABR4UAC4eVAAUntQAOx8UACQflAAKoBQAMSBUABeg1AAAoVQAJyGUAA2iFAA0IlQAHSLUAAOjVAAqI5QAEKQUADmkVAAgJNQABqVUAC0llAAWJhQAPKZUACMm1AAJp1QAMCeUABkoFAA/qFQAJijUAA8pVAA1qZQAHCoUAAKqlAArqtQAEitUADirlAAfLBQACCyUAC6s1AAVLVQAO62UACIuFAALLpQAMa7UABgvVAABL9QAJ7AUAA4wlAA0sNQAHbFUAAQx1AAqshQAETKUADoy1AAgs1QABzPUAC20FAAUNJQAPTTUACO1VAAKNdQAMzYUABm2lAAANxQAJrdUAA+31AA2OBQAHLiUAAM5FAAsOVQAErnUADk6FAAfupQABjsUAC87VAAVu9QAPDwUACU8lAALvRQAMj1UABi91AABvlQAKD6UAA6/FAA1P1QAHj/UAASAVEArAJRAEYEUQDqBVEAhAdRAB4JUQC4ClEAXAxRAPYNUQCQD1EAKhFRAM4SUQBoFFEAAhZRAJwXUQBAGVEA2hpRAHQcUQAOHlEAqB9RAEwhUQDmIlEAgCRRACQmUQC+J1EAWClRAPIqUQCWLFEAMC5RAMovUQBkMVEACDNRAKI0UQA8NlEA1jdRAHA5UQAUO1EArjxRAEg+UQDsP1EAhkFRACBDUQC6RFEAXkZRAPhHUQCSSVEALEtRANBMUQBqTlEABFBRAJ5RUQA4U1EA3FRRAHZWUQAQWFEAtFlRAE5bUQDoXFEAgl5RACZgUQDAYVEAWmNRAPRkUQCOZlEAMmhRAMxpUQBma1EAAG1RAKRuUQA+cFEA2HFRAHxzUQAWdVEAsHZRAEp4UQDueVEAiHtRACJ9UQC8flEAVoBRAPqBUQCUg1EALoVRANKGUQBsiFEABopRAKCLUQA6jVEA3o5RAHiQUQASklEArJNRAFCVUQDqllEAhJhRACiaUQDCm1EAXJ1RAPaeUQCaoFEANKJRAM6jUQBopVEAAqdRAKaoUQBAqlEA2qtRAHStUQAYr1EAsrBRAEyyUQDws1EAirVRACS3UQC+uFEAYrpRAPy7UQCWvVEAML9RANTAUQBuwlEACMRRAKLFUQA8x1EA4MhRAHrKUQAUzFEAuM1RAFLPUQDs0FEAhtJRACrUUQDE1VEAXtdRAPjYUQCS2lEANtxRANDdUQBq31EADuFRAKjiUQBC5FEA3OVRAHbnUQAa6VEAtOpRAE7sUQDy7VEAjO9RACbxUQDA8lEAZPRRAP71UQCY91EAMvlRANb6UQBw/FEACv5RAKT/UQA+AVIA4gJSAHwEUgAWBlIAugdSAFQJUgDuClIAiAxSACwOUgDGD1IAYBFSAPoSUgCeFFIAOBZSANIXUgBsGVIABhtSAKocUgBEHlIA3h9SAIIhUgAcI1IAtiRSAFAmUgD0J1IAjilSACgrUgDCLFIAZi5SAAAwUgCaMVIANDNSAM40UgByNlIADDhSAKY5UgBKO1IA5DxSAH4+UgAYQFIAvEFSAFZDUgDwRFIAikZSAC5IUgDISVIAYktSAPxMUgCgTlIAOlBSANRRUgBuU1IAElVSAKxWUgBGWFIA4FlSAHpbUgAeXVIAuF5SAFJgUgDsYVIAkGNSACplUgDEZlIAaGhSAAJqUgCca1IANm1SANpuUgB0cFIADnJSAKhzUgBCdVIA5nZSAIB4UgAaelIAvntSAFh9UgDyflIAjIBSADCCUgDKg1IAZIVSAP6GUgCYiFIAPIpSANaLUgBwjVIACo9SAK6QUgBIklIA4pNSAIaVUgAgl1IAuphSAFSaUgD4m1IAkp1SACyfUgDGoFIAYKJSAASkUgCepVIAOKdSANKoUgB2qlIAEKxSAKqtUgBOr1IA6LBSAIKyUgActFIAwLVSAFq3UgD0uFIAjrpSACi8UgDMvVIAZr9SAADBUgCawlIAPsRSANjFUgByx1IAFslSALDKUgBKzFIA5M1SAIjPUgAi0VIAvNJSAFbUUgDw1VIAlNdSAC7ZUgDI2lIAYtxSAAbeUgCg31IAOuFSAN7iUgB45FIAEuZSAKznUgBQ6VIA6upSAITsUgAe7lIAwu9SAFzxUgD28lIAkPRSADT2UgDO91IAaPlSAAL7UgCc/FIAQP5SANr/UgB0AVMADgNTALIEUwBMBlMA5gdTAIoJUwAkC1MAvgxTAFgOUwD8D1MAlhFTADATUwDKFFMAbhZTAAgYUwCiGVMAPBtTANYcUwB6HlMAFCBTAK4hUwBSI1MA7CRTAIYmUwAgKFMAuilTAF4rUwD4LFMAki5TADYwUwDQMVMAajNTAAQ1UwCoNlMAQjhTANw5UwB2O1MAED1TALQ+UwBOQFMA6EFTAIxDUwAmRVMAwEZTAFpIUwD+SVMAmEtTADJNUwDMTlMAcFBTAApSUwCkU1MAPlVTANhWUwB8WFMAFlpTALBbUwBUXVMA7l5TAIhgUwAiYlMAvGNTAGBlUwD6ZlMAlGhTADhqUwDSa1MAbG1TAAZvUwCqcFMARHJTAN5zUwB4dVMAEndTALZ4UwBQelMA6ntTAIR9UwAof1MAwoBTAFyCUwAAhFMAmoVTADSHUwDOiFMAcopTAAyMUwCmjVMAQI9TANqQUwB+klMAGJRTALKVUwBMl1MA8JhTAIqaUwAknFMAyJ1TAGKfUwD8oFMAlqJTADqkUwDUpVMAbqdTAAipUwCiqlMARqxTAOCtUwB6r1MAHrFTALiyUwBStFMA7LVTAJC3UwAquVMAxLpTAF68UwACvlMAnL9TADbBUwDQwlMAasRTAA7GUwCox1MAQslTAObKUwCAzFMAGs5TALTPUwBY0VMA8tJTAIzUUwAm1lMAwNdTAGTZUwD+2lMAmNxTADLeUwDW31MAcOFTAArjUwCu5FMASOZTAOLnUwB86VMAIOtTALrsUwBU7lMA7u9TAJLxUwAs81MAxvRTAGD2UwD691MAnvlTADj7UwDS/FMAdv5TABAAVACqAVQARANUAOgEVACCBlQAHAhUALYJVABaC1QA9AxUAI4OVAAoEFQAwhFUAGYTVAAAFVQAmhZUADQYVADYGVQAchtUAAwdVACwHlQASiBUAOQhVAB+I1QAIiVUALwmVABWKFQA8ClUAJQrVAAuLVQAyC5UAGIwVAD8MVQAoDNUADo1VADUNlQAeDhUABI6VACsO1QARj1UAOo+VACEQFQAHkJUALhDVABcRVQA9kZUAJBIVAAqSlQAxEtUAGhNVAACT1QAnFBUAEBSVADaU1QAdFVUAA5XVACyWFQATFpUAOZbVACAXVQAJF9UAL5gVABYYlQA8mNUAJZlVAAwZ1QAymhUAGRqVAAIbFQAom1UADxvVADWcFQAcHJUABR0VACudVQASHdUAOJ4VACGelQAIHxUALp9VABef1QA+IBUAJKCVAAshFQAxoVUAGqHVAAEiVQAnopUADiMVADcjVQAdo9UABCRVAC0klQATpRUAOiVVACCl1QAJplUAMCaVABanFQA9J1UAJifVAAyoVQAzKJUAGakVAAKplQApKdUAD6pVADYqlQAfKxUABauVACwr1QASrFUAO6yVACItFQAIrZUALy3VABguVQA+rpUAJS8VAAuvlQA0r9UAGzBVAAGw1QAoMRUAETGVADex1QAeMlUABLLVAC2zFQAUM5UAOrPVACE0VQAHtNUAMLUVABc1lQA9tdUAJrZVAA021QAztxUAGjeVAAM4FQApuFUAEDjVADa5FQAdOZUABjoVACy6VQATOtUAObsVACK7lQAJPBUAL7xVABi81QA/PRUAJb2VAAw+FQA1PlUAG77VAAI/VQAov5UADwAVQDgAVUAegNVABQFVQC4BlUAUghVAOwJVQCGC1UAKg1VAMQOVQBeEFUA+BFVAJITVQA2FVUA0BZVAGoYVQAEGlUAqBtVAEIdVQDcHlUAgCBVABoiVQC0I1UATiVVAPImVQCMKFUAJipVAMArVQBkLVUA/i5VAJgwVQAyMlUA1jNVAHA1VQAKN1UApDhVAD46VQDiO1UAfD1VABY/VQCwQFUAVEJVAO5DVQCIRVUALEdVAMZIVQBgSlUA+ktVAJ5NVQA4T1UA0lBVAGxSVQAGVFUAqlVVAERXVQDeWFUAeFpVABxcVQC2XVUAUF9VAPRgVQCOYlUAKGRVAMJlVQBmZ1UAAGlVAJpqVQA0bFUAzm1VAHJvVQAMcVUApnJVAEB0VQDkdVUAfndVABh5VQC8elUAVnxVAPB9VQCKf1UALoFVAMiCVQBihFUA/IVVAJaHVQA6iVUA1IpVAG6MVQAIjlUArI9VAEaRVQDgklUAhJRVAB6WVQC4l1UAUplVAPaaVQCQnFUAKp5VAMSfVQBeoVUAAqNVAJykVQA2plUA0KdVAHSpVQAOq1UAqKxVAEyuVQDmr1UAgLFVABqzVQC+tFUAWLZVAPK3VQCMuVUAJrtVAMq8VQBkvlUA/r9VAKLBVQA8w1UA1sRVAHDGVQAKyFUArslVAEjLVQDizFUAfM5VACDQVQC60VUAVNNVAPjUVQCS1lUALNhVAMbZVQBq21UABN1VAJ7eVQA44FUA0uFVAHbjVQAQ5VUAquZVAE7oVQDo6VUAgutVABztVQDA7lUAWvBVAPTxVQCO81UAMvVVAMz2VQBm+FUAAPpVAJr7VQA+/VUA2P5VAHIAVgAWAlYAsANWAEoFVgDkBlYAiAhWACIKVgC8C1YAVg1WAPoOVgCUEFYALhJWAMgTVgBiFVYABhdWAKAYVgA6GlYA1BtWAHgdVgASH1YArCBWAFAiVgDqI1YAhCVWAB4nVgDCKFYAXCpWAPYrVgCQLVYAKi9WAM4wVgBoMlYAAjRWAJw1VgBAN1YA2jhWAHQ6VgAYPFYAsj1WAEw/VgDmQFYAikJWACREVgC+RVYAWEdWAPJIVgCWSlYAMExWAMpNVgBuT1YACFFWAKJSVgA8VFYA4FVWAHpXVgAUWVYArlpWAEhcVgDsXVYAhl9WACBhVgC6YlYAXmRWAPhlVgCSZ1YANmlWANBqVgB0bFYAGG5WALJvVgBMcVYA5nJWAIp0VgAkdlYAvndWAFh5VgD8elYAlnxWADB+VgDKf1YAZIFWAAiDVgCihFYAPIZWAOCHVgB6iVYAFItWAK6MVgBIjlYA7I9WAIaRVgAgk1YAupRWAF6WVgD4l1YAkplWADabVgDQnFYAap5WAASgVgCooVYAQqNWANykVgB2plYAEKhWALSpVgBOq1YA6KxWAIKuVgAmsFYAwLFWAFqzVgD+tFYAmLZWADK4VgDMuVYAcLtWAAq9VgCkvlYAPsBWANjBVgB8w1YAFsVWALDGVgBKyFYA7slWAIjLVgAizVYAxs5WAGDQVgD60VYAlNNWAC7VVgDS1lYAbNhWAAbaVgCg21YARN1WAN7eVgB44FYAHOJWALbjVgBQ5VYA6uZWAI7oVgAo6lYAwutWAFztVgD27lYAmvBWADTyVgDO81YAaPVWAAz3VgCm+FYAQPpWAOT7VgB+/VYAGP9WALIAVwBMAlcA8ANXAIoFVwAkB1cAyAhXAGIKVwD8C1cAlg1XADoPVwDUEFcAbhJXAAgUVwCiFVcARhdXAOAYVwB6GlcAFBxXALgdVwBSH1cA7CBXAJAiVwAqJFcAxCVXAF4nVwACKVcAnCpXADYsVwDQLVcAai9XAA4xVwCoMlcAQjRXANw1VwCAN1cAGjlXALQ6VwBYPFcA8j1XAIw/VwAmQVcAwEJXAGREVwD+RVcAmEdXADJJVwDWSlcAcExXAApOVwCuT1cASFFXAOJSVwB8VFcAFlZXALpXVwBUWVcA7lpXAIhcVwAsXlcAxl9XAGBhVwAEY1cAnmRXADhmVwDSZ1cAdmlXABBrVwCqbFcARG5XAN5vVwCCcVcAHHNXALZ0VwBQdlcA9HdXAI55VwAoe1cAzHxXAGZ+VwAAgFcAmoFXAD6DVwDYhFcAcoZXAAyIVwCmiVcASotXAOSMVwB+jlcAGJBXALyRVwBWk1cA8JRXAJSWVwAumFcAyJlXAGKbVwAGnVcAoJ5XADqgVwDUoVcAbqNXABKlVwCsplcARqhXAOCpVwCEq1cAHq1XALiuVwBcsFcA9rFXAJCzVwAqtVcAzrZXAGi4VwACulcAnLtXADa9VwDavlcAdMBXAA7CVwCow1cATMVXAObGVwCAyFcAJMpXAL7LVwBYzVcA8s5XAJbQVwAw0lcAytNXAGTVVwD+1lcAothXADzaVwDW21cAcN1XABTfVwCu4FcASOJXAOzjVwCG5VcAIOdXALroVwBU6lcA+OtXAJLtVwAs71cAxvBXAGryVwAE9FcAnvVXAEL3VwDc+FcAdvpXABD8VwC0/VcATv9XAOgAWACCAlgAHARYAMAFWABaB1gA9AhYAI4KWAAyDFgAzA1YAGYPWAAAEVgApBJYAD4UWADYFVgAchdYABYZWACwGlgAShxYAO4dWACIH1gAIiFYALwiWABgJFgA+iVYAJQnWAAuKVgAyCpYAGwsWAAGLlgAoC9YADoxWADeMlgAeDRYABI2WAC2N1gAUDlYAOo6WACEPFgAKD5YAMI/WABcQVgA9kJYAJBEWAA0RlgAzkdYAGhJWAACS1gApkxYAEBOWADaT1gAdFFYABhTWACyVFgATFZYAOZXWACKWVgAJFtYAL5cWABiXlgA/F9YAJZhWAAwY1gAymRYAG5mWAAIaFgAomlYADxrWADgbFgAem5YABRwWAC4cVgAUnNYAOx0WACGdlgAKnhYAMR5WABee1gA+HxYAJJ+WAA2gFgA0IFYAGqDWAAEhVgAqIZYAEKIWADciVgAdotYABqNWAC0jlgATpBYAPKRWACMk1gAJpVYAMCWWABkmFgA/plYAJibWAAynVgAzJ5YAHCgWAAKolgApKNYAD6lWADiplgAfKhYABaqWAC6q1gAVK1YAO6uWACIsFgALLJYAMazWABgtVgA+rZYAJS4WAA4ulgA0rtYAGy9WAAGv1gAqsBYAETCWADew1gAgsVYABzHWAC2yFgAUMpYAOrLWACOzVgAKM9YAMLQWABm0lgAANRYAJrVWAA011gA2NhYAHLaWAAM3FgApt1YAErfWADk4FgAfuJYABjkWACy5VgAVudYAPDoWACK6lgAJOxYAMjtWABi71gA/PBYAKDyWAA69FgA1PVYAG73WAAS+VgArPpYAEb8WADg/VgAhP9YAB4BWQC4AlkAUgRZAOwFWQCQB1kAKglZAMQKWQBeDFkAAg5ZAJwPWQA2EVkA2hJZAHQUWQAOFlkAqBdZAEwZWQDmGlkAgBxZABoeWQC0H1kAWCFZAPIiWQCMJFkAJiZZAMonWQBkKVkA/ipZAKIsWQA8LlkA1i9ZAHAxWQAUM1kArjRZAEg2WQDiN1kAfDlZACA7WQC6PFkAVD5ZAO4/WQCSQVkALENZAMZEWQBgRlkABEhZAJ5JWQA4S1kA3ExZAHZOWQAQUFkAqlFZAE5TWQDoVFkAglZZABxYWQC2WVkAWltZAPRcWQCOXlkAKGBZAMxhWQBmY1kAAGVZAKRmWQA+aFkA2GlZAHJrWQAMbVkAsG5ZAEpwWQDkcVkAfnNZACJ1WQC8dlkAVnhZAPp5WQCUe1kALn1ZAMh+WQBsgFkABoJZAKCDWQA6hVkA1IZZAHiIWQASilkArItZAEaNWQDqjlkAhJBZAB6SWQC4k1kAXJVZAPaWWQCQmFkANJpZAM6bWQBonVkAAp9ZAKagWQBAolkA2qNZAHSlWQAOp1kAsqhZAEyqWQDmq1kAgK1ZACSvWQC+sFkAWLJZAPKzWQCWtVkAMLdZAMq4WQBuulkACLxZAKK9WQA8v1kA4MBZAHrCWQAUxFkArsVZAEjHWQDsyFkAhspZACDMWQC6zVkAXs9ZAPjQWQCS0lkANtRZANDVWQBq11kABNlZAKjaWQBC3FkA3N1ZAHbfWQAQ4VkAtOJZAE7kWQDo5VkAgudZACbpWQDA6lkAWuxZAPTtWQCY71kAMvFZAMzyWQBw9FkACvZZAKT3WQA++VkA4vpZAHz8WQAW/lkAsP9ZAEoBWgDuAloAiARaACIGWgC8B1oAYAlaAPoKWgCUDFoALg5aANIPWgBsEVoABhNaAKAUWgBEFloA3hdaAHgZWgASG1oAthxaAFAeWgDqH1oAhCFaACgjWgDCJFoAXCZaAPYnWgCaKVoANCtaAM4sWgBoLloADDBaAKYxWgBAM1oA2jRaAH42WgAYOFoAsjlaAEw7WgDwPFoAij5aACRAWgDIQVoAYkNaAPxEWgCWRloAMEhaANRJWgBuS1oACE1aAKJOWgBGUFoA4FFaAHpTWgAeVVoAuFZaAFJYWgDsWVoAkFtaACpdWgDEXloAXmBaAPhhWgCcY1oANmVaANBmWgBqaFoADmpaAKhrWgBCbVoA5m5aAIBwWgAacloAtHNaAFh1WgDydloAjHhaACZ6WgDAe1oAZH1aAP5+WgCYgFoAMoJaANaDWgBwhVoACodaAK6IWgBIiloA4otaAHyNWgAWj1oAupBaAFSSWgDuk1oAiJVaACyXWgDGmFoAYJpaAPqbWgCenVoAOJ9aANKgWgBsoloAEKRaAKqlWgBOp1oA6KhaAIKqWgAcrFoAtq1aAFCvWgD0sFoAjrJaACi0WgDCtVoAZrdaAAC5WgCauloANLxaANi9WgByv1oADMFaALDCWgBKxFoA5MVaAH7HWgAiyVoAvMpaAFbMWgDwzVoAis9aAC7RWgDI0loAYtRaAPzVWgCg11oAOtlaANTaWgB43FoAEt5aAKzfWgBG4VoA6uJaAITkWgAe5loAuOdaAFLpWgD26loAkOxaACruWgDE71oAaPFaAALzWgCc9FoAQPZaANr3WgB0+VoADvtaALL8WgBM/loA5v9aAIABWwAaA1sAvgRbAFgGWwDyB1sAjAlbADALWwDKDFsAZA5bAAgQWwCiEVsAPBNbANYUWwBwFlsAFBhbAK4ZWwBIG1sA4hxbAIYeWwAgIFsAuiFbAFQjWwD4JFsAkiZbACwoWwDQKVsAaitbAAQtWwCeLlsAODBbANwxWwB2M1sAEDVbAKo2WwBOOFsA6DlbAII7WwAmPVsAwD5bAFpAWwD0QVsAjkNbADJFWwDMRlsAZkhbAABKWwCkS1sAPk1bANhOWwB8UFsAFlJbALBTWwBKVVsA7lZbAIhYWwAiWlsAvFtbAFZdWwD6XlsAlGBbAC5iWwDIY1sAbGVbAAZnWwCgaFsAOmpbAN5rWwB4bVsAEm9bALZwWwBQclsA6nNbAIR1WwAod1sAwnhbAFx6WwD2e1sAkH1bADR/WwDOgFsAaIJbAAKEWwCmhVsAQIdbANqIWwB+ilsAGIxbALKNWwBMj1sA5pBbAIqSWwAklFsAvpVbAFiXWwD8mFsAlppbADCcWwDKnVsAbp9bAAihWwCiolsARqRbAOClWwB6p1sAFKlbALiqWwBSrFsA7K1bAIavWwAgsVsAxLJbAF60WwD4tVsAkrdbADa5WwDQulsAarxbAAS+WwCov1sAQsFbANzCWwCAxFsAGsZbALTHWwBOyVsA6MpbAIzMWwAmzlsAwM9bAFrRWwD+0lsAmNRbADLWWwDM11sAcNlbAArbWwCk3FsAPt5bAOLfWwB84VsAFuNbALDkWwBU5lsA+OdbAKbpWwBA61sA2uxbAH7uWwAY8FsAsvFbAEzzWwDw9FsAivZbACT4WwDS+VsAbPtbAAb9WwCg/lsARABcAN4BXAB4A1wAEgVcAKwGXABQCFwA6glcAIQLXAAeDVwAwg5cAFwQXAD2EVwAmhNcADQVXADOFlwAaBhcAAwaXACmG1wAQB1cANoeXAB0IFwAGCJcALIjXABMJVwA5iZcAIooXAAkKlwAvitcAGItXAD8LlwAljBcADAyXADUM1wAbjVcAAg3XACiOFwAPDpcAOA7XAB6PVwAFD9cAK5AXABSQlwA7ENcAIZFXAAqR1wAxEhcAF5KXAD4S1wAnE1cADZPXADQUFwAalJcAARUXACoVVwAQldcANxYXAB2WlwAGlxcALRdXABOX1wA6GBcAIxiXAAmZFwAwGVcAFpnXAD+aFwAmGpcADJsXADMbVwAcG9cAApxXACkclwAPnRcAOJ1XAB8d1wAFnlcALB6XABUfFwA7n1cAIh/XAAsgVwAxoJcAGCEXAD6hVwAlIdcADiJXADSilwAbIxcAAaOXACqj1wARJFcAN6SXAB4lFwAHJZcALaXXABQmVwA9JpcAI6cXAAonlwAwp9cAFyhXAAAo1wAmqRcADSmXADOp1wAcqlcAAyrXACmrFwAQK5cAOSvXAB+sVwAGLNcALy0XABWtlwA8LdcAIq5XAAuu1wAyLxcAGK+XAD8v1wAlsFcADrDXADUxFwAbsZcAAjIXACsyVwARstcAODMXAB6zlwAHtBcALjRXABS01wA9tRcAJDWXAAq2FwAxNlcAF7bXAAC3VwAnN5cADbgXADQ4VwAdONcAA7lXACo5lwATOhcAObpXACA61wAGu1cAL7uXABY8FwA8vFcAIzzXAAm9VwAyvZcAGT4XAD++VwAmPtcADz9XADW/lwAcABdABQCXQCuA10ASAVdAOIGXQCGCF0AIApdALoLXQBUDV0A7g5dAJIQXQAsEl0AxhNdAGAVXQAEF10AnhhdADgaXQDSG10Adh1dABAfXQCqIF0ATiJdAOgjXQCCJV0AHCddALYoXQBaKl0A9CtdAI4tXQAoL10AzDBdAGYyXQAANF0AmjVdAD43XQDYOF0AcjpdABY8XQCwPV0ASj9dAORAXQB+Ql0AIkRdALxFXQBWR10A8EhdAJRKXQAuTF0AyE1dAGJPXQAGUV0AoFJdADpUXQDeVV0AeFddABJZXQCsWl0AUFxdAOpdXQCEX10AHmFdALhiXQBcZF0A9mVdAJBnXQAqaV0AzmpdAGhsXQACbl0AnG9dAEBxXQDacl0AdHRdABh2XQCyd10ATHldAOZ6XQCKfF0AJH5dAL5/XQBYgV0A8oJdAJaEXQAwhl0AyoddAGSJXQAIi10AooxdADyOXQDgj10AepFdABSTXQCulF0AUpZdAOyXXQCGmV0AIJtdALqcXQBenl0A+J9dAJKhXQAso10A0KRdAGqmXQAEqF0AsqldAEyrXQDmrF0AgK5dACSwXQC+sV0AWLNdAPy0XQCWtl0AMLhdAMq5XQBku10ACL1dAKK+XQA8wF0A1sFdAAA</prop>
				<prop name="Temps">REFSWgAAaFoCAIBoVf8K16NwPQo/QP8pXI/C9Wg/QPuamf/weUBAUri/HoXrcUFA+PAo31yvQkA97vGdQ/dA7FEHAItEQHH+FgJFQHsUrkfh71pGQKTx8NdDR3dAzcw/ACxIQDAA73oUDkkdAytKQN4HAVEYS0D38Sj83Us1A+NMQFgAuB63xU1A7vKqTj0DjG1P/fM5UP3zyVAtA9s6UT0DrFENAx9S3gUDkVJAM7YBA1N9QC8BenRTQGbGAVvmU20DdVS9A+TUBNtUVW0EVUDv8jdW3u0Dp1ZASEgArhdtV70DhFcdAwtYNQNrc1j989kcFClZvQPbNFm1AxNZXQPcWBY9A5xYHQNLTBQTELYC7+NXQMMQAI/SV5Y9A8xXLQPKdBdWAsiQdB+GFZ4dxgLGtB++AsTIzB/WFWYSwuwfBgLBV4VA6fLADC8eLzArFgK9IEQvVi9oL3opHgK7jC+eLxCwL8Iv1Cf+8rnUL+Yv+CtAFj8oPzo/TD/+Jf4Ct1w/AH4/YD9yP7Q/xj/YP6I5pj0A9j/oPxJJ/j84T0pPHE9uTwCQT3pPhE+2T4BP4k/sT85PAAhfMl/8TyZfaF8iX3xfVl8AcF+SX9Rfxl/gX4JfDG8mbwA4b/pfTG92byBvcm9kb6ZvAMBv0m/kb/5viG+ybxR/Tn8AEH9af4R/Ln8If6p/tH+ufwDIfwKP7H8WjyiPOo9cj95/AGCPUo+cj46PsI/Cj+SPzo8A4I/yjySfLp9An2qfVJ+OnwBYn3KfpJ+2n+ifwp/Un/6fABivQq9Ury6vYK+Kr3Svlq8AKJ+qr9Sv9q/gr/KvHL8uvwBAv1K/DK8Gv3i/ir+sv76/AKC/yr8EzxbP0L/yv0TP9r8AOM9qz3TPhs+Yz1rPvM+ezwDgz/LPFN/+zzDfQt9s337fAJDfIt9c36bfmN/S3/zf9t8ACO8a7yzvxt9g7zrvjO9W7wCQ75rvrO/G79jv8u8E/w7/ACD/Ov9U/1b/cO9q/0T/Rv/AqP/K//T/jv8AM24CpVdupQNvV0C/ARQujBS16vQH9vARVVZtAxW29ATXVU0Tm1WlA1+tVcUDJlWFI+3UBLTdVC0EVEApPhE4VG1A/wFHAZQEyFNdE9uTU00TW1MVEyNTtkUT7FLd86dSZRNybVKNEzpSXRMDUk0T28tRJQOVUTUDXlHadQRRZRPiUE0Tq1C2XRNzUIUjPVBNAwVtUD0joE/lEzRPtRRtTp0DQU7lE9RNBSN7cU3d8wdNQB8mAWueTN0ETK0D00sdFLtLQKcBKPxK5ROU20pAByFROJwU2EnbQHGGIZBJ7ROCSdqFJEnd8ydKvQPDSpatAzNLnQNhhBdeAndshBf+Am5LlQNoSyUDAWXcFw4lHi8wKwYlRi9YKxD+FW4vgC+SL0tdFKQvhhUAriW+Ld4v8CvuHf4vED/yEQDuHTY9Vj9oP3o/jD+eP7A/CMI/1D/eAnrcP/4/6DvuPwDoPzpPHE9GTzBPYklmT5BPAKJPvE9uT8hPAl/cT/ZPOF8AEl8sXy5fgF9aX5Rfrl/AXwCSX+Rf3l8AbxJvLG9GbzhvAFpvZG92b4hvYm+0b05v0G8A4m/sb/Zv8G8yfzx/Nn9ofwB6f4R/Vn+Yf6J/1H/2f9h/AOp/FI8uj0CPYo+0f26PMG+goo+sj76P0IO+80stBEya3RRNvQNjTjUWXgJHrVDFA7xQtRMyBBSmLVG98xlSNQOO5AWsB25GEgZUQCcSelR9Bta+El1VbRPOdJQ+VsYtA69WnRQkBzYSEFi2RRN2WL3z2VhtEx5tWY0THFmFA/RYNQPbrlg1E3BYXRMxWDa9A/NXtRPSV0UU7JQRwvyfBqWGAsQcpwavOKsKXhLBnJTAVK9mr3irvhMQfK+OpaatFhK7rK+2rd6vqPCvwqGeArHslIKclEC2jKT9Vt0Dulbd83faRAQ3NLT3Vd0DqlXWnQNxVZ0UVcUD/FTaTQPFZJSNVEUTVlRstZRclNpTXROhU12TU2pTPRTEBPzMBMc8l7aWAlhShQMUUo0T3G1RhQOkUW0TblE9tNVRrRMANJTJHBSTUFZtE05QRQMXJJTCFJTbV0+VA+hOjRN8TtYtAw9OJQRNJQMlTVq99EyFA1RMLQPv9IRbj0tdkypLtbRK3fOLZ0plxEltFLQXhpNJak0DFYzEj4zED0tdxABEP64lBi/gE/bPCNsuL0ArAD4vYC+aKVbfeN+qL4zfxi8AwN/aL+TfJj84PwLvFO+ufwAw70LvdO+G75jvqu+8786PANDv4u8E/+bv+O8a/yz/Dv8ASP9i/1T/jv+g/7L/zP/e/wDw/wr/JA++/wgPUg9cDyYPAHgPkg+kD7YP2A/CD/QPzg8ACB8aHzQfNh9AH2IffB+eH7AoH5ofvBfWkoBLdZPemnTEqvyE4U0txiaS4slPhcQclNwMxdy0xFHWNbM3Uo2TyNS0PFNshZRMlCNUveOXVDWzbQdMtHpVXZPqVa3DG3VWlZPlVl3ElKdu0i0o3JSRWGXEWE3EvJRbDFmtm55Y9bNg1CRbIFg1s+dXHZPMJK8AdqUWryivKj+Ur0Y1Tq+YrwDKqXY/iD/Kr/yvzj/gP/I5VL41vuKnDLRxnJQw7CSr7FYtw6g0tGc8tBe2LLTaVXWznVVNk2PadCQqVLTxVI2TuFS2ldOBVC2zOlTdswTVVO0kU10kU3WTXlPWNbMnU9WT8MS0uFJqpZRSfZRSveMHUvWDbc80JJdRldNhUXXEzVFNk/NQzZQUxHdQtvWDP1BVwwlQLZRPmkUkT82Tzk4FltazTbbds3RN7TMLTSWTopVMfZRMvePXvBfOs0uWjZOYSo2UStW0rMSVbUk1s4dJlZPFSaW0BUrNlEo9tBTXrt1m3R7dAA7fIN8ab0zfTt+A32JvdG8Ant/Q3/rZxt+ob9pv7G9W7wAAfyJ/DH8uf1h/an98f45/AKB/sn/Ef6YfuB/af/R/Bo8AGI8qj0yPVo9Aj2KPhI+ejwCoj5qPzI/Oj+CPGp/8jy6fAECfAp9kn1afYJ+Kn6yfrp8AUJ+an9Sf7p/onwqvPK8er0BYr2qvhK+Or6Cvuq9L7TNbi0tlswxMdSRMTcS1TqVET3WzDVBFw4VVUC3D+BwkbORE4ey0rVe0ROhS7TNbnETOaqS0RHy0tmxEKFVVw7WZbLQJhCSVVgXDA1gUR0ZDDERHWO0zq+QkawdZpURZldMBWRVD29FYRVOUWDVTU1gqBcMTrCTflLTKFDdePQAuPxjPKs9sP07PYM+qOW7PALA/os+8P8bP2M/qz/w3dqKVmhREYYTEIJS1LESYajREVzREB0REylUNU7OPVY0kbCQaVS20VFY9U6xURXRUDbMtZCRt90wkv1M9I4hT1SNTUFNd1FQk40S0q8xEs2dSHUS0RPhRLcRR2m0jiiwkVFE9UxxRtn0j5VC9Y6FQbSNqbVA1UzNQPSP4T7VDa4hPHdRPvWOxTn2z20VOFUPBTT0jWE1q9URMJUOM/BQhTL3EbUsNs11LPVP8Si3Dm4JKzSMeSqVWVuNJ1tUjkEn9FEn9Q05KCtVESrVDSORXPn3eX/hfAAJvBP8mb0BvSm9U/2b/eP8Amm+E/6b1rm/Qb9r/RH/2/wBIfxIPNA9GD1gPag98D44PAKAPgq+0D8avwA+yD/QP1g8AGB8qH0QfVh9wHzofhB9mHwCYH6ofvB/mH/gfwh8MLwYvACAvOi9cL24vUC+iL6wvpi8A0C/iLwQ/5i/4Lyo/RD9WP4DAL3I/ND9+P5A/Gj+0NJpKtDQ6XOVNNVYeUmYkVKEs/Nc+Q9zXDlL/1NRyNVKFtFOVU3VTPbScRW1UxdPQVJ3TQFUtw2uyVV3kVg2zrVbtQ7MaV51U/LTxV+1DWrVYZcRYFdMRWS3DIqVZRVP0pEd+41i9Y0FW3LQDWGVUV31TyPS3AC7N9rUOXS7PMF86Uf69Vl8AaF96z7TPnl+wX7rP1FfOX9TwW26yuQTEkDxUUlfaTdMPhFTNVm2ziVbaldNINNT3VW3TvFWmxdOAVTXkRGQMVNTUWmzUnFy0ZlSF5FRNRmoW8rFMRHis1ENTXWTWVLTUUoXjnszUWFLandMgRLTrUdWzs1FqDbN99NRFLEQPUS3Tm9hQLQOTUEW0FLQltVCF494s5HFPjeMFbU8lI5dOVeMsTi3TW6hNxdNATeVETC0EUFTk86A+cwz0RQz05bzk22hK7VMLSlXTtEnW1bODSbVkSUVD9UkSzfRKTeSMdFTc587v4O8A8u8U/w6PKP9C/0SPpv9ojwB6j4z/jv3Wfc7/yP/q/7w/AO6PAJ8anzyfTp9gn3KfhJ8Alp+on7qfzJ/GP6g/8p/8nwAOryCv+p9Mr1avaK+yP3yvAKavsK/Cr9Sv9q/or4qvJL8ANr9QvxK/fL9uv6C/kr+0vwDGv0i/6r/cvx7P0L8Cz0TPACbPeM8yz5TPps+Qz7LJBmNs1IVc5KFNNVOiTv3EthzkSFBV47xQndMwLVEFQ6ZR7VMbtNcm47as1JNTBUMGVJ1DetZ81O1UHWNfdETRVdaFg15WbdRWhYM+V9o9dFdN4xNYbWN8WFplQ+Ck1CBZRUMVvESr5Fg11FgdY2+kRDAA1ESbQF5DFFdOXTZfEO8i6QBuVU5VTl9Q73pfbO+G75jvgMpf3F/uX+DvAmmOYyTkgrYk5EJXtWP+VkXDutY8ZHdW1ZMnNGToVdo1c6x0RHFVNWM4VWod9FRFQ8V8ZI5ULWNrSVTdgxFU1NpT/TPVo6RkbKxkNFRE/lLWjUPHUt2DgTTUS1K2vXMUUm1j3FG9c6RtUbVjblHVkzdRZUNTAFEV1u5yhRR0ThxFaVAd5Cx0VwzU6E6d1G1OLWP5TWVDkE0NdLVNzeRMNWNYTL1ES1YdY49LnUMq3ISxtHSLU0qVREn9xJR3HmKv1qR0FUplBEoFQyZLAiVjXSyf3oVGje5/AI8ijwAsjy4fUI+Kj2Qfdh+Yj4IZAM6P4IO+H+CP4h9Mz+4f2J8ACi8kL04vYC9yL4Qvli+oLwCyz8wvvi/gL8rPDD/uL/gvACI/TD9ePzg/cj+kP34/mD8Aaj/kP9Y/yD/yPzRPFk9ITwAyT2RPdk+QT5pPpE++T9BPAKJP/E8WXyhfEl9EX1ZfYF+Acl/kTy5fkF+aWebFvnJ0jUztA6VNJdQE155SSloc1MAUBDJRVfOo3GRrHVLN46209CFT7QMrlVN18wlsZHxc3z4i2dN01+5iz1ad0zxXgqVTp5TXVtOk37bdfhKumtTUcNzUMVildCTk0gVXtQPGJO/+bxB77tUOfwAwc0btRn9I73LvrO+Wf6h/ANLpzu/Yf+p/BPe28xT/Jv8EOPueUqpM/17/cP+C/5T/IKb/uP/K/9z3ThI47P/+/wAQDyIPNA9GD1gPag98D44PAKADfoOsD74PMCt+FeYP+A8ACh8UryYfSB+CGUavaK+SGQCWHdYdxh/YH8qv3K8+LzAvAPqvDL+mX0i/Wr9sv36/kL8Aor+0v75f0F/qv7y/7r8AzwDKvzTPzr9Yz0rPjM+Gz3jPADrPxM+ez5DP8s/Uzx7fMN8AQt9M317fEN+K35zfrt/A3wDa3/Tf7t9w3xLvPO8G71DvgGLvJO9+7+Dfku+055YDS9ZF8wxMbZPq9FTlTawlli5y4k8tg2cElN7WFJRSUb2j4eSEWFI2tePKUm2jPlMFhERkayVUXaOYdIQJVS2DtZdk9AcsjOdWnYNUVGR3tuIq1GSR3GQFtGRbJVltgw5ZzYRY9ZNroVgtc2LM9CJYdYML6Vfl48wkfxZ/8Pvu/wAoD0J/TA9uf4B7bg+AD7J/APR/xn22D8gP4gGOZU6DnARVMOT07CSEmiyEVzSErRckhNpV3QOdbGRjaVVtlEyE8VRkrFQ1tK1U5eM8VJ2DBHQUzLVTtbOXpIReUy2DJ9VTbWPjvISrxIR0UrZtgz5StbMHUn1kUdpl9FHNY2BRVWMcUWa1Y+VQxWQMlHdQ9ZOrQVBNZFD9VE+FZE9qdZROLYNHLJTcTe1UrU3lAwtNjZRMvRRM2D0UBKdecgBLVYOYSipVhErNhEm1Y5WUl+6Sa8VJbaNOrJTPSrWzATfsly69vqXmn/ifAq8MPwAurzA/Yq9EP2Y/eD+CMaavAIivkjm+P9A/Mr/kP+4/OL8AKk88T05PYE9yT4RPlk+oTwCy77xPxu/IT+pPBF8OX9hPACJfTF/2T0Bfgl+MX4ZfsE8Awl/cX15fAG/iXyRvHm8wbwBCb1xvhm9gb3JvtG/Gb3hvAPpv5G+mb7BvKn9Efx5/aH9ASn+Mf6Z/iH8yceYCi8x0WzpM9SMhTe10To2DqyNPRSRQtYRQXTP4bVCNc2pRnZP/US0DbXLEFOdSdYNZU4UWWu6CQHwUtFS1lFUtA62yXBQhVp30VqWEVmrlA2sEFNdEBEFYDfNbp1htExNZ1fRZJYSlWN2Dzpz3lpJTnPQRLVidk99XfSPIHA8eBQD+jyAPIp80n14PWJ+aD4wPAKYPoJ/iCa6f8A/Sn/SXJhNqDBRhjJQglPTaVl3zq4lWfSNIJKQJJBTKVkQUjVWF9FXl4xxMpLXkZBScXIRmVOWTLW1UDfP3U80Tv1N9I22ITIRQU41zGlMVI7XWvBSeNIRnUhUUUmwVhCyEwlGNc4pRhfSqJIQPLPTYDIShFIRobVDd4zNQfSP4T10zrYgcJBxPjRRO5eMsbU71I8FN5ZNdTW0TW/NM5eOMTF2ETOWUWuQkReQk5Uo1k4J0tNMiSp0mTrNJTYOQSVSFJtYjSkW0Sl0zSNwnAAZNVj3mL/C/Cj8kPybPQD8AUj9Mz27Nrj2Gz6A/ss/UJwD+P+DPCk/8z/Y/EN8630zfAF7fcN+C35Tfvn+Qf7J/zN8A1t/o3xLvJO8G7/jfQu9c7wB+75Dvau+s76bvoN/K7/zvALbv8O/a7yz/Pv9Q/2L/hP8Afv8A/5L/1P+W/6j/4v8MDwAeDzAP2v9kD04PeA9qD5QPsP7/wANmo3QkeExdxE22dRNsTlUTak9twy5KBLSj/BQX1Kfmkh28pKuQUuWzBZwUd5yk6rZMhGBU1SPRVDWTQtVVLdPTZIRCdISxVmwVpm7CjleNI/VXTRTNWI0jxVithk6CIFlm3eP3WI2UpBSCWBWTS0RYNRRYjYYWIsY8nxD2HwgvGi+UhMFsn0YvWC8AkpmOn4gvmi+sL+af0C/iL9VXPRO3fCSQJCRSV6zlpHQkzVY9FFbd4ze2JDT3VZ2zvFV9I4DVVd3jRzw0DEyk1FRavYOObKRWVK0UVF3D2+hT9bOxU13DeFMmLdNDU1U0PBTHLBdewmtYUq0UUuUj61HNg22zJBR9UZ0TRVFNg9sAUSWjyVAt05NQbD20FBQnUL2D3k+ltFVPNRRPRTROpYROXcNbqE19I0BNjYRMFZNTdEzVhOwEqHTELtx0q8tK9QRKBYRKVYRJVs2Dg0mtpEmNFEn9AwuKSuWkS02kdMce3da/AOi/8k8Uzx7PKF9Cz0xfXl8AeM/CyX5foF/Sz8Rf1l8o3wAa3/RfBt/g70JvVG9mb3hvAIpvnG+2D6hvsm/Ub95v+G8Asg8Mf6YP8G8qf2x/ng+AfwCaf6R/tn94f+p/zH/+fxiPAFp/NI8OjzCPUo90j6aPuI8Aeo/Mj+6PAJ/aj0SPDp8wnwAKn0yfXp9on4KfnJ8enQ5DtnRUrkzlQ6VNbaOm1U71lE+9k0oMRL5QZh0jMlHlFNSkOlKFo9uvUqWzIVPlQ5VTqu0zCWSkfHSk7Xw0eG1V/QPqVeUjW1ZtRM1W5QM4V+2UfCQQWGrlBFils/HUFCVZPROzF1l9NKQUslgFs3MqxKQzlKT4hBTO5B8eJQK/ksT8p+6vCL8qL3wnNiUANi9gv3IvdL+Wv8Av6i/Mt9C2v+i7hjMstIIstEJXppVD/lY1RDQ0Zyw0J7Z8pOhV9QOsVfVDcVVVfaRVFcRU/QO6VBSrgVTtM0lUFBFcxNrZUw0UnDRsU4VDNFNqlUPutDS4NKSBUm3ErVKFQxRSPTPcHKSmbVGVQ25R/QMqUS1jW/NQ9QO8UOVDhQxEWU4UFRSkwk89g1cEFNvOTg0TY07tM/lNtq0TkE1FUyhN3bRMStWjWExE9LyX1qIYjFSbsUotY1NKnUYmsqJUjEcuo0mVxErllEr1QwUh5ARYDG/WTxBb/k8QXwAK7zxfLu9IX1LvZO+WX7BfADJhju/oX6Lptu8QbwpvxJ8AJm8Q/zr/TP9e/3D/gv+U/wDGn6Cfwv+s/9b/8P+6nxwPAC4PAA8SD1QPPg9oD5IPdA8Ang/QD+IP9A8OHyAfug8sHwBGH1AfYh98H34fiB9CH7wfAM4foB/6HwwvFi8wL+ofVC/APi84L5IvpC+2Leayi0umdUMMTGWk7JTlPNTobU4ls+JPJfODUEXj2/hQLaNvUTWj4VFaFdRS3cPKUr1DPoQ3amciRGw0tmw0JlXtM62ZXDQJVu0zeRzE6NosxFfctN1XbSNHWGrllFglwwespCdZlUNbDlm9Q95Y9UOhxKRrU1gtRFgto99XZSMByvynVr0OvyC7Hr8os2a/AEBPir98v25PqL+aT+y/1r+guE/iT4Sn7tPcpB7cNNpVVmUjmiTEVyzEFxxU29pVLaOfVUUzVFXWZSMaVYXD40ykrFS25dN1VN0jPFRFMwRtVNXDzlPVo4hTJbNrUlNNVFMl8+NSzUPbrVJVM3ZS1cM+UmZtIwdSJbQkpIpRRVStUU2jHFElw+cUNK9aBNR3FDQ/UNWkT90jW4xPhUMgT23UTiXDa0dOxcRNRTN0TS2jKw9NDWRMVTRMJbT017aGQgBLzUOdSs1DPa1KhUPgSQ1kSTXUSbbt0+FJbeNOSnWkSgJtIzfk124thuXW3+jf8t8ABH827yh/Qu9Mf15/cH+C7wCUd3Z13u+4f/Lv3H/Wfyj/APp/DI82j0iPWo9sj36PkI8Aoo+0j8aP2I96L7wv/o8QnwBqLyyfPp9Yn2qfTJ+en4ifALqfdJ/On/Cfkp8Erx6vMK8AUq9Er+afYK+Cr6yvZq+4rwDir8Sv/q/4r6KvLL/ur2C/oCK/TL/en1C/Er9LjcOcpUu1VEw91uZiJSRkJ6VPPWRQhcQE1VENZFFS9WMBrFf2I1LlQ1ucxLSDUDbSYGTE0VT9M0JmRFS0Ve20LFSXVn3TqwVXJYRXBWRXRcRY2n3TxZw0F1n9MyJZtu1T/1jdI8xYHTORWrzEQcw0A1ids9eExAHIJE/uzwBPIk8sTzbfSN8AWk9c355PqE/CT5zfxt/Y3zTq2d4inCTUUlc9ZLzULc1sNIlWBWNIbDRrMKzeMzxUj1WNNFXdUwxqRFTUXFScVDRmVL3T2y1U5VP3U+1Tv1NaRXN4nFRDU03kU1Uztda0VJ68VGdSfWMwtiw0+lEFw7NR5dN7rVF1w0VRPWRRRXPYrVAdM6FQlbNqBMQztVC1U94cZHFP5WMFtU9txE7dIyxO9WPBbU29011NJYPzTDVkqUzdJkZyqNRkSORk5a1KVTOGSqXESi00SdblU4dJpeRJdcP1SQqNdEo99Epd9kZ1Ho12dQDWbe5vAH8CDxR/Pn94f0oPAFwPbg+ACx6NjnXef7gPyg8A3A+evwAfEh8kH+4PSB9aHwBsH34fkB+iH7y/xh+wH8IfALS/5h/4HxIvJC8GL1gvSi8AdC+OL5gvii/EL7Yv0C/qLwDcLxY/MD9CPyQ/Zj9IP1o/AKw/pj+AP8o/5D/2PxBPsj8AJE8mT9g/4j9kT4ZPmE+qT01LHeO5S0X23vNNNQTVTmXkT30DLgT0vlCWdVM0UQVjqNxVtOSQVVIV9FN1w3WUVOqU5Ft8VO1T71Tt9FU9E63TXMREVsXkVhVkV1p9A458xBNYRVRYjWOz4Filxt6yHlkV0/RpWL3UlFSAvMQxWAXDLfMk1NJXTWPGJN/uXwgQ3wJpjnLBJGd+1SZvWN8Aet9s325vgG/C36zfrm/Yb1TiYfayt5RkkBRkQsRkrf005LpWhfN3bMQ32hx090zkvFU1Y4BVtt3DOFXds/5UlcRU2t2zjmTkVlS9UyBUai3EU+3zsZTkbFMNVC1TtcP8UoXzxyRXNgKzWFJtdDTE61ENY6S1Ud2zbuTkOFG9UwA2zOTLUN3zlVA19AzEsydQ/VQc9FdPLcROqj10ToVUTlX0TTVjQK1NZUPaTN3DWET09FrkBJOEBC5L5XRKtcNbbErdYwtKXcRJBcPTg0l9hqYCEXz0ikoWBcMDSzWESzX0NA8mDQAOD+iPIg8Mny4PgA9Cn1SfAF6Vpg1un+APop+0n8afQBsA1p8wH/qfHK8ur0CvUq9krwB2r4ivSk+cr66vwK/Sr+SvAPavuE8Svzy//q84v0q/fL8Adr+Yvyq/vL+2v+C/6r/0vwDuvxDPIs88zz7PUM96z4TPAIbPuM/Kz9zPps/ozxrfLN+A9s9A31rfbN/+z3jfmt9LaoWESwX0S73jqkzt80vhTWX0TgX2hvJn9OS12gT0TsR0xFHVQzmtUhVTyFJdkz585K/WjOQjVA1jlFR0BVWsheREdOhVNVRWZfRWUv1TUsRn/nNYJVRYTVS0nFceUgyk5NxY7fOhWpRUYJRUIFjVQ+l8VAHO3F8GbfbtBm/4X+rpVm8ASP9ib4xvZv+Q/8pvnP/eb1jY/+LxnsKnV31zcYT0VTDE9O0UdKocdGckdK0XFHTaVU1Tn1xUY21V3dMqVX1z8VTd01u6VD1jgVRtgzxE5G0EZATMU53Dl1OlU6teUx1zJ4QE7qx0uG1S9UN2UqVTPlKdw9sHUk1Tz1Edc5dR1j1jYVFFBFENo/NQ1l2TrlBV5FB9c0FQNtVDCVD1Q6ZPRXT8RFvOToWDY06t5E0VU2t4TU1TD+zUpUytBNFMPYS01xZSGFwUmEpqRXRKreRJVXOVSR1zW4dJ7YPFSb1TMJyEA6pKJXT0hw6tjpXWj/CDAFZT5BfujwAvAp8kL16fSC8AWi9sLw6ljpWGnY6fiCvOnwDQLxKvBK/2Lwg/Kj88P04/AGA/cj+EP5Y/qD+S38Q/1j8AuN/yPxRPrt8ITypPHE9WTwBwT2JPjE+eT4BP0k/sT+ZPAABf8k80Xx5fQF9SX7xPVl8AeF+KX8Rfvl+wX+Jf7F/+XwAwb0JvJG9Wb3BvGm9kb4ZvbBhD3vKLS22DDEwdc7Xn5NQhHBQjT3WEUExdBPx091BthMwE4cR0LVS0BOdSHeNZlHR7ANa+4kBU5eOyZHQmVbLFBFX9BGzklVYdMwNY/Pc+g4TkR1jlBFgdA9sHWU3jJVldAwFZVs1zzlhdA5G05FG0dA0RlOTfVyXkFP+G9Sb/CACP6um+IsF8/yaPgP96+YBu/2iPio/k/56PwI/Sj1eqHeO5fHSa/PRhfIQgNHx1FASaHARXVl12jmLbylW1g41VTXNWVbZlAxxVHRPjVKXjrLVUHTRUtYMtVB0D99Y05L9TXeOIPHRQU1qNYxo85ONS1YOrJHSzZ1IFBJwE+FG948DVUY1jihx1UaXjHFFqTePl/GShBORqUB0TbTP8BPlPZQOMTwWUbU9dA7FOHQNHTo0UrU21g11N3QRMBaRMYk10TOXk5Bd+ggBLTXOLhkqd5EqNFgajlBSQWUl1Fm4iTkq9BEo1IwFIzBcWPW4lzh/gH/If/K8AFi8gvzIvxK9uLY4voCu+LwC4L4opjr/Iv+IvtK/mvQbPAOi/Ms9Ez1bPaM96z4zPlm8AkG/Cz6zP3s+gb7rPDN8G3wAY3yrfVN9e31jfit+c36bfAMDfet/c37bfGO/63wTvNu8ASO9a73TvJu+o73LvvO9+7wDY7+rvDP8m//jvCv9c/27/YBj/iv+c/379JhKcS0UWVgayJU1VtE5Nc2YUFLUu9JSj7AQYUQWkUbZNAwFS3XN0UgWzBZVT7QRTJRPshAVcBNHabAREPJS2Vc3DJ1amHROzVgWWbiKO1HT4rVeFk2BYnXPFlHQXtVltpFndc/RYtYRYWh2DgrR0QVhtdFjNwwHX1HcejQ6P+A8KHzyPLh8AQB9Sj2QfXh+IH5of3I+uH6jQH9oRHpK3fBSQFBRS1Vedow/EFM0klIlW2tVzSByU91WNo7xVatXzflwERywkDFXdc7XUVJScTHRmVNXzHi1UVbPoU3VzsSwHJsJtQzQEDFNNc9ZS1fOtnrSUWFKFkyCclOu1UWUEUcUTfVEdpFFaBSRRVbPYUGV0UNUTrVsEdCdQ1fPeFKRxtU8lBE/Nw5dORZMsbU5Vs6hNfRNATc0EQUwdBDyk22AmMwy0RQy0q+VKDXRK9WRK3XO0rUkdk4dJnSRJRfP6KUm9tJyk73Q0VFy3tq8AyK/ir+yv9j8YvxpPVL8+TwBQT2K/bL+ev5BP2r+8TxbPAMhP2k9M/wZfKF86X0xfXl8AcF+CX5RfRv+oX7pf1F/eXwD4X/JfJG+2/yBvAm9cbwZvAIBvYm+Ub7ZvaG+qb/Rvzm8ACH8af0R/Ln9Qf2J/jH9+fwCQf5p/1H++f8h/An8UjyaPAPh/Ao9cj26PWI/if6SPloXS7oNLPTb+M01Fo6ZO1h0Tok+Vg0r8JL5Q1h0TMlF9k6jEJB1SmgUzkRyUIVPlJHyUCFZUlHxUnTRU3TRVHVNt00wkRFbdM9FWZUNrPlclNFcdUxNYPZRFWK0j4LQEowCuI1m1JFa0BLJY9ZNztJQzjAQt9RQU0ldFo8YUF34VAA4f+J8KqX4VJh8wr1ofdB8Anh94r8ofhK/WH8Cv0qnOg2oEJK8kpIFkpEBX1fNr/laVg7okJHdW1XNtNxwk6FVFM6xV3TPbcVUdIzhVrSMAVayNBGQkjlQdI1hEBBFmVCTcU/30NARsU3UzbTQ8BP5SzSPHUvUUWrQkSxwEFFJttFHlhLVR1fNu3CQ4UR0TAq1RzYPJUI0DhfwkTqr0JBcElMIUNFf09O6tTmWjgE59lE51M5TW5PQoTR0UTDUDXEy0fQSchJfsRDNLBSPPRUqVg1pkxJMwziKnfDfc7qOUNBFKQK+hPYoKbDVLraNdHF++P9A/6j8A7M8GTyhPMk/Ez15PWN9yTwB8377N5k+w38LfrM/eT+DfABpfHO8W70DvUu9k73bvqI8Agu+M77bvqO/K7/Tvvu+QjwAa//zvJv84/2L/bP+G/1D/AEr/tP/W/+j/+v8ED37/IA8AOg9MD14PaA/C/4wPlg+ADwCqD+QPxg/oDxIfJB/uDwAfgNoPZB+OH4AfWhkWw7QU2m1LvSPjTN0z4U3dFFlO/SbOImdQRTPc7LWtUXUzxFEFxFKVw8qmtLQ8U+2khCQjbCSYrVTNIwdVVRRVRSRWGk2zdRy051alNCSnVhKzKlglxIQk9FjNIydtWYUzDlll095Y3TPVoayUYpSVWM2D6VcCRTPMDK/eL/AvAjkmpQ6vAECvOj9kr2avcD+qr5yvpj8wkD/ar8w3tgKnVzW0ZDTVMLw07Qy0qhS0V1ZaRdMYDLTaVV3Dn1SUa2NVlcMqNLTxVJXD27pU/cN1VC2zPFSahSMEVLTOU03EjLRetjSUKFNlM/BSvTOtbVK9s3ZSVbM+UrUDawdSXcRRlSOXUX3T22FRxTMrUU2z5VDa7aRQRdN4UN3DQVBWzYMJUL20TyUkT0Wzy9BOpbRO3RY+snhNWn2UTZXDqkzdk0I8VGnixBe2kgPcxKFK/cNtRZTE6knNg5lJdbPLg0m9NEnNRJzEy0oAHbTcx67PwM/SydbN/s8Q3wAKb0TfLm9Ab1JvbN825X7VAJ7fmG+qb7xvNu8w7+pv/G8AFn8ofzp/TH+GH1gfsh+UfwCOf2h/cn+8f95/0H8CjxSPAPZ/yH8qj1yPLo9oj3qPnI8Apo+4j+qP3I/2jwifIp/UjwAOnzifap98n36fkJ/Cn6yfANaf6J/6nwyvHq9AnzKvTJ9gzp9or3qvjK/GMotLLbNTDEwtxi7DTpUkT13DIw9Q7VPrsCZi+AQky7BQ1hO8tKNAJmLopLRbjLRoc0A+U2REtFy0KFXFM9ObVS3EHESYFEQHV6oNdFddw9/MNEu0JLJNWLWzDFmVJkYjWQ1z29NY/UOWWOWzVVgUHcSsJOF8JMokP2Y1Bj8AGDt2JXYlTj0WzzjPaj9cPwBWz7g/ojnGP7DPws/Uz46i1Zr0NGFsxCCcxN1WVnVTiVaFQ0gM1AkMRG3KRESRVf1DVlVdQ9scVYUj5FQlI5xUVv1DZlQtIy9EJPcsJLW/hESINLRSU42jGtVT/UPWpESerERnUlp1YzEcJPpR1bRRjaOtigwkVFHtpFElY9htUHVjoVCNo2pQfVNtM/RE+U9dQ4xP/cS1T+3ETg1TME4lY8i25BRhTZVz90xdI5WtTGVjLkyVVEstI08WTOTvSi0jj5RUk1Cms61JDVOQSf3USYVD2Gp85GxkVOVs5DNLhUMBWCRvxl3OXwBv0ukWb7DvABr/LP9ubT7/eGNm/X5txm8AmP+q/wR/Dn/g/wp/BA8WDwAoDzoP/P9eD5ivUq+ED3YPAKAPug+UD9YPwA8CHyQf5g8AIB8aH0QfJh9wH2ofpB+OHwC4H9of5B++H/AfGi8sL1YvADAvSi+ML34vsC+iL9Qv5i8A+C/KLzwvPi8QPwo/VD8+P1A4P3o/pD9O00vF03TUpGtoTY3kTj1Dak895Frs1KPkRBhR/dRRncNtHaTUkVLtUwVT5aPbd1MFU+xTDVNgVKqltFQ9VFWltFU9VFZmdfOxVv3GVvKOVyVTrfjstGJY5aPHhLQisVmNRv6jxLTBWMXThNasRERYHURYLTPXV0L9Q8bUv+691rWHMsTsTwDWT9i/Ml9EX37PaF96X5zPoJbP2M/CX9RX5qK3VFSQqgxUUnS0D6xUzWS0d9ZctDhWrdRVjbO8VbZVU4BVLTNHVVXzDtZE1NRUBbOOVNRWVFYV4yBUHbRTpUOxhNSbelNVA0NTPWQkRMeZUu1UHLRYUo1EJLTrWgy0swxEfVHlo0e01LMCUUXk9KSVUK1TXW1QLTMnUCVT4k+1s9t1Tw3zCE/t04NOtsXTFE4FQ6xN1eNFrU1VU+BMpeN4NOQVaUwddIw0N8w01EotNNVKPXRKrVRJ5aOHSbYN05lJdfPxSa2zhgpk5AvMNFSE904Nvu3W7QD2w8x/1u8A/xKPVP8mj0iPAFr5tn12/4CPiv+sj76PWA8ASg/kjwafGJ8qnzyfTp9gnwCqP3yfhj+Yn6qfxJ/Wn8CfAPKfBK9uPxivQq9Mr0avcK8AYq+Mr06voK/Kr9yv5q/grwD6rwy/Hr84v1q/fL92vyi/AFK/nL+uv9C/ur/sv96/gL8AQs8czy7PCM9Sz3zPns0O0m25XISuTPVzpU2Nc7OmTt3E/NRMUBXjwNb0ZDJRpeOovNQ6UtpV46+k1CFTZZOXU2r10wlM1Hxc1O9UJeQ2JGTsVc1TW1YFZuYyazpX1cRXjYMRWOUz23pYVfPeWD1zJVlm5TMaWa1kjESyWI1zC3ZY7dRYdUZGY/xHjoIBwQxf1t3+Rf5P6Nse7VZVAC7tTl+IX5JZVu+I77JfpF/Qpu/Q625jDOSCDORCV1ZNY/5WXcO6DGRnFGSbKFYF0+hVHXRMRHOtVcXDOVX95FSFRFTWjYOBVMXDSUz0EVRm5TPaU/U0LERsU51zUzRT/eScZLgc1IGsZGtLUhV0UsUz3FHdxK1RFdNvURVkUfWD821QBUO8UD1zhVBNY61O7GQXUM1ET2WTV7bsNO5OtWNjTr3j/bVNnXOU3DQsTSVUTNZ942BMxTP8ZMSXS2wNRKTEukpdw1pK/eTSdHSndHcW00kFQwxKtuUzqkqlQyFLBdNYAKR/tn/If9p/5A/+fwgfIo8ALB8+H1Afeo9sF24fiBtmjQCuH8Af+on2j+iP6h8UL/YfAAgvSi9cL24vaM9iz4wvps8AmC+yL9wv7i/QLxI/ND/+LwBAP5rPZD92Pyg/ij9cP44/AMg/qj/kP/Y/4D8iTzxPRk8AAE96T4xPjk9oT8JP1E/mTwCgTwpf9E8uXxBfGl90X25fqIhfmlkOc0uFBExl0+qW1MTlTWVkTtVUBHRo2uT03vRkUlGFE+FRWv30UlVTylJdgz58ZJuzU/UDJVQl1GT0CrY09JlVVVMKVs3je5oE9OoU9FhX9fR85DC2vNSYWDXTDFnFwyltWd0DEVn1w+BYPSNro1idc2Sk1CJYxcMD6VcVZMzfNu0O7ebdRu8AOO8Sf3zvPn+Q75rvtO+Gf0SYf7p/V8XExHdeUqfk5FVxdGVX7cPsBPSaDPS1VxT0GAT02lUV05+2LPRjVWXTKlXl4/G2NNSsVPUDdVTl8z6VVH3zBFSEziTX9sJgtVMF0ygkZONSrXOtVVKt1FJVhFJdUwcU1GvPUQ3zlwRkYVE1060ctITnUM3EUCUTeA1Q5eNBUC3U9PTrwDbSWzxPhROxTp30TuXj2+FNBdN4TT0jE02KjQRM9eRM9VT0B75SA1rcBKGUBEFK5VRJRWS2hASMSfUDxUll00otSr1zy0o9IzP0B9YfAEAjxg/In9oP/A/+nyAfWh8ANK9Gr1irdh94r4IfnK+urwDQHzov1K9eX/CvAr8svz6/AFC/Yr+kX36/kL+qX3S/pr8AuL/Kv/S/1r8gz+q/TM9GzwA4zzLPhM9ez5DPus/Mz67PAPjP2s8M3ybfON9K3+zPVt8AgN9y36Tfvt+g31LP3N/m3wAA7xLvNO9G7xjvYu9s737vrJjjvnKLS1WETBX0TdotZE4N8ydPXXMQULR1BNyE+OT0blFVkwGIlIfeU5z0W4T0a4CX4kRWXIS0VH2EVTX0VS1kNVZthFbd8wVXFbSsdNvdVx2jSFhdc7BY1jWDGlm1ZFmFEwFZtiUDzFiFE5FYvVNTtqRkE1h9A99XfWPIAMxn/m3ub/D/Ag8UBxZ/KH8AWn9UD2YPeA96f5wPrg/AD6jSCQaD7HRhTAQgbPVWVkVjiVZ9Y0gEFAkEhG3KJISPVZWDVlXFU20cRPTkVGUTnlSVg9tmVCWDL1QNg/dT1iWDv1M1g4p0hFBTVpXjGlOVg9achJ4U9NtoUpWjMVI1g/pR2v1kUZXjilFdg1RRtiWDD1Edo9hQlaOhrVCV42pQXfM17IT5WU91lOTkIE8FhE51g60w5FTFTeWUTe3T91lMpfTMVCpMDYPHvOTLS0vNVEptFIyUK0rarYRJdYOQSV3zlUna/YPcdJRsSmWj7koAdfS8l+7dVq3Wn+iT5p/wnwASrww/Vq8wP0I/VDeGrV49AG6tvq+gP7I/FL8Gv9A/+j8ADE8eTzBPQk9UT2ZPeE+KTwCk755PsE/CT9RP3k/YTxJfABxfLl/4T1JfZF8+X4Bfkl8ApF82X8Bf8l+0X95fAG8qbwA0bz5vOG9yb4xvhm+ob8pvALRv3m+Yb2JvFH/+b9hvWn/QRH9Gf4B/Yn9L/YOcS1pdg3TM5GhNHTRONYNbak9loy5QrfOj3IRpGLQXlgIdnBSRUu0zWwNT3eN3U/2D7HSFtVSNM9FchERVVZPRtjwURFat87NWVZMhZkwEkFelFBQEYlg9JKVY1eRZhYYmcvqs9MPVWEXzhKSERISEBVgWlUPXV00TxjQPTgUWDQDe9d79Jg/QjyqflAdOD1ifQGqf1A+GlX6fqJ+6n1cFE8u5V93jt2SHjvJSV0zFFJyUzVYdhFT0NwSkW/dVpRO6VcXjfkyFbVW9cwxV7TPTVJ2Tm41U7SNVVDUUTBTm0mQUrxyHjjJBbBQKU7Zd88VS5XOOUpVDV21SJRMfUgUT6VGNM9uxUQUTeVFd80VR2sXj/uzkx1DtA5FQqh30UEXzJPzk3uR0brVPBfRPvXN8TrX0TrYdM6hNTZNATSVz2qlMxXaOMhHM5KhUNC5mvOTLSoUmhiIMSkX0pUmN84J0JyYS72y1Shbd4wdLJRNPVDemL1AzAB415i/QK8a/+C8Czxw/Js8AOM9Kz8Q3Vj+AP2o5jj+ozwDKP+Q/lk/Yz/LPBN8m3zjfAErfXN9u34Dfon+M357fuN8Aqt/M3/bf0N8S7+zfLu9Q7wBK73zvbu+A71rvtO9e78DvAMrv7O/m7yD/Mv9E/w7/UP8Acv+E//bvqP+6/8T/zv/I/wDy/xwPJg/g/xIPdA9uD5gP2IIJ7qNsxK5M7bOlTVZNE6ZOBZOiBCRK1KSrwVAFkzK8FMS0FDranKSvDIQhU+2zlVOtQJ/BUQhEFH5EpO3ZVDUENKTsVeVzXlZaZSRWJYM8VxW0Vw201VgFtFjFg/Z8hCdZtqUTGlm9k+tYBZOy2pyEc5yEM1jlE/VXBuVzzlf9BByf5o3mH+iPACKfDC8uL0CfQi9kL56fmJ+gwp+sL8af2JPesrH8hIFWXCRAV8WkVjUDqhSkbWcMpCdWJRPoVVWzraxEhHFVJRM4JKT+WVQdpDSEgVS1o0k0hJsRVCWD3FPtdCSEbG1TZbM0U10j8FI1A9u6Uu1zg1K9I0tSZmWzFFJdNPwEpFGVs9tvUR2jKlEV0/NQ1lWzvFC9o4XspE5Qlj0DF1DFhE+VpPSkzm1O7XNjTpUj/U1ls62U1HQoTQWUTCWDXG1MJRP4S10jgEu1o60ZRAS3SjUDWlRE+tVJjbOnZESHfLSvSba9IytKHaOqSl2ESwKVI128z2bNvr/Yu96/8L8AEs8MX07PMF9CX1RfnsVezQCOzV7Nnl+wXxrZtl8Y3/JfAORfFm8IbyJvTG9eb0gPgg8AlG+GbzAPmm+8b95v8G8CfwAUfyZ/sG9Cf1R/Zn+Qf3J/AKR/fn/AfzJ/7H/ef/B/Co8ANI9Gj1iPKo+Ej2aPiI+yjwDEj9aP+I/qjwyf/o8on0KfYFyfTp9wn4KfTLSLS120tUwdo+rMBOVNRbPuRU7NlE/tQ9swHlL4zDStbKyk4VEdU1iENMqmjKQ+U90kdDREXKS2rVQlEyhVtaOZPKQJ2gQ0dww051Z9E1ZXmiW0V9VjR1jFBIQUB9lZhRbeMg5ZRbPeWIo1Y6O0FFWcpHMQ3kLhAmSkysQXBi32Hwgjxq3+HwAoLyK/NL92LUa/aL96v4wvUI6/mC/Cv2ykp9wkYVy02SBkpfwkmlZNM1lW2h1TGPwk2lUNE59VWl2kVY2TGlWtM+RcNNusVO1DdVS9kzxU6q0zBEzEzCQUiFNArXG2sVBTLcRTNWPjtpQ0q1J9E3ZS3TM+TVLVYwdSJUQEFIr8BNtUUb0THlHVM+VQtA0U7JR47ARBUE0z+a1PvZOMT+20TxUTsa1OZUNHTrWkTSUTeM1NDRMPTe3ExJQqTKjtNOxHjjIDlESdjERB1oxE4UntxEltw5BJ2l00ST0zSkrFs8tKAtVjN+xHpk+4S75N3k/Y3wDyT/zfFl9YXzLvRO+GX5hfAHrvjO+e7+BfMm/E797v2G8A8u8c/y7/QP9S/2T/lp9gnwCS/3z/fv+g/9r/xP/m/xAPAIqfLA/+/1APQg90D44PoA8Acg/MD8YP2A/CDwQf3g8YHwDqD0wfZh9QH4IfRB+WH5AfALIf3B/uD8AfGi8kLwYvQC9gYi98L3YviCtuMpxLlcSxTB1GHkME1CdPHdRQVGU05DVR7cRRzdMBnDRrdFId4+iUNFtT3TO1zhw0XkQ00VRtw0C2NMS0Ve3TJVbt05W1VtUzBeS0cVc1RFfabcNgpKTFWIVDGlnWJUMiWRWzAYykzljaFbORnDRBWO3TBVgKvfPXZDTI9K/urcY/8D8ACrletRa/KE9iuV6/WE9qT0B8T8a/oE+yT8RPvpKcBETTUlfdJIxEzQTEiVbCvTNIBMRLoF7DHMSPVaptpFV1ow40xNQ8xJy2LKRmVI1DLVRNo/fVU83Dv3TEenzEQ1PULVQkpNSUxJ6cxGdSth1DMVJ90/pR5SOzLVGNQ31RBdRR3SQEpFvYUB1DoVDtE2rkJKszUIUz4vzEceSUBa1PvfOXTm3DMNyUxW1NjUNdTb3z90wV1K1MHUMRTL2TrLSUS7VLxZRKfdOKSoWkSrbNw89JTaOHSYVUSWqlo/Vk1GxcZO9KHeMBSBTnnt+w2+7dzt/Yb/rfAPxvHu0e7zB/Qn9c72blpm0Abn2Of6B/sn/0H8Z/2H/C/wAMjx6PMI9Cj1SP9h/wH5ovAHyPno+wj4KP1I/Oj+CPCp8AHJ8un0CfUp/8j+6PiJ+anwCkn7afwJ9in/Sf7p8Yr/qfACyvBq9Yr3KvhK+Wr6ivaq8AxK/Wr+CvQq8Uvwa/ML9Kv2Bsvya/cL96uf5CuUsFNFrEJGjMJGhORVRPRXPbLlCVw75QBTM0UWo106asVB2UVJFSrTStU7VTd1N10+wcxHxlVIVkVM1kRDTVVTXTrUZUNLVW9XMjHESRbVe1UxdYbdOAWOVU1nQ0JVlFNFl9s/pYVuUjw1gFM4SUxDN0NAX1BETS5DcuTxhP2skOTQD+zxDfIt9MT0bfWN9q38xPyI7foN+y31e1tGTEt1faRXOOBERCV70j/lbWfbO6VhXEVmWDN1banVRVPVO8VR1DgVVm/UM5Ve3UVFTHVL0ja45UvTNYNDQgVA00tVNdM7EcxGxT9bM21hw0/lK9NFI905BSJn2zWlJN5BQ06/S33iJtb8RUOFGFMwJRtdPLy1BNNFAVZOwkJ1Bm9bPGT43k3LTuTuUjW4NOBTMUTjVkTeVj20VNPdPgTD3TYEyqPVP8fLSahLQ3vLTUtUplhEpVMxVKfdRJav3kSX0zqnxkDEr1s9uGSuUjA0s900BLABVkJH8efbb/uGu+/+j/ov8A/P8eD1h7Vn9we1YPiH+CDwCUD75/aI/KD6wP1g/wDxIfACQfNh9IH1offL+Ov2C/mh8AfB+OH7Afwh/sH84fEC8yLwAcL/4fKC9iL3wvbi+wL1IvAMQvji/QL+IvDD+2Lyg/Oj8AZD8eP1A/mj+sP44/uD/KPwAUP+4/CE8aT/w/Jk9QT1pP0HRPXh3+45RE2uRkpUzafdOdFPTlTuWz3k/WtVNnUBVT3OS0TlHavcRRlUM6Un3TrVJqPVM8XFSvbFQjVP1UbVQl4wlVDfN8VfXk1VUl9FYN8+z01FpXDH3k3MQxWDX0bFSTwLbS2ytZJcMcWSUD3lhqBROjdMRibMQgWFVjC+dXlUPK9M/Oz/DP0l8A7F8233jbHm9Ab1JvfN9+32CIb8LfnG++bV4Sp1c1w1VxNGQwfGTt9NSq/NS1ZwTkJ0xU3FUVU5/VVQUTYxTkLBx081RmbfO6VB3kLFRJVL2zzQQ85M5TJVR05F5T1kXjKFM1Y/CM5LpSqv3kUuWzPnzkCITk0K1RJeOZUV3DYcTkK7VR1fP15ES8UBUDeK1QNcNBUL1jC+TkpjVPDVRPbcPQTs22fmJr/U0lxE1dExdNJQOLrkxFxEx1xKxHNsIh1oz0wEpt80pMhOpJ2uWznnT0jEk1w8FJKn1USr1ESiXjGdT3Bh0ABhUODdb11vU2w7yP1v/wjwAaDwSfJp9ID2oPNJduD6gPAIqfnJ+Wjwgf0p/kn8afCK8AGq8srz6vUK9KT2Svbq+ITwB6r6yvpq/Ar7qv9K/erwi/ANKvNL8ev0i/cr+Uv4a/qL8Awr/Mv5a/AM/ivxTPVr8wzwBKz2zPXs+Qz6LPtM9+z8DPANLP7M/+z4CvEt8030bfWN+wat903ybVvmKLS3X0TNpVhEwdkyhO/dMnT2oVUw/M5IXMdPhQreZa/uLjtORYUiXT55zksVt05Ftwl9JEVOVztrZE5ChVvWObVX1jDdVWNeRWLVRX/WN3V9r9k+N8ZE1Y5YO1WGZdgw5ZfVb+YgdZ/ZNb01gF85RYVfNVlFQLE1gVU9+0V/5f8F/C4QC+7d7vyO8abyT/Nv9I/1r/gGz/vm+Q/6L/pG+u9TZSnKpc5GPcZCF89N30ZJqqTORZ/GQH9GTKPOSNbVVNc1RVldMaVT1zreE0dKpU/ZRUfVRU1p3j9VN99FOtU4dTtqVTUFMdkxhTLQRS1oWDqVLlhFItky5SauXUUaVTwPzUiFHlU2tSUYVUUZ3j5VAd862g5NRoUGVUUF1T+LVPpQRPHfMgTz1zsbbM1EdO5YPFTX3zXdYUhPdMPXORvNQqTNKtU8f8h4bjS02DikpAdYaO42SHZoVWFdZzSjWDC8NKHfNA/Ifun6iPuo8AxB/ej/iPIp/8Hx4vQJ9CLwB0n26fqJ+KL5wvrp/4m/6fAOAv8i8EPxY/KD86P0w/xr8AWD+C33w/dt+QP7o/nD/GPwCI3xJP9D/ePzhPSk9UT25PAIBPkk+kTx5PuE9ST+xP9k8ACF8aXyxf5k9YX2pffF+GXwCYXzpfvF/OX+Bf8k8Ub55fgEBvKm9Ub2ZvIG+SaQ6CnGlLjXTE1U1lg2xOTYOzak+NBNQEoVAVhFFaZYRRzYMBUk1zdIQELQVsBHhTDYPsZHU8dFvRVK0DQlUl5FXlE6slVvUEVu0EVyUjjrVX3QRXrQNiWC0UWFq90xqE5CdZ5dRYfRRWlOSEWHUzR2zkBZx0FddcdMhkdML877511n8A6H/Cce7tDv8gjyL5Hv9QjwBij3z/ho+Yj6qPvIdu40SEtZBkdFLk9BFX7dPPtkTki1Yt40hWvdP6bVVdE7xVZQOAVZ10tVUlIw4cBNRUJSOetiTkZlRlAyBUFSPozVPVI7NT5VRUlENT2iWUUyXj1lIdc55S1uVTWlKtAyIM5OtRWm3kUX2DfVH9BFHV1DVR5VPa3NSVUA0U5GRbJ1CtA+JPneN15ARrCE/19E5lAzBOXRPbrE0VI0hNRYPgTNqllEzF8xlMZQOwS9rt00/MJPNKxfN5Skad4xVKfYRcF36TSU0jK/FJFSRKvdRKHQQsJyCWH6gb1h/Aq/8CYeQf5q8A+B8qLxy/Li9QIzYvWL9qvwBsL64voL/SL7y/1r+Yr9K/AAzPHs8wz0LPVM9+b2DPcs8AnM+Ob4jPms/Uz+bP+M/SzwAc3w7fSG8630zfJt9w34LfAKzfrt/Q32Lf7N/+3xDvIu8ALO9e7yjveu+U76bvuO9y7wCM747v0O/67xT/Fv84/wL/oFT/3u9g/4LxxvNL/WRMVt2jpU01BE49k6b0lDNKUJ0E3JQyUc30tAVtUjWjr1JtsyFTpcPbl1Ot8wlUtQN8VFo1o+8kBF9VdRPRJJRrXlY1BFYtsz5XBbNtqMyEFVgts35YdROt4aR0JVm1BFl9g+2tWK0Dslg9k3akdDW1WE2j9fR00lc9k8YALI/Of9gP+n8Ejw6PMI9CiQBGj1AfYh+8j34Vdh+gH7IfauyEr+wEguwEQlcdc9v+Vn3zulatk3dWtL1k/IToDJSsVf20VVat8zlV5RRUbXRUHXNbjlSt80lUjXMTHASr3FONc6MUdGx0lDZWHHT+UrV0Uo1zg5SUjUv8ZBRSTSTs9+6Cb61RBbM4US1zAuxkvG1QTaOFUB1zTlAFs9MYULUE9JRa1GTuTrZFE4BOlRP9TZVzlNbEZCxNtQRMRRNgTKoVc/x89JqE9Dd89LpVSoWUSuUUScX0SX0krFQ3XqIMSj2ThoSkFAL8pEjUpwa/MLP2rb6t9q8A2D/qP5w/Dk8gTypBtr12vwCIv2JPbE+2v/C/ok+sT75PAOhP+k8MXx5fMF+K/0xfPl8AYF96X4xfll+4X5L/zF/WXwDQXwpvLG8eb0BvKm9cb3ZvAIhvom+sb7ZvsG/ib/RvBn8AKH86fxR/Tn9gf3J/lH/ObwCgf6pvzH/Gf/B/Ao/cfx6PQDiPSo9kj36PKIt+I0vNI6veS62T57z05Qyk6JlO3ZaukmdQvZb+klC1UbXzxJyUVVJ9o8pWlCQ8U80UU3UEVA0EFiwkB1UlhFUllPQXLmJj51aFpOwHJoIqWAU0tmSU9FitkydZzSMOVVklQ95sBKGMBGKMBFsiWK3z6Vddo8zsBwAOHRYV9gXug+wPtp0GHxgfACKvNK9mH1ivmhlmr7gfmq9YrK+2pS5ip1dtA3FEpLUwhKTt7BSqVq3zWbb8FBhWDTPcVc0Tn9YUJGNVTSMsFCTzVLb9g7pUxTN1VA0zPJVUtfMENCTODAfOIl5tU3UjKFNFo/BShaNrrVKVBFLNIz5SLWPbB1JFo9BRdZOXUbZNQ2FR/YMqUaUD5dlQzRTUJHhQbQNBUFoVBFB1k6dPBZRP3fOr0E6FJE5tBE11I3hVTdVDE8T1TN0UTK2GtPYjtIQHjDShSs20Smq9hEnNI55sNIxJbQPbwUm1oytKtaPLSgLVQzPEN8ZP2EOmPb49jjUAjjW+PcY/8M/6PxTfJt842wBOTUbdlk1234jfmt+Mz67fALjfyt/03wbvGO8q7zzvJo8AYO9y74Tvbo+Qj6rvvO/O7wBY7/LvFP/m7xD/Iv9c/1b/AED/ev+k/5b/iP86/8T/1v8AqP/6/yQPBg9AD+L/bA9mDwB4D4IPpA+2D9AP6g/8D8YPQBAfKh9EH1YfaB96H0u1o7OLS200vIQlTRWUThp1lE+Fow1Q5cPLIC4SW/pQDTNsUVUj4+yEW3RSLRPqUg0zXGwkWFOwHsNEtLRUZbRV9aPTmVUVlESUlzyUB1eq5dRXDZPfvKRLlJSyzViVIwxZdZbGIgVZMuXT02SXxiJVWA3EjJQF4VyUyuyXBq3mn/Cfyp8APK8OP0CvYq9EP1Y/aD+Kr6B8P54/sD+6MS4SmtSkYWosNCCUNN30pIlWBcPVSPSkCeykygy0j1W2fbNWVa0THFVNk+RtVDXTnlR9s2ZUlTO1LSSU9wyUv1P9g4q2FCRSUy0TGlN9s9aqhLSejLRnlLQw/IT61VHVJFEtE4rshFRRtg2TD1EN09hQZdOh1tyEalClgzPUtPlPql3ET900T1W0Tq0TLK1O5cPFTcXETdUD961MZdORTK20TH2zxlqkFEs81O5KVURKdZQtSg2Tz0nlg5BUVwaStdxcxGw8VOpKpYNDAATX5t1m1a7PuM/Sz+TP5l8ACN863xxvLm9I31LfpN/m1QBm35Bvqt+sb+bfyG/ib/xvAA5/8G8af4QfPn9If1p/jB8Ahn+gf7J/1H+Wf+h/0n8cjwDGfziPAo8sj06PYI9yj5SPAJaPoI8iH9yP9o/ojxKfLJ8Avo84n0KfdJ+Wn4CfSp+0nwDen6if2p/8nwavOK8ar0yvkCavSK9qqeaynKRltBRlTU19U2NONUTktCy8R9LeUhWcR7YyG5S0kFJWLXMDU5UjdWRE6ly1tVSVtFTts0BVTbRVmiW0VoVjsVbdNjZijq1XBcP4V+2zYJQkxbZkJCJZ5bMcWaVD9LVYlTRY7bOAWC0zQBZkJAJYbURXJVTkL8YvBNC7b6LE1L++tR4/EM8izwB0PzbPWM+aOV7PmD+SP6zPqsYSt0zEkOy0UlQkD6qkxM1EJHc8JDf0NPjaHES8NLSAVcWTR1VaNWMOJETUVA0jjiQkbVgktCBUBWPoU9Uz27FTBWN4Uy1zQ1PKHdRTxRPH9KcGYlhSam20Uq3D6+wUs1Glw6t9UcUTR5REAuyky7bUFJVQpcNdUMWTJ61QzbPiT4VkTwVjCFbkRIBOnSROBWOovKRbQ01to9pM9TN4FFRrEUzdQ6ykZDNLTVTZSoVkPOQRSvUzuEm2xROHSc2zokmVI/WtSW1Dhkqtwws05E8AZG+WX6hful+0795f6O8KbwD87x7/MP9qaT7/gG+ib4T/AJb/6G+q/8T/zv/g//L/FA8AJg94r3KvXA8+D1APeg+UDwCmD4Cvwg/UD+4PAB8aHzQfAOYPSB9aHzwfjh94H6IftB8AZh/QH+of/B8OLyAvch9ELwA+L2gvSi+cL5YvsC/CL8wvAMYv4C8aPwQ//i8QP1I/dD/Yhj84M/4yuUtVQ6pMltUzoU1d5E5d5OTUSLVQBdRQVVMwUW1DplVR1UM5jNSrdEQeXNTbk1NVswhUVUN6VKyN1DxEXVXNo+wc1F61VjXkVs2jPFf91Fdq9dRYzaN8jLTgWEVUzVk9UxpZRdSUtLBYrG30jEQxWH1T80zE0ADkt07Fvr/Qv7q/tE8mzxBfAFLPRM8uX4jPss9kX45foF+kqlGmM1dN1NREgtREQq1XLdP+VjUzuuzEZ9r0xCf0xOdVNTOqVdY1429VrbM2BNT8VJqV08MctIBUpdQctBDWNNTYU9WkUxVDalNa1dMyDLT6Up0jt/Sks4BSpdSE1BJSFUPabVEl06RRBdNsUfXErVHF4/FQ5VRQBQOD2tQ0TMzUF1At075PtgUDU0/d4+VOFbROtqUz+U2Ns5BN3eMlqU2FVBTkWBTk+Lz0k7VLVbMYPDS3Sp0jV2FKZeZe5c5TVOSnSXXkrUrd46VKhVMdLHRYAGz3/v0O/c7vuH/Kf/Tv9u8AOP8S/ySPbvVu9TaNvv0+jQA+jZ7/mI8KD6SPni+4j9KPAASfFp8onzqfbD9uP2A/Sp8AfJ9+n2ifsp/Mn9af6J/CnwAMrx6vMK9Kr1yvbp94r5KvAKSvtq/Ir4qv/K8Ov2Cv6q8ANL9OvzC/Gr9sv4a/mL9avwDEv36/4L/6vxTPDs+4v0LPsDTPTs+Aywbig0st095CLISutDfmM8Q3VsJq1DRt3Nw0UFH9w8hRVcPbOlKFU61ShYMhU6q91FNl4yVE1JgURApKHGR8NETuNE8mgj6sR7aGUi1Y5TOWWO2T97RsTx5DWNXTslitQ2RWhNQiWB1EVyWDzqxPAMZP4EvOT+BL9k8YXxrvXF+ALu9gX4JfZO+mX5jvsl9Xag1jr8RUcUTkMFfVM6Xs5FSq7F8ucugcZKw1Vd10VRVDKlWtZBREW7pUhYOBVKUzSSz02xFUXUPcU+2Tl1Ns7WQMRChTRePwUuVU2VKdxPQ0S1Kt0xRS2j1EUV1zl1GFg2FRShX0UfWD89Q3DtKF3MWtUKUzCVDlNE9FRE/apdROncNjToXj/U02rdOUTR2DKE2tNtZTphQE4kstZKQ0GYTEurVKVcNaPAT6SaUzma1J1TOMSd1zxWR0KwxsdzdiIUslRPSPln+ofwTicTdiYbwH1n/wf+oPHI8ADh8gHzIfRI9ej3iPgo+MHwCeH/iP8o/EH84f+B8KLxwvAC4vYM9az1Qvdi9oL4IvjC8Abs+4L5ov3C/uL8AvAj8UPwAuP0g/Oj9sP34/kD+qP7w/AMY/oD/qPwRP7j+QLxpPXE8AJk9QT4JPlE9uT7BPyk/UTwD+T9BPEl8kXzZfWF/qT2RfbG5VpuKLSwXzDExdcyXntMThBHTrZd7cZMNgUGbTxGSjYIYS4aRkV3xky8dS3fRTxeRcZEJUtq3TtFTV8yZVlfRVWs30Vk0DeVYFE+j05G1XhOTdVwUTSFhF42uwWB3UWU0DKVntY9sOWTUT3ljtE6NYFp3DU1g99FhNZubD7N8ARuXe39Bvsm/U1wbvEH9K6QAef1DvUn9872Z/eH+q76x/KqYip8zkYTx0IExl5OTVmuzkVzxkGOTk2lXWjfOfVdXzVgT0HFXWrdPkVPXEVNUDdVTaBfM8HGQGVHVjzlPaFfOKDGRSU21TGlOy7RPj9MfW8nZSdWM+zVL94whS1WTsxIpRtq3TVFE1Ex5RDdPltVDF5FAFE3hQHfNBVsz0+U9VBE/VdE8N06u1Tn30Tr1UTUXzfG1N7RMTTYUTkUw1E0suTK1zy/wHJmIH1ARscwDWAkVKFfPqSd3DiZBMl/7i2FwEQ5D2U0oKHWRLjfNP1Ac2H6ALpg8A2A/KnwQflp/on0ofFK82rwCIH1qvbK9+r/Afoq/cH66vANiv6q/8rw6/IL8yv4xfPr8AiF9KX1y/jr9ov4K/rL/WvwDgv3K/BM/+vxjPQs9kzy7PACjPks+cz6bPoM+6z+TPzs8A8M8S3zzfTt/4zyrfXN+G3wCo33rfnN+239jfwt/83wbvgHDfGu9M707vcO8y4QcCnMVLfYRMBQYGA+yEK0/WlXMNUO3zo7yEGFFqVQRRHfMBhPR0Uj1kwnz0W1T0S4BW8yz00VSsDWQchLRVvZMlRGSX1ux0B1cthFed4/xX2hVjZGRkylid4xxZamUEWS2UWcWj01jV81uWWMXTR1i9kwWM9AHXpGcGf8Bvyvk2ff5trv8ACA8qf4x/Pg9QD4J/tH9uD2SAD6oPV+V0zPRSVwVjTQ+UBM1WnVTkdEo0ZLQzYN7izASEj1WN9FVa7ZMODITWVO2Tnhxk22ZUBWMvVCVj91NqtVPBXIR6ZIRDU53jswxTHRR8hJ5SxdNnbVJNozFSZWP6UY1j27NRlQN9USVjR1Fa1QRRBaPYUE2jodxVrVCtgzVQxfPi5IR11U9lZE/ldE5NkzBO2gWjyLxUZU0t4/pMGpUUTDVjGUzlhHyXxqJb80rFo5NK7RRKXZa2JmKHSTVjmUlNo/EpSQWkRJVKjWND3JfG3QAera6fsC+6n9QvBq/4Lwo/ABw/Lj3GpUavSD9Sr3w/jq8AyN/Cr7Q/pj/oP/o/DE8eTwAwT0JPjO9OT2BPeu90T5ZPALBPok/MT95P8E8CXyRfBl8AQF9aXxxfTl+IX3pfpF++XwDgX9JftF/uXxBvIm80b0ZvAFhvgm+Ub25vmG/6X9xv7m8AAH/SbyR/Hn84f0p/XH9+fyyoYxYiuUvt5Ez9Fu4j1U4tFE+d4yy8FLxQWu0UUYXzplFl9FItMyuOUuXkU9UUU/XkTIRrelStA+s0FF9VTZNt0CSEQFZtM7FW3YRlV+10VwWUZPR8WEUTbeGU9CVZxfMiWe0jW/hYdSPDWO3jhHyEtTN8hPPM9NJXhfPGABQP/vXG/b6P0IsODwCfEp8AXA82n0ifWp+0D36fkJ+in9VXTSO3JJSQ3IRCV2ql4/78BLz0BHlW7SOrOFaFFFXNdFVtM4G1VRUjOSSEAFVNI8dtVCWDkFRFI1hURRNTIVQFhtYys1wUbGQUrTYE9P5SHaRSxZRSJqVjWlJthPzk69x3LoJtcKwUOFHF8wJRpZPby1DNI5VQbZNdUGZtQydQpYTkFFpPLTPb7k51I4NO7eMUTmw1hLR0SE11I+NMdSPLY0zl5Eyd5qZiOktmbZPdSuWUNLQZSkUUbEwn3hKqSaWTC0rF8wOCSj30JCcuNW5Nni2mLwCwv8ov1L/uL/i/Cs8cx2Y9AB7PWD9qP2zPfs+YP8o/nM8Axs/Yz+rP/M8O3yDfMt9E3wCub6hvet+Mf27fkN9qf6zfAJbfyN/63wzvFu/Y3yLvZO8ARu9Q7zrvnO+u75Dvyu/s7wDm7wj/Kv8U/z7/2O86/2z/AIb/eP+i/7z/rv/Y//L/BA+AFg84DyoPXA9OD3ALJpKA1UttE948xK6sdKVNNFW0vHSm5BRKUJ0E1HRbUFFFI8hRJbRSBROtr3wUIVO1pFMVIwlmPKSYVAUU/JR8Vd2kVgSkYVa9w9M8hEBslM2t7IQxWOUUVBT6WFalkytZ5XRZbZPtZIRbtVi9c3ZYbYRYFSMF6USEztyHFp+4iyaVph0A7o/wHyKfDC8mLzgvSi+snyBeL4Avki+kJ55zV+0E5BRZgUwVvCTvVl3zquSUrWnslChW3QPo/JSsZVW9xFXFdAQ081QNg7O6VGW0FBRJVI2DE61UVYPcU42Do1ykXq1T3QMoU2XD8XSkullS5aSEpEtS/XMV7HRb3lFNs5dRLRRRDYNDKlEVNMx3TrPUBVDts60YtDSnTz0UTyWETmy1dh4iAE7dA5hNHYOrL00dpExNs0cMROdVS020SzWkS32ESg20hjREA0rtBEy3diNMtCc1Sq0ESnUjHUstpGTHAK7Nlr2+v7BP0r/UT+6/+E8ACl9Ezy5fOMtmz2Bfcl+EXwCmz5hbll+4X4rv7F/OX/hfACJvNG9m/2D/gg9sb2ZveG8Amm+sb4Zv2G/qb/xvFn/IbwAyfwR/Zg94f4p/ZH+Wf2B/AKJ/1H/uf7B/Ao8sjyaPOI8ASo9cj26PwH+Kj5yPto/gjwDKj/yP7o8QnyqfpI8Wn1CfbEqZniKLS92TDEydM0vqTD2kTd2mdiINtKTThVBdFMwEbpQ04VFqRWNXdKTKhDQ+U900rVPVE0JU7aO0LKQoVVU9s5kcpAnkJHncJFXqNBRzvCTfpCRLjBSbslg9MwxZZRYOYhO1WUWz4YQUllh9M1UWfBQVWHWkV+2U1B/OHQC+r9Crzh8ALwK/HC8WL1AvgFovTL9Ov6Avkr+kv1YTV6olQ2E0tCB8tN3cJJra5CRZ7CQYVq0z3FXW/TOPVb0DVhwUHFXWDaPkVEUUVMVDdVS2rTM8VL0DBlT9M7+1U50zigSkUlN1kxpa/ATldDSrUoUUUs0DWz5SnTP6UdUUUa0zW4xRDaNUURVTHow0s+dQ7QTENHhQfTM1rVAlo/lPjcRPNTMjrU99M7VOdTROXcRN1j0zfE1dFEx9M5VMlhVTLkyls8vkR6ayC1jERGtAnjJKSjUUSd0za5BJjcRJ3QPYSTXWBAZDPNQzxEf+X5BPok+s3wC+T+BP6k+U3xZfGO8i4Y7dAI5dNl9YX3LvhO8Gb4jbDm8AgN/C7+zv/u8Q/yL/NP9unwBA/2qfZP9m/5D/qv+0/67/AOD/2v/0/wYP6P9y/zQPXg8AWA86/3wPng+oD7oP1A/WDwCIDwIfLB8eHxAfSh90Hz4fAIAfqh9cH74f4B/SH/wfth+AGC8qLzwvRi9wL1Ip7yKctlQkOkzN0yVNpSRO2l1ET1UjKlBl46FQtuUTF1FVI4pR/TP/tpTEdFLlE+dS5bRTtO0kRMRaHMTNVHXEVdpVpFXd4yNW5ROXVrZ9MwVXHeOOV/Uz+NbspGJYBURYnTMaWdJdRFk9RHSk0VSkgli2DaNEWN3jA1jlE9eSRDTI7Kdm4sHkr1cixADUr6Y/EL/6PwxPJr8gT0JPQFRPpr94T4pPnE8mork0RNWQ7KRSxLQRZETNVoqVlFYVo0jktCugjsLMbVU1Q4BV5RNHVR3jTQ4UxNRUlSQ0xGY8xFsvVGUz91Pd47NUxK16PFRDU12kU32j1lp0xJ7sJGdSZeMxZMRb61HVw7NRZUN9pMSVR9wkD9Qk2sQnViJq1swkJ1Dto+LcxHVPWgXjCLwkmk5F0zDsxGvFTcW0TTVD4EwVo214BNQVTEXTsEutw61PHGTvSv20SuVUSlplREllM4dJHaRJZeND8UkF5CxkK2DO0kXk1wCG3Wblnt/I28azpG+Wbd7fAOjf+t/8bx59Vu9o4ybviO8Aan98f7bv2O/qH6x/rn/ofwD6fwyPHo8wj0KPhC9Oj2iPAIqPfI+ej5CPuo/Uj1aPCJ8A4o8cnxafMJ/Kj1Sfdp9InwCSn7yfnp+4n+KfrJ8Gr+ifADqvTK8erzCvaq98r46voK8Auq+sr8av2K8Cvwy/Fr8wv5BCv0y/br22Q0sFZg5zTbaNw2xOXTNqT+XEUNoVM77EVDJRDXOoUdaVIxxSvURS1WMFU6ZlM3dT7UQcVHw8xO+1VPVUVdVj1VVtw0bWNDS1ViU0V02zqlfWZTMXWEXTgHw04lhWNTMlWaUkWf3EWNXDq8NYJVN2dMQzXMT1Akw00sQ3Dk8YS94/GEvOzwDwzzpPBN8m3zjfYk9c327fUIDfkt+k12Yyt0w0gkw020JXFTP+Vk2zula09bQsNDfc1PdVXTO6tVV1M3EkxDZVrbP8tVQ1M8UMNI1U1WNVmhQ0HiRU5lPFJAQ0aq1T5SM0Uw3kUnXEUmw9NOwkV1JNwyBSXTNb2lEdM6JRrbRR5dTVUc3UUFU0UN1zk1DWndNbUNVjFcRUwk9a3XNT1FToTgXETt1zsxNO1bT8VEBNzTRMqpUjXARk+FS0l0x0LmYcZM9KjWQs9BFKZTPDp0l9NERkQ/Ce0gtKAn00Sm00HGcedX5tBn2ebwCo/8JvzP/ubwB/8v8UD0Z9ADZ/kGOOf4hrVg+AD9J/lA8Atg/ID9oP7A/+D8B/sg98vwBOv1gfah9MHz4feL+KH6wfALYfsB/SH+Qf9h8QLzIvRC8A/h9QL3IvhC+OL5gvsi/MLwDuL+gvCj8cP84vOD8yP2w/AE4/wC+KP6w/nj/gP7I/7D8ABk8YTypPNE82T2BPSkFm8muDSy3j3hwErkzF85ulTSVTpk6F5NRUaG1QrbPcUE3DUFEN863IpFQ6UlXTrXRUIbVTxfOV9EQlVAUDmNY0VAdVRURVBcPsVbZV011WVdPNVgXDPFTEx1bSLXzElnzE9lzHWg5jWaUj51gd07BUxG1iVMQiWJWz6VcVAwvOVyXDxsTHpl/Iw57FAMZVrl/gW+bN5s8QbyLfJG9ARm9Yb1rZXm9ob6LfV/3TtbG0ZHE8ZDBXrbPsatTUqtzUZ+TUJ1YN81XoDOSsHMRl9NQq/NRr8VT11FQt84FUlbO1SRx0EQTE3FMV9FO2LeNeUw3zKFM9Y/C1UgUDuOxEgVK9tFLWTeMUUiX0UUXDl1FWLfNhUQV0USUT88RENby85IXEtE5Q/bSk5KunTzVUT5VUTt1kTraVY/1NTeOUTQUDKC1NtbOqTMXUTJVGPmK1gJS0GXREukpFQ1q2LIT6SS3jnkmts4y1Sf3TwVT0K0qlREoG/dMhSyVUJB+G/5j/yvEAFsOsh7b/yP/ajwQP/o8QnwAin2QPNp1eD3APep+MnyYfABgfqp/Un8af4J+inxyvZk8AcE8qr2SvRq9or3qvlK+mrwC4r9KvxK/er/CvCr80v/6vAEi/Gr9sv4a/eL+iv7S/xr8A4L/qvwTPNr8YzyLPTM9WzwBwzzLPhM+Gz6jPys/cz7bPABDf+s8k3y7fKN8a30TXnmJti0QEEUwFc+pM1eStTSWT7k59cw+s5INtUPWD+FB9c29RZfPR45Tkc+AGcspk5D5TZs1D0FMFhDTktlRNdFVVJXOZFFQKLFR91GSr6lbNg3W0ZOGkZEu2fFSyWJ3jDllVhFli5eRZPeRMV2ZSVVjl5AlYPeY+0srkVxZvQGPmXwD4Xwpv7O8ebzhrPm8w/5pvQDz/Vv1u/6BvkvG+crmU96o+0pq0ZGEk9CCU5NqpVgVU3GRX1PQY1GTarVV9c49VrUNW9GQctVXNU+Q0dKxUNeRU2s1jPATkBlR9c79TWgVzivzUUlM90xr0RFnl5EeuQnZSlUM+5NSr+lHdVFFFhFHNU1Q1USWTHoR051CdRMTUa3hQjUMzvHT5T0WEtU/F9E+Nc7FOReRO2j3kTe1jeE2No/dMWmVTlZzUKkwNU8fsh7AOU8yEY4DOgkVKFaPTrUnNQ5BJ/QRJNXRJVgVzSkqN88s0FDPMhwAWrUadlo+oi76P0I/SHyyfAPYfCC8aL2yXNi1On1gvai8AfC8Or5Cvsi+cL74v0C/6LwAMPx4/MD9CP3zfTj9gP3o/AIw/lj+QP6o/vD/eP8g/8j8AFE8uT0BPSk9sTxZPWE+STwCkT75PsE/aTwRfzk8gXxpfADRfXl9wX0pffF8uX6Bfil8AxF/eX+hf+l8kbzZvEG9Kb1hUb2Zl93KcS20ETMUTqSX0ddx0J8x0LLQEo6VQZTMXhAeuggF0dHQqXHTobHRbTATqRHUcdGvRVO1zRPz0tlVlMzUn1PwHJPSQV3UEvORrYlgNFFiVcxpZrWTaXHQHZOTTWO1zhFjWZTNHWMUTBXx011cC7QPInO/e5d7lxu3Gf+DrAJ7v+H8q/wSPNv9Aj3r/lP8gdo+Ij5qPNHdGA1e11GSEm81WpfOJVlUU1IQJ1izkylX104AcdEdVqh0jDgwE1BQEnATkZrY0BC9UHRP3U+0js9pMBHo0lENTtWMMU9oF49ZsBJ5SZTNnUmotgzDsZOvU1LNRJeTWnARHUbXUUeUT2FDWldOhUGVjasRkJ1Da/WPe1ARxT+UTCE/atfRO9dMwTsUTxU02ZYNdTS2D4EztBPwEqxVMzWOsjNRLJCTuWUo9BFwUK0plhEkdE2uHSV2USZXT8UnNYwtsSjUD7ywV3BfmLY4fALgfqh+0r9Yf2K/qH/yvDr8AKC9KIe4lNi2OL2C/cr+EvwDuLZ6/8C+6v9y/xr/YvxLPAGRvJs84z0rPbM9Wz4DPks8ApM+2z3jP0s/sz/7PYG8i3wAU3z7fWN9i33zfRt+Q36LfANTfxt/o39LfBO8u7/jfSu8AVO9e73Dvgu+c76bvmO/K7wDk7+7vAP8q/xT/Pv8w/3L/0Uul9JS1nGRlpGRoTmwdlMyUSFDNY7xQ3ZRtUWUDplGdgxtSHbMbjlIFwwNT3WRUlDMA1gYSelRlg+00BF9V2v1jzhQEPlYNA69WspUEVyUU3HQRWO0EWLYds95YvXMiWT0TILVZ9QRYraPBWLUDc9Z0BDNYBaP1vHTSV0Idk8bsf551nnXP4sSsDwDOD/B/8g8EHy6PIItGj0gfQGqPXB9+H5AfmhGOkrfcdK2BvHRCV/1j/uyEurYsdHdW1dM3VpVz+K1VtWO8VQXEVZVzONoUBP4slMdU/WOOVFaVc1hUXQRU5WRTvWRqTJRs7PQ0/GT+Uk10WmyUkORkWFJVBFK1Y6vcUXVzpJSUb5yUOLVR9YMA1PTLUMWjlalQ7ZTEZVCVBE/V01e1Tx2kTjUTgE4FwxO1Tg2kTX2TQ029dEyqtWNc/CT81OSXlLQzzUsNA89KRbQkNBFKYi2TpzynJgNUpAxKHZMthiykC0t1c1Qkt3avAIivuq+sr76v4K/aPyS//j8AEE8yuRZNPr84v1JPXE+OvwAIzwLPrE/W38BP0k8EX9bvANDvOl9MXyZfWF9qX4Rfll8AUP+iX7xf3l+oX/pfBG8mbwAQb0JvZG9eb4BvSm+kb5ZvANhvkm/sb/Zv8G8KfzR/Fn8AKH/ib3R/Tn+Yf6J/xH+ufwDgf/J/BI8ejxCPOo9Mj16FUtYjS72UNESunPTlpPRV6OSU5cyUaLyVULUDbVLM9MZRXYM6UlWjbczc9D5TrTOxU8UzrSUsJJhUTZRVVaN8tVUdpFWVE3tWLSRWsq3zVrwHdhItWK3zlppElPaEBCVZBZRclNypWEWkVARiVAVYjfPpJVcVQ868D7YSwbQPvg8AyJ+imaYN5p0WHygfGq88r6B2H3AbTq9wH5ofV3VTp1VXrTNxLKQwjKTtzBTVqtQUZySUGMwU2lXWDQOfVcU0Vf3zKlVarTPx/PS6VLUUVE0zazxU7fMEFCTOUw00tkwkXlMNIydTLaPwtmQkuFKt83ZSHQRS2nVTB1wk0FENI5dR2qWTYdT0K1H1Q/NQ2iUEUO0zeFCtM0FQWo3zCbwkpk89IzzMJNvOTjUjY06tM+FN2kUETQ0DD03986pMor0UTI2GhoWO8hmsNKFVSq20Sp2ESY3zmTw3VsYyxUmNtEr1tErdFADEN/ZNLk22P6g/ks/EP87PAPA/8s8E3xbfKEtmT5hLPk0AZt943/pJ9k/oT6LfvN/G3wDY3wLvFO9ejzjvSu9c727vACjvgu+M757vKI+y79zv9u8AyO8C/zT/Fv9I/zL/bP9m/wB4/5r/tP/G/9D/4v/8/57/ABgPKg88D2YPQA9aD4QPTg8AoA+6D9QPxg/wD5oPFB8mHwDgCw</prop>
			</obj>
			<obj name="Protocol" class="HTCProtocol" version="1">
				<prop name="Created">2016-05-06T14:28:38.710</prop>
				<prop name="LastModified">2016-05-06T14:28:54.910</prop>
				<obj name="Programs" class="HTCRunProgramList" version="5">
					<list name="emlist" count="2">
						<obj name="item" class="HTCRunProgram" version="1">
							<prop name="name">Program</prop>
							<prop name="Cycles">1</prop>
							<prop name="AnalysisMode">None</prop>
							<obj name="Segments" class="TEMRunSegmentList" version="1">
								<list name="emlist" count="1">
									<obj name="item" class="HTCRunSegment" version="2">
										<prop name="Hold">180</prop>
										<prop name="Slope">4.4</prop>
										<prop name="StepDelay">0</prop>
										<prop name="StepSize">0</prop>
										<prop name="Target">95</prop>
										<prop name="Target2">0</prop>
										<prop name="AcquisitionMode">0</prop>
										<prop name="AcqPerDegree">5</prop>
									</obj>
								</list>
							</obj>
						</obj>
						<obj name="item" class="HTCRunProgram" version="1">
							<prop name="name">Program</prop>
							<prop name="Cycles">50</prop>
							<prop name="AnalysisMode">Quantification</prop>
							<obj name="Segments" class="TEMRunSegmentList" version="1">
								<list name="emlist" count="2">
									<obj name="item" class="HTCRunSegment" version="2">
										<prop name="Hold">15</prop>
										<prop name="Slope">4.4</prop>
										<prop name="StepDelay">0</prop>
										<prop name="StepSize">0</prop>
										<prop name="Target">95</prop>
										<prop name="Target2">0</prop>
										<prop name="AcquisitionMode">0</prop>
										<prop name="AcqPerDegree">5</prop>
									</obj>
									<obj name="item" class="HTCRunSegment" version="2">
										<prop name="Hold">60</prop>
										<prop name="Slope">2.2</prop>
										<prop name="StepDelay">0</prop>
										<prop name="StepSize">0</prop>
										<prop name="Target">55</prop>
										<prop name="Target2">0</prop>
										<prop name="AcquisitionMode">1</prop>
										<prop name="AcqPerDegree">5</prop>
									</obj>
								</list>
							</obj>
						</obj>
					</list>
					<list name="AnalysisModes" count="4">
						<item>None</item>
						<item>Quantification</item>
						<item>Melting Curves</item>
						<item>Color Compensation</item>
					</list>
					<prop name="ChannelCount">4</prop>
					<prop name="InstrumentSubclass">HTC_VER_10</prop>
					<obj name="Container" class="HTCBlockType" version="1">
						<prop name="Id">bt96S</prop>
						<prop name="RowCount">8</prop>
						<prop name="ColCount">12</prop>
						<prop name="OvershootDnDelay">10</prop>
						<prop name="OvershootUpDelay">10</prop>
						<prop name="RampRateMaxDn">2.2</prop>
						<prop name="RampRateMaxUp">4.4</prop>
						<prop name="ReactionVolMin">10</prop>
						<prop name="ReactionVolMax">100</prop>
						<prop name="ReactionVolDefault">20</prop>
						<prop name="HorVertCrosstalkCoefficient">0.0003</prop>
						<prop name="DiagCrosstalkCoefficent">0.0001</prop>
					</obj>
					<prop name="MaxPositionsToSeek">96</prop>
					<obj name="DetectionFormats" class="DetectionFormats" version="2">
						<list name="emlist" count="14">
							<obj name="item" class="HTCDetectionFormat" version="1">
								<list name="emlist" count="1">
									<obj name="item" class="HTCChannel" version="2">
										<prop name="name">SYBR Green I / HRM Dye</prop>
										<prop name="Active">1</prop>
										<prop name="EmissionWL">510</prop>
										<prop name="ExcitationWL">465</prop>
										<prop name="IntgrTime">250</prop>
										<prop name="MaxIntgrTime">1000</prop>
										<prop name="MeltFactor">1.2</prop>
										<prop name="QuantFactor">30</prop>
									</obj>
								</list>
								<prop name="name">SYBR Green I / HRM Dye</prop>
								<prop name="Active">1</prop>
								<prop name="DefChannelNdx">0</prop>
								<prop name="DenominatorNdx">-1</prop>
								<prop name="ReadOnly">0</prop>
								<list name="EmissionWLAvail" count="6">
									<item>488</item>
									<item>510</item>
									<item>580</item>
									<item>610</item>
									<item>640</item>
									<item>660</item>
								</list>
								<list name="ExcitationWLAvail" count="5">
									<item>440</item>
									<item>465</item>
									<item>498</item>
									<item>533</item>
									<item>618</item>
								</list>
								<prop name="MeasuringMode">hmmDynamic</prop>
							</obj>
							<obj name="item" class="HTCDetectionFormat" version="1">
								<list name="emlist" count="1">
									<obj name="item" class="HTCChannel" version="2">
										<prop name="name">SimpleProbe</prop>
										<prop name="Active">1</prop>
										<prop name="EmissionWL">510</prop>
										<prop name="ExcitationWL">465</prop>
										<prop name="IntgrTime">250</prop>
										<prop name="MaxIntgrTime">2000</prop>
										<prop name="MeltFactor">1.2</prop>
										<prop name="QuantFactor">2</prop>
									</obj>
								</list>
								<prop name="name">SimpleProbe</prop>
								<prop name="Active">1</prop>
								<prop name="DefChannelNdx">0</prop>
								<prop name="DenominatorNdx">-1</prop>
								<prop name="ReadOnly">0</prop>
								<list name="EmissionWLAvail" count="6">
									<item>488</item>
									<item>510</item>
									<item>580</item>
									<item>610</item>
									<item>640</item>
									<item>660</item>
								</list>
								<list name="ExcitationWLAvail" count="5">
									<item>440</item>
									<item>465</item>
									<item>498</item>
									<item>533</item>
									<item>618</item>
								</list>
								<prop name="MeasuringMode">hmmDynamic</prop>
							</obj>
							<obj name="item" class="HTCDetectionFormat" version="1">
								<list name="emlist" count="1">
									<obj name="item" class="HTCChannel" version="2">
										<prop name="name">FAM</prop>
										<prop name="Active">1</prop>
										<prop name="EmissionWL">510</prop>
										<prop name="ExcitationWL">465</prop>
										<prop name="IntgrTime">250</prop>
										<prop name="MaxIntgrTime">2000</prop>
										<prop name="MeltFactor">1</prop>
										<prop name="QuantFactor">10</prop>
									</obj>
								</list>
								<prop name="name">Mono Color Hydrolysis Probe / UPL Probe</prop>
								<prop name="Active">1</prop>
								<prop name="DefChannelNdx">0</prop>
								<prop name="DenominatorNdx">-1</prop>
								<prop name="ReadOnly">0</prop>
								<list name="EmissionWLAvail" count="6">
									<item>488</item>
									<item>510</item>
									<item>580</item>
									<item>610</item>
									<item>640</item>
									<item>660</item>
								</list>
								<list name="ExcitationWLAvail" count="5">
									<item>440</item>
									<item>465</item>
									<item>498</item>
									<item>533</item>
									<item>618</item>
								</list>
								<prop name="MeasuringMode">hmmDynamic</prop>
							</obj>
							<obj name="item" class="HTCDetectionFormat" version="1">
								<list name="emlist" count="2">
									<obj name="item" class="HTCChannel" version="2">
										<prop name="name">FAM</prop>
										<prop name="Active">1</prop>
										<prop name="EmissionWL">510</prop>
										<prop name="ExcitationWL">465</prop>
										<prop name="IntgrTime">250</prop>
										<prop name="MaxIntgrTime">2000</prop>
										<prop name="MeltFactor">1</prop>
										<prop name="QuantFactor">10</prop>
									</obj>
									<obj name="item" class="HTCChannel" version="2">
										<prop name="name">VIC / HEX / Yellow555</prop>
										<prop name="Active">1</prop>
										<prop name="EmissionWL">580</prop>
										<prop name="ExcitationWL">533</prop>
										<prop name="IntgrTime">250</prop>
										<prop name="MaxIntgrTime">2000</prop>
										<prop name="MeltFactor">1</prop>
										<prop name="QuantFactor">10</prop>
									</obj>
								</list>
								<prop name="name">Dual Color Hydrolysis Probe / UPL Probe</prop>
								<prop name="Active">1</prop>
								<prop name="DefChannelNdx">0</prop>
								<prop name="DenominatorNdx">-1</prop>
								<prop name="ReadOnly">0</prop>
								<list name="EmissionWLAvail" count="6">
									<item>488</item>
									<item>510</item>
									<item>580</item>
									<item>610</item>
									<item>640</item>
									<item>660</item>
								</list>
								<list name="ExcitationWLAvail" count="5">
									<item>440</item>
									<item>465</item>
									<item>498</item>
									<item>533</item>
									<item>618</item>
								</list>
								<prop name="MeasuringMode">hmmDynamic</prop>
							</obj>
							<obj name="item" class="HTCDetectionFormat" version="1">
								<list name="emlist" count="3">
									<obj name="item" class="HTCChannel" version="2">
										<prop name="name">FAM</prop>
										<prop name="Active">1</prop>
										<prop name="EmissionWL">510</prop>
										<prop name="ExcitationWL">465</prop>
										<prop name="IntgrTime">250</prop>
										<prop name="MaxIntgrTime">2000</prop>
										<prop name="MeltFactor">1</prop>
										<prop name="QuantFactor">10</prop>
									</obj>
									<obj name="item" class="HTCChannel" version="2">
										<prop name="name">VIC / HEX / Yellow555</prop>
										<prop name="Active">1</prop>
										<prop name="EmissionWL">580</prop>
										<prop name="ExcitationWL">533</prop>
										<prop name="IntgrTime">250</prop>
										<prop name="MaxIntgrTime">2000</prop>
										<prop name="MeltFactor">1</prop>
										<prop name="QuantFactor">10</prop>
									</obj>
									<obj name="item" class="HTCChannel" version="2">
										<prop name="name">Cy 5 / Cy 5.5</prop>
										<prop name="Active">1</prop>
										<prop name="EmissionWL">660</prop>
										<prop name="ExcitationWL">618</prop>
										<prop name="IntgrTime">250</prop>
										<prop name="MaxIntgrTime">2000</prop>
										<prop name="MeltFactor">1</prop>
										<prop name="QuantFactor">10</prop>
									</obj>
								</list>
								<prop name="name">3 Color Hydrolysis Probe</prop>
								<prop name="Active">1</prop>
								<prop name="DefChannelNdx">0</prop>
								<prop name="DenominatorNdx">-1</prop>
								<prop name="ReadOnly">0</prop>
								<list name="EmissionWLAvail" count="6">
									<item>488</item>
									<item>510</item>
									<item>580</item>
									<item>610</item>
									<item>640</item>
									<item>660</item>
								</list>
								<list name="ExcitationWLAvail" count="5">
									<item>440</item>
									<item>465</item>
									<item>498</item>
									<item>533</item>
									<item>618</item>
								</list>
								<prop name="MeasuringMode">hmmDynamic</prop>
							</obj>
							<obj name="item" class="HTCDetectionFormat" version="1">
								<list name="emlist" count="4">
									<obj name="item" class="HTCChannel" version="2">
										<prop name="name">Cyan 500</prop>
										<prop name="Active">1</prop>
										<prop name="EmissionWL">488</prop>
										<prop name="ExcitationWL">440</prop>
										<prop name="IntgrTime">250</prop>
										<prop name="MaxIntgrTime">2000</prop>
										<prop name="MeltFactor">1</prop>
										<prop name="QuantFactor">10</prop>
									</obj>
									<obj name="item" class="HTCChannel" version="2">
										<prop name="name">FAM</prop>
										<prop name="Active">1</prop>
										<prop name="EmissionWL">580</prop>
										<prop name="ExcitationWL">498</prop>
										<prop name="IntgrTime">250</prop>
										<prop name="MaxIntgrTime">2000</prop>
										<prop name="MeltFactor">1</prop>
										<prop name="QuantFactor">10</prop>
									</obj>
									<obj name="item" class="HTCChannel" version="2">
										<prop name="name">Red 610</prop>
										<prop name="Active">1</prop>
										<prop name="EmissionWL">610</prop>
										<prop name="ExcitationWL">533</prop>
										<prop name="IntgrTime">250</prop>
										<prop name="MaxIntgrTime">2000</prop>
										<prop name="MeltFactor">1</prop>
										<prop name="QuantFactor">10</prop>
									</obj>
									<obj name="item" class="HTCChannel" version="2">
										<prop name="name">Cy 5 / Cy 5.5</prop>
										<prop name="Active">1</prop>
										<prop name="EmissionWL">660</prop>
										<prop name="ExcitationWL">618</prop>
										<prop name="IntgrTime">250</prop>
										<prop name="MaxIntgrTime">2000</prop>
										<prop name="MeltFactor">1</prop>
										<prop name="QuantFactor">10</prop>
									</obj>
								</list>
								<prop name="name">4 Color Hydrolysis Probe</prop>
								<prop name="Active">1</prop>
								<prop name="DefChannelNdx">0</prop>
								<prop name="DenominatorNdx">-1</prop>
								<prop name="ReadOnly">0</prop>
								<list name="EmissionWLAvail" count="6">
									<item>488</item>
									<item>510</item>
									<item>580</item>
									<item>610</item>
									<item>640</item>
									<item>660</item>
								</list>
								<list name="ExcitationWLAvail" count="5">
									<item>440</item>
									<item>465</item>
									<item>498</item>
									<item>533</item>
									<item>618</item>
								</list>
								<prop name="MeasuringMode">hmmDynamic</prop>
							</obj>
							<obj name="item" class="HTCDetectionFormat" version="1">
								<list name="emlist" count="1">
									<obj name="item" class="HTCChannel" version="2">
										<prop name="name">Red 640</prop>
										<prop name="Active">1</prop>
										<prop name="EmissionWL">640</prop>
										<prop name="ExcitationWL">498</prop>
										<prop name="IntgrTime">250</prop>
										<prop name="MaxIntgrTime">2000</prop>
										<prop name="MeltFactor">1.2</prop>
										<prop name="QuantFactor">5</prop>
									</obj>
								</list>
								<prop name="name">Mono Color HybProbe</prop>
								<prop name="Active">1</prop>
								<prop name="DefChannelNdx">0</prop>
								<prop name="DenominatorNdx">-1</prop>
								<prop name="ReadOnly">0</prop>
								<list name="EmissionWLAvail" count="6">
									<item>488</item>
									<item>510</item>
									<item>580</item>
									<item>610</item>
									<item>640</item>
									<item>660</item>
								</list>
								<list name="ExcitationWLAvail" count="5">
									<item>440</item>
									<item>465</item>
									<item>498</item>
									<item>533</item>
									<item>618</item>
								</list>
								<prop name="MeasuringMode">hmmDynamic</prop>
							</obj>
							<obj name="item" class="HTCDetectionFormat" version="1">
								<list name="emlist" count="4">
									<obj name="item" class="HTCChannel" version="2">
										<prop name="name">Fluos</prop>
										<prop name="Active">1</prop>
										<prop name="EmissionWL">510</prop>
										<prop name="ExcitationWL">465</prop>
										<prop name="IntgrTime">250</prop>
										<prop name="MaxIntgrTime">2000</prop>
										<prop name="MeltFactor">2</prop>
										<prop name="QuantFactor">1.5</prop>
									</obj>
									<obj name="item" class="HTCChannel" version="2">
										<prop name="name">Red 610</prop>
										<prop name="Active">1</prop>
										<prop name="EmissionWL">610</prop>
										<prop name="ExcitationWL">498</prop>
										<prop name="IntgrTime">250</prop>
										<prop name="MaxIntgrTime">2000</prop>
										<prop name="MeltFactor">1.2</prop>
										<prop name="QuantFactor">5</prop>
									</obj>
									<obj name="item" class="HTCChannel" version="2">
										<prop name="name">Red 640</prop>
										<prop name="Active">1</prop>
										<prop name="EmissionWL">640</prop>
										<prop name="ExcitationWL">498</prop>
										<prop name="IntgrTime">250</prop>
										<prop name="MaxIntgrTime">2000</prop>
										<prop name="MeltFactor">1.2</prop>
										<prop name="QuantFactor">5</prop>
									</obj>
									<obj name="item" class="HTCChannel" version="2">
										<prop name="name">Cy 5 / Cy 5.5</prop>
										<prop name="Active">1</prop>
										<prop name="EmissionWL">660</prop>
										<prop name="ExcitationWL">498</prop>
										<prop name="IntgrTime">250</prop>
										<prop name="MaxIntgrTime">2000</prop>
										<prop name="MeltFactor">1.2</prop>
										<prop name="QuantFactor">5</prop>
									</obj>
								</list>
								<prop name="name">Multi Color HybProbe</prop>
								<prop name="Active">1</prop>
								<prop name="DefChannelNdx">0</prop>
								<prop name="DenominatorNdx">-1</prop>
								<prop name="ReadOnly">0</prop>
								<list name="EmissionWLAvail" count="6">
									<item>488</item>
									<item>510</item>
									<item>580</item>
									<item>610</item>
									<item>640</item>
									<item>660</item>
								</list>
								<list name="ExcitationWLAvail" count="5">
									<item>440</item>
									<item>465</item>
									<item>498</item>
									<item>533</item>
									<item>618</item>
								</list>
								<prop name="MeasuringMode">hmmDynamic</prop>
							</obj>
							<obj name="item" class="HTCDetectionFormat" version="1">
								<list name="emlist" count="4">
									<obj name="item" class="HTCChannel" version="2">
										<prop name="name">465-510</prop>
										<prop name="Active">1</prop>
										<prop name="EmissionWL">510</prop>
										<prop name="ExcitationWL">465</prop>
										<prop name="IntgrTime">250</prop>
										<prop name="MaxIntgrTime">1000</prop>
										<prop name="MeltFactor">1</prop>
										<prop name="QuantFactor">1</prop>
									</obj>
									<obj name="item" class="HTCChannel" version="2">
										<prop name="name">533-580</prop>
										<prop name="Active">1</prop>
										<prop name="EmissionWL">580</prop>
										<prop name="ExcitationWL">533</prop>
										<prop name="IntgrTime">250</prop>
										<prop name="MaxIntgrTime">1000</prop>
										<prop name="MeltFactor">1</prop>
										<prop name="QuantFactor">1</prop>
									</obj>
									<obj name="item" class="HTCChannel" version="2">
										<prop name="name">533-610</prop>
										<prop name="Active">1</prop>
										<prop name="EmissionWL">610</prop>
										<prop name="ExcitationWL">533</prop>
										<prop name="IntgrTime">250</prop>
										<prop name="MaxIntgrTime">1000</prop>
										<prop name="MeltFactor">1</prop>
										<prop name="QuantFactor">1</prop>
									</obj>
									<obj name="item" class="HTCChannel" version="2">
										<prop name="name">618-660</prop>
										<prop name="Active">1</prop>
										<prop name="EmissionWL">660</prop>
										<prop name="ExcitationWL">618</prop>
										<prop name="IntgrTime">250</prop>
										<prop name="MaxIntgrTime">1000</prop>
										<prop name="MeltFactor">1</prop>
										<prop name="QuantFactor">1</prop>
									</obj>
								</list>
								<prop name="name">SCicchitano1</prop>
								<prop name="Active">1</prop>
								<prop name="DefChannelNdx">0</prop>
								<prop name="DenominatorNdx">-1</prop>
								<prop name="ReadOnly">0</prop>
								<list name="EmissionWLAvail" count="6">
									<item>488</item>
									<item>510</item>
									<item>580</item>
									<item>610</item>
									<item>640</item>
									<item>660</item>
								</list>
								<list name="ExcitationWLAvail" count="5">
									<item>440</item>
									<item>465</item>
									<item>498</item>
									<item>533</item>
									<item>618</item>
								</list>
								<prop name="MeasuringMode">hmmDynamic</prop>
							</obj>
							<obj name="item" class="HTCDetectionFormat" version="1">
								<list name="emlist" count="2">
									<obj name="item" class="HTCChannel" version="2">
										<prop name="name">465-510</prop>
										<prop name="Active">1</prop>
										<prop name="EmissionWL">510</prop>
										<prop name="ExcitationWL">465</prop>
										<prop name="IntgrTime">250</prop>
										<prop name="MaxIntgrTime">1000</prop>
										<prop name="MeltFactor">1</prop>
										<prop name="QuantFactor">1</prop>
									</obj>
									<obj name="item" class="HTCChannel" version="2">
										<prop name="name">498-580</prop>
										<prop name="Active">1</prop>
										<prop name="EmissionWL">580</prop>
										<prop name="ExcitationWL">498</prop>
										<prop name="IntgrTime">250</prop>
										<prop name="MaxIntgrTime">1000</prop>
										<prop name="MeltFactor">1</prop>
										<prop name="QuantFactor">1</prop>
									</obj>
								</list>
								<prop name="name">VIC and FAM</prop>
								<prop name="Active">1</prop>
								<prop name="DefChannelNdx">0</prop>
								<prop name="DenominatorNdx">-1</prop>
								<prop name="ReadOnly">0</prop>
								<list name="EmissionWLAvail" count="6">
									<item>488</item>
									<item>510</item>
									<item>580</item>
									<item>610</item>
									<item>640</item>
									<item>660</item>
								</list>
								<list name="ExcitationWLAvail" count="5">
									<item>440</item>
									<item>465</item>
									<item>498</item>
									<item>533</item>
									<item>618</item>
								</list>
								<prop name="MeasuringMode">hmmDynamic</prop>
							</obj>
							<obj name="item" class="HTCDetectionFormat" version="1">
								<list name="emlist" count="2">
									<obj name="item" class="HTCChannel" version="2">
										<prop name="name">533-580</prop>
										<prop name="Active">1</prop>
										<prop name="EmissionWL">580</prop>
										<prop name="ExcitationWL">533</prop>
										<prop name="IntgrTime">250</prop>
										<prop name="MaxIntgrTime">1000</prop>
										<prop name="MeltFactor">1</prop>
										<prop name="QuantFactor">1</prop>
									</obj>
									<obj name="item" class="HTCChannel" version="2">
										<prop name="name">465-510</prop>
										<prop name="Active">1</prop>
										<prop name="EmissionWL">510</prop>
										<prop name="ExcitationWL">465</prop>
										<prop name="IntgrTime">250</prop>
										<prop name="MaxIntgrTime">1000</prop>
										<prop name="MeltFactor">1</prop>
										<prop name="QuantFactor">1</prop>
									</obj>
								</list>
								<prop name="name">RLB</prop>
								<prop name="Active">1</prop>
								<prop name="DefChannelNdx">0</prop>
								<prop name="DenominatorNdx">-1</prop>
								<prop name="ReadOnly">0</prop>
								<list name="EmissionWLAvail" count="6">
									<item>488</item>
									<item>510</item>
									<item>580</item>
									<item>610</item>
									<item>640</item>
									<item>660</item>
								</list>
								<list name="ExcitationWLAvail" count="5">
									<item>440</item>
									<item>465</item>
									<item>498</item>
									<item>533</item>
									<item>618</item>
								</list>
								<prop name="MeasuringMode">hmmDynamic</prop>
							</obj>
							<obj name="item" class="HTCDetectionFormat" version="1">
								<list name="emlist" count="0">
								</list>
								<prop name="name">New Format 1</prop>
								<prop name="Active">1</prop>
								<prop name="DefChannelNdx">-1</prop>
								<prop name="DenominatorNdx">-1</prop>
								<prop name="ReadOnly">0</prop>
								<list name="EmissionWLAvail" count="6">
									<item>488</item>
									<item>510</item>
									<item>580</item>
									<item>610</item>
									<item>640</item>
									<item>660</item>
								</list>
								<list name="ExcitationWLAvail" count="5">
									<item>440</item>
									<item>465</item>
									<item>498</item>
									<item>533</item>
									<item>618</item>
								</list>
								<prop name="MeasuringMode">hmmDynamic</prop>
							</obj>
							<obj name="item" class="HTCDetectionFormat" version="1">
								<list name="emlist" count="4">
									<obj name="item" class="HTCChannel" version="2">
										<prop name="name">618-660</prop>
										<prop name="Active">1</prop>
										<prop name="EmissionWL">660</prop>
										<prop name="ExcitationWL">618</prop>
										<prop name="IntgrTime">250</prop>
										<prop name="MaxIntgrTime">1000</prop>
										<prop name="MeltFactor">1</prop>
										<prop name="QuantFactor">1</prop>
									</obj>
									<obj name="item" class="HTCChannel" version="2">
										<prop name="name">498-580</prop>
										<prop name="Active">1</prop>
										<prop name="EmissionWL">580</prop>
										<prop name="ExcitationWL">498</prop>
										<prop name="IntgrTime">250</prop>
										<prop name="MaxIntgrTime">1000</prop>
										<prop name="MeltFactor">1</prop>
										<prop name="QuantFactor">1</prop>
									</obj>
									<obj name="item" class="HTCChannel" version="2">
										<prop name="name">533-580</prop>
										<prop name="Active">1</prop>
										<prop name="EmissionWL">580</prop>
										<prop name="ExcitationWL">533</prop>
										<prop name="IntgrTime">250</prop>
										<prop name="MaxIntgrTime">1000</prop>
										<prop name="MeltFactor">1</prop>
										<prop name="QuantFactor">1</prop>
									</obj>
									<obj name="item" class="HTCChannel" version="2">
										<prop name="name">465-510</prop>
										<prop name="Active">1</prop>
										<prop name="EmissionWL">510</prop>
										<prop name="ExcitationWL">465</prop>
										<prop name="IntgrTime">250</prop>
										<prop name="MaxIntgrTime">1000</prop>
										<prop name="MeltFactor">1</prop>
										<prop name="QuantFactor">1</prop>
									</obj>
								</list>
								<prop name="name">Borowsky_2</prop>
								<prop name="Active">1</prop>
								<prop name="DefChannelNdx">0</prop>
								<prop name="DenominatorNdx">-1</prop>
								<prop name="ReadOnly">0</prop>
								<list name="EmissionWLAvail" count="6">
									<item>488</item>
									<item>510</item>
									<item>580</item>
									<item>610</item>
									<item>640</item>
									<item>660</item>
								</list>
								<list name="ExcitationWLAvail" count="5">
									<item>440</item>
									<item>465</item>
									<item>498</item>
									<item>533</item>
									<item>618</item>
								</list>
								<prop name="MeasuringMode">hmmDynamic</prop>
							</obj>
							<obj name="item" class="HTCDetectionFormat" version="1">
								<list name="emlist" count="20">
									<obj name="item" class="HTCChannel" version="2">
										<prop name="name">440-488</prop>
										<prop name="Active">0</prop>
										<prop name="EmissionWL">488</prop>
										<prop name="ExcitationWL">440</prop>
										<prop name="IntgrTime">250</prop>
										<prop name="MaxIntgrTime">1000</prop>
										<prop name="MeltFactor">1</prop>
										<prop name="QuantFactor">1</prop>
									</obj>
									<obj name="item" class="HTCChannel" version="2">
										<prop name="name">440-510</prop>
										<prop name="Active">0</prop>
										<prop name="EmissionWL">510</prop>
										<prop name="ExcitationWL">440</prop>
										<prop name="IntgrTime">250</prop>
										<prop name="MaxIntgrTime">1000</prop>
										<prop name="MeltFactor">1</prop>
										<prop name="QuantFactor">1</prop>
									</obj>
									<obj name="item" class="HTCChannel" version="2">
										<prop name="name">440-580</prop>
										<prop name="Active">0</prop>
										<prop name="EmissionWL">580</prop>
										<prop name="ExcitationWL">440</prop>
										<prop name="IntgrTime">250</prop>
										<prop name="MaxIntgrTime">1000</prop>
										<prop name="MeltFactor">1</prop>
										<prop name="QuantFactor">1</prop>
									</obj>
									<obj name="item" class="HTCChannel" version="2">
										<prop name="name">440-610</prop>
										<prop name="Active">0</prop>
										<prop name="EmissionWL">610</prop>
										<prop name="ExcitationWL">440</prop>
										<prop name="IntgrTime">250</prop>
										<prop name="MaxIntgrTime">1000</prop>
										<prop name="MeltFactor">1</prop>
										<prop name="QuantFactor">1</prop>
									</obj>
									<obj name="item" class="HTCChannel" version="2">
										<prop name="name">440-640</prop>
										<prop name="Active">0</prop>
										<prop name="EmissionWL">640</prop>
										<prop name="ExcitationWL">440</prop>
										<prop name="IntgrTime">250</prop>
										<prop name="MaxIntgrTime">1000</prop>
										<prop name="MeltFactor">1</prop>
										<prop name="QuantFactor">1</prop>
									</obj>
									<obj name="item" class="HTCChannel" version="2">
										<prop name="name">440-660</prop>
										<prop name="Active">0</prop>
										<prop name="EmissionWL">660</prop>
										<prop name="ExcitationWL">440</prop>
										<prop name="IntgrTime">250</prop>
										<prop name="MaxIntgrTime">1000</prop>
										<prop name="MeltFactor">1</prop>
										<prop name="QuantFactor">1</prop>
									</obj>
									<obj name="item" class="HTCChannel" version="2">
										<prop name="name">465-510</prop>
										<prop name="Active">1</prop>
										<prop name="EmissionWL">510</prop>
										<prop name="ExcitationWL">465</prop>
										<prop name="IntgrTime">250</prop>
										<prop name="MaxIntgrTime">1000</prop>
										<prop name="MeltFactor">1</prop>
										<prop name="QuantFactor">1</prop>
									</obj>
									<obj name="item" class="HTCChannel" version="2">
										<prop name="name">465-580</prop>
										<prop name="Active">0</prop>
										<prop name="EmissionWL">580</prop>
										<prop name="ExcitationWL">465</prop>
										<prop name="IntgrTime">250</prop>
										<prop name="MaxIntgrTime">1000</prop>
										<prop name="MeltFactor">1</prop>
										<prop name="QuantFactor">1</prop>
									</obj>
									<obj name="item" class="HTCChannel" version="2">
										<prop name="name">465-610</prop>
										<prop name="Active">0</prop>
										<prop name="EmissionWL">610</prop>
										<prop name="ExcitationWL">465</prop>
										<prop name="IntgrTime">250</prop>
										<prop name="MaxIntgrTime">1000</prop>
										<prop name="MeltFactor">1</prop>
										<prop name="QuantFactor">1</prop>
									</obj>
									<obj name="item" class="HTCChannel" version="2">
										<prop name="name">465-640</prop>
										<prop name="Active">0</prop>
										<prop name="EmissionWL">640</prop>
										<prop name="ExcitationWL">465</prop>
										<prop name="IntgrTime">250</prop>
										<prop name="MaxIntgrTime">1000</prop>
										<prop name="MeltFactor">1</prop>
										<prop name="QuantFactor">1</prop>
									</obj>
									<obj name="item" class="HTCChannel" version="2">
										<prop name="name">465-660</prop>
										<prop name="Active">0</prop>
										<prop name="EmissionWL">660</prop>
										<prop name="ExcitationWL">465</prop>
										<prop name="IntgrTime">250</prop>
										<prop name="MaxIntgrTime">1000</prop>
										<prop name="MeltFactor">1</prop>
										<prop name="QuantFactor">1</prop>
									</obj>
									<obj name="item" class="HTCChannel" version="2">
										<prop name="name">498-580</prop>
										<prop name="Active">1</prop>
										<prop name="EmissionWL">580</prop>
										<prop name="ExcitationWL">498</prop>
										<prop name="IntgrTime">250</prop>
										<prop name="MaxIntgrTime">1000</prop>
										<prop name="MeltFactor">1</prop>
										<prop name="QuantFactor">1</prop>
									</obj>
									<obj name="item" class="HTCChannel" version="2">
										<prop name="name">498-610</prop>
										<prop name="Active">0</prop>
										<prop name="EmissionWL">610</prop>
										<prop name="ExcitationWL">498</prop>
										<prop name="IntgrTime">250</prop>
										<prop name="MaxIntgrTime">1000</prop>
										<prop name="MeltFactor">1</prop>
										<prop name="QuantFactor">1</prop>
									</obj>
									<obj name="item" class="HTCChannel" version="2">
										<prop name="name">498-640</prop>
										<prop name="Active">0</prop>
										<prop name="EmissionWL">640</prop>
										<prop name="ExcitationWL">498</prop>
										<prop name="IntgrTime">250</prop>
										<prop name="MaxIntgrTime">1000</prop>
										<prop name="MeltFactor">1</prop>
										<prop name="QuantFactor">1</prop>
									</obj>
									<obj name="item" class="HTCChannel" version="2">
										<prop name="name">498-660</prop>
										<prop name="Active">0</prop>
										<prop name="EmissionWL">660</prop>
										<prop name="ExcitationWL">498</prop>
										<prop name="IntgrTime">250</prop>
										<prop name="MaxIntgrTime">1000</prop>
										<prop name="MeltFactor">1</prop>
										<prop name="QuantFactor">1</prop>
									</obj>
									<obj name="item" class="HTCChannel" version="2">
										<prop name="name">533-580</prop>
										<prop name="Active">1</prop>
										<prop name="EmissionWL">580</prop>
										<prop name="ExcitationWL">533</prop>
										<prop name="IntgrTime">250</prop>
										<prop name="MaxIntgrTime">1000</prop>
										<prop name="MeltFactor">1</prop>
										<prop name="QuantFactor">1</prop>
									</obj>
									<obj name="item" class="HTCChannel" version="2">
										<prop name="name">533-610</prop>
										<prop name="Active">0</prop>
										<prop name="EmissionWL">610</prop>
										<prop name="ExcitationWL">533</prop>
										<prop name="IntgrTime">250</prop>
										<prop name="MaxIntgrTime">1000</prop>
										<prop name="MeltFactor">1</prop>
										<prop name="QuantFactor">1</prop>
									</obj>
									<obj name="item" class="HTCChannel" version="2">
										<prop name="name">533-640</prop>
										<prop name="Active">0</prop>
										<prop name="EmissionWL">640</prop>
										<prop name="ExcitationWL">533</prop>
										<prop name="IntgrTime">250</prop>
										<prop name="MaxIntgrTime">1000</prop>
										<prop name="MeltFactor">1</prop>
										<prop name="QuantFactor">1</prop>
									</obj>
									<obj name="item" class="HTCChannel" version="2">
										<prop name="name">533-660</prop>
										<prop name="Active">0</prop>
										<prop name="EmissionWL">660</prop>
										<prop name="ExcitationWL">533</prop>
										<prop name="IntgrTime">250</prop>
										<prop name="MaxIntgrTime">1000</prop>
										<prop name="MeltFactor">1</prop>
										<prop name="QuantFactor">1</prop>
									</obj>
									<obj name="item" class="HTCChannel" version="2">
										<prop name="name">618-660</prop>
										<prop name="Active">1</prop>
										<prop name="EmissionWL">660</prop>
										<prop name="ExcitationWL">618</prop>
										<prop name="IntgrTime">250</prop>
										<prop name="MaxIntgrTime">1000</prop>
										<prop name="MeltFactor">1</prop>
										<prop name="QuantFactor">1</prop>
									</obj>
								</list>
								<prop name="name">Borowsky</prop>
								<prop name="Active">1</prop>
								<prop name="DefChannelNdx">15</prop>
								<prop name="DenominatorNdx">-1</prop>
								<prop name="ReadOnly">0</prop>
								<list name="EmissionWLAvail" count="6">
									<item>488</item>
									<item>510</item>
									<item>580</item>
									<item>610</item>
									<item>640</item>
									<item>660</item>
								</list>
								<list name="ExcitationWLAvail" count="5">
									<item>440</item>
									<item>465</item>
									<item>498</item>
									<item>533</item>
									<item>618</item>
								</list>
								<prop name="MeasuringMode">hmmDynamic</prop>
							</obj>
						</list>
						<prop name="DefFormatName">Borowsky</prop>
					</obj>
					<list name="AcquisitionModes" count="4">
						<item>None</item>
						<item>Single</item>
						<item>Continuous</item>
						<item>Step</item>
					</list>
					<prop name="SeekTemp">30</prop>
					<prop name="SampleVolume">10</prop>
					<prop name="PlateID">B0210088</prop>
				</obj>
			</obj>
			<prop name="CompletedProgramNo">3</prop>
			<prop name="StopPoint">3</prop>
			<prop name="CarouselConstMoved">0</prop>
		</obj>
		<obj name="AnlsAndSampleInfo" class="AnlsAndSampleInfo" version="1">
			<obj name="AnlsPropTypes" class="PropertyTypeList" version="1">
				<list name="emlist" count="3">
					<obj name="item" class="SamplePropType" version="1">
						<prop name="name">Units</prop>
						<prop name="PropClass">QuantUnitsProp</prop>
						<prop name="IsChannelProperty">0</prop>
						<prop name="SelectorOrder">0</prop>
						<prop name="ShowInSelector">0</prop>
						<prop name="ShowInTable">0</prop>
						<prop name="TableOrder">0</prop>
					</obj>
					<obj name="item" class="SamplePropType" version="1">
						<prop name="name">ExtRef</prop>
						<prop name="PropClass">RQExtRefProp</prop>
						<prop name="IsChannelProperty">0</prop>
						<prop name="SelectorOrder">0</prop>
						<prop name="ShowInSelector">0</prop>
						<prop name="ShowInTable">0</prop>
						<prop name="TableOrder">0</prop>
					</obj>
					<obj name="item" class="SamplePropType" version="1">
						<prop name="name">Endpt External Experiment</prop>
						<prop name="PropClass">EndptGenoExtExp</prop>
						<prop name="IsChannelProperty">0</prop>
						<prop name="SelectorOrder">0</prop>
						<prop name="ShowInSelector">0</prop>
						<prop name="ShowInTable">0</prop>
						<prop name="TableOrder">0</prop>
					</obj>
				</list>
			</obj>
			<obj name="SamplePropTypes" class="PropertyTypeList" version="1">
				<list name="emlist" count="26">
					<obj name="item" class="SamplePosPropType" version="1">
						<prop name="name">Position</prop>
						<prop name="PropClass">GenSampleEditPosition</prop>
						<prop name="AnalysisClass">General</prop>
						<prop name="IsChannelProperty">0</prop>
						<prop name="SelectorOrder">0</prop>
						<prop name="ShowInSelector">0</prop>
						<prop name="ShowInTable">1</prop>
						<prop name="TableOrder">0</prop>
					</obj>
					<obj name="item" class="SamplePropType" version="1">
						<prop name="name">Color</prop>
						<prop name="PropClass">SamplePrefColor</prop>
						<prop name="AnalysisClass">General</prop>
						<prop name="IsChannelProperty">0</prop>
						<prop name="SelectorOrder">1</prop>
						<prop name="ShowInSelector">0</prop>
						<prop name="ShowInTable">1</prop>
						<prop name="TableOrder">1</prop>
					</obj>
					<obj name="item" class="SamplePropType" version="1">
						<prop name="name">Replicate of</prop>
						<prop name="PropClass">GenSampleEditReplicate</prop>
						<prop name="AnalysisClass">General</prop>
						<prop name="IsChannelProperty">0</prop>
						<prop name="SelectorOrder">2</prop>
						<prop name="ShowInSelector">0</prop>
						<prop name="ShowInTable">1</prop>
						<prop name="TableOrder">2</prop>
					</obj>
					<obj name="item" class="SamplePropType" version="1">
						<prop name="name">Sample Name</prop>
						<prop name="PropClass">GenSampleEditName</prop>
						<prop name="AnalysisClass">General</prop>
						<prop name="IsChannelProperty">0</prop>
						<prop name="SelectorOrder">3</prop>
						<prop name="ShowInSelector">1</prop>
						<prop name="ShowInTable">1</prop>
						<prop name="TableOrder">3</prop>
					</obj>
					<obj name="item" class="SamplePropType" version="1">
						<prop name="name">Subsets</prop>
						<prop name="PropClass">GenSampleEditSubset</prop>
						<prop name="AnalysisClass">General</prop>
						<prop name="IsChannelProperty">0</prop>
						<prop name="SelectorOrder">4</prop>
						<prop name="ShowInSelector">0</prop>
						<prop name="ShowInTable">0</prop>
						<prop name="TableOrder">4</prop>
					</obj>
					<obj name="item" class="SamplePropType" version="1">
						<prop name="name">Notes</prop>
						<prop name="PropClass">GenSampleEditNotes</prop>
						<prop name="AnalysisClass">General</prop>
						<prop name="IsChannelProperty">0</prop>
						<prop name="SelectorOrder">5</prop>
						<prop name="ShowInSelector">0</prop>
						<prop name="ShowInTable">0</prop>
						<prop name="TableOrder">5</prop>
					</obj>
					<obj name="item" class="SamplePropType" version="1">
						<prop name="name">Sample ID</prop>
						<prop name="PropClass">HTCSampleID</prop>
						<prop name="AnalysisClass">General</prop>
						<prop name="IsChannelProperty">0</prop>
						<prop name="SelectorOrder">6</prop>
						<prop name="ShowInSelector">0</prop>
						<prop name="ShowInTable">0</prop>
						<prop name="TableOrder">6</prop>
					</obj>
					<obj name="item" class="SamplePropType" version="1">
						<prop name="name">Sample Prep Notes</prop>
						<prop name="PropClass">HTCSamplePrepNotes</prop>
						<prop name="AnalysisClass">General</prop>
						<prop name="IsChannelProperty">0</prop>
						<prop name="SelectorOrder">7</prop>
						<prop name="ShowInSelector">0</prop>
						<prop name="ShowInTable">0</prop>
						<prop name="TableOrder">7</prop>
					</obj>
					<obj name="item" class="SamplePrefWidthType" version="1">
						<prop name="name">Width</prop>
						<prop name="PropClass">SamplePrefWidth</prop>
						<prop name="AnalysisClass">Sample preferences</prop>
						<prop name="IsChannelProperty">0</prop>
						<prop name="SelectorOrder">8</prop>
						<prop name="ShowInSelector">0</prop>
						<prop name="ShowInTable">0</prop>
						<prop name="TableOrder">8</prop>
					</obj>
					<obj name="item" class="SamplePrefLineStyleType" version="1">
						<prop name="name">Line Style</prop>
						<prop name="PropClass">SamplePrefLineStyle</prop>
						<prop name="AnalysisClass">Sample preferences</prop>
						<prop name="IsChannelProperty">0</prop>
						<prop name="SelectorOrder">9</prop>
						<prop name="ShowInSelector">0</prop>
						<prop name="ShowInTable">0</prop>
						<prop name="TableOrder">9</prop>
					</obj>
					<obj name="item" class="SamplePrefPointStyleType" version="1">
						<prop name="name">Point Style</prop>
						<prop name="PropClass">SamplePrefPointStyle</prop>
						<prop name="AnalysisClass">Sample preferences</prop>
						<prop name="IsChannelProperty">0</prop>
						<prop name="SelectorOrder">10</prop>
						<prop name="ShowInSelector">0</prop>
						<prop name="ShowInTable">0</prop>
						<prop name="TableOrder">10</prop>
					</obj>
					<obj name="item" class="SamplePropType" version="1">
						<prop name="name">Dominant Channel</prop>
						<prop name="PropClass">DominantChannelProp</prop>
						<prop name="AnalysisClass">Color Compensation Analysis</prop>
						<prop name="IsChannelProperty">0</prop>
						<prop name="SelectorOrder">11</prop>
						<prop name="ShowInSelector">0</prop>
						<prop name="ShowInTable">0</prop>
						<prop name="TableOrder">11</prop>
					</obj>
					<obj name="item" class="EndPtSampleTypePropertyType" version="1">
						<prop name="name">EndPt Sample Type</prop>
						<prop name="PropClass">GroupingSample</prop>
						<prop name="AnalysisClass">EndPtGenotyping</prop>
						<prop name="IsChannelProperty">0</prop>
						<prop name="SelectorOrder">12</prop>
						<prop name="ShowInSelector">0</prop>
						<prop name="ShowInTable">0</prop>
						<prop name="TableOrder">12</prop>
					</obj>
					<obj name="item" class="SamplePropType" version="1">
						<prop name="name">EndPt Genotype</prop>
						<prop name="PropClass">Genotype</prop>
						<prop name="AnalysisClass">EndPtGenotyping</prop>
						<prop name="IsChannelProperty">0</prop>
						<prop name="SelectorOrder">13</prop>
						<prop name="ShowInSelector">0</prop>
						<prop name="ShowInTable">0</prop>
						<prop name="TableOrder">13</prop>
					</obj>
					<obj name="item" class="SamplePropType" version="1">
						<prop name="name">Target Name</prop>
						<prop name="PropClass">TargetName</prop>
						<prop name="AnalysisClass">General</prop>
						<prop name="IsChannelProperty">1</prop>
						<prop name="SelectorOrder">14</prop>
						<prop name="ShowInSelector">0</prop>
						<prop name="ShowInTable">0</prop>
						<prop name="TableOrder">14</prop>
					</obj>
					<obj name="item" class="QuantSampleTypePropertyType" version="1">
						<prop name="name">Quantification Sample Type</prop>
						<prop name="PropClass">QuantSampleTypeProperty</prop>
						<prop name="AnalysisClass">Quantification Analysis</prop>
						<prop name="IsChannelProperty">1</prop>
						<prop name="SelectorOrder">15</prop>
						<prop name="ShowInSelector">0</prop>
						<prop name="ShowInTable">0</prop>
						<prop name="TableOrder">15</prop>
					</obj>
					<obj name="item" class="SamplePropType" version="1">
						<prop name="name">Concentration</prop>
						<prop name="PropClass">QuantConcProperty</prop>
						<prop name="AnalysisClass">Quantification Analysis</prop>
						<prop name="IsChannelProperty">1</prop>
						<prop name="SelectorOrder">16</prop>
						<prop name="ShowInSelector">0</prop>
						<prop name="ShowInTable">0</prop>
						<prop name="TableOrder">16</prop>
					</obj>
					<obj name="item" class="QuantCpType" version="1">
						<prop name="name">Cp Low</prop>
						<prop name="PropClass">QuantCpLowProp</prop>
						<prop name="AnalysisClass">Quantification Analysis</prop>
						<prop name="IsChannelProperty">1</prop>
						<prop name="SelectorOrder">17</prop>
						<prop name="ShowInSelector">0</prop>
						<prop name="ShowInTable">0</prop>
						<prop name="TableOrder">17</prop>
					</obj>
					<obj name="item" class="QuantCpType" version="1">
						<prop name="name">Cp High</prop>
						<prop name="PropClass">QuantCpHighProp</prop>
						<prop name="AnalysisClass">Quantification Analysis</prop>
						<prop name="IsChannelProperty">1</prop>
						<prop name="SelectorOrder">18</prop>
						<prop name="ShowInSelector">0</prop>
						<prop name="ShowInTable">0</prop>
						<prop name="TableOrder">18</prop>
					</obj>
					<obj name="item" class="GroupSampleTypePropertyType" version="1">
						<prop name="name">Melt Geno Sample Type</prop>
						<prop name="PropClass">GroupChannelTypeProp</prop>
						<prop name="AnalysisClass">Melt Geno</prop>
						<prop name="IsChannelProperty">1</prop>
						<prop name="SelectorOrder">19</prop>
						<prop name="ShowInSelector">0</prop>
						<prop name="ShowInTable">0</prop>
						<prop name="TableOrder">19</prop>
					</obj>
					<obj name="item" class="SamplePropType" version="1">
						<prop name="name">Melt Geno Genotype</prop>
						<prop name="PropClass">ChannelGenotype</prop>
						<prop name="AnalysisClass">Melt Geno</prop>
						<prop name="IsChannelProperty">1</prop>
						<prop name="SelectorOrder">20</prop>
						<prop name="ShowInSelector">0</prop>
						<prop name="ShowInTable">0</prop>
						<prop name="TableOrder">20</prop>
					</obj>
					<obj name="item" class="RQTargetPropertyType" version="1">
						<prop name="name">Target Type</prop>
						<prop name="PropClass">RQTargetProperty</prop>
						<prop name="AnalysisClass">Relative Quantification</prop>
						<prop name="IsChannelProperty">1</prop>
						<prop name="SelectorOrder">21</prop>
						<prop name="ShowInSelector">0</prop>
						<prop name="ShowInTable">0</prop>
						<prop name="TableOrder">21</prop>
					</obj>
					<obj name="item" class="RQSampleTargetPropertyType" version="1">
						<prop name="name">Combined Sample and Target Type</prop>
						<prop name="PropClass">RQSampleTargetProperty</prop>
						<prop name="AnalysisClass">Relative Quantification</prop>
						<prop name="IsChannelProperty">1</prop>
						<prop name="SelectorOrder">22</prop>
						<prop name="ShowInSelector">0</prop>
						<prop name="ShowInTable">0</prop>
						<prop name="TableOrder">22</prop>
					</obj>
					<obj name="item" class="SamplePropType" version="1">
						<prop name="name">Efficiency</prop>
						<prop name="PropClass">RQEffProp</prop>
						<prop name="AnalysisClass">Relative Quantification</prop>
						<prop name="IsChannelProperty">1</prop>
						<prop name="SelectorOrder">23</prop>
						<prop name="ShowInSelector">0</prop>
						<prop name="ShowInTable">0</prop>
						<prop name="TableOrder">23</prop>
					</obj>
					<obj name="item" class="GroupSampleTypePropertyTypeNoPos" version="1">
						<prop name="name">Scanning Sample Type</prop>
						<prop name="PropClass">GroupChannelTypeProp</prop>
						<prop name="AnalysisClass">Scanning</prop>
						<prop name="IsChannelProperty">1</prop>
						<prop name="SelectorOrder">24</prop>
						<prop name="ShowInSelector">0</prop>
						<prop name="ShowInTable">0</prop>
						<prop name="TableOrder">24</prop>
					</obj>
					<obj name="item" class="SamplePropType" version="1">
						<prop name="name">Scanning Genotype</prop>
						<prop name="PropClass">ChannelGenotype</prop>
						<prop name="AnalysisClass">Scanning</prop>
						<prop name="IsChannelProperty">1</prop>
						<prop name="SelectorOrder">25</prop>
						<prop name="ShowInSelector">0</prop>
						<prop name="ShowInTable">0</prop>
						<prop name="TableOrder">25</prop>
					</obj>
				</list>
			</obj>
			<obj name="SelectedChannels" class="TEMIntegerSet" version="1">
				<list name="Items" count="4">
					<prop name="Item">0</prop>
					<prop name="Item">1</prop>
					<prop name="Item">2</prop>
					<prop name="Item">3</prop>
				</list>
			</obj>
			<obj name="AnalysisProperties" class="ExpPropList" version="1">
				<list name="emlist" count="3">
					<obj name="PropertyObject" class="EndptGenoExtExp" version="3">
						<prop name="PropertyTypeName">Endpt External Experiment</prop>
					</obj>
					<obj name="PropertyObject" class="RQExtRefProp" version="3">
						<prop name="PropertyTypeName">ExtRef</prop>
						<prop name="RefExpProg">-1</prop>
					</obj>
					<obj name="PropertyObject" class="QuantUnitsProp" version="3">
						<prop name="PropertyTypeName">Units</prop>
					</obj>
				</list>
			</obj>
			<obj name="SampleInfoList" class="SamplePropInfoList" version="1">
				<list name="emlist" count="96">
					<obj name="item" class="SamplePropInfo" version="1">
						<obj name="ChannelProperties" class="ChanPropList" version="2">
							<obj name="ChannelProperties" class="EMList" version="1">
								<list name="emlist" count="4">
									<obj name="item" class="PropertyList" version="1">
										<list name="emlist" count="12">
											<obj name="PropertyObject" class="RQSampleTargetProperty" version="4">
												<prop name="PropertyTypeName">Combined Sample and Target Type</prop>
												<prop name="Position">0</prop>
												<prop name="IsDefault">0</prop>
												<obj name="ChannelProp" class="ChannelProperty" version="1">
													<prop name="ChannelIdx">0</prop>
												</obj>
											</obj>
											<obj name="PropertyObject" class="QuantConcProperty" version="4">
												<prop name="PropertyTypeName">Concentration</prop>
												<prop name="Position">0</prop>
												<prop name="IsDefault">1</prop>
												<prop name="Concentration">0</prop>
												<obj name="ChannelProp" class="ChannelProperty" version="1">
													<prop name="ChannelIdx">0</prop>
												</obj>
												<prop name="ReadOnly">1</prop>
											</obj>
											<obj name="PropertyObject" class="QuantCpHighProp" version="4">
												<prop name="PropertyTypeName">Cp High</prop>
												<prop name="Position">0</prop>
												<prop name="IsDefault">1</prop>
												<prop name="CpRangeHigh">0</prop>
												<obj name="ChannelProp" class="ChannelProperty" version="1">
													<prop name="ChannelIdx">0</prop>
												</obj>
												<prop name="ReadOnly">1</prop>
											</obj>
											<obj name="PropertyObject" class="QuantCpLowProp" version="4">
												<prop name="PropertyTypeName">Cp Low</prop>
												<prop name="Position">0</prop>
												<prop name="IsDefault">1</prop>
												<prop name="CpRangeLow">0</prop>
												<obj name="ChannelProp" class="ChannelProperty" version="1">
													<prop name="ChannelIdx">0</prop>
												</obj>
												<prop name="ReadOnly">1</prop>
											</obj>
											<obj name="PropertyObject" class="RQEffProp" version="4">
												<prop name="PropertyTypeName">Efficiency</prop>
												<prop name="Position">0</prop>
												<prop name="IsDefault">1</prop>
												<prop name="Efficiency">2</prop>
												<obj name="ChannelProp" class="ChannelProperty" version="1">
													<prop name="ChannelIdx">0</prop>
												</obj>
											</obj>
											<obj name="PropertyObject" class="ChannelGenotype" version="4">
												<prop name="PropertyTypeName">Melt Geno Genotype</prop>
												<prop name="Position">0</prop>
												<prop name="IsDefault">1</prop>
												<prop name="ReadOnly">1</prop>
												<obj name="ChannelProp" class="ChannelProperty" version="1">
													<prop name="ChannelIdx">0</prop>
												</obj>
											</obj>
											<obj name="PropertyObject" class="GroupChannelTypeProp" version="4">
												<prop name="PropertyTypeName">Melt Geno Sample Type</prop>
												<prop name="Position">0</prop>
												<prop name="IsDefault">0</prop>
												<prop name="GroupSampleType">mstUnknown</prop>
												<obj name="ChannelProp" class="ChannelProperty" version="1">
													<prop name="ChannelIdx">0</prop>
												</obj>
											</obj>
											<obj name="PropertyObject" class="QuantSampleTypeProperty" version="4">
												<prop name="PropertyTypeName">Quantification Sample Type</prop>
												<prop name="Position">0</prop>
												<prop name="IsDefault">0</prop>
												<prop name="SampleType">qsUnknown</prop>
												<obj name="ChannelProp" class="ChannelProperty" version="1">
													<prop name="ChannelIdx">0</prop>
												</obj>
											</obj>
											<obj name="PropertyObject" class="ChannelGenotype" version="4">
												<prop name="PropertyTypeName">Scanning Genotype</prop>
												<prop name="Position">0</prop>
												<prop name="IsDefault">1</prop>
												<prop name="ReadOnly">1</prop>
												<obj name="ChannelProp" class="ChannelProperty" version="1">
													<prop name="ChannelIdx">0</prop>
												</obj>
											</obj>
											<obj name="PropertyObject" class="GroupChannelTypeProp" version="4">
												<prop name="PropertyTypeName">Scanning Sample Type</prop>
												<prop name="Position">0</prop>
												<prop name="IsDefault">0</prop>
												<prop name="GroupSampleType">mstUnknown</prop>
												<obj name="ChannelProp" class="ChannelProperty" version="1">
													<prop name="ChannelIdx">0</prop>
												</obj>
											</obj>
											<obj name="PropertyObject" class="TargetName" version="4">
												<prop name="PropertyTypeName">Target Name</prop>
												<prop name="Position">0</prop>
												<prop name="IsDefault">1</prop>
												<obj name="ChannelProp" class="ChannelProperty" version="1">
													<prop name="ChannelIdx">0</prop>
												</obj>
											</obj>
											<obj name="PropertyObject" class="RQTargetProperty" version="4">
												<prop name="PropertyTypeName">Target Type</prop>
												<prop name="Position">0</prop>
												<prop name="IsDefault">0</prop>
												<prop name="TargetType">dtNone</prop>
												<obj name="ChannelProp" class="ChannelProperty" version="1">
													<prop name="ChannelIdx">0</prop>
												</obj>
											</obj>
										</list>
									</obj>
									<obj name="item" class="PropertyList" version="1">
										<list name="emlist" count="12">
											<obj name="PropertyObject" class="RQSampleTargetProperty" version="4">
												<prop name="PropertyTypeName">Combined Sample and Target Type</prop>
												<prop name="Position">0</prop>
												<prop name="IsDefault">0</prop>
												<obj name="ChannelProp" class="ChannelProperty" version="1">
													<prop name="ChannelIdx">1</prop>
												</obj>
											</obj>
											<obj name="PropertyObject" class="QuantConcProperty" version="4">
												<prop name="PropertyTypeName">Concentration</prop>
												<prop name="Position">0</prop>
												<prop name="IsDefault">1</prop>
												<prop name="Concentration">0</prop>
												<obj name="ChannelProp" class="ChannelProperty" version="1">
													<prop name="ChannelIdx">1</prop>
												</obj>
												<prop name="ReadOnly">1</prop>
											</obj>
											<obj name="PropertyObject" class="QuantCpHighProp" version="4">
												<prop name="PropertyTypeName">Cp High</prop>
												<prop name="Position">0</prop>
												<prop name="IsDefault">1</prop>
												<prop name="CpRangeHigh">0</prop>
												<obj name="ChannelProp" class="ChannelProperty" version="1">
													<prop name="ChannelIdx">1</prop>
												</obj>
												<prop name="ReadOnly">1</prop>
											</obj>
											<obj name="PropertyObject" class="QuantCpLowProp" version="4">
												<prop name="PropertyTypeName">Cp Low</prop>
												<prop name="Position">0</prop>
												<prop name="IsDefault">1</prop>
												<prop name="CpRangeLow">0</prop>
												<obj name="ChannelProp" class="ChannelProperty" version="1">
													<prop name="ChannelIdx">1</prop>
												</obj>
												<prop name="ReadOnly">1</prop>
											</obj>
											<obj name="PropertyObject" class="RQEffProp" version="4">
												<prop name="PropertyTypeName">Efficiency</prop>
												<prop name="Position">0</prop>
												<prop name="IsDefault">1</prop>
												<prop name="Efficiency">2</prop>
												<obj name="ChannelProp" class="ChannelProperty" version="1">
													<prop name="ChannelIdx">1</prop>
												</obj>
											</obj>
											<obj name="PropertyObject" class="ChannelGenotype" version="4">
												<prop name="PropertyTypeName">Melt Geno Genotype</prop>
												<prop name="Position">0</prop>
												<prop name="IsDefault">1</prop>
												<prop name="ReadOnly">1</prop>
												<obj name="ChannelProp" class="ChannelProperty" version="1">
													<prop name="ChannelIdx">1</prop>
												</obj>
											</obj>
											<obj name="PropertyObject" class="GroupChannelTypeProp" version="4">
												<prop name="PropertyTypeName">Melt Geno Sample Type</prop>
												<prop name="Position">0</prop>
												<prop name="IsDefault">0</prop>
												<prop name="GroupSampleType">mstUnknown</prop>
												<obj name="ChannelProp" class="ChannelProperty" version="1">
													<prop name="ChannelIdx">1</prop>
												</obj>
											</obj>
											<obj name="PropertyObject" class="QuantSampleTypeProperty" version="4">
												<prop name="PropertyTypeName">Quantification Sample Type</prop>
												<prop name="Position">0</prop>
												<prop name="IsDefault">0</prop>
												<prop name="SampleType">qsUnknown</prop>
												<obj name="ChannelProp" class="ChannelProperty" version="1">
													<prop name="ChannelIdx">1</prop>
												</obj>
											</obj>
											<obj name="PropertyObject" class="ChannelGenotype" version="4">
												<prop name="PropertyTypeName">Scanning Genotype</prop>
												<prop name="Position">0</prop>
												<prop name="IsDefault">1</prop>
												<prop name="ReadOnly">1</prop>
												<obj name="ChannelProp" class="ChannelProperty" version="1">
													<prop name="ChannelIdx">1</prop>
												</obj>
											</obj>
											<obj name="PropertyObject" class="GroupChannelTypeProp" version="4">
												<prop name="PropertyTypeName">Scanning Sample Type</prop>
												<prop name="Position">0</prop>
												<prop name="IsDefault">0</prop>
												<prop name="GroupSampleType">mstUnknown</prop>
												<obj name="ChannelProp" class="ChannelProperty" version="1">
													<prop name="ChannelIdx">1</prop>
												</obj>
											</obj>
											<obj name="PropertyObject" class="TargetName" version="4">
												<prop name="PropertyTypeName">Target Name</prop>
												<prop name="Position">0</prop>
												<prop name="IsDefault">1</prop>
												<obj name="ChannelProp" class="ChannelProperty" version="1">
													<prop name="ChannelIdx">1</prop>
												</obj>
											</obj>
											<obj name="PropertyObject" class="RQTargetProperty" version="4">
												<prop name="PropertyTypeName">Target Type</prop>
												<prop name="Position">0</prop>
												<prop name="IsDefault">0</prop>
												<prop name="TargetType">dtNone</prop>
												<obj name="ChannelProp" class="ChannelProperty" version="1">
													<prop name="ChannelIdx">1</prop>
												</obj>
											</obj>
										</list>
									</obj>
									<obj name="item" class="PropertyList" version="1">
										<list name="emlist" count="12">
											<obj name="PropertyObject" class="RQSampleTargetProperty" version="4">
												<prop name="PropertyTypeName">Combined Sample and Target Type</prop>
												<prop name="Position">0</prop>
												<prop name="IsDefault">0</prop>
												<obj name="ChannelProp" class="ChannelProperty" version="1">
													<prop name="ChannelIdx">2</prop>
												</obj>
											</obj>
											<obj name="PropertyObject" class="QuantConcProperty" version="4">
												<prop name="PropertyTypeName">Concentration</prop>
												<prop name="Position">0</prop>
												<prop name="IsDefault">1</prop>
												<prop name="Concentration">0</prop>
												<obj name="ChannelProp" class="ChannelProperty" version="1">
													<prop name="ChannelIdx">2</prop>
												</obj>
												<prop name="ReadOnly">1</prop>
											</obj>
											<obj name="PropertyObject" class="QuantCpHighProp" version="4">
												<prop name="PropertyTypeName">Cp High</prop>
												<prop name="Position">0</prop>
												<prop name="IsDefault">1</prop>
												<prop name="CpRangeHigh">0</prop>
												<obj name="ChannelProp" class="ChannelProperty" version="1">
													<prop name="ChannelIdx">2</prop>
												</obj>
												<prop name="ReadOnly">1</prop>
											</obj>
											<obj name="PropertyObject" class="QuantCpLowProp" version="4">
												<prop name="PropertyTypeName">Cp Low</prop>
												<prop name="Position">0</prop>
												<prop name="IsDefault">1</prop>
												<prop name="CpRangeLow">0</prop>
												<obj name="ChannelProp" class="ChannelProperty" version="1">
													<prop name="ChannelIdx">2</prop>
												</obj>
												<prop name="ReadOnly">1</prop>
											</obj>
											<obj name="PropertyObject" class="RQEffProp" version="4">
												<prop name="PropertyTypeName">Efficiency</prop>
												<prop name="Position">0</prop>
												<prop name="IsDefault">1</prop>
												<prop name="Efficiency">2</prop>
												<obj name="ChannelProp" class="ChannelProperty" version="1">
													<prop name="ChannelIdx">2</prop>
												</obj>
											</obj>
											<obj name="PropertyObject" class="ChannelGenotype" version="4">
												<prop name="PropertyTypeName">Melt Geno Genotype</prop>
												<prop name="Position">0</prop>
												<prop name="IsDefault">1</prop>
												<prop name="ReadOnly">1</prop>
												<obj name="ChannelProp" class="ChannelProperty" version="1">
													<prop name="ChannelIdx">2</prop>
												</obj>
											</obj>
											<obj name="PropertyObject" class="GroupChannelTypeProp" version="4">
												<prop name="PropertyTypeName">Melt Geno Sample Type</prop>
												<prop name="Position">0</prop>
												<prop name="IsDefault">0</prop>
												<prop name="GroupSampleType">mstUnknown</prop>
												<obj name="ChannelProp" class="ChannelProperty" version="1">
													<prop name="ChannelIdx">2</prop>
												</obj>
											</obj>
											<obj name="PropertyObject" class="QuantSampleTypeProperty" version="4">
												<prop name="PropertyTypeName">Quantification Sample Type</prop>
												<prop name="Position">0</prop>
												<prop name="IsDefault">0</prop>
												<prop name="SampleType">qsUnknown</prop>
												<obj name="ChannelProp" class="ChannelProperty" version="1">
													<prop name="ChannelIdx">2</prop>
												</obj>
											</obj>
											<obj name="PropertyObject" class="ChannelGenotype" version="4">
												<prop name="PropertyTypeName">Scanning Genotype</prop>
												<prop name="Position">0</prop>
												<prop name="IsDefault">1</prop>
												<prop name="ReadOnly">1</prop>
												<obj name="ChannelProp" class="ChannelProperty" version="1">
													<prop name="ChannelIdx">2</prop>
												</obj>
											</obj>
											<obj name="PropertyObject" class="GroupChannelTypeProp" version="4">
												<prop name="PropertyTypeName">Scanning Sample Type</prop>
												<prop name="Position">0</prop>
												<prop name="IsDefault">0</prop>
												<prop name="GroupSampleType">mstUnknown</prop>
												<obj name="ChannelProp" class="ChannelProperty" version="1">
													<prop name="ChannelIdx">2</prop>
												</obj>
											</obj>
											<obj name="PropertyObject" class="TargetName" version="4">
												<prop name="PropertyTypeName">Target Name</prop>
												<prop name="Position">0</prop>
												<prop name="IsDefault">1</prop>
												<obj name="ChannelProp" class="ChannelProperty" version="1">
													<prop name="ChannelIdx">2</prop>
												</obj>
											</obj>
											<obj name="PropertyObject" class="RQTargetProperty" version="4">
												<prop name="PropertyTypeName">Target Type</prop>
												<prop name="Position">0</prop>
												<prop name="IsDefault">0</prop>
												<prop name="TargetType">dtNone</prop>
												<obj name="ChannelProp" class="ChannelProperty" version="1">
													<prop name="ChannelIdx">2</prop>
												</obj>
											</obj>
										</list>
									</obj>
									<obj name="item" class="PropertyList" version="1">
										<list name="emlist" count="12">
											<obj name="PropertyObject" class="RQSampleTargetProperty" version="4">
												<prop name="PropertyTypeName">Combined Sample and Target Type</prop>
												<prop name="Position">0</prop>
												<prop name="IsDefault">0</prop>
												<obj name="ChannelProp" class="ChannelProperty" version="1">
													<prop name="ChannelIdx">3</prop>
												</obj>
											</obj>
											<obj name="PropertyObject" class="QuantConcProperty" version="4">
												<prop name="PropertyTypeName">Concentration</prop>
												<prop name="Position">0</prop>
												<prop name="IsDefault">1</prop>
												<prop name="Concentration">0</prop>
												<obj name="ChannelProp" class="ChannelProperty" version="1">
													<prop name="ChannelIdx">3</prop>
												</obj>
												<prop name="ReadOnly">1</prop>
											</obj>
											<obj name="PropertyObject" class="QuantCpHighProp" version="4">
												<prop name="PropertyTypeName">Cp High</prop>
												<prop name="Position">0</prop>
												<prop name="IsDefault">1</prop>
												<prop name="CpRangeHigh">0</prop>
												<obj name="ChannelProp" class="ChannelProperty" version="1">
													<prop name="ChannelIdx">3</prop>
												</obj>
												<prop name="ReadOnly">1</prop>
											</obj>
											<obj name="PropertyObject" class="QuantCpLowProp" version="4">
												<prop name="PropertyTypeName">Cp Low</prop>
												<prop name="Position">0</prop>
												<prop name="IsDefault">1</prop>
												<prop name="CpRangeLow">0</prop>
												<obj name="ChannelProp" class="ChannelProperty" version="1">
													<prop name="ChannelIdx">3</prop>
												</obj>
												<prop name="ReadOnly">1</prop>
											</obj>
											<obj name="PropertyObject" class="RQEffProp" version="4">
												<prop name="PropertyTypeName">Efficiency</prop>
												<prop name="Position">0</prop>
												<prop name="IsDefault">1</prop>
												<prop name="Efficiency">2</prop>
												<obj name="ChannelProp" class="ChannelProperty" version="1">
													<prop name="ChannelIdx">3</prop>
												</obj>
											</obj>
											<obj name="PropertyObject" class="ChannelGenotype" version="4">
												<prop name="PropertyTypeName">Melt Geno Genotype</prop>
												<prop name="Position">0</prop>
												<prop name="IsDefault">1</prop>
												<prop name="ReadOnly">1</prop>
												<obj name="ChannelProp" class="ChannelProperty" version="1">
													<prop name="ChannelIdx">3</prop>
												</obj>
											</obj>
											<obj name="PropertyObject" class="GroupChannelTypeProp" version="4">
												<prop name="PropertyTypeName">Melt Geno Sample Type</prop>
												<prop name="Position">0</prop>
												<prop name="IsDefault">0</prop>
												<prop name="GroupSampleType">mstUnknown</prop>
												<obj name="ChannelProp" class="ChannelProperty" version="1">
													<prop name="ChannelIdx">3</prop>
												</obj>
											</obj>
											<obj name="PropertyObject" class="QuantSampleTypeProperty" version="4">
												<prop name="PropertyTypeName">Quantification Sample Type</prop>
												<prop name="Position">0</prop>
												<prop name="IsDefault">0</prop>
												<prop name="SampleType">qsUnknown</prop>
												<obj name="ChannelProp" class="ChannelProperty" version="1">
													<prop name="ChannelIdx">3</prop>
												</obj>
											</obj>
											<obj name="PropertyObject" class="ChannelGenotype" version="4">
												<prop name="PropertyTypeName">Scanning Genotype</prop>
												<prop name="Position">0</prop>
												<prop name="IsDefault">1</prop>
												<prop name="ReadOnly">1</prop>
												<obj name="ChannelProp" class="ChannelProperty" version="1">
													<prop name="ChannelIdx">3</prop>
												</obj>
											</obj>
											<obj name="PropertyObject" class="GroupChannelTypeProp" version="4">
												<prop name="PropertyTypeName">Scanning Sample Type</prop>
												<prop name="Position">0</prop>
												<prop name="IsDefault">0</prop>
												<prop name="GroupSampleType">mstUnknown</prop>
												<obj name="ChannelProp" class="ChannelProperty" version="1">
													<prop name="ChannelIdx">3</prop>
												</obj>
											</obj>
											<obj name="PropertyObject" class="TargetName" version="4">
												<prop name="PropertyTypeName">Target Name</prop>
												<prop name="Position">0</prop>
												<prop name="IsDefault">1</prop>
												<obj name="ChannelProp" class="ChannelProperty" version="1">
													<prop name="ChannelIdx">3</prop>
												</obj>
											</obj>
											<obj name="PropertyObject" class="RQTargetProperty" version="4">
												<prop name="PropertyTypeName">Target Type</prop>
												<prop name="Position">0</prop>
												<prop name="IsDefault">0</prop>
												<prop name="TargetType">dtNone</prop>
												<obj name="ChannelProp" class="ChannelProperty" version="1">
													<prop name="ChannelIdx">3</prop>
												</obj>
											</obj>
										</list>
									</obj>
								</list>
							</obj>
						</obj>
						<prop name="ChannelPropertyCount">4</prop>
						<prop name="ContainerPosition">0</prop>
						<prop name="HasSampleProperties">1</prop>
						<obj name="SampleProperties" class="PropertyList" version="1">
							<list name="emlist" count="14">
								<obj name="PropertyObject" class="SamplePrefColor" version="4">
									<prop name="PropertyTypeName">Color</prop>
									<prop name="Position">0</prop>
									<prop name="IsDefault">0</prop>
									<prop name="Color">$00FF8000</prop>
								</obj>
								<obj name="PropertyObject" class="DominantChannelProp" version="4">
									<prop name="PropertyTypeName">Dominant Channel</prop>
									<prop name="Position">0</prop>
									<prop name="IsDefault">0</prop>
									<prop name="DominantChannel">0</prop>
								</obj>
								<obj name="PropertyObject" class="Genotype" version="4">
									<prop name="PropertyTypeName">EndPt Genotype</prop>
									<prop name="Position">0</prop>
									<prop name="IsDefault">1</prop>
									<prop name="ReadOnly">1</prop>
								</obj>
								<obj name="PropertyObject" class="GroupingSample" version="4">
									<prop name="PropertyTypeName">EndPt Sample Type</prop>
									<prop name="Position">0</prop>
									<prop name="IsDefault">0</prop>
									<prop name="GroupSampleType">mstUnknown</prop>
								</obj>
								<obj name="PropertyObject" class="SamplePrefLineStyle" version="4">
									<prop name="PropertyTypeName">Line Style</prop>
									<prop name="Position">0</prop>
									<prop name="IsDefault">0</prop>
									<prop name="LineStyle">psSolid</prop>
								</obj>
								<obj name="PropertyObject" class="GenSampleEditNotes" version="4">
									<prop name="PropertyTypeName">Notes</prop>
									<prop name="Position">0</prop>
									<prop name="IsDefault">1</prop>
								</obj>
								<obj name="PropertyObject" class="SamplePrefPointStyle" version="4">
									<prop name="PropertyTypeName">Point Style</prop>
									<prop name="Position">0</prop>
									<prop name="IsDefault">0</prop>
									<prop name="PointStyle">psNothing</prop>
								</obj>
								<obj name="PropertyObject" class="GenSampleEditPosition" version="4">
									<prop name="PropertyTypeName">Position</prop>
									<prop name="Position">0</prop>
									<prop name="IsDefault">1</prop>
								</obj>
								<obj name="PropertyObject" class="GenSampleEditReplicate" version="4">
									<prop name="PropertyTypeName">Replicate of</prop>
									<prop name="Position">0</prop>
									<prop name="IsDefault">1</prop>
									<prop name="ReplicateOf">-1</prop>
								</obj>
								<obj name="PropertyObject" class="HTCSampleID" version="4">
									<prop name="PropertyTypeName">Sample ID</prop>
									<prop name="Position">0</prop>
									<prop name="IsDefault">1</prop>
								</obj>
								<obj name="PropertyObject" class="GenSampleEditName" version="4">
									<prop name="PropertyTypeName">Sample Name</prop>
									<prop name="Position">0</prop>
									<prop name="IsDefault">1</prop>
									<prop name="name">Sample 1</prop>
								</obj>
								<obj name="PropertyObject" class="HTCSamplePrepNotes" version="4">
									<prop name="PropertyTypeName">Sample Prep Notes</prop>
									<prop name="Position">0</prop>
									<prop name="IsDefault">1</prop>
								</obj>
								<obj name="PropertyObject" class="GenSampleEditSubset" version="4">
									<prop name="PropertyTypeName">Subsets</prop>
									<prop name="Position">0</prop>
									<prop name="IsDefault">1</prop>
								</obj>
								<obj name="PropertyObject" class="SamplePrefWidth" version="5">
									<prop name="PropertyTypeName">Width</prop>
									<prop name="Position">0</prop>
									<prop name="IsDefault">1</prop>
									<prop name="Width">1</prop>
								</obj>
							</list>
						</obj>
					</obj>
					<obj name="item" class="SamplePropInfo" version="1">
						<obj name="ChannelProperties" class="ChanPropList" version="2">
							<obj name="ChannelProperties" class="EMList" version="1">
								<list name="emlist" count="4">
									<obj name="item" class="PropertyList" version="1">
										<list name="emlist" count="12">
											<obj name="PropertyObject" class="RQSampleTargetProperty" version="4">
												<prop name="PropertyTypeName">Combined Sample and Target Type</prop>
												<prop name="Position">1</prop>
												<prop name="IsDefault">0</prop>
												<obj name="ChannelProp" class="ChannelProperty" version="1">
													<prop name="ChannelIdx">0</prop>
												</obj>
											</obj>
											<obj name="PropertyObject" class="QuantConcProperty" version="4">
												<prop name="PropertyTypeName">Concentration</prop>
												<prop name="Position">1</prop>
												<prop name="IsDefault">1</prop>
												<prop name="Concentration">0</prop>
												<obj name="ChannelProp" class="ChannelProperty" version="1">
													<prop name="ChannelIdx">0</prop>
												</obj>
												<prop name="ReadOnly">1</prop>
											</obj>
											<obj name="PropertyObject" class="QuantCpHighProp" version="4">
												<prop name="PropertyTypeName">Cp High</prop>
												<prop name="Position">1</prop>
												<prop name="IsDefault">1</prop>
												<prop name="CpRangeHigh">0</prop>
												<obj name="ChannelProp" class="ChannelProperty" version="1">
													<prop name="ChannelIdx">0</prop>
												</obj>
												<prop name="ReadOnly">1</prop>
											</obj>
											<obj name="PropertyObject" class="QuantCpLowProp" version="4">
												<prop name="PropertyTypeName">Cp Low</prop>
												<prop name="Position">1</prop>
												<prop name="IsDefault">1</prop>
												<prop name="CpRangeLow">0</prop>
												<obj name="ChannelProp" class="ChannelProperty" version="1">
													<prop name="ChannelIdx">0</prop>
												</obj>
												<prop name="ReadOnly">1</prop>
											</obj>
											<obj name="PropertyObject" class="RQEffProp" version="4">
												<prop name="PropertyTypeName">Efficiency</prop>
												<prop name="Position">1</prop>
												<prop name="IsDefault">1</prop>
												<prop name="Efficiency">2</prop>
												<obj name="ChannelProp" class="ChannelProperty" version="1">
													<prop name="ChannelIdx">0</prop>
												</obj>
											</obj>
											<obj name="PropertyObject" class="ChannelGenotype" version="4">
												<prop name="PropertyTypeName">Melt Geno Genotype</prop>
												<prop name="Position">1</prop>
												<prop name="IsDefault">1</prop>
												<prop name="ReadOnly">1</prop>
												<obj name="ChannelProp" class="ChannelProperty" version="1">
													<prop name="ChannelIdx">0</prop>
												</obj>
											</obj>
											<obj name="PropertyObject" class="GroupChannelTypeProp" version="4">
												<prop name="PropertyTypeName">Melt Geno Sample Type</prop>
												<prop name="Position">1</prop>
												<prop name="IsDefault">0</prop>
												<prop name="GroupSampleType">mstUnknown</prop>
												<obj name="ChannelProp" class="ChannelProperty" version="1">
													<prop name="ChannelIdx">0</prop>
												</obj>
											</obj>
											<obj name="PropertyObject" class="QuantSampleTypeProperty" version="4">
												<prop name="PropertyTypeName">Quantification Sample Type</prop>
												<prop name="Position">1</prop>
												<prop name="IsDefault">0</prop>
												<prop name="SampleType">qsUnknown</prop>
												<obj name="ChannelProp" class="ChannelProperty" version="1">
													<prop name="ChannelIdx">0</prop>
												</obj>
											</obj>
											<obj name="PropertyObject" class="ChannelGenotype" version="4">
												<prop name="PropertyTypeName">Scanning Genotype</prop>
												<prop name="Position">1</prop>
												<prop name="IsDefault">1</prop>
												<prop name="ReadOnly">1</prop>
												<obj name="ChannelProp" class="ChannelProperty" version="1">
													<prop name="ChannelIdx">0</prop>
												</obj>
											</obj>
											<obj name="PropertyObject" class="GroupChannelTypeProp" version="4">
												<prop name="PropertyTypeName">Scanning Sample Type</prop>
												<prop name="Position">1</prop>
												<prop name="IsDefault">0</prop>
												<prop name="GroupSampleType">mstUnknown</prop>
												<obj name="ChannelProp" class="ChannelProperty" version="1">
													<prop name="ChannelIdx">0</prop>
												</obj>
											</obj>
											<obj name="PropertyObject" class="TargetName" version="4">
												<prop name="PropertyTypeName">Target Name</prop>
												<prop name="Position">1</prop>
												<prop name="IsDefault">1</prop>
												<obj name="ChannelProp" class="ChannelProperty" version="1">
													<prop name="ChannelIdx">0</prop>
												</obj>
											</obj>
											<obj name="PropertyObject" class="RQTargetProperty" version="4">
												<prop name="PropertyTypeName">Target Type</prop>
												<prop name="Position">1</prop>
												<prop name="IsDefault">0</prop>
												<prop name="TargetType">dtNone</prop>
												<obj name="ChannelProp" class="ChannelProperty" version="1">
													<prop name="ChannelIdx">0</prop>
												</obj>
											</obj>
										</list>
									</obj>
									<obj name="item" class="PropertyList" version="1">
										<list name="emlist" count="12">
											<obj name="PropertyObject" class="RQSampleTargetProperty" version="4">
												<prop name="PropertyTypeName">Combined Sample and Target Type</prop>
												<prop name="Position">1</prop>
												<prop name="IsDefault">0</prop>
												<obj name="ChannelProp" class="ChannelProperty" version="1">
													<prop name="ChannelIdx">1</prop>
												</obj>
											</obj>
											<obj name="PropertyObject" class="QuantConcProperty" version="4">
												<prop name="PropertyTypeName">Concentration</prop>
												<prop name="Position">1</prop>
												<prop name="IsDefault">1</prop>
												<prop name="Concentration">0</prop>
												<obj name="ChannelProp" class="ChannelProperty" version="1">
													<prop name="ChannelIdx">1</prop>
												</obj>
												<prop name="ReadOnly">1</prop>
											</obj>
											<obj name="PropertyObject" class="QuantCpHighProp" version="4">
												<prop name="PropertyTypeName">Cp High</prop>
												<prop name="Position">1</prop>
												<prop name="IsDefault">1</prop>
												<prop name="CpRangeHigh">0</prop>
												<obj name="ChannelProp" class="ChannelProperty" version="1">
													<prop name="ChannelIdx">1</prop>
												</obj>
												<prop name="ReadOnly">1</prop>
											</obj>
											<obj name="PropertyObject" class="QuantCpLowProp" version="4">
												<prop name="PropertyTypeName">Cp Low</prop>
												<prop name="Position">1</prop>
												<prop name="IsDefault">1</prop>
												<prop name="CpRangeLow">0</prop>
												<obj name="ChannelProp" class="ChannelProperty" version="1">
													<prop name="ChannelIdx">1</prop>
												</obj>
												<prop name="ReadOnly">1</prop>
											</obj>
											<obj name="PropertyObject" class="RQEffProp" version="4">
												<prop name="PropertyTypeName">Efficiency</prop>
												<prop name="Position">1</prop>
												<prop name="IsDefault">1</prop>
												<prop name="Efficiency">2</prop>
												<obj name="ChannelProp" class="ChannelProperty" version="1">
													<prop name="ChannelIdx">1</prop>
												</obj>
											</obj>
											<obj name="PropertyObject" class="ChannelGenotype" version="4">
												<prop name="PropertyTypeName">Melt Geno Genotype</prop>
												<prop name="Position">1</prop>
												<prop name="IsDefault">1</prop>
												<prop name="ReadOnly">1</prop>
												<obj name="ChannelProp" class="ChannelProperty" version="1">
													<prop name="ChannelIdx">1</prop>
												</obj>
											</obj>
											<obj name="PropertyObject" class="GroupChannelTypeProp" version="4">
												<prop name="PropertyTypeName">Melt Geno Sample Type</prop>
												<prop name="Position">1</prop>
												<prop name="IsDefault">0</prop>
												<prop name="GroupSampleType">mstUnknown</prop>
												<obj name="ChannelProp" class="ChannelProperty" version="1">
													<prop name="ChannelIdx">1</prop>
												</obj>
											</obj>
											<obj name="PropertyObject" class="QuantSampleTypeProperty" version="4">
												<prop name="PropertyTypeName">Quantification Sample Type</prop>
												<prop name="Position">1</prop>
												<prop name="IsDefault">0</prop>
												<prop name="SampleType">qsUnknown</prop>
												<obj name="ChannelProp" class="ChannelProperty" version="1">
													<prop name="ChannelIdx">1</prop>
												</obj>
											</obj>
											<obj name="PropertyObject" class="ChannelGenotype" version="4">
												<prop name="PropertyTypeName">Scanning Genotype</prop>
												<prop name="Position">1</prop>
												<prop name="IsDefault">1</prop>
												<prop name="ReadOnly">1</prop>
												<obj name="ChannelProp" class="ChannelProperty" version="1">
													<prop name="ChannelIdx">1</prop>
												</obj>
											</obj>
											<obj name="PropertyObject" class="GroupChannelTypeProp" version="4">
												<prop name="PropertyTypeName">Scanning Sample Type</prop>
												<prop name="Position">1</prop>
												<prop name="IsDefault">0</prop>
												<prop name="GroupSampleType">mstUnknown</prop>
												<obj name="ChannelProp" class="ChannelProperty" version="1">
													<prop name="ChannelIdx">1</prop>
												</obj>
											</obj>
											<obj name="PropertyObject" class="TargetName" version="4">
												<prop name="PropertyTypeName">Target Name</prop>
												<prop name="Position">1</prop>
												<prop name="IsDefault">1</prop>
												<obj name="ChannelProp" class="ChannelProperty" version="1">
													<prop name="ChannelIdx">1</prop>
												</obj>
											</obj>
											<obj name="PropertyObject" class="RQTargetProperty" version="4">
												<prop name="PropertyTypeName">Target Type</prop>
												<prop name="Position">1</prop>
												<prop name="IsDefault">0</prop>
												<prop name="TargetType">dtNone</prop>
												<obj name="ChannelProp" class="ChannelProperty" version="1">
													<prop name="ChannelIdx">1</prop>
												</obj>
											</obj>
										</list>
									</obj>
									<obj name="item" class="PropertyList" version="1">
										<list name="emlist" count="12">
											<obj name="PropertyObject" class="RQSampleTargetProperty" version="4">
												<prop name="PropertyTypeName">Combined Sample and Target Type</prop>
												<prop name="Position">1</prop>
												<prop name="IsDefault">0</prop>
												<obj name="ChannelProp" class="ChannelProperty" version="1">
													<prop name="ChannelIdx">2</prop>
												</obj>
											</obj>
											<obj name="PropertyObject" class="QuantConcProperty" version="4">
												<prop name="PropertyTypeName">Concentration</prop>
												<prop name="Position">1</prop>
												<prop name="IsDefault">1</prop>
												<prop name="Concentration">0</prop>
												<obj name="ChannelProp" class="ChannelProperty" version="1">
													<prop name="ChannelIdx">2</prop>
												</obj>
												<prop name="ReadOnly">1</prop>
											</obj>
											<obj name="PropertyObject" class="QuantCpHighProp" version="4">
												<prop name="PropertyTypeName">Cp High</prop>
												<prop name="Position">1</prop>
												<prop name="IsDefault">1</prop>
												<prop name="CpRangeHigh">0</prop>
												<obj name="ChannelProp" class="ChannelProperty" version="1">
													<prop name="ChannelIdx">2</prop>
												</obj>
												<prop name="ReadOnly">1</prop>
											</obj>
											<obj name="PropertyObject" class="QuantCpLowProp" version="4">
												<prop name="PropertyTypeName">Cp Low</prop>
												<prop name="Position">1</prop>
												<prop name="IsDefault">1</prop>
												<prop name="CpRangeLow">0</prop>
												<obj name="ChannelProp" class="ChannelProperty" version="1">
													<prop name="ChannelIdx">2</prop>
												</obj>
												<prop name="ReadOnly">1</prop>
											</obj>
											<obj name="PropertyObject" class="RQEffProp" version="4">
												<prop name="PropertyTypeName">Efficiency</prop>
												<prop name="Position">1</prop>
												<prop name="IsDefault">1</prop>
												<prop name="Efficiency">2</prop>
												<obj name="ChannelProp" class="ChannelProperty" version="1">
													<prop name="ChannelIdx">2</prop>
												</obj>
											</obj>
											<obj name="PropertyObject" class="ChannelGenotype" version="4">
												<prop name="PropertyTypeName">Melt Geno Genotype</prop>
												<prop name="Position">1</prop>
												<prop name="IsDefault">1</prop>
												<prop name="ReadOnly">1</prop>
												<obj name="ChannelProp" class="ChannelProperty" version="1">
													<prop name="ChannelIdx">2</prop>
												</obj>
											</obj>
											<obj name="PropertyObject" class="GroupChannelTypeProp" version="4">
												<prop name="PropertyTypeName">Melt Geno Sample Type</prop>
												<prop name="Position">1</prop>
												<prop name="IsDefault">0</prop>
												<prop name="GroupSampleType">mstUnknown</prop>
												<obj name="ChannelProp" class="ChannelProperty" version="1">
													<prop name="ChannelIdx">2</prop>
												</obj>
											</obj>
											<obj name="PropertyObject" class="QuantSampleTypeProperty" version="4">
												<prop name="PropertyTypeName">Quantification Sample Type</prop>
												<prop name="Position">1</prop>
												<prop name="IsDefault">0</prop>
												<prop name="SampleType">qsUnknown</prop>
												<obj name="ChannelProp" class="ChannelProperty" version="1">
													<prop name="ChannelIdx">2</prop>
												</obj>
											</obj>
											<obj name="PropertyObject" class="ChannelGenotype" version="4">
												<prop name="PropertyTypeName">Scanning Genotype</prop>
												<prop name="Position">1</prop>
												<prop name="IsDefault">1</prop>
												<prop name="ReadOnly">1</prop>
												<obj name="ChannelProp" class="ChannelProperty" version="1">
													<prop name="ChannelIdx">2</prop>
												</obj>
											</obj>
											<obj name="PropertyObject" class="GroupChannelTypeProp" version="4">
												<prop name="PropertyTypeName">Scanning Sample Type</prop>
												<prop name="Position">1</prop>
												<prop name="IsDefault">0</prop>
												<prop name="GroupSampleType">mstUnknown</prop>
												<obj name="ChannelProp" class="ChannelProperty" version="1">
													<prop name="ChannelIdx">2</prop>
												</obj>
											</obj>
											<obj name="PropertyObject" class="TargetName" version="4">
												<prop name="PropertyTypeName">Target Name</prop>
												<prop name="Position">1</prop>
												<prop name="IsDefault">1</prop>
												<obj name="ChannelProp" class="ChannelProperty" version="1">
													<prop name="ChannelIdx">2</prop>
												</obj>
											</obj>
											<obj name="PropertyObject" class="RQTargetProperty" version="4">
												<prop name="PropertyTypeName">Target Type</prop>
												<prop name="Position">1</prop>
												<prop name="IsDefault">0</prop>
												<prop name="TargetType">dtNone</prop>
												<obj name="ChannelProp" class="ChannelProperty" version="1">
													<prop name="ChannelIdx">2</prop>
												</obj>
											</obj>
										</list>
									</obj>
									<obj name="item" class="PropertyList" version="1">
										<list name="emlist" count="12">
											<obj name="PropertyObject" class="RQSampleTargetProperty" version="4">
												<prop name="PropertyTypeName">Combined Sample and Target Type</prop>
												<prop name="Position">1</prop>
												<prop name="IsDefault">0</prop>
												<obj name="ChannelProp" class="ChannelProperty" version="1">
													<prop name="ChannelIdx">3</prop>
												</obj>
											</obj>
											<obj name="PropertyObject" class="QuantConcProperty" version="4">
												<prop name="PropertyTypeName">Concentration</prop>
												<prop name="Position">1</prop>
												<prop name="IsDefault">1</prop>
												<prop name="Concentration">0</prop>
												<obj name="ChannelProp" class="ChannelProperty" version="1">
													<prop name="ChannelIdx">3</prop>
												</obj>
												<prop name="ReadOnly">1</prop>
											</obj>
											<obj name="PropertyObject" class="QuantCpHighProp" version="4">
												<prop name="PropertyTypeName">Cp High</prop>
												<prop name="Position">1</prop>
												<prop name="IsDefault">1</prop>
												<prop name="CpRangeHigh">0</prop>
												<obj name="ChannelProp" class="ChannelProperty" version="1">
													<prop name="ChannelIdx">3</prop>
												</obj>
												<prop name="ReadOnly">1</prop>
											</obj>
											<obj name="PropertyObject" class="QuantCpLowProp" version="4">
												<prop name="PropertyTypeName">Cp Low</prop>
												<prop name="Position">1</prop>
												<prop name="IsDefault">1</prop>
												<prop name="CpRangeLow">0</prop>
												<obj name="ChannelProp" class="ChannelProperty" version="1">
													<prop name="ChannelIdx">3</prop>
												</obj>
												<prop name="ReadOnly">1</prop>
											</obj>
											<obj name="PropertyObject" class="RQEffProp" version="4">
												<prop name="PropertyTypeName">Efficiency</prop>
												<prop name="Position">1</prop>
												<prop name="IsDefault">1</prop>
												<prop name="Efficiency">2</prop>
												<obj name="ChannelProp" class="ChannelProperty" version="1">
													<prop name="ChannelIdx">3</prop>
												</obj>
											</obj>
											<obj name="PropertyObject" class="ChannelGenotype" version="4">
												<prop name="PropertyTypeName">Melt Geno Genotype</prop>
												<prop name="Position">1</prop>
												<prop name="IsDefault">1</prop>
												<prop name="ReadOnly">1</prop>
												<obj name="ChannelProp" class="ChannelProperty" version="1">
													<prop name="ChannelIdx">3</prop>
												</obj>
											</obj>
											<obj name="PropertyObject" class="GroupChannelTypeProp" version="4">
												<prop name="PropertyTypeName">Melt Geno Sample Type</prop>
												<prop name="Position">1</prop>
												<prop name="IsDefault">0</prop>
												<prop name="GroupSampleType">mstUnknown</prop>
												<obj name="ChannelProp" class="ChannelProperty" version="1">
													<prop name="ChannelIdx">3</prop>
												</obj>
											</obj>
											<obj name="PropertyObject" class="QuantSampleTypeProperty" version="4">
												<prop name="PropertyTypeName">Quantification Sample Type</prop>
												<prop name="Position">1</prop>
												<prop name="IsDefault">0</prop>
												<prop name="SampleType">qsUnknown</prop>
												<obj name="ChannelProp" class="ChannelProperty" version="1">
													<prop name="ChannelIdx">3</prop>
												</obj>
											</obj>
											<obj name="PropertyObject" class="ChannelGenotype" version="4">
												<prop name="PropertyTypeName">Scanning Genotype</prop>
												<prop name="Position">1</prop>
												<prop name="IsDefault">1</prop>
												<prop name="ReadOnly">1</prop>
												<obj name="ChannelProp" class="ChannelProperty" version="1">
													<prop name="ChannelIdx">3</prop>
												</obj>
											</obj>
											<obj name="PropertyObject" class="GroupChannelTypeProp" version="4">
												<prop name="PropertyTypeName">Scanning Sample Type</prop>
												<prop name="Position">1</prop>
												<prop name="IsDefault">0</prop>
												<prop name="GroupSampleType">mstUnknown</prop>
												<obj name="ChannelProp" class="ChannelProperty" version="1">
													<prop name="ChannelIdx">3</prop>
												</obj>
											</obj>
											<obj name="PropertyObject" class="TargetName" version="4">
												<prop name="PropertyTypeName">Target Name</prop>
												<prop name="Position">1</prop>
												<prop name="IsDefault">1</prop>
												<obj name="ChannelProp" class="ChannelProperty" version="1">
													<prop name="ChannelIdx">3</prop>
												</obj>
											</obj>
											<obj name="PropertyObject" class="RQTargetProperty" version="4">
												<prop name="PropertyTypeName">Target Type</prop>
												<prop name="Position">1</prop>
												<prop name="IsDefault">0</prop>
												<prop name="TargetType">dtNone</prop>
												<obj name="ChannelProp" class="ChannelProperty" version="1">
													<prop name="ChannelIdx">3</prop>
												</obj>
											</obj>
										</list>
									</obj>
								</list>
							</obj>
						</obj>
						<prop name="ChannelPropertyCount">4</prop>
						<prop name="ContainerPosition">1</prop>
						<prop name="HasSampleProperties">1</prop>
						<obj name="SampleProperties" class="PropertyList" version="1">
							<list name="emlist" count="14">
								<obj name="PropertyObject" class="SamplePrefColor" version="4">
									<prop name="PropertyTypeName">Color</prop>
									<prop name="Position">1</prop>
									<prop name="IsDefault">0</prop>
									<prop name="Color">clRed</prop>
								</obj>
								<obj name="PropertyObject" class="DominantChannelProp" version="4">
									<prop name="PropertyTypeName">Dominant Channel</prop>
									<prop name="Position">1</prop>
									<prop name="IsDefault">0</prop>
									<prop name="DominantChannel">0</prop>
								</obj>
								<obj name="PropertyObject" class="Genotype" version="4">
									<prop name="PropertyTypeName">EndPt Genotype</prop>
									<prop name="Position">1</prop>
									<prop name="IsDefault">1</prop>
									<prop name="ReadOnly">1</prop>
								</obj>
								<obj name="PropertyObject" class="GroupingSample" version="4">
									<prop name="PropertyTypeName">EndPt Sample Type</prop>
									<prop name="Position">1</prop>
									<prop name="IsDefault">0</prop>
									<prop name="GroupSampleType">mstUnknown</prop>
								</obj>
								<obj name="PropertyObject" class="SamplePrefLineStyle" version="4">
									<prop name="PropertyTypeName">Line Style</prop>
									<prop name="Position">1</prop>
									<prop name="IsDefault">0</prop>
									<prop name="LineStyle">psSolid</prop>
								</obj>
								<obj name="PropertyObject" class="GenSampleEditNotes" version="4">
									<prop name="PropertyTypeName">Notes</prop>
									<prop name="Position">1</prop>
									<prop name="IsDefault">1</prop>
								</obj>
								<obj name="PropertyObject" class="SamplePrefPointStyle" version="4">
									<prop name="PropertyTypeName">Point Style</prop>
									<prop name="Position">1</prop>
									<prop name="IsDefault">0</prop>
									<prop name="PointStyle">psNothing</prop>
								</obj>
								<obj name="PropertyObject" class="GenSampleEditPosition" version="4">
									<prop name="PropertyTypeName">Position</prop>
									<prop name="Position">1</prop>
									<prop name="IsDefault">1</prop>
								</obj>
								<obj name="PropertyObject" class="GenSampleEditReplicate" version="4">
									<prop name="PropertyTypeName">Replicate of</prop>
									<prop name="Position">1</prop>
									<prop name="IsDefault">1</prop>
									<prop name="ReplicateOf">-1</prop>
								</obj>
								<obj name="PropertyObject" class="HTCSampleID" version="4">
									<prop name="PropertyTypeName">Sample ID</prop>
									<prop name="Position">1</prop>
									<prop name="IsDefault">1</prop>
								</obj>
								<obj name="PropertyObject" class="GenSampleEditName" version="4">
									<prop name="PropertyTypeName">Sample Name</prop>
									<prop name="Position">1</prop>
									<prop name="IsDefault">1</prop>
									<prop name="name">Sample 2</prop>
								</obj>
								<obj name="PropertyObject" class="HTCSamplePrepNotes" version="4">
									<prop name="PropertyTypeName">Sample Prep Notes</prop>
									<prop name="Position">1</prop>
									<prop name="IsDefault">1</prop>
								</obj>
								<obj name="PropertyObject" class="GenSampleEditSubset" version="4">
									<prop name="PropertyTypeName">Subsets</prop>
									<prop name="Position">1</prop>
									<prop name="IsDefault">1</prop>
								</obj>
								<obj name="PropertyObject" class="SamplePrefWidth" version="5">
									<prop name="PropertyTypeName">Width</prop>
									<prop name="Position">1</prop>
									<prop name="IsDefault">1</prop>
									<prop name="Width">1</prop>
								</obj>
							</list>
						</obj>
					</obj>
					<obj name="item" class="SamplePropInfo" version="1">
						<obj name="ChannelProperties" class="ChanPropList" version="2">
							<obj name="ChannelProperties" class="EMList" version="1">
								<list name="emlist" count="4">
									<obj name="item" class="PropertyList" version="1">
										<list name="emlist" count="12">
											<obj name="PropertyObject" class="RQSampleTargetProperty" version="4">
												<prop name="PropertyTypeName">Combined Sample and Target Type</prop>
												<prop name="Position">2</prop>
												<prop name="IsDefault">0</prop>
												<obj name="ChannelProp" class="ChannelProperty" version="1">
													<prop name="ChannelIdx">0</prop>
												</obj>
											</obj>
											<obj name="PropertyObject" class="QuantConcProperty" version="4">
												<prop name="PropertyTypeName">Concentration</prop>
												<prop name="Position">2</prop>
												<prop name="IsDefault">1</prop>
												<prop name="Concentration">0</prop>
												<obj name="ChannelProp" class="ChannelProperty" version="1">
													<prop name="ChannelIdx">0</prop>
												</obj>
												<prop name="ReadOnly">1</prop>
											</obj>
											<obj name="PropertyObject" class="QuantCpHighProp" version="4">
												<prop name="PropertyTypeName">Cp High</prop>
												<prop name="Position">2</prop>
												<prop name="IsDefault">1</prop>
												<prop name="CpRangeHigh">0</prop>
												<obj name="ChannelProp" class="ChannelProperty" version="1">
													<prop name="ChannelIdx">0</prop>
												</obj>
												<prop name="ReadOnly">1</prop>
											</obj>
											<obj name="PropertyObject" class="QuantCpLowProp" version="4">
												<prop name="PropertyTypeName">Cp Low</prop>
												<prop name="Position">2</prop>
												<prop name="IsDefault">1</prop>
												<prop name="CpRangeLow">0</prop>
												<obj name="ChannelProp" class="ChannelProperty" version="1">
													<prop name="ChannelIdx">0</prop>
												</obj>
												<prop name="ReadOnly">1</prop>
											</obj>
											<obj name="PropertyObject" class="RQEffProp" version="4">
												<prop name="PropertyTypeName">Efficiency</prop>
												<prop name="Position">2</prop>
												<prop name="IsDefault">1</prop>
												<prop name="Efficiency">2</prop>
												<obj name="ChannelProp" class="ChannelProperty" version="1">
													<prop name="ChannelIdx">0</prop>
												</obj>
											</obj>
											<obj name="PropertyObject" class="ChannelGenotype" version="4">
												<prop name="PropertyTypeName">Melt Geno Genotype</prop>
												<prop name="Position">2</prop>
												<prop name="IsDefault">1</prop>
												<prop name="ReadOnly">1</prop>
												<obj name="ChannelProp" class="ChannelProperty" version="1">
													<prop name="ChannelIdx">0</prop>
												</obj>
											</obj>
											<obj name="PropertyObject" class="GroupChannelTypeProp" version="4">
												<prop name="PropertyTypeName">Melt Geno Sample Type</prop>
												<prop name="Position">2</prop>
												<prop name="IsDefault">0</prop>
												<prop name="GroupSampleType">mstUnknown</prop>
												<obj name="ChannelProp" class="ChannelProperty" version="1">
													<prop name="ChannelIdx">0</prop>
												</obj>
											</obj>
											<obj name="PropertyObject" class="QuantSampleTypeProperty" version="4">
												<prop name="PropertyTypeName">Quantification Sample Type</prop>
												<prop name="Position">2</prop>
												<prop name="IsDefault">0</prop>
												<prop name="SampleType">qsUnknown</prop>
												<obj name="ChannelProp" class="ChannelProperty" version="1">
													<prop name="ChannelIdx">0</prop>
												</obj>
											</obj>
											<obj name="PropertyObject" class="ChannelGenotype" version="4">
												<prop name="PropertyTypeName">Scanning Genotype</prop>
												<prop name="Position">2</prop>
												<prop name="IsDefault">1</prop>
												<prop name="ReadOnly">1</prop>
												<obj name="ChannelProp" class="ChannelProperty" version="1">
													<prop name="ChannelIdx">0</prop>
												</obj>
											</obj>
											<obj name="PropertyObject" class="GroupChannelTypeProp" version="4">
												<prop name="PropertyTypeName">Scanning Sample Type</prop>
												<prop name="Position">2</prop>
												<prop name="IsDefault">0</prop>
												<prop name="GroupSampleType">mstUnknown</prop>
												<obj name="ChannelProp" class="ChannelProperty" version="1">
													<prop name="ChannelIdx">0</prop>
												</obj>
											</obj>
											<obj name="PropertyObject" class="TargetName" version="4">
												<prop name="PropertyTypeName">Target Name</prop>
												<prop name="Position">2</prop>
												<prop name="IsDefault">1</prop>
												<obj name="ChannelProp" class="ChannelProperty" version="1">
													<prop name="ChannelIdx">0</prop>
												</obj>
											</obj>
											<obj name="PropertyObject" class="RQTargetProperty" version="4">
												<prop name="PropertyTypeName">Target Type</prop>
												<prop name="Position">2</prop>
												<prop name="IsDefault">0</prop>
												<prop name="TargetType">dtNone</prop>
												<obj name="ChannelProp" class="ChannelProperty" version="1">
													<prop name="ChannelIdx">0</prop>
												</obj>
											</obj>
										</list>
									</obj>
									<obj name="item" class="PropertyList" version="1">
										<list name="emlist" count="12">
											<obj name="PropertyObject" class="RQSampleTargetProperty" version="4">
												<prop name="PropertyTypeName">Combined Sample and Target Type</prop>
												<prop name="Position">2</prop>
												<prop name="IsDefault">0</prop>
												<obj name="ChannelProp" class="ChannelProperty" version="1">
													<prop name="ChannelIdx">1</prop>
												</obj>
											</obj>
											<obj name="PropertyObject" class="QuantConcProperty" version="4">
												<prop name="PropertyTypeName">Concentration</prop>
												<prop name="Position">2</prop>
												<prop name="IsDefault">1</prop>
												<prop name="Concentration">0</prop>
												<obj name="ChannelProp" class="ChannelProperty" version="1">
													<prop name="ChannelIdx">1</prop>
												</obj>
												<prop name="ReadOnly">1</prop>
											</obj>
											<obj name="PropertyObject" class="QuantCpHighProp" version="4">
												<prop name="PropertyTypeName">Cp High</prop>
												<prop name="Position">2</prop>
												<prop name="IsDefault">1</prop>
												<prop name="CpRangeHigh">0</prop>
												<obj name="ChannelProp" class="ChannelProperty" version="1">
													<prop name="ChannelIdx">1</prop>
												</obj>
												<prop name="ReadOnly">1</prop>
											</obj>
											<obj name="PropertyObject" class="QuantCpLowProp" version="4">
												<prop name="PropertyTypeName">Cp Low</prop>
												<prop name="Position">2</prop>
												<prop name="IsDefault">1</prop>
												<prop name="CpRangeLow">0</prop>
												<obj name="ChannelProp" class="ChannelProperty" version="1">
													<prop name="ChannelIdx">1</prop>
												</obj>
												<prop name="ReadOnly">1</prop>
											</obj>
											<obj name="PropertyObject" class="RQEffProp" version="4">
												<prop name="PropertyTypeName">Efficiency</prop>
												<prop name="Position">2</prop>
												<prop name="IsDefault">1</prop>
												<prop name="Efficiency">2</prop>
												<obj name="ChannelProp" class="ChannelProperty" version="1">
													<prop name="ChannelIdx">1</prop>
												</obj>
											</obj>
											<obj name="PropertyObject" class="ChannelGenotype" version="4">
												<prop name="PropertyTypeName">Melt Geno Genotype</prop>
												<prop name="Position">2</prop>
												<prop name="IsDefault">1</prop>
												<prop name="ReadOnly">1</prop>
												<obj name="ChannelProp" class="ChannelProperty" version="1">
													<prop name="ChannelIdx">1</prop>
												</obj>
											</obj>
											<obj name="PropertyObject" class="GroupChannelTypeProp" version="4">
												<prop name="PropertyTypeName">Melt Geno Sample Type</prop>
												<prop name="Position">2</prop>
												<prop name="IsDefault">0</prop>
												<prop name="GroupSampleType">mstUnknown</prop>
												<obj name="ChannelProp" class="ChannelProperty" version="1">
													<prop name="ChannelIdx">1</prop>
												</obj>
											</obj>
											<obj name="PropertyObject" class="QuantSampleTypeProperty" version="4">
												<prop name="PropertyTypeName">Quantification Sample Type</prop>
												<prop name="Position">2</prop>
												<prop name="IsDefault">0</prop>
												<prop name="SampleType">qsUnknown</prop>
												<obj name="ChannelProp" class="ChannelProperty" version="1">
													<prop name="ChannelIdx">1</prop>
												</obj>
											</obj>
											<obj name="PropertyObject" class="ChannelGenotype" version="4">
												<prop name="PropertyTypeName">Scanning Genotype</prop>
												<prop name="Position">2</prop>
												<prop name="IsDefault">1</prop>
												<prop name="ReadOnly">1</prop>
												<obj name="ChannelProp" class="ChannelProperty" version="1">
													<prop name="ChannelIdx">1</prop>
												</obj>
											</obj>
											<obj name="PropertyObject" class="GroupChannelTypeProp" version="4">
												<prop name="PropertyTypeName">Scanning Sample Type</prop>
												<prop name="Position">2</prop>
												<prop name="IsDefault">0</prop>
												<prop name="GroupSampleType">mstUnknown</prop>
												<obj name="ChannelProp" class="ChannelProperty" version="1">
													<prop name="ChannelIdx">1</prop>
												</obj>
											</obj>
											<obj name="PropertyObject" class="TargetName" version="4">
												<prop name="PropertyTypeName">Target Name</prop>
												<prop name="Position">2</prop>
												<prop name="IsDefault">1</prop>
												<obj name="ChannelProp" class="ChannelProperty" version="1">
													<prop name="ChannelIdx">1</prop>
												</obj>
											</obj>
											<obj name="PropertyObject" class="RQTargetProperty" version="4">
												<prop name="PropertyTypeName">Target Type</prop>
												<prop name="Position">2</prop>
												<prop name="IsDefault">0</prop>
												<prop name="TargetType">dtNone</prop>
												<obj name="ChannelProp" class="ChannelProperty" version="1">
													<prop name="ChannelIdx">1</prop>
												</obj>
											</obj>
										</list>
									</obj>
									<obj name="item" class="PropertyList" version="1">
										<list name="emlist" count="12">
											<obj name="PropertyObject" class="RQSampleTargetProperty" version="4">
												<prop name="PropertyTypeName">Combined Sample and Target Type</prop>
												<prop name="Position">2</prop>
												<prop name="IsDefault">0</prop>
												<obj name="ChannelProp" class="ChannelProperty" version="1">
													<prop name="ChannelIdx">2</prop>
												</obj>
											</obj>
											<obj name="PropertyObject" class="QuantConcProperty" version="4">
												<prop name="PropertyTypeName">Concentration</prop>
												<prop name="Position">2</prop>
												<prop name="IsDefault">1</prop>
												<prop name="Concentration">0</prop>
												<obj name="ChannelProp" class="ChannelProperty" version="1">
													<prop name="ChannelIdx">2</prop>
												</obj>
												<prop name="ReadOnly">1</prop>
											</obj>
											<obj name="PropertyObject" class="QuantCpHighProp" version="4">
												<prop name="PropertyTypeName">Cp High</prop>
												<prop name="Position">2</prop>
												<prop name="IsDefault">1</prop>
												<prop name="CpRangeHigh">0</prop>
												<obj name="ChannelProp" class="ChannelProperty" version="1">
													<prop name="ChannelIdx">2</prop>
												</obj>
												<prop name="ReadOnly">1</prop>
											</obj>
											<obj name="PropertyObject" class="QuantCpLowProp" version="4">
												<prop name="PropertyTypeName">Cp Low</prop>
												<prop name="Position">2</prop>
												<prop name="IsDefault">1</prop>
												<prop name="CpRangeLow">0</prop>
												<obj name="ChannelProp" class="ChannelProperty" version="1">
													<prop name="ChannelIdx">2</prop>
												</obj>
												<prop name="ReadOnly">1</prop>
											</obj>
											<obj name="PropertyObject" class="RQEffProp" version="4">
												<prop name="PropertyTypeName">Efficiency</prop>
												<prop name="Position">2</prop>
												<prop name="IsDefault">1</prop>
												<prop name="Efficiency">2</prop>
												<obj name="ChannelProp" class="ChannelProperty" version="1">
													<prop name="ChannelIdx">2</prop>
												</obj>
											</obj>
											<obj name="PropertyObject" class="ChannelGenotype" version="4">
												<prop name="PropertyTypeName">Melt Geno Genotype</prop>
												<prop name="Position">2</prop>
												<prop name="IsDefault">1</prop>
												<prop name="ReadOnly">1</prop>
												<obj name="ChannelProp" class="ChannelProperty" version="1">
													<prop name="ChannelIdx">2</prop>
												</obj>
											</obj>
											<obj name="PropertyObject" class="GroupChannelTypeProp" version="4">
												<prop name="PropertyTypeName">Melt Geno Sample Type</prop>
												<prop name="Position">2</prop>
												<prop name="IsDefault">0</prop>
												<prop name="GroupSampleType">mstUnknown</prop>
												<obj name="ChannelProp" class="ChannelProperty" version="1">
													<prop name="ChannelIdx">2</prop>
												</obj>
											</obj>
											<obj name="PropertyObject" class="QuantSampleTypeProperty" version="4">
												<prop name="PropertyTypeName">Quantification Sample Type</prop>
												<prop name="Position">2</prop>
												<prop name="IsDefault">0</prop>
												<prop name="SampleType">qsUnknown</prop>
												<obj name="ChannelProp" class="ChannelProperty" version="1">
													<prop name="ChannelIdx">2</prop>
												</obj>
											</obj>
											<obj name="PropertyObject" class="ChannelGenotype" version="4">
												<prop name="PropertyTypeName">Scanning Genotype</prop>
												<prop name="Position">2</prop>
												<prop name="IsDefault">1</prop>
												<prop name="ReadOnly">1</prop>
												<obj name="ChannelProp" class="ChannelProperty" version="1">
													<prop name="ChannelIdx">2</prop>
												</obj>
											</obj>
											<obj name="PropertyObject" class="GroupChannelTypeProp" version="4">
												<prop name="PropertyTypeName">Scanning Sample Type</prop>
												<prop name="Position">2</prop>
												<prop name="IsDefault">0</prop>
												<prop name="GroupSampleType">mstUnknown</prop>
												<obj name="ChannelProp" class="ChannelProperty" version="1">
													<prop name="ChannelIdx">2</prop>
												</obj>
											</obj>
											<obj name="PropertyObject" class="TargetName" version="4">
												<prop name="PropertyTypeName">Target Name</prop>
												<prop name="Position">2</prop>
												<prop name="IsDefault">1</prop>
												<obj name="ChannelProp" class="ChannelProperty" version="1">
													<prop name="ChannelIdx">2</prop>
												</obj>
											</obj>
											<obj name="PropertyObject" class="RQTargetProperty" version="4">
												<prop name="PropertyTypeName">Target Type</prop>
												<prop name="Position">2</prop>
												<prop name="IsDefault">0</prop>
												<prop name="TargetType">dtNone</prop>
												<obj name="ChannelProp" class="ChannelProperty" version="1">
													<prop name="ChannelIdx">2</prop>
												</obj>
											</obj>
										</list>
									</obj>
									<obj name="item" class="PropertyList" version="1">
										<list name="emlist" count="12">
											<obj name="PropertyObject" class="RQSampleTargetProperty" version="4">
												<prop name="PropertyTypeName">Combined Sample and Target Type</prop>
												<prop name="Position">2</prop>
												<prop name="IsDefault">0</prop>
												<obj name="ChannelProp" class="ChannelProperty" version="1">
													<prop name="ChannelIdx">3</prop>
												</obj>
											</obj>
											<obj name="PropertyObject" class="QuantConcProperty" version="4">
												<prop name="PropertyTypeName">Concentration</prop>
												<prop name="Position">2</prop>
												<prop name="IsDefault">1</prop>
												<prop name="Concentration">0</prop>
												<obj name="ChannelProp" class="ChannelProperty" version="1">
													<prop name="ChannelIdx">3</prop>
												</obj>
												<prop name="ReadOnly">1</prop>
											</obj>
											<obj name="PropertyObject" class="QuantCpHighProp" version="4">
												<prop name="PropertyTypeName">Cp High</prop>
												<prop name="Position">2</prop>
												<prop name="IsDefault">1</prop>
												<prop name="CpRangeHigh">0</prop>
												<obj name="ChannelProp" class="ChannelProperty" version="1">
													<prop name="ChannelIdx">3</prop>
												</obj>
												<prop name="ReadOnly">1</prop>
											</obj>
											<obj name="PropertyObject" class="QuantCpLowProp" version="4">
												<prop name="PropertyTypeName">Cp Low</prop>
												<prop name="Position">2</prop>
												<prop name="IsDefault">1</prop>
												<prop name="CpRangeLow">0</prop>
												<obj name="ChannelProp" class="ChannelProperty" version="1">
													<prop name="ChannelIdx">3</prop>
												</obj>
												<prop name="ReadOnly">1</prop>
											</obj>
											<obj name="PropertyObject" class="RQEffProp" version="4">
												<prop name="PropertyTypeName">Efficiency</prop>
												<prop name="Position">2</prop>
												<prop name="IsDefault">1</prop>
												<prop name="Efficiency">2</prop>
												<obj name="ChannelProp" class="ChannelProperty" version="1">
													<prop name="ChannelIdx">3</prop>
												</obj>
											</obj>
											<obj name="PropertyObject" class="ChannelGenotype" version="4">
												<prop name="PropertyTypeName">Melt Geno Genotype</prop>
												<prop name="Position">2</prop>
												<prop name="IsDefault">1</prop>
												<prop name="ReadOnly">1</prop>
												<obj name="ChannelProp" class="ChannelProperty" version="1">
													<prop name="ChannelIdx">3</prop>
												</obj>
											</obj>
											<obj name="PropertyObject" class="GroupChannelTypeProp" version="4">
												<prop name="PropertyTypeName">Melt Geno Sample Type</prop>
												<prop name="Position">2</prop>
												<prop name="IsDefault">0</prop>
												<prop name="GroupSampleType">mstUnknown</prop>
												<obj name="ChannelProp" class="ChannelProperty" version="1">
													<prop name="ChannelIdx">3</prop>
												</obj>
											</obj>
											<obj name="PropertyObject" class="QuantSampleTypeProperty" version="4">
												<prop name="PropertyTypeName">Quantification Sample Type</prop>
												<prop name="Position">2</prop>
												<prop name="IsDefault">0</prop>
												<prop name="SampleType">qsUnknown</prop>
												<obj name="ChannelProp" class="ChannelProperty" version="1">
													<prop name="ChannelIdx">3</prop>
												</obj>
											</obj>
											<obj name="PropertyObject" class="ChannelGenotype" version="4">
												<prop name="PropertyTypeName">Scanning Genotype</prop>
												<prop name="Position">2</prop>
												<prop name="IsDefault">1</prop>
												<prop name="ReadOnly">1</prop>
												<obj name="ChannelProp" class="ChannelProperty" version="1">
													<prop name="ChannelIdx">3</prop>
												</obj>
											</obj>
											<obj name="PropertyObject" class="GroupChannelTypeProp" version="4">
												<prop name="PropertyTypeName">Scanning Sample Type</prop>
												<prop name="Position">2</prop>
												<prop name="IsDefault">0</prop>
												<prop name="GroupSampleType">mstUnknown</prop>
												<obj name="ChannelProp" class="ChannelProperty" version="1">
													<prop name="ChannelIdx">3</prop>
												</obj>
											</obj>
											<obj name="PropertyObject" class="TargetName" version="4">
												<prop name="PropertyTypeName">Target Name</prop>
												<prop name="Position">2</prop>
												<prop name="IsDefault">1</prop>
												<obj name="ChannelProp" class="ChannelProperty" version="1">
													<prop name="ChannelIdx">3</prop>
												</obj>
											</obj>
											<obj name="PropertyObject" class="RQTargetProperty" version="4">
												<prop name="PropertyTypeName">Target Type</prop>
												<prop name="Position">2</prop>
												<prop name="IsDefault">0</prop>
												<prop name="TargetType">dtNone</prop>
												<obj name="ChannelProp" class="ChannelProperty" version="1">
													<prop name="ChannelIdx">3</prop>
												</obj>
											</obj>
										</list>
									</obj>
								</list>
							</obj>
						</obj>
						<prop name="ChannelPropertyCount">4</prop>
						<prop name="ContainerPosition">2</prop>
						<prop name="HasSampleProperties">1</prop>
						<obj name="SampleProperties" class="PropertyList" version="1">
							<list name="emlist" count="14">
								<obj name="PropertyObject" class="SamplePrefColor" version="4">
									<prop name="PropertyTypeName">Color</prop>
									<prop name="Position">2</prop>
									<prop name="IsDefault">0</prop>
									<prop name="Color">$0030D700</prop>
								</obj>
								<obj name="PropertyObject" class="DominantChannelProp" version="4">
									<prop name="PropertyTypeName">Dominant Channel</prop>
									<prop name="Position">2</prop>
									<prop name="IsDefault">0</prop>
									<prop name="DominantChannel">0</prop>
								</obj>
								<obj name="PropertyObject" class="Genotype" version="4">
									<prop name="PropertyTypeName">EndPt Genotype</prop>
									<prop name="Position">2</prop>
									<prop name="IsDefault">1</prop>
									<prop name="ReadOnly">1</prop>
								</obj>
								<obj name="PropertyObject" class="GroupingSample" version="4">
									<prop name="PropertyTypeName">EndPt Sample Type</prop>
									<prop name="Position">2</prop>
									<prop name="IsDefault">0</prop>
									<prop name="GroupSampleType">mstUnknown</prop>
								</obj>
								<obj name="PropertyObject" class="SamplePrefLineStyle" version="4">
									<prop name="PropertyTypeName">Line Style</prop>
									<prop name="Position">2</prop>
									<prop name="IsDefault">0</prop>
									<prop name="LineStyle">psSolid</prop>
								</obj>
								<obj name="PropertyObject" class="GenSampleEditNotes" version="4">
									<prop name="PropertyTypeName">Notes</prop>
									<prop name="Position">2</prop>
									<prop name="IsDefault">1</prop>
								</obj>
								<obj name="PropertyObject" class="SamplePrefPointStyle" version="4">
									<prop name="PropertyTypeName">Point Style</prop>
									<prop name="Position">2</prop>
									<prop name="IsDefault">0</prop>
									<prop name="PointStyle">psNothing</prop>
								</obj>
								<obj name="PropertyObject" class="GenSampleEditPosition" version="4">
									<prop name="PropertyTypeName">Position</prop>
									<prop name="Position">2</prop>
									<prop name="IsDefault">1</prop>
								</obj>
								<obj name="PropertyObject" class="GenSampleEditReplicate" version="4">
									<prop name="PropertyTypeName">Replicate of</prop>
									<prop name="Position">2</prop>
									<prop name="IsDefault">1</prop>
									<prop name="ReplicateOf">-1</prop>
								</obj>
								<obj name="PropertyObject" class="HTCSampleID" version="4">
									<prop name="PropertyTypeName">Sample ID</prop>
									<prop name="Position">2</prop>
									<prop name="IsDefault">1</prop>
								</obj>
								<obj name="PropertyObject" class="GenSampleEditName" version="4">
									<prop name="PropertyTypeName">Sample Name</prop>
									<prop name="Position">2</prop>
									<prop name="IsDefault">1</prop>
									<prop name="name">Sample 3</prop>
								</obj>
								<obj name="PropertyObject" class="HTCSamplePrepNotes" version="4">
									<prop name="PropertyTypeName">Sample Prep Notes</prop>
									<prop name="Position">2</prop>
									<prop name="IsDefault">1</prop>
								</obj>
								<obj name="PropertyObject" class="GenSampleEditSubset" version="4">
									<prop name="PropertyTypeName">Subsets</prop>
									<prop name="Position">2</prop>
									<prop name="IsDefault">1</prop>
								</obj>
								<obj name="PropertyObject" class="SamplePrefWidth" version="5">
									<prop name="PropertyTypeName">Width</prop>
									<prop name="Position">2</prop>
									<prop name="IsDefault">1</prop>
									<prop name="Width">1</prop>
								</obj>
							</list>
						</obj>
					</obj>
					<obj name="item" class="SamplePropInfo" version="1">
						<obj name="ChannelProperties" class="ChanPropList" version="2">
							<obj name="ChannelProperties" class="EMList" version="1">
								<list name="emlist" count="4">
									<obj name="item" class="PropertyList" version="1">
										<list name="emlist" count="12">
											<obj name="PropertyObject" class="RQSampleTargetProperty" version="4">
												<prop name="PropertyTypeName">Combined Sample and Target Type</prop>
												<prop name="Position">3</prop>
												<prop name="IsDefault">0</prop>
												<obj name="ChannelProp" class="ChannelProperty" version="1">
													<prop name="ChannelIdx">0</prop>
												</obj>
											</obj>
											<obj name="PropertyObject" class="QuantConcProperty" version="4">
												<prop name="PropertyTypeName">Concentration</prop>
												<prop name="Position">3</prop>
												<prop name="IsDefault">1</prop>
												<prop name="Concentration">0</prop>
												<obj name="ChannelProp" class="ChannelProperty" version="1">
													<prop name="ChannelIdx">0</prop>
												</obj>
												<prop name="ReadOnly">1</prop>
											</obj>
											<obj name="PropertyObject" class="QuantCpHighProp" version="4">
												<prop name="PropertyTypeName">Cp High</prop>
												<prop name="Position">3</prop>
												<prop name="IsDefault">1</prop>
												<prop name="CpRangeHigh">0</prop>
												<obj name="ChannelProp" class="ChannelProperty" version="1">
													<prop name="ChannelIdx">0</prop>
												</obj>
												<prop name="ReadOnly">1</prop>
											</obj>
											<obj name="PropertyObject" class="QuantCpLowProp" version="4">
												<prop name="PropertyTypeName">Cp Low</prop>
												<prop name="Position">3</prop>
												<prop name="IsDefault">1</prop>
												<prop name="CpRangeLow">0</prop>
												<obj name="ChannelProp" class="ChannelProperty" version="1">
													<prop name="ChannelIdx">0</prop>
												</obj>
												<prop name="ReadOnly">1</prop>
											</obj>
											<obj name="PropertyObject" class="RQEffProp" version="4">
												<prop name="PropertyTypeName">Efficiency</prop>
												<prop name="Position">3</prop>
												<prop name="IsDefault">1</prop>
												<prop name="Efficiency">2</prop>
												<obj name="ChannelProp" class="ChannelProperty" version="1">
													<prop name="ChannelIdx">0</prop>
												</obj>
											</obj>
											<obj name="PropertyObject" class="ChannelGenotype" version="4">
												<prop name="PropertyTypeName">Melt Geno Genotype</prop>
												<prop name="Position">3</prop>
												<prop name="IsDefault">1</prop>
												<prop name="ReadOnly">1</prop>
												<obj name="ChannelProp" class="ChannelProperty" version="1">
													<prop name="ChannelIdx">0</prop>
												</obj>
											</obj>
											<obj name="PropertyObject" class="GroupChannelTypeProp" version="4">
												<prop name="PropertyTypeName">Melt Geno Sample Type</prop>
												<prop name="Position">3</prop>
												<prop name="IsDefault">0</prop>
												<prop name="GroupSampleType">mstUnknown</prop>
												<obj name="ChannelProp" class="ChannelProperty" version="1">
													<prop name="ChannelIdx">0</prop>
												</obj>
											</obj>
											<obj name="PropertyObject" class="QuantSampleTypeProperty" version="4">
												<prop name="PropertyTypeName">Quantification Sample Type</prop>
												<prop name="Position">3</prop>
												<prop name="IsDefault">0</prop>
												<prop name="SampleType">qsUnknown</prop>
												<obj name="ChannelProp" class="ChannelProperty" version="1">
													<prop name="ChannelIdx">0</prop>
												</obj>
											</obj>
											<obj name="PropertyObject" class="ChannelGenotype" version="4">
												<prop name="PropertyTypeName">Scanning Genotype</prop>
												<prop name="Position">3</prop>
												<prop name="IsDefault">1</prop>
												<prop name="ReadOnly">1</prop>
												<obj name="ChannelProp" class="ChannelProperty" version="1">
													<prop name="ChannelIdx">0</prop>
												</obj>
											</obj>
											<obj name="PropertyObject" class="GroupChannelTypeProp" version="4">
												<prop name="PropertyTypeName">Scanning Sample Type</prop>
												<prop name="Position">3</prop>
												<prop name="IsDefault">0</prop>
												<prop name="GroupSampleType">mstUnknown</prop>
												<obj name="ChannelProp" class="ChannelProperty" version="1">
													<prop name="ChannelIdx">0</prop>
												</obj>
											</obj>
											<obj name="PropertyObject" class="TargetName" version="4">
												<prop name="PropertyTypeName">Target Name</prop>
												<prop name="Position">3</prop>
												<prop name="IsDefault">1</prop>
												<obj name="ChannelProp" class="ChannelProperty" version="1">
													<prop name="ChannelIdx">0</prop>
												</obj>
											</obj>
											<obj name="PropertyObject" class="RQTargetProperty" version="4">
												<prop name="PropertyTypeName">Target Type</prop>
												<prop name="Position">3</prop>
												<prop name="IsDefault">0</prop>
												<prop name="TargetType">dtNone</prop>
												<obj name="ChannelProp" class="ChannelProperty" version="1">
													<prop name="ChannelIdx">0</prop>
												</obj>
											</obj>
										</list>
									</obj>
									<obj name="item" class="PropertyList" version="1">
										<list name="emlist" count="12">
											<obj name="PropertyObject" class="RQSampleTargetProperty" version="4">
												<prop name="PropertyTypeName">Combined Sample and Target Type</prop>
												<prop name="Position">3</prop>
												<prop name="IsDefault">0</prop>
												<obj name="ChannelProp" class="ChannelProperty" version="1">
													<prop name="ChannelIdx">1</prop>
												</obj>
											</obj>
											<obj name="PropertyObject" class="QuantConcProperty" version="4">
												<prop name="PropertyTypeName">Concentration</prop>
												<prop name="Position">3</prop>
												<prop name="IsDefault">1</prop>
												<prop name="Concentration">0</prop>
												<obj name="ChannelProp" class="ChannelProperty" version="1">
													<prop name="ChannelIdx">1</prop>
												</obj>
												<prop name="ReadOnly">1</prop>
											</obj>
											<obj name="PropertyObject" class="QuantCpHighProp" version="4">
												<prop name="PropertyTypeName">Cp High</prop>
												<prop name="Position">3</prop>
												<prop name="IsDefault">1</prop>
												<prop name="CpRangeHigh">0</prop>
												<obj name="ChannelProp" class="ChannelProperty" version="1">
													<prop name="ChannelIdx">1</prop>
												</obj>
												<prop name="ReadOnly">1</prop>
											</obj>
											<obj name="PropertyObject" class="QuantCpLowProp" version="4">
												<prop name="PropertyTypeName">Cp Low</prop>
												<prop name="Position">3</prop>
												<prop name="IsDefault">1</prop>
												<prop name="CpRangeLow">0</prop>
												<obj name="ChannelProp" class="ChannelProperty" version="1">
													<prop name="ChannelIdx">1</prop>
												</obj>
												<prop name="ReadOnly">1</prop>
											</obj>
											<obj name="PropertyObject" class="RQEffProp" version="4">
												<prop name="PropertyTypeName">Efficiency</prop>
												<prop name="Position">3</prop>
												<prop name="IsDefault">1</prop>
												<prop name="Efficiency">2</prop>
												<obj name="ChannelProp" class="ChannelProperty" version="1">
													<prop name="ChannelIdx">1</prop>
												</obj>
											</obj>
											<obj name="PropertyObject" class="ChannelGenotype" version="4">
												<prop name="PropertyTypeName">Melt Geno Genotype</prop>
												<prop name="Position">3</prop>
												<prop name="IsDefault">1</prop>
												<prop name="ReadOnly">1</prop>
												<obj name="ChannelProp" class="ChannelProperty" version="1">
													<prop name="ChannelIdx">1</prop>
												</obj>
											</obj>
											<obj name="PropertyObject" class="GroupChannelTypeProp" version="4">
												<prop name="PropertyTypeName">Melt Geno Sample Type</prop>
												<prop name="Position">3</prop>
												<prop name="IsDefault">0</prop>
												<prop name="GroupSampleType">mstUnknown</prop>
												<obj name="ChannelProp" class="ChannelProperty" version="1">
													<prop name="ChannelIdx">1</prop>
												</obj>
											</obj>
											<obj name="PropertyObject" class="QuantSampleTypeProperty" version="4">
												<prop name="PropertyTypeName">Quantification Sample Type</prop>
												<prop name="Position">3</prop>
												<prop name="IsDefault">0</prop>
												<prop name="SampleType">qsUnknown</prop>
												<obj name="ChannelProp" class="ChannelProperty" version="1">
													<prop name="ChannelIdx">1</prop>
												</obj>
											</obj>
											<obj name="PropertyObject" class="ChannelGenotype" version="4">
												<prop name="PropertyTypeName">Scanning Genotype</prop>
												<prop name="Position">3</prop>
												<prop name="IsDefault">1</prop>
												<prop name="ReadOnly">1</prop>
												<obj name="ChannelProp" class="ChannelProperty" version="1">
													<prop name="ChannelIdx">1</prop>
												</obj>
											</obj>
											<obj name="PropertyObject" class="GroupChannelTypeProp" version="4">
												<prop name="PropertyTypeName">Scanning Sample Type</prop>
												<prop name="Position">3</prop>
												<prop name="IsDefault">0</prop>
												<prop name="GroupSampleType">mstUnknown</prop>
												<obj name="ChannelProp" class="ChannelProperty" version="1">
													<prop name="ChannelIdx">1</prop>
												</obj>
											</obj>
											<obj name="PropertyObject" class="TargetName" version="4">
												<prop name="PropertyTypeName">Target Name</prop>
												<prop name="Position">3</prop>
												<prop name="IsDefault">1</prop>
												<obj name="ChannelProp" class="ChannelProperty" version="1">
													<prop name="ChannelIdx">1</prop>
												</obj>
											</obj>
											<obj name="PropertyObject" class="RQTargetProperty" version="4">
												<prop name="PropertyTypeName">Target Type</prop>
												<prop name="Position">3</prop>
												<prop name="IsDefault">0</prop>
												<prop name="TargetType">dtNone</prop>
												<obj name="ChannelProp" class="ChannelProperty" version="1">
													<prop name="ChannelIdx">1</prop>
												</obj>
											</obj>
										</list>
									</obj>
									<obj name="item" class="PropertyList" version="1">
										<list name="emlist" count="12">
											<obj name="PropertyObject" class="RQSampleTargetProperty" version="4">
												<prop name="PropertyTypeName">Combined Sample and Target Type</prop>
												<prop name="Position">3</prop>
												<prop name="IsDefault">0</prop>
												<obj name="ChannelProp" class="ChannelProperty" version="1">
													<prop name="ChannelIdx">2</prop>
												</obj>
											</obj>
											<obj name="PropertyObject" class="QuantConcProperty" version="4">
												<prop name="PropertyTypeName">Concentration</prop>
												<prop name="Position">3</prop>
												<prop name="IsDefault">1</prop>
												<prop name="Concentration">0</prop>
												<obj name="ChannelProp" class="ChannelProperty" version="1">
													<prop name="ChannelIdx">2</prop>
												</obj>
												<prop name="ReadOnly">1</prop>
											</obj>
											<obj name="PropertyObject" class="QuantCpHighProp" version="4">
												<prop name="PropertyTypeName">Cp High</prop>
												<prop name="Position">3</prop>
												<prop name="IsDefault">1</prop>
												<prop name="CpRangeHigh">0</prop>
												<obj name="ChannelProp" class="ChannelProperty" version="1">
													<prop name="ChannelIdx">2</prop>
												</obj>
												<prop name="ReadOnly">1</prop>
											</obj>
											<obj name="PropertyObject" class="QuantCpLowProp" version="4">
												<prop name="PropertyTypeName">Cp Low</prop>
												<prop name="Position">3</prop>
												<prop name="IsDefault">1</prop>
												<prop name="CpRangeLow">0</prop>
												<obj name="ChannelProp" class="ChannelProperty" version="1">
													<prop name="ChannelIdx">2</prop>
												</obj>
												<prop name="ReadOnly">1</prop>
											</obj>
											<obj name="PropertyObject" class="RQEffProp" version="4">
												<prop name="PropertyTypeName">Efficiency</prop>
												<prop name="Position">3</prop>
												<prop name="IsDefault">1</prop>
												<prop name="Efficiency">2</prop>
												<obj name="ChannelProp" class="ChannelProperty" version="1">
													<prop name="ChannelIdx">2</prop>
												</obj>
											</obj>
											<obj name="PropertyObject" class="ChannelGenotype" version="4">
												<prop name="PropertyTypeName">Melt Geno Genotype</prop>
												<prop name="Position">3</prop>
												<prop name="IsDefault">1</prop>
												<prop name="ReadOnly">1</prop>
												<obj name="ChannelProp" class="ChannelProperty" version="1">
													<prop name="ChannelIdx">2</prop>
												</obj>
											</obj>
											<obj name="PropertyObject" class="GroupChannelTypeProp" version="4">
												<prop name="PropertyTypeName">Melt Geno Sample Type</prop>
												<prop name="Position">3</prop>
												<prop name="IsDefault">0</prop>
												<prop name="GroupSampleType">mstUnknown</prop>
												<obj name="ChannelProp" class="ChannelProperty" version="1">
													<prop name="ChannelIdx">2</prop>
												</obj>
											</obj>
											<obj name="PropertyObject" class="QuantSampleTypeProperty" version="4">
												<prop name="PropertyTypeName">Quantification Sample Type</prop>
												<prop name="Position">3</prop>
												<prop name="IsDefault">0</prop>
												<prop name="SampleType">qsUnknown</prop>
												<obj name="ChannelProp" class="ChannelProperty" version="1">
													<prop name="ChannelIdx">2</prop>
												</obj>
											</obj>
											<obj name="PropertyObject" class="ChannelGenotype" version="4">
												<prop name="PropertyTypeName">Scanning Genotype</prop>
												<prop name="Position">3</prop>
												<prop name="IsDefault">1</prop>
												<prop name="ReadOnly">1</prop>
												<obj name="ChannelProp" class="ChannelProperty" version="1">
													<prop name="ChannelIdx">2</prop>
												</obj>
											</obj>
											<obj name="PropertyObject" class="GroupChannelTypeProp" version="4">
												<prop name="PropertyTypeName">Scanning Sample Type</prop>
												<prop name="Position">3</prop>
												<prop name="IsDefault">0</prop>
												<prop name="GroupSampleType">mstUnknown</prop>
												<obj name="ChannelProp" class="ChannelProperty" version="1">
													<prop name="ChannelIdx">2</prop>
												</obj>
											</obj>
											<obj name="PropertyObject" class="TargetName" version="4">
												<prop name="PropertyTypeName">Target Name</prop>
												<prop name="Position">3</prop>
												<prop name="IsDefault">1</prop>
												<obj name="ChannelProp" class="ChannelProperty" version="1">
													<prop name="ChannelIdx">2</prop>
												</obj>
											</obj>
											<obj name="PropertyObject" class="RQTargetProperty" version="4">
												<prop name="PropertyTypeName">Target Type</prop>
												<prop name="Position">3</prop>
												<prop name="IsDefault">0</prop>
												<prop name="TargetType">dtNone</prop>
												<obj name="ChannelProp" class="ChannelProperty" version="1">
													<prop name="ChannelIdx">2</prop>
												</obj>
											</obj>
										</list>
									</obj>
									<obj name="item" class="PropertyList" version="1">
										<list name="emlist" count="12">
											<obj name="PropertyObject" class="RQSampleTargetProperty" version="4">
												<prop name="PropertyTypeName">Combined Sample and Target Type</prop>
												<prop name="Position">3</prop>
												<prop name="IsDefault">0</prop>
												<obj name="ChannelProp" class="ChannelProperty" version="1">
													<prop name="ChannelIdx">3</prop>
												</obj>
											</obj>
											<obj name="PropertyObject" class="QuantConcProperty" version="4">
												<prop name="PropertyTypeName">Concentration</prop>
												<prop name="Position">3</prop>
												<prop name="IsDefault">1</prop>
												<prop name="Concentration">0</prop>
												<obj name="ChannelProp" class="ChannelProperty" version="1">
													<prop name="ChannelIdx">3</prop>
												</obj>
												<prop name="ReadOnly">1</prop>
											</obj>
											<obj name="PropertyObject" class="QuantCpHighProp" version="4">
												<prop name="PropertyTypeName">Cp High</prop>
												<prop name="Position">3</prop>
												<prop name="IsDefault">1</prop>
												<prop name="CpRangeHigh">0</prop>
												<obj name="ChannelProp" class="ChannelProperty" version="1">
													<prop name="ChannelIdx">3</prop>
												</obj>
												<prop name="ReadOnly">1</prop>
											</obj>
											<obj name="PropertyObject" class="QuantCpLowProp" version="4">
												<prop name="PropertyTypeName">Cp Low</prop>
												<prop name="Position">3</prop>
												<prop name="IsDefault">1</prop>
												<prop name="CpRangeLow">0</prop>
												<obj name="ChannelProp" class="ChannelProperty" version="1">
													<prop name="ChannelIdx">3</prop>
												</obj>
												<prop name="ReadOnly">1</prop>
											</obj>
											<obj name="PropertyObject" class="RQEffProp" version="4">
												<prop name="PropertyTypeName">Efficiency</prop>
												<prop name="Position">3</prop>
												<prop name="IsDefault">1</prop>
												<prop name="Efficiency">2</prop>
												<obj name="ChannelProp" class="ChannelProperty" version="1">
													<prop name="ChannelIdx">3</prop>
												</obj>
											</obj>
											<obj name="PropertyObject" class="ChannelGenotype" version="4">
												<prop name="PropertyTypeName">Melt Geno Genotype</prop>
												<prop name="Position">3</prop>
												<prop name="IsDefault">1</prop>
												<prop name="ReadOnly">1</prop>
												<obj name="ChannelProp" class="ChannelProperty" version="1">
													<prop name="ChannelIdx">3</prop>
												</obj>
											</obj>
											<obj name="PropertyObject" class="GroupChannelTypeProp" version="4">
												<prop name="PropertyTypeName">Melt Geno Sample Type</prop>
												<prop name="Position">3</prop>
												<prop name="IsDefault">0</prop>
												<prop name="GroupSampleType">mstUnknown</prop>
												<obj name="ChannelProp" class="ChannelProperty" version="1">
													<prop name="ChannelIdx">3</prop>
												</obj>
											</obj>
											<obj name="PropertyObject" class="QuantSampleTypeProperty" version="4">
												<prop name="PropertyTypeName">Quantification Sample Type</prop>
												<prop name="Position">3</prop>
												<prop name="IsDefault">0</prop>
												<prop name="SampleType">qsUnknown</prop>
												<obj name="ChannelProp" class="ChannelProperty" version="1">
													<prop name="ChannelIdx">3</prop>
												</obj>
											</obj>
											<obj name="PropertyObject" class="ChannelGenotype" version="4">
												<prop name="PropertyTypeName">Scanning Genotype</prop>
												<prop name="Position">3</prop>
												<prop name="IsDefault">1</prop>
												<prop name="ReadOnly">1</prop>
												<obj name="ChannelProp" class="ChannelProperty" version="1">
													<prop name="ChannelIdx">3</prop>
												</obj>
											</obj>
											<obj name="PropertyObject" class="GroupChannelTypeProp" version="4">
												<prop name="PropertyTypeName">Scanning Sample Type</prop>
												<prop name="Position">3</prop>
												<prop name="IsDefault">0</prop>
												<prop name="GroupSampleType">mstUnknown</prop>
												<obj name="ChannelProp" class="ChannelProperty" version="1">
													<prop name="ChannelIdx">3</prop>
												</obj>
											</obj>
											<obj name="PropertyObject" class="TargetName" version="4">
												<prop name="PropertyTypeName">Target Name</prop>
												<prop name="Position">3</prop>
												<prop name="IsDefault">1</prop>
												<obj name="ChannelProp" class="ChannelProperty" version="1">
													<prop name="ChannelIdx">3</prop>
												</obj>
											</obj>
											<obj name="PropertyObject" class="RQTargetProperty" version="4">
												<prop name="PropertyTypeName">Target Type</prop>
												<prop name="Position">3</prop>
												<prop name="IsDefault">0</prop>
												<prop name="TargetType">dtNone</prop>
												<obj name="ChannelProp" class="ChannelProperty" version="1">
													<prop name="ChannelIdx">3</prop>
												</obj>
											</obj>
										</list>
									</obj>
								</list>
							</obj>
						</obj>
						<prop name="ChannelPropertyCount">4</prop>
						<prop name="ContainerPosition">3</prop>
						<prop name="HasSampleProperties">1</prop>
						<obj name="SampleProperties" class="PropertyList" version="1">
							<list name="emlist" count="14">
								<obj name="PropertyObject" class="SamplePrefColor" version="4">
									<prop name="PropertyTypeName">Color</prop>
									<prop name="Position">3</prop>
									<prop name="IsDefault">0</prop>
									<prop name="Color">clFuchsia</prop>
								</obj>
								<obj name="PropertyObject" class="DominantChannelProp" version="4">
									<prop name="PropertyTypeName">Dominant Channel</prop>
									<prop name="Position">3</prop>
									<prop name="IsDefault">0</prop>
									<prop name="DominantChannel">0</prop>
								</obj>
								<obj name="PropertyObject" class="Genotype" version="4">
									<prop name="PropertyTypeName">EndPt Genotype</prop>
									<prop name="Position">3</prop>
									<prop name="IsDefault">1</prop>
									<prop name="ReadOnly">1</prop>
								</obj>
								<obj name="PropertyObject" class="GroupingSample" version="4">
									<prop name="PropertyTypeName">EndPt Sample Type</prop>
									<prop name="Position">3</prop>
									<prop name="IsDefault">0</prop>
									<prop name="GroupSampleType">mstUnknown</prop>
								</obj>
								<obj name="PropertyObject" class="SamplePrefLineStyle" version="4">
									<prop name="PropertyTypeName">Line Style</prop>
									<prop name="Position">3</prop>
									<prop name="IsDefault">0</prop>
									<prop name="LineStyle">psSolid</prop>
								</obj>
								<obj name="PropertyObject" class="GenSampleEditNotes" version="4">
									<prop name="PropertyTypeName">Notes</prop>
									<prop name="Position">3</prop>
									<prop name="IsDefault">1</prop>
								</obj>
								<obj name="PropertyObject" class="SamplePrefPointStyle" version="4">
									<prop name="PropertyTypeName">Point Style</prop>
									<prop name="Position">3</prop>
									<prop name="IsDefault">0</prop>
									<prop name="PointStyle">psNothing</prop>
								</obj>
								<obj name="PropertyObject" class="GenSampleEditPosition" version="4">
									<prop name="PropertyTypeName">Position</prop>
									<prop name="Position">3</prop>
									<prop name="IsDefault">1</prop>
								</obj>
								<obj name="PropertyObject" class="GenSampleEditReplicate" version="4">
									<prop name="PropertyTypeName">Replicate of</prop>
									<prop name="Position">3</prop>
									<prop name="IsDefault">1</prop>
									<prop name="ReplicateOf">-1</prop>
								</obj>
								<obj name="PropertyObject" class="HTCSampleID" version="4">
									<prop name="PropertyTypeName">Sample ID</prop>
									<prop name="Position">3</prop>
									<prop name="IsDefault">1</prop>
								</obj>
								<obj name="PropertyObject" class="GenSampleEditName" version="4">
									<prop name="PropertyTypeName">Sample Name</prop>
									<prop name="Position">3</prop>
									<prop name="IsDefault">1</prop>
									<prop name="name">Sample 4</prop>
								</obj>
								<obj name="PropertyObject" class="HTCSamplePrepNotes" version="4">
									<prop name="PropertyTypeName">Sample Prep Notes</prop>
									<prop name="Position">3</prop>
									<prop name="IsDefault">1</prop>
								</obj>
								<obj name="PropertyObject" class="GenSampleEditSubset" version="4">
									<prop name="PropertyTypeName">Subsets</prop>
									<prop name="Position">3</prop>
									<prop name="IsDefault">1</prop>
								</obj>
								<obj name="PropertyObject" class="SamplePrefWidth" version="5">
									<prop name="PropertyTypeName">Width</prop>
									<prop name="Position">3</prop>
									<prop name="IsDefault">1</prop>
									<prop name="Width">1</prop>
								</obj>
							</list>
						</obj>
					</obj>
					<obj name="item" class="SamplePropInfo" version="1">
						<obj name="ChannelProperties" class="ChanPropList" version="2">
							<obj name="ChannelProperties" class="EMList" version="1">
								<list name="emlist" count="4">
									<obj name="item" class="PropertyList" version="1">
										<list name="emlist" count="12">
											<obj name="PropertyObject" class="RQSampleTargetProperty" version="4">
												<prop name="PropertyTypeName">Combined Sample and Target Type</prop>
												<prop name="Position">4</prop>
												<prop name="IsDefault">0</prop>
												<obj name="ChannelProp" class="ChannelProperty" version="1">
													<prop name="ChannelIdx">0</prop>
												</obj>
											</obj>
											<obj name="PropertyObject" class="QuantConcProperty" version="4">
												<prop name="PropertyTypeName">Concentration</prop>
												<prop name="Position">4</prop>
												<prop name="IsDefault">1</prop>
												<prop name="Concentration">0</prop>
												<obj name="ChannelProp" class="ChannelProperty" version="1">
													<prop name="ChannelIdx">0</prop>
												</obj>
												<prop name="ReadOnly">1</prop>
											</obj>
											<obj name="PropertyObject" class="QuantCpHighProp" version="4">
												<prop name="PropertyTypeName">Cp High</prop>
												<prop name="Position">4</prop>
												<prop name="IsDefault">1</prop>
												<prop name="CpRangeHigh">0</prop>
												<obj name="ChannelProp" class="ChannelProperty" version="1">
													<prop name="ChannelIdx">0</prop>
												</obj>
												<prop name="ReadOnly">1</prop>
											</obj>
											<obj name="PropertyObject" class="QuantCpLowProp" version="4">
												<prop name="PropertyTypeName">Cp Low</prop>
												<prop name="Position">4</prop>
												<prop name="IsDefault">1</prop>
												<prop name="CpRangeLow">0</prop>
												<obj name="ChannelProp" class="ChannelProperty" version="1">
													<prop name="ChannelIdx">0</prop>
												</obj>
												<prop name="ReadOnly">1</prop>
											</obj>
											<obj name="PropertyObject" class="RQEffProp" version="4">
												<prop name="PropertyTypeName">Efficiency</prop>
												<prop name="Position">4</prop>
												<prop name="IsDefault">1</prop>
												<prop name="Efficiency">2</prop>
												<obj name="ChannelProp" class="ChannelProperty" version="1">
													<prop name="ChannelIdx">0</prop>
												</obj>
											</obj>
											<obj name="PropertyObject" class="ChannelGenotype" version="4">
												<prop name="PropertyTypeName">Melt Geno Genotype</prop>
												<prop name="Position">4</prop>
												<prop name="IsDefault">1</prop>
												<prop name="ReadOnly">1</prop>
												<obj name="ChannelProp" class="ChannelProperty" version="1">
													<prop name="ChannelIdx">0</prop>
												</obj>
											</obj>
											<obj name="PropertyObject" class="GroupChannelTypeProp" version="4">
												<prop name="PropertyTypeName">Melt Geno Sample Type</prop>
												<prop name="Position">4</prop>
												<prop name="IsDefault">0</prop>
												<prop name="GroupSampleType">mstUnknown</prop>
												<obj name="ChannelProp" class="ChannelProperty" version="1">
													<prop name="ChannelIdx">0</prop>
												</obj>
											</obj>
											<obj name="PropertyObject" class="QuantSampleTypeProperty" version="4">
												<prop name="PropertyTypeName">Quantification Sample Type</prop>
												<prop name="Position">4</prop>
												<prop name="IsDefault">0</prop>
												<prop name="SampleType">qsUnknown</prop>
												<obj name="ChannelProp" class="ChannelProperty" version="1">
													<prop name="ChannelIdx">0</prop>
												</obj>
											</obj>
											<obj name="PropertyObject" class="ChannelGenotype" version="4">
												<prop name="PropertyTypeName">Scanning Genotype</prop>
												<prop name="Position">4</prop>
												<prop name="IsDefault">1</prop>
												<prop name="ReadOnly">1</prop>
												<obj name="ChannelProp" class="ChannelProperty" version="1">
													<prop name="ChannelIdx">0</prop>
												</obj>
											</obj>
											<obj name="PropertyObject" class="GroupChannelTypeProp" version="4">
												<prop name="PropertyTypeName">Scanning Sample Type</prop>
												<prop name="Position">4</prop>
												<prop name="IsDefault">0</prop>
												<prop name="GroupSampleType">mstUnknown</prop>
												<obj name="ChannelProp" class="ChannelProperty" version="1">
													<prop name="ChannelIdx">0</prop>
												</obj>
											</obj>
											<obj name="PropertyObject" class="TargetName" version="4">
												<prop name="PropertyTypeName">Target Name</prop>
												<prop name="Position">4</prop>
												<prop name="IsDefault">1</prop>
												<obj name="ChannelProp" class="ChannelProperty" version="1">
													<prop name="ChannelIdx">0</prop>
												</obj>
											</obj>
											<obj name="PropertyObject" class="RQTargetProperty" version="4">
												<prop name="PropertyTypeName">Target Type</prop>
												<prop name="Position">4</prop>
												<prop name="IsDefault">0</prop>
												<prop name="TargetType">dtNone</prop>
												<obj name="ChannelProp" class="ChannelProperty" version="1">
													<prop name="ChannelIdx">0</prop>
												</obj>
											</obj>
										</list>
									</obj>
									<obj name="item" class="PropertyList" version="1">
										<list name="emlist" count="12">
											<obj name="PropertyObject" class="RQSampleTargetProperty" version="4">
												<prop name="PropertyTypeName">Combined Sample and Target Type</prop>
												<prop name="Position">4</prop>
												<prop name="IsDefault">0</prop>
												<obj name="ChannelProp" class="ChannelProperty" version="1">
													<prop name="ChannelIdx">1</prop>
												</obj>
											</obj>
											<obj name="PropertyObject" class="QuantConcProperty" version="4">
												<prop name="PropertyTypeName">Concentration</prop>
												<prop name="Position">4</prop>
												<prop name="IsDefault">1</prop>
												<prop name="Concentration">0</prop>
												<obj name="ChannelProp" class="ChannelProperty" version="1">
													<prop name="ChannelIdx">1</prop>
												</obj>
												<prop name="ReadOnly">1</prop>
											</obj>
											<obj name="PropertyObject" class="QuantCpHighProp" version="4">
												<prop name="PropertyTypeName">Cp High</prop>
												<prop name="Position">4</prop>
												<prop name="IsDefault">1</prop>
												<prop name="CpRangeHigh">0</prop>
												<obj name="ChannelProp" class="ChannelProperty" version="1">
													<prop name="ChannelIdx">1</prop>
												</obj>
												<prop name="ReadOnly">1</prop>
											</obj>
											<obj name="PropertyObject" class="QuantCpLowProp" version="4">
												<prop name="PropertyTypeName">Cp Low</prop>
												<prop name="Position">4</prop>
												<prop name="IsDefault">1</prop>
												<prop name="CpRangeLow">0</prop>
												<obj name="ChannelProp" class="ChannelProperty" version="1">
													<prop name="ChannelIdx">1</prop>
												</obj>
												<prop name="ReadOnly">1</prop>
											</obj>
											<obj name="PropertyObject" class="RQEffProp" version="4">
												<prop name="PropertyTypeName">Efficiency</prop>
												<prop name="Position">4</prop>
												<prop name="IsDefault">1</prop>
												<prop name="Efficiency">2</prop>
												<obj name="ChannelProp" class="ChannelProperty" version="1">
													<prop name="ChannelIdx">1</prop>
												</obj>
											</obj>
											<obj name="PropertyObject" class="ChannelGenotype" version="4">
												<prop name="PropertyTypeName">Melt Geno Genotype</prop>
												<prop name="Position">4</prop>
												<prop name="IsDefault">1</prop>
												<prop name="ReadOnly">1</prop>
												<obj name="ChannelProp" class="ChannelProperty" version="1">
													<prop name="ChannelIdx">1</prop>
												</obj>
											</obj>
											<obj name="PropertyObject" class="GroupChannelTypeProp" version="4">
												<prop name="PropertyTypeName">Melt Geno Sample Type</prop>
												<prop name="Position">4</prop>
												<prop name="IsDefault">0</prop>
												<prop name="GroupSampleType">mstUnknown</prop>
												<obj name="ChannelProp" class="ChannelProperty" version="1">
													<prop name="ChannelIdx">1</prop>
												</obj>
											</obj>
											<obj name="PropertyObject" class="QuantSampleTypeProperty" version="4">
												<prop name="PropertyTypeName">Quantification Sample Type</prop>
												<prop name="Position">4</prop>
												<prop name="IsDefault">0</prop>
												<prop name="SampleType">qsUnknown</prop>
												<obj name="ChannelProp" class="ChannelProperty" version="1">
													<prop name="ChannelIdx">1</prop>
												</obj>
											</obj>
											<obj name="PropertyObject" class="ChannelGenotype" version="4">
												<prop name="PropertyTypeName">Scanning Genotype</prop>
												<prop name="Position">4</prop>
												<prop name="IsDefault">1</prop>
												<prop name="ReadOnly">1</prop>
												<obj name="ChannelProp" class="ChannelProperty" version="1">
													<prop name="ChannelIdx">1</prop>
												</obj>
											</obj>
											<obj name="PropertyObject" class="GroupChannelTypeProp" version="4">
												<prop name="PropertyTypeName">Scanning Sample Type</prop>
												<prop name="Position">4</prop>
												<prop name="IsDefault">0</prop>
												<prop name="GroupSampleType">mstUnknown</prop>
												<obj name="ChannelProp" class="ChannelProperty" version="1">
													<prop name="ChannelIdx">1</prop>
												</obj>
											</obj>
											<obj name="PropertyObject" class="TargetName" version="4">
												<prop name="PropertyTypeName">Target Name</prop>
												<prop name="Position">4</prop>
												<prop name="IsDefault">1</prop>
												<obj name="ChannelProp" class="ChannelProperty" version="1">
													<prop name="ChannelIdx">1</prop>
												</obj>
											</obj>
											<obj name="PropertyObject" class="RQTargetProperty" version="4">
												<prop name="PropertyTypeName">Target Type</prop>
												<prop name="Position">4</prop>
												<prop name="IsDefault">0</prop>
												<prop name="TargetType">dtNone</prop>
												<obj name="ChannelProp" class="ChannelProperty" version="1">
													<prop name="ChannelIdx">1</prop>
												</obj>
											</obj>
										</list>
									</obj>
									<obj name="item" class="PropertyList" version="1">
										<list name="emlist" count="12">
											<obj name="PropertyObject" class="RQSampleTargetProperty" version="4">
												<prop name="PropertyTypeName">Combined Sample and Target Type</prop>
												<prop name="Position">4</prop>
												<prop name="IsDefault">0</prop>
												<obj name="ChannelProp" class="ChannelProperty" version="1">
													<prop name="ChannelIdx">2</prop>
												</obj>
											</obj>
											<obj name="PropertyObject" class="QuantConcProperty" version="4">
												<prop name="PropertyTypeName">Concentration</prop>
												<prop name="Position">4</prop>
												<prop name="IsDefault">1</prop>
												<prop name="Concentration">0</prop>
												<obj name="ChannelProp" class="ChannelProperty" version="1">
													<prop name="ChannelIdx">2</prop>
												</obj>
												<prop name="ReadOnly">1</prop>
											</obj>
											<obj name="PropertyObject" class="QuantCpHighProp" version="4">
												<prop name="PropertyTypeName">Cp High</prop>
												<prop name="Position">4</prop>
												<prop name="IsDefault">1</prop>
												<prop name="CpRangeHigh">0</prop>
												<obj name="ChannelProp" class="ChannelProperty" version="1">
													<prop name="ChannelIdx">2</prop>
												</obj>
												<prop name="ReadOnly">1</prop>
											</obj>
											<obj name="PropertyObject" class="QuantCpLowProp" version="4">
												<prop name="PropertyTypeName">Cp Low</prop>
												<prop name="Position">4</prop>
												<prop name="IsDefault">1</prop>
												<prop name="CpRangeLow">0</prop>
												<obj name="ChannelProp" class="ChannelProperty" version="1">
													<prop name="ChannelIdx">2</prop>
												</obj>
												<prop name="ReadOnly">1</prop>
											</obj>
											<obj name="PropertyObject" class="RQEffProp" version="4">
												<prop name="PropertyTypeName">Efficiency</prop>
												<prop name="Position">4</prop>
												<prop name="IsDefault">1</prop>
												<prop name="Efficiency">2</prop>
												<obj name="ChannelProp" class="ChannelProperty" version="1">
													<prop name="ChannelIdx">2</prop>
												</obj>
											</obj>
											<obj name="PropertyObject" class="ChannelGenotype" version="4">
												<prop name="PropertyTypeName">Melt Geno Genotype</prop>
												<prop name="Position">4</prop>
												<prop name="IsDefault">1</prop>
												<prop name="ReadOnly">1</prop>
												<obj name="ChannelProp" class="ChannelProperty" version="1">
													<prop name="ChannelIdx">2</prop>
												</obj>
											</obj>
											<obj name="PropertyObject" class="GroupChannelTypeProp" version="4">
												<prop name="PropertyTypeName">Melt Geno Sample Type</prop>
												<prop name="Position">4</prop>
												<prop name="IsDefault">0</prop>
												<prop name="GroupSampleType">mstUnknown</prop>
												<obj name="ChannelProp" class="ChannelProperty" version="1">
													<prop name="ChannelIdx">2</prop>
												</obj>
											</obj>
											<obj name="PropertyObject" class="QuantSampleTypeProperty" version="4">
												<prop name="PropertyTypeName">Quantification Sample Type</prop>
												<prop name="Position">4</prop>
												<prop name="IsDefault">0</prop>
												<prop name="SampleType">qsUnknown</prop>
												<obj name="ChannelProp" class="ChannelProperty" version="1">
													<prop name="ChannelIdx">2</prop>
												</obj>
											</obj>
											<obj name="PropertyObject" class="ChannelGenotype" version="4">
												<prop name="PropertyTypeName">Scanning Genotype</prop>
												<prop name="Position">4</prop>
												<prop name="IsDefault">1</prop>
												<prop name="ReadOnly">1</prop>
												<obj name="ChannelProp" class="ChannelProperty" version="1">
													<prop name="ChannelIdx">2</prop>
												</obj>
											</obj>
											<obj name="PropertyObject" class="GroupChannelTypeProp" version="4">
												<prop name="PropertyTypeName">Scanning Sample Type</prop>
												<prop name="Position">4</prop>
												<prop name="IsDefault">0</prop>
												<prop name="GroupSampleType">mstUnknown</prop>
												<obj name="ChannelProp" class="ChannelProperty" version="1">
													<prop name="ChannelIdx">2</prop>
												</obj>
											</obj>
											<obj name="PropertyObject" class="TargetName" version="4">
												<prop name="PropertyTypeName">Target Name</prop>
												<prop name="Position">4</prop>
												<prop name="IsDefault">1</prop>
												<obj name="ChannelProp" class="ChannelProperty" version="1">
													<prop name="ChannelIdx">2</prop>
												</obj>
											</obj>
											<obj name="PropertyObject" class="RQTargetProperty" version="4">
												<prop name="PropertyTypeName">Target Type</prop>
												<prop name="Position">4</prop>
												<prop name="IsDefault">0</prop>
												<prop name="TargetType">dtNone</prop>
												<obj name="ChannelProp" class="ChannelProperty" version="1">
													<prop name="ChannelIdx">2</prop>
												</obj>
											</obj>
										</list>
									</obj>
									<obj name="item" class="PropertyList" version="1">
										<list name="emlist" count="12">
											<obj name="PropertyObject" class="RQSampleTargetProperty" version="4">
												<prop name="PropertyTypeName">Combined Sample and Target Type</prop>
												<prop name="Position">4</prop>
												<prop name="IsDefault">0</prop>
												<obj name="ChannelProp" class="ChannelProperty" version="1">
													<prop name="ChannelIdx">3</prop>
												</obj>
											</obj>
											<obj name="PropertyObject" class="QuantConcProperty" version="4">
												<prop name="PropertyTypeName">Concentration</prop>
												<prop name="Position">4</prop>
												<prop name="IsDefault">1</prop>
												<prop name="Concentration">0</prop>
												<obj name="ChannelProp" class="ChannelProperty" version="1">
													<prop name="ChannelIdx">3</prop>
												</obj>
												<prop name="ReadOnly">1</prop>
											</obj>
											<obj name="PropertyObject" class="QuantCpHighProp" version="4">
												<prop name="PropertyTypeName">Cp High</prop>
												<prop name="Position">4</prop>
												<prop name="IsDefault">1</prop>
												<prop name="CpRangeHigh">0</prop>
												<obj name="ChannelProp" class="ChannelProperty" version="1">
													<prop name="ChannelIdx">3</prop>
												</obj>
												<prop name="ReadOnly">1</prop>
											</obj>
											<obj name="PropertyObject" class="QuantCpLowProp" version="4">
												<prop name="PropertyTypeName">Cp Low</prop>
												<prop name="Position">4</prop>
												<prop name="IsDefault">1</prop>
												<prop name="CpRangeLow">0</prop>
												<obj name="ChannelProp" class="ChannelProperty" version="1">
													<prop name="ChannelIdx">3</prop>
												</obj>
												<prop name="ReadOnly">1</prop>
											</obj>
											<obj name="PropertyObject" class="RQEffProp" version="4">
												<prop name="PropertyTypeName">Efficiency</prop>
												<prop name="Position">4</prop>
												<prop name="IsDefault">1</prop>
												<prop name="Efficiency">2</prop>
												<obj name="ChannelProp" class="ChannelProperty" version="1">
													<prop name="ChannelIdx">3</prop>
												</obj>
											</obj>
											<obj name="PropertyObject" class="ChannelGenotype" version="4">
												<prop name="PropertyTypeName">Melt Geno Genotype</prop>
												<prop name="Position">4</prop>
												<prop name="IsDefault">1</prop>
												<prop name="ReadOnly">1</prop>
												<obj name="ChannelProp" class="ChannelProperty" version="1">
													<prop name="ChannelIdx">3</prop>
												</obj>
											</obj>
											<obj name="PropertyObject" class="GroupChannelTypeProp" version="4">
												<prop name="PropertyTypeName">Melt Geno Sample Type</prop>
												<prop name="Position">4</prop>
												<prop name="IsDefault">0</prop>
												<prop name="GroupSampleType">mstUnknown</prop>
												<obj name="ChannelProp" class="ChannelProperty" version="1">
													<prop name="ChannelIdx">3</prop>
												</obj>
											</obj>
											<obj name="PropertyObject" class="QuantSampleTypeProperty" version="4">
												<prop name="PropertyTypeName">Quantification Sample Type</prop>
												<prop name="Position">4</prop>
												<prop name="IsDefault">0</prop>
												<prop name="SampleType">qsUnknown</prop>
												<obj name="ChannelProp" class="ChannelProperty" version="1">
													<prop name="ChannelIdx">3</prop>
												</obj>
											</obj>
											<obj name="PropertyObject" class="ChannelGenotype" version="4">
												<prop name="PropertyTypeName">Scanning Genotype</prop>
												<prop name="Position">4</prop>
												<prop name="IsDefault">1</prop>
												<prop name="ReadOnly">1</prop>
												<obj name="ChannelProp" class="ChannelProperty" version="1">
													<prop name="ChannelIdx">3</prop>
												</obj>
											</obj>
											<obj name="PropertyObject" class="GroupChannelTypeProp" version="4">
												<prop name="PropertyTypeName">Scanning Sample Type</prop>
												<prop name="Position">4</prop>
												<prop name="IsDefault">0</prop>
												<prop name="GroupSampleType">mstUnknown</prop>
												<obj name="ChannelProp" class="ChannelProperty" version="1">
													<prop name="ChannelIdx">3</prop>
												</obj>
											</obj>
											<obj name="PropertyObject" class="TargetName" version="4">
												<prop name="PropertyTypeName">Target Name</prop>
												<prop name="Position">4</prop>
												<prop name="IsDefault">1</prop>
												<obj name="ChannelProp" class="ChannelProperty" version="1">
													<prop name="ChannelIdx">3</prop>
												</obj>
											</obj>
											<obj name="PropertyObject" class="RQTargetProperty" version="4">
												<prop name="PropertyTypeName">Target Type</prop>
												<prop name="Position">4</prop>
												<prop name="IsDefault">0</prop>
												<prop name="TargetType">dtNone</prop>
												<obj name="ChannelProp" class="ChannelProperty" version="1">
													<prop name="ChannelIdx">3</prop>
												</obj>
											</obj>
										</list>
									</obj>
								</list>
							</obj>
						</obj>
						<prop name="ChannelPropertyCount">4</prop>
						<prop name="ContainerPosition">4</prop>
						<prop name="HasSampleProperties">1</prop>
						<obj name="SampleProperties" class="PropertyList" version="1">
							<list name="emlist" count="14">
								<obj name="PropertyObject" class="SamplePrefColor" version="4">
									<prop name="PropertyTypeName">Color</prop>
									<prop name="Position">4</prop>
									<prop name="IsDefault">0</prop>
									<prop name="Color">clGray</prop>
								</obj>
								<obj name="PropertyObject" class="DominantChannelProp" version="4">
									<prop name="PropertyTypeName">Dominant Channel</prop>
									<prop name="Position">4</prop>
									<prop name="IsDefault">0</prop>
									<prop name="DominantChannel">0</prop>
								</obj>
								<obj name="PropertyObject" class="Genotype" version="4">
									<prop name="PropertyTypeName">EndPt Genotype</prop>
									<prop name="Position">4</prop>
									<prop name="IsDefault">1</prop>
									<prop name="ReadOnly">1</prop>
								</obj>
								<obj name="PropertyObject" class="GroupingSample" version="4">
									<prop name="PropertyTypeName">EndPt Sample Type</prop>
									<prop name="Position">4</prop>
									<prop name="IsDefault">0</prop>
									<prop name="GroupSampleType">mstUnknown</prop>
								</obj>
								<obj name="PropertyObject" class="SamplePrefLineStyle" version="4">
									<prop name="PropertyTypeName">Line Style</prop>
									<prop name="Position">4</prop>
									<prop name="IsDefault">0</prop>
									<prop name="LineStyle">psSolid</prop>
								</obj>
								<obj name="PropertyObject" class="GenSampleEditNotes" version="4">
									<prop name="PropertyTypeName">Notes</prop>
									<prop name="Position">4</prop>
									<prop name="IsDefault">1</prop>
								</obj>
								<obj name="PropertyObject" class="SamplePrefPointStyle" version="4">
									<prop name="PropertyTypeName">Point Style</prop>
									<prop name="Position">4</prop>
									<prop name="IsDefault">0</prop>
									<prop name="PointStyle">psNothing</prop>
								</obj>
								<obj name="PropertyObject" class="GenSampleEditPosition" version="4">
									<prop name="PropertyTypeName">Position</prop>
									<prop name="Position">4</prop>
									<prop name="IsDefault">1</prop>
								</obj>
								<obj name="PropertyObject" class="GenSampleEditReplicate" version="4">
									<prop name="PropertyTypeName">Replicate of</prop>
									<prop name="Position">4</prop>
									<prop name="IsDefault">1</prop>
									<prop name="ReplicateOf">-1</prop>
								</obj>
								<obj name="PropertyObject" class="HTCSampleID" version="4">
									<prop name="PropertyTypeName">Sample ID</prop>
									<prop name="Position">4</prop>
									<prop name="IsDefault">1</prop>
								</obj>
								<obj name="PropertyObject" class="GenSampleEditName" version="4">
									<prop name="PropertyTypeName">Sample Name</prop>
									<prop name="Position">4</prop>
									<prop name="IsDefault">1</prop>
									<prop name="name">Sample 5</prop>
								</obj>
								<obj name="PropertyObject" class="HTCSamplePrepNotes" version="4">
									<prop name="PropertyTypeName">Sample Prep Notes</prop>
									<prop name="Position">4</prop>
									<prop name="IsDefault">1</prop>
								</obj>
								<obj name="PropertyObject" class="GenSampleEditSubset" version="4">
									<prop name="PropertyTypeName">Subsets</prop>
									<prop name="Position">4</prop>
									<prop name="IsDefault">1</prop>
								</obj>
								<obj name="PropertyObject" class="SamplePrefWidth" version="5">
									<prop name="PropertyTypeName">Width</prop>
									<prop name="Position">4</prop>
									<prop name="IsDefault">1</prop>
									<prop name="Width">1</prop>
								</obj>
							</list>
						</obj>
					</obj>
					<obj name="item" class="SamplePropInfo" version="1">
						<obj name="ChannelProperties" class="ChanPropList" version="2">
							<obj name="ChannelProperties" class="EMList" version="1">
								<list name="emlist" count="4">
									<obj name="item" class="PropertyList" version="1">
										<list name="emlist" count="12">
											<obj name="PropertyObject" class="RQSampleTargetProperty" version="4">
												<prop name="PropertyTypeName">Combined Sample and Target Type</prop>
												<prop name="Position">5</prop>
												<prop name="IsDefault">0</prop>
												<obj name="ChannelProp" class="ChannelProperty" version="1">
													<prop name="ChannelIdx">0</prop>
												</obj>
											</obj>
											<obj name="PropertyObject" class="QuantConcProperty" version="4">
												<prop name="PropertyTypeName">Concentration</prop>
												<prop name="Position">5</prop>
												<prop name="IsDefault">1</prop>
												<prop name="Concentration">0</prop>
												<obj name="ChannelProp" class="ChannelProperty" version="1">
													<prop name="ChannelIdx">0</prop>
												</obj>
												<prop name="ReadOnly">1</prop>
											</obj>
											<obj name="PropertyObject" class="QuantCpHighProp" version="4">
												<prop name="PropertyTypeName">Cp High</prop>
												<prop name="Position">5</prop>
												<prop name="IsDefault">1</prop>
												<prop name="CpRangeHigh">0</prop>
												<obj name="ChannelProp" class="ChannelProperty" version="1">
													<prop name="ChannelIdx">0</prop>
												</obj>
												<prop name="ReadOnly">1</prop>
											</obj>
											<obj name="PropertyObject" class="QuantCpLowProp" version="4">
												<prop name="PropertyTypeName">Cp Low</prop>
												<prop name="Position">5</prop>
												<prop name="IsDefault">1</prop>
												<prop name="CpRangeLow">0</prop>
												<obj name="ChannelProp" class="ChannelProperty" version="1">
													<prop name="ChannelIdx">0</prop>
												</obj>
												<prop name="ReadOnly">1</prop>
											</obj>
											<obj name="PropertyObject" class="RQEffProp" version="4">
												<prop name="PropertyTypeName">Efficiency</prop>
												<prop name="Position">5</prop>
												<prop name="IsDefault">1</prop>
												<prop name="Efficiency">2</prop>
												<obj name="ChannelProp" class="ChannelProperty" version="1">
													<prop name="ChannelIdx">0</prop>
												</obj>
											</obj>
											<obj name="PropertyObject" class="ChannelGenotype" version="4">
												<prop name="PropertyTypeName">Melt Geno Genotype</prop>
												<prop name="Position">5</prop>
												<prop name="IsDefault">1</prop>
												<prop name="ReadOnly">1</prop>
												<obj name="ChannelProp" class="ChannelProperty" version="1">
													<prop name="ChannelIdx">0</prop>
												</obj>
											</obj>
											<obj name="PropertyObject" class="GroupChannelTypeProp" version="4">
												<prop name="PropertyTypeName">Melt Geno Sample Type</prop>
												<prop name="Position">5</prop>
												<prop name="IsDefault">0</prop>
												<prop name="GroupSampleType">mstUnknown</prop>
												<obj name="ChannelProp" class="ChannelProperty" version="1">
													<prop name="ChannelIdx">0</prop>
												</obj>
											</obj>
											<obj name="PropertyObject" class="QuantSampleTypeProperty" version="4">
												<prop name="PropertyTypeName">Quantification Sample Type</prop>
												<prop name="Position">5</prop>
												<prop name="IsDefault">0</prop>
												<prop name="SampleType">qsUnknown</prop>
												<obj name="ChannelProp" class="ChannelProperty" version="1">
													<prop name="ChannelIdx">0</prop>
												</obj>
											</obj>
											<obj name="PropertyObject" class="ChannelGenotype" version="4">
												<prop name="PropertyTypeName">Scanning Genotype</prop>
												<prop name="Position">5</prop>
												<prop name="IsDefault">1</prop>
												<prop name="ReadOnly">1</prop>
												<obj name="ChannelProp" class="ChannelProperty" version="1">
													<prop name="ChannelIdx">0</prop>
												</obj>
											</obj>
											<obj name="PropertyObject" class="GroupChannelTypeProp" version="4">
												<prop name="PropertyTypeName">Scanning Sample Type</prop>
												<prop name="Position">5</prop>
												<prop name="IsDefault">0</prop>
												<prop name="GroupSampleType">mstUnknown</prop>
												<obj name="ChannelProp" class="ChannelProperty" version="1">
													<prop name="ChannelIdx">0</prop>
												</obj>
											</obj>
											<obj name="PropertyObject" class="TargetName" version="4">
												<prop name="PropertyTypeName">Target Name</prop>
												<prop name="Position">5</prop>
												<prop name="IsDefault">1</prop>
												<obj name="ChannelProp" class="ChannelProperty" version="1">
													<prop name="ChannelIdx">0</prop>
												</obj>
											</obj>
[truncated: 2,549,350 more chars]
