# Supplementary material for: Unique sperm haplotypes are associated with phenotypically different sperm subpopulations in Astyanax fish
Source: BMC Biol. 2018 Jul 5;16:72. doi: 10.1186/s12915-018-0538-z (PMC6032774; doi:10.1186/s12915-018-0538-z)
Supplement: Supplementary file 8 — Original data. Each subfolder has two ixo files output by the Roche LightCycler480. The two files cover qPCR results for oca2 and mc1r. Subfolder names end in 1, 2, or 3, denoting which subpopulation of sperm was analyzed. (ZIP 10643 kb) [file 12915_2018_538_MOESM8_ESM.zip › FishB'P2/May 24 2016 SpermPop B'P2 FACS PEP PLATE 0039 oca2 RK.ixo]

<objectstream signature="IXOS" version="1">
	<obj name="root" class="HTCExperiment" version="5">
		<prop name="name">May 24 2016 SpermPop B&apos;P2 FACS PEP PLATE 0039 oca2 RK</prop>
		<prop name="UID">BD5D0BAC08344BB4906B367E8F8F86CD</prop>
		<prop name="OwnerUID">C6C05626183A45218341EE89EA1A5F2A</prop>
		<prop name="Created">2016-05-24T11:48:58.809</prop>
		<prop name="CreatedBy">C6C05626183A45218341EE89EA1A5F2A</prop>
		<prop name="CreatedByName">System Admin</prop>
		<prop name="LastModified">2016-05-24T13:33:25.698</prop>
		<prop name="LastModifiedBy">C6C05626183A45218341EE89EA1A5F2A</prop>
		<prop name="LastModifiedByName">System Admin</prop>
		<list name="AppliedTemplates" count="1">
			<item>Borowsky Protocol PEP product version</item>
		</list>
		<list name="TemplateOwners" count="1">
			<item>System Admin</item>
		</list>
		<prop name="SWVersion">LCS480 1.5.1.62</prop>
		<obj name="AppProperty" class="TAppProperty" version="2">
			<prop name="Created">2016-05-24T11:48:58.809</prop>
			<prop name="LastModified">1899-12-30T00:00:00.000</prop>
		</obj>
		<obj name="ConProperty" class="TAppProperty" version="2">
			<prop name="Created">2016-05-24T11:48:58.809</prop>
			<prop name="LastModified">1899-12-30T00:00:00.000</prop>
		</obj>
		<obj name="run" class="HTCRun" version="7">
			<prop name="name">Run</prop>
			<prop name="Created">2016-05-24T11:48:58.804</prop>
			<prop name="LastModified">2016-05-24T13:33:15.857</prop>
			<obj name="AppProperty" class="TAppProperty" version="2">
				<prop name="Created">2016-05-24T11:48:58.804</prop>
				<prop name="LastModified">1899-12-30T00:00:00.000</prop>
			</obj>
			<obj name="ConProperty" class="TAppProperty" version="2">
				<prop name="Created">2016-05-24T11:48:58.804</prop>
				<prop name="LastModified">1899-12-30T00:00:00.000</prop>
				<prop name="HasProperties">1</prop>
				<obj name="_Properties" class="TAppProperties" version="1">
					<prop name="Created">2016-05-24T11:48:58.804</prop>
					<prop name="LastModified">1899-12-30T00:00:00.000</prop>
					<list name="emlist" count="4">
						<obj name="item" class="TAppProperty" version="2">
							<prop name="name">TopChart</prop>
							<prop name="Created">2016-05-24T11:49:29.237</prop>
							<prop name="LastModified">1899-12-30T00:00:00.000</prop>
						</obj>
						<obj name="item" class="TAppProperty" version="2">
							<prop name="name">LeftChart</prop>
							<prop name="Created">2016-05-24T11:49:29.237</prop>
							<prop name="LastModified">1899-12-30T00:00:00.000</prop>
						</obj>
						<obj name="item" class="TAppProperty" version="2">
							<prop name="name">RightChart</prop>
							<prop name="Created">2016-05-24T11:49:29.237</prop>
							<prop name="LastModified">1899-12-30T00:00:00.000</prop>
						</obj>
						<obj name="item" class="TAppProperty" version="2">
							<prop name="name">RunOverviewChart</prop>
							<prop name="Created">2016-05-24T11:49:29.237</prop>
							<prop name="LastModified">1899-12-30T00:00:00.000</prop>
						</obj>
					</list>
				</obj>
			</obj>
			<prop name="State">3</prop>
			<prop name="StartTime">2016-05-24T11:50:07.928</prop>
			<prop name="EndTime">2016-05-24T13:33:15.856</prop>
			<prop name="InstrumentID">28159</prop>
			<prop name="InstrumentVersion">HTC_VER_10</prop>
			<prop name="InstrumentName">28159</prop>
			<prop name="InstrCalibrationDate">1899.12.30 00:00:00:00</prop>
			<prop name="Technician">System Admin</prop>
			<prop name="AcqStoreClass">HTCAcquisitionStore</prop>
			<prop name="AcquisitionStore">eJzk3dmyqti2KOxXOZHx33kBqKhE7L0iAHunrhql3CmIKKhYo0//N8WR052Za61zMeY6Oc/JixlpCFIodL7Riv5f+8Xmf+3m2+V//3bc78+//a+snp9O//2bGshidrisT+vzer/zz/vj8rf/dV0eT/jqv3/jfvvHfzXHffNeUy7nu92ylveX3fm3fwz/i3m+9z+W8Ofbpl6+FxBGX0vU69P56zPuWb084fafy/z3bzyLm/ixb9p5uf1934LXsv98d9zjfnWcb3/7B/dXe7JcbZfPvfirN7sP/gf7F/v3cTZ+7OXwX+wknkFa7z9W+9jhwf/c4WC9xa0O+oPBhP2LvQqW2+a3f/x/Q3YojcesOJh2//zV/ndfxMcRfLyp7c6rY7cpQRD+YoFoXq/zvz4xsCzw3cvytRvTPpVk9uu/vzrHGX7SbkXnGf5ufvtH/58shqfH3a9359Nv/9BP9c7bF2ePaCvuXsvq7HTxjvzEZTXvfAd5Np7o3ukk2UTT0lCXl5zoeGehEVldrkkku5aYeWt9SkNzeSsjebzRLt6KDCxWf6wDkK0yvHvVeq2zxni7amX7fLp6Fe3roeEv7rZ8j7WZd4lvKjG2o6kkS5I492rFSitz4PqtnK5q2TvQHq6/eLQgS5fT3Cs9b0r0UbW2Zc9gC2/flwjRZ5zUyqtpxXvryPUrvTfBz5+r+9IrtYPKmntXjuRAZ49eJXiEmLYEZ1mbVguvlgyDNewNfj47A8ZbZ4ZTace6smVG8TivOXEGqxt7msqH02ruHV1NYnXYy7ZsLTXfqzZXrdKbfsrJV1vLvFXbh9Dc2MSWxfxkeZvQNlltZqw5uaHDo7czdgoxR+dbLWu7Ye2ViWKF2qKlVA5nbOhtmsgMzWx8b+Qo81hvYypmZRqOBLI+jYhXjbWQNfIKz82Y25+801VVQwOkhy5vJ1bhreesTXT/tuJlqois1/hzpzKiHZ7P9X619s5MYIeakfdt+evXweDV9K2XFD/p/7tLSiTcsPtH+leX1F9dFt92ScmDgTz53kuqYRcD0JlaI+F6saZ0NbotIbuXGomnpNeS9pBQ0LmDGkbnQZnT8XGlghcaTAWDtNXpVR0uIV88ehVoj2tLTrfhAtLkqlQRY4kRHR9mEcSWL4XxNRR1mg1vBWSHgcwmBdumND9VOYT1CLcXiBJPj4Ymw+x+VNi4yEuO3spqAV5aKmHCm7eI7t1KgfRYCcSLe2VK095pAbP9hSHB9OY1VO/v5+Bfb7i/vcmK0rF+IxDea5FN0iPuj3I/LWFJdYnElStTms/cCgxnrlXhIrs2pL6uMvDmvMKGVx+3Px/OSohuskqSeOZTqsmsBKCoDOs3x7VOx+ZgDIaZqFVsElcg1vkxBpUDhSS8JNVUH5sjsLYRZZNziZ+3W1pzWM6pSBI6FYEeT2QF6bDQSbjfySk1B5oEAW0UEpa5xFHZ8VJYZrpKIngeT5OyBYTTVGPjfOtRytT7AooJUdmkslYStZehDAt/gft70HD5mSMuATRPI8kgawXarxc3oIZmVmH48Dn60y6p8XD0TaNU/2deUtJ0LLLfe0mZG34LcjmuWY8x+Ibwq/4MaMZtWe8QcAKpVG0EtJK3xN96qU504yKBO+llYcAmw5qU6SECMiLzMIh7MUcqww/B7bU1AWe140iR+h6YZlmEwbSvluQ+66cgWqcVG2jOkCf3gRyC2S7w8xknzUlg1QOwIqjD4Drnc5KzTgyOrNbE3zUDngzpUgSX7uYkWM6GAhlOlABEXVrg5481nexXlxCcsbYlnunsarLKpTFIKlsQKOmOJ75szEDP58vKW535mgRy5AN16Tb0WVtpiT5WElDGJ9z/IdOkRLPvCyC3YV150TltCKgpC5LFZpV/3Ok12R7zBuRmie+7R0Ug6TU6gdY7V2EwKxudCFe4gMPPqtBbOk1O7us7Hm85yapAPQ9S8lj2IlD2220V4OCE54+2LChQVyQwRrh9zzuEYNtVHXqlPsjJpRklYExkXP5MVZ2M93i+nT5XE2897QtkZ+YsUP9esV5ZqDiilb0ZGDXdEoA1bl8L7CXYd6cJPck66OSnXVLCUPimUWrwUy8pbsp98yWlOvMBGCI7YX2vdVMyJRsW3F2Ko47+OHLkPFGWILHJpPLXh2VJsr7pwHQkXSv/rNopcaPHCUxu3hKgu1NKdoR5wDRJBRJoXp6TRhxcQItqjgQrY4L/noIBaNqpT/xeLXCk3W7O4PZ3AusNWjcnbj0GoPNxj3iD0ZUj1HwMQT7muH/+xgZiRoMInF16Df1gsqSkmU1PYA/PbRVwbt6SbGv28Qloh6OoW+YRAXeDt4jZnSMeU5xT0uyZAUzF/SP0h/RqkwFd3sG+7Hp4SzlPSpI3OKrQYturfDcqeDIazGRIZ4Cv6xpHASM1bVAzvWU9K8T1z/FYBKdaCsSP9ElDhu5GB8t+4Ci6HbsRGc6uJsjFeFIFsefWxHWmD1ALq2WDwdjC4002d1AyjyFQEJHSy3HqgBWok9CrRi6OmukVL+HmIlSQyhZPFLob4/lb46gcLzKbqCfmiE8R5YQE3s4qiZG4Lpj4iw4hKE4ccRh1COps3mODJXPF70ue94BYI5GNo/VN+sMoxTzB9e+ur5+tv9/f+o/qbzjs88NfRH/y8HtvArUBV+9AbCc0J8N7JNe8dfA2c9lm9c0jKOXoNlx7+0OlsZ3+JrJoeOV6J7HakglaWRLC2Vt/LN7Q5XnAHrxm37is4W4erUzF6uI1a1N76y8cnY7emu6ANbKrnMu78lTh5ys4Yo9a3B6M9rx32dJ5pRveppTX16HgnYS9xpowgVLe7fa7T/25p9XCu8xb+a2/XbXivLJsUW9zQTrLk52YeyfzSCoz6wHqMxhuvH0ciuyH/sqRpL31p87LgXf2QrvSBbw/ydOIbb3VCfWq2QnLy5emir1tH2+bxlFsz/LB89y3/kbBEHdjmc281cVzQ6NnkVwunSx8628zQk0ftNvVu5QNfetvMMKjeenPJCpJO/1VePbf+uuZk9tbf1GOx3cRTmP8vkhMPvS3lkb6p/5Oo9L51F9pNG6lP1Z+Ka9ujeZtieNUemJS4WfpbzgcCuNfQ39D9pv1F4vuAMyDpJGonKD+FBV1NL8fVDau5HVKJZP1UWMb1JjwfNo70lB76+8htza9B2IOi2AusP6kZc6d/kBYo54eDDrjuPUiWE5vqK3NFPV331aoFVlGvYxukNJ+HOaQuBbqUwfUiXzIctyeq5KQLlCDd3M2h0Xeov7MDPWnpqEK82iEOxOwbU5dA3UYJGIv9HR21VApwe2/9BcrN9SRKYkU5tpBItFG9yKaBKjbaOeIbNgM1xI9hLsSNDvQwrA8MQ2Jaxb1exRUEmdt21IcJEsIxREej2je3/pbJDwe/32Oenw8pn2Y1obKhuWqOHf608cFZeOHJ5XUggQflRWK+uMs4GiPrt76C2/TlU2r9W0FoZ/h+Zj6eL6HK08GnzG/9DeYaCksBgZq+qW/Xp3h+duCxka9EMfhKCZLSCpbrRJoPIkyt3AKUYkajQgrSrRU8PuZhzW+Fkb4eXy1b6DQGZPEV91vf5b+hsPR6Lv+oPKz9Tf95kdVPYgqsA6oPz+co/42Rj8Bqwq2FTg6PnCOB2sLdAX1A43c2GTL9GTQCj7Dn/RWO5O96gdApOkc9dHbtsTz/QjcGerNU1dJS3bU8cCYbwvUVr0riZ+hvgz/sa08o9nzpKej/tRgjFq7bFF/phnHMJ0+18+neklWQyUCOUfHeWQxEAgRFQkMZ5ayvtSmEpkdFB9Ej8xZ72JqNtHFbQRTx6xZGFx2OZlN+FGnP0/mVK7Tn1lUX/qrl5GLetyi/rKTwpHh/oI67at4Pq4F6osdb+dAirgOYSzg+XEJ5cCEKkPD3XH/ZkW9AdUQ6ioIJ7j+S3846KP+LhLqr2L0M4hFXJFOf/7QwfNVqRkbHLYDfJRdo/6mubKtfOWI+hMb1J+62OD6L/3x7BJ1mzOo0Q2vpjgIGrh8qaH+esJAInMFz7+pov4CMdjijeaK+tMA+ehNlwk+SpfzGFx7gK+Jw6fkSHsrMExtz3rOw5B+lv6Gw8nou0apn62//jdfUtuoNwBxPUNd3YHJiaXtUH+s3wuh5G46BepuQZo4qBG6dkqinK8u4Fh0RU2shJxw4eIA1tq5VUF+O+VEd9UHuCIvhD4rCiWRjccZpq6G+hLtCU+s4IHaHI96VWBXOU8OEXMCIzyg9qpDURN9fh2DyUzw/eX8ypNY2A1AYRnU5P4sRCTcj/GS2w6uIWTLpU025eAE8sBqcZQa5hzJLu4QdGsjkuQo2RFxy+scVGbBhQFT4v7edqhJLTp/6e8mj1pwj9Me/gRr1N/GdSdg7BUm9C856o+zMtTfwemFvnXHu/4Qdg4Qv2wrKExcH4J7D6zrTggDrsxqMuSPJuBjHB7/xLhG5NyqNihzflLBRcULQ1SPD5A17k68cIJavi2m+Lg5snssbCochVgb9SZyOi4/bXDUpMXmAdJwg5pjaSaQS/P8m2hKUYvzS6aTXT0+gKgNx6wn7Sc1aYrEhalnoN7L3qQlloxPIVM1QV33HkVEgkycQkElsQoj1uX/cEn9LfT3+6j0H9UfP+JG/1Z//5s3gV9Nf6/YXxMILsHHyGdsStPub/0BV0ly0Z623voYGKzGehv+T7G/zDitvM1kqYaaPvS4Tn+v2J8hbaalHMqk38X+9O0VJJmZ7ofeKmy8t/5esb+aaw1iVifU4kt/B+GeV9oRQknWJMHwqviAelKpxHX6W99tSvTrENd/6e8V+zM2I6ns9HfQE3jH/gZ7q/YqNlLesb9bzO662J92jSRB7jGn9Wfs76W/3Y5xQzOtwrM82t74LvZnaMOIl9f+bNPF/oxqvM47/R3WvvlP9OddiOetjmOj0qx5EH3E/oyR5PFySrPmHfsbMCxqkA4z7xhRfP0YouZesb/K0lzW9KKylPsK1brYn6kYLWr8ZrHeNV5pn/rbxa77p9hfp7+9LUz/A/rj8YL6RfQ3+O5HVWGP45Z6umgkSYc+pcLcQ41V+DqSXfzCxTUJAHILNWYD6o8VPB2iPjAsRJFkU3p/6iK94jgYcS7X6S+YBwqbAPcV+wvJVaqSxPRs2vJsAdE40FE/QplTKE45eP4Etx9nJU9btlq+9Xd+4GtYopYi8JQwhNUtpexxjw9iQSBUviqg/sp6toBwYfVYvJBvZ2oxtznMx64aRpcItVlsNQrhhJPC0FiKKY1c1CVME4kkxeEu0cpZrMB1rni8ilO05CyjDufREfXXt6WWaoA6S60G9TcY4fJ5cZMgyAyRREGEWu5zah+MNkR9xT4ePxcnPZAzUSHRzEL9wRmfE2wmp1XSu6MmJxNxDqF7E0l82N1sul2sCoj5MepPH8kRrTf7KczoRQmjs1Vy1AmGKUSLE+pvO/R0GpRaASDucPnFDPU4HO/x+9qYapiEcxyXJ0Y1BTxQLYy9zUrH87/KIDrgLa/Tn3b03vpLgkY+/yz98SN+/Jc/vb9h7E/+5ktqWnA1aLMRaungo26E1T0BZeVvQ3DL5kt/ywR1YyxQf9xhOwWHhlnV6S/dLUNwtOk8BP8SC53+7CHqI7iLO55ME98DHX+3BNzhoCbqap4C6c92JJAHukRkiprRFdQfeH3Ujv/wUZ/khtocBXpNBkSOgLhVxXo3ZSiRqj+XQLsp88qbTHVKit5Tf+50zvrpfIiPnhPcc42x6srXlqi/iHAjsGi/wEdVfieQgYnH99Kfv77yJeG3kQ12utsSfz9Bvfqrfor73zz1dOUjAskSX+NQR7zZFM+P7bV9mOo8Hv9Lf8EG91QaF6jVraXwxD6cb6CMrhUJek1DydWtbyBLQUV8N8PjKx694B37K4e7iIyWiILpercNu9hfDungrb9MTiNibGO/019QzBPULKwjcK7FNvRmT90NK8cHKg4qFh4PVSJwTDmQli3qlVzViKxqB/Vsu3UY1Gc9IkXQX4EtFXsWDAF1/9MuqfGY/6ZL6mfrj/3mS4o37zyQwXzCBsWkKMlNxbuueu33wkDfPv+Gdn7sQL8vJpXXXzkNkZcDDyhb3wisY9TdQBwfwcmDG+vJ61NNtoXLAtV7AhvkjVB3sT95wnMs8PJZItl2PARre2fCQFQuEjEWwQUMx+qRQPOvDdmJDwG/bIEhwS5a4aggoNam6Rb1o83tnNCqmIE+Z66sNzr1oi72N2Va1JgioiZjA/Uny88MkruUp6QcqhlIqsKxnhPnNdnNBzxM5dmD9cqIAXK53G9geHWP9c3lqSFiEQhgFag/AIr6E88rGcLTEN8vAo/S3tl0weGdloWzhA6eVD4Dpq4/R81R1hCfGzuov0iogE6vuL+PBb4+ihMWgpPbkPtpzII1yu8kcIhVEokMWjDkgCFefbtR2rg7QJ1eULv64XrGS2jMgXJQhNBTpmdKQrKbgFXvUX/aehJ1+nvF/nwqT85kWT9w/f2aYYPocBI+9BeEmpuTaloRiEYnsYpXE+aPl9TfQn+/X0L/Uf2NJuzkV4n9kW/O/Bws0mOX+dnF/n7oz5yzQdvpb3d96usPmZ/GzSdUbtJZ5R3JTXnH/nJ5dff21d1+Z34Kxa3xrtuh8Rn7u+wObtXpL3pYK++4XmjvzM+X/vYSs6jM1JtCF/t76e8j9neQHPLWnzfIdt5WwhFMc26yJF9p1nqHUgk+9ffK/NTXyp1+ZH52+tvAvuj0p5dL1ONLfye8RYR6uJ0KH5mfxqng9E5/r9ifiQOiIF8Wk9jbbjy90jNvz/8L/Rm5vK4/9KeN56voM/PzpT86mM0+9dfF/o47u+r098r8/MvYn57wm0ie5sPFO/bHXAB1GLE3r1xadmUML4HU6a/up9bPzfwcTQb9f5tT8795Sf1s/dFvHldP5DECO8y/Yn+Fjvp7xf5C/YT6Owaov9wcoH72+JXS5rQyoOBikSSV2doU9rg8DsmoL6IWQqe/QmWUKh73UWtq5EWQ7g8SG/oZjsiPTVhAEV911FHZlnRYD5ewWBuoP2ff8nQnow7zuED9pTvg6aO25uDvTqipUXLLqZLdNAgztkeA2+L+hNl+AbDjcRws115Lo4rF7TuonYR1RJsy4UrB/W2lKjxEYk7r1Qp1l+USamiGmssUcwUqWWthlDJuS6bFDTXlzVF/jNi+9ReYMerr2uDyYj2bgnfLcdzmevi6YJgBWGuK+mPGDE96s0wEiBnKxuUUj69kxz0wl0daheIFP68pn8fzGIlh3KY3oLc+no8u8/M4v6fUmhMCM7lQwpidtRw1rP0M/LjB89kXcfmLbxWwJEONTfounk96D3MolqkahoRD7UoCrh9P+1oV6jXqcpDMMiiqnRrGpEJN+td9A4m7NNhoZa9/mv5Gk6Hwq8T+vlt/mSVtgUoz1M4r83Nn3GNw2jsayprxPNHNgwVGxqLmHiNdJ+NLfwp0O88q73obNvhDiAO8UOi8Ctge6uPc90MQo/szFiXuJTIfKy6YFrMK/UuRtOTUrmcg0WBHPIpXDFm5SggG/7v+Sgn1J17br9ifw+NgYKQi6ia4zSTijg4S2LvoS39d7O+Z+enV8h7IqX8IgSYnPJ7rZVfiT1wYg1TJK9Lpzx1s8fNXvYIEi2lTkvMycoDs91sS8FbMkeu9NwMnPtQh3K/4EM+c4xnYwgWPZw98TThoBl3sz1skuL5+RP1RvNLCLvPzj/q7TNs7THfehvWkA2pyZx0AlCrLiW8c1PKtv2fsz9tUaUuqsz586+9koP5mvu+jVsd4/H4Pjyc3UMM6N8Dv5+wlKdkaDqBGk4oNyDrRCeyiPhgnD98fMLuUtDF+PjHQ0R4zxc+rUqMAWtX7yqdq89P0N5qMvi1D5VfL/Bzn8zGo0/GE9TY9tyYhb6L+9oNe5a/veJdT2/Ee3GtvgroynDM5OGMflMn8Fnb6e2V+uo+qReBvUE+MabI46gmojfs0b4kX4/MHTcU+3jsZgZJdcORBH02Zymf3vedPbnMFnffwi2+C4kz0mGFAznqowwBQf/sNas2SzwLqc2jX5LZW56Dc7zcSnNdOSkiFn6/qyZ14m4NDyfXg4ufDVCSxr59zUsSLJWrK6YcQ+cKZOK07Qg15LAkutwLIvVFaUDZajw22V+tM2oErgE0UpvIOwpUnCYP6i2QOz4dSoM5EPF3gMtad+HxevDM/pw8LtfeYWi3ZhVOv058vBKg/dsF4YLWVQPzWQN2mfsCCyo3ubKBfUIuFvrvjjSBnquCYezq1fTMCZXpH7brHa0uW+ykHpsYKrFdvcpvUZ3MCCuvg8ki+lKibwQG0szgh4DMZR+bbRQCOuBfDRNoKOrHCYACErZ+a93B/XH+F38S5FqtkMSv+lvr7vXLxP6q/MV6ag19Ef989rvq8/uj018X+XnV/u4ZxWFPrV/Cpv1fsL3UJ7fTXZX7+qPv7Y+yv098r8/MV+9NgKMGf9PfK/PyI/XG8JHX6M0YevvbwEv2M/cX5/vqO/S0K1KKXahvvuE2n/0N/f4j9dfq7JKgvbvLMvFzj7eKv6/5+xP4+6v7WZ9181/39iP196G+/bo1Ku+320rvu7zL1Qk1zAqHL/NyKhfWu+3tlfu4zfDTuMj+bjXj2tqON/c78fOnvVfdnqCOf72J/x0Vs/ZO6v8xHHb70p+VtUH/G/l7662J/8sD71N8r9mfUw6j5WfqbsP3Bvx1X/y/VH3d3J2/9ySf5HftLGVNlu9hfLIkBLLJMYZO7hZpp9MoE31+KJBzswKbDWMthISkMPrrxNxwHz+y80180rlBbeFOPYL6+of6i1QpoUYhLiFt8qErwCirpKcXXr7q/ZEsknkblU3/hGfUVGiW+XoopZAtDIeGSR/3p2l6H5bRC/Yk56i9uvQXkowzHwdvC4+j1fJp3+ovXBurvbN0UmO+2UpWEB9yfh4DHB9pUquI49yW6tpIVaOlFI/GyZQSST6sc4nKB+mRD6UwZZVbALKFKlcgeLs+TjMDSWogk6nOoP7p/8KBNNmoVM9VVIIeiEmHBnykbKUyb03RHREiLC+pPTcu3/hZLfPZOVkvU2/ThvfXXxf7uJ9RbHl+VMFSOqMUu9ncmShVSXwS6dCZ4/tipxkbX2Sqiq56WQbJ81mVq95VNhQESII1L1PW9wPPdsyYLmKnyM5a5R03a56yBOLkZbOwS/6fpb8IO2V9Ff98dTh/M2gboYIDaOa6bmswU1B+NvZr11yvU3yv2Z/F2Hfp+ifpLiUFBWbmov7G8P3f6U/bKggTuUqWksJ76G/qoDd8bSuS+HDlAD9IqBLipLRnkqDtD4HYkONapRDZjIwJ7tdji8jH/1p96edb9Ddd8TgTzHrz110+HlCw4RwaRW83ZTn/MSQYw7uIihN1dA1LNcXmTnNFkgYNaorw+AWtLVqifpSaRrYbHJ2801J/e6DkZHCIbHwq1mg3ieV8gj1zG/WMs1F4w4G1yWjgJyN4et+/xqNHr7syDGswz4lsq7l+gljuQ7BWev3KE688u+gNIv0Xt6SnqVtkIDxDby4b1OUmPyFwc+WDb/Tz0Fwru32SIg50YqE/NZai/vKb4aL7+PfZnW6g7c9JH3SnrXUPm3D0C7XrC8+XaqMdExveNXVJV4LU7IFDYA5BxIKqCoZfU5CyPUMMZfdZhhrh98X4vwLJu+zBgNf6PaWrfeEmN2O8qpf3Z+uO/+ZKa4G2vi/35D6doiFwEqL9y8ox1Pf8GtvHcBqZnCd/nj5czges0BJU53UKvalF/2yo5g1HcWxY0btKSzEw4sEY91MridObIbhxcQWTMfuiplY0/0dEUf5J2yLBwblF/83x8BWKhrqA+Xs/PAlYGdAb157scjnp95jEEK7zh50FwPpPF9bHAS2R0q7yGRf1ZuYv6S1d3fP1w8PP3T/1tAtRfdkct5pdjAfog6+P2JvkZL3mGB3xKZKtOf1wZ30HzdIb4Cy/jST0NGHBXCsP62xxHnau0mnaxP7ysREp56xGAtlTvBLZb1N/ynkxBPHio3YGF65/uKoDjPDM/JRO1tRsufHDaKeovvjBnMrhOWZBP+SP0T2fU5hLGDzBvGwYf78qVTnv7JAYyYlGT50Xx1h/p31CT2dIGsg52Qlf3B+roVJPdQT2Ao9YTEkRpJpBeOo3AqWWRTZgRLm9bmwEY66JH/HDs5mT1/BtoGpRiFTXu31N//P8R/QmcwP4qmZ/Tby5SEmcSaueYw7vryyv2t9JH3mfm5x/1V3EpU5GX/l6xvxNS8bPrS1f3l1e4/iaoet5h55pv/X1kfu5kv5V50drj9lSL6M4el9c0oF3mp5EB6pPxawe1GNmf+jvuTOVTfxsAhZjTwx3eXV9OvbAy15P1udPfOetpn11fXvozYL+2P2J/nf5yPh1/dn15ZX4ez5nFms2NNp3+ritlSrquL17Kzr1T/bCedXn79KvrS+O/Y3/thZ15x3TqsB+Zny/96aOw1bvMz9NadELDburoI/PTLAbTVD5lq+E783NRraVOf9dITEiX+ZmfVyi7JjBCc7N/cPJ5Ntx5W27mEzNt2ka2txqe74EClTnnUONpEFl4/AJUPzX2J/TxQvk1Mj+H3/1XVTkciqgt1F+8SHxKE2GWQz7Zov6Y3T2l4iwMICVnhe0yP4fN0ILFRkL95V751l+oBkzlL7Y3SvtD1Bf+pnD5NF2VdGdNQljM+jKJyMqLnnV0BfiISBL2Bemtv1fsLxInEkeHG9RfnDsqSW4O6g+dM4dks1BINOHEkuZcZaCerF7lbVNcnyHhApZageP0wxJ5uh3uUVeNjfqTx6i/q6Gp4KmexEYL9VbS1W6YQxGdUIMHoRTo1itKkM9LPP555El0yKH+XpmficaWZzoaZgUAJ6L+PEuWqIpnqsv8DGd71OBQf4zB1mS1Cp3BSqKxcpJgfjt9xf7ydibh/j5jf9IB9XcYnVJY5BmOezsPz8eeoP686ob6e9X9WcuMgp8HqOfHFfVXm9UMZscF6i+1bxEd3sQCio2tVdHZQA07J5JB4bKoO/OGOjxtKgWi20SvkizFz1ceXgZ520PNztuSo1tDayAvV6i/3hgv8J92SQ24f5v5+X+p/uZ8cwLxkXzp73JCHdnHW82CJTY8uTyWqD/H/dLfrnenYKsF6m9TaE1X9yc+1AXxhkvVJt4MNSiWT/2pkkbJltwdMDKyqvBXsuO72J/t2TvizzXU0axB/bnJomY7/RHuqUOp/er6AkI/APW6rCrPDjXcPnOXQRvxqM1ipEtkuEf90bC3YP19uY86/ZH8mek4dZKG2CkIIM/2qM+li3pMvDgGZZcVIVxWKeryElmgm4f6WSOPehOOTgxTx/7SX6aj/jTTRH0d92lJpBM/6vTnbRk9JVyR70HclKir+JBIhJF4DuzktnnmuODxFSFlwTSaTeXdbg2QE3PxgT62OQu7Vq0J8ywH04Xdl/7iXOJRm5uq6vS3Z5W3/jzNV5su9jft43n1EnZ3Jtrc8cCaD6rKf5RP/U2lETjCdcuC2+LySobnT1muKzw/Bx3IzfQLMCHYh3ij+nn6E/o8928zP/8msb/Bd/9BRTEYsPOlQACf5BpiBskA3HLRY4Pq+qwup8xX7C9mnTOZBYuk058vLM81EazjGTQS3Elwu55QT03RBzFdoTbwFi0Q2qD+6CDts744EyJyVMc8GGHLsMF0t9SJMgxunf4CcsDtz+eoPyvrMZVnOagtKcLlNdNB/RR4yycFYXLQe+cbC6P7MichLVCP2fSOn2deIjJZuyPQo4dIkmKO2lPCcQkSrQchTG6o0Zf+tCxnWX+8xDWH/PYOknZA/R15SyD5NeiBy25RY6/Yn0+qKXhMjDqdm7g/uygIwahH97CL/V3bhHaxv+AwmfDE7bs+iE4fX48WqD+pfwzA6NMv/Z3nD7zEDs+uM+4RtdxTpg/AWxNq85B6Op1buwTsVdIjgfjs9VY7JgfT6Rz1O+POKXGkQgD9NEYda9fJudPfdGlOwoCcBEqmU1zfylWJhBr37MojmXyX+QmH3C2J/czZjdSHWMXC4fq31N9f9ST9+frj2MGE+2X4982Ff6/g3x/59wr+ffDvfBjrrF6oj6Zr+/KR+vkq/PsI/r3495H6+SP41xX+vZp+dsE/VSuFPwX/Pvj3Cv69+LdDHOHnxci3wtgf36mfP/j3Kvzr+NcV/j1TP/+afz+Cf13q5yv4d8xr/Z36+eLfK/j3p9TPH4V/H/z7Efz7F/zrgn8v/r2Cf9dBpZKOf6/Uz1fwz2iGIffBvy7495H6+Wr78iP1U2sHN64L/r0K/zr+vYJ/JSd4xDidpPSj7ctH8O/nN/3k2CHL/9tGun8P/w3IN/9JxclE9ImO3osPxZpSO6iWkJicWkVx4qP/FlmAXlspbJTjb47a670Ny9H1K/qXLNCLc3OBIwMOhjplliz6rxGUKg4Tse6if+GwlMOoCbyUsh4p0D8UvdMcoH7nfooJ+m+WAPfO/XxG/yLLb3n0JJvCsokUEgYLr6bHi2VAcAKGBISV3rmfwWCII+n2tuJpz0F/ztQJekcUVxE15nsN5hz6M6xD3J/lM7q3OIvoQcu9S/QUH9/+S9bNs4bj+X7o6gqbpJn09l9mLdFf0UASaDYnFKB4Phnko1agQuL2wBk+0H+yeNNpOhFl8OweZbvKv6odyhD3Jug/JUfPhR56NmNmIhtNPDHtcj9f/gvZvhxRplopb//ZQ6ml3D6bQWHXuP2Lvko7/y1sQ2NDfrjKabMbov+8SA2jqsHjxW9MhXm2NaooXODyu3GVgS89KzcDVeLptCENZM3dYJP1/P7T/IfXVL//q4T/vjtJpWfkOHw0fQTTea6XZORcIhBnsCVd8ucLgO6z7aaXzXid3DhDAemh5KQDoMjMEVyauni2zRxEHQCl5b1iYaDPdDKa9x2Qpd2q8q/xTiBq3Etgujhu2S75s795NnaRJjUbDFQ96sJ/9IiA9AcHBOG47IfgbgdVCMUYQZnDaApyPVtUXeOXFwCNg/AFQFZG8IjcFcFaXBCAoyhnQB6fVqHvzHD9zcWJQIvUFfF3LALuFf6ThgcEqKcPKNnZCEA3w+fwgDIIwHlpJCDjT5T1tcuzLelamnRtPyFOn41cxvkBXA4B6OfNjpLYkJDO0G5YEHUeh89TxL0BuHVTIKOtD28A2lvcP3ksB2Drz/CfRZqWVDduDMZariqY+M8iyRsen5W3CMJBkrRkMRhFoNYlAlAZD1rC3QwPHD9BIDO3QUq2c2EExtbZsXBq8f2ifwlAQ69X/izFz2uc5RIkvtgTyAc697MAiNfUsP9v439/EwEOv/maSm+uDIq6+RLgK/7nLrMe6y+OKMBeb9OAdFpNWG+6vbSE+IsZGFXWEj+4PX959fQCDl3fK18dTgRiCZs+EF9EwRiXpUQ2qnsFfcQMCDrnHJHLCUVijyZfAoxH4xacwwCF9cr+NMlKhNhZMmGwpjdKR/gIBNb2IbA+kW2ejMrjEuxF3RIIback6fh4BbVpHsSfn5YpsU4BCnAe4LiVHM4tudbTNZhwGFR+OMf1Y0ZFAS4FjvgaXwDhj4d3389gVuYS2dcBA852y1QBrVFIr+xPr0nxfLTsitLELGLQVxSP944PemQhjRVwzVZgA61vS6QKkxA0i0MBHsdMTmYWg6/7WxTgaoai6+J/PXiwwck9cV38zwk53N/zeaVT/fSYgaykPeLdxsyzO/iiD9Y5wuN3b3lOivn0LUBgDIsju/J6ALI+TUJY7QSbjNLjM2VhK7HhyrVRfOvrEJTbuEeAsVCAD2dGYOlrf+P43+/x9f+sADl+3P9Viv++e9qHBXdmvK0sBO/0z1NCRl0A8I/Ff8b9UDWytBd9r1Yr+VOAr9YvHwHAlwC71i+vaR9eAcBOgK/0zy4A+Jr24RUAfAmwK/7b8KzQCbBr/PnH9M+Pxp9d8d9TgK/iP52v7+/WLx/TPtzT2dnb6nvjT+mfHwHAj8affwwA/mXx30f652vah1fxn5FFO06+3Cbwp8afZ2avVx/TPrwE2BX/vQKA/0KArwDgcTxw3gJc3ErxM/3zFQD8aPxpGNXGO0V4Z+gE+AoAfgjwFQB8Ff/91NYveE0Jo19FgPSbBejbKJS5P1PZRL/JXwJkQrWKg9uz94tTvSOAiXZ9CtA92RAsPbGK7bS0ab5c5eD1cSSLLrpnU5UTFyiuEwqw9FYNHfFsCNF9hwIcn24pNfLJEuY7SSeRsIWSFgq+LloNBbb08PE1zlE4MOypKMQYBRiNJykEJVVwed9r6GVOTMjkiAm9QGprWoi3DDJnIobJ+LwSKJfu51CUuRomqYAiAjrRwfMuuP1YuTVUkFCsM6aQ2JhnS4HKwmINaihoJOa3OHIq230O2XaPx7t22zO1ilMB/qVCgaljEChz3StQiJUYhhmRJZqNxwwoNYo5mTYo4L5PpjC7L78igPrZk6Hozb+q/3p3b47CZiUSPxQUXHzTULyChwK8OOuUKtFQhZw+cHunTdnSebOawWzyfK0OUXTO/jlvxq7QqugoiCU1XAsFGPZRgLs5nt/bQlMhWMVGFYN8K+md9TJITtqXAG/O6i3AmJz9nydAbsQN/l8V4GhXPsC8PAWIN7F3CLAToN3qPImitQU2c3iG9JpGJ+Y+VkGZn/LKR9C/y/+svZ6RoBJ2+VuA6lOA03avk/Pt4oAyOKwqEPOZRGRdSUAvtC8BvkKAr4kfOgG+mr8Yvv8Mwcl8Tno1Ckb25iggdbC3SehdCOj0tGC9at9IZLpUUFT6OAuhJ81Sot5GKCrHwePp9dSW9OwSnz5Nb1UFua/pxLgvUXhshQKM0iYlj3XkdCHA4DxT8fN1Pwb1eKnYLgR4eKAA1ZVasd5KTUvijlMBXJLk7xDg0UxPnQCDzX6gE4C2j8v7G9a7lSjApioHnQCh6Kd2J0CHuy2Jt2bUM5FcFGDX/KVkmzOJ2bQHboMC9LM1ii2/yF4nQLgPUXTp5oBivvIoZhzU+E6Aoj7E5XEHS+KN+DGeTxSgt13veMJ7WxSgKaAQAfS3AF1V3ZNAqX+iALnRYPCrZIB+d+/PcbOYgnQvBRJEV7cheYpicIu8x3rGBgVoWyhA2qxRgIF34Yi9dFMwT9CG3ik/P6+p4EuAu3lOySJ69jy7lb0weCQoPJFDAVqJMgghj+2c8LPxqBOgl+aO3QmQKEmv8jkTxRNsUYCRV6AQbQkF+NDHPIjrAIU1twSBCP0Buu0StGEXA3QK3D4OKI/QCyeXlLi9pwCLZ/3f4I7OS6m7AUtuB2ww5nIBr9HFCLSs5kJ/YroRYQzl8Z75geoCJa4a9MAZKyhA17lJNBntpxAuxyjAV/3f47RIYEp6dzYQh65NtpeBCoQBgYW5a+ukuS+eDaA4IfR2BMV1CYK4ywCFHXM9k+L27GmmMSzxyDjjyWXKPIC0CgqwfVbVHwJzAaa/6IWeb7kcmSkJXqM3AUU9z8/P+sddD+RCQwEuF7i+Wu2OXQzQo6kNZJgyM9DXicQmyR2/H+fAvAXoMQzuTyvtaRcD/NsKcPJ/RoD9Md4GfpEY4Lc/rf5eAPgvUkA/pn7oZ0TyztelECrWKSi7FNCPqR8+BHisQ+iaf77av3QpoK8Y4IcAf7R/0TzuAZ0APwoAXxP/vaZ+6Cb+u4X7TRcDNAhIwsfEf38sAOxigK+pHxou0P9J88+5zW67GOBfC/A19cNHCugyCndd+5ePGOCHANPrKfzrqR+69i8/YoB/FGDX/mVfZauuALBr/+Ies/27APDV/uUlQAR58Bbgq/nnzjuZKMhVRbsU0JcANbpreTmOvck7BXQywe+rSwG1NbfSb1Ol/WkC7I8n41+kAvDbc0AFtBcK4fJVAXhfZUuIVoOv/i/RYRZAfjMVfL0ua6omoQP+pkEB7m9g08UeBedNbRQRlzwr2srJApJRT6kSPvbO9OqKISTLh1zF88TLqVY9cyrdWifJLcDPG4leASFRNRK2YcnTrCSrrvtnVwH4UFFMITdQSLxa3874XDqzIDg8s1HcI4r01f3Ty9BkUSJLUtf9sxhmahiGWxRTVlg6RNxYrhJmgQIcnUkGsd2TSSfAyc58CzDSXRTcga1QiNMUj3dzKs80V58xwMZD0bLhWqKtkalQXIdiGC1sFCD7zPkMSKBWIcyf3U0P1hQKMvmqADxV2bQTYCIMpJYebBTtcpZIYTx6xvAi9VlhePe/ckDFqaZBsuuj+LYicNRLsnf/l4Q94vI8Ds5vATJXr+4EmFgUxSufbjldDjINsj1FAcrire5yQMPhAc/nPkBRH62wAX/M4fuP6uflgHL9CTv8rkL1Xy0JdDKkHCiXuH41HEHnVShATbn9jxJA57D/EuDc72lgS5OcDdLL8EzOwTz8FGCkfMUAPb4c2p0AndxascE1HErEly8JSMPen2OAUBcowH3j4NNgcK+Jf1nzKdmn9wCUK1+FnQAjYU5AkaMs7GKALwEacz6rvKM4zMlx2/PBTa41gUtP5cnAG0ngzO64/ckU96ecoqD02FqR4LZO064BzCsG+CFAVzl9xQCboxLj8Wp4PJscRcoNBQam8jonXQywDNIzTBsZtzcZqs94QdMHUUIBgiKhAPf78xDk5PgVA1TXuL9OGi0rT2OTlkz5pwCfDWC6JNDHLOqB2luj6E6H5/Iw8kAqOHxdnVF0q9Uc96fv1axXz/cS4X0UoLoZVqFfX59TZPS5SSdAaFo837KG509X5l8xwFcJoK3Z+/DnxgD7k/7wu/5S+asJMBoyFIysFsJg4DJnkqsMD2osMsS7JSugAXs9gFQ1AvFvsx5HDuZ0jmLi2mfLWRRGBJsraGmMAmM2Z51c1d8FGK2eNXnX5Aq0NAYoPM0uydicjros0E6Abane3zHAcooC5BkU4FLoMRVwa/EdA3xlgULTQwFO2UcBjue1rMesLnlXA0jZ9lF5HHXKdw3gPhDDxBuhAJPdogJxLgxDf3q9SGRrPvDz8pzDJ1a5iPBBNmbBvJh4vNEd97+LAUrPGOAlRgG+skCzmu+xcDo95zy6PucStNoH6QSYbTY62HXwFNbNtslVLGIw7Fhg/VWI4lKiZ1andEQR+gbDkeru9sGtPDYEkgsSOWfBVwzwKtx0KpvBAhQ67oWgsFeuiwG+skDBn+H5fgmQJhxDgjtkAlH30wMYI3lCvHOVpyTyizk48x0KUDg+O94ogy8BrmZ4p3nVAOaFi88ZqvD3nP3h9yvkPyvAgcDzv0wLmJ8hwO3A9v+JANkgvHRZoB+T/71igB/TP9QPXiemfmrrToCldnHeRYA/pn7/kwBfLWBeMcCPyf9eWaBliSNlJ8DX9A+vLFBNsNe0E2DXAqY21+1HDFC7rO6t3N/Ozl0M0Agna6GLAf4xC/RDgK8s0Et1MT+zQMvxAUINjy/vBPhqAdMJcD7zjp/TP3zEAGeJ1nxM/d61gPnIAn3FAPdTcdcVAXbTP/xoAfMhwI8iwL9sAPqKAX5kgb4E+FEE+CHAQklFb38N/XcR4Gvyv/+AAAfCWPiuv63+arP/1fubAoXMf8UAq9npLcAuBniYfGWBdgJU2JkLuX8S2XDGlzaNuOdseb2NWIVLbRVRLhEXkF8dpYpMZnWmpoMCXDxqFJi/uZVdFWAoL1GAjwfUNLh67x4w4VDDx9dnhjcUzeUrC5Q7oZjSdvucDQ9WLWWcyoLFSRBJpBltTfX9agGzwXP72zEK8DX3e8Cenx0xGTGlp3hmgLfuoUBnnNdQe73KYfngZZIAL71jgOJmguJdWSi4lwA/skDDcVVAIl6fomVAoOFpr0IUgYiie74+9i0Z8mcVYNLrr2w6GGcEwqWDAmxmUNJgOiFQhPVXD5guC3RSSlWkKl7ZCdBjODwfSfyMAVaZDkn8nG3w1QPmmu9nEK1neD57+qrsBNj1gGmueDwPz8q7GGB8eb6/rW46QDgwqtAw8f2Chm8BRgMXRf3qATPvxwb7cwU4EPCS+kVigOSbn1bVrB10MUCQD2lJ7qdL1DWB6bJA183WAts7PafzewoQsq0Klqgu39P/XfllCNLVQoHJwu5ZdvYlQF9ca0CWWt8BjQYl8bj+TCJrep+Bu623LGin9B0DlPBxmYXpc3q6MDJmnQC7MsAfAvQsYxiRE+3j0zVXZVVXBjgxZAD3OMjYYCZqJUn2KEDz5OL+SjiakIPSQwEyfRSgNd7rZKL3IrDnq1WI+6unZDePXLAGRl15O1WNujJAM32WAU4KFKDhGjFY121VdQIkqiKCxYzzsGsCc2CiaxcDhDrB9dUW+C4GCCY/FIho0xG4a21TwT5poGsBaq6MIgzOTcJ1AtSHvwvwWMki0MUzBmg9p8o4Nj0PnFOEAj09W6q+pv9TFvGXAJdbB0C7Dipcf7lryVZpemDalx3rtb5GuxjgS4CBYjbRhwB/bgxwyH7f1F+/Wg/QVg+0ToC++pxlVRo/nrOFMyiMVx3gPMPnoK4LTJI5zxkWpgtwpzYK7CVAsb5eQZrzjxAO9RnIsH7GEGsUoN/f96CrAyTrYMD6y8W5JhPBHMH0qDOVvzNRgJG+QAFyEQowz9yWBHUlQdIWDOvzAgpMuDLvOsDAtxydSJa6AnFXts8ZJpY5yZnHFVQpfrA+5Xr1Owv0PEUBloEtEKa5bkFhesMwOBg9ndhrcwzaGodXb3NhIkL2eHXbhYXHuw9sICU8BfiMAfpqdBUIO3gKMJmgABl7pVNurqZgLC083tf8fzMjMLosUJ/s8fgPp03c1QFC9cy6LJlrAq5koAC1Eo/Pa64cWI7HVjA0zpQITvIATR+IJGx9HCcLuslBFH6PAQ5uzy4uAoOC86r8TDKv6IGjSEwIvVKgKMDHEaRIf84Wf7Fzsu4PFmDudRyHpxfhPfv7VOjh+lHp1oTeb/Rv3gWG+/0n+58lIM8NR78KAb+7aOmicOOuEFBvrgH9EwEP8urwngHwxxwQLwJqf+wD888JWB+31mchYDf/+48+MGshMz+7gH4Q8EchYJcG+iJg1wfmNf/7Kwj46gPTpYHO1nvhsxAw0tjmTUC2uHN/KgR8zQD4IqDWn0H7MQdER8AffWC6NNBXEPCPhYBdHxgi6qWcjoerrguokZrk3BFwf2rtdyHg0dw/Pgn4KgQ8Xvfm5wyAG9K38WmT2zSfMwC++sD8SAPtCPiXfWBeBOz6wLyCgK800A8C/vwZAPGaGrO/yiQQ391bqf/wVAgPDRJwqN11vKhuSyg2lVp1jWCi4BZCfOspbLwEJFu827tQXB8im8iqBF0Q0PdNfG2fvahLA838HMkkrry2CwLmykVmk4vxLMRbe8U7DbQo8fPODyRQfE41JN215WiiWe8gYDhUvoKAsxmrkHgtihwdK5oNxYoVw/Ci4PoD+zkJhL9Hko6GEqXT0ekdBEzyiZhTNR6asIhj3P58czt3BIyKQg7j1Q0JKI6TNRiDI5L3xt5sup7tkYA97YuA/dEKCTgKFCRkLkt0zXkaLLwAj/dVCEiV2xTmzykAw/szCMoVK9JNApEcx2VO48wi7zagegTvIGDGVEjATYlky/kMj78e6mESrvF8r+TZm4DxaCK1lL+eZl0b0IiwSMaiIav3JBCuIp6pP5xk3SQQUW56NT2cQgOiB2eEMbMXGyp7WvZsg4qkfKWBMpQcIJVHP5uAPDcZf1eyyq9GwINQj7pZILpOMLr81Qc0GO6RgJP2YndpoCC0vE6uUl8HqdksQ5/j90g+c/2cxcDJw8A4J2cyWT37gJ6eQbzlfBYR6OH61jguSWAVQ0p2m8MMzHa1ZYO+i6R89QF9dYIJFFePSO9qJCBZDyRYZiCxRPfig54vkDDcEQm4QdSBoms56YKAyk3xwXA4JBll9iUZzu5faaDDeCgR96HIQJgJbv94ntnkOlGQuOPpKgTzmKakVCIklq0jQUtukJIkiGNQAR+sPWOm22Qc4f68COiP+01ONvZcBHGk5BVkZ1y/F8AdtOEKt/eIdjl55DAEM7gj+V5BwHujj5GwxqYKznv9XQhoV0VRBbKsCoTsnoWA6varE8xVGkldIaA/uX+lgSq9BxK0ms4oWbOH+N0JJizxfLo9xwNJmOHyPXvAk7xxRNB7SEDI8PJ8BwHb2f8IAjrmYU9+ah9Qju+z4/9X00CnV9PA34j+RcArDHhw0+I5CV+A9939YXAA+5pPquDQXLiOgGKm30Mv2SIBE2d6halUPVi4cgLgPRoJaKnPQsD44KTEyJ9BQH88JDCP7aYLAnaNQMmgZ5MsZR6gB7Ne5QsL3H6mIgFfaaBgzkX6nHoFyXYMn61MiqVNtuZgDa42xu1PnR7+xmvmBo7VY0OfXToN0edPAr6CgPfjUiL7gtmBrR954h9sXF/ZJCPQNvZzWorQfRNQ5o4MAXkjROTKPwnoPwn4agQKzGkK3iJDAgbDG6V27s5BnyWPyguuhU2E4dUEaRTh8YL2bHUTH2dg2X3c3+hUlGTOMLMuCNgVAr4ISCHmiH8e5PTdCuZJwPj+THZZt8cluCD0qo6AEB4HoFgZEu6wO7ddEPBFQM+f2TrZbY/HrhAw0Au7JAO6yEF58BIbBWkuEEeYDrtGoB0BX2mgHktxnC2U4m8ZBOR+f+8/S8DRYPBtc4H+apPA/6gENJzTNOoqAat0AKzGDNiyiwKeTpJNzLxk064ScF+VhPyLKGCXB/oi4Mc0gBOxrGUFvfiniSBeBOyigHM11z97wbyigGUhWu9eMB8TQfxhGsCOgK9WoB/TAP6oBOwI+GMaQPMxwfV/TALfEfAve8F0BHz1gvmIAh7F9vzRClSTFB7eBHz1gnkRcCOK9Z8I2FxyI9RGe3xu/DEJfFcJmD7EqiPgRxSwI2B5kqEj4EcvmBcBP6KA+P/HzyjgqxLwNRFElwf6QcCfGgUcDUb974pY/GqVgKVQaRAMFkjARlzrtBlqBSxvVGWjuS3n9LA+vQkYOaSs6XhTeeAFZ4mEDw+AzqdIuGIk4+uBecspfyALiJe2UoWzrcfRha9F4MNuSpLRAgn4Yx7AxLm0NY30/RcBX71A9431jgLGwgbJErC/zwOYpSuOnsSJA+FUfuZhrqWSpr3TAvLalEhUU7C7XqCvSsBowyGZFhMRCTg7TUnk0VtLmeiUQ+oN5Ao/xJfoIjYrMIeZRkLS3ICGu/17HsAuD7TrBfPMA+0qAQd3S4fF/f5FwL7/nLdvvkUCrh64fhnj0PWKAsbeAAk4GePrrhfodAvvKGAYmBKbDEo8H69eoKmd6GG4Zp5RwD1rQJLP8HyrIZL4FQXMtDUScHbD5a8uLu/PJ1rVETArvbzLA43tetVQ6b4yuzzQcL/G9195oB0BrQxJXW6fIROSGmwU9dc/j4CjwfjfT1f7NyHgd8+uImxB6JqBdpWAh1M/AVu8Pgko6QK5ng8WksWskXynZyXbKNZBsx7LdyXgKwpIYhdJdBKSlkiX3ysB5dE+6vJADXVQEk+dI0kSb/uuBIRyhgSkrRN3UcAg7PMRURIDH/fq3/NAR+oIP19OqjDIbS0l07GsgOOUedhVAsL2SUD1nrOwKGZ1VwlIGefZC2aLRNpTZwp0I5ZIVBFJqu1GEYj5bVUB3gBykjtIQGKYdeXPqx0Ov8U8ekcB/3/y3qxdUWSL1v5BXogNKpc0ETSCwIQA5M4WFPtef/03IbQWOyv3qe9iZe3Mc26qHh8bIJYIb44xx6gmAVNLj8GZkA8CXu1ABrM9we1VCChMEQFJouDr5wK+/xopPdDuz7XgL0VEQDuNBqCJ+3UR5I3DiOTpFrdn9ZYCGPFYeU8Clj7QoMPKMNBpWwHZVwuB+0DJ+YOAwUDaU7KdqjGfBAyeR3zsOIiAI31cMHhcEomYI0TASgUMi2N39M6CqSYBb8/DOwxUVjd7EgTXX6gC9jqS9F3XqT+tB751XjtAPVti8LSWD3JtICIZidIkvi77Eb1p2gm8wpBIYDzdFvHWt1Klej5ZMJ3NL+RuGQ9Q2V1AJFleUo6ARrxqMD9cIaK5j+kdrEneZeA1pQOR82Uf5MYEES9j7og4SfIENyuzVsTX7VJTAXkWTJshAhKkSyEUwQXyNHYr0KeHJ+NZMEu8A0KkXOL2X53Fg6Qs7IN1KRHw1L8iYtn9Hcj3u8iCfIzvr3ygmrNvF1wFtEijxdNAw04fEY6ngVZdEJn61ySg2cDn2wPcn47xmsJwEr0EjoDW5jYCR201CMx6o5Qkqw8CBiAgAvrjZMIREO4HXF99s2yB6+Ut4scwGnEVkM4GeN19xoiAAXSW4JrNhhAiQr59oFwFvJGRWFcBtWOJgMfOCfTTdYC/PNroQvDKhghJhyqJM7tBiTvud/E3Qse/h/xEBIyP7I2A7Pr6PXvgW39dl/5dBOyLbem7QoF/+SjgN4fBVCrgj6OAJ3HgvVXA6N5dvY2gX20Q+WqHCFSNAlZdgDUVsOoC5AjorRHhqjjQ2ihghYDn9tkt+ChghYC1UcBKBSzm50V9FLCmAtbiQH9sgq+MoF9hMHZnEM7rKuAPbRA1FbAKg6kZQS8+GxUcAY0Nu/AwGN4F+KUC8jCYCgGPq8B+q4BfXYA1FfCnXYC1NohaE3yFgP+HNogfEbAaBaxUQN4FWKmAVRxoDQFrKuBXF+CvVQH7otj5RxXw90DAbzeCitp+CLGYmYQbQZ+bLINwODGEeNcNUtoUPipggndTiGz5HQCeI4VxBBw+5Qyihq2wSMv8OTeCzixA5FD3MiKcTCIIjYtGWKwgoswcGRFzdrJYvB2Wo4WdAh/bs08ZoH3yM14Fz8NgYJEh0jUMnbDV9d6iacg8mHclGe9fyzCYg9CdwZgqCkuUMpymGgWs6iCiw/hxoaeX44DfKRBBoxW+v0LAeBerRYR3tArdZMsNXvpGiKCBi7cSVRV8OBsaJGrdEQH9y/5dBxFvy+r41fhsQeLijWY8iVWFHpsZAeYZRpHsLTml1+mZQnKYUyGJ93lO5XCgv1XAKgwmcropBEKgkqjbwfUQx4jQk+vBYlFz8UQEfCGyVipgMsFzgxJFSHkcaHQ53fGno4vrXRlB4214v+CtT1kFn3bxeL1habw9nm0Yj4xhETeF7MGNoDFLcT3zA4i0JZ+P3AgaDZe/EAH7Yv/bWot+MQIOvvt2ddw5ynUEFLP2GNRNOQqYm4ePClgiIO+ClxtHC2jCFogwbHwhtnFEZJL8BQn3l3L0bhUwUI4BImD27Ka8D0LuLvMivDvmiI8CVggYDPVSVZwPI1DF2WcU8GjrYzAaz08YTJiU7X42Ik7gbBEBvdbWAGV2nr+NoCMBEdBLHwvimwtE0mmjF/A4ULhRRJ6TFCAC3lc5Il7XBG4EHQ5mmcBVwFSPgCNgyMLkQBQav0cBg4MnAjeCVm2APAzGdmMFzJO2YGG7wPcbTRDqCHiWxT4fBfSPB0TAeLNp8FFAeHbx8y7HFQDeHS+F4KEiwknbckBpRxEBXcF6kIl1VTkChk7vEwdKPFYUYRrvLVKUbY2eXLYnHlxE6goBNaGLiDfcmpQEpepZxYH68QvXe7o6vhEQFgUi9hcC+gfZ+nUqYF+UhH8cBfy/VAX0BoYLVjaSijDvNi9ks1/3wUtyRMC9n0XUbjSPYBzxZPaF4irid2a9ADUYPvFvrCAC3oLOA78jqVD4l7s0J6/pqwvDltYoYKoholUIODSsbuHLxehBDLH5RkA+CjjcdF6g9cVG4atIeiQbIwIGr2Wz8NuxTOneRKQj8ycioHxEhDtvvQ0QiTzfo4CnhXcHd24IAkTNRouo7coIigjIpjIiHGT2ASw7FJl/CBYRiTKtD6Pes13wMJgKAatRwGAwwP2v6gCVxChjuIf4/vUUEXB8TxqC790zSmdsPQMzOAnEp2ITfxOY7XIV0FeH8zmZ3W94JoSdDwI69+WUG0G5CjiRmi2gE7/FQrqSRmR+9N4IyF6rbESnvp2De1s0ikBjHxXQihaImJYxl0g8ShqgNfNSpXQRISsjaKUC+pOW9CDq0V5yFZA92guLeBtEZ64CtoxbXQVkkfB7jgK2/jqH/l0EHPTbf0wh4Hf/62qFgNUsIDeCDnf7NkdAXgdfGUErFfBHIyjPA62MoD+dBbSNrfDgaTC1QsAKAX86C1gzglYqoHkCptSNoNUsYIWAP6qANSNorRGiQsCqEWKVS3ZdBazlgdaMoMMAEatCQG4E/TEPtFIBfzSCPpP9gjdCDDuTcV6bBbSEIZHU4LbP/CuNvL+pgDUjaFUIaE4fCPi1PNAfjaCVCniVzv16HmhjeO//zQiagx7WEbCWBvNvIeCg3/3nKfvfwwjabX8zAvbwy8YbAaM7eVrUbxcZ74NPumkwp0wyGYyfa0QSIsOBRq4AEJ+nSsGNoBUCLsK2UkS7+T2neshK1YnpiCg9WaKnrR/BbJdoLFIk+UApzLK3Cghujp/XEJaQeM4nDUbA/yJSPT4IGHTZBGL3oJNYPiJSIvx5eAYtZSERy0ZB6MqIgAlBBBXLIrOqEaJSAeNzCy400+8j8KWexhKyk1v0MR7MIdCWqhDddopE14tp8W4E3GmIcJURtOqDryFgMs8/aTBTQxjCbLBRWNxog0Q3OdE5Asb7xz2l7W5Xh7l6/cwC6sHY4I0QSeOJCLhPcP8mRlclLM8Q2To3/PyZ17cY27wQuQ1j7EBijQzCEXBxv6cwU9q4feWO69dUEdErFTCevhABx2w8540QbE/kB4W56fBGCDYpVdiqD37SyPB4Dj1cX8vKjrjei1+NgIN+r/WH5IEOvr1lc6Yq3Ajqx8Fhg8DWTt6F8GvRejdCVEbQcDEUR8TZDYegLY9LEio2IqAfIpJoRbAoAksyJD4L6DUe+HpRM/F21W94YEOW4+3nZT8iT2+S8EpAbgStVEBL728JvHQxJa6nf2YBq0L4TdRjHAFBMMZzMnfaJiLMBJHPvaWUq4DkeF+UpjXzwisB3fMIj0dsIQIOmoiA9n2XCyDaiJB8FrB5+iDgchj57zzQCgF5I0SFgB0Dka1Kg6nyQMNLA/eHmT28WhTzBd6OTg8pEbwR3n5SecP8UWhciDieS+9C+CoPNCENGazivBbCjpVGRDAniHR2kOHKyV2LF8I73QKRuEJARTsisjYU3N5XIbwyuBdFkOwQ+XYXRFJ5uMP12mSmxWcBeR7oc46IKAUNDUzi7knorz8ViVUlYA0BeSXgL02DGfQHrT/FCPrdjRC5YvhcBfR7gIgyC24DngcKD4YIuJuHJzBWjkTCXogI2HKSJWgwQwSr8kAfXvIAd6C2SNA8XPL3LKBdqoALdj2QtrG8gzF+iSTw6bxFrLPRrxtBKwR0PdxecGSIgPseIuBy78kkqoygz0bS53mgfhYvUmKqzS2M0vRFwmfUyBFZtTvY66OAiHh3xbcK+FgjUtHHTSK9bXIEavZFAdINvp+nwWw3bSGQOreIeNGijXdKlyaBezTK+SxghYC+1mq+jaDj1eTTCC9pyRxUMRUYVwH75frpXoyI1XvN8Tdk8kq5CuinBSJgPunMwLDdTxpMhYCy/2oJgZ3NI+KMXwKu/1EmsXBEBBzekxWub4brP70sRVKsdh3wTitEwN4DEZAIrwboglvWRD3niIC5fQa6Gw1YmEmIgNvZKwelf1CE5NL4IGA1Cxjas+WBXEyTwni2l4Wo58jKD9ep3wMBu/8bBJSk1h9TCvjdRlCOgD8YQX+shOCzgJUK+NNZwAoBh8JBaakNENr+CrFLGIpbknMEzG7SSLB2FrTqnfCPaK38rRSwMoLWVMCqEqJWCljrhP9pJcSXEbSmAnIj6Fcg6I8IyI2gP0XALxWQx8HEU+f2t054rgKutPTvpYCq58/qKmBVCZHTzPovKuCPCFipgDwO5gsBq0DQWid8LRD01SpuvBPefG5Wlrrb5oQjoLnQ1i010BWfx8EMpXs8/2UIKEkd8Y9RAb/50hpHzAGAByLYc/2kdDTeZ8AeY0OIdPKc0+N4wIDZVBdYsX1saHNtBjDLfaVgbJUDlbZmBuFuoQgR6WU5PS2d6bsUPu88FF4KCE9fKyIWI/Isl/ICon5okdigiICVCugHA5Mk8eyDgHH2NFgCN3irgBD0PgjYx1MSYk+Vhfh4y3OuAi4OCSIp0yDiKmBwu38QMBl2RxBPm4igp/5d5AjoW5ZGeCmg2DK2oLW9MhB0ls1pY4gIuOj2yhL17uONgJURNMqvqkIP8syGoLn/IGBrOtbfRtB1jO8Pl7L+NoK+fERU+3o3cD18KiQdU2nRQ+7g8UzLWcTbVb7Q2wiPf0qvVoHHi2dYdsscmM3niID9jfJGwCoQlDk0e1Bf7eZ4f7ozhWQ89h9471GqgNUsYHRBBLz7hcsRMHE1XK9aHMzKR+RNcuGNgL92FlCSxPYfMgv47QgYCEMVht1kg4jRS3OyPffGMOz8hYD3XXvE42DC4fQwIsfZxAZvHy2FcCPvHyRPj2V8DFsSf7nYK9wIWrXCh/Q0zomql3EwKwURkHX3wFvh6VXbCn73mFoENEQud9nfCD65WRF5vNSUlwKG2wCRa9tshzDq9ooC5vv9nOyOVxNM47VgXAUcH0sV0LoshDBqdRFJZ6VqSC4bfH2ECNihC8oRMBgPum8E1DM3fweC+u0oAOOB16Tw5O9EHgjKjaDZ7VMJUZUCcgR82D0NyGaF23v4hznp3qzuuxXeUjotYu+jBigGfFrhby1deVdCVCrgRC5VytkwK0C6IMJxFXCOCBiOz4iA+/lKA7mDCMhnAb2nDm8jqHc0R2Qz7sW8FDCcaYjUVSs8R0BlUyLgAvfPvJVG0AoBh3dEaL1dImU8Q6Qs0uEbAX+tCihJ/fafogJ+9zn1avfxOzU9SwyxbokIKDclMFzSZBwBg8Q+wWi3HQj+UGqIZB28MvxOCS/CZwGn8/AB1uDYYqE3mW/IUny9jaBgSNfS2IkIaJFAJD7zLyKxF14fhq9y1u8WXIEo69cLtMcUEatSAVV/r77jYJZHRK75Cl8v3xGxAvw1T0my7u+A7I0XC/wFIuDFx+0rxysiaOI3lVocTDzelypee30CL5J7xJcbHwTU3HGHcBUQ+sc2mPK1yYIBlQ7knPxnIGjv8qmE8HvUt2ikLxcwnCw+CHha3wD3p9tABNPw+HfnzgTUMPkgoDg35hwBEVQRAatKCHfrtUm4J6OUnIudwFXApHVFBNyS9RpGsoJIWgWCJr3XOw4GGqMGJbuo3wQ52ODf5xzPgex20zOMdGFQhPf9XCSvh70Gyo4qSZQM17eqhBils88sYIWAzOkhAjr571kL3xL/JwjYbrWE9p9iBP3utqXp4apxI2hNBeQIWKmADVb2xJetgDUVsDKC/oiAXAWcq9nTP+wP3hsBa3EwFQLWVMAqDubHWcAfjaA/JoJWrYA/GkF5J0RlBK0QsGYErbUCins8vp8iYNUJUZsFrHVCVAhYJYJyI+hXLzw3gn71wuP+pcpnFrANbwSsVEA+C/iFgLU4mB9bAWuJoOsnrnc1C8hbAbevVV4zgnIErFTAH2cBKwS0lusgrcfBfKmAv74XHs+pdu9PiYP57oilTRmvMmm/Pipg1hQymK6szyxgpQLGC+GjAt5mgwCWW18RkraACLjwBxn4i5ZKmCj7B6rKZQvd46kLkX9QKDUiP4KJ+tCKmE4QYXTXWUJoTizGpsnjQONCziAVFibjCHhg4xymho8IVCGgfy+mEA4WOov0pi/SRnEHYL1YIdwI6mwGM0itESLovIsIeHjc8fX6DREwmigPumKmC0AFRNBBJxN5J8R8udMInwW8HV8bcGkDETSlcs5VwIXVx+2bQn6hJtwzrgJGg80KDwjuDr6fKIwN8C6cwlU2IC5bAdlR83Pq7kwDFvYNkQ83hI87sgnz5vzTCdFcyinAZKUWcTtDZKuMoIksWQVXAV/3bASzuPlRAQ9qaQTVRb2Ij7vS2FnGwaS3h1lE99e9Rb1eObsYGYiAtC+36HkiuDwRNG4qssQRkM8C0ucnDmaRur+4Fx7PqW7nu2bWf/UsoPzN16mIXAlHQK4CXt3e2wgKrpVKROr3RuCIow0DubBG5O4fHXC7UUbC0dy8kO3mGYP6jJYsZIsxfRtBwwCRY73eb4j1fLrlRNuKwEbuRmTQH75VQG4E3XVK1a2Kg1ktDik3gnIErFTAka9G4AylogiF1T4nryiwwM2MheCP3A8CWo/zkoTOZfzgRtBqFpCrgJf1VgcnPOUCJAtzzuNgVFnOGe+FdxqIgJURFH8cEAErFVBz/0oEtXfuGwG5EXS7UDXQVztEQKWN70f87IFzlhGRYzmRyHNGm3UV8GAPFR4H44sgRiS7PgG80SPD20sDEa4Z4OVONiki8bpIH8TbLfBGNZdx+5URtJoFtEYJbn9oI0JfkmcCtt/YEmC78YjI7Q8CwkZCRHye24QbQUNhYKZEEo4hGPfFRwWs4mAc5/6LVcB2WQv4Xf9U+asRsPPN55SzOYUcAYPw6D3I1TIk8GDdZL46u0d0uVufEV5ciYQPGRELDl4G9HJABLuHZUJluH7CaDtpCdBh+PhaxslostYo/OUCwayKg3FGiliESDISN4LyVsD9FBGlm59eYKkzRKxRv3khrUuhgO9nHxVQYtMBEKnbIGH/cZ0Te2/vwJueXwVvBbwFyQO8VqtV+E1rSd8I2C4RsDjfywGD2xnMTlMUArOLr68SQUe9YYcFw00zIr6xequAoXO9XEhnjghoyZpM2HwtK/SgnAmMnTkiWRUHs7z1l6AbCiJgXuDZ43SbIWj6pMGC5gCRuD3oTzkCBiq7bchpvlsCtW8fBBTMXRtsI2oTf7+V5uQ06Jd5vI7MImGLCLjr7dbgpKsm8SXpJr7jYJQdfv6tgwjYeOyaYI9Yswgu9iUlxiY5g2tHgwJe6lUhj8ey4AgYR2oj5XEw5spCRK1UwCoR1FccWYil42+KgL3/DQK221L3T0HA705aqxCwMoJyFfALAWuJoBwBf6oCtvdk/3MVkBtBKwT8UQWsJYJ+1QJyBPwqhq/NAvJi+K9SCK4C8lKIvxCwpgLyUojDILxwBORG0P+uAtZKIe79zYvHwdhpwS68FKKmAlZxMGuRkroK+LdE0C8E/JoFHBorbVNTAXkcTM8vHnUE/IqDMTuCJqraWRi8EfAHI6g1XShpLRGUzwLW4mAqFZDqsvDzWcBfi4DtTuvbxuz/tETQwcxxITCbJmFJurKoekUEnDyPhhBr89WcHj2HwVQPPgiYPlgIbLZE5KtUwLjrIzKKlspip5Ud6PiBCLg0mnqB5AgWN4KGNNWESLQQYapZwPQuWSy+Hf4TAd39QyyNkzksT9kHAe/afgoTs6mzRL/cJar45wDG15HCaipgOJUVIR6OHyk3giZq02DJuJ0/qDcYuxCvDUTQ2TWT6EIr5hDpY41Fyaoshh9N3ypgcm6VRtayGH5Kjh8j6PW6X0IAT71IVB+RMZyMHRirufKuBVTFsQmLoG0U0aIsvUh934T47OuEuQwRsBXPLJjQ9UcFbNAM989xVCFaWohs22n2UQGN8DmnYWs/AhAkg7B8rrwRMLAlRFDTQuSLbFzvSgWML2NE4nQ1WPBZwORh42PBND2IlX1pBH3ieq3HsxnMJh6uZ8MoVctyFnCeZ0Mh3o9+nQqI51RH/K7r1J82CzjZqZQbQYP4iAg46TVSoCJsSVAcDhLZjIcu2L37Jw6maQcO0OUWEbCqBewp1xhGBzsj0LqOLbLvlghY1QKqM/NAepO2C7rtrwh+1/YRL4UYSq0dgT5BxHpZHxWQl0JEOzXlRlBfPVlz0iGIgLwU4noyc9JeHIdgdU5L4g80i74R8HRcskBtIQJ+JYL6O3pA5EqPOqi6tyJB57qfk0axwv3dPXLGVUCzHYUgL06IgMZtrJB2R0fkuzuIdFUczOCCCGjaNh7P/C7mBPmPApnYS8bjYA5LOgClv8TX27eORLpaQ8bbw1IFJDlezioEpNYIH1cIGK7VALRrJyvAShDpKgTUks22CG622CKn/oSARbIyEbU0girtIYA9aCNSb1rmGwGdqYV/n15g4nriTwY4kw4icsC6QObOk/JE0PBSjOfkovYYGLNmIQROgsi6DNsZWHH6i1VAPKfEbyta+dMQ8LroIJycr1LBEZCrgKAhAlazgBUCVnEwXAWcDZY5GImBCPa8IvI9+50n6DupJfiTxuhBHOPVBfug4Ddl12i0uBFUu23FAvJzmVD5XA7epRCTywJ4Iqg2WzYJN4KGxV4FpsqlMfKKCJgN1gNwti9JCNXhNSc70tmDIagC4SrgS18+QG5MEUFzaFrvYvjeS2aJ1UUEbK2aVzBnp14RyJq7Ieferg+a3+0U4fW+BMKUdgc8c4THu23OH2Tp72Xwn0ZT4MXw+uL8joMJHkI5C9i85WC6glCE7uWGCGvh2SUnnQbxSQvXw2tqMxhC0iB8FpDanYyrgAEZfBDQaZ7bzLc3l5wbQc3HBfdX9GSE6xmurN3RcHtjpymSx6LTAWt4KFXGvGFxFdDbTppFGHcQIXe31xl/o56IgEdnQUn71NzwOBi2vSDy+redCETYIEJmDUTAkz1+G0GT6fg3LYX4698t/10E7HQH/9wN85skgn63YlH0AqU+CzhqF42/9QJWCFhLBD1b+IX7uRG0UgFrpRA/NYJyBPxKBK31An7NAtZUwAoB/4sR9GeJoBUCWvpgPfqbCjgKu+t6L+CPiaBVKUSFgLwUop340t8QcO9qtI6AlQpozfy9qJLFbMwR0F6PyKiOgEGA26/iYCoErKmAK7rw3rOAtUTQSgWszQJWKqA/vfhcBawh4GFAnXocTKUCDp1cPfytGb5KBP0XVMCO2PpjSiG+PRF0MvB4MzwzIbBosCc5pPbZEFjrGcxpE0oV724aJJ6s8gNdtO8hpPEFf7pvInwQUNfK3r+yCb5CQPYiuhDf7HzEVcCwudSEeGf5LToJyriZUgVM2iGeCustwccT5YOAt/0sBxisDMYTQa+d+/SdCIpXfoXOHoMQ5s5EKeLn7LGhYr9U9XqlChnlSkqjQsDXjx9GkWRHeNDRVEAkWotaEVEN318ZQedFiEhYlUJMtvaeq4DMNvwDdezzHMadCyJgYSkPKtNuBvPmFhGMtlcKnfeKEcyFq1Kwzrk0kq5NEyZ2ggjYFeScqv0ZruNMRgR8nB85jQ+FBaGiIgJWKqC0v09gLosaiaUAEbCaBYx6d6tgaYHrPVp1EVmbiMCxmyMCjluDFKLpGZF6JGS4ftk5h7Abmfh5N1mijR1ZQJLucb2cAyJfb1j4MF7h/5JLpiCyDvYziMICP48xRMBZIR9hbDuIgOQS/DoE7Ijt/j/OAv4eKuC3I+Cqj0gzpN2PCmi3EQE18/FBwOFddXkcjJ+U8SoVAiqOlTFuBA3EdtnZdckY+O54RCI/iECOSoSLCD6/2qkeDMVwxQLGzJQbQZ3ZasfC7ejwRkCrUcabZI1DHQF5KUSFgFwFnGvdTTmLaAO1vWXBSyGWDURA5x5mJJiQvUgcvf1BwCj6IKAhPHH7kbLfcCOoqS/ygquA6ipi71II57qn+HpEwEoFDKYJ3uiNvCCBUXxEBDvt05xcooCCmupLxlXAbogIOEqbuL2O0VVIbvc+COgBIqDSj9V3M3yFgFUvoKEUmRDuUlyvyghq7dZbIdBPhxaRRERAx23i8Z+HiIBN3y2RMUUEXe7GEREYrp/iP7d4u+vvcfsFPl+VQkDPQcR++kcD9Ja7JwACIm9VCsGNoC0Jt3+ijQzMyWDPAnvy60oh8Jzq4inzZyDgd88CmtdpzONgglY5q9axp406Al5ayzOMljdEwMmuIRExDVf4Hb2/BB4HUyGgtjsi0hSLS4tMbp0uVwEDXfbwO/Y4PcA9mKIQ9BYLhc8CVggIYRsRsPn0BD4LyI2gxR4RcLpqNgXQh75FCTtJoKgpIpYrLHISqOsjePpNIKFzRyR8sCkiIG22iW8NlyPyFMIBIuBaZrFdlAhoaVegqysi4C12D+9ewM2o854FnO1XXSDbc5PA8z4Syev0UQGTCgHl8E7eiaBadLfoixo5qK2VgMg79IDMPfujAhbzy4N0dtocTB+RkKuAi56W42/QQ8LvfOi1yEFI2jAyt20hAHm+IdPQboGlNhEBO437iOo9RDjbL5qMzwLyOJgSAUFpuyPSvS6boDwbiNCChWe+cbmdwRIBEXAVuxY5Pac73gvIrCsisidORa4CBqdW80C0tkwhMvAO8/dNBB38bxCw2+v3/5RZwO9WLGoISJ+r1s9LIWqzgMWkND6WpRA8DqZSAbOl6pDhMF9FqiIjQlZGUHu9j4CrgOdWgp9fIeA9Pcj1WcAqDqY2C1hVw1dGUGvor/P/0yxgpQJCdD/xOBi7mOLnffUCWtNBKP0NAce3+8vfGyP9rQLCUL7+LQ6GI2BlBK16AWtxMF+zgLwankXZiiMgnwV89wL63jsRtJoFrJVCVCrgajq13yrgj9XwV7csvcgS742AlQpYQ8C2Ts06Av7UCFrFwXAj6FcczLB7xdvmahbwX1ABu32h9acg4Hcr625j4ENKEpNxI+hBcnIYsxEiEUdAMo5gudzqQnK6ASLbwWew8Psqw/ulPKLK657DcmOpQjzy7g863I7fcTDRSFGAejsWgT97EZJYXUSeKg6mUgEjbYAIeO+aGUCwwu2fJby/C44Zft4hMFiy7ecidYfdKfhprjN23yDSHI9FCLHZUgReDZ83nBnM8MtfJL2jMqfnHr4+BsUo2Kn3eNDL0PFhKjU0gWX2g9LgZM5huYu0ggl2gEiJK8FVwHjnI8Kmg/PbCMpVwH4HEbDqBWSHpqrQotEdwUJZK0XUB0RCQzGHAO4MkXkr+ht8PSJf2l8i8u0ERMDFDJ9Psgc+7mqPFvVfe0TUdqERth75IkfA8cqziuiyx/WexAMXZlZ5/NEFWhTv8FMYz264/v1dJtIW4HpH6dUUovEW1+NM5TcCRq6LiHssE1vjcDrE/cXlp2f3/FYB49HhIdHtfvzuBUwuj19oBO32W4M/BAH72jefU4630MEblnEwzaF4IIQhAsrNYEvC3uM/VUBnhEi0XF1d0NYDRMBHMH6Qg40IqOEBIiI2PgjovQARyp8hAj4XPReG5nhV+Gepm5JZp/dWAfFqlr4RkGZ9RJogFlOiBI0JyIMAkWquWTlHQFdYFgIIDXNDXK3tgNVeZO9ewJ2qh2CkiIA+ZYiA++zKQGtd8HgWI0TAnfg0YETgg4CjuYpnXKHnAi+FkLeIgFU1fLiW9hZHQPd82jBolv/Wz42g/fMHAZuTic4RkFfDP/tKk8fBQMMwKXnZV+U9C2iliIDCbqKB/Lh+4mAqFdBh25wFL60bvUshArItZ/cQAeOXi8hqIAL60xXu/3bhfhJBRR/X73roJTwOJmjQ7pxc8M8BxrpbsPDp4AlYIWBVCgGtEa5XeFAZ6LZWqogXKyJ9abIEzzB+cS8gnlOdwT/GwfwmCPjdKqA4aSZgnlqIKPp02SJWlDS4ETSc7e8R7dPOBbyZL7Fgp7sS6SidNViWiQjWLhM+l4P1CzTPb+M5eZNEbgTVVwUi4O3gUUK02wNGR+gRX+8tKAm2twEQZSyTqELAyX4pgHnJytKFkSeSLEEErIygyRxphd7M5eCNgOPouiG7PDmBeb4IBS+FqIygjk9x+8egiTDnfOJgYklAhLMS7wZyx0ME9DqLA5ldO4iA2xYiYDULOJ9su2Bdbni8I/mqkF6zjIM57ZqCPzjJCk02iIBhv5zNq6rhz4a2Bl0bIgJWRlBRDfEcXQ8azB8s5i1yXdoLUMMx7u+QIAK2B4jMdhzi+lZGUHF4awMJo7YQ9lLpUENA1tVkoIu1tgVFK5oEfxPKOBrL6L6NoN17A9+pvZo8DiY4r+cHYlyXF3DUEBGw125YRJVvexg6PZVEr2UDz0x7+VEB5aR54bOAyeH2O88C/nWK/LsIKA5639a39Gci4FcczG2rqFwF5AhYzQLWegG/EJD3AlYIuFsz+42Ay9zp1WcB1yEiYf5QgAylCT7f2e4H/rq9CYThYP8CddhAhMssw6nHwVzEzbIYzqCAmgpYSwS9UNNkbwQsyM3PZqLxNwTks4DDviP61zY4gt28r99G0HzvGIyrgJORsPX3ZugIw5f+zLkKmPeP8FYBq0TQ2ixghYA1I2iFgH8rhfhSAb8QkBtBq0TQH+NgqkRQmxgkVW0o9v7xvnXfCFjFwZxnY/+NgJYWEf8WyckbARdd0qzHwSTa4PXzXkAeB/MvVcPjOSW1/xAE/PY4GKtfAEQeMUnitgOLiu3ZCmCHSBM324gkh9M5gvCOSBS3to8DvQhmBGM6VguuAk6pkCMSrTSSLCki3uY4mwE7dMtZukYOdCdlEaSDOWFJQO4ivRxJBrN12yKJFCBiJanzUQH1liLSdnJecQQsjZQStTeIeHwWsL1HhJu2xgw/76ySZLtBBLzpgxkEvVwt4skNcjq+lAmYIzCKsp2iRQuX+TCTGSHx/oD3ldmuO4dp44BIONWfiHT35eFtBG0J9wtXAaPnDI/3ksKDvs5yBuNX56MC3jziQrppKAIb7xEhJ6NsCOFmiOvVu8oHKrzuQ5gHK53Ezh0RUDMyG6KNgAh4uOL+bPPZFObaABHQK2SRns64HmORWUJCMnVOd1PZhfha/CcCxpouxLjzEj2+BjkwLTWFeHjMKfVFZ8HjYOIBUSgdGH4A4/tlKMQPO7fobIXHuyx2iIisr0g8ETRt7PH5Rv8XGkFFSZBaf4YR9Nur4S/LqwFuKH6q4bvPEsG+EDB1A0RA+4lIpsYpkFXRdsGN8TcxUC/mg1yTRoLIc82KcL81EZmKEgF3jw2BoGW2SENUPTCYuCrCSWv8RkD32duRIHpYI6ImccJVwOCxPaTkdEYEdSIojZw2IuByMYxAC5tFEcS7/YFce0MHjJWfMQjnB0quOiKgMoCs8KX+XiLn9hGRbntGBLxLByCLpGeCuglXDNYN80C25jMGZ/jMhaDrHubkvIAYhpvDRvD7ra5Fbs8GIurGRqR74o8GmVmfWcCgZeH67KaxASrclkKgC9aceJuVDEN/gdvLyx7Ce2erghvdChKK+BNERsaWgNG4rYWgsUIElNNJAPrGypm/XewRyXqlEdRcIxIPXoiAt0NAwW0v8Uaz/zy8E0HN8wyROrDHc/JSJ2OOgGH4xMeyGeDnCQki3uBVIvYd/wqVChim8/9AQG4EbXf1jMfB/FoVUMTL1J+SCPrdcTDPp5GCEvUkwS96tweZXpaIgN7mowJWCEhTQWK+cvIUAruwAAtvCwnvBRwOly+wMrFDQsMcSeSQ9EWwJNrA79zQG3EjqC5EPRYk06vFEbCaBeRGUK4CkiYiYGNWlkKUCLjQmohgRsOnXAXkcTD3/fVAvLRzAm0WlnUJJQKKzukBZDxEpApKpFv1KgQsjaDxABFwvknuXAUEV2xcuAqoheOOEN5nzYhkq7b4joO5KS6tISCPg7l2EAGTRlYaVVe+Rdd2uAaDmi0GwhQRsFA7yTsOZqZfRKJq3hIcKI2hnXNzQ1gwXXME5EbQfPrq4PFMOwTWr8uFHOfrFjjJXWZR10AENB+IgLpZxvHct57EjaBqiXD+7dSIarOA8Djh+3fr5gXU+WQggI8XQjJeNPcwuvQRAeMckRfoq8d7AeG0RwSsZgEX01QW4mzwe6qAX//C+e8iYF8Q/5heQO2bewH/uxG0FgfDewGrOJiBKg/rpRDaVjhzBORxMNUsYK0U4isOBq8BKuUIWKuG/yqFGHYLAjUVsFYKUTOCVghYnwUsE0FrCMhLIawE3rOAXk9+8FlA65qsNrVZwBoCVnEw9tJZwd8Q8GsWsFYNX0sEbYdsW0dActwXPBG0VgrBE0ErFbAyglYqYA0BuRH0SwWsjKBD947IPZGoXEfArziYmgpYmwX8MRH0pwj46xNB8Zwa/POY/f+lCEi6TgDBYWKyKO6tLCqx8Qoi6Y5IxBorRMCF8DaCMvrC+y+zNHYmwwciFz0h4nlekQFrOxoiSH5vcRUw9lp4NT37j5T2j+MI4oaACHg9yW8E5CrgQUYEHLvjDJaGiggoHhFRagi4znJEnm45Wzgz9II9VLBo3yMMxqylMm4ErVTAuRmqQnTq5zn1ut0pRD3VKNg0LBFqcgaAcZuQpB8iElmJjMh0VwjhvYDKfHoER3ji9kMVEbbqBUy3ZzxeCxABT76ZwzihuP1OD5HRJJn3RsAZURW6iHwHxv25ITAhQIS8NAdDiHYeFTgC7uS7A7NthAh4T5UW9WPcv2QU4Xr5PV+inmS+EZB5loqvjxyPI2BsSo8W7QzMFKbnBd6RKtZDofd0nEPcN0wh2eS4HhwB93OjiNgDETeczwKYe6dhEa+sfMSNoLOHhQjYZLj/p2NxhKXVtMkvrYZv9/Ee8A+ZBfz2avi01TbBHPc2Qig/EXHivjoB8/BAcPFFUSKNre6Cs7l+jKD7Az4ejYVMCNxG90HIRE1AO3g5CW6xGZGlEzCuAvqL+Vgkx1XDQ+QarArfMrs5UYNVCqOmt2NhYleJnQHe7m2mWxbe9XT+VgFvjxI5y1lAQR4ioqUyIg7cyt6/kz6C4X2CyFeVQhwLREDPvyOCWmtLIXJxfSNgGI/SlOTNBiJgu7ViPrkgQg6fixjofrIicM1we9sJJG8EXJezdDUVsOggAlazgJUKGHQzRFI9v5rg6XpGIE4RIS/KAk/1bTkLSPSxRegUEdDeuwXjRtAXwi3e/t8RAfU+IqDeCd4IGJizfUp6C7yR9CR1R0JzaolcBayMoGD3Piqg3OgVAlxa5pwbQUcbtmW+OB9viHHGzzNvHUTkzWk/J7PB6oOAjVZ5vGUiKJ3R0ti6E98IWMXB+LP08OPt6neeU+1/Hlj4TVTA7zaCnsbTFPQ1kwqeCFrk6yZ45hYR4/KQI5o8Xm8EDMfEo+TKjA3Ys6dQIDjNH6TNOgKM1lqHwRIWCvFPTRGGU9LAO6DnbUTmo90d3FjssfA2uo5qCAgNcCNiFokAZqfREDgCts6IgGF6l0lMY0Su66DfADpvIALprysiU7uMp+nuW4wbQcnBeALNboigQnhLyeBYGkGbZTV837xTaohlNf3o2RN8d7B4EClO+mAepS4LmoWXkt1m0nvPAlrQsMh+UxpBZy+ZsNFSVqjwPBNYdvKPEbRd9t0OgzsiYL99A9Jb91MwplNEQGV3wd+gNMkRAREJg/sAzwzr+EJkjoWPCpgk6w54VqfD/N4AEW4oTlugk6dcJP2lD7Q9NbZAZrtmweNgjhe7C97s0kCEtfF4J8+ZDPO00yxCqS+1yG5vX/CcbQ8KMF6LiLQSvO4akxkioKG6F46AngT4flvFv2+QCTpXAX9bI2j7r+f+XQQctMV/LoX4TWYB6TeXQnwhYK0UojKC1uJgairg1yzg31TArziY4zkDwY52m/osIEfA2izgVylEFQdTM4KezreMmbhP+d8QsDKCchVwutSUWi8gR0A+C3husDcCVqUQP/YCVkZQe6TARW2dusc6AgpjaL5LIb4Q8HSZOfVSiGoWkCeCfiGguRxaVg0BuRF0Lcsb/5Rq7lsFPLtZxz/JY6eoGUFrs4CVClhDwP+uAg4pwe3/qAL+iIBLPZX/Ngv4LxhBB+3+P5dC/CYI+N2Vu4dtN4Qk7SMC6s8AkaK/X4H/kgwhsnofBIza5WzadgQXqg66ESwWuipwI6jsOjmkUaAV8TZExJOvBSLZuI2vb4iIgAW7x7AsxqRgxJIlqu0GGcyPO4txFXAjl7N/98gsosIqka93X8G4symRpcDHwwObQRpudRZrymNE9zCLIcgHKmPTm7KhXjhGZFt0cH96Qr6hrdvgbQTlKmAP76sBsjthTFJhRPXneQELAZGQG0G9U+cE9ln5IGDn3F3A7CTh/jflxxsBU+dQigJMpRTvwnzwtQwvXWG0orQT3UewnB8NIZme5AstfMeBpX/XScQobKhzLR/bxkcFhGw8BUgfWpHkjkK5CjiZbC1EvHMwp7tD4XMEjFa6ItJHziYA7Y0uMDxsSv3mANfLOJlCPLgpFiVqsYTlZWkU8fj6sKiXnEOIN2Xi5+WJ6yX1HVwf8WSwBG9CFOra5yPMFi2bJGagXn4ZAg7a0j+XQvweRtBvnwXstXWLIyAcA/FAjA4ioKMEW8YR0BEmHlcBw8sWkWizbbigDWg5QVSqgKe8l4Du3nMG04WZvo2gVS9g1tpLZNLXPdDuy5UQnNMxvms2fM8CchWwmMf/gYAbvTcBqvubAhb9jwpYGUGD1XN8IbvoiNsvJES+Njt8EDC8IRK2XoiAbIUIaDadTRE8y7gW1lYt0CIREXS9xPdXCKgfloiAlRF0H0OpOOy3xIcZIuysiUirysNN4fc8MSLuLh7zOBiuAt43PRMc+ZWxYLDC/XX6Cw30WQNfb9PuiFysiQbe9FqQcA0HiyxHT/pGwEoFrBDQPCxyxIPWeI7404jAuaw+CBimqgFOq4EIOlUPKXkwfL297BeCvzL3G9LeP8fg3pYfBLQX+LwSdXD/biGu76yYDIEeEQH9m4TInEg6A5LjO4NT9/BGQGO53LNAbBx+nQo46LT+mFKI775ORQN7CrLykIowPiGCBWk5C1iWQgS+4qdUuRoXsKeJxKBY3RRiy2Uvn+4Lgr8MEAFt+SaAJlw6QvgcupQ821qPV8OHl9MtIs0bIqDmmT08p0wXeBzMaKMjYjnNBZCWe0IEXKtNElwGiCiXYRkHc/RlElWzgPEQEbBKBPUnbfdBrvbtAqb+QgTT2GJD+u7tAe7G65DAPS/n71nAZtkLaI5kSvXW+oHbk/oMFle3RZzQGCACjrp4jl2bEVmfdBHsxb3JwvlzMeJxMOkjLBNJb3JdBYSlcR9Rd73bglfYrbcRFKg2xevcDBEr812FiK3pCkz/LwRUT9oGNMeXiqARNUXScDptUFSvU0YqSSIZKrc2OLkqF1GjcweaKOsDfqaO+5NfvbcR1ElOiMDdopETPx/LMHtcEKG7h5FIdsXtClreHwh+U3JTcr6sj6BJU5XEq7DxIHDo90DPXx8EVESfwrQ1l4X46We/ZS9g+6/r0r+LgFK32/5TEJB8MwJ+JYJyFbDWC1ipgF+zgDUE/HEW8IwvZjUE3BfPUX0WsIaAlQpYK4WoVMCqFOLHWcAfjaA1BCzY0GA8DqaaBTx2TYsM03gNKigXxT8OWtF7FrCmAlazgK3B/VafBaxUwFovYA0Bv6rhKyMoVwGDhfmqx8FUCFglgpqXW49+EPAvI2ilAq7ZyH6rgHtN3vFSCK4C/jgLWCFgNQvIEbCKg/k/lEL8mAj6hYA8DuZLBfwxEfTXGkGlbu+fSyF+k0TQ71YsnjPzg4CVClgh4LSpmoT5ySqnjayLCGfNDJLIgMhmPFkMU32sCnEvVaIyAXMFUWZqQpItfZGrgPPwaBAmdvI5vXtFBLPtDRHwLINC1X5p/EwNq4hdqlzocMAyiLXQZAwoIt9giggYF7FRRMcxSPQkmDOYtdc6izI3H9GemsUwe6kqS5A9N/RWqnZh46KRRDvAgQZPeQbRTjMKFi7zFvV0GRFwywhLdskHAZPJE7+V8RwRMBGMM+ha2YuIRyDSZyIsYNptIDJ1DvnbCMrkni7E2uNJqbEbIAI6ESJoFQfzNJgLUdpHBMQv/4Pat5kD8YAgsi7K6vrgvB/B5DRGBLzkuD+bBBF1TqkmRIYBFh3c8TBiaFlCNHk8c7qTBvA2gt4XuYhYMJvAdPMs43UERMBTLiMijzMLb010BWhzs0cEfMp4vKmB6/P0u4wbQZmjlb2NJQIm+shgcVdbKbQZshNMd4ZN2CN+/joElLqDzv+rvYDmeTUE/TbYCOHhiAi4mCMCuo8nIlnf6inkFSMCWo82Ill3cQAil4EN7vP5QcAXK6vcr4+88FeuOSedgYvItnhsWIDgpRB9U8bBbPQ1CXchgshq6aagZvIHASsjqNqelsjZRkTpO+0JyMu/EHAuuB8VsFng9pi+9UBxbpngbyzRIoNFiYDuFR/bgUjJfYCfpLdOeDyVCrjZIwK60/4KkbBblliURlDFcVaMG0ErFdA7mYjAc22fciPoqHvA7ZsGIuBCLBFwdtkQGJVG2XVxtYAqccb8/IQIaDQRAatEUF9ujUekmboEnOsIT+nGARH1tGnroI+fBb6flVX0rwZeLXplT6I4QGTrOx8V0A/DVCReo23C0F3g552Oh4iMA0Q815vg8UtPc0PEkfpWAUP9Mj4QTw5CsPptRMRdiM9DGxFQEV1EvHDUvXAEpOYWn1EBkVftBRnQYoNX09X5FxpBJVHo/CkIKH7zOXXtdWbgWWNJ4LOA0+mtCYapNwswJD+iph5ewZq0JeZD5FFyaHlbcB5DQQid9uhB8oMmgNHudEngra8W2ZdGS+rsmiT0hGVK7qPOA5TloScg9CMCLvGXGIZ+IJOE6deU6M9OC79jO0SentB8q4BRkCEiVkZQufGSgHr9BoG73BDJw+/fcPshItj85m6IfrKfoHamnQIIueWkOUAEHFqaXDBxXs4SwusFZNjss1CCq0QGBj6vxXJX4Ah4d/Q+uN1nswjPUzficTDD40smcaqVvYRTARFwssX9izuyRRULEZi0dm38TYFlRGaP5vyNgIF8pWQmrteg++MGCxcbD3+jInsLdNpGxO5cEQErFdB0pI7gjzcXiUxOyxZoy45cJNINv+3m7oUI1zObhS8vEAGTpddFcIZG4cOrceAIGDukib8p+7lEjG3nyo2gwbG9mJNg2T+BE5xVEvmDEgFLFdAJL4iktre8EL8gOsTttiwwU/s9q+Hbf51D/yoCdoRep/OnIOAv6QWsZgE5An7NAnIErJVCVEbQahawpgJWiaA1FfArEZQbQSsV8HQOPVJDQK4CBtPniM8C1kohfoqAtV7AmhH0KxG0MoLyRNAf42Auk6L1NxXwp9XwNRWwlghaxcFUKmDNCFrNAnIV8JnsF36xvpnFcJyYh/csIK4pM69eeOGJoBwBq17AnWyu672AFQJWs4C8FGKQkfPfEkE5Ap776uNvcTB4uytwBPyxF/BHIyhHwNvUb/4LRlA8p8RvS1r703oBu8mZ1VXA6Wb2NoJGT1vNafiSYwgXD0Q6WCACjox7DEky0Ei03j4iagv4+jkNCIm6rUyiBymbAZyGiIxikefUjIQY5uMWESK6+iDgpH+1GEdAO89yGO83ZhHNoodEXUdYAQsjRCBjhgh4nLAZhBrVWTKkiDRG30EEXcRqwVXAJOguIJioGmPWJT/Qm4AImLYDo4i7O0SuydJHBLzMSBE5EiLS8WAuYKmsCIukMSJc2rbPoG0ERFCb4f67Fn4e8xcfBLQAEY3Nz7rAZBsRcCZ0EdGYoxZx3EOE7F8yF5JhmaAad7MHjccFIp8d6oTN0seGPqf4OLYPiIC5hkjXf2ZTgGUHkXmmP0Z0fMP1CEbkLyNo1wwgzjqIwPPV442AlQqYaHdExmjP3rOATN0iAgbG/a0CJrMzIm4mOQygOx8KUXJ+AJ8FjG8h/j0qFbAH5gn88p+xmJr9OhUQz6l+9x/jYH4PBOx/93WqQkDnWJYy7DXrwhGwmgXkKmA1Czi0ok0RTA+IRL2o7eGf5ZQzbgStENChkAthRrs5eTYQAUddwNevXIuSmzL0gTTMNSkR8cARUI/ojvmTbQocAT1nsi386xaR6txABHTIHRHMOZXGSzeOgXhFIQQX6YOAxkFDBNWCg0VkeYgIRc45C/NnildPeRvBcG5vBK4CugN3CG6vuRLgmY4fREuvCTg3acVC62DNSTyEFEbpDo8XXmZKrH5ZCjEpZwHj5scIOpKuHwSUd88hDAebrOBG0KMxoaAeFuX+zvDGst9X6dsIWpVCdKSeDtrOXwuBNzu8EdBaTnMhOMfdDRl0SwTs5B8VcDNBxDSODUTo4eSjAmqjxYaEybR7ID1vOMa98j4IOO8iAlK5gwj46JWfd4zfKmDgtM2yWLScpVzbG+I/FTzerXzMQcPvQhHuVukvM4LiOfX/oxDsN0HA71bWvTCcg1MObNRnAUsjqL+5yBF1r8srN4IGi9dSIZO1sQXXpS3iD6fzB3EPtxYYi3mXBTeKiMfuZe+euGkIsGh5c9Lrr/HnVR31CV4EFykiyG7Aq+F5L+B5thPADPQm46UQnnrW3kbQ28K3aJq9GjBiA/zmbZfXFkmt6RsB4SB+jKCj7qAjhOdBMyfnrFQB+9rHCFohoPHU+oUf9RcSWV9OgzJORkSwk28pubR6uL9Lp0n8/XoRvVVAfy2TaPpCRMLT+x0Hw42gR2G9A3k7LHv9mjcgZdgEIHghojWshUVWya7gKmB4Js0DaSfTHTeChkbz9kZAzci6BFIT70DT16sN1rGFyNp43YEeFnjdHNrbzyyg1DfeRtDAvF4vdQQk4lUhu33/rQLWELCaBWTF0hWJ/zj1wNOPHwSs4mBm+/h3NoJ2/zcI2Bq0u/+vxsH8VAXcHZru2whazQLWEkF/nAWcDc+Zfz1th3UjaC0R9MdSiNos4A9GUMvd4/aqOJgfq+F/bgTlKuAPcTA/VsP/dxXQfg3w/bVSiC8VsJYI+lUKUUsErcXBVAhYqYDWoZ22Pr2Ah4CZposIWsXB1FTAahbwcJ0jsvX6+eFvCFjrBezd2IEngv50FpAbQb8QsKYC5i3Jr/cCciNohYDtfdH/F0oh8JzqDv4UFfC7oysaaz+CmTtDBGzZ6oierucVhLvQJLEeBoiABz+G8dD7IOCOdhNY2GONcBWwWyLjLHAIYzNdUbgRtIqDiYWWktOZeo4h2F0RAQvnQelZLnK8NMhWEbcPcKFNho+nUccsmLJQJMrk7pqrgMl0XxpB7fEMEmWqF7E/KZFmbCbALgNVSK5lqURx2s9h0tI1RLwFfl4eflTAaLtGBJyd9yEkZkiE2D0jMtl9toDoYiISTpQVpctBguQkrhEBFxQRtVIBw3xpsEjpKQ+6C0qj62GqC3EvQwTsthHRZqGrFolg4GO86wTwi6WJF81cbtH1fD/iKmDUmSMCjk/ERSTuIQImOYhcBYRFD88KQYA3AjI6HZL4rKobqhyzEKbNDSLosY+v16NsAouZhQhHdoiMeIuwgoU3QAR8HfPobQTdN4yCvUYA1EuzCIKhjwjYkvDxKCFzPgvIpg4i67a9P/FZQDbq/EIEbA164nddp/60avjHve1wBAwaq48KqN2eiESBeqRkdEXkGgrhpuBG0MhS/TcCblfjFrk31ASM7nNFwqPUnZNBz/3EwVzbiGS25vqgpNc1g/0NkUUiCH7yaL8rTWcHIKn9QcDAixEB/Wd7+kZARNINeW7dDwLGC9yeTSc+qPopJ2E2TS3SmuhhWQ2fM7hMLIuI40UEZnjcCOEoQgRUnoEN1ilbCQHYZoso3jDG2zl1hYh6E3My1hEBdb1EQHvYLZGw91YB/XOCyHuz4zEimPtBwHiNyDzq5dk7DiZOJoh4yfyDgL2sgY9tryDhHhmTPLSGAVbACuKzEklT/KkCE7QV8d0IkVhwGhHoRoZIPBwicr+u+PnDFn5e0HsiAg63cZl0X84G3uPxhfQhSMHwyx7BlrC/kImOCGi/YkRA+7g/kNkMj1eB654BixF5DTtGBPTOHxXwqT5z0DP1VyNgazD4U3oB1e92q+yhucDv8LJB/DtZisRSBzIsSwTkRtDTJPmogFUcTEy8HXiy0GIcATu2IYBsb7uFP7g0gEyGRg+Up94QgtnllvNSCK1/7xOA2E0JG3cGoAmKTFhn4kakISNCmuMCEXAxx+2HYdnDVxlBp+5nFrBCQL+TNkQS+ze8Wo0ObRI+o0bOjaB4VeoSf7pZbkhbL1VAsyw9uKQypandf4G5HvZxf1qIsCxrDsDVJh8EfLF4ACSBJsM7PESoq1kiYDULWFXD9/alEXS/RiSrjKDnlXcAeRW2C64ChrflEqggNYpw8bhaxGqeCj4LCJvIOxA3ve25Chi4W0TA7bzfAf3Gusxf0uvobQRtbj8IGHfDC3isVGErBCwSrYvnuNMoQO8tHrwUgieCPrpXyo2gsj9GBJQPeObPhd2VG0Eje4zIW6mA3AjazhAB2aV4G0EjxfhNjaDi/wYBO0Kr910Gm1+uAv4bs4Bn8RHWE0E5An6pgLVE0C8V0GrNnxu1vzavbxWwmgWkcnH9mxH0p3EwNQTkvYCVCvhVDf/zUogvFdC8Zs/H32YBf4yD+ZoF5HEwVSlEDQGrUogfjaC1WcCvXsCfl0LcUrZ/I2ClAtbiYCoVsCqFOMehW9SMoHmiO28E/EoE5QhYqYAcASsVkM8CHu1QsO8P5cCNoLVSiAoBf6yGrxDwx0TQX4uAHaEr/Ckq4HdfWrMui8E37ohAs+VzRJsUEawygibaWc2pdM8SmNjCxwh6nrIEkmZLY3FLVfDSa+1XEHdlUjAoSxfa2/MckuUEkdHpKxuuAi63hJJYfpWzb6GQv1XAl4Wf58TnHBJVNIt4+QREwAFZw7iVGEW8l5SyxKCMZylnAdmMQkT16x4R0Nh+EFAdIgIm9lEr4qb6eNCuWPYEyoUhMK2rtOhDuTNIRpQIySrG91cIuAg13N9Dd4WXzsTGS5Oh4/EfNw+F5t4An294ZSmFiu+fdMc5sN4CEfC8USmFfhFA4IIqcBXQ8Ewkus7FEKJTLIt0Muq6sJiudcIRsHd3PBifpzpJxnNFpG62R0SehYi0To43CdoBEdiXj0PCtB6ut2kLDC99Bh6/NslFKg/PE2D3Aa4/XSLSVQiYiqJFkpyWcTvjUgUcEENI7B4+vz9+EJCJK0TEiT9D5D0uDBY/UvWNgAu8dSdx8Qx+HQJ2BLH/Xberf1oiqHpQHZAFaUv8Rt86EK2jTzkCBvtVj5LJ8+iDtUgQSYwynmT9OgK4Iz0XOALOVX0Mw0XZ+2ePuhtyUMuqd6M0grbaiECvW4zI6EbrAiBHhJkr8QSseLkrQtPCz5t1JmNwNr2PCjhYXKdvI2gvRAS8jidlwL5WCLDL8IRpp1sfvOcMEXRyQeTTVqUKqCGShuOD+EZAuz9EpM0kRK6gQCTybps18f1RWRoRlsj5chABIUpzYj1hCmZ7s2V+LzBzct4jAlotCxEQdoiAXnPyRsBw0083ZL8/2uC0Q0TQ7cHKibqbGDBs/H/k3Vm3okizOPwP5IWogHIJmImATAHJdAcioqjgPHz6f6C7uzy7+z293rWqntN1zuUulUkh81cRGdGRLejWEtqiqCGJLzV7E7DQTB3IcPBHIuipf/HBtbW6BjvT7+Sq96I3AaG36dYC3jIL6GyJ1+9FwNVjGbyjgLBP8f3Sdp2Cmkk7FpgV/n26+eydCBpkDyQ2HBwLps9Lg+Rc8gOijvwQlMFtywIjQ7JWefQVBYQe9wsJOOLG459VYul3WwuoeNcSjH5P4gLeQoLVKx4JKB/6XNAT5JDeH5vrey2gt+67lNhRiQQ6BIP6nQjqlv0BuMs7/hrYsBcSZYmPS1vZ9wm0u377JqA9zPH5egmWFVm3IwlkafxHImiyw8+/o4Br2jWFiJCA0Ub+Iwr4JqAm9EigzS8S6RnzOzjP3ZDhDBIJqJ/dBzgG5RkIXd87TY4lMMlGrsNliwRUHvMB0K09IV59vVIyJ1MJpvlNYMFz0E/JyDlMQBZc3P900rWaP3YEFDZ4fDO3W0tocASCbbc2UpqubFom+xbmhjzkgsXGDYlRzyuw+KrHgZQ5NlkWzx3ontCr/apAAh6vzwbcKpE4P/FKiRy9jnT1ZkL87Wppk3Y7GoLMEpmL+30k4FLG623XbZ/zsqmnUE/aCGBeTSTli4CnuSwDm3SJsrXsANmfZxfQ+ZVE/MTotaS+PC9Ajj2VRI7n4L86UxGml2Gv9k55H+/J/omCv9eRgKL1L00EFf9nCMgPufHvQkDlV0QB98cC/lIO5p/WAr5bw7/WAr6jgK+mEB+JoPeWVmq+5sT/j4qgryjgKxH01RfwXRH0pLX2Z1OIV1/AqpTx8+H1Sd8E3A5nBvtIBD03K/2LgK9E0BcBdXvC7M9E0FdTiLF/4t9NId6JoK9yMK+mEO9E0I++gD9aw38kgr7WAp72ivaXiqDmbiJs/1gLuAg+1wJ+rwi6aSO7fkcBXxVBX2sBP6KAx5Baf20N/4OA77WAPwj40Rr+g4A/mkL8LQF/bSIoPxwN/q8SkDutIoAy1Wt2xN8IVTdIQP/JIQGPk3VFgxJfX478GQknVyRbdUYSgp5O69hLkCCb1WQDxaklXeJhRalBkIBsdUJCBeSOZIyQgInbIgHzFAwaqbcKYOEbdcRw3KVZMUECae0fBOxJrP4i4MToiBXi9nzjhGRqrkiaPK8T8PV6ymLmVC1dcEi2dL2ccnEYKHfqudYCUsKQRGOC5KK7CRKQoQFD8XoPqVM2S/B8jXBsdPApNUfXKyjuCAmorpGw5lMuv9YCsqwaUDr18PjmlcaFaW9NaThbBJDYaMgY9vg3f1j4kIR4T7NT7ybQ+4S4bwKy8w4JXNDE/YoCZsldoPzjtoBQdLWaUQ1J+giRmIljmSRkpr+ll0YOAR8cXat5hgQWXS6D3ENSR6aphEhiJDc4V4N089WCHqi3gnjM4fvFCb4ezicRTsD7XSLoE/9WneSrHAxjVZcI2k+OEDS7OQkhf9x/GQH5IT/5XQj4s/sCXvqaBcpxgWTy58aZtKAtYDYLdgyCDAmoLkXvvRbQ21VIttNBBVDW14rzVmkzIM7aT8HdPNf4fgkJeJGRgK9EUBi5BpAy9b8IGPQT/kzUYy8DilerDu5dxU3Y/kHAdxQwnRxw/4aLx2NvkIBphAR01BkSDFEqkdHOx/3n64pB2EPyOQkS0IrNqvZpm9rkPOwSRxtzR95RQN6LLJhbp03tOy6Pn58/Ypj7vTUHhwVun4r4C5wtdjvmU6GpiAbqVxTQt7vuX28Crm9b4iVToSV0fLGAXBokqLJCQo7taAbOXdrWQZonKeEuh9kXAf32DwLKZVQTb/lqQkFEBuqGq+tA5po7uXFIQPch75l3XLcSEUXf+ooCHg7/hYDBRkzuhKyR0O7gsKshviPBW8cPwBkOkIiLlL9/EBD4CxKwLSIk4Br+CwHlJ0MCmtIvJCA/FCc/a+73u0UBD5v96k1AL+takQ/vHQFnbb+GaXpL3wScZaHEguaCBKxmZQNydfuDgJtwMwClGCGp6j2S7hUFpIddjwuu/euZ7LZXnL3FozHzi3uvIHXeR6IVLRKL4q3WrSUcgLo99ms/G3SJkpsu6jb3kDjqZWVQP5z2wZhnSED31JPI9n58gKKNhrU3Uy9bYl4D/Ds68TUcI/f8tRbQRgJGhdQRsHEHoEVswrxJ6hokL58TcBRRwN+0dy3IWO9JYM/vfebxobN9RwGzLPgjEfS1FjA/qfh61sfjiRajFgwlGn0lgrr96RpMo9erYT1Gkml0tAcTurWALi3x/PN+C3Yl4PVVkr70jgKazgaPxxHx/UY2HXb/VYrHO028kLZkjGRWTSQgF69w/4NYeEcBfdhf8Prw+P2EG7HPwSXvCFgF1y8CusHljPf49PruCxiTBskM4/4fFUEVs/9VEfTdFOJfWw7mz0zr/ywBhZH02/QFlH5yFNBvTfq5FvBHOZiP1vCvtYDfK4J+bwrxkQj6QcDv5WBeFUE/ysEszt7VO3t3+ysK+CLguyLoqynEKxH0RUCzXa63n4mgP6KAr4qgbwK+mkJ8JIL+aA3/JqAd8JvPKOCPcjB/qQj6Iwq4Oq2Nz0TQFwH/qSLoBwHffQF9H6/vjyjgBwG/rwV8RQE/KoK+1wLe1Q39y1rAH+VgjFjA8/u+FvAVBXyvBXxVBE2D0PpPRAEFfvjPldb+JQRUfvLQenYXMQQXT+fCTH4A9c/6BtJ6q7PINNQtlWQ9gUDfI4msCZypwkgCZWBO61BZK18EDGSgJK4vikFr/VZAfj7PWMQeyplODkiSIqsoi5oDEvAQkwqW58SoWRPd79Se8xWkzVzn2KTr08cNbztgvoCk4brW668oYLBcIpm4DPe3nC1SiHb3KW4/R5KW66SEpTolOBQ/cXu5hORhS23GRWlSCTS86AwWzyESNNshWcNTXeL5BBTJFq8NmuvuDXSZRwKHXdOINwGN/h9RwFJjFYQ3dUbYde4bdCN3GbF6iAR9EXAe8cGbgKE9vkk033seko1pLDqpSNS1csO/n6pG4mlSSdSO9QUkw5nGRVkXxVNu3BrC3flPAj4sJLkqIoF7KyRxbjRIQHpBgtcCkm445teQbGok4GJxr+hlra++ooA9ei/oktPjP6KADW7/sV4tYbl/4PeBN8RnImhMRv6vI6DAj6TfZS3g+CffU5vWt4FYJRIIxumZ8CES8FUOBtg8M0g71gB/czmS7BUFnBWOD3YASMDTEQkCSZSCc2JrzhuFfEtq1kUBg44c9z0S8BUFtOVkw3mXExLGnl0ymI0eexZUAyFE3C9TMB9/RgH5SbYEdd0RMDoi0SJ/ncCcbbfEPz2RcNOViPvPnKoOjLVhkw3XVQzlmzVOKg3cn7Nz4jcB/Zh2iaXrtQ1y30MClrtEeBPQiewN8ZfHtiV3316CfMLh1lvfddzLapiCcjD+SAStWjw+Iw22zAvPaUumfIbbuy27tYdhuiVFGBkw47pyOk6XSKr11ki+Agnon6rWJjqPrztCUrM3AedXxPK86tWcVz2QaPusF7+jgD5vmgrJLdMGuz/B/ZtZV76la3Jh9mUk3oTronpLLQV8DxJQ4xuBjBsfCdwPkYhBit/HRFMdcEu7Yd7siudbC/4XAb1ZgWT1NuIa7Mmk4bxQy5RfRkCBF6Sf9V+Vv5qAP/u/VabruAK3MnrMI1EpkTyY/BEFhJ6X0nW3VFphY6n26fBKyfI2bUFdsCHxJgN7QLzIHYKVLZFUfR6JNyHzMVj7pk+8E1/eiT563mHaVmPO1+hy+1UOpiNg5LhIxhcBX1FA0M5IwBXhKCT5DYl4PngGXUGN5Ol1TSa2o75Cxl75BDtUhhzounMmG3HGAU0uPOc3SySg2ouRgP70DwJGBySgvM4mtT83+/abgNOkEbhg4PQr0h9EPZi7IZJ3J+HxDRZ/VAT9LAfTJYL6cLkZtNKCI7jJbsSCUC9DMnY3G3CPpMfBbOGkROv3G1CDFK8nkrolcuYeYHZcSFzwXHoK7TcbHpTUn9QwCvD8U2v2tRYwViw5pL1hR8AuCgj+DN//qgiqKC4Sbps5SODpSoZlz8PXrdMSn3HH5xcBA9Hq3YlgxzfQprZKwjtcFeIPgzHYJvuDgO2y+SMRlB/8S6OAk/8ZAorC5LfpCyj/EgL+WAv4KgfTtJz/GQV8NYV4J4J+bwrxQcBy69N3FPD7WsBXOZiP1vDvcjAvAv5oDf/RF7CqhEVtmN6mekcBX4mgbwLaNxwUvlcEfUUBP1rDf08EPZo7+2st4Ksv4N9WBP1eDmae1uz8963hj66ucO9E0ASsw2ci6I+KoO+1gK+mEKvj2KzfBHxFAT+aQoheff/sC/iDgPPduRbeawHrUwtfUcBNIljvphB6FuPx/2gK8U4EfbWGfxHQKDd++hEF/N4U4tdGAUVxwP+siMWvJqD8kyPrjYWkg7NisFAeroGW+qKGcjtCAtq9x5bCnU/B43gkxHpZdZmedQrxdjbl4rVSVbQaJ0hGOUXilfvKpqcLX0DyQEKFo1i50+ZCIsjuY1rHM3a3aXtgXwQMYYyvvxJBu85+XNjf+AqdeqsW/OkBCdj2kCy0mBQAVqBxsdzVnHd9LwPWE6d1NLLhTkc8WcHS0whj8qoaUIVD8gQ3XSeRcVcEug1ZCAvRwuMTCyRSIvMrCOchkvBgq0BH29kD3IuL+291sOlVnpTvtYBst7wPqKae1jgUhTMSPe5IwAldMAjEDRLQnj8Mmlh6CcXxqZM4m94Vqu5WAPDYayx2c6WluxPxIOUoknDX4vmtqIVEvkw0LjRXeDx1S9YQTB2TxKMDXu8waWKIgjGe/+N2l96JoC8CxpcISQdneQ3pRDIY23blcIplswLPPCB546eC29vVCbDj2uTCvVIVdESbJcRFl1i6SJGsxlA+vZtCREO6Fn4ZAUWxS6/+PQj4s9cCHqUISUMIEsgL2jvxbacAqw52tX88Hgxyag8B6Ln4RxRwYWkBqPwZIZM/kBjSCQmoj8I1F7jn5vwmoLW/b2uorvj++IwEdNXJBqe/E/5OZsIwA/Nu7bk3ARsjS8AYZ7s6kC5GQcYrswLZuf5BwN5pl4C5tpGUbpEqZPFAEhmLMRLUuwtAhK5voLHar1mwv7VA9gISTl23OyRTgQR8REjAmTeqiV8cDZy+qWYCarTeMP+oCEiwyC5BC/p74nl80pKJ+kDylfofBIQYCeiIDPdfjIQzSTkk2vSQVbV/F4WK9FoNCRYhkb3QTCqS+0sD7JNV134uIAEbPzOBrIq6Dswaz+c+6oUwGw6RbMN5IpFmiAR0d719DRcfCbg8IOE0e7HlwBCRgNTc4fV3KyRgtETy6ToSWs9uSGYnaxWSJlEI8iHqiGzowicBH2UjkXOVRSBbIX4ffSZ8EfAVBfTL+4H+MgKKovDTFiz8bgTcneINWLyCZNuOurVniSxDsJghgS4XHH766vgGrrVGwryigO55jMS5Z0MStIkkfBFQIwLnldll+y4H864I6unlgPTM6QPk/nyC7K+cluyWs69E0PDxXH4R0GZtv/Yju4+/sXoyg8V9JbPwqK5snGLO+kA7AsI0vxqktz1yoPTXIxy0uMuZ9LX+EMx9KBA/65VnEpldIugrCtgqskEPyxyJtSMS8QLqAt5Tox44mioS37/1t2R6vfSATIe4f0J7ZyL2/0gEjZoZEjBe8RTKqkai8mMkqes8j6Du3BHzjZMbkjIbDWCmqD3ODyZ4PpE8PbwTQd9RwMkayUiPksR5p9FKoafxVfgk4IjfjL7WApLVKqSzQfAE577v10Gxwfe/1wK2MRLzMETSCWHzlQgaEu1SkL2Y394EhIXnCCShmzs+cxyVMS8vKfFrdwyzJOtxXnRCAu6B/4oCMrWH5/dvJOCft8h/loDj8eSnDa2/moCTX1IOposCzuPtZvCRCPo9CvixFvB6ybXPphBvAn5PBP3RF/BFwI9yMO8o4Gst4KsczGst4LspxGst4CsR9B0FfBHwVRH0LwR8RQFfBPxLOZgfiaCvKOBHRdAfreE/+gJ+Xwv4vTX89yjgR0VQsZTP74qg79bwX+Vg/mtTiFci6AcBX4mg3/sCmna7Dd+t4f9+LeArCvgjEdS8HpCgr9bwa0U0/n8RMJp6v5iA3S31uySC/mwCnoZ6DosRQ4IcwU+pS7wd5PVCr8ME1mcKuZdCulnNWLyXkYCrfZPCUhngtzrtmjL4olxDvHjgGHBf3IEumbyEQvFndewukFBptoph2R7w9V4FQL10tQa24ZGAk74yoJyPBCouQ4O8CWhS6wpFMZ9xbK09uuYJ+hIyLUEyKR1xUnWRw9Ipp1zEeRUSL8LPM64gdWSGIOAHJivI+/sZF5O0qzBaNiHEg5Jy8cSCigaDpIJMrvF41kwtqO/2cSiTbTyeWVgBTWq5hJA8kGDCGo9fJbc1+HGOBDR6qkG5Gu1aHh/TOtxpD5uOVrcKyqTWWbhRFXz9wvkQaSONMb6+n+ll2QAkSwkJqLpIyOyxKCE/q3g95yOloo/8tIHcupksCmq1RYLeEvD6RyRbQPF64Kw7h+wWIUl7JZKuUW81ZETB41We1ZnWetfHsegquC4M/D54bYJE17k5iV/X6ziZLGExd/4g4Po2OSNx2zmLJHzDLyPgeDIcDP6PEtC2Dw6YzmHPgvURSdRsnCXCitvVkC5EIDcVCTFTekiSxzxNyZ7bIcFKac3866UjiLnOwDhFG/YmYJZ0TRzC+474cteKfDNa4p00qmvixV05lzPLctCsRUP8lrYFUdt1CjNLRIJOHKMihnvYgj12uoqeU6MlooMkexEQekMkYHBfh0DLpuICq25TcrScGKy51iWiykjOS2kWQOQGj3Jmp9WbgNPZqkbyaalBViKSkiSnTR1EumgQS7TXoAqjhkE0as7vcjD6Udtywdxt03cUkJQR7l/Vkcj6JHLBaZSKgyEvbEmTayHo666ialQlWxIdHBM0RHQNrCNz1SxN0NuunM2237ZkeHMSmPdXHTHXKUXS9lLQlP6+9mdVRslJGrr4ekfK9oAEtA8PBrZd4/6PIpLxlQiqagpeL+HZUrKaIAHNBcPtXW5IvsWsh8dn2U39JuCif4jAtUfbOrCadkvsnVaDbiEcAjvMjF9GwPGEH4i/CQF/diKofBxvQeV7fQ6qBsmhXxcKBJkhE5aqq4Kag+cDFGr3iPdoXYNk1fwAhD6GzF82XUXK+jkCkj1FFijEOZOUxROQNRPJpACSbuvNn2CvrAmD5LQ8k2ty7YHJx0i8KHYKMindAUyrOe5vPCwlUvYtE+BZySwOIiTgMZ72uwqZvdpfz65AFHE8AJWzR5z/3F0QfvlxBNp9IdSgDpE4pybG7fuBXIexgGRjeleBc2hKLAhmZUjc5ITELRqx9pM1vl+jYh8M3pZJLC17AzJZNQpk/S4KyM+7KGA0oYCPlT7nKZaMx3O9nsDxxREHFi0LcktHI3DIrk+AL5YV6fnz7vUUyaqH1zO5rJ9nsB8yXr9Nb0WpZ3YVOh+XCRcc172KbPs5DybtEjNfiaB2XOKWyyPu7zqRFSpdNwKo2RiJma2ulLArk8EveCTgJMI7Y9+P7yAnOp7f6uBIxM77D3DYEgmoTpDswWUzBnuCn39HAV8EfDWFiCztZv8bCfgjJ/s/S8CJNB78LmsBf/Z09UcU8GMt4EciqL6Vh58EXA5k5zMR9FUR9CMRtKws8SsK+LflYF6JoKfhyak/ooCvtYDvRNBeOIDPRNAfreE/CPh9LeBHOZjeDHn5agrxjgJ+J+CPphBvAr7Kwbxaw5tP7VF9loP51hTiIwr4QcBXIuhu4xn/ZS1g1xTiL2sBf5SDeUUB3+VgfqwF/OgL+FER9CMR9NtawHcU8Ec5mO9rAd8E/J4I+moK8R+oCDqRJOEfCfjvaA3/05tCpHq3Ns47zOvIOvgVJeWqgbIxDcKchXqnQtwUENkBkmoDSCKzJRmwrCYsPMSARJqSHUCwohwzV5BSTWFdk4IGCUePikC1pZXAghJ8fZd0TSQKeQPROTMJKzwkTiMma4j0lVEzukCiyMZqjNtX9G6NwMOgveZUQpCPZiSetNWW9gK+AC9bEcae50fXkpftIH7GBIkn3AWqC0iqkgpdRdPxQ6GhOYnAvz2QZBOxax1fNxsoZgXlwsPuMaAzikOz7VQmi3GemFLr3vUt3HVr66IAtzcl1gay2XDGItf0gY4XLILIYITE4+0DqH31KvCZiWR+5JVNnycPJxFM0OpQO8CdsovuAxO68jgph/NTaclVUNhk1vUBRMIlc24LqRyZdZxs/TMN91YK3r2H19vYI4HPopXjfN+YsVDc3CtqaMkWWN7i9Wq3eHyh6m2h6xBQMzh3fRurJoc4289JuHeULZVaJGeGUiSxrOP12pTWGdLmMq/DZT4NfxkBJW4w/MfI+r+jNfx48pOnq8+VA6DNBg3zb6FJydPIKjAzJKA3c8yULGkvh1lYIMmOXSt1xtYRqLHSRf06HLm74QIsGG1qb0Eb4YOAntO0FTk9hwFMZYoEs3xeIvrUX4A2WjbMK3mhImZ1yIGssx3n8zYS5Rgtb2BYzo4E8QYJyM3UHMxrhiSbGkg48bDrCDVZE8i2+Pp8HeHn1bprPd9HogbSYwfufYvHr9N0SxIViWtw8y0J9IkAxGyzFKyiq9Dp7LItWWpGA86gPnD+Ysjf34mgszFBwmojJOBj3iWqgoCECrl0QCi9AFibLe5/1Qp34l61COQxEjC43LqKp3ZvDrNgXtfBTkGCisluDtT1t8w73QSBcNdHDsqJ7on/yJCItOktgE6We86b8qZNltLFg1me4fknKhJT0sUQrFPXpzDr4/Doxbsc3NUFP+9sWyBHlnWt4h+4/9MISahthgDmBgno67JByTR8xGBOavw+zKPQErPxd+Ccjy2DUc8MfxkBJW40/Me53//SphBhEB9ApiuZC9fazaCg81MoYYIEM0ZeQZ8MSaKPsx7z0lNpk82ifwQK+2Ht3YcOEMSRALq8GZNgP+jdyfpRSjCbWv3aE8HDcah35MDxuEntsR2+ruKboRgWSKypf2kJVeIhTLMz/h0dkaBl0/3XnqbIdexoN6CHUSNDOYc+8TOtX5A4veL7TzzP/ImDJD1Pjrg/URG4QHWRnG4vRzIupjIXC2fPpr1TR8DlUOI8cd1PiTLhkLhlMiZwtDxK/d1YAfnmy4xZs55EjPikQI6fZ6zed30JqY5k6mb98VqTgTb9zQXIYc4TqMJrRTQRz5/q8z4LmisSd+3lV5B9sVcHnlMOyJwfn8GKrkjCpe4B7Rt4fZSjJhFv6uD5k+NYAHtp4vEatpzSKHwO3wT0B5MbpaM0x+t76veJ53dRUJLrCsD9gt+PfbkMyOwWDAGvgsTB89I3yGyBRNZJX2URmblAQqs/ATXs9+tAvV0HxBJrDdLkoRB25lffx6l/BwH/fO0/SkCeG4j/3Br+X0JA4ScnghrJbuZtnTP7IiDQSvuMAr4qgn6sBZzZk+wdBZyzEZLlezmYFwHX1tb7SxTwv2kN/70i6PdyMB9RwI/W8H8bBfyRCPrRGv6VCPpeC/ijKcRHRdBLfelavytIrO9RwBcBX00h3hVBv7eGf0UBX4mgpi605z8qgi4CZvYs/PzfRgE/1gJ+RAFfawHLwnq+W8O/E0FfBHwngo5M/H5eiaB1JSVfTSFeUcAXAc12VdN3FLACLSCmsHx8lYNprsz/jAK++gIat6l2/1UExHtqIv6slru/moA/e93S0JvUENa8w6LzfD2gOAheILgKBotr96lQk3WJno2hszjgkXw4zVtA4aVIru43Rc+3SQvpeqfVMXfs+gCuTysoEf0sjLtyJieZ5eANRSQXN1VwqB40NeTtwGSMu6xtOqyQZMHtgiRsD6pBnyPqQcnzOpIoR3Klp651PGcjKVmvaundkUsA4GhXIPuxpadLc4Fku6I4FSjXCiUzuYVwudQZGw19g85AjyHAYQYn2mqXeNo0eyjLERKtmm1aupjEOPQkc4tFWwMqeua9FeQum9Vxy4FAx6NTDYxYOgm94yPEyXuDpN0NkMAGWRdUevJIuNzR62isdoR88jFku7FWM+2On+9tOQYLbobkG47VAT0J3B5YxeH53Ys7Xp8LacGbncw63OZI0kl8w+tVdIml4h6vb6yuFuCt01kdOSUSltvfdrAcJEhWneL1E5+3LnH2aZBoUFYSPZyQ7Av+jqR/St1aRG6C169PO6Jm+H5wFzeIB/68Zjdr88sSQXluyP0ureHHo598T22Tgw/OqT3U/nYnIqFmj/0XAeFutoR/DLegxfKW69p9pCTf71Kwt0g+/3ZFoiTFbgVTmiHxuCKR3gTUGOxw+lQh0WhjsjcBYTkUFCLdxCXgp1oW3B/tmUznlxwcEPYEjAGScKrlU1DhsiNw2qR3wh8vJTjVZcd5qzES0FWiJUznGRLM8DsykeUKtI2yYZ6j4ecrcEZgTdZ7EsgU92/yFwess4KkqxmSlEvMDKfn15rzbCHfEr1HH2DEuwsHZw6Juq0fKTiz/q4GJ24LslHWGZ7PGklGzxkODR6STEv66xq8SyuQ81xNgFy7qF3QSwZkFewc0EMTt+8JePww6dmgH9sdg4eI5JIGyzXIatrg9JkhKauFWIGhFXvOFwaHgtz6mQ96leD1Hz2NLRnM/Bgs94IE7SVdq/houQBlQPcs4IlRkdhZI4HnHh7vXsPvZ1fsAjA8u+H8nSzY5OkvM1CIimR81saAXPrDI0w9Fx8Yam2efxUB8Z4a/i6t4dWf3WvzfHbvYM0SlYWWg8Q53pEIpUpkLmKD1ZamyYwHeXvvE1jvkRSRGhxhZs1HxO9vel0ULR+DKZUT4l+hVMjauvbAyXWZhOkZSXe7uyOgz7QbDU9LgVgLTgZ2LpAwxz3+7UzzIaiHWK4jfiVTuhyvlhCO1q/W5V15FOskQ3xLkTDio18RPcThUn0oQu2V+bUl41E9hdA6i7VvrJCcUWLJkLUBkuourYAG5MgjJOc9Du8ctyLqsiawtB8Thr9EuaDrh0tg2hOQnKt7aZD8flIhG03x+KdXJCBXWhp4Gock3Dm4PeptbjBdlTznr7QS7/kIxzk75/q1L6RdHz75+AATusTLY+kKZDFGEiqO2a+Bk7yKqrWu4jArS7W/Ynj9LmTfA8L6ConsdpXSQdRdb9gjObVMtt8VQVUFcPtGhARPq2YKS2+IZBfo1SaNNhuDnXJIzu2iTAm/QVKaA6bWka0geZk4noActkjKk3IVuvF6Bp4UIQGHsfe9cvW/g4B/jkv/WQIORsI/9wX8l7SG/+i5+1MeAz+aQhj0sR6o9rDu/aUiaHVKHfK9Nfz3RNB3U4iPvoA/ysG81wJO5Gr7jwR8rQVslH7+lQi6vvKSd6A945OA76YQYr22/0LAK13c3+VgPqKALwKaVJhu3+Vgjraps49E0O8EfEUBDbabSh9RQH0v7+w3AVcTGQn6jYDG/GlIaqaT0+dawOcqab1jOnW+KoIe583Tq/vg1qbgIkFfBPyIAr4SQV8VQT/Kwbwrgv5IBK3HOvtqCtEPw+knAX9EAU2rUts3ASuzdb8I2NjS9D+wFhDvqfHkdykHI/3kKKDLuCssLCXgwrMXFPRc3HjwdhuTY6GGf0+D2xlSsjSQSEckyyxelBBddMrC6hIolPcmV/A3LRLFHXZr81iyhu7/Rlh4OPgK/t2UsHS6Vul0rrR0HyV7WBIyx6Frp55pQJMaIkmes7ABP6TpWOKhuMzw89sYieWG9QZg5OlcJN8UgRbDegvLnaOxCMRnRWu16cGSAm6/6Mjkx6cB+O5e5+Jihp93rEUMzLog0Z6hqlAqyFfwFjKSaHvZUqo5kymkhelycdb1AWyT07qLUiLBBhke/9zld5DII4PEZl/ddomaBaSXMxJUrfw7NXOrBVafkMyXMZLLqckCkls1I5FQqEDtZBJBWG4Mxh56gARd1A/IBw8k8GOlpnQ8Se4QbYQ5Hv9gQ3FqcMKphXHWa+YM/YLyi6QAP50gaS+3+5n6onWAxO53xFs97lR0brg96WzWbFzi9g4rbw3x7DznwnSL12uPU20ItluDY94JCevUqwGwWTHn4koLf1kiKN5TkvB/tRxMVIoRkN7zUnuimCvEWkV3mAYREk7sz22i3ZY43fM2SKgoQhKtRhGSbGnUtX89HkLS7NY7mDFpy/yTZBikXZgxOJzXELgfkBwLV0vA4E74fldJQ3LJzApoxR+4YH3MbBI1agkzMUECRVLXdCErd+D2bNzfcINEIq2KJN0Om9rTg67C5+XS4PQzR4Kx5dEgu8kDSXMsauJZEyRlosYRHu+4IcFjItxJifNRUKVHg8fXMyRiiWIB5v2ExMxAqpCsPfzlHw44/Z4+DJsQfpfBPOX3td+MUiTpAP+2L1ckFnc+VGQpZAtwteemBmN6SMnp0svBfqQ74hUqkutg9QD0+27LAJGXkqj0XZw0L5raf27werqRdgMdxqfaC29iS9hyeAI3yhvi0TSTSGKrSEw72NegdeV5bpmWg3wa4fajUGjJruwVoLh2Q/yJflBIKV7WYDsHPF/ZFwRCx04CjmG1zOt1awlveVbAtDIbBqujaZDBfj0AY9c71J69n6e/jIADfvDTslV+NwLms4UMZTCmdVSEty2dXK05RKunwrG7IN+pMKxlWEwqmYVyfC2IzTZn0N0Cf4OHbb8lz5rJkO8mEvEE3k2JYeH7vf0ZSbWskGSuv5+8CRhs7KtBknEXZYspbo/L3IJYMB6B3O8pdewWnk1HqT6Cop12f89vBc1uNwWWT00mkUnLAUn86wSUnT1mfiojERvJs6CoxTHz7smNUif3VMidQCEh7XkF3XJ9EfT1VibsNirPJD7dTAiOnsQFHK0MOhLGMzBCQamj2bhfEMrfppDPu+pk4+vKoItLrUO0Jkim49xLqW08n2ArK6FrlHJT6GrLKRDWPp5PM3EN0g+RcDqb9Jkv421Cd735A8jyJNfhbYaCDE6rGfjOpYcEHXdr9XSG81dnprAwj5GIA6vrm5hESNCCx/N7JYLKSrc2cZNegTjljeI8YKCw2Hvi9WDJCj9/UpCMxug6IPtxIMHMN1UuPCz7W5Lk4x5oUoX7T+hVIo6Fs+vFfa+QOJlX6b+SgH/eQ/9ZAg4F/qe13P19K4Kaj+a5/SgH85EI+ioHYz4OdftBwI8o4KpUrc9yMK8ooG4fhl9RwN3t4H1GAd/lYF5NIV4EXEuL+edawCY5rbiP1vAfUcDJrp78lyjgn63hdWJt7n+JAppjS/gk4KspRP0wjK+mEKeEPN5NId6JoLejOv1LFLA+3+yvKKCjEP5dEfRdDmax4O/v1vD6+SrSj76AZjon5zcBXxVBPwj4igK+Cfg9EfRVDuaVCPomYG8+uf19IugHAV9NIYxLwkJV9L3R51rAKPIm70TQj6YQryjgryXgUBCl3yUK+LPXLeG3igSakoKFhUG2+Civ5oCTL5uEJcfZlKO2CoHUm5NYoA+bXkS9hlhfanVEoW7ptWIiQOYicaqxD1R3TluI7QZJNzXXNlWqyR6yqEaiaSdFov6+OQETEouFyeC5pffpYgdRwWwu1Ofrllqa2SWmUiRRPX8MaDRatZC4ocmF1f0BdJYuLrCMO+KJzQDoY5Bm4N1vM8aclV9RPUxNKKWZSZjgqxKNBnoKoSji9ujogUNtzfrgzYZzErXO7Ew5J7EgqMcRi+cUj59r2Ba88xoJJrY+Dq07/ogkDUwkk/WkNOYXGwhUprE4j6cpzVPrCeV5iqQ7kS4qF1nd+Y+RxLK27gjGZZCuDlYdw3WQUj4QdGBn1a5jKZ4adDUhfciuJySbkwd4/RfWBifiOpLzMXsqdE24FV4PZtTxUEGCX3IkY7BwbS42YiTl1AmnEJ88m0XqbGNTN28OELgOQmB7XgM90skOwpFgkagiayT3VO5BKosWF5/U2fdl9j/znpqIvwsBxZ98TynBAUl0UoZ1sNMnIZlONxSs+WhPgqe5CEmQ9HNQls6OedcDkmhxcg6grE57AjV/PJN7LXJAJuqOC0rSbokmmgkonndg/jQ/4C+DW5Ywx8dkDfK+RfIc1g3M1fu59rVsrpBcX+LEbzJsuIAVRkuuhAcoImvH/HCDxLEFfwCaKR+5wFZw+yx7SOAyYUPAH08EwhuxDHMYbGvfgowSNeQ18IULjrTzyYESJRoiAUP5RIJFz8Tpbv+yAv1gIimHwqqgM37YrW28qTUrKRJreTtkQIVDy6C9GmdCC/xby+m+DtJsjNcnR5KqD6/mvPV6TokoDitQAwFJmWzx/PrPIZ7/Vd1ysNHnFVldLz5MdeHUVQCdDMhstzFAne2etVfxCwNH76sC+ilt6uC6Gg9QoE4Oun1sSXAPREpWg2wN2vqM19fvyvNMQyS0/dRaJCQRB+RQajiJ5eQjEvac3UnNr1fgTo4H4g8kQSJTHOFgZi+PBB88hztx2pkOpgon5l+Dxa+LAg5FTvxd1gL+7HIwGrUc8Ex/ztj+BgYtJl4E4c6b1nHEFJsa/EmHpc0jCcMBEuq2vd7A0rc8Cbie19LYXGiQmDySR/WQRNJNJrC8UHz/IpMpvRVIlGihSAREWlZEUCavliAyF54Osk1fBDSs3pRFrYvkG5TCCp/7mspFOCk6U3E9USGZrJBIjwZJBnGiQGR1FTzHBwXHKZ4sYeGxCRf0ljLQm840yPmNUrNgvhKoXeRI0MddYex6kBVqzkgEIJ1kLt7DI6RVHDgwU+spYUqCr6sph8Rad30Bl/kN6LlAYsYrotbRaitXtDZjHrTlUeT8dX4LaZvrM2Djlcwx6vcH5MnLKmTpss95poaEm17zEZiT2SvK+qD0ubB8gDXF7ceRu0UyEx1JulO48NKuWhwqeQVKvZFZtDrj+R9gL4LsX3H793EJpOcSJKwYIfFO2Q2P53CzIOwDXp/DpevjeLfwaQPNtI7GeySfXScyJN5U4aK9hURe6qs5+KcUCWkv1e2/koD8/wwBR+OR+LsQ8GevBXwlgv5tUwhzyHP3dyLoKwr43xDwoyLoRxSw3w7uHwT8KAfzJuCrHMz3tYAffQFfBHxFAV8EnJd7daDSoOH/u4qgw1239u9HRdBXX8DLEKyviqCvRNB3FPA56T7/ZyKosRj70kdTCPO24T6jgH/fF/BFwMuW2f+VgH/2BVRdb/H3BPxIBP3bphDvtYDviqCvKOCPRNBXRdB3IuiPKOB3As53i43xJuArEdSQzZp+lIP5pWsB8Z4Sud8lCviz7ylulTZQCO6eRFYatXTcV67ghwLgUDKmZ3rptzvwMsXhQqqut3R5ks/A6AaJ9ExHKd2vQhey9mpx0YbbACV7hq+7K5eE1kJNqVGRIeTbM5KJT5B47Y4bQqLcHRw6xS3Q8YkcINoO/DrWNoFNn6OZB2HUIgnpbVrReXDiABYbl7Cxu5ZoPAUZyszD1wOXx/c/fA1g3lU03Zkbg1ZFiPtXG4uw55QpFDg5h+BAPcKCehrSsFZyiISdV0eXSlToobGWkCn9VXe+AaWLcnWARQZGHTauWtDpmueQwIVTx6vmKVDemlyh3LZ6HZsF19K+stUgFJ4Wi60CSedL+gBgeNbrcJEQhY6nzRrS7OwzBCMeb+GkFwhWu6Ar58JVFEI7B9Zs7Tq6Z3VF0Z8XKLTYrJlbbSTauvwGSu8x55gbdESt5T5ef98n4RKvJm37xgZi3G8db671mS54MgbYzlwW2rMppYbWnKE4i3i+A4LfT2wPXEgcw2GxKBnwywg4Go/H/0jA/6VrAcdnrQW5eHbTJcnZkm1wPIDm5Hsk1OwSErV3smBhT3YcjGThTFjYV0DtmUfm+cOlTU75zALZtNo6mG1Em5QHLQXduVyYF806cs13Z5hrYc35gmAWZNj6HN55wrOGlCwqcj1GF3Cz54F5F6u9k1586+N3buL+cKhJCTd+AljR5UF82AkCScs5kuhqbmrPdnD65Q/zLag7vSEBb4p3Mlg3HKQ8nDlfGotnkjY9D+gufBLffp4q4nHDFhy2PzO/ArzHTHH3hNlmiM+MIsxSUltRDvPcOXXrspCgSfnIYZqMDgRu54VAgsGyD+58tSf+pjt+tzmcwTXjHcMnC+4vLi41kD2PRJaW55aIl0sKc2PKMby7cbovm2Mepiutm44+lhIRtBxJDD5ev2dqV6RePLZIXPHEPEEytyR31CuY90fDPL3JbaLOeg2Qdd29fkKyu/lTA7t/upFAzfD8+KtzBXfYHmt/OM8EYsuPB7h8V5jJeloKkYrZEXR1dUW438pfVhEU7ylp/LtUBCU/+Z4qpos9LKUwxHFAewCtvMkRgoGGUuLTSqLKUo+ASTGp2XmBBBPK/QBU2e/6ACYPm8b7mwcwfSC5PO3W0vV1YuBzdDDlwlr0KOVtfg6Q1hLxmgr/VmY4acqeE4VF5UExaLaZCuAcAq1mF0OWqM8vHQBmUxavGRIvJAmBzOnIM9vg9g2bUfBqMq3Zfe0LdOkxCbI473E4dN22NF2vbCimUxXP51xV1BiN+mCIMzyehXZLaSrrJ4gLg5CYJ3VBz26egXKeaYT1ibylxmZiQh48ZRIK+qqgO6gZ+JpEuNit5AGNSiRVvjpIDC5dv9pRwwIIeg8kouQjYbcH3oYcHzN1TAQk3FXiZAA+w/PZXjcDeunxO1jwLj7D6uvKpqtgwiCNCjy/MPNwHM44Ddi+wM8nWZVSKeiPwSxVJGS1LUNySBZ4PDeLcixf3rd04HBLSDcLQqJdiNfzmhAblrVKSSR2iaV+wE1hgQ8jEjvizabysqukvWdKHR2H7N+ZCCr8zxCQl4Y/rT3oryag+pOjgN8TQc19M/z71vA6520Etb3x5WciqDdY3T6jgOONfvGa+mF/EfCVCPpBwO/lYC757fmX1vDvcjB4TNWbgK9yMIbFI6FeBLwcqfm5FvDA610iKWyqvzSFeBFwvx47n+VgXgT8y1rAH1HAj6YQP9YCvgn4PQr4SgT9iAJ+JYK2/lci6PTGnb/6As7W0+3HWsCPiqAfBHyVg/meCPqOAu6e6+oviaDfm0J8tIZ/9QV8JYJ+lIP5TyWC8pIw/F3KwfzsKrujcu3DYs09WZwuWkpdeRhB/qD4g+JHiU1PBY50+TgKGTvrm5A+FUGGNLEsFoqslWjTpBwstTwg7CJThfZEawwZW0UsvoqPO3VxpIWyWmgsJNXzTstG0WFJh0ig8ZR/VdB8QBSMMi6+I7to6LAZ7OxxwKJdzEm0xw1m4E2aiLH9gLPpbZEi2U5xxKIabxuaeJcLhAMVCeVKtU3nhuhDtFFdDp8F4YA+F/UShxo5JeHoRCTKDSINfAtvtTiuJJta7mICIXdsSVRJSCgBdwghf5nXkXZDEnp5SiA5shBJNh0g2XhlBvF6bdVRS4YC1TbFHjKaeiRW97VAH7cqxKFPNjm2dCODjqrFDZbRZMGFRnDAC3zqxXg+QcFFvSpC4vWGBArf9Vh0MjScUZxXSLxqbBO2zQdnmj5XOBVIVY+E4lwV6Eo5pxBqVkaigZsUdLRTbeREmHNM0OKCcrNtCkt8/NSsvuPUYQLNGEK/TrhoFLKQkn51gTwygURjbfLrooC8JEq/SzmYnx0FHI+0PqjWHO8RS78D3fMNg+WsbOogWd4kui50CcL9dc+g6KV3YrO4RcJxT+I92d2gDl+OwL1MLrW3eBxTkg278i2j+YDzLGkukcehr8F08UQC6vx4QA7T5xynu57EeWvuapBVGhCg1DnXvj4WBmTSKBOIk/2+9o9kbJBTF7Eoro1EAsM0W6L3OcDfINS1Pzp3yc4bnA0uW+fEBc/VXCBrRxlBAn2u9sXHEfd3QALO0rxfQzMqC5I+xSE47QGPb1XGIdVv8yPMiLhi8S3MB8Rk/gJmq+zZrSXMzqRstCVo8fVCvCTq34kQ9bvyMeWR831AQk0cVwFT8pGEq3CxJZNZT0Qi1y3nGTv5TMPJYQeG05Wm2MQ4vRd3qzXk7DYn4fEJAyqecbqabdoD5zvhLaS3lcPDzM8fzMtH8y3R+jMD5rvsSPyeLQE5z9dd3cTjvQ7O1DUI1+vfYKY3Igmi/XVLwt54DtTULnWghZMtkUflHCx5LjLvHvZCstieQiiq1bD20xqKX3hP/byGYL9bIugOZ2TgCWrFRfaWGbTlQwsWixyf++NzADSmtxssljeDY4l0OyNxrj2wTGvMIFmzlipyV3k5JpQx9VadqczwO1vmrCvL5SMZY3lR4G8Ix5Dg2eBvTBI5H7JrpdbxxvLvtOHmY5DpzarZbnu/U/w9csBy3qiZKPk23ZVkBiGdaSzyLkpFT3biwILeTMKqLS2o58IJimCApOnfwabTBZdAKU2RfNJ5PaDDhqmQSrVO8Lm9kujAPQPENwPPp+HwuX66P2+gD48mF52eUFFTtoKvcjAHFclnXUgFZXky6mijVwXdwMmEYi3JHKvMB6X+XW8gHiZ4/ltFKehquaggijU8HneP2/MFHKgDKTdrNvB3Z3oyBzos2ITUEf9A8qryogXfBcKFW0/ZUjZooKvhpDAmM7WlB206hpmC1zf0crcgVE6QkOrJrKPz6lnQyOV6kHeZRqG/e1T01lXGXty5WR1dfEBiq5aO13Oik5AO5IputVMGcdC1jj/Jzb+yL+BI/J8hoDgYSL9LFPBn/+/quynEj76AryjgUZi4f+kLaJSzZ/vuC9jUFfkiYJsm9Vc5mO99AV9rAb9HAT9aw+P4Yb8TQY/rXCeGeEeivNYCfkQBj6UlfK4F/NEUwiTQEe5bFPDVFOJVEfTdGv57OZgffQE/1gJ+JIK+1gK+CPhuDf9qCvHRF/B7OZhXX8AXAY12mA4+EkGNwMP9v/oC/lM5mBcB/9IXcPNgxmdTiG+JoO8o4A8CfpSD+SDgR0XQbBDAOwq4HaZIzF9KQHHAj/4xweZfQsCfvRaw0aYK5PVOqbNGywVq9vMpFNxsw4VLVazo6DaUYFFxqzq6d/8bx6pqBclhjeRL7bNBp5tdBuF0s6zDlZwo1KMCEifSKhZxy6Ci/clOgXCda3VsZJFC90pxhMzuLboF+4cCSVcoED/ymov5WZTS58Zr4WAsCxbGzb6gPjkfoGx3VR1PDhEOVdelDiE81yx2Rz2F4hdTQ3nehCT2bC2kzXU9hMXqGTMmPpOK7nb1FoCRmkTJNT5TqJZXKJ67LQvnN3mrufPBGbyYcIQxK26ptbFNSKS9y6LVk9jUXFQbyMa3FRfVI55SnrNvEGYxI3GzTXG4SkQP0pkQcaGo4lAFgwOFhUYdLrqV+oAax60JYenuSTzW8HjrRTyDXOntuBgmaUqLQXaE5baOSKSp/JaWu7SCQgx8Ep4UHqcOzk2EMBQTEj0rotDLoTeFZaPWJJ7tjwoVxSEPRW5tuZjZhkTvyQ7JPNZyEjbCSKFtEYYQDtMNi0CNQrrhkMj+ikdS1045+GXTVXEgcv/YFOJ/KQGJMt3A7DBEplc2MtzZFgS/c/3APO8RCNSulzIScNGNDjvTIMtxt17Uusk1C1eM0qSoV1CYC554Lm9XZEu7ci/KRuHCfbO0iWKi2UzIuoqccMHpljgf4PQwxOnj+AJn6lnHA8gFeTJfX+P2b8llBXDdNMwf9xYpwWvfReptncR5Mx+QtXzHe+oMO+aTYGjTdepJUMr9Qe33D7g/D7IdBOQh16GVFBLRto4P+vpssrh3egAdhLELimWpLGy3B0rPh1OJ95R4JNFVx+PL+48l0CjqE7A3uUAafVmBO2BD4g92fkivEysGtsk54i3D+5kW7mYH5v6MZN2u3TvZ5rM1mJl8qf1N+bxTrtZ64Jj1nIvQYDgdHpwzgHGZk9jhcbrtly2ezz46c364VSX63G9SmF7XEvNBPRdktitFsG/bW+09pzJOr8XYBHfrjgn4B+VOJXmRQ3AeUBb7iRrSnO37MHuUHPFlwW0J3+B017jION3NI5zO5zvJgNIb4HTYX3PfC9j/zHtqwv1fJeBJWM5gGcChDkfVDEkza/uQDaOEsUwYVHRhCiHEdhmQUJ1Xd3rxax3K5bXPAqHCcWm5K6YQj3SLRLMyaOlZk48QN4bDxeXRs2l4T8awvNr4G5lHikDPu1sNC3FKuPgyoUCTWSNDFixiEg6Xm5Qu3E0GxfUEHBuZHMV7nDlQTB8WYfTypDQ4npbA2nFIwonabGlVRhFEhyOtQ/H8COn84B2ACQzHxXWyNai78nTIRyMcdy6zh0Kn/UyDJLwHdSQ6wpluPCRd8Lj4jI0TJG+7azZfBEwZkm/4qMeQpCG+nmtqRauoSaF8XJBsPekpUc5OLUjcPRKSzKc2LSyDwLJwplzkVmsBx6sJkovbBVy8zYSQ1oExBl/mkLiz1gc68woL/MtSryPu7Lf0bvI1QCWrdRSfuTstHHcMGjc065CNrhUpCmRydjgFLNZTHNf3ve0N79Ej1OFxRfAZaNwkiMKpVUdWqxY4TvJIfMNw65AbAqXKqD7iOMamLOR2B+NfScA/B63/LAHHo8E/9wX8l5SDEX9yOZiP1vCvKOBrLeArCvhOBP3eFOJFwI+KoK/W8G10tb/KwfxoCvF9LeBHa/iPcjCLs3d9rwXU12VXgfTPphDviqCvKGBVytZXIuhrLeC7KUReTpX3WsAPAu7r1eAvFUFfiaDvtYCvKGDVWLO/RgH/tiLo976AfxsFfDWFeJeD+dEUQr+4wfmzKcQrEfRHa/j3WsBXa/g3AfM7pX+pCPrRGl6CzVYdalT/7Av4SgS9+iOHfCSCviqCvhNBSy2V34mg77WAvqZ4X4mgm3Ck/DICjkcj/ndZC/izp6trB6czaeAYXNKb91uaZs8+lMfJhbHlqjjTvXO8A+vxLRcCDrHUWjsmQMKWdTzdeKm2HUwN8EqxYYzjspRuVQ0JqfBHFq8PNU5HRb95EzDM3EbAEdAPYDEf11zEAmlL15u0QCINbiRkki5Qy6UzOE5PSCS7bAfUyQ8u5FP/yKJT1dr0cNxdIL3XZ8KqEhTtXsk+XM+TioR3nheoN91UkFq3CofmxdygWundoWjXVxKzU6bQu+ridPbRu9dxwB5n7XzwE/CFo1wnjpgZ1LCUC2T+MKzjU7ULqS0fLBzK50fC5MIMaSUNEyiv/AqPpzzZ9Jr6EiTapqrDzUxMacy0K2T7e0Tip5CHVBVbAfKYezJWzu+KlreJAuf96l6zh7swKCijFWRXeUXCqjEHdMo7NhT6PuPiKDog6XyBQXg3N0jCdSjQahO1sHTNCxf17r2KDiejB6R9/15HvSWS/OJfbhCJ/4+8d1lXVGnadg/IhqCi0AQlE1BRApJdj40CJgIKInr0K4fW9ZVrzPn/72qMer85r9UrS4fKJjLjNiKe50GJb5yFBvnekiF4er+pXtfVAzpedwJ4/OFIPSIWCv5zMSXw/5Yq4OyHYwpd7hvwE7YmMzaqASkLrMAB/E51hKeuIFc4V3BokqsKihwN6sOBHSR0y9LHVaJ1aH2WfLC3IVs5D9I9R/H0doKlP2bp0nUJBjpmwRFgLpWqNbpDikxOPoJzuXjUB5kO6Pq0GFKtHpLqSNq6UZ/mSQEYLS4qzJXdoJKk6cHhn+z1fHFT1Pv+oENQX2vOOdssxpDBcxAJwVIl7SVHX0qZDrga2aiE7QENkheRA5rRhZQY9wlC/tXnYFWOTELU8bZEDQEfUn474Yih5yE6V+sC9jN1zdLnnn2eW+IzLImjUG+28wzES90e3MeEPbNPOQnN5jqA0+QNsavUDhF8VWTSTpxSp6MsnZ88nBrwgcTEndazAd2j3R4cOaw4lziGgSIFa5CsbIbA3eksocs4Y2uWe9Opb3MWIBX0M6TbxVy1W2WVIqXxB1i3V6S6u54KyFeFDThcydLpaoLYmrWfVXCs7RFxdnqRouvmfmYxVtoMOVPCYnC6XMNhZG2oa0jV96a1n4ypBf9Tud+fRsCfnllf7tYdW6eXnOrj0siRvjhncMQapd7tpodoJS6XLMLKjCNtwBDvXrAYCE7JSvVdha378T18gLtzPc6TZdyhHeYBkvst5MgiZgiIFmkNoLnSl171iUfiQVAgnK10joRu4KJguUUQjOFEyO7E7ll5MpXA6Q5H4p0jTUGSSiMWk7JLSVwiHlFfnALxkoJ9XnxpkDXMRUiXePvlR0tddEkFhmAaZffM0p+5qK1EG6J0GhGyrE8dCuwJQyZRz1XPxxue7WMiBb+/x9Rbph5C5S5XIJ49GQIeFJu9fume2ecpR85PVPb+kyl5QtAkG7aPfsUAitj5Oa5WhBB+UvJosTPZPtCzb8DQlEfonHNTSE5+pno2v2iQod1SgP5icR7LBUwUJJ0IbhwyRA0aNURXFtdgTWqV83hxhpA30xYgP3iH81Del2rZlDOITvOMuOezYKDt9BBCKMsHlg1aMwPNFaGFoxS5xH1apEOqKhYMoaOIkopfGux4DAyOK7GEQUnFf+YsoPi/g4CiwP3nZeAfUgWUfngZeCHghynECwFbYXA+EfBDDmZ7mp2skxNqn7OALwR8m0IoMh29reH/L3IwbwR8ycG8ZgFfiqAfjaAfphDfG0E5o5Q/G0FfvoAvBFyHHtvU/7YK+DEL+NsXUNcjMN4I+KoCvmcBP3wBX1XAMbb4dxXwjYBrVRbfVcDNZM+Q8TULeCnsza9G0A8E/N0I+oGAfzsL+JKDeTeC/raGf1cBX42gH9bwLwR8NYJ+VAHb6mD+QsD0Xi/es4BvU4jvCBg67vaNgH/WFEIUJoL0b5kF/Ol0lSQHoC1LZ8K7MUgYIjGDky6K1N1zMo/H0xmBOq4n1BOo0KEujHqwLkrFee7SBkzOwRKuExbqfiJ2A1okhzMEXjtjW4Pv8Sh4+ClDljGmHuOfDo2UWIEorG8cCXZyiWF7ViHV9DFLl4NNg4Ijn0PvoqfqUqOVkPZY83BI5BnnnnvRQPvJ5gjewphTl84dBV++FDXL6fKq+qf1hiErr2pQuv6VEu5y69DFQmuIJUUiHtY6BY1CzoGsXzPkk5+kwf51qrB0faWReGdIObKuNw8sQTxSIiiCgvZkzoN19wTVvYRSiMTFCrP8VLhQl1e/TMWKag6xuGefN8q6BknisQK7qnPqrY+HEjFCK1hCfFbUgB+eCrZ7PYfLURyxv7+NQ2Q37R6yEak5srtJEpquD3OwU4WlNtGaIZ517xYAj7DjSNTULjL6FTufhimxdHedA342SQRlkMgkxJN7jrPTogIPZj3xV1OxQ9l+SSHZzUTVu0UbQNqsv0LC9QyxtR01/xgCisLsP3uY/UPkYH5aEVTeWR14p0fLkWa5bhAu1iW459ugOjv2T6Rmzz1L30Y3Ym3Gi0G1bXsL1nWUEG9xYDFWHycmxF/dHQSKp4nGrteySDMSlcRTmqLtlncgTI4lcdonQ5bNo/TBvXIMOb0ZS69mnmKye6hFnDeONinbDfcZJOlXY6eAc0C9PjmB53WU+hWyeNRFNg/h4dKqAJsNS+++rOGjdG5SN1urBmqM4wiCYRcTbzV1TFSbDw+WtXcmPkmEHAnjgEDg3hPVC9YjCfnb+ZrdgzeZi1fA5UhE8wZ0O42IbxJLQt1ofQMzQRtKEtSUqB/Pv45/tyXE4/QcrTgyYung7Urt+Ory6JCEK3DrYsX5E/1SovYa+CwG8jPn4XItoGBbcOBW0oPz/dWVR1oyuUFyHSTiUD9CyA5lAUhyC1R3CJcNWmX5mcXsROX8+aySUL3bepDKR4v4as3S/bnzWIGFtzlxZacx0O4MRzicRxr1N5uJidYrs4Som7Dn8T0okatGUzgKNFZJUwvDH0NAUZhP/uM+9Q9BwJ+WgyGd70GghWxfCi7xgLRur4LrlT11reCSopk4SSBY2hfOC8LJgPaXL3Oji6VzbmkvBGSNRx444q3gXBkJKQL0QBDuBkr8kZYBmp08ByI3kDjHVvCAprvuDl78Nc8quZGJAN9NCB7rjvO4Z2igTKJbyDyroa7PhQ1Ch20LkTHPidfqM7aOYzOGgzp01O/u7YD4enWE2KQ+8U+976J01LF1OUcOR3Q+6tBzrpYQZCZb99e3s4kOqXaAVJ9dVE9U2b7qqYMGh7A/Ed93QwUdZYmDxD3JxNs1lEdDPXHBeYlDjW6egE5FGUFi8x71153hIkmfVGB5p5zzPGHWoXP9YN9nO2fHV1eagHJJKQHQsVZ9VN4URKa+DP6DRpzXrs88av15AhHnRpxfKFhCsm/MwB3n7Pw2/DxFxt0RYR+uGLJm9EuBdT85QmBc2fnBh42LzrulBCl6nqm3y9cm2vVzAt7mmBOiwFRAt44TAbycUmLwqwGRh3EBpx0bxE+a0Xfzon8GAv5PiPx3EVCaS9N/CwLKf8IU4rsv4EsR9N0I+tsX8F0FfM0CfvcFfM0CvquAH42gr1nAuODmn42g97CRP6uAv2cBP3wBP6zhw6xcfsrBfFQB33IwX1XA77OAF5F36Xosqn9tBP09C/hhDZ/3M5N+IOC7CvhCwO+mEP/nWcBf1vAT7v45C/jRCPp7FvBVBXwj4Hq05T6rgL8R8EMR9I2ALzmYDwT8XQV8KYL+xRfwZQrxagTNphh+IeBrFvClCPpn5WCkBb/4/6scTHjLRGhMEnDR6EIVPE8aGa6th9VwPV0KuMjlG9RNtuTCrGk7pEnxAXx9+VT95/HJY/40K6C8mooaosHi8SzbALhurpLAcmsBKSLdwLUKMeetSW8gXvdFiE/KnPOEwxJw4S9ZeswCWI3v/ZGlm5NyCvX8xNJHpMkpNibHDJxEUdX48NgLaHcPNtAzQqSx6akC5lJkQoVXM5XMtkcXmV8mCoVVzVTvkeUhNpXmCfY9xCRYqBlgvrKecB0ddC6u5EmIl/vjAPamMEkIl3uH0XOD4LAClt6azpVtve74ClHNqTQsbIZY8zpmW5m/n7F0cg8CTkhwhKthCKpPRlaDAz5x4GIWV859EEXBQRN74JUrnYZb+uUYX6bs/N7uWI0WOE/x7HG/wyW2eUpsSx7wUT1yYPvSjXoTrLhYOk98sDpBJN5oytLZU9buIO9HmhrLzdPAmkUWUC0cjX2/clniLlItKPhU4si8l00ckY3Dtn4BcdGqO7gMP+ge8oN1Z0jceOiPIaC0mM7+LQj40wMLwR4xJOKuX74qdiIh7rnRIVAvE2KXTWqgTq4eYIXhgzhiYTaq606mQCZbln5tuThEs936AfFkm3AkO09KFMqjKaBBOHNumgVfc0pLHQ52URIYSwxBLni9B/+wv1NvFUcKcoi3hWO83hN3GYq8Gg39ApwwvVPwuqeAqLNyIBlNb5TA0gmRJuxPkPSXnrP5ixQit2BIFU8vCfFZICG0uog2sA+vOB/75xxdoyiGvZTcVbIRWxNtNgkP8WM4q37yFSM120QhXkWIRjOlNpERrJ9g8Bw7vnXs8GjcXeago3lAiXfYuig57yYQFOOYuKUZDYjtjhwwGuxVpwhnAlo+lzKkJ9VSfUokA9mMeiENHnfVX05EHoW+5oPNHSXOKw+7FE3zE8OFNY+pp7tbAWWLkgdPu5xV4mrugOwBH8ATBfZ+J/fCI8VtGeKytI54yFwDW+NuOYRocVHd1T5OEb4v9+A5PVHdadSw97/NQwhKfGHp+ohdr2m+OQFstYqQbbto/hgCSgvhP3er/EMaQX9aDsZ6MsSw9neF8ZZ8UFC4Plbgqwx23bhscxRUN3aNy2ZC/W1qlChlqRDYe2Rx3laVctTOHxMIe5EhFTrEPNr6hwrshHaqN9laLup5zIF/XY5UR+kNA4X52YdDJ/jElfWFhBqb7SvHhK3zXiZvJDQTZB+6zuWpdw/YPcwoBQM5TmrOv24WKUuO8AqceDFjMRmOOlSq8QjcxbogZEeaBs2QrbJ1fXpUPZNPXSRmnQ7OYdMyxONnDVL2GYLa7Z6EVId9ilTRYEjrpDX1sy/9hVG7PMJhe5KpW/C6gg5uvAS4w5N61ZMRqb/ZIYhzo6D+6cBePw6mFniYawlBRsQj2l1VCEQ+pC5RmhLV1siG8Ez7r0ZRC2F613KA+fakEnwPeGQ7B4ZoG6mk3tPSJaTBOoX0ifbUQwmLyeRxlWDnROz8jtWeVzeHiq1R+PQk3nIhsc8/XjMIprubStopO1/b5MyBu0zZ6+9RyKMLSAUcymfLeUd/wtac9USD4/W2o95UsdJv+9Q/AgF/Y9h/FQEFThR/bGv90wio/Alr+LcpxAsBX76AL0XQNwJeltnFOrf3vfq2hn8pgr4Q0PhqyvloBP0+C6jH1zO85WDyQYH/gzX8qwr4agR9VwELAuHbFMJYWwzpXgj4qgLqbv9En4qg36qAH42gH1XAly/gqwr4gYDfG0E/EPC7KcRDG5R3FfA7Ar6rgKOo5X8pgu7ai/lrFvCrCvhWBP0uB8MWquu7CmgIRWF+mEJ8WMN/VAE/GkF/+wK+GkENVXp0H9bwhi+w43shYOXt958I+PYFfM0C9rE1fs8C/lEEFDiJE39KbPtPI+DyhxEwmiAfKpgeaJhvXAmPSZpCSb+gEDVkwHZhqEDr21qNjyZDirER6FDIypi6bc0b+LwNxnCTNI3E+PDg8YX3Z+DVs60apTAfkJpkZ6hHT0315okCmJNnRyhO/YqGJffscHtcmRA8zT0X3hvI8cLFKtQSr5NA4e0Ux3qC4bqyNyS2+1zCZ5k7w2Vx3KjBxDvnODmbJfT8wBDVKKDB4+b+gHq1W9KwiVchDh5FBJF8MGlMWlvBQmUyBCI7i4unts/j6TzbQdUqjhoeo0eHx3g1Bve67Dh3bR0BSePWge5mbkmc8o8Qp60VQ9GQFReTi9Pg+4EhXSlTlcSnSZHiScUNQEtzxhG1K0qcGVSHzFruSTzPvRyPdxBD3aItFylnB+Gt3u3gMufZ9w0qdrzpVQ6h0LuF6o4ejovN9YQHK74zhLsfFix91usW6hKx97tZKo9X7IRDro13asRvuByvanqB8s5OdMSdWESJQ7KE237DEHfTyTy2YrGEljzm7PhWWvenEJDF1GT2U5X1P42AP92tctmGEniCxM4xd+oRKqxTDba2Fzkw7GOOzDzT2TU7TKg1EWUFbbNFAcFMf1B3LSU8IscVgWO3oJzfaiwdPaqnJeyefM/58fTaoaNenMECraS2lrEYa+rlhKVr5YKS7MCer4vzFCK/ilRvOtp1aiRYBpyqllMtBSqEJnQmQ1GlM+J7lZci7qBjuMXlk9oqdzRRo+9Nlk4WZ+KPtlHIbr2vn3kup4FzvanA0u+8oLCZ6AJDntOIR5qmhBBOVyy9izIIcR34e4DpYNAI92sTaeFVAb2vOZb+GT5DpuFowMpJTsRz/CNL96TqCEmwOBNipy2POHcZwHF4PgnMHyxd9YplBpFXZqp35I8hGuw1gjQdz4jnLg4NWs6rCUT2cUUjQq0QS9SZQxyYwHmGw9LnvMIJWJk1UDda6CVaKosduN4mVUm5lxpkn8wWnKt/Jux5UUFVvxwB2U8H6gW3NEewx1cI/VtO3CBg6f8xGy8hqadPyharHaDbRFUhL5xBJcGic/8UArKYmgk/lfv9aQREPxxTuk5MqFhGw8VPbiyhwclWkN+kFYkS7pCinaqtgVxmMhdux6LJkMycwFHcR9R9oBuPloujA37DUhxSSDuEknSPGcZzPPEvqRwivapsCPzLiDi+vhaQOhQCJHTICGMyKUT8KntClHsKjbL0xpCwU9k+NvFkLnaHkcTW8+YEx/Hmzu4xtFPQtDjEcOjPCom6tWXiViMbyFDeUE+02Dq+CR8eOLstQ6r1dM8jn6QSBLv4Sf2zcWHIFMsBW7ftBeddlnKK9cN6DcfpsSOuykslaumCxRhQmfOLZI7QaH/kwHIcSfXtai6gwVhnYFeHC0fSrWmg8XQ/AWfynBEXhnZAl7tTgTf2TpQY6QYhbW5zEEziCefKlSXhYqGx77MAhrTryQXQafcM4Ri2PfWFbJ1+MaYM9jwPKBntjh0yws0IDPPy5PwDPUpqnU978LS5SMhRYzGerfwxOFHLUbc2Rux8dpoFUTR6EpefLxo00eYMWWXgONLPAxcpl0kI6a10GfKKyvdulX8GAv7Pc/9dBJxwix9bBv54I+gPVwG/y8F89wX8XgX8joCvKmCxS3d/qQJ+NIK2vP/1/ie7/KwCvhpBX7OAf28K8bsR9LspxP9lFvBlDf9CQN0UiflWBP2oAv42hXj7AkYmd7ZKZb3+nAX8kIN5NYK+FEHfvoCvRtA3Ao4ISB/W8BtVNvIPBPywhn8j4N/KwcTxffapCGot7tPPKuCHNfxrFvBlCvF9FvC7HMxHFfClCPqqAr5NId6NoF+KoH8WASecJP1b5GCUH0bANoQO8t09p+HQT3M8uQ089E3skEjSvBCjMPWgx6Klxsv9kiFUlGTQnQ6IRvUYm5iPhgAuobcl0YqQEpeCtYFberO5WDmLDXIvrQTZw2YIeDgvB2y4dAS9vzBI2G2JhPX0OGPpcebR+G6cQqzAbgP113h6PHdYihVzSQRVH9lqkBCHxxtJH8GNO1g06mtNwBepmUF9znQuvp+dHF+mLGWrq6lOA4syRF1DzNLFie7QmCtPDd7x5hmu3d0nUbMJWOwZWQHV0/NpXDkMoYSdmML1suY412EsiEcmd4fWuDtqbETEwNW+nUA2eW5IQEbs/Y+T9AD5MtyQ6JkQhGWUs63+QVZq/GQxhWEqUzgVa8JF+/GUxwvbfcLZ29o0uI7UHHc4bOAmF2sae8VKwiNPnEDVCSyd3RmugYvmCHAcbUw1xq7pIi4pMTSrylMDfzwxsNCmPbRPy6FhF54NfBFABqo/TC46HJ0BizgJIONFosarkR1i17EEdr2WSxI++OD7r6s/GFM8P/+3zAL+NAJOw4sNLu1lEmTTe4rzJ13CtdkuCRF39wHLduDCaX+cc3b5yHO0GywVOnY+ODc5Hwx0318f4G3kC+cdgaWjGd6vwYzmM9VP4wOP9s1CgVAwS84aj9oO7dNpDJ6HlzS4LVNAYunk7Na9FMTjNathiCm7cLnHU87eXRoDTReWAyeRk2n8tHQBEX0WwnUcTTjrNJVDPK+nFEC/dtTfmWKJuC3XQzUf5pxXOAw5V/z6DkvcyjQ0xlmOCxNEiPdTnrgJWZpYka5XSIveVCPCJQgtkoUFy0c0pgQrTc4ixPdhd48vxMMLucOTGVlCnZk3joTxrUMjc8TBQe5nqrO5JQ16VAcJDoZUU3Jv5QZHC48C8Ycx8cz5HWG3v+vQ0Vzj4tBSUnzPLROotjgQ0lcyj/F+MoegFUTVG4kRICd3RCCLkOUEYnZXsNY9NhA8SMe+T82QcO6xdDeaoBn1snWfIuc5RuBWZs257ewGSGhWZzjkzoK6ZC4zDLxlBK4lFjjS4IP0xxBwwk/n/xI5mBX/wzEV4iyEonc0NbrDna2jR7KHMoo1LtByS8H38hQD2QWI3ZPeiEfebb0DW5wUKmm3DLHmgd8ypEl4jhznGbvmTy0DJ1dF6hX5PUXXxfgCx8luRJ0yEkM0pZsQkpNLqd+UuxyVGewgkA3EBaOa3VNtsC2hCFluGdCc3ZPU40dwbJMp9ReQGVg9eQMEzRPRWDFlAR+eW5ch4L3n3KIweWS5uxpSK7kSN5vcJTxzigJsw5irvmRfBZTQpIJcmjHkFG8MyXB+TuGg2wPn6eq4QVdfl+EUqorqt7VooHO2tYHOmiWNz6NtjsYs3YPYSx+cV58PJXq2bF/OdF3hgkN3y9EjahWgx+WF+tG2DZG22DtgLWyRktsBOlzYMnt9Kd0ImVWbEsFu8YQwPQkqQfFmQCPtlEGwv+Qsrz7cBay1KkPCSSoSP9xYChqVrQZdtF2q8cO9mzi7MgQ+abHAYujOzj/urhUErrsgnmuYgJ793If05C4oOfNNg9S+qBmizxLOy8Y5/49EwP/Zl/67CDidzOf/EQH/IXIwf2QW8KMK+BsBP3wBX7OAH42gr1nAjyrgGwE3nvPLF/BvreHfcjB/i4DvKuA2JsNHFfBtCvGqAl776+5XFfBjFvCNgN9MIV6zgB9yMH+LgB9VwN+KoH+ZBXxVAV8I+OEL+L0R9FUFfJtCvKqAvxpBE+eXHMwLAa/havcpB0PHsP9VBXzJwVTtwvqUg/mwhv8uB/OhCPpCwN+KoN99Ad8I+PIF/N4I+kLAPzoLyGJK4v4tVcCfbgRNCzSGtscnGsR6neLl5ICguNKAbbWq1mFkpiVQDwgXWKtniSu95uG6b9dcwFMNYakyOrh0AkOy8HJW8AUyH9r5JaCxdR8BWuwaC/I60IirnImCuxEKv7bCHQkHjZewHQQWXK91ogbhiiHhuX5YUEwRQ5rbDfH4SGZXaPHK56J0w4f45qcEKr4nDJnmDOGG8szSZ0vfqVHQfiGTKblQuROTi7u9x5B0t3qAc68DLtgihPBVUmZwxVXCRavxTMIm+xc0WRdzoS9NFNy0yQyKczrnyLkrBHwKG509zzb6eExLhpDPcA+to9hqrIoMkVMOTeEWTUCNXI1Pcc2ODgrtoHOBLpQIj8byAm5zJ6RBIsxSvAnWK7iIG3Y8QsSOr+rzMYuVLZAwH5UmnoXlDq7bucGQN8UlvglxA3GYOmq4v7KtXDibCVyHLfu+2nLq4vXhoECuxwEJ3EFj56NqbDjNModGxwcycaqRK1T3fcgF8Z0hIUOzNdzyG6axvTH+mByMMJ1yi38LAv60xFJynpdgbbwlF0W64mL/RndwGx6YkJ2hNDjJ9RxqLRhx9no4KUjgZwwhdpbCRfevyjOqVQz5ZnEnhIuTlKVTUweUx31M/GBmdfjorcJfCLgRDikCXpOAHA1MoxbfGnRHXxWSVqiop+4KtlAT/Qh06BhyilHUoTW0FDJZVUnQf0k4TQu9AVrLcxX8ZjCw7hwFOHR7TnVjNMpR09RzuLVEIVG93rqo6xwZtCJUVXYIQ4435LyH+C4sOKIVtoCTp7iEXqcWCSnqeJRsnSPo41algbtbIDRdrUpY5i07vuqUD/hwJjZUM2NCXWuZmXgujXdwUHYisYqArSFwWgRgJdyd+PUYUrxdO0sIprDkQi9hOLBmmzuc9NOGxFW5dDGkScQQsCuJj2/KgBfmyQVy+frZY2Wy9JpMa4BLNrkS7+orCI9HN4YD3ulJSW7vEXqZQlj7fkS9+UJmMZWtEjiOtz0l3lM2sblRGbJqXw6H0mIIca+KJ7hcHJnE28Yy/mBMTRb/lirgTyuCTqf3AirfYuvqbsTugbzMIsjP6w0JzCprsDfua3YPGgaJhuGeYnN2ycCy9mfq3xcyYMt0xhB3l7nq4fRrxn3uP8DHd3YN05ucIir0I0iO1ohaS2qWaHtbceDpeU3dzah30YN0NXte07lwJ4HAkDNpGFKVazXiHnmOg8regGsRibirflDwcjtWIR5vdRqK2zzFKKgTaMQpx/lx0OdoxV+Er58VGBLOBBiwI1caeKk2Vt2SmCbS9+IA7YQRV0QFdo/RcN1CXLi86otjq8TZ3nJ/IWBdSRIankEJJbdENDBOIwXJ0QKARD1DyrUyHtB0pAdQj45YjeW+F5B9UbfQ8uGdut1ZStFjfW0hPcQyDc6bB+BNnrlQXOQnQ9J426Gsl1Xoj3uZhM4sYYi9Pc0hPU9LSu6R0mHzsVUgMicKjWMhU9AmVh1oWcxzweogd/g+yC7bJ8uRSkajrMOVvGGIWvgyDW2JIXa6W1fg83P2OIzWPEpHEx6imZ1z5IFZTP8TEfB/Yui/i4CzmfBjy8C/UxH0GwK+GkEN4KnylyqgZorRpynEyxeQKjPrFwK+FEEvbQa/GkFfs4CvRtC/rwK+TCFeCPh9FvDdCPqqAr5MIf5SBfw2C6ir29PwyxfQ3dufVcDT1Np/mkJ8rwK+FEE3x20BHwj49gXUStJ9ysG8EPAlB/OBgK9G0HcV8Pcs4LsR9DsCdkogfiLg/7kRVJ9yq1+KoB+zgFbcWW8E1COf/X22bLS3IuhmrlH+LQfzrgK+5GCqc65aWXVy/mINv/FqH/4YAs5mIv9Tv67+cUXQH0bAfTTHDKH8koTHLySYHw8m3DgtUePOnYV48LoH1CEfkEgL6IBxEmpQ6fs9jSZFNeCxn4/gutSIGrUPzcRlIh6gR0lKgvVy3CB3JGTQrwaNeCeOR9jaNHe4nC42CQt1MmBPZOlw3rEwC/UaG/iysl2oZdcnMT/zEeZugQDnXkxIfLZwg2fj8gyNqfs03g2CgtP5eg3F1rRJHCo4x2w9oNCJc5tE4YIhrJ2I7HhiBnphsPEAh/phBaW0yrgIN0aIn/dOhWZlHtVAHWmAs5lhQreRxxzxMDFxGygRVMIq4eLKwBLue+MEZ8gZIsdXP8TxdoKgO5ouibMR+3yRSg+4bdcmF4m1h3CoMWTMtzil8eDXEn4mxdcs4zFRo6fnsXQ5tA22FbNQjwr17OLcTwvo1opJA2c87fByWklgH3cMGXuDbeXevumgWaiZGtrNDOHpYm4ALW/sel1uNcONUsihY9dKjfTlOcV8qy4gs+sDic2UIbZQCiHUM2lNgq3V/Lkq4Gwm/ef52n8IAk5+OF2VDrsJxLcJIuFZWyI8W7YR1NNmTXwi2CHesFUW8tFRUT3jqYZIcesCyvTEXr+aWggLeWbDZdry1C3zTkBnp/fBLB4MKUeCwuPzsO/ByclZtWP7ruAdzUw4jfuvdNT/kig6JQ5cx1mrun3plKjKs4Yh5lJSwdG3BqpX4gM6RnE0mo2uA6KNOoHaO4mq5XQMmSZOguGWHFm6vL/dEV6JzRIqRWQIN5K7AXXllIARVBqJyi07HvQoMkhGZ5mLsucpx6tTYEJ1kGwuTO4sfSYPrQVjk+pcvKmTEBEx7mE7vfCcL5wfDV5ENVsjjppE/HZuCfgcrM4QDoGsemjSd+gU9HcIMmWq+vnwMPEt2KeQbHPEBZdESfH0cc/gVjc7El07B+HFiavg5o+vqjtFdoOLMm7BXx2wGq3mKaDtgeZwk8o7x7KAh4LP48kTopvE8u3iejexPCUryPZoqQb5iO1P3ODfwVclnvNaZTDxtWktqLmKIXQWsvR0k3N3qNVsReJHkn2vWPxgTAn8j3lC/2kEVH44plaK2EAXkjXbBypbwZG1PUG/7XdqfLuAgY+LxQPi02zD1vlhABzddj1E5HohHn3IJT7NiQYs15NU1/PZPWNYzzGk+mNFY2XEELDPaw2y83TEOcZ8lKNhvEVAj/hK3XjNYkxNuzF4CDYkOhgPFiOc3rLn9S0XrTY24GF9cyHeHVkM6B10eGONPYgWyzUXF1dFwGpyz6GaSjPK4swKsTo56ZDc+CfnGmMWQzZdMYR1twoNN9nIRW6oC1DVHObYQjJ0eD5az8ER7zPVrefsnjSl7AynnDAExE6foq2rc1Aubiymy9nYRJPjtATY5rIaUsECXK/oCfJHYJDw6mYsRtHdhbahPHEr5RYiumPnw2+/OgnW5YMh2lRPoYNsqpK92zWohPsO8nW0IizmpAEdTqoOrTZqiF9g28WXhihgWymLCYNnCHgdkhR6ldNIINYDwiDLCVTjTqZRZ4CLq3urwpUloVywjcYlUsSvyr9HllwcxhsecaO9DPH0SqlvlGyN+Cci4Ox/BwGF+Uz8t8jBCH/CGv4lB/M2hXjNAn7Iwbx8AfM23H3OAr6s4b/PAhpZxBDtVQX83ghaCTfnswpYoAp+IeBLDuZjFvC3NbwxssmwtNjS8zaF+Isi6N/KwfyuAr6t4X/LwXyYQnyXg/kwhSjjs/KpCPp/NoV4N4JmAfu8VxVwc2/W7t/LwbwQ8N0I+lIE7eiOIfYLAT+s4c2mdD+qgG8EfPkCvhtBXwj4vRH0exXwhYAvX0DjeLLDD2v4D0XQPy8Hw2JqMfm3yMH8dMXCjIst9IfpmUZ2JaR44UcMwTbLAxc+eJ3HzTgVoavXsRpNTb7De6L4cPNkh8RxFxjY023Mth6OIYw5DxDOyhlDMPua0WBWZwyxqHCDqvE06h+PvIQ3N1uBc5Z7akRShlAri0XNdTsr1NCoNYTz8hLCaRKEbKtY1Qg/SgHD1S4zNTCMqsF+Lk0hW6chDVmkp1jql3u2Vd5dLjpIfolXTnhnCLvx1MCuAhcPmXiEllQMMQebIV5vYQOqU1vQ2J0YHX7agw1tzGdcUIi1gc8IUsgCf0kin3dNvEdCxRD1kqkR3QYK1g2eh9PdS9WgUdjx18N6B60qBDTsZ36KT+u5DIU6BoaYK4aMW6E8QmcEGYlXNHRx0z5Yel/sjlxg6hqPlXgOcCFaTIIes+9nb5UHXOoF0JDfse8vCokGVIhjLnyu2fmcwMCuhzJl56u4zFJsP0cWlMb1SKI4m/EYX4QObmcjZqnEbppiK2kMOJ3bXA3n81LCC1c4Q703TBLd+3D4Y+mqMBelyb8EAbkfjqmdsdDAnSosHbMmRYdzXaVQeMcdIYqzMrBBap4h4HZJvUuJOgRCcIMsJTqJtZalZ9s2SKDupTkl/nxvovNwSmAjhYgLu2DJ46yRla/076xaLroP2NmJIZS3MbumrZyV2G6SHOpkdueI9uQNNNIY8p1zYaxa07gL0eF4H8FltF6TcD0zEdJjYwm3kIxUO7WW7B57bvfQ34oxIc70zuOaRwa0TqnR0NjvEVqNphdYhlOGnKvIMXAg7u4AkrOi0VxTDfx4WD5UquyS4Kyze1bf7iewatdbLugPacOO+DiDnXpZEN9qVyn2pKSFfNYpLGbMocFDUIkQLC8KR8pMznERBSvo3JWkks2xELDFxRMAa6GTEIlLBd+L7QVqawdq3DsrHvdUfkDeH+7EF/erEFdqJsNp1hk0IPtdgxpC7sD2dYagpCt4bGZjDVLPHBEvvzCEazBnQpmwBDZkHyThiK8VoMpoQX3hwT7PGLIUWi76kmRK2fWcTVSRpfdXRIPjCf7czyrCgpMW/xJF0J9GQGNKbnA9GxsSB2N2jz5F2jAEtC011PdDiZd4OofQ100uurgMubrkJkJopx0hObBrihd3EyorGRNXwIOEZYt8IUiGSDyeZDmysGpCc5+PVftQ7wGZkOyh9RY31StOlokbWqwhDhJTjSbR08WmRm9Q+vmOi4TncsB98kgBpjZLOmG6NPFmc6XguP2WxvF1CVhbiyV0PLsyhCWMEi5y3wP7hKeqm00eAnYfMwXyyWylBrzTAxpSawRF+NRpkDxzCfOnXoNkJM8J0SHn8bxUn1AGRCHueSwD7ggds5gvGOKt7buBRyMWc1apLGlc8PcSD0N7hVs82tD4UsgSHotiDPXsKah+lY0RckigQTEZVlxs308sZXxsKVycak48Du9ClFWiC910w+7xrmCIXMWZBU06ainZrYrhjYABbTB5VwEPuUUh979+9jntlRCXiOZw9VlMh1qeD/jhUQMu3UMlIRUtA9swGgM4tUqDYrFtkKod15AMz4p4K98W/pEIKPzvIOCcAeBPba3/tllAOVgaFo1SV10/6mf5l0bQ36YQbwR8VQE/TCE+qoAvBHyZQryrgE3r5X+ZBczHjf7/DQG/m0K8q4DfTSFeCFic5A33UQX8UASt47v0rgK+EfDVCHrzNfb37v4xvBtBXwioD/zJ/EDAdxVw4lvSexbwexXwL6YQr0bQSFfbdyPoRxXwNQuoK5cV/zEL+PYFfCFggQ77X42gv2cB/1IF/D0LSHMp+FUFzFNz9zaF0DlLLZc0dZefvoCvRtCXKcRGFJ38v4aAc3E++7c0gv50gw1NMEC+W1cMoZAhYNTiGMonymjsjQQTJ0e8hA6vEi5crCYpnj7DEppj6dF42dUhdo6HLdykLKSBf5vlGC1Jw5DPLEiUpZaE/asgQH1KNEqW1qTDxsNeQ+ZdAi6KhqmEkRCwre7ZnUi08KY8tk6TlG1x05hErsQQZ8J2euisRc7Fy0lt4sGyWTq48hiSHnODx9fpkkDrD8HX1jQDrCruAuruGZJYwrMBR1OrhdKy2HqQ7hlSltLcZIhUUBLVZK5gkgop0L4s1Nhe1Q0WKaqB4ivbmrZLz8AdL93hklQ5DbeinrJ03mbp8kRhiFtW7Ptp2HahmjURSz3WDAnVcIKhHy1dtpXb0wa7acnS21Wd07hvhAbnJzuEs2iwx+KYfd/zdhfAWQsOXDxEuoLnw0SGjB0UF+0h6PClYgnJteCPauwcZQHvlUKFJnqcaGzOggFP73MP2jLPWTpuhYBbN51BdesPNNyFMwNLpHMha0jBBao7ETAmEkPMOLHU6Eznf0wRlMWUyP9Ha/h/iBzMT5tCzG6bAA7XlcHFvPwMcW4zxGsvJ1slJ8fhcWJt2T3vBiq7ImNPQNpcFuDizjZqvN+z9KzMZxXQA88QzBuz9LPw4yNsuK1OY4s/dfjm6xvoZ8KZWPUqTzEWWXqZ6WuLRN0WDGy53A0aWeaJb5tnHjlbOodTJsgsfTwyBNoF4Rp6C5lqoK9ZeldsOhPOdzLmnL1sS/hptQHUXL8k8VNWSnx7Cnu4IbJmCPhg6eXUYukqUH/LRcc9Q65yMlYgXGN28wdjtcE1ETO48V/ztsGXd+eqWIwA9xK752ru0KHxzRmBMb/IajhXCEuXeX3GjhdUGpby0sW9x+nQ18cV8a4aO57xOdtB2wQKCRN7leOmDTC02/WaC+/LZYON6isdviwcEnIeSfHl0YqQa5SnvhNShMmBpc1Vnm9peEH9lymFJUJ23805Mr8+G2yW0xD8Y6PQkCXNKbYr3YeeVzQSO3O7xOWjXkPjPWUaXTKG4KeU1nAOB4aU8YNdT7roNLi1X3NpRWz/wZiSuB/rVvm3ycEsnu0DbmLwJcu1egzYwGIPOSN0ElYmCHiab2Wg8npPIrxm91CpHzWA2e2uutyXH6u9SWy4mUuZxmn8Vbnd1hq0JMbsHorlEjV9BuyaimPVKZ/jAWXTrQedFLC/t0aZi3H3sAFOo50alcQZ8NLZ3qERqUWCmeuY+MQtKRzEraoyDrUbzA37Adxja9KIq9k9dDJmNRSLi8R5oZeHeFheT+DrB4Hz2XYLeKLeN3CVW7bvxGmm4CnL36BI7ms1KiLbwNx8ChDFlqh6k9w28ZhTRaALqqg+XO4DPgcChrKw1iSwllaJp2jG8s0tr9Lo6ctfP2tkA1RYNEm4urGcaxXXGZTaaEG9QTl2SJgHW2irXGX7bO8AXgpWA+VOllRfO+8VhshZDF0pfFX19KOB5lrgQ0PDnnjowZAx4+gSYueh0ahvZYT4lcz+fj9i378s2Boi2HIJ10xfqTHslwZO1oEJ5cRmCL6fWSk+aCcMrnfBarD30xAJ6tEGf48a6h5WzveY+mcg4Px/BwFFbsr/WxpBxR9uWvutCPqWg/mtCPp9FvCNgL9NId5VwBcCXtfr/WcV8I2A0w7/MoV4IaBOWvZ8s23UNwJuNHGVvxVBM0Pb/rKGfyFgqTf5LwT8W1OIv60CfvgCfswCrhdb4bMK+LdyMB+zgB9VwNcs4MsUgnZ381MOJhNljXw0gr4QcK0LTfeBgB++gO8q4EsR9Lcv4BsBX6YQH7OAvxHwL4qgLwSUbin5VAR9ycHQxll/zgJe70/yqxH0b2cB/wsIKHJfP7D+OxDwp2Nqc1y6ULOchgvL5dzE5niXQWGschottKbEavlV5VPEgxrJuzNDNsW9Q7ZXQhL016DEaDxiW2cMMY22ti7g1a5uofLcE41wOqRYjC4K0GunUW+DNJbeRTsLOjePSXif6Sa2RcGAfk4pjYsde3zmo4xtzfuERlpa8/jZ8yF03fmkBqrBPs+UbjqUDk3UYKleDKytlgH0qz1Dwi7TG9yJngJNliRqfIoahny+NYFTfCu4yHswZD1fbix7zfySC88cO97zI6+hsSfs/TVOZ8h6HHqGdD0mwf46YYilChOon6ig8dRgx3c9FuzzUcEQ13PrAT/tNUPm2SohYbBmSHhrLxso643PhfkQICwM5RT6ISi4EO6hgNPH7gA5ddjjlRY02Hqyx53dZ19IrLvY1kYI+jvxuXithwrGlerBreHY84cduHiyPBtQTXLKBUuTHZ9/iSLINk2hBsrUKFm6fJPhluUMUbsZQ1avb9jneQ+qBjuLIan4MEWo51+Nsqd79H3G4idjasH/WxRBfxoB+2HTQHSpNlykfEn8CMpsCjTwXOrNXC7FDbuOwDJAREh5miG026crKIe5ScNcUACvNfkOxXGtcAzPMh6Hxp7Cto0ZIu62XIlHFSXQb0Zn4ozMJcJOdL8DbUSbi60SOvx8qHNo00yg7v45M1EvGysoek9m6eflyKNjXrpQnJM9SwfjvkSK3/mQj2cy8WR5leKjyhCOZjuVIU25NPHggAP1ojHVKPbkAXsJ2UBaXfZqLGCaYq3Z2HAUXZ1GxuAa+JTUNVQrLVTDdjSUOLHbFYQCQ7T4bvcdmgnZEtzO+FLtdVQeq0+2N/ZPR2Pp86QQ8M2uWbqenlTOXXpKh6ccDVi6aans+D2GdENfW3BxyJYL55ungbuTLsKZO7k0WpWugq9cg+BqqHPqiVfaYSxYFhTKYk8YQchszZq7OtSPyZi4fUhD3AarK5AzUtWgVB8In7/S40IzDRo6zpMd/6q14XQIViRuGyfHvVA/oVva7PpywOXYnTQ25MvGYMjb/KVp7SdjSpr8W6zhf9oUIgoyDmpg1zziD0sJr6KAXYPZ3Kbx+sJiYAzbJZRY/pItax4lXs0We4hu1sC5KVIMLBQzD07nqaLGQ7ws8cCSGsj3J42Gms8QUEotF8oYjYmj3u8IRwc9hkuXDcRNpTtDFGqH4AnOXo1YFqTguykPkNEVkBjqU4qnglcDjEWGUGH2VdXTrws4rK47EkULhqxVrV6gDQ9j6icwdLgQFi1E1wlDsK12yvFXaED52CM12koyWwMuqQqVcGUx/wiXgJ/TL3ma51kiZKYWOZ4GOcsnn1+NoOMlO74yNzfQPuYbNeADS8DEbnVoDA2rcTrNJDyXKA/5Kt+RmD8OOXYeMwpV20mU8HNLwfsJYTFCV4iLjc5JsV+rHeSX5VglWrxP0TCXj9Brg06iiXMsEZ3JCdzsdlA9XWIIPA/qJcA+02msKbKByuOshQ5k9n3ojcUwn24rlhdcVjT2iyLE2zVnQYX2WI36LOuwrzy3cNyCxhD+S1H1oU19CLP0Sl1u4nyfr/1nIOD/BNh/FwGlyeTHLHf/OAL+cCPo7yrgZlEQ9PYFpOEUPquAL1OINX4SYdmfuco63z2dvKuAybrNPq3hX7OAb2v436YQ3xVBb2yro2uRLfrvKuDfWsO/fQGvR4Zwr0bQj1nADun6ZxWwdIL1ryrg2xr+qwr4IQdTFYvdr1nAoGefRx+G8QsBX1XA74qg3+VgXlXAtynEb0VQA+ql+a4Cvk0h3tbw3+RgfiPg9yqgLkwYwn73BfxeBXw1gn5UAV+zgL0r+5+KoC8EfCuC/paD0VE1CJ+mEK8q4HsW8EsOZi3dvfSPISDbWOc/1WDzpxFw8cMIuNQxQ6z5oqHBZB2leG3sSiiypCBBcDZ47HMXA25CcfwaI6/Y0l0jAc6zIuZC3Z8NGGHbg8qYpjSmN8PAxYqlo601ZYhSF4OAuzZC0ISFxpH0pvF4ld88KNRpSiKB1Cm+bw0HTtGtZMjCByFe4MkJ6JFPSTBRGgOTa5lD62GqhqN7wOPjyDah1c8pQ7zFxcWP1SiGPLdTEuNLLeGDcENweUgHEvjnxsUnREeQyTH7e7PXO2yhwoU8mp+5IJjPQ8zi9w7Xyjhx0XMbAj5RgYfLJtO4GPcMWUWpm0Ol7RnS9r5g4qNV7CDfjtjr0cFgiGaej9AdXPZ9dSvocHm6WUAfWqQG7oQh3VFZy3ARqhMXZ+7awPE0KoDOJicuvBCGlMLycYLT7cwQjjMYEg7mwYCL0rG/P0UGYK1KEqCJX6ihpAwDvk7PJjTTMUPY3BJcnCeTA9zo8kSCtgm/3s9WGfJucoasB3Z9OE+qoJjsSxLNtjMDZ+fzEq7jBVEDYDfLH0tXpcl8+h/lYP4hCPjT6oXd2BfAOo5MGsUiQ76rH4yhPOKAsLsZKdiZ5CZcN0fMEV0LBnTqzC3U0nTPRXGtlDiglgDdWF+xx3QI8XSzqmEnzk0S54xxsDPeJgzZDmdiBUeGHLPhPofsxvbFiIxtEz/EXIWsaCTOHR8ahIgVroGCo1DvUNxzjAk6QCXWDEt7zmL3kIwy6P0DSyev9xWPJ2ldwdVsNIZ8G5vHpyr3oPc2exqPvvD1frt7kK5cINHg8Qqu5P4E5GSsaRwOfInPVL2zdH0VcZE9LgwczS0EwaX21PBRZYDryQyBP4pYurxvyhBzkrCGijoMuYKUpcMCTWLoHiFWfUEtTFzoVg5NW2Ia9i4pMZ5wEbQLY8cF18OJ/XcDK8j40ifhSChzzKHShKowGeK5nAv4sK69r9cDF92vLF0eG5IN3aJTuLgLXIZ8D0eC40jHJFgGdoMv1ayBdqpuuMCcnzq8wXoIWdwgLsoM1cAg6xLcBnXH0u2v+WZ0lGJo6+uaCzfB6ruA/U/GlPifPaH/IQj4042g1mI7gXp8M9Ug4J4IW2EygfwQOCSwpYeJrxduBRert9g10AoeL+eOC2GTPYm7+TIV4K5WAPUxVWggx/aA70g04bRkuVmcja0SxUQMoCmuY2qJ0p3dczLJ4FxvH8TzGSLiw22SQjLAnoaoo+we2tMHXM4JcHHSnxr82I6ucBCVL//VtYNwOxMVoPpur4ZyzJBVicQr5F0uk3iyyiVs7688pI4nqcQNHYZI7Lig6u+IRpcyy7FLG8yQrNxw0X6xdLHuX49wMNMRcQ/+ssNDHGKg3lcVMFAUto/Z5h6qU7WhkeUMBuaO9QaKaaepwXjyNYtnijNot/qeRNmBIWie0DOcno8RdZ8by8R7znKg+2rkDPfPVYm1g36HnldlEuDuOKDg1J7grD4M9nhzlJBaimzNGAM7P5nthFi+cUsIfJk9v7MZAi4u9x7O02RD45oCj9PbtgG67VUSDH1RYrOXbbi6PKaRYmUCTqp4D24q62pczXYhOixOMSTrplNJ6K3gH4mA4v8KAs65GT/9tyiC/vTc0t/KwVwFcf/LFOLlC/hdDuY1C/hGwCZkm+tLEfSNgK8q4BsBX7OAryrgtXX2f5WDseOH+ZaDeSHguwo4cnn4rAK+EPBWueYvRdBrUqp/qQLW2t3gvlcB37OAvxVB9Y1yEt5VwBcCfvgCvhDw7xVBX1XAlxzM9yrgGwF/K4L+v6qA/zML+NEI+pKD+V0F/EDAVyPoexZwuSYLq8j8/S8EfJtCfFUBdT3j0LsK+GoEfSOg3Evrz0ZQZS+PflUBX4qgRxzKn3Iw61lHflUBT+5U+VMI+P9Udy5LqmpJGH4gBy5UVIaCkIJXUhcCMxAFWYCogMrTd2qd6FOxO/qManf0HhqUq4TIJP8v8kY+1R/9MVnAH/YpZVdHWAaHK/cOo3kJptBKTCz9zIKLOzQgkNbLN5KdmOe6hHC3TmeC9ciLRDA6E8IsjW2A16N+4uFk5PsA8rLF7G5kzJONF8nLS23hWV6ZunvpXQiBlvP3eJUnIeWjHpRQruUQG8PL36HALGER1zkmqwkhnCB0hHm6umAa7TI9HM0JMVW73mK2ien/i17wXgKxPWJpshMPFlNCOGnWMzFbiFgPtwM5g3P01FHcXMH83WWgAO90PDyfTgXzlNc1g/v8SaGx2gjhW7sygX67kvE2mVoi6E9dCZ4bp4NpngkRKrUcQeC8KHSx96pfZyMjdB9bgXV7PXL/3NLzwOeV410dHPRAty4ZBNu5jrdeJQgHeODA4ZRnKGpO53WHFgH0MydEY07KAzbzZGhnb8St3+N4xjs/Ack4nPHcRmfmdRLNgmK2RSzzbs7Ce4eum+PeGeupIgjpiqEFGtQzkvPvXseg8FUYrowaY7mf8+BwJ8T2pCFJCyNxmHftBb+tF5B8Sh78KYWggx/2qXpCiFNvhxvuDSeZCo9YmuF1moW607qESKu1ssNkq5nCnQ+tyNiNJI5lT0Xmu5d3n48SqZjEjUE+N0MF7PXojtp0TfJt+jIU6Hj224aU9yDNcLcCZVtNsbmMXJJ3h/MTzOa9a1ImeehLiqUYg35pY16fNO7MqsSA8qTkJAfLnfDPlq3A8CAVmMxcle2LkCEspUGD1ywiOUfyy4fopvp4n/Xo9yniKcO5Gp8wHI1JftuZ9B6B1GXoor5k/ivuqXCz7D5e8udB93KT5OpaYybaPfLooFQfFaglN9Gre4SYg6WjQKhIW0zGpwULr0dmwGrDUkwPp5lwNitC3FjYVyzr1mTe/U4IbUpmSj5i2cxrTkKF5cmaYz6ofN3bJLkK3U7Csbi0mh5quSHBbDs4YJM+ue47U3xCjzsHvF5R173VNavgJLwZCjUxRfBU6XmWk8ELK9le60Gq8BVcQ3HC2kRThAaKCnqpChiP9rYeeD2jhCH3MyxmowXz14P2t+3aJJ8a/VjDwp+GgObm3sf7arsSwZHe0fAuIsFiIe8I4xeaD4vDRH+P5EHuHaOXAgLDALf+hvH9YqM6IM/jAJvmrOne4z3pWemwDeZzZrKgPyIEDPqTABPVJks+vPtXh6fBGeO1/2JutYxL0EedBCN82Lo32XEHisuSYdLWWx6OrZ0EPejUyPs66N72nq7AMT0dS2ZtRDDjhITSQ1TYjC8TFpzPLwNmT1fBk9Pr8L10SiXIQD9gMWqAEEiZEP51shkWnXxJ9zN+0f1JaYbOI+9yZ3PUJDBHaGFavREwNJ8ZFIBbrM/PpR6+ksSBfTvY4BW2pu6fd0g2/RqMKG5qGxY+UlUC+XaguOrW7/2+O9uBXaA7eCP2I1/YE5JupmaLeRVNmN8WExVcj2fYZKHF/FTEBnSGhxTP02XLXXM/TaCyCcFP4cpiYbwnBNytvCfeLVzqwXpDyBvd4hvFrbUufHNDCO7FnkOIaxCiBoenCmqHAtuhupnCa7z6aQz7xQnt9lBzd4jT/8+JoP92kf8tAkpvwfqHIOBPy9UPAn7Gwfy6FOILAf/uBZy/rqL81gv4VQj6QcCvcTCfvYDfEPDvXsB/mAj6bTX8ZynEr72AHwT8FIJ+Ww3/lQUcivNK22pe+4WAv/YCfk0E/fQCfrKAXwj4yQJ+CkG/egH/Xg0/b+GVfBWCflbDf/UCfhDwsxTCml8MXwNQJt+XQnyygP+5FOK/IuDfWcBfx8F8ZQHr9aX5KwvYDlrrGwL+Og7mqxD00wtYjo3lX1nAzziYb4WgHwS8hE/+fS/gBwF/61II8qne+E9BwMkP+9TR3cZYdRY33d90g/c4keMdr4MOIYk1HiLIK22Nt2Edc29smBZEj5eO1Tkg5FJ8i0xreYww7TK6XjysErr+vYf5cZULf7wm+UfWs8JaiUyd4/Hig7S6HvHmVTH3w3dWbyetSO7124KH7Z0+h1Ptgs00PbKgwrKE4Ik11qtxxoKbIfvQDnsONsfmyMNjM6TzX3mCDVmeCLo6IVw5zRdYl7dED4zMovtxkjleT91MhIXrr6DO4YBlVlyYn2yvT0I07OL5KBHSvcYWydMiGqMQoznz+Ng0oNnPVUzjHn3/UvoVvM6wJzTNcj3YSYSE+7VGCLdRT9yfTAhRx7e1i7k7jljQ2XhP8C2YYaldMu4PF9cEojOUWL9mGQ/VreXAtZhfSW5uBSFa5hvwnION964TMd/rlBX0Z6LAa/VImWcqWgQjFRzMnbgguRzIT0hfrxzFdprp3msx9yFmc7rfUZEK/0gwC7qLEmZNv9ADcfFKWIdrC0W7cPUA5KHy2+SqNBzIfwoC/rRPxclghcXuRYhiHIwIKk9dY5rrEeOGnBtgVCsfs8Kac+5cro6xMvwD1klIclZJNAOiiTzHJr7PRGCwcwT2vXmiMfKRhyIhsej1JxWm1ixndpJNSa7V/gLL0drX/ZnfIkCLHt4sc8rDST+QjXqX7DGG5VR3b0wtCUmdGpvIcHhYGEg+oyoN/d5YE+5izDNYqnoPG44LEbp+qsBGK0meVjuuh72MbDA7mRc8PHoO90qVkC9TTA1ro7NmQeHufejXS4Xkdhpxv9tJLahdb46HrgiYdxqgCvbrssCdaN6Fkx36e3daBRiXYsX8/VmUcNEHd6yPmqU73enUgJHLXvSOuS70UCYyhePTJjn5aLci7CKLIJczxOukDoR/s3sRPQ8MMb6O9Xe/b+6AupjEdH6x56Ex2TpgjFWBMbbAQ9PaOzDqkly+tM5c+NP57l2UZg7pvMjWQy/nFYQrlmGd13N6ZwQSIXdirFF0kq0evOTcAjmPKqxnASHwvNF/WxaQfGoo/9T+2j+tF/CVDmS8hGQjQRDvHGhvYoiVdOQiXIzJJp+RZ2AsTZH5J6O1YKD0IwwKLuk8ltCHrbs8YKPVGtnIe9xJsL1v8UpeRHFoEZdGYNgHikvzic7rbhzB0LhkmGa3VriD8FFBNT8L5G1sc8IcHsF9QMcWLN3pfjaZKmBfggd6Iw9EyMatA86JA14vzNaD3oaQ1TLsGrOFreoUJzSEx+CuEnLOupwnDn1/Yjxieo+/s2KP9/iaPUUOrNx8ybzh7pyAMbyVeCzdLnPrsabAaSgtMZsxVeePNKkgvRgOisd5KYKp9kxgdRTkE9bKZD7Xng6EJ31M7xzZ5t40ISSzhybFnQObUNxiEx+mYLvYyMWMkNGaSnBYjhk2/lblQSe1LViM7wU2Z2fOw2lor2BOug9vbY9xd/HaZeBumIY4p+v+zYoto5LjFmubLYVX9LYq4IUQ+PbUDT1QQZPJ5+57zPqvGQ92oFqQB6GDO6Nj6V6n26jG3Lid8ZQcGuEsTq3/Twj4/cO/AAeOeVQ=</prop>
			<obj name="TemperatureLog" class="TemperatureLog" version="2">
				<prop name="Times">TEFSWgAA6Z0AAIDpmFoAAAD0AQAAjgMAACgFAADMBgAAZggAAAAKAACaCwAAPg0AANgOAAByEAAAFhIAALATAABKFQAA5BYAAH4YAAAiGgAAvBsAAFYdAADwHgAAlCAAAC4iAADIIwAAbCUAAAYnAACgKAAAOioAAN4rAAB4LQAAEi8AAKwwAABGMgAA6jMAAIQ1AAAeNwAAuDgAAFw6AAD2OwAAkD0AACo/AADOQAAAaEIAAAJEAACcRQAAQEcAANpIAAB0SgAADkwAALJNAABMTwAA5lAAAIBSAAAkVAAAvlUAAFhXAAD8WAAAlloAADBcAADKXQAAZF8AAAhhAACiYgAAPGQAANZlAABwZwAAFGkAAK5qAABIbAAA7G0AAIZvAAAgcQAAunIAAF50AAD4dQAAkncAACx5AADGegAAanwAAAR+AACefwAAQoEAANyCAAB2hAAAEIYAALSHAABOiQAA6IoAAIKMAAAmjgAAwI8AAFqRAAD0kgAAmJQAADKWAADMlwAAZpkAAAqbAACknAAAPp4AANifAAByoQAAFqMAALCkAABKpgAA7qcAAIipAAAiqwAAvKwAAGCuAAD6rwAAlLEAAC6zAADStAAAbLYAAAa4AACguQAARLsAAN68AAB4vgAAHMAAALbBAABQwwAA6sQAAITGAAAoyAAAwskAAFzLAAD2zAAAkM4AADTQAADO0QAActMAAAzVAACm1gAAQNgAANrZAAB+2wAAGN0AALLeAABM4AAA5uEAAIrjAAAk5QAAyOYAAGLoAAD86QAAlusAADDtAADU7gAAbvAAAAjyAACi8wAAPPUAAOD2AAB6+AAAFPoAALj7AABS/QAA7P4AAIYAAQAqAgEAxAMBAF4FAQD4BgEAnAgBADYKAQDQCwEAag0BAA4PAQCoEAEAQhIBANwTAQCAFQEAGhcBALQYAQBOGgEA8hsBAIwdAQAmHwEAwCABAGQiAQD+IwEAmCUBADwnAQDWKAEAcCoBAAosAQCkLQEASC8BAOIwAQB8MgEAFjQBALA1AQBUNwEA7jgBAIg6AQAsPAEAxj0BAGA/AQD6QAEAnkIBADhEAQDSRQEAbEcBABBJAQCqSgEAREwBAN5NAQCCTwEAHFEBALZSAQBQVAEA9FUBAI5XAQAoWQEAwloBAGZcAQAAXgEAml8BAD5hAQDYYgEAcmQBAAxmAQCmZwEASmkBAORqAQB+bAEAGG4BALxvAQBWcQEA8HIBAJR0AQAudgEAyHcBAGJ5AQD8egEAoHwBADp+AQDUfwEAboEBAAiDAQCshAEARoYBAOqHAQCEiQEAHosBALiMAQBSjgEA9o8BAJCRAQAqkwEAxJQBAF6WAQACmAEAnJkBADabAQDanAEAdJ4BAA6gAQCooQEATKMBAOakAQCApgEAGqgBAL6pAQBYqwEA8qwBAIyuAQAwsAEAyrEBAGSzAQAItQEAorYBADy4AQDWuQEAcLsBABS9AQCuvgEASMABAOLBAQB8wwEAIMUBALrGAQBUyAEA+MkBAJLLAQAszQEAxs4BAGrQAQAE0gEAntMBADjVAQDc1gEAdtgBABDaAQC02wEATt0BAOjeAQCC4AEAHOIBAMDjAQBa5QEA9OYBAI7oAQAo6gEAzOsBAGbtAQAK7wEApPABAD7yAQDY8wEAcvUBABb3AQCw+AEASvoBAOT7AQB+/QEAIv8BALwAAgBWAgIA+gMCAJQFAgAuBwIAyAgCAGwKAgAGDAIAoA0CADoPAgDeEAIAeBICABIUAgCsFQIAUBcCAOoYAgCEGgIAKBwCAMIdAgBcHwIA9iACAJAiAgA0JAIAziUCAGgnAgACKQIAnCoCAEAsAgDaLQIAfi8CABgxAgCyMgIATDQCAOY1AgCKNwIAJDkCAL46AgBYPAIA8j0CAJY/AgAwQQIAykICAG5EAgAIRgIAokcCADxJAgDgSgIAekwCABROAgCuTwIAUlECAOxSAgCGVAIAIFYCALpXAgBeWQIA+FoCAJxcAgA2XgIA0F8CAGphAgAEYwIAqGQCAEJmAgDcZwIAdmkCABBrAgC0bAIATm4CAOhvAgCMcQIAJnMCAMB0AgBadgIA/ncCAJh5AgAyewIAzHwCAHB+AgAKgAIApIECAD6DAgDYhAIAfIYCABaIAgC6iQIAVIsCAO6MAgCIjgIAIpACAMaRAgBgkwIA+pQCAJSWAgAumAIA0pkCAGybAgAGnQIAqp4CAESgAgDeoQIAeKMCABylAgC2pgIAUKgCAOqpAgCOqwIAKK0CAMKuAgBcsAIAALICAJqzAgA0tQIAzrYCAGi4AgAMugIAprsCAEC9AgDkvgIAfsACABjCAgCywwIAVsUCAPDGAgCKyAIAJMoCAMjLAgBizQIA/M4CAJbQAgA60gIA1NMCAG7VAgAS1wIArNgCAEbaAgDg2wIAet0CAB7fAgC44AIAUuICAOzjAgCG5QIAKucCAMToAgBo6gIAAuwCAJztAgA27wIA0PACAHTyAgAO9AIAqPUCAEL3AgDc+AIAgPoCABr8AgC0/QIAWP8CAPIAAwCMAgMAJgQDAMoFAwBkBwMA/ggDAJgKAwA8DAMA1g0DAHAPAwAKEQMArhIDAEgUAwDiFQMAfBcDABYZAwC6GgMAVBwDAPgdAwCSHwMALCEDAMYiAwBgJAMABCYDAJ4nAwA4KQMA0ioDAGwsAwAQLgMAqi8DAEQxAwDoMgMAgjQDABw2AwC2NwMAWjkDAPQ6AwCOPAMAKD4DAMI/AwBmQQMAAEMDAJpEAwA+RgMA2EcDAHJJAwAMSwMApkwDAEpOAwDkTwMAiFEDACJTAwC8VAMAVlYDAPBXAwCUWQMALlsDAMhcAwBiXgMA/F8DAKBhAwA6YwMA3mQDAHhmAwASaAMArGkDAEZrAwDqbAMAhG4DAB5wAwC4cQMAUnMDAPZ0AwCQdgMANHgDAM55AwBoewMAAn0DAJx+AwBAgAMA2oEDAHSDAwAOhQMAqIYDAEyIAwDmiQMAgIsDACSNAwC+jgMAWJADAPKRAwCWkwMAMJUDAMqWAwBkmAMA/pkDAKKbAwA8nQMA1p4DAHqgAwAUogMArqMDAEilAwDspgMAhqgDACCqAwC6qwMAXq0DAPiuAwCSsAMALLIDANCzAwBqtQMABLcDAKi4AwBCugMA3LsDAHa9AwAQvwMAtMADAE7CAwDowwMAgsUDABzHAwDAyAMAWsoDAPTLAwCYzQMAMs8DAMzQAwBm0gMACtQDAKTVAwA+1wMA2NgDAHLaAwAW3AMAsN0DAErfAwDu4AMAiOIDACLkAwC85QMAYOcDAProAwCU6gMALuwDANLtAwBs7wMABvEDAKDyAwBE9AMA3vUDAHj3AwAS+QMAtvoDAFD8AwDq/QMAhP8DAB4BBADCAgQAXAQEAAAGBACaBwQANAkEAM4KBABoDAQADA4EAKYPBABAEQQA2hIEAHQUBAAYFgQAshcEAEwZBADwGgQAihwEACQeBAC+HwQAYiEEAPwiBACWJAQAMCYEAMonBABuKQQACCsEAKIsBABGLgQA4C8EAHoxBAAUMwQAuDQEAFI2BADsNwQAhjkEACo7BADEPAQAXj4EAPg/BACSQQQANkMEANBEBAB0RgQADkgEAKhJBABCSwQA3EwEAIBOBAAaUAQAtFEEAE5TBADoVAQAjFYEACZYBADAWQQAZFsEAP5cBACYXgQAMmAEANZhBABwYwQACmUEAKRmBABIaAQA4mkEAHxrBAAWbQQAum4EAFRwBADucQQAknMEACx1BADGdgQAYHgEAPp5BACeewQAOH0EANJ+BABsgAQABoIEAKqDBABEhQQA6IYEAHiIBAAcigQAtosEAFCNBAD0jgQAmJAEADKSBADWkwQAcJUEAAqXBACkmAQASJoEAOKbBAB8nQQAFp8EALqgBABUogQA7qMEAJKlBAAspwQAxqgEAGCqBAD6qwQAnq0EADivBADSsAQAdrIEABC0BACqtQQARLcEAOi4BACCugQAHLwEALa9BABQvwQA9MAEAI7CBAAoxAQAwsUEAFzHBAAAyQQAmsoEAD7MBADYzQQAcs8EAAzRBACm0gQAStQEAOTVBAB+1wQAGNkEALzaBABW3AQA8N0EAIrfBAAu4QQAyOIEAGLkBAAG5gQAoOcEADrpBADU6gQAbuwEABLuBACs7wQARvEEAOryBACE9AQAHvYEALj3BABS+QQA7PoEAJD8BAAq/gQAxP8EAGgBBQACAwUAnAQFADYGBQDaBwUAdAkFAA4LBQCoDAUATA4FAOYPBQCAEQUAGhMFAL4UBQBYFgUA8hcFAIwZBQAwGwUAyhwFAGQeBQD+HwUAmCEFADwjBQDWJAUAcCYFABQoBQCuKQUASCsFAOIsBQCGLgUAIDAFALoxBQBUMwUA7jQFAJI2BQAsOAUAxjkFAGo7BQAEPQUAnj4FADhABQDcQQUAdkMFABBFBQCqRgUATkgFAOhJBQCCSwUAHE0FALZOBQBaUAUA9FEFAJhTBQAyVQUAzFYFAGZYBQAAWgUApFsFAD5dBQDYXgUAcmAFAAxiBQCwYwUASmUFAORmBQCIaAUAImoFALxrBQBWbQUA+m4FAJRwBQAucgUAyHMFAGx1BQAGdwUAoHgFADp6BQDUewUAeH0FABJ/BQCsgAUAUIIFAOqDBQCEhQUAHocFALiIBQBcigUA9osFAJqNBQA0jwUAzpAFAGiSBQAClAUAppUFAECXBQDamAUAdJoFAA6cBQCynQUATJ8FAPCgBQCKogUAJKQFAL6lBQBYpwUA/KgFAJaqBQAwrAUAyq0FAGSvBQAIsQUAorIFAEa0BQDgtQUAercFABS5BQCuugUAUrwFAOy9BQCGvwUAIMEFALrCBQBexAUA+MUFAJLHBQA2yQUA0MoFAGrMBQAEzgUAqM8FAELRBQDc0gUAdtQFABDWBQC01wUATtkFAOjaBQCM3AUAJt4FAMDfBQBa4QUA/uIFAJjkBQAy5gUAzOcFAGbpBQAK6wUApOwFAD7uBQDi7wUAfPEFABbzBQCw9AUAVPYFAO73BQCI+QUAIvsFALz8BQBg/gUA+v8FAJQBBgA4AwYA0gQGAGwGBgAGCAYAqgkGAEQLBgDeDAYAeA4GABIQBgC2EQYAUBMGAOoUBgCOFgYAKBgGAMIZBgBcGwYAAB0GAJoeBgA0IAYAziEGAHIjBgAMJQYApiYGAEAoBgDaKQYAfisGABgtBgC8LgYAVjAGAPAxBgCKMwYAJDUGAMg2BgBiOAYA/DkGAJY7BgAwPQYA1D4GAG5ABgAIQgYArEMGAEZFBgDgRgYAekgGAB5KBgC4SwYAUk0GAOxOBgCQUAYAKlIGAMRTBgBeVQYAAlcGAJxYBgA2WgYA0FsGAGpdBgAOXwYAqGAGAExiBgDmYwYAgGUGABpnBgC0aAYAWGoGAPJrBgCMbQYAJm8GAMBwBgBkcgYA/nMGAJh1BgA8dwYA1ngGAHB6BgAKfAYArn0GAEh/BgDigAYAfIIGABaEBgC6hQYAVIcGAPiIBgCSigYALIwGAMaNBgBgjwYABJEGAJ6SBgA4lAYA0pUGAGyXBgAQmQYAqpoGAEScBgDonQYAgp8GAByhBgC2ogYAWqQGAPSlBgCOpwYAKKkGAMKqBgBmrAYAAK4GAJqvBgA+sQYA2LIGAHK0BgAMtgYAsLcGAEq5BgDkugYAfrwGABi+BgC8vwYAVsEGAPDCBgCKxAYALsYGAMjHBgBiyQYA/MoGAKDMBgA6zgYA1M8GAHjRBgAS0wYArNQGAEbWBgDg1wYAhNkGAB7bBgC43AYAXN4GAPbfBgCQ4QYAKuMGAMTkBgBo5gYAAugGAJzpBgBA6wYA2uwGAHTuBgAO8AYAsvEGAEzzBgDm9AYAgPYGABr4BgC++QYAWPsGAPL8BgCW/gYAMAAHAMoBBwBkAwcACAUHAKIGBwA8CAcA1gkHAHoLBwAUDQcArg4HAEgQBwDiEQcAhhMHACAVBwDEFgcAXhgHAPgZBwCSGwcALB0HANAeBwBqIAcABCIHAJ4jBwA4JQcA3CYHAHYoBwAQKgcAtCsHAE4tBwDoLgcAgjAHACYyBwDAMwcAWjUHAPQ2BwCYOAcAMjoHAMw7BwBmPQcAAD8HAKRABwA+QgcA2EMHAHxFBwAWRwcAsEgHAEpKBwDuSwcAiE0HACJPBwC8UAcAYFIHAPpTBwCUVQcALlcHANJYBwBsWgcABlwHAKBdBwBEXwcA3mAHAHhiBwASZAcArGUHAFBnBwDqaAcAhGoHAChsBwDCbQcAXG8HAPZwBwCacgcANHQHAM51BwBodwcADHkHAKZ6BwBAfAcA2n0HAHR/BwAYgQcAsoIHAEyEBwDwhQcAiocHACSJBwC+igcAYowHAPyNBwCWjwcAMJEHANSSBwBulAcACJYHAKKXBwBGmQcA4JoHAHqcBwAUngcArp8HAFKhBwDsogcAhqQHACCmBwDEpwcAXqkHAPiqBwCcrAcANq4HANCvBwBqsQcADrMHAKi0BwBCtgcA3LcHAHa5BwAauwcAtLwHAE6+BwDyvwcAjMEHACbDBwDAxAcAZMYHAP7HBwCYyQcAMssHAMzMBwBwzgcACtAHAKTRBwBI0wcA4tQHAHzWBwAW2AcAutkHAFTbBwDu3AcAiN4HACzgBwDG4QcAYOMHAPrkBwCU5gcAOOgHANLpBwBs6wcAEO0HAKruBwBE8AcA3vEHAILzBwAc9QcAtvYHAFD4BwD0+QcAjvsHACj9BwDC/gcAXAAIAAACCACaAwgANAUIANgGCAByCAgADAoIAKYLCABKDQgA5A4IAH4QCAAYEggAshMIAFYVCADwFggAihgIACQaCADIGwgAYh0IAPweCACgIAgAOiIIANQjCABuJQgAEicIAKwoCABGKggA4CsIAHotCAAeLwgAuDAIAFIyCAD2MwgAkDUIACo3CADEOAgAaDoIAAI8CACcPQgANj8IANpACAB0QggADkQIAKhFCABCRwgA5kgIAIBKCAAaTAgAvk0IAFhPCADyUAgAjFIIADBUCADKVQgAZFcIAP5YCACiWggAPFwIANZdCABwXwgACmEIAK5iCABIZAgA4mUIAIZnCAAgaQgAumoIAFRsCAD4bQgAkm8IACxxCADGcggAYHQIAAR2CACedwgAOHkIANJ6CAB2fAgAEH4IAKp/CABOgQgA6IIIAIKECAAchggAwIcIAFqJCAD0iggAjowIACiOCADMjwgAZpEIAACTCACklAgAPpYIAOKXCACGmQgAIJsIALqcCABUnggA7p8IAJKhCAAsowgAxqQIAGqmCAAYqAgAvKkIAFarCADwrAgAiq4IAC6wCADIsQgAYrMIAPy0CACgtggAOrgIANS5CABuuwgAEr0IAKy+CABGwAgA4MEIAHrDCAAexQgAuMYIAFLICAD2yQgAkMsIACrNCADEzggAXtAIAALSCACc0wgANtUIANrWCAB02AgADtoIAKjbCABM3QgA5t4IAIDgCAAa4ggAtOMIAFjlCADy5ggAjOgIADDqCADK6wgAZO0IAP7uCACi8AgAPPIIANbzCABw9QgACvcIAK74CABI+ggA4vsIAIb9CAAg/wgAugAJAFQCCQD4AwkAkgUJACwHCQDGCAkAYAoJAAQMCQCeDQkAOA8JANwQCQB2EgkAEBQJAKoVCQBOFwkA6BgJAIIaCQAcHAkAth0JAFofCQD0IAkAjiIJADIkCQDMJQkAZicJAAApCQCaKgkAPiwJANgtCQByLwkAFjEJALAyCQBKNAkA5DUJAIg3CQAiOQkAvDoJAFY8CQDwPQkAlD8JAC5BCQDIQgkAbEQJAAZGCQCgRwkAOkkJAN5KCQB4TAkAEk4JAKxPCQBGUQkA6lIJAIRUCQAeVgkAwlcJAFxZCQD2WgkAkFwJACpeCQDOXwkAaGEJAAJjCQCcZAkAQGYJANpnCQB0aQkAGGsJALJsCQBMbgkA5m8JAIpxCQAkcwkAvnQJAFh2CQDydwkAlnkJADB7CQDKfAkAbn4JAAiACQCigQkAPIMJAOCECQB6hgkAFIgJAK6JCQBIiwkA7IwJAIaOCQAgkAkAxJEJAF6TCQD4lAkAkpYJADaYCQDQmQkAapsJAASdCQCengkAQqAJANyhCQB2owkAEKUJALSmCQBOqAkA6KkJAIyrCQAmrQkAwK4JAFqwCQD+sQkAmLMJADK1CQDMtgkAZrgJAAq6CQCkuwkAPr0JAOK+CQB8wAkAFsIJALDDCQBUxQkA7sYJAIjICQAiygkAvMsJAGDNCQD6zgkAlNAJADjSCQDS0wkAbNUJAAbXCQCq2AkARNoJAN7bCQB43QkAEt8JALbgCQBQ4gkA6uMJAI7lCQAo5wkAwugJAFzqCQAA7AkAmu0JADTvCQDO8AkAaPIJAAz0CQCm9QkAQPcJAOT4CQB++gkAGPwJALL9CQBW/wkA8AAKAIoCCgAkBAoAvgUKAGIHCgD8CAoAlgoKADoMCgDUDQoAbg8KAAgRCgCsEgoARhQKAOAVCgB6FwoAFBkKALgaCgBSHAoA7B0KAJAfCgAqIQoAxCIKAF4kCgACJgoAnCcKADYpCgDQKgoAdCwKAA4uCgCoLwoAQjEKANwyCgCANAoAGjYKALQ3CgBYOQoA8joKAIw8CgAmPgoAyj8KAGRBCgD+QgoAmEQKADJGCgDWRwoAcEkKAApLCgCuTAoASE4KAOJPCgB8UQoAIFMKALpUCgBUVgoA7lcKAJJZCgAsWwoAxlwKAGBeCgD6XwoAnmEKADhjCgDSZAoAbGYKABBoCgCqaQoARGsKAN5sCgCCbgoAHHAKAMpxCgBkcwoA/nQKAJh2CgAyeAoA1nkKAHB7CgAKfQoArn4KAEiACgDigQoAhoMKACqFCgDEhgoAXogKAAKKCgCciwoANo0KANCOCgBqkAoADpIKAKiTCgBClQoA5pYKAICYCgAamgoAtJsKAFidCgDyngoAjKAKACaiCgDAowoAZKUKAP6mCgCYqAoAPKoKANarCgBwrQoACq8KAK6wCgBIsgoA4rMKAHy1CgAWtwoAurgKAFS6CgDuuwoAiL0KACy/CgDGwAoAYMIKAATECgCexQoAOMcKANLICgB2ygoAEMwKAKrNCgBEzwoA3tAKAILSCgAc1AoAttUKAFrXCgD02AoAjtoKACjcCgDM3QoAZt8KAADhCgCa4goANOQKANjlCgBy5woADOkKAKbqCgBK7AoA5O0KAH7vCgAi8QoAvPIKAFb0CgDw9QoAlPcKAC75CgDI+goAYvwKAAb+CgCg/woAOgELANQCCwBuBAsAEgYLAKwHCwBGCQsA6goLAIQMCwAeDgsAuA8LAFwRCwD2EgsAkBQLACoWCwDEFwsAaBkLAAIbCwCcHAsAQB4LANofCwB0IQsADiMLALIkCwBMJgsA5icLAIApCwAaKwsAviwLAFguCwDyLwsAjDELADAzCwDKNAsAZDYLAAg4CwCiOQsAPDsLANY8CwB6PgsAFEALAK5BCwBIQwsA4kQLAIZGCwAgSAsAukkLAF5LCwD4TAsAkk4LACxQCwDQUQsAalMLAARVCwCeVgsAOFgLANxZCwB2WwsAEF0LAKpeCwBOYAsA6GELAIJjCwAmZQsAwGYLAFpoCwD0aQsAmGsLADJtCwDMbgsAZnALAApyCwCkcwsAPnULANh2CwB8eAsAFnoLALB7CwBKfQsA5H4LAIiACwAiggsAvIMLAGCFCwD6hgsAlIgLAC6KCwDSiwsAbI0LAAaPCwCgkAsAOpILAN6TCwB4lQsAEpcLAKyYCwBQmgsA6psLAISdCwAonwsAwqALAFyiCwD2owsAmqULADSnCwDOqAsAaKoLAAKsCwCmrQsAQK8LANqwCwB0sgsAGLQLALK1CwBMtwsA8LgLAIq6CwAkvAsAvr0LAGK/CwD8wAsAlsILADDECwDKxQsAbscLAAjJCwCiygsAPMwLAODNCwB6zwsAFNELALjSCwBS1AsA7NULAIbXCwAg2QsAxNoLAF7cCwD43QsAkt8LADbhCwDQ4gsAauQLAA7mCwCo5wsAQukLANzqCwCA7AsAGu4LALTvCwBO8QsA6PILAIz0CwAm9gsAwPcLAFr5CwD++gsAmPwLADL+CwDW/wsAcAEMAAoDDACkBAwAPgYMAOIHDAB8CQwAFgsMALAMDABUDgwA7g8MAIgRDAAsEwwAxhQMAGAWDAD6FwwAnhkMADgbDADSHAwAbB4MAAYgDACqIQwARCMMAN4kDAB4JgwAHCgMALYpDABQKwwA9CwMAI4uDAAoMAwAwjEMAGYzDAAANQwAmjYMADQ4DADYOQwAcjsMAAw9DACmPgwASkAMAORBDAB+QwwAGEUMALxGDABWSAwA8EkMAIpLDAAuTQwAyE4MAGJQDAD8UQwAoFMMADpVDADUVgwAblgMAAhaDACsWwwARl0MAOBeDACEYAwAHmIMALhjDABSZQwA9mYMAJBoDAAqagwAxGsMAF5tDAACbwwAnHAMADZyDADQcwwAdHUMAA53DACoeAwATHoMAOZ7DACAfQwAGn8MAL6ADABYggwA8oMMAIyFDAAmhwwAyogMAGSKDAD+iwwAoo0MADyPDADWkAwAcJIMABSUDACulQwASJcMAOKYDAB8mgwAIJwMALqdDABUnwwA7qAMAJKiDAAspAwAxqUMAGqnDAAEqQwAnqoMADisDADcrQwAdq8MABCxDACqsgwATrQMAOi1DACCtwwAHLkMALa6DABavAwA9L0MAI6/DAAowQwAzMIMAGbEDAAAxgwAmscMAD7JDADYygwAcswMABbODACwzwwAStEMAOTSDACI1AwAItYMALzXDABW2QwA8NoMAJTcDAAu3gwAyN8MAGzhDAAG4wwAoOQMADrmDADe5wwAeOkMABLrDACs7AwARu4MAOrvDACE8QwAHvMMALj0DABc9gwA9vcMAJD5DAA0+wwAzvwMAGj+DAACAA0ApgENAEADDQDaBA0AdAYNAA4IDQCyCQ0ATAsNAOYMDQCKDg0AJBANAL4RDQBYEw0A/BQNAJYWDQAwGA0AyhkNAGQbDQAIHQ0Aoh4NADwgDQDgIQ0AeiMNABQlDQCuJg0AUigNAOwpDQCGKw0AIC0NALouDQBeMA0A+DENAJIzDQA2NQ0A0DYNAGo4DQAEOg0AnjsNAEI9DQDcPg0AdkANABBCDQC0Qw0ATkUNAOhGDQCMSA0AJkoNAMBLDQBaTQ0A9E4NAJhQDQAyUg0AzFMNAGZVDQAKVw0ApFgNAD5aDQDiWw0AfF0NABZfDQCwYA0AVGINAO5jDQCIZQ0AImcNALxoDQBgag0A+msNAJRtDQA4bw0A0nANAGxyDQAGdA0AqnUNAER3DQDeeA0AeHoNABJ8DQC2fQ0AUH8NAOqADQCOgg0AKIQNAMKFDQBchw0AAIkNAJqKDQA0jA0Azo0NAGiPDQAMkQ0AppINAECUDQDklQ0AfpcNABiZDQCymg0AVpwNAPCdDQCKnw0AJKENAL6iDQBipA0A/KUNAJanDQA6qQ0A1KoNAG6sDQAIrg0ArK8NAEaxDQDgsg0AerQNABS2DQC4tw0AUrkNAOy6DQCQvA0AKr4NAMS/DQBewQ0AAsMNAJzEDQA2xg0A0McNAGrJDQAOyw0AqMwNAELODQDmzw0AgNENABrTDQC01A0AWNYNAPLXDQCM2Q0AJtsNAMDcDQBk3g0A/t8NAJjhDQA84w0A1uQNAHDmDQAK6A0ArukNAEjrDQDi7A0AfO4NABbwDQC68Q0AVPMNAO70DQCS9g0ALPgNAMb5DQBg+w0ABP0NAJ7+DQA4AA4A0gEOAHYDDgAQBQ4AqgYOAEQIDgDeCQ4AggsOABwNDgC2Dg4AWhAOAPQRDgCOEw4AKBUOAMwWDgBmGA4AABoOAJobDgA0HQ4A2B4OAHIgDgAMIg4AsCMOAEolDgDkJg4AfigOABgqDgC8Kw4AVi0OAPAuDgCUMA4ALjIOAMgzDgBiNQ4ABjcOAKA4DgA6Og4A1DsOAG49DgASPw4ArEAOAEZCDgDqQw4AhEUOAB5HDgC4SA4AXEoOAPZLDgCQTQ4AKk8OAMRQDgBoUg4AAlQOAJxVDgBAVw4A2lgOAHRaDgAOXA4Asl0OAExfDgDmYA4AgGIOABpkDgC+ZQ4AWGcOAPJoDgCWag4AMGwOAMptDgBkbw4ACHEOAKJyDgA8dA4A1nUOAHB3DgAUeQ4ArnoOAEh8DgDsfQ4Ahn8OACCBDgC6gg4AXoQOAPiFDgCShw4ALIkOAMaKDgBqjA4ABI4OAJ6PDgBCkQ4A3JIOAHaUDgAQlg4AqpcOAE6ZDgDomg4AgpwOACaeDgDAnw4AWqEOAPSiDgCYpA4AMqYOAMynDgBmqQ4AAKsOAKSsDgA+rg4A2K8OAHyxDgAWsw4AsLQOAEq2DgDutw4AiLkOACK7DgC8vA4AVr4OAPq/DgCUwQ4ALsMOAMjEDgBsxg4ABsgOAKDJDgBEyw4A3swOAHjODgAS0A4AttEOAFDTDgDq1A4AhNYOAB7YDgDC2Q4AXNsOAPbcDgCQ3g4ANOAOAM7hDgBo4w4ADOUOAKbmDgBA6A4A2ukOAH7rDgAY7Q4Asu4OAEzwDgDm8Q4AivMOACT1DgC+9g4AWPgOAPz5DgCW+w4AMP0OANT+DgBuAA8ACAIPAKIDDwA8BQ8A4AYPAHoIDwAUCg8ArgsPAFINDwDsDg8AhhAPACoSDwDEEw8AXhUPAPgWDwCcGA8ANhoPANAbDwBqHQ8ABB8PAKggDwBCIg8A3CMPAHYlDwAaJw8AtCgPAE4qDwDyKw8AjC0PACYvDwDAMA8AZDIPAP4zDwCYNQ8AMjcPAMw4DwBwOg8ACjwPAKQ9DwA+Pw8A4kAPAHxCDwAWRA8AsEUPAFRHDwDuSA8AiEoPACJMDwDGTQ8AYE8PAPpQDwCeUg8AOFQPANJVDwBsVw8ABlkPAKpaDwBEXA8A3l0PAHhfDwAcYQ8AtmIPAFBkDwD0ZQ8AjmcPAChpDwDCag8AZmwPAABuDwCabw8ANHEPAM5yDwBydA8ADHYPAKZ3DwBAeQ8A5HoPAH58DwAYfg8AvH8PAFaBDwDwgg8AioQPAC6GDwDIhw8AYokPAPyKDwCWjA8AOo4PANSPDwBukQ8ACJMPAKyUDwBGlg8A4JcPAISZDwAemw8AuJwPAFKeDwDsnw8AkKEPACqjDwDEpA8AXqYPAAKoDwCcqQ8ANqsPANqsDwB0rg8ADrAPAKixDwBMsw8A5rQPAIC2DwAauA8AtLkPAFi7DwDyvA8AjL4PACbADwDKwQ8AZMMPAP7EDwCixg8APMgPANbJDwBwyw8ACs0PAK7ODwBI0A8A4tEPAHzTDwAg1Q8AutYPAFTYDwDu2Q8AktsPACzdDwDG3g8AYOAPAATiDwCe4w8AOOUPANLmDwB26A8AEOoPAKrrDwBE7Q8A6O4PAILwDwAc8g8AwPMPAFr1DwD09g8AjvgPADL6DwDM+w8AZv0PAAD/DwCkABAAPgIQANgDEAByBRAADAcQALAIEABKChAA5AsQAH4NEAAiDxAAvBAQAFYSEAD6ExAAlBUQAC4XEADIGBAAbBoQAAYcEACgHRAAOh8QANQgEAB4IhAAEiQQAKwlEABGJxAA6igQAIQqEAAeLBAAwi0QAFwvEAD2MBAAkDIQACo0EADONRAAaDcQAAI5EACcOhAAQDwQANo9EAB0PxAAGEEQALJCEABMRBAA5kUQAIpHEAAkSRAAvkoQAFhMEADyTRAAlk8QADBREADKUhAAZFQQAAhWEACiVxAAPFkQAOBaEAB6XBAAFF4QAK5fEABSYRAA7GIQAIZkEAAgZhAAxGcQAF5pEAD4ahAAkmwQADZuEADQbxAAanEQAARzEACedBAAQnYQANx3EAB2eRAAEHsQALR8EABOfhAA6H8QAIyBEAAmgxAAwIQQAFqGEAD+hxAAmIkQADKLEADMjBAAcI4QAAqQEACkkRAAPpMQANiUEAB8lhAAFpgQALCZEABUmxAA7pwQAIieEAAioBAAvKEQAGCjEAD6pBAAlKYQADioEADSqRAAbKsQAAatEACqrhAARLAQAN6xEAB4sxAAErUQALa2EABQuBAA6rkQAIS7EAAovRAAwr4QAFzAEAAAwhAAmsMQADTFEADOxhAAaMgQAAzKEACmyxAAQM0QANrOEAB+0BAAGNIQALLTEABW1RAA8NYQAIrYEAAk2hAAyNsQAGLdEAD83hAAluAQADDiEADU4xAAbuUQAAjnEACi6BAARuoQAODrEAB67RAAHu8QALjwEABS8hAA7PMQAIb1EAAq9xAAxPgQAF76EAD4+xAAnP0QADb/EADQABEAdAIRAA4EEQCoBREAQgcRANwIEQCAChEAGgwRALQNEQBYDxEA8hARAIwSEQAmFBEAyhURAGQXEQD+GBEAmBoRADIcEQDWHREAcB8RAAohEQCuIhEASCQRAOIlEQB8JxEAICkRALoqEQBULBEA7i0RAIgvEQAsMREAxjIRAGA0EQAENhEAnjcRADg5EQDSOhEAdjwRABA+EQCqPxEAREERAN5CEQCCRBEAHEYRALZHEQBaSREA9EoRAI5MEQAoThEAzE8RAGZREQAAUxEAmlQRADRWEQDYVxEAclkRAAxbEQCwXBEASl4RAORfEQB+YREAImMRALxkEQBWZhEA8GcRAIppEQAuaxEAyGwRAGJuEQAGcBEAoHERADpzEQDUdBEAeHYRABJ4EQCseREARnsRAOB8EQCEfhEAHoARALiBEQBcgxEA9oQRAJCGEQAqiBEAzokRAGiLEQACjREAnI4RADaQEQDakREAdJMRAA6VEQColhEATJgRAOaZEQCAmxEAJJ0RAL6eEQBYoBEA8qERAIyjEQAwpREAyqYRAGSoEQD+qREAoqsRADytEQDWrhEAcLARAB6yEQC4sxEAXLURAPa2EQCQuBEAKroRAM67EQBovREAAr8RAJzAEQBAwhEA2sMRAHTFEQAOxxEAqMgRAEzKEQDmyxEAgM0RABrPEQC+0BEAWNIRAPLTEQCW1REAMNcRAMrYEQBk2hEA/tsRAKLdEQA83xEA1uARAHDiEQAU5BEAruURAEjnEQDs6BEAhuoRACDsEQC67REAVO8RAPjwEQCS8hEALPQRAMb1EQBq9xEABPkRAJ76EQBC/BEA3P0RAHb/EQAQARIAqgISAE4EEgDoBRIAggcSABwJEgDAChIAWgwSAPQNEgCYDxIAMhESAMwSEgBmFBIAABYSAKQXEgA+GRIA2BoSAHIcEgAWHhIAsB8SAEohEgDuIhIAiCQSACImEgC8JxIAVikSAPoqEgCULBIALi4SAMgvEgBsMRIABjMSAKA0EgBENhIA3jcSAHg5EgASOxIArDwSAFA+EgDqPxIAhEESAChDEgDCRBIAXEYSAPZHEgCQSRIANEsSAM5MEgBoThIAAlASAKZREgBAUxIA2lQSAH5WEgAYWBIAslkSAExbEgDmXBIAil4SACRgEgC+YRIAWGMSAPxkEgCWZhIAMGgSANRpEgBuaxIACG0SAKJuEgA8cBIA4HESAHpzEgAUdRIArnYSAFJ4EgDseRIAhnsSACp9EgDEfhIAXoASAPiBEgCcgxIANoUSANCGEgBqiBIABIoSAKiLEgBCjRIA3I4SAHaQEgAakhIAtJMSAE6VEgDylhIAjJgSACaaEgDAmxIAWp0SAP6eEgCYoBIAMqISAMyjEgBwpRIACqcSAKSoEgBIqhIA4qsSAHytEgAWrxIAurASAFSyEgDusxIAiLUSACK3EgDGuBIAYLoSAPq7EgCUvRIAOL8SANLAEgBswhIAEMQSAKrFEgBExxIA3sgSAHjKEgAczBIAts0SAFrPEgD00BIAjtISACjUEgDC1RIAXNcSAADZEgCa2hIANNwSAM7dEgBy3xIADOESAKbiEgBK5BIA5OUSAH7nEgAY6RIAvOoSAFbsEgDw7RIAiu8SAC7xEgDI8hIAYvQSAPz1EgCW9xIAOvkSANT6EgBu/BIACP4SAKz/EgBGARMA4AITAIQEEwAeBhMAuAcTAFIJEwDsChMAkAwTACoOEwDEDxMAXhETAAITEwCcFBMANhYTANoXEwB0GRMADhsTAKgcEwBCHhMA5h8TAIAhEwAaIxMAtCQTAFgmEwDyJxMAjCkTADArEwDKLBMAZC4TAP4vEwCiMRMAPDMTANY0EwBwNhMACjgTAK45EwBIOxMA4jwTAIY+EwAgQBMAukETAFRDEwD4RBMAkkYTACxIEwDGSRMAYEsTAARNEwCeThMAOFATANJREwB2UxMAEFUTAKpWEwBEWBMA6FkTAIJbEwAcXRMAtl4TAFpgEwD0YRMAjmMTADJlEwDMZhMAZmgTAABqEwCkaxMAPm0TANhuEwBycBMADHITALBzEwBKdRMA5HYTAIh4EwAiehMAvHsTAFZ9EwDwfhMAlIATAC6CEwDIgxMAbIUTAAaHEwCgiBMAOooTANSLEwB4jRMAEo8TAKyQEwBGkhMA6pMTAISVEwAelxMAuJgTAFyaEwD2mxMAkJ0TACqfEwDOoBMAaKITAAKkEwCcpRMAQKcTANqoEwB0qhMAGKwTALKtEwBMrxMA5rATAICyEwAktBMAvrUTAFi3EwDyuBMAlroTADC8EwDKvRMAbr8TAAjBEwCiwhMAPMQTANbFEwB6xxMAFMkTAK7KEwBIzBMA7M0TAIbPEwAg0RMAxNITAF7UEwD41RMAktcTADbZEwDQ2hMAatwTAATeEwCe3xMAQuETANziEwB25BMAEOYTALTnEwBO6RMA6OoTAIzsEwAm7hMAwO8TAFrxEwD08hMAmPQTADL2EwDM9xMAZvkTAAr7EwCk/BMAPv4TAOL/EwB8ARQAFgMUALAEFABKBhQA7gcUAIgJFAAiCxQAxgwUAGAOFAD6DxQAlBEUAC4TFADSFBQAbBYUAAYYFACqGRQARBsUAN4cFAB4HhQAEiAUALYhFABQIxQA6iQUAIQmFAAoKBQAwikUAFwrFAD2LBQAmi4UADQwFADOMRQAcjMUAAw1FACmNhQAQDgUANo5FAB+OxQAGD0UALI+FABMQBQA8EEUAIpDFAAkRRQAyEYUAGJIFAD8SRQAlksUADBNFADUThQAblAUAAhSFACiUxQARlUUAOBWFAB6WBQAHloUALhbFABSXRQA7F4UAJBgFAAqYhQAxGMUAF5lFAD4ZhQAnGgUADZqFADQaxQAdG0UAA5vFACocBQAQnIUAOZzFACAdRQAGncUALR4FABOehQA8nsUAIx9FAAmfxQAyoAUAGSCFAD+gxQAmIUUADyHFADWiBQAcIoUAAqMFACkjRQASI8UAOKQFAB8khQAFpQUALqVFABUlxQA7pgUAJKaFAAsnBQAxp0UAGCfFAD6oBQAnqIUADikFADSpRQAbKcUABCpFACqqhQARKwUAOitFACCrxQAHLEUALayFABQtBQA9LUUAI63FAAouRQAwroUAGa8FAAAvhQAmr8UAD7BFADYwhQAcsQUAAzGFACmxxQASskUAOTKFAB+zBQAGM4UALzPFABW0RQA8NIUAJTUFAAu1hQAyNcUAGLZFAD82hQAoNwUADreFADU3xQAbuEUABLjFACs5BQARuYUAOrnFACE6RQAHusUALjsFABS7hQA9u8UAJDxFAAq8xQAxPQUAGj2FAAC+BQAnPkUAED7FADa/BQAdP4UAA4AFQCoARUATAMVAOYEFQCABhUAGggVAL4JFQBYCxUA8gwVAJYOFQAwEBUAyhEVAGQTFQD+FBUAohYVADwYFQDWGRUAcBsVABQdFQCuHhUASCAVAOwhFQCGIxUAICUVALomFQBUKBUA+CkVAJIrFQAsLRUAxi4VAGowFQAEMhUAnjMVAEI1FQDcNhUAdjgVABA6FQCqOxUATj0VAOg+FQCCQBUAHEIVAMBDFQBaRRUA9EYVAJhIFQAyShUAzEsVAGZNFQAATxUApFAVAD5SFQDYUxUAclUVABZXFQCwWBUASloVAO5bFQCIXRUAIl8VALxgFQBgYhUA+mMVAJRlFQAuZxUA0mgVAGxqFQAGbBUAoG0VADpvFQDecBUAeHIVABJ0FQCsdRUAUHcVAOp4FQCEehUAHnwVAMJ9FQBcfxUA9oAVAJqCFQA0hBUAzoUVAGiHFQACiRUApooVAECMFQDajRUAdI8VABiRFQCykhUATJQVAPCVFQCKlxUAJJkVAL6aFQBYnBUA/J0VAJafFQAwoRUAyqIVAG6kFQAIphUAoqcVAEapFQDgqhUAeqwVABSuFQCurxUAUrEVAOyyFQCGtBUAILYVAMS3FQBeuRUA+LoVAJK8FQA2vhUA0L8VAGrBFQAOwxUAqMQVAELGFQDcxxUAdskVABrLFQC0zBUATs4VAOjPFQCM0RUAJtMVAMDUFQBk1hUA/tcVAJjZFQAy2xUA1twVAHDeFQAK4BUApOEVAEjjFQDi5BUAfOYVABboFQCw6RUAVOsVAO7sFQCI7hUAIvAVAMbxFQBg8xUA+vQVAJ72FQA4+BUA0vkVAGz7FQAG/RUAqv4VAEQAFgDeARYAeAMWABwFFgC2BhYAUAgWAPQJFgCOCxYAKA0WAMIOFgBcEBYAABIWAJoTFgA0FRYAzhYWAHIYFgAMGhYAphsWAEodFgDkHhYAfiAWABgiFgCyIxYAViUWAPAmFgCKKBYAJCoWAMgrFgBiLRYA/C4WAKAwFgA6MhYA1DMWAG41FgAINxYArDgWAEY6FgDgOxYAej0WAB4/FgC4QBYAUkIWAOxDFgCQRRYAKkcWAMRIFgBoShYAAkwWAJxNFgA2TxYA0FAWAHRSFgAOVBYAqFUWAEJXFgDmWBYAgFoWABpcFgC+XRYAWF8WAPJgFgCMYhYAJmQWAMplFgBkZxYA/mgWAJhqFgA8bBYA1m0WAHBvFgAUcRYArnIWAEh0FgDidRYAfHcWACB5FgC6ehYAVHwWAO59FgCSfxYALIEWAMaCFgBqhBYABIYWAJ6HFgA4iRYA3IoWAHaMFgAQjhYAqo8WAESRFgDokhYAgpQWAByWFgC2lxYAWpkWAPSaFgCOnBYAMp4WAMyfFgBmoRYAAKMWAJqkFgA+phYA2KcWAHKpFgAMqxYAsKwWAEquFgDkrxYAiLEWACKzFgC8tBYAVrYWAPC3FgCUuRYALrsWAMi8FgBivhYABsAWAKDBFgA6wxYA3sQWAHjGFgASyBYArMkWAEbLFgDqzBYAhM4WAB7QFgC40RYAXNMWAPbUFgCQ1hYANNgWAM7ZFgBo2xYAAt0WAJzeFgBA4BYA2uEWAHTjFgAO5RYAsuYWAEzoFgDm6RYAiusWACTtFgC+7hYAWPAWAPLxFgCW8xYAMPUWAMr2FgBk+BYACPoWAKL7FgA8/RYA4P4WAHoAFwAUAhcArgMXAEgFFwDsBhcAhggXACAKFwC6CxcAXg0XAPgOFwCSEBcANhIXANATFwBqFRcABBcXAJ4YFwBCGhcA3BsXAHYdFwAQHxcAtCAXAE4iFwDoIxcAjCUXACYnFwDAKBcAWioXAP4rFwCYLRcAMi8XAMwwFwBwMhcACjQXAKQ1FwA+NxcA2DgXAHw6FwAWPBcAsD0XAFQ/FwDuQBcAiEIXACJEFwC8RRcAYEcXAPpIFwCUShcALkwXANJNFwBsTxcABlEXAKBSFwBEVBcA3lUXAHhXFwASWRcAtloXAFBcFwDqXRcAhF8XAChhFwDCYhcAXGQXAABmFwCaZxcANGkXAM5qFwBobBcADG4XAKZvFwBAcRcA2nIXAH50FwAYdhcAsncXAFZ5FwDwehcAinwXACR+FwC+fxcAYoEXAPyCFwCWhBcAMIYXANSHFwBuiRcACIsXAKyMFwBGjhcA4I8XAHqRFwAUkxcAuJQXAFKWFwDslxcAhpkXACqbFwDEnBcAXp4XAPifFwCcoRcANqMXANCkFwB0phcADqgXAKipFwBCqxcA3KwXAICuFwAasBcAtLEXAFizFwDytBcAjLYXACa4FwDAuRcAZLsXAP68FwCYvhcAMsAXANbBFwBwwxcACsUXAK7GFwBIyBcA4skXAHzLFwAWzRcAus4XAFTQFwDu0RcAiNMXACzVFwDG1hcAYNgXAATaFwCe2xcAON0XANLeFwBs4BcAEOIXAKrjFwBE5RcA3uYXAILoFwAc6hcAtusXAFrtFwD07hcAjvAXACjyFwDC8xcAZvUXAAD3FwCa+BcANPoXANj7FwBy/RcADP8XALAAGABKAhgA5AMYAH4FGAAYBxgAvAgYAFYKGADwCxgAlA0YAC4PGADIEBgAYhIYAPwTGACgFRgAOhcYANQYGABuGhgAEhwYAKwdGABGHxgA6iAYAIQiGAAeJBgAuCUYAFInGAD2KBgAkCoYACosGADOLRgAaC8YAAIxGACcMhgANjQYANo1GAB0NxgADjkYAKg6GABCPBgA5j0YAIA/GAAkQRgAvkIYAFhEGADyRRgAjEcYADBJGADKShgAZEwYAP5NGACiTxgAPFEYANZSGAB6VBgAFFYYAK5XGABIWRgA4loYAIZcGAAgXhgAul8YAFRhGAD4YhgAkmQYACxmGADQZxgAamkYAARrGACebBgAOG4YANxvGAB2cRgAEHMYAKp0GABOdhgA6HcYAIJ5GAAmexgAwHwYAFp+GAD0fxgAjoEYADKDGADMhBgAZoYYAACIGACkiRgAPosYANiMGAB8jhgAFpAYALCRGABKkxgA5JQYAIiWGAAimBgAvJkYAFabGAD6nBgAlJ4YAC6gGADIoRgAbKMYAAalGACgphgAOqgYAN6pGAB4qxgAEq0YAKyuGABQsBgA6rEYAISzGAAotRgAwrYYAFy4GAD2uRgAkLsYADS9GADOvhgAaMAYAALCGACmwxgAQMUYANrGGAB+yBgAGMoYALLLGABMzRgA5s4YAIrQGAAk0hgAvtMYAFjVGADy1hgAltgYADDaGADU2xgAbt0YAAjfGACi4BgAPOIYAODjGAB65RgAFOcYAK7oGABS6hgA7OsYAIbtGAAg7xgAxPAYAF7yGAD48xgAkvUYADb3GADQ+BgAavoYABj8GAC8/RgAYP8YAPoAGQCeAhkAOAQZANwFGQB2BxkAEAkZAKoKGQBODBkA8g0ZAIwPGQAwERkAyhIZAGQUGQD+FRkAohcZADwZGQDWGhkAehwZABQeGQCuHxkASCEZAOIiGQCGJBkAICYZALonGQBUKRkA+CoZAJIsGQAsLhkA0C8ZAGoxGQAEMxkAnjQZADg2GQDcNxkAdjkZABA7GQCqPBkATj4ZAOg/GQCCQRkAJkMZAMBEGQBaRhkA9EcZAI5JGQAySxkAzEwZAGZOGQAAUBkApFEZAD5TGQDYVBkAclYZABZYGQCwWRkASlsZAO5cGQCIXhkAImAZALxhGQBWYxkA+mQZAJRmGQAuaBkAyGkZAGxrGQAGbRkAoG4ZAERwGQDecRkAeHMZABJ1GQCsdhkAUHgZAOp5GQCEexkAHn0ZAMJ+GQBcgBkA9oEZAJCDGQA0hRkAzoYZAGiIGQACihkAposZAECNGQDajhkAdJAZABiSGQCykxkATJUZAOaWGQCKmBkAJJoZAL6bGQBYnRkA/J4ZAJagGQAwohkAyqMZAG6lGQAIpxkAoqgZAEaqGQDgqxkAeq0ZABSvGQCusBkAUrIZAOyzGQCGtRkAILcZAMS4GQBeuhkA+LsZAJy9GQA2vxkA0MAZAGrCGQAExBkAqMUZAELHGQDcyBkAdsoZABrMGQC0zRkATs8ZAPLQGQCM0hkAJtQZAMDVGQBa1xkA/tgZAJjaGQAy3BkA1t0ZAHDfGQAK4RkApOIZAD7kGQDi5RkAfOcZABbpGQCw6hkASuwZAO7tGQCI7xkALPEZAMbyGQBg9BkA+vUZAJT3GQA4+RkA0voZAGz8GQAG/hkAqv8ZAEQBGgDeAhoAggQaABwGGgC2BxoAUAkaAOoKGgCODBoAKA4aAMIPGgBcERoA9hIaAJoUGgA0FhoA2BcaAHIZGgAMGxoAphwaAEAeGgDkHxoAfiEaABgjGgCyJBoAViYaAPAnGgCKKRoALisaAMgsGgBiLhoA/C8aAJYxGgA6MxoA1DQaAG42GgAIOBoArDkaAEY7GgDgPBoAhD4aAB5AGgC4QRoAUkMaAOxEGgCQRhoAKkgaAMRJGgBeSxoAAk0aAJxOGgA2UBoA2lEaAHRTGgAOVRoAqFYaAEJYGgDmWRoAgFsaABpdGgC+XhoAWGAaAPJhGgCMYxoAJmUaAMpmGgBkaBoA/mkaAJhrGgAybRoA1m4aAHBwGgAUchoArnMaAEh1GgDidhoAfHgaACB6GgC6exoAVH0aAO5+GgCSgBoALIIaAMaDGgBghRoABIcaAJ6IGgA4ihoA0osaAHaNGgAQjxoAqpAaAESSGgDokxoAgpUaAByXGgC2mBoAWpoaAPSbGgCOnRoAKJ8aAMygGgBmohoAAKQaAJqlGgA+pxoA2KgaAHKqGgAMrBoAsK0aAEqvGgDksBoAiLIaACK0GgC8tRoAVrcaAPC4GgCUuhoALrwaAMi9GgBivxoABsEaAKDCGgA6xBoA1MUaAHjHGgASyRoArMoaAEbMGgDqzRoAjs8aADLRGgDM0hoAZtQaAADWGgCk1xoAPtkaANjaGgBy3BoAFt4aALDfGgBK4RoA5OIaAH7kGgAi5hoAvOcaAFbpGgD66hoAlOwaAC7uGgDI7xoAYvEaAAbzGgCg9BoAOvYaANT3GgBu+RoAEvsaAKz8GgBQ/hoA6v8aAIQBGwAeAxsAuAQbAFwGGwD2BxsAkAkbACoLGwDODBsAaA4bAAIQGwCcERsAQBMbANoUGwB0FhsAGBgbALIZGwBMGxsA5hwbAIAeGwAkIBsAviEbAFgjGwDyJBsAliYbADAoGwDKKRsAbisbAAgtGwCiLhsAPDAbANYxGwB6MxsAFDUbAK42GwBIOBsA7DkbAIY7GwAgPRsAuj4bAF5AGwD4QRsAkkMbADZFGwDQRhsAakgbAARKGwCeSxsAQk0bANxOGwB2UBsAGlIbALRTGwBOVRsA6FYbAIJYGwAmWhsAwFsbAFpdGwD0XhsAjmAbADJiGwDMYxsAZmUbAApnGwCkaBsAPmobAOJrGwB8bRsAFm8bALBwGwBKchsA7nMbAIh1GwAidxsAvHgbAFZ6GwD6exsAlH0bAC5/GwDSgBsAbIIbAAaEGwCghRsARIcbAN6IGwB4ihsAEowbALaNGwBQjxsA6pAbAISSGwAolBsAwpUbAFyXGwAAmRsAmpobADScGwDOnRsAaJ8bAAyhGwCmohsAQKQbANqlGwB+pxsAGKkbALKqGwBMrBsA8K0bAIqvGwAksRsAyLIbAGK0GwD8tRsAlrcbADC5GwDUuhsAbrwbAAi+GwCivxsAPMEbAODCGwB6xBsAFMYbALjHGwBSyRsA7MobAIbMGwAqzhsAxM8bAF7RGwD40hsAnNQbADbWGwDQ1xsAatkbAATbGwCo3BsAQt4bANzfGwCA4RsAGuMbALTkGwBO5hsA8ucbAIzpGwAm6xsAwOwbAGTuGwD+7xsAmPEbADzzGwDW9BsAcPYbAAr4GwCk+RsASPsbAOL8GwB8/hsAFgAcALoBHABUAxwA7gQcAJIGHAAsCBwAxgkcAGALHAD6DBwAng4cADgQHADSERwAbBMcAAYVHACqFhwARBgcAOgZHACCGxwAHB0cALYeHABQIBwA9CEcAI4jHAAoJRwAwiYcAGYoHAAAKhwAmiscADQtHADOLhwAcjAcAAwyHACwMxwASjUcAOQ2HAB+OBwAGDocALw7HABWPRwA8D4cAIpAHAAuQhwAyEMcAGJFHAD8RhwAoEgcADpKHADUSxwAbk0cABJPHACsUBwARlIcAOBTHACEVRwAHlccALhYHABSWhwA9lscAJBdHAAqXxwAzmAcAGhiHAACZBwAnGUcADZnHADaaBwAdGocAA5sHACobRwAQm8cAOZwHACAchwAJHQcAL51HABYdxwA8ngcAIx6HAAwfBwAyn0cAGR/HAD+gBwAmIIcADyEHADWhRwAeoccABSJHACuihwASIwcAOKNHACGjxwAIJEcALqSHABelBwA+JUcAJKXHAAsmRwA0JocAGqcHAAEnhwAnp8cAEKhHADcohwAdqQcABCmHAC0pxwATqkcAOiqHACCrBwAHK4cAMCvHABasRwA9LIcAI60HAAythwAzLccAGa5HAAAuxwApLwcAD6+HADYvxwAcsEcABbDHACwxBwASsYcAOTHHACIyRwAIsscALzMHABgzhwA+s8cAJTRHAAu0xwAyNQcAGzWHAAG2BwAoNkcADrbHADe3BwAeN4cABLgHAC24RwAUOMcAOrkHACE5hwAHugcAMLpHABc6xwA9uwcAJDuHAAq8BwAzvEcAGjzHAAM9RwApvYcAED4HADa+RwAdPscABj9HACy/hwATAAdAOYBHQCKAx0AJAUdAL4GHQBYCB0A/AkdAJYLHQAwDR0A1A4dAG4QHQAIEh0AohMdADwVHQDgFh0AehgdABQaHQCuGx0ASB0dAOweHQCGIB0AKiIdAMQjHQBeJR0A+CYdAJIoHQA2Kh0A0CsdAGotHQAELx0AnjAdAEIyHQDcMx0AdjUdABo3HQC0OB0ATjodAOg7HQCMPR0AJj8dAMBAHQBaQh0A9EMdAJhFHQAyRx0A1kgdAHBKHQAKTB0ApE0dAD5PHQDiUB0AfFIdABZUHQCwVR0ASlcdAO5YHQCIWh0ALFwdAMZdHQBgXx0A+mAdAJRiHQA4ZB0A0mUdAGxnHQAGaR0AqmodAERsHQDebR0AeG8dABxxHQC2ch0AUHQdAOp1HQCOdx0AKHkdAMJ6HQBcfB0AAH4dAJp/HQA0gR0AzoIdAGiEHQAMhh0ApocdAEqJHQDkih0AfowdABiOHQCyjx0AVpEdAPCSHQCKlB0AJJYdAL6XHQBimR0A/JodAKCcHQA6nh0A1J8dAG6hHQAIox0ArKQdAEamHQDgpx0AeqkdABSrHQC4rB0AUq4dAOyvHQCQsR0AKrMdAMS0HQBeth0AArgdAJy5HQA2ux0A0LwdAHS+HQAOwB0AqMEdAELDHQDmxB0AgMYdABrIHQC+yR0AWMsdAPLMHQCMzh0AJtAdAMrRHQBk0x0A/tQdAJjWHQAy2B0A1tkdAHDbHQAU3R0Art4dAEjgHQDi4R0AfOMdACDlHQC65h0AVOgdAO7pHQCS6x0ALO0dAMbuHQBg8B0ABPIdAJ7zHQA49R0A0vYdAHb4HQAQ+h0AqvsdAET9HQDo/h0AggAeABwCHgC2Ax4AWgUeAPQGHgCOCB4AMgoeAMwLHgBmDR4AAA8eAJoQHgA+Eh4A2BMeAHIVHgAMFx4AphgeAEoaHgDkGx4AiB0eACIfHgC8IB4AViIeAPAjHgCUJR4ALiceAMgoHgBiKh4ABiweAKAtHgA6Lx4A1DAeAHgyHgASNB4ArDUeAFA3HgDqOB4AhDoeAB48HgC4PR4AXD8eAPZAHgCQQh4AKkQeAMRFHgBoRx4AAkkeAKZKHgBATB4A2k0eAHRPHgAOUR4AslIeAExUHgDmVR4AgFceABpZHgC+Wh4AWFweAPJdHgCWXx4AMGEeAMpiHgBkZB4ACGYeAKJnHgA8aR4A1moeAHBsHgAUbh4Arm8eAEhxHgDsch4AhnQeACB2HgC6dx4AXnkeAPh6HgCSfB4ALH4eANB/HgBqgR4ABIMeAJ6EHgBChh4A3IceAHaJHgAaix4AtIweAE6OHgDojx4AgpEeACaTHgDAlB4AWpYeAPSXHgCOmR4AMpseAMycHgBwnh4ACqAeAKShHgA+ox4A2KQeAHymHgAWqB4AsKkeAEqrHgDurB4AiK4eACKwHgC8sR4AYLMeAPq0HgCUth4AOLgeANK5HgBsux4ABr0eAKC+HgBEwB4A3sEeAHjDHgASxR4ArMYeAFDIHgDqyR4AhMseACjNHgDCzh4AXNAeAPbRHgCa0x4ANNUeAM7WHgBo2B4AAtoeAKbbHgBA3R4A2t4eAH7gHgAY4h4AsuMeAEzlHgDw5h4AiugeACTqHgC+6x4AYu0eAPzuHgCW8B4AMPIeANTzHgBu9R4ACPceAKL4HgBG+h4A4PseAHr9HgAU/x4AuAAfAFICHwDsAx8AhgUfACoHHwDECB8AXgofAPgLHwCcDR8ANg8fANAQHwBqEh8ADhQfAKgVHwBCFx8A5hgfAIAaHwAaHB8AtB0fAE4fHwDyIB8AjCIfACYkHwDAJR8AWicfAP4oHwCYKh8APCwfANYtHwBwLx8ACjEfAKQyHwBINB8A4jUfAHw3HwAWOR8AujofAFQ8HwDuPR8AiD8fACxBHwDGQh8AYEQfAPpFHwCeRx8AOEkfANJKHwBsTB8ABk4fAKpPHwBEUR8A3lIfAIJUHwAcVh8AtlcfAFBZHwD0Wh8AjlwfACheHwDCXx8AZmEfAABjHwCaZB8ANGYfAM5nHwByaR8ADGsfALBsHwBKbh8A5G8fAH5xHwAYcx8AvHQfAFZ2HwDwdx8AinkfACR7HwDIfB8AYn4fAAaAHwCggR8AOoMfANSEHwBuhh8AEogfAKyJHwBGix8A4IwfAHqOHwAekB8AuJEfAFKTHwD2lB8AkJYfACqYHwDEmR8AaJsfAAKdHwCcnh8ANqAfANqhHwB0ox8ADqUfAKimHwBMqB8A5qkfAICrHwAarR8Avq4fAFiwHwDysR8AjLMfADC1HwDKth8AZLgfAP65HwCYux8APL0fANa+HwBwwB8AFMIfAK7DHwBIxR8A4sYfAIbIHwAgyh8AussfAFTNHwD4zh8AktAfACzSHwDG0x8AatUfAATXHwCe2B8AONofANzbHwB23R8AEN8fALTgHwBO4h8A6OMfAILlHwAc5x8AwOgfAFrqHwD06x8Aju0fACjvHwDM8B8AZvIfAAr0HwCk9R8APvcfANj4HwBy+h8AFvwfALD9HwBK/x8A5AAgAH4CIAAiBCAAvAUgAGAHIAD6CCAAlAogAC4MIADIDSAAbA8gAAYRIACgEiAAOhQgANQVIAB4FyAAEhkgALYaIABQHCAA6h0gAIQfIAAeISAAwiIgAFwkIAD2JSAAkCcgACopIADOKiAAaCwgAAwuIACmLyAAQDEgANoyIAB+NCAAGDYgALI3IABMOSAA5jogAIo8IAAkPiAAvj8gAFhBIAD8QiAAlkQgADBGIADURyAAeEkgABJLIACsTCAARk4gAOpPIACEUSAAKFMgAMxUIABmViAAAFggAJpZIAA+WyAA2FwgAHxeIAAWYCAAsGEgAEpjIADkZCAAiGYgACJoIAC8aSAAVmsgAPpsIACUbiAALnAgAMhxIABscyAABnUgAKB2IAA6eCAA1HkgAHh7IAASfSAAtn4gAFCAIADqgSAAhIMgAB6FIADChiAAXIggAPaJIACQiyAANI0gAM6OIABokCAAApIgAKaTIABAlSAA2pYgAHSYIAAYmiAAspsgAEydIADmniAAiqAgACSiIAC+oyAAWKUgAPKmIACWqCAAMKogANSrIABurSAACK8gAKKwIAA8siAA4LMgAHq1IAAUtyAArrggAEi6IADsuyAAhr0gACC/IADEwCAAXsIgAPjDIACSxSAALMcgANDIIABqyiAADswgAKjNIABCzyAA3NAgAHbSIAAa1CAAtNUgAE7XIADo2CAAgtogACbcIADA3SAAWt8gAP7gIACY4iAAMuQgAMzlIABw5yAACukgAKTqIAA+7CAA2O0gAHzvIAAW8SAAsPIgAFT0IADu9SAAiPcgACL5IADG+iAAYPwgAPr9IACU/yAALgEhANICIQBsBCEABgYhAKoHIQBECSEA3gohAHgMIQAcDiEAtg8hAFARIQDqEiEAjhQhACgWIQDCFyEAZhkhAAAbIQCaHCEANB4hAM4fIQByISEADCMhAKYkIQBAJiEA2ichAH4pIQAYKyEAvCwhAFYuIQDwLyEAijEhACQzIQDINCEAYjYhAPw3IQCWOSEAMDshANQ8IQBuPiEACEAhAKxBIQBGQyEA4EQhAHpGIQAeSCEAuEkhAFJLIQDsTCEAkE4hACpQIQDEUSEAXlMhAPhUIQCcViEANlghANpZIQB0WyEADl0hAKheIQBCYCEA5mEhAIBjIQAaZSEAtGYhAE5oIQDyaSEAjGshACZtIQDKbiEAZHAhAP5xIQCYcyEAPHUhANZ2IQBweCEACnohAK57IQBIfSEA4n4hAHyAIQAWgiEAuoMhAFSFIQD4hiEAkoghACyKIQDGiyEAYI0hAASPIQCekCEAOJIhANKTIQBslSEAEJchAKqYIQBOmiEA6JshAIKdIQAcnyEAtqAhAFqiIQD0oyEAjqUhACinIQDCqCEAZqohAACsIQCarSEAPq8hANiwIQBysiEADLQhALC1IQBKtyEA5LghAH66IQAivCEAvL0hAFa/IQDwwCEAlMIhAC7EIQDIxSEAYschAAbJIQCgyiEAOswhANTNIQB4zyEAEtEhAKzSIQBG1CEA4NUhAITXIQAe2SEAwtohAFzcIQD23SEAkN8hACrhIQDO4iEAaOQhAALmIQCc5yEANukhANrqIQB07CEAGO4hALLvIQBM8SEA5vIhAID0IQAk9iEAvvchAFj5IQDy+iEAjPwhADD+IQDK/yEAZAEiAAgDIgCsBCIARgYiAOoHIgCECSIAHgsiALgMIgBcDiIAABAiAJoRIgA+EyIA2BQiAHIWIgAMGCIAsBkiAEobIgDuHCIAkh4iACwgIgDGISIAYCMiAAQlIgCeJiIAOCgiANwpIgB2KyIAEC0iAKouIgBEMCIA6DEiAIIzIgAcNSIAtjYiAFo4IgD0OSIAjjsiACg9IgDMPiIAZkAiAABCIgCaQyIAPkUiANhGIgBySCIADEoiAKZLIgBKTSIA5E4iAIhQIgAiUiIAvFMiAFZVIgDwViIAlFgiAC5aIgDIWyIAYl0iAPxeIgCgYCIAOmIiANRjIgB4ZSIAEmciAKxoIgBGaiIA6msiAIRtIgAebyIAuHAiAFJyIgD2cyIAkHUiACp3IgDOeCIAaHoiAAJ8IgCcfSIAQH8iANqAIgB0giIADoQiALKFIgBMhyIA5ogiAICKIgAkjCIAvo0iAFiPIgDykCIAlpIiADCUIgDKlSIAZJciAAiZIgCimiIAPJwiANadIgB6nyIAFKEiAK6iIgBIpCIA7KUiAIanIgAgqSIAuqoiAFSsIgD4rSIAkq8iADaxIgDQsiIAarQiAAS2IgCetyIAQrkiANy6IgB2vCIAEL4iAKq/IgBOwSIA6MIiAILEIgAmxiIAwMciAFrJIgD0yiIAmMwiADLOIgDMzyIAZtEiAADTIgCk1CIAPtYiANjXIgB82SIAFtsiALDcIgBK3iIA7t8iAIjhIgAi4yIAvOQiAGDmIgD65yIAlOkiAC7rIgDI7CIAbO4iAAbwIgCq8SIARPMiAN70IgB49iIAEvgiALb5IgBQ+yIA6vwiAIT+IgAeACMAwgEjAFwDIwD2BCMAmgYjADQIIwDOCSMAaAsjAAwNIwCmDiMAQBAjANoRIwB+EyMAGBUjALIWIwBMGCMA5hkjAIobIwAkHSMAyB4jAGIgIwD8ISMAliMjADAlIwDUJiMAbigjAAgqIwCiKyMAPC0jAOAuIwB6MCMAFDIjALgzIwBSNSMA7DYjAIY4IwAqOiMAxDsjAF49IwD4PiMAnEAjADZCIwDQQyMAakUjAARHIwCoSCMAQkojANxLIwCATSMAGk8jALRQIwBOUiMA8lMjAIxVIwAmVyMAwFgjAGRaIwD+WyMAmF0jADJfIwDMYCMAcGIjAApkIwCuZSMASGcjAOJoIwB8aiMAFmwjALptIwBUbyMA7nAjAIhyIwAidCMAxnUjAGB3IwD6eCMAnnojADh8IwDSfSMAbH8jAAaBIwCqgiMARIQjAN6FIwCChyMAHIkjALaKIwBQjCMA9I0jAI6PIwAokSMAwpIjAGaUIwAAliMAmpcjADSZIwDOmiMAcpwjAAyeIwCmnyMASqEjAOSiIwB+pCMAGKYjALynIwBWqSMA8KojAIqsIwAuriMAyK8jAGKxIwD8siMAlrQjADq2IwDUtyMAeLkjABK7IwCsvCMARr4jAOC/IwCEwSMAHsMjALjEIwBSxiMA7McjAJDJIwAqyyMAxMwjAGjOIwAC0CMAnNEjADbTIwDa1CMAdNYjAA7YIwCo2SMAQtsjAObcIwCA3iMAGuAjAL7hIwBY4yMA8uQjAJbmIwAw6CMAyukjAGTrIwD+7CMAou4jADzwIwDW8SMAcPMjABT1IwCu9iMASPgjAOL5IwCG+yMAIP0jALr+IwBUACQA+AEkAJIDJAAsBSQAxgYkAGoIJAAECiQAngskADgNJADSDiQAdhAkABASJAC0EyQAThUkAOgWJACCGCQAHBokAMAbJABaHSQA9B4kAI4gJAAoIiQAzCMkAGYlJAAAJyQApCgkAD4qJADYKyQAci0kABYvJACwMCQASjIkAOQzJAB+NSQAIjckALw4JABWOiQA+jskAJQ9JAAuPyQAyEAkAGxCJAAGRCQAoEUkADpHJADUSCQAeEokABJMJACsTSQAUE8kAOpQJACEUiQAHlQkAMJVJABcVyQA9lgkAJBaJAAqXCQAzl0kAGhfJAACYSQApmIkAEBkJADaZSQAdGckABhpJACyaiQATGwkAOZtJACKbyQAJHEkAL5yJABYdCQA8nUkAJZ3JAAweSQAynokAG58JAAIfiQAon8kADyBJADggiQAeoQkABSGJACuhyQAUokkAOyKJACGjCQAII4kALqPJABekSQA+JIkAJKUJAA2liQA0JckAGqZJAAEmyQAqJwkAEKeJADcnyQAdqEkABqjJAC0pCQATqYkAOinJACMqSQAJqskAMCsJABariQA/q8kAJixJAAysyQAzLQkAHC2JAAKuCQApLkkAD67JADivCQAfL4kABbAJACwwSQAVMMkAO7EJACIxiQAIsgkALzJJABgyyQA+swkAJTOJAA40CQA0tEkAGzTJAAG1SQAqtYkAETYJADe2SQAeNskABzdJAC23iQAUOAkAOrhJACO4yQAKOUkAMLmJABc6CQA9ukkAJrrJAA07SQAzu4kAHLwJAAM8iQApvMkAED1JADk9iQAfvgkABj6JACy+yQATP0kAPD+JACKACUAJAIlAMgDJQBiBSUA/AYlAJYIJQA6CiUA1AslAG4NJQAIDyUAohAlAEYSJQDgEyUAehUlAB4XJQC4GCUAUholAOwbJQCQHSUAKh8lAMQgJQBeIiUAAiQlAJwlJQA2JyUA0CglAGoqJQAOLCUAqC0lAEwvJQDmMCUAgDIlABo0JQC0NSUAWDclAPI4JQCMOiUAJjwlAMo9JQBkPyUA/kAlAJhCJQA8RCUA1kUlAHBHJQAKSSUApEolAEhMJQDiTSUAfE8lACBRJQC6UiUAVFQlAO5VJQCSVyUALFklAMZaJQBgXCUA+l0lAJ5fJQA4YSUA0mIlAHZkJQAQZiUAqmclAERpJQDoaiUAgmwlABxuJQC2byUAWnElAPRyJQCOdCUAKHYlAMJ3JQBmeSUAAHslAJp8JQA+fiUA2H8lAHKBJQAMgyUAsIQlAEqGJQDkhyUAfoklABiLJQC8jCUAVo4lAPCPJQCUkSUALpMlAMiUJQBiliUABpglAKCZJQA6myUA1JwlAHieJQASoCUArKElAEajJQDgpCUAhKYlAB6oJQC4qSUAUqslAPasJQCQriUAKrAlAMSxJQBosyUAArUlAJy2JQA2uCUA2rklAHS7JQAOvSUAsr4lAEzAJQDmwSUAgMMlABrFJQC+xiUAWMglAPLJJQCWyyUAMM0lAMrOJQBk0CUA/tElAKLTJQA81SUA1tYlAHDYJQAU2iUArtslAEjdJQDs3iUAhuAlACDiJQC64yUAXuUlAPjmJQCS6CUALOolAMbrJQBq7SUABO8lAJ7wJQBC8iUA3PMlAHb1JQAQ9yUAtPglAE76JQDo+yUAgv0lABz/JQDAACYAWgImAPQDJgCYBSYAMgcmAMwIJgBmCiYACgwmAKQNJgA+DyYA2BAmAHISJgAWFCYAsBUmAEoXJgDuGCYAiBomACIcJgC8HSYAYB8mAPogJgCUIiYALiQmAMglJgBsJyYABikmAKoqJgBELCYA3i0mAHgvJgASMSYAtjImAFA0JgDqNSYAhDcmAB45JgDCOiYAXDwmAPY9JgCaPyYANEEmAM5CJgBoRCYADEYmAKZHJgBASSYA2komAHRMJgAYTiYAsk8mAExRJgDwUiYAilQmACRWJgC+VyYAYlkmAPxaJgCWXCYAMF4mAMpfJgBuYSYACGMmAKJkJgBGZiYA4GcmAHppJgAUayYAuGwmAFJuJgDsbyYAhnEmACBzJgDEdCYAXnYmAPh3JgCSeSYANnsmANB8JgBqfiYADoAmAKiBJgBCgyYA3IQmAHaGJgAaiCYAtIkmAE6LJgDojCYAjI4mACaQJgDAkSYAZJMmAP6UJgCYliYAMpgmANaZJgBwmyYACp0mAKSeJgA+oCYA4qEmAHyjJgAWpSYAuqYmAFSoJgDuqSYAiKsmACytJgDGriYAYLAmAPqxJgCUsyYAOLUmANK2JgBsuCYAELomAKq7JgBEvSYA3r4mAILAJgAcwiYAtsMmAFDFJgDqxiYAjsgmACjKJgDCyyYAZs0mAADPJgCa0CYANNImANjTJgBy1SYADNcmAKbYJgBA2iYA5NsmAH7dJgAY3yYAvOAmAFbiJgDw4yYAiuUmAC7nJgDI6CYAYuomAPzrJgCW7SYAOu8mANTwJgBu8iYAEvQmAKz1JgBG9yYA4PgmAIT6JgAe/CYAuP0mAFL/JgDsACcAkAInACoEJwDEBScAaAcnAAIJJwCcCicANgwnANoNJwB0DycADhEnAKgSJwBCFCcA5hUnAIAXJwAaGScAtBonAFgcJwDyHScAjB8nADAhJwDKIicAZCQnAP4lJwCiJycAPCknANYqJwBwLCcACi4nAK4vJwBIMScA4jInAIY0JwAgNicAujcnAFQ5JwD4OicAkjwnACw+JwDGPycAYEEnAARDJwCeRCcAOEYnANxHJwB2SScAEEsnAKpMJwBOTicA6E8nAIJRJwAcUycAtlQnAFpWJwD0VycAjlknADJbJwDMXCcAZl4nAABgJwCkYScAPmMnANhkJwByZicADGgnALBpJwBKaycA5GwnAIhuJwAicCcAvHEnAFZzJwDwdCcAlHYnAC54JwDIeScAYnsnAAZ9JwCgficAOoAnANSBJwB4gycAEoUnAKyGJwBGiCcA6oknAISLJwAejScAwo4nAFyQJwD2kScAkJMnACqVJwDOlicAaJgnAAKaJwCcmycAQJ0nANqeJwB0oCcAGKInALKjJwBMpScA5qYnAIqoJwAkqicAvqsnAFitJwDyricAlrAnADCyJwDKsycAZLUnAAi3JwCiuCcAPLonAOC7JwB6vScAFL8nAK7AJwBSwicA7MMnAIbFJwAgxycAusgnAF7KJwD4yycAks0nADbPJwDQ0CcAatInAATUJwCo1ScAQtcnANzYJwB22icAENwnALTdJwBO3ycA6OAnAIziJwAm5CcAwOUnAFrnJwD+6CcAmOonADLsJwDM7ScAZu8nAArxJwCk8icAPvQnAOL1JwB89ycAFvknALD6JwBU/CcA7v0nAIj/JwAiASgAvAIoAGAEKAD6BSgAlAcoADgJKADSCigAbAwoAAYOKACgDygARBEoAN4SKAB4FCgAEhYoALYXKABQGSgA6hooAI4cKAAoHigAwh8oAFwhKAAAIygAmiQoADQmKADOJygAaCkoAAwrKACmLCgAQC4oANovKAB+MSgAGDMoALI0KABWNigA8DcoAIo5KAAkOygAyDwoAGI+KAD8PygAlkEoADBDKADURCgAbkYoAAhIKACiSSgARksoAOBMKAB6TigAHlAoALhRKABSUygA7FQoAIZWKAAqWCgAxFkoAF5bKAD4XCgAnF4oADZgKADQYSgAdGMoAA5lKACoZigAQmgoAOZpKACAaygAGm0oALRuKABOcCgA8nEoAIxzKAAmdSgAwHYoAGR4KAD+eSgAmHsoADx9KADWfigAcIAoAAqCKACugygASIUoAOKGKAB8iCgAFoooALqLKABUjSgA7o4oAIiQKAAskigAxpMoAGCVKAAElygAnpgoADiaKADSmygAdp0oABCfKACqoCgARKIoAN6jKACCpSgAHKcoALaoKABQqigA9KsoAI6tKAAyrygAzLAoAGayKAAAtCgAmrUoADS3KADYuCgAcrooAAy8KACwvSgASr8oAOTAKAB+wigAIsQoALzFKABWxygA8MgoAJTKKAAuzCgAyM0oAGLPKAD80CgAoNIoADrUKADU1SgAeNcoABLZKACs2igARtwoAOrdKACE3ygAHuEoALjiKABc5CgA9uUoAJDnKAAq6SgAxOooAGjsKAAC7igAnO8oAEDxKADa8igAdPQoAA72KACy9ygATPkoAOb6KACA/CgAJP4oAL7/KABYASkA8gIpAIwEKQAwBikAygcpAGQJKQAICykAogwpADwOKQDWDykAehEpABQTKQCuFCkASBYpAOIXKQCGGSkAIBspALocKQBUHikA+B8pAJIhKQAsIykA0CQpAGomKQAEKCkAnikpAEIrKQDcLCkAdi4pABAwKQCqMSkATjMpAOg0KQCCNikAJjgpAMA5KQBaOykA9DwpAJg+KQAyQCkAzEEpAGZDKQAARSkApEYpAD5IKQDYSSkAckspABZNKQC6TikAaFApAAJSKQCcUykAQFUpANpWKQB0WCkADlopALJbKQBMXSkA5l4pAIBgKQAkYikAvmMpAFhlKQDyZikAjGgpADBqKQDKaykAZG0pAAhvKQCicCkAPHIpANZzKQBwdSkAFHcpAK54KQBIeikA7HspAIZ9KQAgfykAuoApAF6CKQD4gykAkoUpACyHKQDGiCkAaoopAASMKQCejSkAQo8pANyQKQB2kikAEJQpALSVKQBOlykA6JgpAIKaKQAcnCkAwJ0pAFqfKQD0oCkAmKIpADKkKQDMpSkAZqcpAAqpKQCkqikAPqwpANitKQByrykAFrEpALCyKQBKtCkA7rUpAIi3KQAiuSkAvLopAGC8KQD6vSkAlL8pAC7BKQDIwikAbMQpAAbGKQCgxykAOskpAN7KKQB4zCkAEs4pALbPKQBQ0SkA6tIpAITUKQAe1ikAwtcpAFzZKQD22ikAmtwpADTeKQDO3ykAaOEpAALjKQCm5CkAQOYpANrnKQB06SkAGOspALLsKQBM7ikA8O8pAIrxKQAk8ykAvvQpAGL2KQD89ykAlvkpADD7KQDK/CkAbv4pAAgAKgCiASoARgMqAOAEKgB6BioAFAgqALgJKgBSCyoA7AwqAIYOKgAgECoAxBEqAF4TKgD4FCoAnBYqADYYKgDQGSoAahsqAA4dKgCoHioAQiAqANwhKgB2IyoAGiUqALQmKgBOKCoA8ikqAIwrKgAmLSoAwC4qAGQwKgD+MSoAmDMqADI1KgDMNioAcDgqAAo6KgCkOyoAPj0qAOI+KgB8QCoAFkIqALpDKgBURSoA7kYqAIhIKgAiSioAxksqAGBNKgD6TioAlFAqADhSKgDSUyoAbFUqABBXKgCqWCoARFoqAN5bKgCCXSoAHF8qALZgKgBQYioA6mMqAI5lKgAoZyoAwmgqAFxqKgAAbCoAmm0qADRvKgDYcCoAcnIqAAx0KgCmdSoASncqAOR4KgB+eioAGHwqALJ9KgBWfyoA8IAqAIqCKgAuhCoAyIUqAGKHKgD8iCoAoIoqADqMKgDUjSoAbo8qAAiRKgCskioARpQqAOCVKgB6lyoAHpkqALiaKgBSnCoA9p0qAJCfKgAqoSoAxKIqAF6kKgACpioAnKcqADapKgDQqioAdKwqAA6uKgCoryoATLEqAOayKgCAtCoAGrYqAL63KgBYuSoA8roqAIy8KgAmvioAyr8qAGTBKgAIwyoAosQqADzGKgDWxyoAcMkqABTLKgCuzCoASM4qAOLPKgB80SoAINMqALrUKgBU1ioA+NcqAJLZKgAs2yoAxtwqAGreKgAE4CoAnuEqADjjKgDS5CoAduYqABDoKgCq6SoAROsqAOjsKgCC7ioAHPAqAMDxKgBa8yoA9PQqAI72KgAy+CoAzPkqAGb7KgAA/SoAmv4qAD4AKwDYASsAcgMrABYFKwCwBisASggrAOQJKwCICysAIg0rALwOKwBWECsA8BErAJQTKwAuFSsAyBYrAGwYKwAGGisAoBsrADodKwDeHisAgiArABwiKwDAIysAWiUrAPQmKwCOKCsAMiorANYrKwBwLSsACi8rAK4wKwBIMisA4jMrAHw1KwAgNysAujgrAFQ6KwD4OysAkj0rACw/KwDGQCsAYEIrAAREKwCeRSsAOEcrANJIKwB2SisAEEwrAKpNKwBOTysA6FArAIJSKwAcVCsAwFUrAFpXKwD0WCsAjlorAChcKwDMXSsAZl8rAABhKwCkYisAPmQrANhlKwByZysAFmkrALBqKwBKbCsA5G0rAH5vKwAicSsAvHIrAFZ0KwDwdSsAlHcrAC55KwDIeisAYnwrAAZ+KwCgfysAOoErAN6CKwB4hCsAEoYrAKyHKwBQiSsA6oorAISMKwAejisAuI8rAFyRKwD2kisAkJQrACqWKwDOlysAaJkrAAKbKwCmnCsAQJ4rANqfKwB0oSsADqMrALKkKwBMpisA5qcrAICpKwAkqysAvqwrAFiuKwDyrysAlrErADCzKwDKtCsAZLYrAAi4KwCiuSsAPLsrAOC8KwB6visAFMArAK7BKwBSwysA7MQrAIbGKwAgyCsAuskrAF7LKwD4zCsAks4rADbQKwDQ0SsAatMrAATVKwCo1isAQtgrANzZKwB22ysAEN0rALTeKwBO4CsA6OErAIzjKwAm5SsAwOYrAFroKwD+6SsAmOsrADLtKwDM7isAZvArAAryKwCk8ysAPvUrAOL2KwB8+CsAFvorALD7KwBU/SsA7v4rAIgALAAiAiwAvAMsAGAFLAD6BiwAlAgsADgKLADSCywAbA0sAAYPLACqECwARBIsAN4TLAB4FSwAEhcsALYYLABQGiwA6hssAI4dLAAoHywAwiAsAFwiLAAAJCwAmiUsADQnLADOKCwAaCosAAwsLACmLSwAQC8sANowLAB+MiwAGDQsALI1LABWNywA8DgsAIo6LAAkPCwAvj0sAGI/LAD8QCwAlkIsADBELADURSwAbkcsAAhJLACsSiwARkwsAOBNLAB6TywAHlEsALhSLABSVCwA7FUsAIZXLAAqWSwAxFosAF5cLAD4XSwAnF8sADZhLADQYiwAdGQsAA5mLACoZywAQmksAOZqLACAbCwAGm4sALRvLABOcSwA8nIsAIx0LAAmdiwAyncsAGR5LAD+eiwAmHwsADx+LADWfywAcIEsAAqDLACkhCwASIYsAOKHLAB8iSwAFossALqMLABUjiwA7o8sAJKRLAAskywAxpQsAGCWLAAEmCwAnpksADibLADSnCwAbJ4sABCgLACqoSwARKMsAOikLACCpiwAHKgsALapLABaqywA9KwsAI6uLAAosCwAwrEsAGazLAAAtSwAmrYsADS4LADYuSwAcrssAAy9LACmviwASsAsAOTBLAB+wywAGMUsALzGLABWyCwA8MksAJTLLAAuzSwAyM4sAGLQLAAG0iwAoNMsADrVLADU1iwAbtgsABLaLACs2ywARt0sAOreLACE4CwAHuIsALjjLABc5SwA9uYsAJDoLAAq6iwAxOssAGjtLAAC7ywAnPAsAEDyLADa8ywAdPUsAA73LACo+CwATPosAOb7LACA/SwAJP8sAL4ALQBYAi0A8gMtAJYFLQAwBy0AyggtAGQKLQAIDC0Aog0tADwPLQDWEC0AehItABQULQCuFS0ASBctAOwYLQCGGi0AIBwtALodLQBUHy0A+CAtAJIiLQAsJC0AxiUtAGonLQAEKS0AniotAEIsLQDcLS0Adi8tABAxLQCqMi0ATjQtAOg1LQCCNy0AHDktAMA6LQBaPC0A9D0tAJg/LQAyQS0AzEItAGZELQAARi0ApEctAD5JLQDYSi0AckwtABZOLQCwTy0ASlEtAO5SLQCIVC0AIlYtALxXLQBgWS0A+lotAJRcLQAuXi0AyF8tAGxhLQAGYy0AoGQtADpmLQDeZy0AeGktABJrLQC2bC0AUG4tAOpvLQCEcS0AHnMtAMJ0LQBcdi0A9nctAJB5LQA0ey0AznwtAGh+LQACgC0ApoEtAECDLQDahC0AdIYtABiILQCyiS0ATIstAPCMLQCKji0AJJAtAL6RLQBiky0A/JQtAJaWLQAwmC0AypktAG6bLQAInS0Aop4tAEagLQDgoS0AeqMtABSlLQC4pi0AUqgtAOypLQCGqy0AIK0tAMSuLQBesC0A+LEtAJKzLQA2tS0A0LYtAGq4LQAOui0AqLstAEK9LQDcvi0AdsAtABrCLQC0wy0ATsUtAOjGLQCMyC0AJsotAMDLLQBkzS0A/s4tAJjQLQAy0i0A1tMtAHDVLQAK1y0ApNgtAD7aLQDi2y0AfN0tABbfLQCw4C0AVOItAO7jLQCI5S0ALOctAMboLQBg6i0A+ustAJTtLQA47y0A0vAtAGzyLQAG9C0AqvUtAET3LQDe+C0AgvotABz8LQC2/S0AUP8tAOoALgCOAi4AKAQuAMIFLgBmBy4AAAkuAJoKLgA0DC4Azg0uAHIPLgAMES4AphIuAEAULgDkFS4AfhcuABgZLgC8Gi4AVhwuAPAdLgCKHy4AJCEuAMgiLgBiJC4A/CUuAJYnLgA6KS4A1CouAG4sLgASLi4ArC8uAEYxLgDgMi4AejQuAB42LgC4Ny4AUjkuAOw6LgCQPC4AKj4uAMQ/LgBoQS4AAkMuAJxELgA2Ri4A2kcuAHRJLgAOSy4AqEwuAEJOLgDmTy4AgFEuABpTLgC0VC4AWFYuAPJXLgCMWS4AMFsuAMpcLgBkXi4A/l8uAKJhLgA8Yy4A1mQuAHBmLgAKaC4ArmkuAEhrLgDibC4Ahm4uACBwLgC6cS4AVHMuAPh0LgCSdi4ALHguAMZ5LgBgey4ABH0uAJ5+LgA4gC4A3IEuAHaDLgAQhS4AqoYuAESILgDoiS4AgosuAByNLgC2ji4AWpAuAPSRLgCOky4AMpUuAMyWLgBmmC4AAJouAKSbLgA+nS4A2J4uAHKgLgAMoi4AsKMuAEqlLgDkpi4AfqguACKqLgC8qy4AVq0uAPquLgCUsC4ALrIuAMizLgBitS4ABrcuAKC4LgA6ui4A1LsuAHi9LgASvy4ArMAuAEbCLgDqwy4AhMUuAB7HLgC4yC4AXMouAPbLLgCQzS4AKs8uAM7QLgBo0i4AAtQuALDVLgBK1y4A5NguAH7aLgAi3C4AvN0uAFbfLgD64C4AlOIuAC7kLgDI5S4AYucuAAbpLgCg6i4AOuwuANTtLgB47y4AEvEuAKzyLgBQ9C4A6vUuAIT3LgAe+S4AwvouAFz8LgD2/S4AkP8uACoBLwDOAi8AaAQvAAwGLwCmBy8AQAkvANoKLwB0DC8ADg4vALIPLwBMES8A5hIvAIoULwAkFi8AvhcvAFgZLwD8Gi8AlhwvADAeLwDKHy8AZCEvAAgjLwCiJC8APCYvAOAnLwB6KS8AFCsvAK4sLwBSLi8A7C8vAIYxLwAgMy8AujQvAF42LwD4Ny8AkjkvACw7LwDQPC8Aaj4vAARALwCoQS8AQkMvANxELwB2Ri8AEEgvALRJLwBOSy8A6EwvAIxOLwAmUC8AwFEvAFpTLwD0VC8AmFYvADJYLwDMWS8AZlsvAApdLwCkXi8APmAvAOJhLwB8Yy8AFmUvALBmLwBUaC8A7mkvAIhrLwAibS8AvG4vAGBwLwD6cS8AlHMvAC51LwDSdi8AbHgvAAZ6LwCqey8ARH0vAN5+LwB4gC8AEoIvALaDLwBQhS8A6oYvAISILwAoii8AwosvAFyNLwAAjy8AmpAvADSSLwDOky8AaJUvAAyXLwCmmC8AQJovANqbLwB+nS8AGJ8vALKgLwBWoi8A8KMvAIqlLwAkpy8AyKgvAGKqLwD8qy8Alq0vADCvLwDUsC8AbrIvAAi0LwCitS8ARrcvAOC4LwB6ui8AHrwvALi9LwBSvy8A7MAvAIbCLwAqxC8AxMUvAF7HLwD4yC8AnMovADbMLwDQzS8AdM8vAA7RLwCo0i8AQtQvANzVLwCA1y8AGtkvALTaLwBO3C8A8t0vAIzfLwAm4S8AyuIvAGTkLwD+5S8AmOcvADLpLwDW6i8AcOwvAAruLwCk7y8ASPEvAOLyLwB89C8AFvYvALr3LwBU+S8A7vovAJL8LwAs/i8Axv8vAGABMAD6AjAAngQwADgGMADSBzAAbAkwABALMACqDDAARA4wAN4PMACCETAAHBMwALYUMABaFjAA9BcwAI4ZMAAoGzAAwhwwAGYeMAAAIDAAmiEwADQjMADYJDAAciYwAAwoMACwKTAASiswAOQsMAB+LjAAIjAwALwxMABWMzAA8DQwAIo2MAAuODAAyDkwAGI7MAD8PDAAoD4wADpAMADUQTAAeEMwABJFMACsRjAARkgwAOBJMACESzAAHk0wALhOMABcUDAA9lEwAJBTMAAqVTAAxFYwAGhYMAACWjAAnFswADZdMADaXjAAdGAwAA5iMACyYzAATGUwAOZmMACAaDAAGmowAL5rMABYbTAA8m4wAIxwMAAwcjAAynMwAGR1MAAIdzAAongwADx6MADWezAAcH0wABR/MACugDAASIIwAOKDMACGhTAAIIcwALqIMABeijAA+IswAJKNMAAsjzAA0JAwAGqSMAAOlDAAvJUwAFaXMADwmDAAipowAC6cMADInTAAYp8wAPygMACgojAAOqQwANSlMAB4pzAAEqkwAKyqMABGrDAA4K0wAISvMAA8sTAA1rIwAHC0MAAKtjAApLcwAEi5MADiujAAfLwwABa+MAC6vzAAVMEwAO7CMACSxDAALMYwAMbHMABgyTAA+sowAJ7MMAA4zjAA0s8wAGzRMAAQ0zAAqtQwAETWMADe1zAAgtkwABzbMAC23DAAWt4wAPTfMACO4TAAKOMwAMLkMABm5jAAAOgwAJrpMAA06zAA2OwwAHLuMAAM8DAAsPEwAErzMADk9DAAfvYwABj4MAC8+TAAVvswAPD8MACU/jAALgAxAMgBMQBiAzEABgUxAKAGMQA6CDEA1AkxAG4LMQASDTEArA4xAEYQMQDgETEAhBMxAB4VMQC4FjEAXBgxAPYZMQCQGzEAKh0xAM4eMQBoIDEAAiIxAJwjMQBAJTEA2iYxAHQoMQAOKjEAqCsxAEwtMQDmLjEAgDAxABoyMQC+MzEAWDUxAPI2MQCWODEAMDoxAMo7MQBkPTEA/j4xAKJAMQA8QjEA1kMxAHBFMQAURzEArkgxAEhKMQDsSzEAhk0xACBPMQC6UDEAVFIxAPhTMQCSVTEALFcxAMZYMQBqWjEABFwxAJ5dMQBCXzEA3GAxAHZiMQAQZDEAtGUxAE5nMQDoaDEAgmoxABxsMQDAbTEAWm8xAPRwMQCYcjEAMnQxAMx1MQBmdzEACnkxAKR6MQA+fDEA2H0xAHJ/MQAWgTEAsIIxAEqEMQDuhTEAiIcxACKJMQC8ijEAYIwxAPqNMQCUjzEALpExAMiSMQBslDEABpYxAKCXMQA6mTEA3poxAHicMQASnjEAtp8xAFChMQDqojEAhKQxAB6mMQDCpzEAXKkxAPaqMQCQrDEANK4xAM6vMQBosTEADLMxAKa0MQBAtjEA2rcxAHS5MQAYuzEAsrwxAEy+MQDwvzEAisExACTDMQC+xDEAWMYxAPzHMQCWyTEAMMsxAMrMMQBuzjEACNAxAKLRMQA80zEA4NQxAHrWMQAU2DEAuNkxAFLbMQDs3DEAht4xACrgMQDE4TEAXuMxAPjkMQCS5jEANugxANDpMQBq6zEADu0xAKjuMQBC8DEA3PExAIDzMQAa9TEAtPYxAE74MQDo+TEAjPsxACb9MQDA/jEAWgAyAP4BMgCYAzIAMgUyANYGMgBwCDIACgoyAKQLMgA+DTIA4g4yAHwQMgAWEjIAsBMyAFQVMgDuFjIAiBgyACwaMgDGGzIAYB0yAPoeMgCUIDIAOCIyANIjMgBsJTIABicyAKooMgBEKjIA3isyAIItMgAcLzIAtjAyAFAyMgDqMzIAjjUyACg3MgDCODIAXDoyAAA8MgCaPTIAND8yANhAMgByQjIADEQyAKZFMgBARzIA5EgyAH5KMgAYTDIAsk0yAFZPMgDwUDIAilIyAC5UMgDIVTIAYlcyAPxYMgCWWjIAOlwyANRdMgBuXzIACGEyAKxiMgBGZDIA4GUyAHpnMgAeaTIAuGoyAFJsMgDsbTIAkG8yACpxMgDEcjIAaHQyAAJ2MgCcdzIANnkyANB6MgB0fDIADn4yAKh/MgBCgTIA5oIyAICEMgAahjIAtIcyAFiJMgDyijIAjIwyADCOMgDKjzIAZJEyAP6SMgCYlDIAPJYyANaXMgBwmTIACpsyAK6cMgBInjIA4p8yAIahMgAgozIAuqQyAFSmMgD4pzIAkqkyACyrMgDGrDIAYK4yAASwMgCesTIAOLMyANK0MgB2tjIAELgyAKq5MgBOuzIA6LwyAIK+MgAcwDIAtsEyAFrDMgD0xDIAjsYyACjIMgDMyTIAZssyAADNMgCazjIAPtAyANjRMgBy0zIAFtUyALDWMgBK2DIA5NkyAH7bMgAi3TIAvN4yAFbgMgDw4TIAlOMyAC7lMgDI5jIAbOgyAAbqMgCg6zIAOu0yANTuMgB48DIAEvIyAKzzMgBQ9TIA6vYyAIT4MgAe+jIAuPsyAFz9MgD2/jIAkAAzACoCMwDOAzMAaAUzAAIHMwCmCDMAQAozANoLMwB0DTMADg8zALIQMwBMEjMA5hMzAIAVMwAkFzMAvhgzAFgaMwD8GzMAlh0zADAfMwDKIDMAZCIzAAgkMwCiJTMAPCczANYoMwB6KjMAFCwzAK4tMwBILzMA7DAzAIYyMwAgNDMAujUzAF43MwD4ODMAkjozADY8MwDQPTMAaj8zAARBMwCeQjMAQkQzANxFMwB2RzMAEEkzALRKMwBOTDMA6E0zAIxPMwAmUTMAwFIzAFpUMwD0VTMAmFczADJZMwDMWjMAZlwzAApeMwCkXzMAPmEzAOJiMwB8ZDMAFmYzALBnMwBKaTMA7mozAIhsMwAibjMAvG8zAFZxMwD6cjMAlHQzADh2MwDSdzMAbHkzAAZ7MwCqfDMARH4zAN5/MwB4gTMAEoMzALaEMwBQhjMA6oczAI6JMwAoizMAwowzAFyOMwD2jzMAmpEzADSTMwDOlDMAaJYzAAyYMwCmmTMAQJszAOScMwB+njMAGKAzALKhMwBMozMA8KQzAIqmMwAkqDMAvqkzAGKrMwD8rDMAlq4zADCwMwDUsTMAbrMzAAi1MwCitjMARrgzAOC5MwB6uzMAFL0zALi+MwBSwDMA7MEzAIbDMwAqxTMAxMYzAF7IMwACyjMAnMszADbNMwDQzjMAatAzAA7SMwCo0zMAQtUzANzWMwCA2DMAGtozALTbMwBY3TMA8t4zAIzgMwAm4jMAwOMzAGTlMwD+5jMAmOgzADLqMwDW6zMAcO0zAArvMwCu8DMASPIzAOLzMwB89TMAFvczALr4MwBU+jMA7vszAIj9MwAs/zMAxgA0AGACNAD6AzQAngU0ADgHNADSCDQAdgo0ABAMNACqDTQARA80AN4QNACCEjQAHBQ0ALYVNABQFzQA9Bg0AI4aNAAoHDQAwh00AGYfNAAAITQAmiI0AD4kNADYJTQAcic0AAwpNACmKjQASiw0AOQtNAB+LzQAGDE0ALwyNABWNDQA8DU0AJQ3NAAuOTQAyDo0AGI8NAD8PTQAoD80ADpBNADUQjQAeEQ0ABJGNACsRzQARkk0AOpKNACETDQAHk40ALhPNABSUTQA9lI0AJBUNAAqVjQAzlc0AGhZNAACWzQAnFw0ADZeNADaXzQAdGE0AA5jNACoZDQATGY0AOZnNACAaTQAJGs0AL5sNABYbjQA8m80AJZxNAAwczQAynQ0AGR2NAD+dzQAonk0ADx7NADWfDQAcH40ABSANACugTQASIM0AOKENACGhjQAIIg0ALqJNABeizQA+Iw0AJKONAAskDQAxpE0AGqTNAAElTQAnpY0ADiYNADcmTQAdps0ABCdNAC0njQATqA0AOihNACCozQAHKU0AMCmNABaqDQA9Kk0AI6rNAAyrTQAzK40AGawNAAKsjQApLM0AD61NADYtjQAcrg0ABa6NACwuzQASr00AOS+NACIwDQAIsI0ALzDNABWxTQA+sY0AJTINAAuyjQAyMs0AGzNNAAGzzQAoNA0AETSNADe0zQAeNU0ABLXNACs2DQAUNo0AOrbNACE3TQAHt80AMLgNABc4jQA9uM0AJrlNAA05zQAzug0AGjqNAAC7DQApu00AEDvNADa8DQAdPI0ABj0NACy9TQATPc0APD4NACK+jQAJPw0AL79NABY/zQA/AA1AJYCNQAwBDUAygU1AG4HNQAICTUAogo1AEYMNQDgDTUAeg81ABQRNQCuEjUAUhQ1AOwVNQCGFzUAIBk1AMQaNQBeHDUA+B01AJwfNQA2ITUA0CI1AGokNQAEJjUAqCc1AEIpNQDcKjUAdiw1ABouNQC0LzUATjE1APIyNQCMNDUAJjY1AMA3NQBaOTUA/jo1AJg8NQAyPjUAzD81AGZBNQAKQzUApEQ1AEhGNQDiRzUAfEk1ABZLNQCwTDUAVE41AO5PNQCIUTUAIlM1ALxUNQBgVjUA+lc1AJ5ZNQA4WzUA0lw1AGxeNQAGYDUAqmE1AERjNQDeZDUAeGY1ABJoNQC2aTUAUGs1APRsNQCObjUAKHA1AMJxNQBcczUAAHU1AJp2NQA0eDUAznk1AGh7NQAMfTUApn41AEqANQDkgTUAfoM1ABiFNQCyhjUAVog1APCJNQCKizUAJI01AMiONQBikDUA/JE1AJaTNQA6lTUA1JY1AG6YNQASmjUArJs1AEadNQDgnjUAeqA1AB6iNQC4ozUAUqU1AOymNQCQqDUAKqo1AMSrNQBorTUAAq81AJywNQA2sjUA0LM1AHS1NQAOtzUAqLg1AEy6NQDmuzUAgL01ABq/NQC0wDUAWMI1APLDNQCMxTUAJsc1AMrINQBkyjUA/ss1AKLNNQA8zzUA1tA1AHDSNQAK1DUArtU1AEjXNQDi2DUAfNo1ACDcNQC63TUAVN81AO7gNQCS4jUALOQ1AMblNQBq5zUABOk1AJ7qNQA47DUA0u01AHbvNQAQ8TUAqvI1AET0NQDo9TUAgvc1ABz5NQDA+jUAWvw1APT9NQCO/zUAKAE2AMwCNgBmBDYAAAY2AJoHNgA+CTYA2Ao2AHIMNgAMDjYAsA82AEoRNgDkEjYAfhQ2ACIWNgC8FzYAVhk2APoaNgCUHDYALh42AMgfNgBsITYABiM2AKAkNgA6JjYA3ic2AHgpNgASKzYArCw2AEYuNgDqLzYAhDE2AB4zNgC4NDYAXDY2APY3NgCQOTYANDs2AM48NgBoPjYAAkA2AJxBNgBAQzYA2kQ2AHRGNgAOSDYAskk2AExLNgDmTDYAik42ACRQNgC+UTYAWFM2APJUNgCWVjYAMFg2AMpZNgBkWzYACF02AKJeNgA8YDYA4GE2AHpjNgAUZTYArmY2AEhoNgDsaTYAhms2ACBtNgC6bjYAXnA2APhxNgCSczYANnU2ANB2NgBqeDYABHo2AJ57NgBCfTYA3H42AHaANgAQgjYAtIM2AE6FNgDohjYAjIg2ACaKNgDAizYAWo02APSONgCYkDYAMpI2AMyTNgBwlTYACpc2AKSYNgA+mjYA2Js2AHydNgAWnzYAsKA2AEqiNgDuozYAiKU2ACKnNgDGqDYAYKo2APqrNgCUrTYAOK82ANKwNgBssjYABrQ2AKC1NgBEtzYA3rg2AHi6NgASvDYAtr02AFC/NgDqwDYAjsI2ACjENgDCxTYAXMc2APbINgCayjYANMw2AM7NNgBozzYADNE2AKbSNgBA1DYA2tU2AH7XNgAY2TYAsto2AFbcNgDw3TYAit82ACThNgC+4jYAYuQ2APzlNgCW5zYAMOk2ANTqNgBu7DYACO42AKzvNgBG8TYA4PI2AHr0NgAU9jYAuPc2AFL5NgDs+jYAhvw2ACr+NgDE/zYAXgE3AAIDNwCcBDcANgY3ANAHNwBqCTcADgs3AKgMNwBCDjcA3A83AIARNwAaEzcAtBQ3AE4WNwDyFzcAjBk3ACYbNwDKHDcAZB43AP4fNwCYITcAMiM3ANYkNwBwJjcACig3AKQpNwBIKzcA4iw3AHwuNwAgMDcAujE3AFQzNwDuNDcAiDY3ACw4NwDGOTcAYDs3APo8NwCUPjcAOEA3ANJBNwB2QzcAEEU3AKpGNwBESDcA3kk3AIJLNwAcTTcAtk43AFBQNwD0UTcAjlM3AChVNwDCVjcAZlg3AABaNwCaWzcAPl03ANheNwByYDcADGI3AKZjNwBKZTcA5GY3AH5oNwAYajcAvGs3AFZtNwDwbjcAinA3AC5yNwDIczcAYnU3APx2NwCgeDcAOno3ANR7NwBufTcAEn83AKyANwBGgjcA4IM3AISFNwAehzcAuIg3AFyKNwD2izcAkI03ACqPNwDEkDcAaJI3AAKUNwCclTcANpc3ANqYNwB0mjcADpw3ALKdNwBMnzcA5qA3AICiNwAapDcAvqU3AFinNwDyqDcAjKo3ACasNwDKrTcAZK83AP6wNwCisjcAPLQ3ANa1NwB6tzcAFLk3AK66NwBIvDcA4r03AIa/NwAgwTcAusI3AFTENwDuxTcAksc3ACzJNwDQyjcAasw3AATONwCezzcAONE3ANzSNwB21DcAENY3AKrXNwBO2TcA6No3AILcNwAm3jcAwN83AFrhNwD04jcArOQ3AEbmNwDg5zcAeuk3AB7rNwC47DcAZu43AADwNwCa8TcANPM3ANj0NwBy9jcADPg3AKb5NwBK+zcA5Pw3AH7+NwAYADgAvAE4AFYDOADwBDgAigY4AC4IOADICTgAYgs4AAYNOACgDjgAOhA4ANQROABuEzgAEhU4AKwWOABGGDgA4Bk4AIQbOAAeHTgAuB44AFwgOAD2ITgAkCM4AColOADEJjgAaCg4AAIqOACcKzgANi04ANouOAB0MDgADjI4ALIzOABMNTgA5jY4AIA4OAAaOjgAvjs4AFg9OADyPjgAjEA4ADBCOADKQzgAZEU4AAhHOACiSDgAPEo4ANZLOABwTTgAFE84AK5QOABIUjgA4lM4AHxVOAAgVzgAulg4AF5aOAD4WzgAkl04ACxfOADGYDgAamI4AARkOACeZTgAQmc4ANxoOAB2ajgAEGw4AKptOABObzgA6HA4AIJyOAAcdDgAwHU4AFp3OAD0eDgAjno4ADJ8OADMfTgAZn84AAqBOACkgjgAPoQ4ANiFOAByhzgAFok4ALCKOABKjDgA5I04AH6POAAikTgAvJI4AFaUOAD6lTgAlJc4AC6ZOADSmjgAbJw4AAaeOACgnzgAOqE4AN6iOAB4pDgAEqY4AKynOABQqTgA6qo4AISsOAAorjgAwq84AFyxOAD2sjgAkLQ4ADS2OADOtzgAaLk4AAy7OACmvDgAQL44ANq/OAB0wTgAGMM4ALLEOABMxjgA5sc4AIrJOAAkyzgAvsw4AGLOOAD8zzgAltE4ADDTOADK1DgAbtY4AAjYOACi2TgAPNs4ANbcOAB63jgAFOA4AK7hOABS4zgA7OQ4AIbmOAAg6DgAxOk4AF7rOAD47DgAku44ADbwOADQ8TgAavM4AAT1OACo9jgAQvg4ANz5OACA+zgAGv04ALT+OABOADkA6AE5AIwDOQAmBTkAwAY5AFoIOQD0CTkAmAs5ADINOQDWDjkAcBA5AAoSOQCkEzkAPhU5AOIWOQB8GDkAFho5ALAbOQBKHTkA7h45AIggOQAsIjkAxiM5AGAlOQD6JjkAlCg5ADgqOQDSKzkAbC05AAYvOQCgMDkARDI5AN4zOQCCNTkAHDc5ALY4OQBQOjkA6js5AI49OQAoPzkAwkA5AFxCOQAARDkAmkU5ADRHOQDOSDkAcko5AAxMOQCmTTkASk85AORQOQB+UjkAGFQ5ALJVOQBWVzkA8Fg5AIpaOQAkXDkAyF05AGJfOQD8YDkAoGI5ADpkOQDUZTkAbmc5AAhpOQCsajkARmw5AOBtOQB6bzkAFHE5ALhyOQBSdDkA9nU5AJB3OQAqeTkAxHo5AF58OQACfjkAnH85ADaBOQDQgjkAdIQ5AA6GOQCohzkAQok5AOaKOQCAjDkAGo45AL6POQBYkTkA8pI5AIyUOQAmljkAypc5AGSZOQD+mjkAmJw5ADyeOQDWnzkAcKE5ABSjOQCupDkASKY5AOKnOQCGqTkAIKs5ALqsOQBUrjkA+K85AJKxOQAsszkAxrQ5AGq2OQAEuDkAnrk5ADi7OQDSvDkAdr45ABDAOQCqwTkARMM5AOjEOQCCxjkAHMg5ALbJOQBayzkA9Mw5AI7OOQAy0DkAzNE5AGbTOQAA1TkAmtY5AD7YOQDY2TkActs5AAzdOQCw3jkASuA5AOThOQCI4zkAIuU5ALzmOQBW6DkA8Ok5AJTrOQAu7TkAyO45AGLwOQAG8jkAoPM5ADr1OQDU9jkAbvg5ABL6OQCs+zkAUP05AOr+OQCEADoAHgI6ALgDOgBcBToA9gY6AJAIOgAqCjoAzgs6AGgNOgACDzoAnBA6AEASOgDaEzoAdBU6AA4XOgCyGDoATBo6AOYbOgCAHToAJB86AL4gOgBYIjoA8iM6AJYlOgAwJzoAyig6AG4qOgAILDoAoi06ADwvOgDWMDoAejI6ABQ0OgCuNToASDc6AOw4OgCGOjoAIDw6ALo9OgBePzoA+EA6AJJCOgAsRDoA0EU6AGpHOgAESToAqEo6AEJMOgDcTToAdk86ABBROgC0UjoATlQ6AOhVOgCCVzoAJlk6AMBaOgBaXDoA/l06AJhfOgAyYToAzGI6AGZkOgAKZjoApGc6AD5pOgDYajoAcmw6ABZuOgCwbzoAVHE6AO5yOgCIdDoAInY6ALx3OgBgeToA+no6AJR8OgAufjoAyH86AGyBOgAGgzoAoIQ6AESGOgDehzoAeIk6ABKLOgC2jDoAUI46AOqPOgCEkToAKJM6AMKUOgBcljoA9pc6AJqZOgA0mzoAzpw6AHKeOgAMoDoApqE6AECjOgDapDoAfqY6ABioOgCyqToATKs6AOasOgCKrjoAJLA6AMixOgBiszoA/LQ6AJa2OgAwuDoA1Lk6AG67OgAIvToAor46ADzAOgDgwToAesM6AB7FOgC4xjoAUsg6AOzJOgCGyzoAKs06AMTOOgBe0DoA+NE6AJLTOgA21ToA0NY6AGrYOgAO2joAqNs6AELdOgDc3joAgOA6ABriOgC04zoATuU6APLmOgCM6DoAJuo6AMDrOgBk7ToA/u46AJjwOgA88joA1vM6AHD1OgAK9zoApPg6AEj6OgDi+zoAfP06ABb/OgCwADsAVAI7AO4DOwCSBTsALAc7AMYIOwBgCjsA+gs7AJ4NOwA4DzsA0hA7AGwSOwAGFDsAqhU7AEQXOwDeGDsAgho7ABwcOwC2HTsAUB87APQgOwCOIjsAKCQ7AMIlOwBmJzsAACk7AJoqOwA0LDsAzi07AHIvOwAMMTsAsDI7AEo0OwDkNTsAfjc7ABg5OwC8OjsAVjw7APA9OwCUPzsALkE7AMhCOwBiRDsA/EU7AKBHOwA6STsA1Eo7AG5MOwAITjsArE87AEZROwDqUjsAhFQ7AB5WOwC4VzsAUlk7APZaOwCQXDsAKl47AMRfOwBeYTsAAmM7AJxkOwBAZjsA2mc7AHRpOwAOazsAqGw7AExuOwDmbzsAgHE7ABpzOwC0dDsAWHY7APJ3OwCMeTsAJns7AMp8OwBkfjsA/n87AJiBOwA8gzsA1oQ7AHCGOwAUiDsArok7AEiLOwDijDsAho47ACCQOwC6kTsAVJM7AO6UOwCSljsALJg7AMaZOwBqmzsABJ07AJ6eOwA4oDsA3KE7AHajOwAQpTsAqqY7AE6oOwDoqTsAgqs7ACatOwDArjsAWrA7APSxOwCOszsAMrU7AMy2OwBmuDsAALo7AJq7OwA+vTsA2L47AHLAOwAWwjsAsMM7AErFOwDkxjsAiMg7ACLKOwC8yzsAVs07APrOOwCU0DsALtI7AMjTOwBi1TsABtc7AKDYOwBE2jsA3ts7AHjdOwAS3zsArOA7AFDiOwDq4zsAhOU7AB7nOwC46DsAXOo7APbrOwCQ7TsANO87AM7wOwBo8jsAAvQ7AKb1OwBA9zsA2vg7AHT6OwAY/DsAsv07AEz/OwDmADwAgAI8ACQEPAC+BTwAWAc8APwIPACWCjwAMAw8AMoNPABkDzwACBE8AKISPAA8FDwA4BU8AHoXPAAUGTwArho8AFIcPADsHTwAhh88ACAhPADEIjwAXiQ8APglPACSJzwANik8ANAqPABqLDwADi48AKgvPABCMTwA3DI8AHY0PAAaNjwAtDc8AE45PADoOjwAgjw8ACY+PADAPzwAWkE8AP5CPACYRDwAMkY8AMxHPABwSTwACks8AKRMPAA+TjwA4k88AHxRPAAWUzwAsFQ8AEpWPADuVzwAiFk8ACJbPADGXDwAYF48APpfPACUYTwAOGM8ANJkPABsZjwABmg8AKppPABEazwA3mw8AHhuPAAccDwAtnE8AFBzPADqdDwAhHY8ACh4PADCeTwAXHs8AAB9PACafjwANIA8AM6BPABygzwADIU8AKaGPABAiDwA5Ik8AH6LPAAYjTwAvI48AFaQPADwkTwAipM8ACSVPADIljwAYpg8APyZPACWmzwAMJ08ANSePABuoDwAEqI8AKyjPABGpTwA4KY8AHqoPAAeqjwAuKs8AFKtPADsrjwAhrA8ACqyPADEszwAaLU8AAK3PACcuDwANro8ANC7PAB0vTwADr88AKjAPABCwjwA3MM8AIDFPAAaxzwAtMg8AFjKPADyyzwAjM08ACbPPADK0DwAZNI8AP7TPACY1TwAPNc8ANbYPABw2jwACtw8AKTdPABI3zwA4uA8AIbiPAAg5DwAuuU8AFTnPADu6DwAkuo8ACzsPADG7TwAYO88APrwPACe8jwAOPQ8ANz1PAB29zwAEPk8AKr6PABE/DwA6P08AIL/PAAcAT0AtgI9AFAEPQD0BT0Ajgc9ADIJPQDMCj0AZgw9AAAOPQCaDz0APhE9ANgSPQByFD0ADBY9AKYXPQBKGT0A5Bo9AH4cPQAiHj0AvB89AFYhPQDwIj0AlCQ9AC4mPQDIJz0AYik9AAYrPQCgLD0AOi49ANQvPQBuMT0AEjM9AKw0PQBQNj0A6jc9AIQ5PQAeOz0AuDw9AFw+PQD2Pz0AkEE9ACpDPQDERD0AaEY9AAJIPQCcST0ANks9ANpMPQB0Tj0ADlA9ALJRPQBMUz0A5lQ9AIpWPQAaWD0Avlk9AFhbPQD8XD0AjF49ADBgPQDKYT0AbmM9ABJlPQCsZj0AUGg9AOppPQCEaz0AHm09ALhuPQBccD0A9nE9AJBzPQAqdT0AznY9AGh4PQACej0AnHs9AEB9PQDafj0AdIA9AA6CPQCygz0ATIU9AOaGPQCAiD0AGoo9AL6LPQBYjT0A8o49AJaQPQAwkj0AypM9AGSVPQAIlz0Aopg9ADyaPQDWmz0Aep09ABSfPQCuoD0ASKI9AOyjPQCGpT0AIKc9ALqoPQBUqj0A+Ks9AJKtPQA2rz0A0LA9AGqyPQAEtD0AnrU9AEK3PQDcuD0Adro9ABC8PQCqvT0ATr89AOjAPQCMwj0AJsQ9AMDFPQBaxz0A9Mg9AJjKPQAyzD0AzM09AGbPPQAA0T0ApNI9AD7UPQDi1T0AfNc9ABbZPQCw2j0AStw9AOTdPQCI3z0AIuE9AMbiPQBg5D0A+uU9AJTnPQAu6T0A0uo9AGzsPQAG7j0AoO89ADrxPQDe8j0AePQ9ABL2PQC29z0AUPk9AOr6PQCE/D0AKP49AML/PQBcAT4A9gI+AJoEPgA0Bj4Azgc+AGgJPgACCz4Apgw+AEAOPgDaDz4AfhE+ABgTPgCyFD4ATBY+APAXPgCKGT4AJBs+AL4cPgBiHj4A/B8+AJYhPgA6Iz4A1CQ+AG4mPgAIKD4Aoik+AEYrPgDgLD4Aei4+ABQwPgCuMT4AUjM+AOw0PgCGNj4AKjg+AMQ5PgBeOz4A+Dw+AJw+PgA2QD4A0EE+AGpDPgAERT4AqEY+AEJIPgDmST4AgEs+ABpNPgC0Tj4ATlA+APJRPgCMUz4AJlU+AMBWPgBkWD4A/lk+AJhbPgAyXT4A1l4+AHBgPgAKYj4ArmM+AEhlPgDiZj4AfGg+ABZqPgC6az4AVG0+AO5uPgCIcD4AInI+AMZzPgBgdT4A+nY+AJ54PgA4ej4A0ns+AGx9PgAQfz4AqoA+AESCPgDegz4AgoU+AByHPgC2iD4AUIo+AOqLPgCOjT4AKI8+AMyQPgBmkj4AAJQ+AJqVPgA0lz4A2Jg+AHKaPgAMnD4App0+AECfPgDkoD4AfqI+ABikPgC8pT4AVqc+APCoPgCKqj4ALqw+AMitPgBirz4A/LA+AJayPgA6tD4A1LU+AG63PgASuT4ArLo+AEa8PgDqvT4AhL8+AB7BPgC4wj4AUsQ+AOzFPgCQxz4AKsk+AMTKPgBozD4AAs4+AJzPPgA20T4A2tI+AHTUPgAO1j4AqNc+AEzZPgDm2j4AgNw+ABrePgC+3z4AWOE+APLiPgCM5D4AMOY+AMrnPgBk6T4A/uo+AJjsPgA87j4A1u8+AHDxPgAU8z4ArvQ+AEj2PgDi9z4AfPk+ACD7PgC6/D4AVP4+APj/PgCSAT8ALAM/AMYEPwBqBj8ABAg/AJ4JPwA4Cz8A3Aw/AHYOPwAQED8AqhE/AE4TPwDoFD8AghY/ACYYPwDAGT8AWhs/APQcPwCOHj8AMiA/AMwhPwBmIz8ACiU/AKQmPwA+KD8A4ik/AHwrPwAgLT8Aui4/AFQwPwDuMT8AkjM/ACw1PwDGNj8AYDg/AAQ6PwCoOz8ATD0/AOY+PwCAQD8AGkI/AL5DPwBYRT8A8kY/AIxIPwAwSj8Ayks/AGRNPwD+Tj8AmFA/ADxSPwDWUz8AcFU/ABRXPwCuWD8ASFo/AOJbPwCGXT8AIF8/ALpgPwBUYj8A7mM/AJJlPwAsZz8Axmg/AGpqPwAEbD8Anm0/ADhvPwDccD8AdnI/ABB0PwCqdT8ATnc/AOh4PwCCej8AHHw/ALZ9PwBafz8A9IA/AJiCPwAyhD8AzIU/AGaHPwAAiT8ApIo/AD6MPwDYjT8Aco8/AAyRPwCwkj8ASpQ/AOSVPwCIlz8AIpk/ALyaPwBWnD8A+p0/AJSfPwAuoT8AyKI/AGKkPwAGpj8AoKc/ADqpPwDeqj8AeKw/ABKuPwCsrz8AULE/AOqyPwCEtD8AHrY/ALi3PwBcuT8A9ro/AJC8PwA0vj8Azr8/AGjBPwACwz8ApsQ/AEDGPwDaxz8AdMk/AA7LPwCyzD8ATM4/APDPPwCK0T8AJNM/AL7UPwBY1j8A/Nc/AJbZPwAw2z8Aytw/AG7ePwAI4D8AouE/ADzjPwDg5D8AeuY/ABToPwCu6T8ASOs/AOzsPwCG7j8AIPA/AMTxPwBe8z8A+PQ/AJL2PwA2+D8A0Pk/AGr7PwAE/T8Anv4/AEIAQADcAUAAgANAABoFQAC0BkAATghAAOgJQACMC0AAJg1AAMAOQABaEEAA/hFAAJgTQAAyFUAAzBZAAHAYQAAKGkAApBtAAD4dQADYHkAAfCBAABYiQACwI0AAVCVAAO4mQACIKEAAIipAAMYrQABgLUAA+i5AAJQwQAAuMkAA0jNAAGw1QAAGN0AAqjhAAEQ6QADeO0AAeD1AABI/QAC2QEAAUEJAAOpDQACORUAAKEdAAMJIQABcSkAAAExAAJpNQAA0T0AAzlBAAGhSQAAMVEAAplVAAEBXQADkWEAAflpAABhcQACyXUAAVl9AAPBgQACKYkAAJGRAAL5lQABiZ0AA/GhAAKBqQAA6bEAA1G1AAG5vQAAIcUAArHJAAEZ0QADgdUAAendAABR5QAC4ekAAUnxAAPZ9QACQf0AAKoFAAMSCQABehEAAAoZAAJyHQAA2iUAA0IpAAHSMQAAOjkAAqI9AAEKRQADmkkAAgJRAABqWQAC0l0AAWJlAAPKaQACMnEAAJp5AAMqfQABkoUAA/qJAAJikQAA8pkAA1qdAAHCpQAAKq0AArqxAAEiuQADir0AAfLFAACCzQAC6tEAAVLZAAO63QACSuUAALLtAAMa8QABgvkAA+r9AAJ7BQAA4w0AA0sRAAHbGQAAQyEAAqslAAETLQADozEAAgs5AABzQQAC20UAAUNNAAPTUQACO1kAAKNhAAMzZQABm20AAAN1AAJreQAA+4EAA2OFAAHLjQAAM5UAApuZAAEroQADk6UAAfutAABjtQAC87kAAVvBAAPDxQACU80AALvVAAMj2QABi+EAABvpAAKD7QAA6/UAA1P5AAHgAQQASAkEArANBAEYFQQDqBkEAhAhBAB4KQQDCC0EAXA1BAPYOQQCQEEEAKhJBAM4TQQBoFUEAAhdBAJwYQQA2GkEA2htBAHQdQQAYH0EAsiBBAEwiQQDmI0EAgCVBACQnQQC+KEEAWCpBAPIrQQCMLUEAMC9BAMowQQBuMkEACDRBAKI1QQA8N0EA1jhBAHo6QQAUPEEArj1BAEg/QQDiQEEAhkJBACBEQQDERUEAXkdBAPhIQQCSSkEALExBANBNQQBqT0EABFFBAJ5SQQA4VEEA3FVBAHZXQQAaWUEAtFpBAE5cQQDoXUEAgl9BACZhQQDAYkEAWmRBAPRlQQCOZ0EAMmlBAMxqQQBwbEEACm5BAKRvQQA+cUEA2HJBAHx0QQAWdkEAsHdBAEp5QQDuekEAiHxBACJ+QQC8f0EAVoFBAPqCQQCUhEEALoZBANKHQQBsiUEABotBAKCMQQBEjkEA3o9BAHiRQQASk0EArJRBAFCWQQDql0EAhJlBACibQQDCnEEAXJ5BAPafQQCaoUEANKNBAM6kQQBopkEAAqhBAKapQQBAq0EA2qxBAH6uQQAYsEEAsrFBAEyzQQDwtEEAirZBACS4QQC+uUEAYrtBAPy8QQCWvkEAMMBBAMrBQQBuw0EACMVBAKzGQQBGyEEA4MlBAHrLQQAUzUEAuM5BAFLQQQDs0UEAhtNBACDVQQDE1kEAXthBAPjZQQCc20EANt1BANDeQQBq4EEADuJBAKjjQQBC5UEA3OZBAHboQQAa6kEAtOtBAE7tQQDy7kEAjPBBACbyQQDA80EAZPVBAP72QQCY+EEAMvpBANb7QQBw/UEACv9BAKQAQgA+AkIA4gNCAHwFQgAWB0IAughCAFQKQgDuC0IAiA1CACwPQgDGEEIAYBJCAPoTQgCUFUIAOBdCANIYQgBsGkIAEBxCAKodQgBEH0IA3iBCAIIiQgAcJEIAtiVCAFAnQgD0KEIAjipCACgsQgDCLUIAXC9CAAAxQgCaMkIANDRCANg1QgByN0IADDlCAKY6QgBKPEIA5D1CAH4/QgAYQUIAskJCAFZEQgDwRUIAikdCAC5JQgDISkIAYkxCAPxNQgCWT0IAOlFCANRSQgB4VEIAElZCAKxXQgBGWUIA4FpCAIRcQgAeXkIAuF9CAFJhQgDsYkIAkGRCACpmQgDEZ0IAaGlCAAJrQgCcbEIANm5CANpvQgB0cUIADnNCAKh0QgBCdkIA5ndCAIB5QgAae0IAvnxCAFh+QgDyf0IAjIFCADCDQgDKhEIAZIZCAP6HQgCiiUIAPItCANaMQgBwjkIACpBCAK6RQgBIk0IA4pRCAIaWQgAgmEIAuplCAFSbQgD4nEIAkp5CACygQgDGoUIAYKNCAASlQgCepkIAOKhCANypQgB2q0IAEK1CAKquQgBOsEIA6LFCAIKzQgActUIAwLZCAFq4QgD0uUIAjrtCADK9QgDMvkIAZsBCAADCQgCkw0IAPsVCANjGQgByyEIADMpCALDLQgBKzUIA5M5CAIjQQgAi0kIAvNNCAFbVQgD61kIAlNhCAC7aQgDI20IAbN1CAAbfQgCg4EIAOuJCAN7jQgB45UIAEudCAKzoQgBG6kIA6utCAITtQgAe70IAwvBCAFzyQgD280IAkPVCADT3QgDO+EIAaPpCAAL8QgCc/UIAQP9CANoAQwB0AkMAGARDALIFQwBMB0MA5ghDAIoKQwAkDEMAvg1DAFgPQwDyEEMAlhJDADAUQwDKFUMAbhdDAAgZQwCiGkMAPBxDAOAdQwB6H0MAFCFDAK4iQwBIJEMA7CVDAIYnQwAgKUMAxCpDAF4sQwD4LUMAki9DADYxQwDQMkMAajRDAAQ2QwCeN0MAQjlDANw6QwB2PEMAGj5DALQ/QwBOQUMA6EJDAIxEQwAmRkMAwEdDAFpJQwD+SkMAmExDADJOQwDMT0MAcFFDAApTQwCkVEMAPlZDANhXQwB8WUMAFltDALBcQwBUXkMA7l9DAIhhQwAiY0MAxmRDAGBmQwD6Z0MAlGlDAC5rQwDSbEMAbG5DAAZwQwCqcUMARHNDAN50QwB4dkMAHHhDALZ5QwBQe0MA6nxDAIR+QwAogEMAwoFDAFyDQwAAhUMAmoZDADSIQwDOiUMAcotDAAyNQwCmjkMAQJBDANqRQwB+k0MAGJVDALKWQwBWmEMA8JlDAIqbQwAknUMAyJ5DAGKgQwD8oUMAlqNDADqlQwDUpkMAbqhDAAiqQwCsq0MARq1DAOCuQwB6sEMAFLJDALizQwBStUMA7LZDAJC4QwAqukMAxLtDAF69QwACv0MAnMBDADbCQwDQw0MAasVDAA7HQwCoyEMAQspDAObLQwCAzUMAGs9DALTQQwBY0kMA8tNDAIzVQwAm10MAythDAGTaQwD+20MAmN1DADLfQwDW4EMAcOJDAArkQwCu5UMASOdDAOLoQwB86kMAIOxDALrtQwBU70MA7vBDAIjyQwAs9EMAxvVDAGD3QwAE+UMAnvpDADj8QwDS/UMAdv9DABABRACqAkQARAREAN4FRACCB0QAHAlEALYKRABaDEQA9A1EAI4PRAAoEUQAwhJEAGYURAAAFkQAmhdEAD4ZRADYGkQAchxEAAweRACwH0QASiFEAOQiRAB+JEQAIiZEALwnRABWKUQA8CpEAIosRAAuLkQAyC9EAGIxRAAGM0QAoDREADo2RADUN0QAeDlEABI7RACsPEQARj5EAOA/RACEQUQAHkNEALhERABcRkQA9kdEAJBJRAAqS0QAzkxEAGhORAACUEQAnFFEADZTRADaVEQAdFZEAA5YRACyWUQATFtEAOZcRACAXkQAJGBEAL5hRABYY0QA8mREAIxmRAAwaEQAymlEAG5rRAAIbUQAom5EADxwRADWcUQAenNEABR1RACudkQASHhEAOJ5RACGe0QAIH1EALp+RABegEQA+IFEAJKDRAAshUQA0IZEAGqIRAAEikQAnotEADiNRADcjkQAdpBEABCSRAC0k0QATpVEAOiWRACCmEQAHJpEAMCbRABanUQA9J5EAI6gRAAyokQAzKNEAGalRAAKp0QApKhEAD6qRADYq0QAfK1EABavRACwsEQASrJEAO6zRACItUQAIrdEALy4RABgukQA+rtEAJS9RAAuv0QAyMBEAGzCRAAGxEQAoMVEAETHRADeyEQAeMpEABLMRAC2zUQAUM9EAOrQRACE0kQAHtREAMLVRABc10QA9thEAJDaRAA03EQAzt1EAGjfRAAM4UQApuJEAEDkRADa5UQAfudEABjpRACy6kQATOxEAPDtRACK70QAJPFEAL7yRABY9EQA/PVEAJb3RAAw+UQA1PpEAG78RAAI/kQAov9EAEYBRQDgAkUAegRFABQGRQCuB0UAUglFAOwKRQCGDEUAKg5FAMQPRQBeEUUA+BJFAJwURQA2FkUA0BdFAGoZRQAEG0UAqBxFAEIeRQDcH0UAgCFFABojRQC0JEUATiZFAPInRQCMKUUAJitFAMAsRQBaLkUA/i9FAJgxRQAyM0UA1jRFAHA2RQAKOEUApDlFAEg7RQDiPEUAfD5FABZARQCwQUUAVENFAO5ERQCIRkUALEhFAMZJRQBgS0UA+kxFAJ5ORQA4UEUA0lFFAGxTRQAGVUUAqlZFAERYRQDeWUUAeFtFABxdRQC2XkUAWmBFAPRhRQCOY0UAKGVFAMJmRQBmaEUAAGpFAJprRQA0bUUAzm5FAHJwRQAMckUApnNFAEp1RQDkdkUAfnhFABh6RQC8e0UAVn1FAPB+RQCKgEUAJIJFAMiDRQBihUUA/IZFAKCIRQA6ikUA1ItFAG6NRQASj0UArJBFAEaSRQDgk0UAepVFAB6XRQC4mEUAUppFAOybRQCQnUUAKp9FAMSgRQBookUAAqRFAJylRQA2p0UA0KhFAHSqRQAOrEUAqK1FAEKvRQDmsEUAgLJFABq0RQC+tUUAWLdFAPK4RQCMukUAMLxFAMq9RQBkv0UA/sBFAJjCRQA8xEUA1sVFAHDHRQAUyUUArspFAEjMRQDizUUAhs9FACDRRQC60kUAVNRFAO7VRQCS10UALNlFAMbaRQBg3EUABN5FAJ7fRQA44UUA3OJFAHbkRQAQ5kUAqudFAE7pRQDo6kUAguxFABzuRQC270UAWvFFAPTyRQCO9EUAMvZFAMz3RQBm+UUAAPtFAKT8RQA+/kUA2P9FAHIBRgAMA0YAsARGAEoGRgDkB0YAfglGACILRgC8DEYAVg5GAPoPRgCUEUYALhNGAMgURgBsFkYABhhGAKAZRgA6G0YA1BxGAHgeRgASIEYArCFGAFAjRgDqJEYAhCZGAB4oRgDCKUYAXCtGAPYsRgCQLkYAKjBGAM4xRgBoM0YAAjVGAKY2RgBAOEYA2jlGAHQ7RgAYPUYAsj5GAExARgDmQUYAikNGACRFRgC+RkYAWEhGAPxJRgCWS0YAME1GAMpORgBkUEYACFJGAKJTRgA8VUYA1lZGAHpYRgAUWkYArltGAFJdRgDsXkYAhmBGACBiRgDEY0YAXmVGAPhmRgCSaEYALGpGANBrRgBqbUYABG9GAKhwRgBCckYA3HNGAHZ1RgAad0YAtHhGAE56RgDye0YAln1GADB/RgDKgEYAboJGAAiERgCihUYAPIdGAOCIRgB6ikYAFIxGAK6NRgBIj0YA7JBGAIaSRgAglEYAxJVGAF6XRgD4mEYAkppGADacRgDQnUYAap9GAAShRgCeokYAQqRGANylRgB2p0YAEKlGALSqRgBOrEYA6K1GAIyvRgAmsUYAwLJGAFq0RgD+tUYAmLdGADK5RgDMukYAZrxGAAq+RgCkv0YAPsFGAOLCRgB8xEYAFsZGALDHRgBUyUYA7spGAIjMRgAizkYAvM9GAGDRRgD60kYAlNRGAC7WRgDS10YAbNlGAAbbRgCq3EYARN5GAN7fRgB44UYAHONGALbkRgBQ5kYA6udGAITpRgAo60YAwuxGAFzuRgAA8EYAmvFGADTzRgDO9EYAaPZGAAz4RgCm+UYAQPtGAOT8RgB+/kYAGABHALIBRwBWA0cA8ARHAIoGRwAkCEcAvglHAGILRwD8DEcAlg5HADAQRwDUEUcAbhNHAAgVRwCsFkcARhhHAOAZRwB6G0cAFB1HALgeRwBSIEcA7CFHAIYjRwAqJUcAxCZHAF4oRwACKkcAnCtHADYtRwDQLkcAdDBHAA4yRwCoM0cAQjVHAOY2RwCAOEcAGjpHALQ7RwBYPUcA8j5HAIxARwAmQkcAwENHAGRFRwD+RkcAmEhHADxKRwDWS0cAcE1HAApPRwCkUEcASFJHAOJTRwB8VUcAIFdHALpYRwBUWkcA7ltHAJJdRwAsX0cAxmBHAGBiRwD6Y0cAnmVHADhnRwDSaEcAdmpHABBsRwCqbUcARG9HAOhwRwCCckcAHHRHALZ1RwBQd0cA9HhHAI56RwAofEcAwn1HAGZ/RwAAgUcAmoJHAD6ERwDYhUcAcodHAAyJRwCmikcASoxHAOSNRwB+j0cAGJFHALySRwBWlEcA8JVHAJSXRwAumUcAyJpHAGKcRwAGnkcAoJ9HADqhRwDUokcAbqRHABKmRwCsp0cARqlHAOqqRwCErEcAHq5HALivRwBcsUcA9rJHAJC0RwAqtkcAxLdHAGi5RwACu0cAnLxHADa+RwDav0cAdMFHAA7DRwCyxEcATMZHAObHRwCAyUcAJMtHAL7MRwBYzkcA8s9HAIzRRwAw00cAytRHAGTWRwAI2EcAotlHADzbRwDW3EcAcN5HABTgRwCu4UcASONHAOLkRwCG5kcAIOhHALrpRwBe60cA+OxHAJLuRwAs8EcAxvFHAGrzRwAE9UcAnvZHADj4RwDc+UcAdvtHABD9RwC0/kcATgBIAOgBSACCA0gAJgVIAMAGSABaCEgA9AlIAI4LSAAyDUgAzA5IAGYQSAAAEkgApBNIAD4VSADYFkgAfBhIABYaSACwG0gASh1IAO4eSACIIEgAIiJIALwjSABWJUgA+iZIAJQoSAAuKkgA0itIAGwtSAAGL0gAqjBIAE4ySADoM0gAgjVIABw3SADAOEgAWjpIAPQ7SACYPUgAMj9IAMxASABmQkgACkRIAKRFSAA+R0gA2EhIAHxKSAAWTEgAsE1IAEpPSADkUEgAiFJIACJUSADGVUgAYFdIAPpYSACUWkgALlxIAMhdSABsX0gABmFIAKBiSAA6ZEgA3mVIAHhnSAASaUgAtmpIAFBsSADqbUgAhG9IAB5xSADCckgAXHRIAPZ1SACad0gANHlIAM56SABofEgADH5IAKZ/SABAgUgA2oJIAHSESAAYhkgAsodIAEyJSADwikgAioxIACSOSAC+j0gAYpFIAPySSACWlEgAMJZIAMqXSABumUgACJtIAKKcSABGnkgA4J9IAHqhSAAUo0gAuKRIAFKmSADsp0gAhqlIACCrSADErEgAXq5IAPivSACcsUgANrNIANC0SABqtkgADrhIAKi5SABCu0gA3LxIAHa+SAAawEgAtMFIAE7DSADyxEgAjMZIACbISADAyUgAWstIAP7MSACYzkgAMtBIAMzRSABw00gACtVIAKTWSABI2EgA4tlIAHzbSAAW3UgAsN5IAFTgSADu4UgAiONIACLlSADG5kgAYOhIAPrpSACe60gAOO1IANLuSABs8EgAEPJIAKrzSABE9UgA3vZIAHj4SAAc+kgAtvtIAFD9SAD0/kgAjgBJACgCSQDCA0kAZgVJAAAHSQCaCEkANApJAM4LSQByDUkADA9JAKYQSQBAEkkA5BNJAH4VSQAYF0kAvBhJAFYaSQDwG0kAih1JAC4fSQDIIEkAYiJJAPwjSQCWJUkAOidJANQoSQBuKkkACCxJAKwtSQBGL0kA4DBJAIQySQAeNEkAuDVJAFI3SQD2OEkAkDpJACo8SQDEPUkAXj9JAAJBSQCcQkkANkRJANBFSQB0R0kADklJAKhKSQBMTEkA5k1JAIBPSQAaUUkAvlJJAFhUSQDyVUkAjFdJACZZSQDKWkkAZFxJAP5dSQCiX0kAPGFJANZiSQBwZEkAFGZJAK5nSQBIaUkA4mpJAHxsSQAgbkkAum9JAFRxSQDuckkAknRJACx2SQDGd0kAanlJAAR7SQCefEkAOH5JANx/SQB2gUkAEINJAKqESQBEhkkA6IdJAIKJSQAci0kAtoxJAFqOSQD0j0kAjpFJADKTSQDMlEkAZpZJAACYSQCkmUkAPptJANicSQBynkkAFqBJALChSQBKo0kA5KRJAH6mSQAiqEkAvKlJAFarSQDwrEkAlK5JAC6wSQDIsUkAbLNJAAa1SQCgtkkAOrhJAN65SQB4u0kAEr1JAKy+SQBGwEkA6sFJAITDSQAexUkAuMZJAFzISQD2yUkAkMtJADTNSQDOzkkAaNBJAALSSQCm00kAQNVJANrWSQB02EkADtpJALLbSQBM3UkA5t5JAIDgSQAk4kkAvuNJAFjlSQD85kkAluhJADDqSQDK60kAZO1JAAjvSQCi8EkAPPJJANbzSQB69UkAFPdJAK74SQBS+kkA7PtJAIb9SQAg/0kAxABKAF4CSgD4A0oAkgVKACwHSgDQCEoAagpKAAQMSgCoDUoAQg9KANwQSgB2EkoAEBRKALQVSgBOF0oA6BhKAIIaSgAmHEoAwB1KAFofSgD0IEoAmCJKADIkSgDMJUoAZidKAAopSgCkKkoAPixKANgtSgB8L0oAFjFKALAySgBUNEoA7jVKAIg3SgAiOUoAvDpKAGA8SgD6PUoAlD9KAC5BSgDSQkoAbERKAAZGSgCqR0oARElKAN5KSgB4TEoAHE5KALZPSgBQUUoA6lJKAIRUSgAoVkoAwldKAFxZSgAAW0oAmlxKADReSgDOX0oAcmFKAAxjSgCmZEoAQGZKANpnSgB+aUoAGGtKALJsSgBMbkoA8G9KAIpxSgAkc0oAyHRKAGJ2SgD8d0oAlnlKADp7SgDUfEoAbn5KAAiASgCigUoARoNKAOCESgB6hkoAFIhKALiJSgBSi0oA7IxKAJCOSgAqkEoAzpFKAHKTSgAMlUoAppZKAECYSgDamUoAfptKABidSgCynkoATKBKAPChSgCKo0oAJKVKAL6mSgBiqEoA/KlKAJarSgA6rUoA1K5KAG6wSgAIskoArLNKAEa1SgDgtkoAerhKABS6SgC4u0oAUr1KAOy+SgCQwEoAKsJKAMTDSgBexUoAAsdKAJzISgA2ykoA0MtKAGrNSgAOz0oAqNBKAELSSgDm00oAgNVKABrXSgC02EoAWNpKAPLbSgCM3UoAJt9KAMDgSgBk4koA/uNKAJjlSgA850oA1uhKAHDqSgAK7EoAru1KAEjvSgDi8EoAfPJKABb0SgC69UoAVPdKAO74SgCI+koALPxKAMb9SgBg/0oABAFLAJ4CSwA4BEsA0gVLAGwHSwAQCUsAqgpLAEQMSwDoDUsAgg9LABwRSwC2EksAWhRLAPQVSwCOF0sAKBlLAMIaSwBmHEsAAB5LAJofSwA+IUsA2CJLAHIkSwAMJksApidLAEopSwDkKksAfixLACIuSwC8L0sAVjFLAPAySwCUNEsALjZLAMg3SwBiOUsA/DpLAKA8SwA6PksA1D9LAG5BSwASQ0sArERLAEZGSwDqR0sAhElLAB5LSwC4TEsAUk5LAPZPSwCQUUsAKlNLAMRUSwBoVksAAlhLAJxZSwBAW0sA2lxLAHReSwAOYEsAqGFLAExjSwDmZEsAgGZLACRoSwC+aUsAWGtLAPJsSwCWbksAMHBLAMpxSwBkc0sA/nRLAKJ2SwA8eEsA1nlLAHB7SwAUfUsArn5LAEiASwDsgUsAhoNLACCFSwC6hksAVIhLAPiJSwCSi0sALI1LAMaOSwBqkEsABJJLAJ6TSwBClUsA3JZLAHaYSwAQmksAqptLAE6dSwDonksAgqBLAByiSwDAo0sAWqVLAPSmSwCYqEsAMqpLAMyrSwBmrUsAAK9LAKSwSwA+sksA2LNLAHK1SwAWt0sAsLhLAEq6SwDuu0sAiL1LACK/SwC8wEsAVsJLAPrDSwCUxUsALsdLAMjISwBsyksABsxLAKDNSwBEz0sA3tBLAHjSSwAS1EsAttVLAFDXSwDq2EsAhNpLACjcSwDC3UsAXN9LAPbgSwCQ4ksANORLAM7lSwBo50sAAulLAKbqSwBA7EsA2u1LAHTvSwAY8UsAsvJLAEz0SwDw9UsAivdLACT5SwC++ksAWPxLAPz9SwCW/0sAMAFMANQCTABuBEwACAZMAKIHTAA8CUwA4ApMAHoMTAAUDkwArg9MAFIRTADsEkwAhhRMACoWTADEF0wAXhlMAPgaTACSHEwANh5MANAfTABqIUwABCNMAKgkTABCJkwA3CdMAIApTAAaK0wAtCxMAE4uTADoL0wAjDFMACYzTADANEwAWjZMAP43TACYOUwAMjtMANY8TABwPkwACkBMAKRBTABIQ0wA4kRMAHxGTAAWSEwAsElMAFRLTADuTEwAiE5MACJQTADGUUwAYFNMAPpUTACeVkwAOFhMANJZTABsW0wABl1MAKpeTABEYEwA3mFMAIJjTAAcZUwAtmZMAFBoTADqaUwAjmtMAChtTADCbkwAZnBMAAByTACac0wANHVMANh2TAByeEwADHpMAKZ7TABAfUwA5H5MAH6ATAAYgkwAvINMAFaFTADwhkwAiohMACSKTADIi0wAYo1MAPyOTACWkEwAOpJMANSTTABulUwAEpdMAKyYTABGmkwA4JtMAHqdTAAen0wAuKBMAFKiTADso0wAkKVMACqnTADEqEwAaKpMAAKsTACcrUwANq9MANCwTAB0skwADrRMAKi1TABCt0wA5rhMAIC6TAAavEwAvr1MAFi/TADywEwAjMJMACbETADKxUwAZMdMAP7ITACYykwAPMxMANbNTABwz0wAFNFMAK7STABI1EwA4tVMAIbXTAAg2UwAutpMAFTcTADu3UwAkt9MACzhTADG4kwAYORMAATmTACe50wAOOlMANzqTAB27EwAEO5MAKrvTABE8UwA6PJMAIL0TAAc9kwAtvdMAFr5TAD0+kwAjvxMADL+TADM/0wAZgFNAAADTQCaBE0APgZNANgHTQByCU0ADAtNALAMTQBKDk0A5A9NAIgRTQAiE00AvBRNAFYWTQD6F00AlBlNAC4bTQDIHE0AYh5NAAYgTQCgIU0AOiNNANQkTQB4Jk0AEihNAKwpTQBQK00A6ixNAIQuTQAeME0AuDFNAFwzTQD2NE0AkDZNACo4TQDOOU0AaDtNAAI9TQCcPk0AQEBNANpBTQB0Q00ADkVNALJGTQBMSE0A5klNAIpLTQAkTU0Avk5NAFhQTQDyUU0AllNNADBVTQDKVk0AblhNAAhaTQCiW00APF1NAOBeTQB6YE0AFGJNAK5jTQBIZU0A7GZNAIZoTQAgak0AumtNAF5tTQD4bk0AknBNADZyTQDQc00AanVNAAR3TQCeeE0AQnpNANx7TQB2fU0AEH9NALSATQBOgk0A6INNAIyFTQAmh00AwIhNAFqKTQD0i00AmI1NADKPTQDMkE0AZpJNAAqUTQCklU0APpdNAOKYTQB8mk0AFpxNALCdTQBUn00A7qBNAIiiTQAipE0AvKVNAGCnTQD6qE0AlKpNAC6sTQDSrU0AbK9NAAaxTQCgsk0ARLRNAN61TQB4t00AErlNALa6TQBQvE0A6r1NAIS/TQAowU0AwsJNAFzETQAAxk0AmsdNADTJTQDOyk0AaMxNAAzOTQCmz00AQNFNANrSTQB+1E0AGNZNALLXTQBW2U0A8NpNAIrcTQAk3k0AyN9NAGLhTQD84k0AluRNADDmTQDU500AbulNAAjrTQCi7E0ARu5NAODvTQB68U0AHvNNALj0TQBS9k0A7PdNAJD5TQAq+00AxPxNAF7+TQD4/00AnAFOADYDTgDQBE4AagZOAA4ITgCoCU4AQgtOAOYMTgCADk4AGhBOALQRTgBOE04A8hROAIwWTgAmGE4AwBlOAGQbTgD+HE4AmB5OADwgTgDWIU4AcCNOAAolTgCuJk4ASChOAOIpTgB8K04AFi1OALouTgBUME4A7jFOAJIzTgAsNU4AxjZOAGA4TgD6OU4AnjtOADg9TgDSPk4AbEBOABBCTgCqQ04AREVOAOhGTgCCSE4AHEpOALZLTgBQTU4A9E5OAI5QTgAoUk4AwlNOAGZVTgAAV04AmlhOAD5aTgDYW04Acl1OAAxfTgCwYE4ASmJOAORjTgB+ZU4AGGdOALxoTgBWak4A8GtOAIptTgAub04AyHBOAGJyTgAGdE4AoHVOADp3TgDUeE4AbnpOABJ8TgCsfU4ARn9OAOCATgCEgk4AHoROALiFTgBch04A9ohOAJCKTgAqjE4Azo1OAGiPTgACkU4AnJJOADaUTgDalU4AdJdOAA6ZTgComk4ATJxOAOadTgCAn04AJKFOAL6iTgBYpE4A8qVOAIynTgAwqU4AyqpOAGSsTgD+rU4Aoq9OADyxTgDWsk4AerROABS2TgCut04ASLlOAOy6TgCGvE4AIL5OALq/TgBUwU4A+MJOAJLETgAsxk4AxsdOAGrJTgAEy04AnsxOAELOTgDcz04AdtFOABDTTgCq1E4ATtZOAOjXTgCC2U4AHNtOAMDcTgBa3k4A9N9OAJjhTgAy404AzOROAGbmTgAA6E4ApOlOAD7rTgDY7E4Acu5OABbwTgCw8U4ASvNOAOT0TgCI9k4AIvhOALz5TgBg+04A+vxOAJT+TgAuAE8AyAFPAGwDTwAGBU8AoAZPADoITwDeCU8AeAtPABINTwC2Dk8AUBBPAOoRTwCEE08AHhVPAMIWTwBcGE8A9hlPAJAbTwA0HU8Azh5PAGggTwAMIk8ApiNPAEAlTwDaJk8AfihPABgqTwCyK08ATC1PAOYuTwCKME8AJDJPAL4zTwBYNU8A/DZPAJY4TwAwOk8A1DtPAG49TwAIP08AokBPADxCTwDgQ08AekVPABRHTwCuSE8AUkpPAOxLTwCGTU8AKk9PAMRQTwBeUk8A+FNPAJxVTwA2V08A0FhPAGpaTwAEXE8AqF1PAEJfTwDcYE8AdmJPABpkTwC0ZU8ATmdPAPJoTwCMak8AJmxPAMBtTwBab08A/nBPAJhyTwAydE8A1nVPAHB3TwAKeU8ApHpPAD58TwDifU8AfH9PABaBTwCwgk8AVIRPAPiFTwCSh08ANolPANCKTwBqjE8ABI5PAKiPTwBCkU8A3JJPAICUTwAalk8AtJdPAE6ZTwDymk8AjJxPACaeTwDAn08AZKFPAP6iTwCYpE8AMqZPANanTwBwqU8ACqtPAKSsTwA+rk8A4q9PAHyxTwAWs08AsLRPAFS2TwDut08AiLlPACK7TwDGvE8AYL5PAPq/TwCewU8AOMNPANLETwBsxk8ABshPAKrJTwBEy08A3sxPAHjOTwAc0E8AttFPAFDTTwD01E8AjtZPACjYTwDC2U8AXNtPAADdTwCa3k8ANOBPAM7hTwBy408ADOVPAKbmTwBK6E8A5OlPAH7rTwAY7U8Asu5PAFbwTwDw8U8AivNPACT1TwDI9k8AYvhPAPz5TwCW+08AOv1PANT+TwBuAFAAEgJQAKwDUABGBVAA4AZQAHoIUAAeClAAuAtQAFINUAD2DlAAkBBQACoSUADEE1AAXhVQAAIXUACcGFAANhpQANAbUAB0HVAADh9QAKggUABCIlAA5iNQAIAlUAAaJ1AAvihQAFgqUADyK1AAjC1QACYvUADKMFAAZDJQAP4zUACYNVAAPDdQANY4UABwOlAACjxQAK49UABIP1AA4kBQAIZCUAAgRFAAukVQAFRHUADuSFAAkkpQACxMUADGTVAAYE9QAARRUACeUlAAOFRQANJVUAB2V1AAEFlQAKpaUABOXFAA6F1QAIJfUAAcYVAAtmJQAFpkUAD0ZVAAjmdQAChpUADMalAAZmxQAABuUACkb1AAPnFQANhyUABydFAAFnZQALB3UABKeVAA5HpQAH58UAAiflAAvH9QAFaBUADwglAAlIRQAC6GUADIh1AAbIlQAAaLUACgjFAAOo5QANSPUAB4kVAAEpNQAKyUUABGllAA6pdQAISZUAAem1AAuJxQAFyeUAD2n1AAkKFQADSjUADOpFAAaKZQAAKoUACcqVAAQKtQANqsUAB0rlAADrBQALKxUABMs1AA5rRQAIC2UAAkuFAAvrlQAFi7UAD8vFAAlr5QADDAUADKwVAAZMNQAAjFUACixlAAPMhQANbJUAB6y1AAFM1QAK7OUABS0FAA7NFQAIbTUAAg1VAAutZQAF7YUAD42VAAkttQACzdUADQ3lAAauBQAATiUACo41AAQuVQANzmUAB26FAAEOpQALTrUABO7VAA6O5QAILwUAAm8lAAwPNQAFr1UAD+9lAAmPhQADL6UADM+1AAZv1QAAr/UACkAFEAPgJRANgDUQB8BVEAFgdRALAIUQBKClEA7gtRAIgNUQAiD1EAxhBRAGASUQD6E1EAlBVRAC4XUQDSGFEAbBpRAAYcUQCgHVEARB9RAN4gUQB4IlEAEiRRALYlUQBQJ1EA6ihRAI4qUQAoLFEAwi1RAFwvUQD2MFEAmjJRADQ0UQDONVEAaDdRAAw5UQCmOlEAQDxRAOQ9UQB+P1EAGEFRALJCUQBMRFEA8EVRAIpHUQAkSVEAyEpRAGJMUQD8TVEAlk9RADpRUQDUUlEAblRRAAhWUQCsV1EARllRAOBaUQB6XFEAFF5RALhfUQBSYVEA7GJRAJBkUQAqZlEAxGdRAF5pUQD4alEAnGxRADZuUQDQb1EAdHFRAA5zUQCodFEAQnZRANx3UQCAeVEAGntRALR8UQBOflEA8n9RAIyBUQAmg1EAyoRRAGSGUQD+h1EAmIlRADKLUQDWjFEAcI5RAAqQUQCkkVEASJNRAOKUUQB8llEAIJhRALqZUQBUm1EA7pxRAIieUQAsoFEAxqFRAGCjUQD6pFEAnqZRADioUQDSqVEAdqtRABCtUQCqrlEARLBRAN6xUQCCs1EAHLVRALa2UQBQuFEA9LlRAI67UQAovVEAzL5RAGbAUQAAwlEAmsNRAD7FUQDYxlEAcshRAAzKUQCmy1EASs1RAOTOUQB+0FEAGNJRALzTUQBW1VEA8NZRAIrYUQAu2lEAyNtRAGLdUQD83lEAoOBRADriUQDU41EAeOVRABLnUQCs6FEARupRAODrUQCE7VEAHu9RALjwUQBS8lEA9vNRAJD1UQAq91EAzvhRAGj6UQAC/FEAnP1RADb/UQDaAFIAdAJSAA4EUgCoBVIATAdSAOYIUgCAClIAGgxSAL4NUgBYD1IA8hBSAJYSUgAwFFIAyhVSAGQXUgD+GFIAohpSADwcUgDWHVIAcB9SAAohUgCuIlIASCRSAOIlUgCGJ1IAIClSALoqUgBULFIA+C1SAJIvUgAsMVIA0DJSAGo0UgAENlIAnjdSADg5UgDcOlIAdjxSABA+UgCqP1IATkFSAOhCUgCCRFIAHEZSAMBHUgBaSVIA9EpSAJhMUgAyTlIAzE9SAGZRUgAAU1IApFRSAD5WUgDYV1IAcllSABZbUgCwXFIASl5SAO5fUgCIYVIAImNSALxkUgBWZlIA+mdSAJRpUgAua1IAyGxSAGxuUgAGcFIAoHFSADpzUgDedFIAeHZSABJ4UgC2eVIAUHtSAOp8UgCEflIAHoBSAMKBUgBcg1IA9oRSAJCGUgA0iFIAzolSAGiLUgAMjVIApo5SAECQUgDakVIAdJNSABiVUgCyllIATJhSAOaZUgCKm1IAJJ1SAL6eUgBYoFIA/KFSAJajUgAwpVIA1KZSAG6oUgAIqlIAoqtSADytUgDgrlIAerBSABSyUgCus1IASLVSAOy2UgCGuFIAKrpSAMS7UgBevVIA+L5SAJLAUgA2wlIA0MNSAGrFUgAEx1IAqMhSAELKUgDcy1IAds1SABrPUgC00FIATtJSAPLTUgCM1VIAJtdSAMDYUgBa2lIA/ttSAJjdUgAy31IAzOBSAHDiUgAK5FIApOVSAEjnUgDi6FIAfOpSABbsUgCw7VIAVO9SAO7wUgCI8lIAIvRSAMb1UgBg91IA+vhSAJT6UgA4/FIA0v1SAGz/UgAQAVMAqgJTAEQEUwDeBVMAeAdTABwJUwC2ClMAUAxTAOoNUwCOD1MAKBFTAMISUwBcFFMAABZTAJoXUwA0GVMAzhpTAHIcUwAMHlMAph9TAEAhUwDkIlMAfiRTABgmUwCyJ1MAVilTAPAqUwCKLFMAOC5TANIvUwBsMVMABjNTAKo0UwBENlMA3jdTAII5UwAcO1MAtjxTAFA+UwDqP1MAjkFTAChDUwDCRFMAXEZTAABIUwCaSVMANEtTANhMUwByTlMADFBTAKZRUwBAU1MA5FRTAH5WUwAYWFMAsllTAFZbUwDwXFMAil5TAC5gUwDIYVMAYmNTAPxkUwCWZlMAOmhTANRpUwBua1MACG1TAKxuUwBGcFMA4HFTAIRzUwAedVMAuHZTAFJ4UwDseVMAkHtTACp9UwDEflMAXoBTAAKCUwCcg1MANoVTANqGUwB0iFMADopTAKiLUwBCjVMA5o5TAICQUwAaklMAtJNTAFiVUwDyllMAjJhTACaaUwDKm1MAZJ1TAP6eUwCYoFMAPKJTANajUwBwpVMACqdTAK6oUwBIqlMA4qtTAHytUwAgr1MAurBTAFSyUwD4s1MAkrVTACy3UwDGuFMAYLpTAAS8UwCevVMAOL9TANLAUwB2wlMAEMRTAKrFUwBOx1MA6MhTAILKUwAczFMAts1TAFrPUwD00FMAjtJTACjUUwDC1VMAZtdTAADZUwCk2lMAPtxTANjdUwBy31MADOFTALDiUwBK5FMA5OVTAH7nUwAY6VMAvOpTAFbsUwD67VMAlO9TAC7xUwDI8lMAYvRTAAb2UwCg91MAOvlTANT6UwB4/FMAEv5TAKz/UwBGAVQA6gJUAIQEVAAeBlQAwgdUAFwJVAD2ClQAkAxUACoOVADOD1QAaBFUAAITVACcFFQAQBZUANoXVAB0GVQAGBtUALIcVABMHlQA5h9UAIAhVAAkI1QAviRUAFgmVADyJ1QAlilUADArVADKLFQAbi5UAAgwVACiMVQAPDNUANY0VAB6NlQAFDhUAK45VABIO1QA7DxUAIY+VAAgQFQAxEFUAF5DVAD4RFQAkkZUACxIVADQSVQAaktUAARNVACeTlQAQlBUANxRVAB2U1QAGlVUALRWVABOWFQA6FlUAIJbVAAmXVQAwF5UAFpgVAD0YVQAmGNUADJlVADMZlQAcGhUAApqVACka1QAPm1UANhuVAB8cFQAFnJUALBzVABKdVQA5HZUAIh4VAAielQAxntUAGB9VAD6flQAlIBUAC6CVADSg1QAbIVUAAaHVACgiFQAOopUAN6LVAB4jVQAEo9UALaQVABQklQA6pNUAISVVAAol1QAwphUAFyaVAAAnFQAmp1UADSfVADOoFQAaKJUAAykVACmpVQAQKdUANqoVAB+qlQAGKxUALKtVABWr1QA8LBUAIqyVAAktFQAvrVUAGK3VAD8uFQAlrpUADC8VADUvVQAbr9UAAjBVACswlQARsRUAODFVAB6x1QAFMlUALjKVABSzFQA7M1UAIbPVAAq0VQAxNJUAF7UVAAC1lQAnNdUADbZVADQ2lQAatxUAA7eVACo31QAQuFUANziVACA5FQAGuZUALTnVABY6VQA8upUAIzsVAAm7lQAwO9UAGTxVAD+8lQAmPRUADL2VADq91QAjvlUACj7VADC/FQAXP5UAPb/VACaAVUANANVAM4EVQBoBlUADAhVALAJVQBKC1UA7gxVAIgOVQAiEFUAvBFVAGATVQD6FFUAlBZVAC4YVQDSGVUAbBtVAAYdVQCqHlUARCBVAN4hVQB4I1UAEiVVALYmVQBQKFUA6ilVAIQrVQAoLVUAwi5VAFwwVQAAMlUAmjNVADQ1VQDONlUAaDhVAAw6VQCmO1UAQD1VANo+VQB+QFUAGEJVALJDVQBWRVUA8EZVAIpIVQAkSlUAvktVAGJNVQD8TlUAllBVADBSVQDUU1UAblVVAAhXVQCsWFUARlpVAOBbVQB6XVUAFF9VALhgVQBSYlUA7GNVAIZlVQAqZ1UAxGhVAF5qVQACbFUAnG1VADZvVQDQcFUAanJVAA50VQCodVUAQndVAOZ4VQCAelUAGnxVALR9VQBOf1UA8oBVAIyCVQAmhFUAwIVVAGSHVQD+iFUAmIpVADyMVQDWjVUAcI9VAAqRVQCkklUASJRVAOKVVQB8l1UAFplVALqaVQBUnFUA7p1VAJKfVQAsoVUAxqJVAGCkVQD6pVUAnqdVADipVQDSqlUAbKxVAAauVQCqr1UARLFVAOiyVQCCtFUAHLZVALa3VQBQuVUA9LpVAI68VQAovlUAwr9VAGbBVQAAw1UAmsRVADTGVQDYx1UAcslVAAzLVQCwzFUASs5VAOTPVQB+0VUAGNNVALzUVQBW1lUA8NdVAIrZVQAu21UAyNxVAGLeVQD831UAoOFVADrjVQDU5FUAeOZVABLoVQCs6VUARutVAODsVQCE7lUAHvBVALjxVQBS81UA7PRVAJD2VQAq+FUAzvlVAGj7VQAC/VUAnP5VADYAVgDaAVYAdANWAA4FVgCoBlYATAhWAOYJVgCAC1YAGg1WAL4OVgBYEFYA8hFWAJYTVgAwFVYAyhZWAGQYVgD+GVYAohtWADwdVgDWHlYAcCBWABQiVgCuI1YASCVWAOwmVgCGKFYAICpWALorVgBULVYA+C5WAJIwVgAsMlYAxjNWAGo1VgAEN1YAnjhWADg6VgDcO1YAdj1WABA/VgC0QFYATkJWAOhDVgCCRVYAHEdWAMBIVgBaSlYA9EtWAJhNVgAyT1YAzFBWAGZSVgAAVFYApFVWAD5XVgDYWFYAclpWAAxcVgCwXVYASl9WAORgVgCIYlYAImRWALxlVgBWZ1YA+mhWAJRqVgAubFYA0m1WAGxvVgAGcVYAoHJWADp0VgDedVYAeHdWABJ5VgCselYAUHxWAOp9VgCEf1YAHoFWAMKCVgBchFYA9oVWAJqHVgA0iVYAzopWAGiMVgACjlYApo9WAECRVgDaklYAdJRWAA6WVgCyl1YATJlWAPCaVgCKnFYAJJ5WAL6fVgBYoVYA/KJWAJakVgAwplYAyqdWAG6pVgAIq1YAoqxWADyuVgDgr1YAerFWABSzVgC4tFYAUrZWAOy3VgCGuVYAKrtWAMS8VgBevlYA+L9WAJLBVgA2w1YA2sRWAHTGVgAYyFYAsslWAEzLVgDmzFYAgM5WACTQVgC+0VYAWNNWAPzUVgCW1lYAMNhWANTZVgBu21YACN1WAKLeVgA84FYA4OFWAHrjVgAU5VYAuOZWAFLoVgDs6VYAhutWACDtVgDE7lYAXvBWAPjxVgCS81YANvVWAND2VgBq+FYADvpWAKj7VgBC/VYA3P5WAHYAVwAaAlcAtANXAE4FVwDoBlcAjAhXACYKVwDAC1cAWg1XAP4OVwCYEFcAMhJXAMwTVwBwFVcAChdXAKQYVwA+GlcA4htXAHwdVwAWH1cAuiBXAFQiVwDuI1cAiCVXACInVwDGKFcAYCpXAPorVwCULVcAOC9XANIwVwBsMlcAEDRXAKo1VwBEN1cA3jhXAHg6VwAcPFcAtj1XAFA/VwDqQFcAjkJXAChEVwDCRVcAZkdXAABJVwCaSlcANExXAM5NVwByT1cADFFXAKZSVwBAVFcA5FVXAH5XVwAYWVcAslpXAExcVwDwXVcAil9XAC5hVwDIYlcAYmRXAPxlVwCWZ1cAOmlXANRqVwBubFcACG5XAKJvVwBGcVcA4HJXAHp0VwAedlcAuHdXAFJ5VwDselcAkHxXACp+VwDEf1cAaIFXAAKDVwCchFcANoZXANCHVwB0iVcADotXAKiMVwBCjlcA5o9XAICRVwAak1cAvpRXAFiWVwDyl1cAjJlXACabVwDKnFcAZJ5XAP6fVwCYoVcAMqNXANakVwBwplcAFKhXAK6pVwBIq1cA4qxXAHyuVwAgsFcAurFXAFSzVwDutFcAiLZXACy4VwDGuVcAartXAAS9VwCevlcAOMBXANLBVwB2w1cAEMVXAKrGVwBEyFcA3slXAILLVwAczVcAwM5XAFrQVwD00VcAjtNXACjVVwDM1lcAZthXAADaVwCa21cANN1XANjeVwBy4FcAFuJXALDjVwBK5VcA5OZXAH7oVwAi6lcAvOtXAFbtVwDw7lcAlPBXAC7yVwDI81cAbPVXAAb3VwCg+FcAOvpXANT7VwB4/VcAEv9XAKwAWABGAlgA6gNYAIQFWAAeB1gAwghYAFwKWAD2C1gAkA1YACoPWADOEFgAaBJYAAIUWACcFVgAQBdYANoYWAB0GlgAGBxYALIdWABMH1gA5iBYAIAiWAAkJFgAviVYAFgnWADyKFgAlipYADAsWADKLVgAbi9YAAgxWACiMlgAPDRYANY1WAB6N1gAFDlYAK46WABIPFgA7D1YAIY/WAAgQVgAxEJYAF5EWAD4RVgAkkdYACxJWADQSlgAakxYAAROWACeT1gAOFFYANxSWAB2VFgAGlZYALRXWABOWVgA6FpYAIJcWAAmXlgAwF9YAFphWAD0YlgAjmRYADJmWADMZ1gAcGlYAAprWACkbFgAPm5YANhvWAB8cVgAFnNYALB0WABKdlgA7ndYAIh5WAAie1gAxnxYAGB+WAD6f1gAlIFYAC6DWADShFgAbIZYAAaIWACgiVgARItYAN6MWAB4jlgAEpBYALaRWABQk1gA6pRYAISWWAAomFgAwplYAFybWAD2nFgAmp5YADSgWADOoVgAaKNYAAKlWACmplgAQKhYAOSpWAB+q1gAGK1YALKuWABMsFgA8LFYAIqzWAAktVgAyLZYAGK4WAD8uVgAlrtYADC9WADUvlgAbsBYAAjCWACiw1gARsVYAODGWAB6yFgAHspYALjLWABSzVgA7M5YAIbQWAAq0lgAxNNYAF7VWAD41lgAnNhYADbaWADQ21gAat1YAA7fWACo4FgAQuJYANzjWAB25VgAGudYALToWABY6lgA8utYAIztWAAm71gAwPBYAGTyWAD+81gAmPVYADL3WADM+FgAcPpYAAr8WACu/VgASP9YAOIAWQB8AlkAFgRZALoFWQBUB1kA7ghZAIgKWQAsDFkAxg1ZAGAPWQAEEVkAnhJZADgUWQDSFVkAbBdZABAZWQCqGlkARBxZAOgdWQCCH1kAHCFZALYiWQBQJFkA9CVZAI4nWQAoKVkAwipZAFwsWQAALlkAmi9ZAD4xWQDYMlkAcjRZAAw2WQCmN1kASjlZAOQ6WQB+PFkAGD5ZALI/WQBWQVkA8EJZAJREWQAuRlkAyEdZAGJJWQD8SlkAoExZADpOWQDUT1kAblFZABJTWQCsVFkARlZZAOBXWQCEWVkAHltZALhcWQBSXlkA9l9ZAJBhWQAqY1kAxGRZAGhmWQACaFkAnGlZADZrWQDQbFkAdG5ZAA5wWQCycVkATHNZAOZ0WQCAdlkAGnhZAL55WQBYe1kA8nxZAIx+WQAwgFkAyoFZAGSDWQD+hFkAooZZADyIWQDWiVkAeotZABSNWQCujlkASJBZAOKRWQCGk1kAIJVZALqWWQBUmFkA7plZAJKbWQAsnVkA0J5ZAGqgWQAEolkAnqNZADilWQDcplkAdqhZABCqWQCqq1kARK1ZAOiuWQCCsFkAHLJZAMCzWQBatVkA9LZZAI64WQAyulkAzLtZAGa9WQAAv1kApMBZAD7CWQDYw1kAcsVZAAzHWQCwyFkASspZAOTLWQCIzVkAIs9ZALzQWQBW0lkA+tNZAJTVWQAu11kAyNhZAGzaWQAG3FkAoN1ZADrfWQDe4FkAeOJZABLkWQC25VkAUOdZAOroWQCE6lkAHuxZAMLtWQBc71kA9vBZAJDyWQAq9FkAzvVZAGj3WQAM+VkApvpZAED8WQDa/VkAdP9ZABgBWgCyAloATARaAOYFWgCKB1oAJAlaAL4KWgBYDFoA8g1aAJYPWgAwEVoAyhJaAG4UWgAIFloAohdaADwZWgDWGloAehxaABQeWgC4H1oAUiFaAOwiWgCGJFoAICZaAMQnWgBeKVoA+CpaAJIsWgAsLloA0C9aAGoxWgAEM1oAqDRaAEI2WgDcN1oAdjlaABo7WgC0PFoATj5aAOg/WgCMQVoAJkNaAMBEWgBaRloA9EdaAJhJWgAyS1oAzExaAHBOWgAKUFoApFFaAD5TWgDiVFoAfFZaABZYWgCwWVoAVFtaAO5cWgCIXloAImBaAMZhWgBgY1oA+mRaAJRmWgA4aFoA0mlaAGxrWgAGbVoAqm5aAERwWgDecVoAeHNaABx1WgC2dloAUHhaAOp5WgCEe1oAKH1aAMJ+WgBcgFoAAIJaAJqDWgA0hVoAzoZaAGiIWgAMiloApotaAECNWgDkjloAfpBaABiSWgCyk1oAVpVaAPCWWgCKmFoAJJpaAMibWgBinVoA/J5aAJagWgAwoloA1KNaAG6lWgASp1oArKhaAEaqWgDgq1oAeq1aAB6vWgC4sFoAUrJaAOyzWgCGtVoAKrdaAMS4WgBeuloAArxaAJy9WgA2v1oA0MBaAHTCWgAOxFoAqMVaAELHWgDcyFoAgMpaABrMWgC0zVoAWM9aAPLQWgCM0loAJtRaAMrVWgBk11oA/thaAJjaWgA83FoA1t1aAHDfWgAK4VoAruJaAEjkWgDi5VoAhudaACDpWgC66loAVOxaAO7tWgCS71oALPFaAMbyWgBq9FoABPZaAJ73WgA4+VoA0vpaAHb8WgAQ/loAqv9aAEQBWwDeAlsAggRbABwGWwC2B1sAWglbAPQKWwCODFsAKA5bAMwPWwBmEVsAABNbAJoUWwA+FlsA2BdbAHIZWwAMG1sAsBxbAEoeWwDkH1sAiCFbACIjWwC8JFsAViZbAPAnWwCUKVsALitbAMgsWwBiLlsA/C9bAKAxWwA6M1sA1DRbAHg2WwASOFsArDlbAEY7WwDqPFsAhD5bAB5AWwC4QVsAXENbAPZEWwCQRlsAKkhbAMRJWwBoS1sAAk1bAJxOWwBAUFsA2lFbAHRTWwAOVVsAqFZbAExYWwDmWVsAiltbACRdWwC+XlsAWGBbAPJhWwCWY1sAMGVbAMpmWwBkaFsACGpbAKJrWwA8bVsA1m5bAHpwWwAUclsArnNbAEh1WwDidlsAhnhbACB6WwC6e1sAXn1bAPh+WwCSgFsALIJbANCDWwBqhVsABIdbAJ6IWwBCilsA3ItbAHaNWwAQj1sAqpBbAE6SWwDok1sAjJVbACaXWwDAmFsAWppbAPSbWwCYnVsAMp9bAMygWwBmolsAAKRbAKSlWwA+p1sA2KhbAHyqWwAWrFsAsK1bAEqvWwDusFsAiLJbACK0WwC8tVsAYLdbAPq4WwCUulsALrxbAMi9WwBsv1sABsFbAKrCWwBExFsA3sVbAHjHWwASyVsAtspbAFDMWwDqzVsAhM9bAB7RWwDC0lsAXNRbAPbVWwCa11sANNlbAM7aWwBo3FsADN5bAKbfWwBA4VsA2uJbAH7kWwAY5lsAsudbAEzpWwDm6lsAiuxbACTuWwDI71sAYvFbAPzyWwCW9FsAMPZbANT3WwBu+VsACPtbAKL8WwA8/lsA4P9bAHoBXAAUA1wAuARcAFIGXADsB1wAhglcACoLXADEDFwAXg5cAPgPXACSEVwANhNcANAUXABqFlwADhhcAKgZXABCG1wA3BxcAIAeXAAaIFwAtCFcAE4jXADyJFwAjCZcACYoXADAKVwAWitcAP4sXACYLlwAMjBcAMwxXABwM1wACjVcAKQ2XAA+OFwA4jlcAHw7XAA0PVwAzj5cAGhAXAAMQlwApkNcAEBFXADkRlwAfkhcABhKXACyS1wATE1cAPBOXACKUFwAJFJcAL5TXABiVVwA/FZcAJZYXAAwWlwAyltcAG5dXAAIX1wArGBcAEZiXADgY1wAemVcABRnXAC4aFwAUmpcAOxrXACGbVwAIG9cAMRwXABeclwA+HNcAJx1XAA2d1wA0HhcAGp6XAAOfFwAqH1cAEJ/XADcgFwAgIJcABqEXAC0hVwATodcAOiIXACMilwAJoxcAMCNXABkj1wA/pBcAJiSXAAylFwA1pVcAHCXXAAKmVwApJpcAD6cXADinVwAfJ9cACChXAC6olwAVKRcAO6lXACIp1wALKlcAMaqXABgrFwA+q1cAJSvXAA4sVwA0rJcAGy0XAAQtlwAqrdcAES5XADeulwAgrxcABy+XAC2v1wAUMFcAPTCXACOxFwAKMZcAMLHXABmyVwAAMtcAJrMXAA0zlwA2M9cAHLRXAAM01wAptRcAErWXADk11wAftlcACLbXAC83FwAVt5cAPDfXACK4VwALuNcAMjkXABi5lwA/OdcAJbpXAA661wA1OxcAHjuXAAS8FwArPFcAEbzXADg9FwAhPZcAB74XAC4+VwAUvtcAOz8XACQ/lwAKgBdAMQBXQBoA10AAgVdAJwGXQA2CF0A2gldAHQLXQAODV0AqA5dAEwQXQDmEV0AgBNdABoVXQC0Fl0AWBhdAPIZXQCMG10AMB1dAMoeXQBkIF0A/iFdAKIjXQA8JV0A1iZdAHAoXQAUKl0AritdAEgtXQDiLl0AfDBdACAyXQC6M10AXjVdAPg2XQCSOF0ALDpdAMY7XQBqPV0ABD9dAJ5AXQA4Ql0A0kNdAHZFXQAQR10AqkhdAE5KXQDoS10Agk1dABxPXQDAUF0AWlJdAPRTXQCOVV0AMlddAMxYXQBmWl0AAFxdAJpdXQA+X10A2GBdAHxiXQAMZF0AsGVdAEpnXQDkaF0AiGpdACJsXQC8bV0AVm9dAPpwXQCUcl0ALnRdAMh1XQBsd10ABnldAKB6XQA6fF0A3n1dAHh/XQASgV0ArIJdAFCEXQDqhV0AhIddAB6JXQC4il0AXIxdAPaNXQCQj10ANJFdAM6SXQBolF0AApZdAKaXXQBAmV0A2ppdAHScXQAOnl0Asp9dAEyhXQDmol0AiqRdACSmXQC+p10AWKldAPyqXQCWrF0AMK5dAMqvXQBusV0ACLNdAKK0XQA8tl0A4LddAHq5XQAUu10ArrxdAFK+XQDsv10AhsFdACDDXQDExF0AXsZdAPjHXQCSyV0ALMtdANDMXQBqzl0ABNBdAKjRXQBC010A3NRdAHbWXQAa2F0AtNldAE7bXQDo3F0AjN5dACbgXQDA4V0AWuNdAPTkXQCY5l0AMuhdAMzpXQBw610ACu1dAKTuXQA+8F0A4vFdAHzzXQAW9V0AsPZdAFT4XQDu+V0AiPtdACL9XQC8/l0AYABeAPoBXgCUA14AOAVeANIGXgBsCF4ABgpeAKoLXgBEDV4A3g5eAHgQXgAcEl4AthNeAFAVXgDqFl4AjhheACgaXgAA</prop>
				<prop name="Temps">REFSWgAAZpwCAIBml//2KFyPwnU9QP+kcD0K16M9QP/sUbgehes+QP+uR+F6FG5AQP758HA9akFAexTuBgBaQkAIAK5HgbdDQHH48XBEFQRFt0DD9e/wQkb98yvdR/3zC0hADwEK9/tIQPDw9SjcSUD+6PNLQB+F61G4e95LNQPCTEApVgG7qE0FA45OQO7zT7ZVAyxQZQOeUD0EUd1AVwFcn1ElAxBStvXzg1KFA/VSTQNn91NAZs4B1lNASHYeAlRAFwF61FRNA3dHVUAAAVG4VU0D2ydWdQOYVtUDB1fdQGcBHnVXHQPhV7bdA2RYZQPOWNUDJ/VZNQRZhQMlWUBStgAB8VgNE7VYzQN2bVg1AyJYXQPwV80ELVcFA85XFQPKfB+GFULuAsicH64fuBPOAsbMF4LeAsTcH+YVbgP8F0YSwUQML+nywCQvNi0nAr1MLxBeL3AveiH+8ruML54vsC8swi/UJ5qZ5yC53C/2LwAIPxo/LD/uL1A/Qj90P4Y/CJg/ajHWArekP6Y/uDPePQDOP+g/Ak/0PyZPOE9KT1RPAHZP4D+KT6RPVk9gT9JP/E8A7k+wT7pPNF82XyBfal9cXwCOX6BfWl/UX4Zf2F8KbxxvAPZf6F96XzxvRm9ob5pvhG8Ajm+wb8pv9G/eb2BvCn/8bwA+f1B/+m9sf35/uG+Sf8x/AL5/8H8Cj+R/Do+4fxqPTI8AJo9gj0KPnI9uj7iPko/EjwDGj9iP6o8kn/6POJ9Kn1yfAH6fkJ+yn6Sfpp9gn/qfDK8A3p8wr/KfPK9Or2Cv0p98rwBmr6Cv0q+0r96vCL/yryy/AI6vKL9Sv2y/vq8wv3q/vL8Arr/Qv5K/BM/mvwDPIs9EzwA+z2DPgs+Uz2bPeM/Kz7zPAO7PAN/izyTfFt8w30Lf9L8AXt9Q33LfnN/G36Dfut/83wDu3yDvEu8070bvWO9q74TvAJ7vkO+q77Tvzu/479rvDP8AFv8o/6rfTP9m/4j/cv+s/wBe/3j/2v/0/+7/GAtOE3QUq45XrQNQfCQN1CTLtgQUh1bdAzRWtQPztuwHzcx3AHxVrQNAtVUFFFVlE9BU/QRU20AzngFTVIUTGlS2XRPiU3UDrFM9E3VtU3UTPlPtAwhTPQN30FJAdyE9ilIdE9tUUoUjHVI9E+VRtnUTrlEtE3dRRRNB7VHNIwtRPRPFUEC0mAAAIFBtA1hQXRRQ3UDfAQrXT90Dak9WhSP9TjUEToUEToUj251NnQMzTSUTz0x2hQNnTC0DBUxAlwG3KJxLpQM6SzUkSt6NA2BKQB9wAf5JtoUDp0mtE35JvQOVbUkNI/FJtQNsShUUtUvlBEsNI3FLPRN3WPQX7hWWAmhLLQNlFCcGhwFHYSQnFi0WLQ4lVi8EECP+Am50L4YvmC+qKe4VAp4Cc+wXzi/AK8Yt7i3uLQD2HS4/+BMeP0g/Oj9cP3Y/EKA/sj/EN6YCesQ/xj/YPwD6Of4/EE8iTzxPLk9YS25NAHZPkE+iT1xPvk/YT/pP5E8ATk/wTxJfRF9WX2BfIl+UXwB+X6hfil/UX8ZfwF/yXwRvACZvsF86b2Rvdm9Ab5JvrG8Azm/gb7pv9G8Gfxh/Mn9MfwCmb2B/cn9Uf4Z/mH+6f8x/AN5/8H/6fxSPdn+AfzqPXI8Afo+Qj0KPnI/Gj6iPsn/sjzSOFa4SPoQUJU0llFwU2ydPJRMPUC0DhVC2lQP4ULUDjFElIwG3UkBmZpF2Uj0T59VSFRNb1AVT5QNEVFplk7asBEJVjZRVJZRtVj0Tl1a9AwVXxSS1VyUT30wES1jdA8ptWI0THFm98ylZhQRtWZ0D01hlk5ZYvQNbVVgtAxVYPRRXZZMjxledFCSv7hLBPK8mpUI2EsIsr06tfq1mEr2UpxCOr7CvmqEWEru8r86l5q/A+K8Kv8ynvvXOpaYCmleUJSSEpCBEBM1UB2aSRrZUBAdWlQPIVRUTi7VVNRNShAQXVe0T0bVU3QOarARiVOWUVNplBFONE7xTZQODU7KtE07MDxYSm1KdA2O1Uv0DLmyU91GtE75lUT0ThwwfvgLVUK0Ta55QfRRQjQMwUD0DQ/BPRZRMHy6VvvNNtQPbTE2FA+dMJSOBTKa98xlMPbT8hDfkFNS1SvUUSu0TEUrlA7RtSTUTgkk9A5BJpQNT+kmtxp4C89wUS6wnAPYfCC8iLyzfLi9IL2IvdN8Abi+Y36rfvN/uFb7Vxi/gLwASPxTvjj+APzLvTO9u74DvAJLvpO+278jv2u/0j/7v8O8AEv8k/2aP2I9a/zz/zo+g/wCC/6z/Rv/A/9L//P/+/xAPADIPRA9eD1gPeg/s/5YPqA8AIg/MD84P+A8KHxQfDh/YDwAqH1wfZh94H0ofvB+mH7gfsJIf7B9uw6TEdEyN1E1ajdROHaNmT/W0ULWz26NQhZM0UY3TqFG2VcMdUtXTkVJFkwXVU43TeLy07My0XlSWPZPvVD3UVfWUhLRCrVa1s7NWhcMhhKSQbVcVk/xXRcOAWF2ja+JYNZRZBaMlWVXEqgSkxRSkhxSkRwSk9RZcpNJXhZPEpK9+rV6lAD6tXq9wP4qvhD+2r7g/yq/AzD/uPwBPEk8sv16yt1dsXcRkNFJXBcP+VtXD1bpstHeslDdstPdVqr20VQXDfqSURYRE/tVU/SRUVcONjJRWVFYFwx5UbZRThcOxfCdaViNTVZP8Uv0kUsUkbVKN01hSRcMgUm3D0+lRtSQExG4MxDdRtkXDAFFtw8lQ5cOTaVB1lESUJSzE3k/lw21TTMTlThWTfE49lFZkxKVNncRN9ZRMFUPNa4xU60tdtDzUIUu2tbPDSlWjYEpVREnWXbOnSYVEST2Tr0m0jcTkxJO8xBRL1bNYAGTv/sW+1RbfON9C30xvXt8AcG+K35RvFm2eb9Db1m/43wDq2R7vKO9i6f5fWO9CfzR/AEZ/kH+if7R/xn/YfwIv9B8ABo8Aj/J/LI8Oj2CP6n9EjwCGj6CPko/Uj8aP6I/6jwSfAP6PGJ8qn1SfZp94n1KfnJ8Ahp+An7KfzJ/en/CfAq8krwAGr9iPWq90r2avqK86r5SvQN6v8K+6rxQvJi0+IqY8JCumT9XDSkTEwFQvZi1WtrIjUwUzl9S1VGVUkqRE7ZwnhsLRrCeus1bWRUM+V9XDqjxEF1iw1S/nLJYjBDS3WD0jdgVYTcM1FD8mPTbPqDNePQBWNUbPaM+iP5Q/vj/Az+I/ANTPFk8I3xrfLEcuRcZDVDQVgYzEQPTE/VxPbkX2UrPoVc20rLRxVT0jNuFV3UScT65F1tIRVECub7E92lPlY6GEJGzY1E/mTSaySVLlsxJSFmVT3FHd06QUXyZfpiDbg1Dl00xQBTMXULBlNFRfZl22YohNZSRNFu0jtUxVs1CUX6ZVrsO1So1ESsXT6kntI5UEzFe/orTcX25TPGcmfwBzAL5lVm02b0BvWm9kb3b/uG8Amv+s/77/0G/i//T/Bn8YDwAqD8yvBv9AD3IPhA9mD6gPALoPzA/eDxCv8g/8D/YPMB8AQh9MH14fcB8SH4wfRh/AHwCiH9wf3h/wH6ofJC/+HyAvADIvdC9GL5Avoi+sL7Yv0C8A6i/8LwY/AD8aPyw/Vj9oPwCCP5w/lj+oP+oPxD+uP/g/bNoxrsKAS+XTDEydU2vnTGXkTY3z6E7ltK1PnVNnUGXT2lS0UG1R/fPhUS3zVVL1U8XIDOQ8xEdGU7xEl1TWnVMHVSWzmYTUClaqHdN7ZNTqdNRXLMwwbVj1U5hYzVMOWR3T2ytZhVMTWaWz4VjWhVOjWN3TZOS0IlgGJbPpV31EjM8+X1BfWlEAXsVWX4Bfss+UX7ZfyF/iz0Ak3/5fEG8ibzRvBsKnRNRZcdxF7FTtVo3zmGzUtVd01BdsZNhVNWObWKy0q7C20iZV/bRUJbNtqaS0cVSN8zhU5bNbAlRl08pT7eRTNWOrW1P1tFOtU+D81Km2BORyUmXTOlINUwO1Up2zzXRElVHF8161UWXTGhTk5FCds621UC3zdTx0PVCl0wWtUK1ToE/d1E/F06ptTqWzQU6Ns9hNVbOzcE2lRITknUyl0zVVTHXjzyy0VDQE8+znWt6yMOzk00ml5Enls1uCSaWzwUnF80705APPSnXUZPeODxj/Kv88jwBe/3D/co+M/8b1jo+wj9r/AAwPzo8QDwqfHJ+eD5gPQp8AVJ92n4ifmp+sn76fiD/KnwDcn/afCK8arwxPNq8AT1KvAGyvhq+Yr6KvvK9Gr9iv6q8ABL8Ovyi/Or9Ev1a/aL+KvwCcv7a/gL+yv9S/nr/gv/K/ACTPLs9IzwrPbM9mz5DPos+AfM+2z7DPQs/Uzw7VbuKc1gzUOkyt5E2t5E5AXaRQYNcjT3XkUKXkmlxE+kTkjFENdg/SdLVSRURS5dNcU4Vz0Lbc1ERUnWO2VL3kVdZ9c7hVzcMnxESaVtatYwlXRXRXDVPjV1p140/sRM5YhXMg9EeWbnIKWY3j1eRHdmNYtjWDFVjNw9dXnWPGEKxfhl+wU+6CwVzvZu2OXwCoX9JfvO/WX+hb3u/wXxL/RCT/rmK5LP/G01RkYYzktSBkZM3M1IlWfXNIVMzVxETKpGSPnGRWtESbGlVlc9RULdSk1Ga1VBVzLaRE91OlY7+1U31ziJTUUFOFQwy2nNTUUu1DnlLNw2c1Ut1EUm1z+lFtVCx0W4pRnXNFUVXUUYVkbFx1XERqUE3TM1B9c9v4T6WDiE81gwVPap1ETm3TLHR0wU19c4tYTbV0TG3UPNU8RKVaXIRFXITlSt10Su1Dyx5KNYPF1HeGcpBJQmXUSe2EvHS7cKaCSISHAFafII9aj0yPXo+Aj3ofvI8Anh+wH8KP1Be+FSaf+B8KLwAcLy6fGB86L2QvXi+IL5ovAKwvvi/QL3LP5C/uLwA/Ej8AJD82P1A/Yj90Pz4/mD8C3wC0P94/yD+KP/w/Fk8IT/I/ADRPRk9oT3pPlE+GT7BPuk8A3E/uT/hPCl8kX0ZfOF9SXwB8X45foF+yX8Rf1l/oX/pfsGRfBm0+86x0dEyNFE1WbdNsTr0UT70TLlQEa6NQZXRRfXOoURVz2x1S7YORUqXTBlPa1XN37PTsU+3TXlSWpXPvVD2EVc10rPREbVadc7VWvXMjV03TW5NX7dP+V2VzhCzks+dY/dZ28ilZpXP/phzkx1h19CzkRxTk+BVXHQPS7GTEpO9G72B/AFrvdH+O76Dv0u/Mf+7vKP9AAo8UjyaPOI9Cgd4Ct3x0VZA0dFLkZVZt07zM1Gt5Vo0TOHz0+FXt82u8VeXzgLzUR1XlZK1UDePFVO3TjqTUVta8hB5UhdRTTROxUzS9RJzUNKRk/lIVdAwEbZCE1FhSHQMiUj2Da+tRTdOzNARvUdUj2zdR5fMAUXXzyVC2fSOTUO1zXVC91FBqHQPidARXZAToTrVz24BOfSMTTo0TqE0WtXNATS3kTD1mXgN8JG2TxBQuSz2Dy0r1BpZu0gxKrfO03AfW8q9tSQ3jFUoVA4pKPYMDC0uNBHwnvk2+FY4VVh8ASB9Cr4Qfhh/AG46vsK/SHwDEr+av0KMuLxC/Ir/ETza9ADa/aL96v4y/nr+wv8K/1L8A5r+QP/q/BM8WzyjPOs9MzwBmz3jPWs+Ez5bPIG/Kz7TPAObPEN/azyTfNt9I33LfZN8A/s+A36rftN++39jf6t/83wAO7yjvGu9E7+6/YO+S76TvAGbviO/a7+zvxu8A/5LZfpMVS/3z3rykrkRkk5AWAtuqTr3zpk89g0tQaj30UOX0Ub3zxlGdA2s8Uu2UUlUDI1N1BG1TfYMJVBUDmlTt9LashH5VtXPwVVUDY61WTaPVVsVkV430V7ZNozVYvYOeWIVzAa1ZtXMwWc0EWe1z7W1YTaO1WMWDdlgVlBYcdOlXnQPMhHdOf5h/AGoPfA+OD7h/sg+kD9YP8HsA5g9AjxofLB8+HTZj5Pf+8rWBfHQwBBTtVm3jqrVWlWNnhIQoVlXz6m1VTWOsVVWjcVVV87UqpBTxrPS6VGUUVGp9g0nEFBGs9NpTZWSapGVTLXMoU8X0DJS42pT0gxyUS1I9cxRStp1j3FH1k5VRhXNhtVGtFFFds/NQdYRQak2jhWz0TlyUF1Bd9lqeYjxcZM5OzfROfYPb+U1185BNTaMlTVoFFEy9gz5MbePafOesHiP0pLFKXbNTzJTxZUllg6Lkl9byxUl18yswSkX0SsWDJlSnXr8AKK86r1SvXj9wr4I/pK+mPwC4P8KvHDf2r+g7Jr8YTzK/AFS/Pk8wT3rvhE9GT5BPuk8AzE/eT4Dvcu/8TyZfIP86XwBUXxZfaF9KX5Rfjl+oXzJfAOxf1l/4XwpvJG+2X0Bvam8AfG9Ob2BvOm/Eb55v2G/CbwDsbw5/+G8qf0R/Tn9gfzJ/AIR/ln+Af3J/tH/mf8B/2n+sHIcGootL1ZRMhRPnTUxNM+VNdZYGEg1MlGuDUJ0z+EwkbFHNA23gNJRXUlXzylLFM20+7BTOUy0DQlTdlLVUDTRVzROZVf1zCtVWPRN7fBTq1PR1V0pVM+EEFE0cB1YyEQQHavaTWWWUWK2TmFj1k2tVWIWUWI3z31etkwHIzA9WD2ifcpFGBW6foA8AWp+sn86f4J/yD0QfFq8or1A6r1QXPqX+cprshGG8lLUgBKTdfBSaVs0TWdqMFBh8FNpVjfOPVVoNM1acFBxV3fPktPTLrFSlRFSF9LSEBFRqjfO/9BSIrIRSU/1zaxpTpUPjFCSrUiUE2VKtJAQk+FEtA8JRtv1zilHd81RRxTMeZiwk5VBF9GQkd1DlE6szUI0kT4XzjHQkHLVPzSROhRNHTiUkTVbd83RN3SRMdbRMVTNrIUwFpEsFo11LJSMz/EollNS0OEr1Ju4lypYjSe2ESdUmjvLPSgL9czqUN/59pkU2P0g/Wj8AbM+OP5DPoj+0z8bP2M/iwQBmTdY/KE8i3zTfpk+gT2LfAHzfdt+g37LfxN/W3+jf+t8ADO/+fzDvGu8k707vYO9y7wCM757vsO+K78zv5u/Y7/LvACz/Jv9A/1L/ZP92/wj/kv8ArP+e/8j/8v/U/w4PIA8CDwBMD97/YA86D5QPpg8wD7oPAMwP1g/wD4IPHB82j0iPWoGGDiIjT2WPd4+JgvYiVZCUh46jpI/mIrK8h46yl9rEhAmMpHlWTYMHV2Dlj/ePCZ8bkC6S1VgNMwGWLJ8+n8Cblp94n4qRhp8AmC/Cn1wvti/gL/qf/C8+rwBIr1qpRj84O2aveKOeo5SklZjkFFeUrMqkr/6jVWLtM+HEr9aljrL3U+WvCPevCbqes1INlCS/Nr1+syxMvw4SalAN0zFst6bC2Yh8v+ayRU5NI9hNNk0jWE3dw+5MfUS0v2ymQxQU90rdo5RKHbMLHkpdw8Hsv5azBMcPEgHUFMfexYbfOMtOz2DDXs8AcF+Cz5Rfns/gz8pf3F8O3QDmz0DfIm80b0ZvWG+a33xvAI5voG+yb8Rv1m/ob/pvJB8ABn8YfzIfRH9ef0B/en+MfwCef7B/Un/cf9Z/yH/yfyyPACaPQI9Sj1yPVo8wj5KPdI8Ano+wj9qP5I/+jxCfIp9MnwAun2ifWp/Ej46fqJ+6n5yfwIaf0J8KrxSvDq2WspxLrB20tEQoTbVUTp0TamlPJURktKN8FBhRdbRlUWVTARS35rIFU7VTtXgEROqsFF5UDdPR2rwUQrQ0tlUdcydW1jUjtVZtYyOMJJFXth2z/lctI2ZYrRRYtvWzIFndUy5ZFTP9bVjNE8dY3ROJWB1zVUcEJAU8tNcEtMbMLwCeL3gvki+cv6Yv6C/KL+S/AO4vUD8azyzPPs84P0rB5hKtt9y0kFf9NFdFIw9aBMTN3BSJVk0jSJzE2/hVBVO8Vd2zgFXMlUSsxAxVFVTMNJxU1t1DZFTlRFS1U+hTsmVTsaynbkJBU8XEU2oVVFJVo54sRFhSNUOtIqQU6VGNRFEFw32WVERFUYXEUU20dBSTbVBFw1tQTVMlUFWjq95P3VRPpaRPZdRObF2klESlTQVTPE1NtNVMRSNvtEQIXBSlS1rds0BkVOFKZRNj5NTbA0pFI69JNUOCSVod1Ekto/pJHXRK1UsBVGxvHnXeVbZVTl9oW2ZfAIDvil+k795fyO/a7+zvLuUA9lX2XfZdHv9gbzLvVP9m/wB4/4r/nP++/9D/4v88r+7/ABgPAg8sD0YPQA8qr3QPZg8AmA+qD8QP9p+wD9IPFB8GHwDgDzofTB/mDxAfMh+cH44fAHgfoh/sH/4f2B+qHxQvvh8AMC9iL3wvZi9QL4ovrC+OL4CAL+Iv/C8OP8gvKjlew0u0HUTM1U2do6ZObTRPtkXDS1D9Q8BQ3UM0tVG146hE1B1S9dRStu3TI1O1E5dTNbMJNtTEfFTtM+9UdeS8xGvVVW1DYeyk01bNpLaExK9XbaMaWN1DhDZMtOdYRcMrWRW2bkKt8Uy0t1ilQ3hEtDVVWE3T9XzE0nzEwvy/AK6/gE+ST9y/bk+wT9pP7E8A/r9IzxpRDl84X0pfXMdexUT2w3zEgnzE+zD+o1YtM5u6Vi2zd1bdphZDVbKVNFW91NSkNlUN5FS27dPDVE1Ti1Qts0dtVO3jDlSdw9hTzUOtoKykaFP90zK0pPqWrDTDUrXEUuVULNQSrVJto9pR/dOijKRspVFFRFH9pISkuGTUg2hs1IMw7tITfNS+T6UzLU+M1OVOPUROLURkpKuITZ00TeWkTBWzUG1MTVPrSy2zh0udo1smS22jqkq9xEpto2vqSTWzmQTkfknlZDVJxaMR9GSKSt1mLlIBXbT/tvVG73Drdu94f5LvAJx/tu9Qe+7v4H/67zz37nUAFv9A/zqPTI+u/6j/co+UjwCGj7iPoo/Mj+6PAJ+aLxyfAC4/OJ8Kn0yfJj94n5KfpJ8Atp9wn8Kf/J/mn+CfCq8srwAOr1ivaq98r46voK+yr7yvANav6K9Crwy/zq8QvzK/VL8ARr9Qvzq/lL+Wv6i/kr/cvyDuvxjP+r8sz7bDS33U5GWtTG1zoU1FZE5FZE9q/bNqfNVQ/dNSUT1DS8hR/bM6pDc+0iG0N2pO0iXsxJjENAxVBXTFVc1D8OQ/9jX+sspXtu3TM1gtU51YpTP/RVjNQzAkTzZFxlJmDEQtJBxE61dNY8zMT27dAg6CwYTXnk+g37LfZN/W3wDo3wpfJF9OXzDvQu9cX2ZfqHhT3oPM1DAc5O2UVKqWnFRnVoVzJaxXnuNVrNU29lIoVZXkVMVTtmLsVH7kX/ZV3oKTU03jtVvExVPtc+5ShXO1rCRvLtIQUh3jzVRklbVR7XNenMQoUW1z8WxkZw6CgVBNY0xQxcOrBVD9VE+NNE/FU8ZFTv2zWqRvtmUW00wNg0sxTKUzz/R3TuIL5G/U9mXWY0l9VEltc8FJFi3TMErtc64kf16PSH8AWn9sf34PkH+qf8x/xn/wfwDqCQ6F/g8QHyIfVI9GH1gfAOKPbB92H4gfsh/EH9YfCM8AAs8ML/4fGC8qLzwvRi9YLwByL4QvNs+QL6ovzC/mL9gvALovLD8GPzg/Sj9cP24/eD8Akj+kP7Y/yD/aP+w/Bk8YTwD6LzxPLk9QT3JPhE9WTzhPAMJP3E/WT/BP4k8MXx5fyEta3lNLTWMMTNVj52zEq+FN1WMnjGQPhPSF2VDNVIRkblEN0+NRZtUDWFJd1LRUXFMt063QDGRCVJXztNzkJtVV/WRVZVRWrcN/Vqzl9HTkeVfFw+V85FHVWGVkWKUTEzTUMVm21WMXWcXD1Vj945itWNVjV1iNAxUc1N8BV53EzN8e5b7fkG+ib7RvAHZvyG/qb/xvFu0e7zB/Qn9QVH9u5V7tnkKafORh3GRNIATU2lbNxKTkV7TkbRec5MpVrcOPVZXz1VS85BrsxOHUxKxUaqUUVF3TPOzk91Otw2u/U/3jiMRUUFPVdLYE9ONSVXOrUpXzdLYs9DBS1QP4US3TwGakxIpRlcbWwhxRDWRZUCUEbPRoUA3UUP3jq/hPtfRPZYRPJROxtU719E7Vw9xN/eNYlU0d9Ey19Ey99NSEvbVLvYRL1cP8SpXzlE1KdeMZShUGDtKDHAStkBQE4UmlE1P0hNQBSqXE7AeWH6gTXg9wD2qZAI4PmA+yD9QPzp/gn/KfLB8ABq1mHSavSK9ar6Qfbq+YLwCiH7Svxq/Yr+qv/K+mT0BfAMpPRL8Wv0C/Yr9sv2a/iL8Amr/Ev96/OF/yvxTPxr8YzwBCz0zPRs94z4rPnM/+v9DPAKLP3M/uzwDfss8c3w7fUN8AQt9k32bfcN+K37Tfjt/g38Cq3+zfJu/o3zLv7IScS2qdUz7MhCi09GhO7fPTak89hISEo2z0GFG2tVOMUa2jA1ItA3a2JPQFUwUDd1Plc+zVU51TXux009RURFVmZWO4VXXkrHS3Vq2j2yNXrfORV51T/le2LQNmWJ1TzlgdAyBtWVVzK1klc/1YhfOrxVgN44dM9EdUZAWKTPTXHPTG3G9+bSYSwQC8b6b/uP96+Xb/6P/6/yR/ABZ/GA9CD3R/Vg+Ac/7j3PTLkFddhFeFVDQEzVa2fXOJVmVjSFaNU/VtVYXjulWdU35VzVTNVe2DDFXd5obimlSqXYNi9HQc3FTmBISvrMTn3vJAU4XjCsxU0rYshJtSDeNXUsVzH5VSbVRRpYRRBWSkVEPWpOQMUWX0UIWTkVDWheNaUF2DIpRU2k9q9ZRPhZMBhFSPTnXkbU6Fk6FNDeM3Td3k1UxNA2vMhAh0VKFLbB0UhJThSqVTY0rF49sHSoXjqkldg4JJ1p1Tnkm9BEm1U2xKCsVz7/SEVDynDu0+pV6dAG4thp+gn7qf/JfGn9Av4i8A9C+upQatBj0+r0A/Uj9kPwB+r7Cvoq+cP74/0D/iP/Q/AAZPGO867zxPPu8wT0pPdE8Ahk9gT1pPzE+mT8BP0k/kTwAOXyhfOl9UXxZfWF+CX4xfAAZfsF/KX9Rf1l/oXwpvNG8ADm8ob1pvfG92b5Bvgm/EbwCmb9Bv4m/8b+5vMH8Sfxx/tH4D5IR4zISoTQ0kTtZdg6JPTQNLfBTBUJb1gzRRfXRR1YREFK9tUt1zIVM9Q5dTfQNbCVT1I35UNSRUhSStVY0j1VX9FFb1dFYa5eRXhSOxV2WETPdOAlvrWPUjLlnV4x489K3tXPS1WJXjc1SEMypE9PXc9NCUBMIsD9b9AJaPkP/K/8yP1v/YjzoJNg8AEJ9SD0SfVp9wD4IBfgUOE6oM9IGUBEIU9VZNc7rW/OR3Vj1DJ7QE6FW2TXOqVYUjcVW14zatVaXj/FRF9FQtk41tVMXjR1TtgxBU7eOr2FO1g6EkFGosFDLVU+WUUkX0Uu2DgFK2fQNJUtUDElKF49ppUY10pORsdBQ3URX0tpQUulCtM4NQpeNMbVCNIxVQ1eO+T60z21NPjSPlTs3jfE5qvQRNpeRNjSMlTX0EbUzt41hMPSP0S60UWvwkLjQ0sUqlpEq1g23xFCSiSZXjg0kNFLYsJAxKteOGSu3jGAKsJEiUJxY/wCuuLZ4vkL8Asi+0v8a/2L8KP4Q/NjUWzwA4PzrPrD+uP2DPcs98z6bPALjPys/cz1Z/UH/6zxTfRn8AMN9K31Tfft9g33rftN8WfwDI31rf7N/23wjvMu9E7ybvAGjvUu9874bvmO+q78Tvzu8A+O/K7wz/Fv8Q/wL/LP9e/wBw/1r/lP+m/7j/yv/U/87/QPD/Ag8sDx4PaNM+o0vVA7Hi/KV8f96Spk9VA0rXUEBxLpHAjBRSURp1c8hkpDxSFYTEf9Z9traiDFU9g35V7YPwbVW1g2FWhSPRVu0U1iyUrVc9tFjFo5xYti2T/VjtgzBZpQMgWVkNtCSEt1h1dFj9kxU3LIVX3bPOdI+ej5gfAKofvB++j+iP+o/sH/6PIJ8AIi9ML14vcC96mY6VPqOcl9JGg1atdLSUZ7QkKFbKhXPq9ASu1JdGojlVtp3D81SFc7pUlZRUtEWk/CQR7ATcUx2zo21TtaNsU3VzKFP9BFVSrZRSHbRSlXRSDYNbFFLds95RlQRRBRTNUYVzKlHtJIykvFBa7ZOFnKROUFUTF6wEW8JPtaM8T3UUTv10tU41FE0Ng5RNxSRNWnWETLWjXEw9g95sB9pGohlcBLdKVRNXStZVA/pJ/ZOnHESHSbaFs8VJpQMwSoV0ShYNEyFLRSNdnM9m1S7FAH69fk+QS3a/oE+yv2S/zk8AWLsGXxhfMs8sX05fWM9aTwBsX45fgF+6X8xf3l/wXwJvAEQPRg9YDzJvRG9Wb2hvKm8AlG+mb4hvsm/cb+5vAH8SfwAkfy5/QH9Kf1x/3v9gf5J/AMR/nn+4f+J/7H/ufzCPIo8AVI8+jxCPao+Ej56PsI/CjwDMj+6P4I/qjxyfdo/4j1qZ2G4F7jXuQq5MtUOlTUoNtE6tpE/lRJyk3qwPZkaSOlIltFw0PlOlU1uzUzWjJVTlQ5jsD6oOs1W9NFYds/MMFGHaDCTQjCQ5WKVTo1iWjTMFWeWjNEQXRkLhtViNlFjlo2RYfRMiLVjVo+lXxaPMDC/+HwDQH+IfxK8GL+Cvkq8Mvy4vACC/Qr9Uv34vkCOOJWa9ZnKTp1fdJPSkMKwnRpKqbLwvRpLaVZUjn1W1RBVVJTMs3CTx9C8GNUeSSwRUrZPO1AemAmAsP7LmQrhEN9YiPlJVEwcWzJTPUWUTl2w/fj3mQlt4UA0TQVDdBFCVBmiuP8AzLqL5zDR0TZUjKw9NjZRMpSRM1bRcl2gmEwRHNrI9REThSQUzUZkkTzZFhpNKlQMmvEcIVp9oT3pPSx2khN+2T7jfAMJP3N/u3wDv+k8c7yZfWF8AWu9s715foF9qf7Tvlu/A7wDq7/zvDv8g/zL/PJ82/0j/AFL/bP+e/2Cfsv/M/47/yP8A2v8UDx4P+P8qD0wPZg94DwCKD5QPrg+o/5IP9A/GD/gPAAIfLB8+HwgfWh90H+b/eB8Auh+sH94fmB/aH/QfFi8oL7AyL0wv9hVmsotLhTMM1UzNJEzFJE5lsytPSg00UC3UUBVElDRudMRr4VHV01g8NOpShTNtXCzE0FPNM0RUrcOrtlQtNFVls5vctA9pVgU0FDQLLKR5V40zzeWktFFYRcQ8pBVZtgXDMVmtkw5ZHUPXrVj1E5pYHUNXXKQVDVjNk99XvZT0py69xq8AsD/CP5w/9q/4PwpPjL8eT4AwT2q/ZE92vXa/gLNmM1eq1eNj7DQgTETdvLSaasS0V8S0B8y0yFW1s1uNVdXDVFXV0xgEpK3h/LSqVKW0VJ0kVGblk/VTTUTklIVTzZOrT1P1RFPFJFINw6lpUq3U1JQuXMT3UU2j1cDMJIhsVFDElBpRFtXD5FDtM6CUxKuQTjM1UNXD9KSUiE8F1LzEq65OncROtcO81MRUtU0N4+6UJIhMpbMhtUxNREu1s11LtcP8VhTUfUqtkx4c1MEs17aOwoxJvZPYSX3DSi1KbUPLStXTSFTfzu0ADuV+34jfmt+s387fEO/qbwD8bxbvOO9K6S5/gO9if3R/AI7viH+iH7x/zn/gf/J/BI8AFo8oj2IvNI8+j3CPWi9cjwCGj4CPoo/Mj76P6I8CnxSfAO6P+I9Cn1Sfbp8on4KfpJ8ALp/An9Kf5J/2n2ifEq8srwA+ryivup+Mr3aviK/Cr1yvAMav0K/qr9yvHr8wv0q/FL+0NrXPspxctDpMvWRNqtVkTq3DZrTELKRUobVQDdMXhFSKUTVT/61R7TOQUqVzAyxUdbVT1SRTHcNeVCXj0WlU7cTsRLTsRERWxcOzs1b1VOw0kFcNZFdapbRYjcPMWB1kWUUzayVZvUP9RDTFWA3TU4dY7SR0NAVsxNc8xBHGFE/ePU5ywbTHxj2+zwDgz/I/pM/2z1BLJt9wT1rfkGzfhk2OTa5itSzHBsJS2VcNNETUzVaFQ4lWtm3DN1Y9Y/hV1VRVVh3TgFVtw0fk1AzsRGvUVA1znvQkVlR9U1sgVNVj6FMNU7E8VJt4U6VzQ1P91Owk1NFS1bbOJR7jUm3T61GqHcRRFWRRRTNFzLQPbVGFQ8lQVVOVUAVkary0J7wk3qQkcU99xG1PbcOXTqVzE05VU1ulTR3TQE2FxEyldGlMhSbe40sdw0NLrSO1x1RkaExkC0rNs69tSR3Dg0m9I55JHVQZSSV0LPQPS+1EFHdWjQB+bYZtpmWmb7hvym/U/w5/APj/Gn8cDz5/UH+ieUYPcA8Agg9s/5YPoA+yD9wP7g8AHwASHyQfPr84v0ofXB82H3gfAJIfpB8Wv8Afcr/kH/4fEC8AIi/cHz4vUC9iL3wvbi+YLwCKH7Qv1i/gL9IvHD8uP0A/AFI/ZD/+L7Afyi+sP4Y/eD8Ayj/0P5Y/8D/qPzxPNk9QT1JCT0ud1AwErgT1TT3DbaaktKZPRcNMUG1U2qxUNHRUqFFFwzxSWi30Uh0DIVPN5FOd09sJVK2zfFTNs+9U2s0DY+zU8FUdA2FWZlVT1VYFxLzUr1dFY60adMSEWCXkWB3TMK1ZtdMiWR0D8YTEt1VYPWN4fMQ1dFT4HNQF0LTUwjzfDt+4X8pfpF8A3l8AbxJvJG8230jfWm9sbyCW3YbdntU2VQbCgrTUM1C29rL+Vg1DulZlw2XaJFQl1NTnVQ1DqlW2zbNvVT3DNlVFw/ytVB3Dw1Tt1FQV80c2DOQOVHVT2FO1tDTka2hTtdMy7LT6Um1UZlTkgFIddGTkEFI9U2vaUbXTotREbFF9VG1RnfPxUOXzuFDNA9ODULVGrvIVtOS+T1rNA1PE5OVO9bROZVS2nLSITcXTHU1lw7XVTF30TAVUS3Vji0usVfY+UqpKPVNKLPTvNUmd05k89H5JHYRM9AERJIQjgCbDpPfOD3j/kvkAlv+o/7r/zI/m//CPAp8UnwAelTYPQJsWDYYPcJ+Cn8QPAG6PyA+6n8yf7p8ArxKvJK8ANq9wTxJPXK9ur4CvWq+crwCur4iv2q/sr3ZPAL8Sv0S/AGZPUL8qv3S/fr/4r5K/vL8Azr+ov+q/BM/uv+C/Ss9czwAez3DPes+cz57PiM/Cz/TPgKbPCN/azyzf/s9g3yLfS1Lt1Eu15ByFTKWDoaRHqn5zT+WDSKx03LxEUG1RFePGUT3TOlJNY7WtVOQgPOSTU3VTCGlUzeQcdAfsZHpVPVNr6lWl5FYFU89W/UOzPFfNRPRUMFg905q2TOT6WHVjK1m14x7ZWQVUfFS1WP1jdljaXVRYjUPpV4VzzFcCZVPB9F/2VZ7txu/Y7+rvAKTv9l8g/0pvPG92b2j/ev+IlG+GbaaCsbRnVlNU9O0VVs1EVh1zZ9xv7m12UlEo9GQLUP5itiR0fhx/bC51FvKgU4VzXFP1cwslUx2T7lR/Zn94c7aCG5VRHZNeUQUElHfOYy1QZVOBUH3zS7R3PgNVT8VET9XUTj3TWtx/LO599nI1TN2T01yXfvIpCxyHtoJFVITqNIe2Y21JpYPBSW1zMEqVRABcj5af4JOGj5iPqo+8H9aPAOAf6o+MH/4fKCtGn1ifqpkAVi94L4ovRN/On6Av0i/ELwD2L+Av8i8sPz4/SN9C32Q/AHY/iD+aP3TfDt/IP9o/9D8Apj8YTypPPE9OT2BPck8ETwB+T1A/mk+0T95PsE/KTyRfAL5PIF8yX1xfXl9IX4pfnF8AZl/IX7pf5F/uX9BfCm/8X2A+b1BvYm8Mh4ZyDEwlA23npNThTQ1zI09V86sNUPVzhaQE+rx0bm1RDXPjURUjWFJ1Y7PKUkUGbnLQU80DRKgUBwYFfvKbJOQNLOR/2VYdFJT0eVcdM+NX1gWDT1hdBFgdMxNZtuUDMVklAxdZ9XPVrVgFA5hYJQNXdOQVLVgFg99XBQPIFP+u7wDA79J/5H8G//h/Mv8sj1b9AFb/YI9yj4SPlv+Yi07jtPQ1YRSEIFSE3VZN5Nz01VfU9BjchMr89I9V2s0DVPT0GlXlA+FUVjXjrFQdNFRFAzwkBKv3U5Vzv/zUiPxkUNlT7YT01ONShYOrUtrNA3RkBDBSFSP4UVp1A8Dc1IpRBZRRNeNbHFHFY+VQXRRQFSStULVjM1AFA/i81Ii1T52UT+UDsU4tFE5aNQRNBQNYTVUETO0EmUz1BAykvUv1lHxk9w1KzQOUSmXkZBRTELZitYNUFJBMFOFJHTNTBiyk1Erd1CwnDj8gM5YfAKgfsh/Er84f6K8aLwy/Hr8AMC9CL5QvRr2OL4i/mr+ErwCuvyA/0r/0vwbP6L8SzzzPAHZvYM9Sz3TPfs+QzypvpM8Ats/gz9LP/M/GzxDfOt8c3wBG31jfgl+M357fiN/C39zfAO7fAO8S7yTvzt9A71rvbO8ARu+I74LvtO/G79jv6u8M/wCe7wD/Gv9E/y7/KP9i+Z6Sa5xL1WM+BKQoTUUDW2xOfQNqTy2zLryUraO0lBhRRQOMnAQBtGyXzqIFVJR4U52T7G1T1WNeVOUD0VQFdJVVDXRVrfRW/QQ0BCVtV91jk1fVY/5X/aRtWNVjzlhVEyBZxfRVWZVz/4R0x1R0h1R0NUeMdAVUdNdX1QQ8jwDuf8gP2g+0DzaPEB8iHzQfAIaNRh9oH3ofjB+Wj5gTbnJNt/wEkFcFlEx0D1wUW81WPXOJVsWTSOSEW/dVxZO4VfVjfASUbCMAvvIKVSXD01S986+aVEDDAJFiLJQc2hwE5DyUr1Ntc3dTVv0DQFMVJFMtI9JklNubUmXDV1KVcx9SmqVkUf0DsFE9dNxkQ9bc9AxRnQRQtaORUNa981pQLSMizGTaT1S99ubzT/2ETq30TrWj26FNZcM3TZVzz0wqlRNrBKQIrGShdPRzoGrWg0rdY2M0NANKvfPbqknVY35JPXOZSVbFY/VJdbRKJcPzLKQBVHS3Zs12tZavqK/Cr9yvAN4/+K8yvxRPNr94uyZNZr8AaE96v4xPvr8Yz7JP1E/mTwD4TwpfHF8uX0BfUl+E/15fAIhfal+cX65fuF9q/+Rf9l8A0F/iXwxvPm8Yb1pvdG+GbwCYb6pvtG++b7hvym/cbwZ/ADh/Sn9cf25/+G+Cf5x/dn8AmH+6fxx/xn/wf6p/DI8uj8BIjyKPbI9eja4TTESuTNatM6VNRTROZSOiT9otk0zEJMJQBZM0UWrFk6iMlDp8JK9SzfPbI1MdY5dTlSMJVLYlQ35UBTPvVMVDY7VV/QPwLJRgVrUz0dlWVSRcFK1XxZMYWBplI4KEBOdYbQZmBX5CrfGEBLdYxZN4lAQ1JoyU+FdlJKSUwjwf3g8A0J/in/SfNh/4DxKvPK9WHYBeH3Cvgq+Ur6YdrhW2MrGqpJSCpJRCTAVWfYO61vQUZ1YdYyf0pOdVVn2DqlUFM28kBDYEJNv8VM3zw1Qlo4BUWn0DRxSUDlT9E9hUJLWg/PRoZCQyU32D+mZ0JLdSLbSEJEdSZSObElK989pRxYTc9GxpUZWU5PTx1PS4UBUDs4FQzYbGMhVQDQO+bU/FQ1NPrTPlTg0E2U5dNLT0jE21MyFNqq0UTHU0TB2US52ji2lL1RSshUolQ05KfZQWTDSeSV2USUU2piNENQlKBcQsNF18P0ZNnj+wzwDCz9Q/9j+gyyZPGN8q33RPAJ5PYEtW34Dfqk+c38ZPuE8Awt/s3/7fEO8i7zTvRu+QjwBij1zvdu+g74rvxO9Oj9jvALLv9O/+7+Dv0u88/07/YP8Acv+M/57/wP/S/7T/5v/Y/wACDxwPNg8QD0oPdA9uDxj/AJIPnA++D9APog/sD94PEB+AIh9MH14f+A9KH3QXPjKDxUtlI+Ksj76FBtLoT1QF1NS03sQkUuSEyJy0WTz0h27SIVPFpFNdM7slVL0jmlRA7yIM0VVNNCyXNjNWrTPVVjYFM19XpSPMV5WWTsNtWL2zAVklozBZ7bPbHlllo+1Y3dOjWFp1M2RclCJYDZPpVCcCbtLBXK/2n9gv6i/8L8YvACivMj9EP56tVj94P4o/nD+orq/Aox7yp8SkcbQkMcpUJOzkpKrsr+aC6FW2bTOdVQXDYVXlgyjIDLQjkBaytiy/JjIQVLZ1E8pTzcOVU2XDXMoUJVMt0+5svw6SSVK2zcMFUm0zzVEVI5WVUS3TXuSEKKy35qNQtt3Tg1D1gz9Q7aMHWNSEy4DmgjhPHSPK7L+s/rWmMgtNxYRM7YRM0h3z13wXdxIUbNSxStrdtEolI9xJdZOQSbbto4dJBcPBSaUzKwBsz37FHv+QU/7Nps/AX9rPAORf7s8w3xpvLG82ZZbNbt0ARt+Q34pv3N/W35Bfum/kbwD2bwh/Gn8sfz5/QA9Kf3R/AE5/YH+KH6x/nn/If8J/3H8A7n8YjyqPPI9OjwCPin9kjwBuj6iPuo/Ej9aP4I/yj4yPAB6fOJ9anyyfRp9on5KfdJ8Anp+wn8qf9J/en8CfYp8sr4A+r1Cveq9sr4aFJsVmw0zWHSPqTM0UTe2jJ08qbTMNzLSFtLT4xLSjsGp2YuGktFWMtMpSpTPbW1P1Q85TVVNAVNqVs7IsRCZVxTOZVbYdowpWpTN7VsUzCdbENHlXFSPl1DRRWMq1tFgVIxV0J95iE1laBcPRlCSUWKUTU2wkGxFYbTPdV+0UJD/+LwDYv+q//L/Gvb4vIM9Cz1TPgE4/qD+Kz5zPrj/AOx6imqrUNGE0xCB0xN3sNJpWTLRZVgVjGOw0yhRE25FVLUNWVfUTHFXaNVPkJCSsVM1TdVRs9RQ8RPdT/RO/U+VDa4hT5RRTHaMaU91jreOURK1SLUN2fEQw1gS0+lGtE8L0FIxRqjVTVKREHpxE5cxEr7a8RGpQpRMzUMUz+VVPBVRP5cRPPVROPUTVTk1UTYVUTd1j80yqBVRMLbRMndRLFURLmjXDAIRUnUrNpHRUypVJBVRJnURJTVY2Yk4tSv0Tz0qFgzc8Z85vAFBrtl/A79Lv/F/+XzhvGvkABv9Yazb/cGteb3hviv+c/wCW77D/wv/U/4aPCA8aDywPAD4PUA8qr2wPZg+ID6oPvA8Ahq/QD/IP5A8GHxgfyg80HwCWD0gfWh+EH4YfeB+yH8QfAO4foB/6HyQvDi84L0ovXC8Abi/QH4ovlC++L7gv2i/sLwAOP5gvCj8sPxY/SD9aP4w/rGY9TlKcS/VDPsSkKFVNLfROdVNq7NQw1NQlo+SkGKTX9vIDhNeOQ61TLfN4U01T7By0YG1U9fPTVDVTRFXlQ2u4VcU0Vv3Tt1Z1s20lXLSVV1VTAFjN1MlYjbbW4iV8t37yAVnW/dPHWMXDiWy0SFhavQMHrETXVwVDxnTPAMa/4E/yTzTPJs8IXxpfxE8AXl9wX4JflF+mX8DPysFOQ61XFfOOV2XUV8XTD9pUVM38xIlWldNKVra1s/hVNdO8VTVTgK1VvQNHVRXzDizU1LVUFfOeLLRmVCVDIFVUxaRTFdOxbNR6dNRtQxxEDFMFQ9ZSvTObnlIt81hSTWQMtOutUZ2zs1FVU3281EXVUe1UUS3z2NyklVBaDeRQvQMnUL0z3vTUa3FPDURPvQOXTqXT2yxOLfOoTTVTQE02bTPaTK3TdEyltMSktaj85Ejk5OVK7aRKtq1TC0qt07RJ/dOHNUmd06Jk5PVJZfR85AXvXHRU9PduPabvuO/KfwDcf/bvAP8a/ySPNo9Q/2r/AHT/Zo+Qj6KP9P/u/b6P6I8A+o8Mnx6fMJ9Cn1Sfbj9gnwByn6Q/lp+on7qf1J/mn8CfAAI/HK/2nyivOq9cr26vgK8Akq+kr8avoD/arwS//q+orwAiv0y/Pr9Yv2q/fL+Wvzi/ALK/zL/Wv+i/ur8Mz/a/QM9AMs9sz37POM9KyR5jS8VUWtyFTBXToU1tdE5tdK1PrVNLUJ3UUK3TNFrEZKisZB1SXWRS1dOrI1PNZFPFUwk8ZH6VVIV0VDXkVS1EHGRgZVZ1RFYVdFRUrVcNY2sYWJ3TgqxE51itU9MrWU1kjETxrES3WKoNY3h8RDWk1PjkVNIFV41zxCRf1t84Uy7j5N8ChoLB/N8uX0hfIl9E705fgLBbdu+Y76rvxFe+Xe5Sr9pU5IDkVEJXvTP+VppNc7z8VHlW3WQMZOitVb0zrlVdY3E8RDi2HPT+VF1DxVS9M46tVJVDR1QtdFTVM9pZU+U0HERsU/XEU/Xk1VKVRFJ9g4GcZEtSto1zFFJFg95RjXOkNVG9M27EZDhRZUT0NFW8zGSF5GRO3GQX7MVW/GRXT1VkTh1kTsVTW/lNJUOQTX1ETY3kVUwNY1gkdPTchJNMhG0uhISxSt2DU0p1dkxudRbSg0nd5Hx0EYR0G49KBUMmS9Vk3I92lQC2f+B/8nE+08wP/n8AHxKPACQfNh9IH1IRrn1eHXaPiI8Aoh+0H8aPwB96n/wfDi8gLwAyL0QvVi9oL0rPjC9Wz4gvAIIvrC++L9Av4i8EPx4/MD8AQj9UP/4veD+KP5Q/pj/QPwBiP9w/9j/oPxJPHE8+TyhPADpPZE92T0hPsk+8T8ZP0E8A4k8UXyZf+E8KX1xfVl+AX9hqX5RfruKLS01zDEzaBWPqNHToTU0T7k4sRXT89GhQRVP65GS78GIW0uPEZJNgRlLKUhV0tFxnHgNUjQO2VBXzKG1VreObVY3jDVatZDb85OxWRVNaVxVk3ORpT5zX5hITlNQxWYXz2xdZNQPkWIXzp1hajQNmrNQVWA3T4WzUAchU787f6G/6bwx/zm0WfwDQb1J/ZH+O74h/mn+sf77vpLh7/sNX5RREdCB8dN3WZGSaVoXzVwz0F1aKFRPYTGSdJPRD0BYSGGpM1OBc9Ko81HFURVNrOlTtwwJUhMpTPQTVU3VkUzWEU40T4VLW1eOpUu3DchRkOlLWxQMFUn1zzfzEiFHW7cNSUUVTGqz05FC0ZdTU9HXUhD1QhfMHqtT1T23UT00TruRURa1OFfPYTY0UTbVzC7LUxUwF1DSUvUstBEs2bfP8SjUDlEot9FyUa9hJFQRJxVOMSW3z29xJXfNKSrVzy0oClSM37AfOH2gbvg/QD+IJAAYfAK8aGQ6vUB9Cr1SnlhUAXq22H4ivmq+sr94fqJ/SrwDcr+6vGL8qvzy/Tr8Av1JfAHS/hr+oX6K/rL/Ov+C/8r8ABM+uvxDPMs88z07PKM+KzwCUz67PWM/Cz9zP5s/gzxLfACTfNt9A31LfbN9u3/jPit8AtN+O39jf6t8M7/bfGO/C34A87ybvcO9i70zvlu1u8pxVS0XzPtRUKBwFTrVzWytPdQMPUGX0UDWEtsz0jFG9YwFSjQN2tVL99FLFU1xTxfPQanz0XlT00VyEQlU1ZLVVxbMnHISYVo2DCa1XhfN3V8X0WC2kWLb9U85Y7fMiWUUEWVpNkwyUZNdYFZOYfPS1SHxkB3z02FeNA8YARH8uf/D/Ag8UD97/IA9yfwBcD7Z1fn+ID5oPrA++f9B/pMIBBoNXvYR0ZA98BM2WZPSJVhWTSGT1BITKrVV1Y49VDZRVTaMOzVWdY9RUxeQ0ZGZUVn0DLVSl8/d0hL98hK14bIRDU530U0UUUtb9U55SxbNnHGQwUtrNU/oEZLNRVWRRQJ32MJDCRVHt5LSE2FVQdaOh9FRq9OQz/FSr3k91pE+lhE/Fs5dtTsVTLE69Y8FNRZQ2HJTxTHVjb0zFVs6Sa6VLBWND5JThSi2T24JK/VMeSs2TxUlWBWODSZUUSfVUSXWkDUpts/NKtfQkp8a9Hq8AyJvmlead7i0GrxA/Gq9UrwBGP1Aztp1ePW61dqWOPb6vALA/yq9kv84/aL/KvxxPLk8AQE9ST2RPpu+Y74pPfE927wCgT7JP3E/OTwhf8k8kX8ZPAFhfUl9sX35fYF+qX7Rfvl8AaF/6XwRvDm8gbzJvRG9ObwBgb3pvjG+mb8hv2m+8b+ZvAPhvCn8kfy5/SH9af2x/nm/EQH+Cf0vVBARFRCRlTZal82dOVRRPtfT0FL5tUC2TMlFN86ZRvQNtG6QUkFIFQwNTxRNbdVMVkwhUhZN6XBTb7VR1g19VVSPRVapF9Fa1FFYFQyN8BK1ZV/2EjPSCWM2EWA0TbSmk9CdZfQP9WMUTS8VYFfRY7RSshPVEBAXQ9ATCZA8WD/iPCp8cnwDmjV4PUJ9in3wPdg/AD6qfsNQPvp3Gle4itVedM4HWPJRAVzXz/iQUulZqbfRWtUM3FBT4VU0TbbxUhHFVrfM4VQWkVVSthFQ1845UFFZUpEseVB30U/XkhBRsjBQtNDT0/lKl88cchzYy21hSdfMgUk0T3FHWRROkUTXzbtQUOFHadfRRDRPJUAVDk1BWlZNdULVDFwSEwgwkbVf0dOhOTRN8Tv0EVU5FJE39lE3FlEwlJNVMlSRLLRRLrRMqSyyVpJwkaEql8wdkJIMg2oaDSf0Dr0nFExVKDC0UlLQPSyUkBE+2L9AvAOop5i/4Lxo/HM82P0DLNs8AQMOOP6AzZs2+P4g7ps+YzwDqP9zP5s+4TwLfLN8+31DfAGLfdN+Wf7B/mt+M34Z/0N8A4t+03+7fCO/63zTvTu9Y7wBK75Tvju+A77LvxO/W7+jvAPrvDP8m/5jvWv88/17/qO8Aiv90/5b/qP/S//T//v/g/wAaD0QPPg9QD2IPdA+GD5APKMJ/1H8Og06Fg6L0dxYiSbwEj4YSHByHPpIgfBSxkzSPRo0m0tNVjRNEbVbNE89WPcM+V7XzLarslBVY1aOAjIeehRrGEiWkhO1Y7ZS0j8aNQrfyxHSfHp9Ak77CwQwnAPYfKJ86nzwvbp94n7KffC8Api/Qn8qZ3p22JYaz9J8GpZoGE1aVg3lWzaQkpOhFVQUTrDSvRq2eIo1cp0q+whFEFNp0p0YSaoSnsgYS/JSvloJJUr2jFKC0r8alHqPUr/ayhfx0TmD0p/5zBL8WvQYSjE31s1klNLe38lRMHbPvTL80XrU+wk6UtO9Jdb638gG0jL+etd619v/I077Fzr8A4LPuv/hPAs8cXy7PQM9SzwBkX67PgM9yz9TPvl/QXyrfABzf/l/wXypvPG9Ob2Bvcm8AtE9+b4hvmm+8b54P2G/SbwAEfxZ/wA/yb0R/Xn9Qf4J/AJR/bn+wf6p/3H/mf+B/Eo8AHI8ujziPGo98j26PiI+ajwC0j6aPyI/aj/yPVo8AnyKfADyfVp94n2qfTJ+Gn5ibXiLbgEsFEwxMRRPqTKoVRE1lU+4ktOUURGhaBETeDBRSUa1T4dQ0m1dSnZPKUnUUNBSz2VM1RGykmFTNIwlVts0jmVWdkwpWtSN71hQ07Fadk1p8FMpXbMUWniKdWD0zEVldI1swWWVDF1l9s+KcFLWnvBRmlBQkWLUj6wVXPbPIXC+eJRYvCCsmLwAovzIvVC9Gv3C/oi98v7YvYLi/yr/UL9a1JpKnVz00pmS0MFd1pk6jVmVDV5lW/TQkNNhVlaQ8NGFmRDQoVU1ERBSqVD00NkykOFSFQwJULaREpC2VlDRcU6UUUx2krDRrqVKFQ3IspDpSBVNbBVKls81RhcRRZVNrXlGdkxrENORQpbO1rew0dezEPVBlQwetUGWzoE9FNE9lU65tTj0zQU5FM9hNrVRVTQXUTX1ETLXETF0UtUtFM1iklPdKRUOUVmzUNEot1EktREl9M5uDST0zwUltRtayywFK1TQUV/ZfGGNWXd5NBl8AAO8aXyTvTl8471rvlF/O3QCuX4hb1l/A79LvvN8Ob/DvAAL5Bv84/0r/XP9u/6ifup8ApP+O/6D/mp/c/76fAA/y/wAcD97/MA9CD2QPfg9wD5oPAKQPtg/QD+IP/A8eH/APGh8ARB9OH0Afah90H4YfqB+6HwDUH+4f2B8aLywvDi84LwIvgFQvdi+IL5ovpC+2JR5CnLVLTTM+7JQoTe0kThZlQydPpURQlcPzMLYibfoMpI5RPTMBUsWjS3ZSFURSjcbeMtCMNFtEVMWjtlQF40VMxDO4Ve0kHMwHV/XEBMRt4aS0TVgNo85Y3TNbIFll4y5ZHUMMrKRr11gV05i8pFdYBeNbFVit89dXxaPGZL8AVr0WvxhPKk88T/Y/UE9yTwDcv4ZPqE+6T8xP3k/wS7Yi1ZoExGFkRCCcRM1WVqXDiVYV00gkVAl8pG3KVMSPVcWjVlV1o1scVU0z1FRl455UNNtmVJ1DLVS9o/dT1gUzv1MV04hENFBTWrU0U8Wj1lJF1FKt82tnUqWkUuWT+lGtw63C3MSKUZXDRSQ0EdVRNcRQreOhFDRqUFqNpFClw/lPhdRPvcStT63zl051oywk1MFtTZ1DXU0t8/NMhdRVTMWjJuyUqCzkSBTkW+VKxaOGSv0kSuWT2cqE10YykEmVw/VJCq3kSkVkSmVmZuUW/9DfAOLfDO8O7yjvKn9s705/YH8AanGm7a7ldn1+f7Dvwn/EbwDWfyD/8n8cjy6PQI9Sj2SPAHaPwC+yL6yPpo+Yj6Iv7I8A1o8In1IvHJ82n0CfUp9snwCOn6Cfip+8n96fyI/SnxSvAP6fGK/Kn1yvVq9wr2KvpK8Ahq+4rzKv7K+mn+iv2q8cvwAmvzi/ar9Uv3a/iL+av7S/ENYv6C/6Ie5CKwQ3BnITNZTjwIbTUQ2DAyw3nrLqiDw/TjVW01RNNGQ3nrIqzVadQ51WBTScRH1XWiVT6WREcFgNM9XMNJknrDeGYgpZpcZuUpZqpMRV1DQFzMTWV00zAcScT1ZPaEs+T2hPEt9U3wBm33jfok+c367fwN/S35TEMbnk3/5NDoJjV4XLI19ofTQ8V47SjVxUVFW1NGlVXcaGYppkxGRUBcRVVJ1kU43UUw00U7Vzq0FTvcRTzVPSRMScZVIFdFKtNLRU91FFM1vAUdXTe1EFY0MkxGsMUd00UE3ToFA9dDb0VDFQbcP4T2V0HGemDoKTTvUmTtNNbcNYAERv7uNcb25vgG+SYa5TpGQz8Uk9dIz06krl5DR3APZ/2G/qafb/GH8aDywPZn8AUA9iD3QHtn+oe44PoA/CDwAMj+Z/6A/aDxwfLh9AH1IfAGQfBr94H7q/lB9uH5gfwr8A5B/uHwAvCi8sLxYvOC9KLwCEL34vmC+qL7wvxi/YL+ovAHQv/i8oPxo/RD82P3g/aj8AhD+mP7g/2j/MP+4/CE/iPwA0TxZPSE9aT2RPfk9YP3pPqKRPvk3u00ttw3hk9GitTU3DcE6FY2oc9C7VUNXkUFXDNOxUqFHWjdMdUrUDkbzkBVNqrcN3nFTsnFR8VA3Dbe9cxGNV/fPVVVVja0ZW1cO1hFQlVwVj25NXhWMaWFXDhFhq1dPrrFQrxMQlWY3Trf2kxMVYJSOH3MQ1BqTE9Vet5OzPPt8o3yJvADRvLt8Ib1pvfG+Ob5DfAtlA1t/Qb+Jv/Nfu1T7it2xkrZDsVEJXnfP+ROS61izkeVYlIzc85PdV1o3zulWd835sxDhVWiXD/ITkxVRN5FT989tVVCXDHFTNw+ZTag3Dr6TkaqzkMlNldGlSzVTE5I7M5FdSDcOrH1KVxFFVw6QkxGzVUd1UUSV0UK3Dx1BqLfRQ5WNbFMQlUJ3ztb4s9FMk9OVOXVRO2g3ETv3zpU1tY0BNqvXkTEX0TFXD9BQUkzZ0BC5L5WPLSuV0hITbDEpVw7RJreOCSdatw6dJ5WMLfPwHSwINw090B/4P4P/y/wSfDg8AKJ9CDzyfXp9ok64Nbp+oDwC6AbYPwJ/SnxQfBh/wn/IPACyvPq9Qr2KvdK8OT4ivwk8AvK+mr4hPuq/cr/6vEL/KrwAsvz6/UL+Cv3S/pr9gv/KvALS/xr+wv/K/DM8mzzDP0r8ATM9mz3jPgs+sz77PqM8izwD0z/7PEN/yzzzfJt8431rfwHTfht9A37rfxN9uYoBLqq3j4oyUrmT1TY3zqqZEhOVPBfae8t4kVFTVUfVDyOzkPMx0r1LW5eMjUyWjs5TkJVSWVZOYVFVTDFR3bmLwrVXl42NWdVRWPYNfdVdV88wMdDdYQIfxt0ehWOXjA1kN9FmmnfMeWWVU3FSlpFRkDVidgyJY1XSc525vEG8AGv8s/z7/APtO/wj/cv+0b4Dmb7j/yv/c//ZvAHtmsqdNV63jcVe95KT07Sx0tapEdGc8dCdW9UPozVWl851VbVb2QihVrGVW9kK4VO3UVL2DR1p8BBCEdMxTDZOVrHTVXFzlU2WT7sR0t1JU7dTUdElEVVKl883sdGuVUWWTXjTkKFGt47PxUC10BISDUD2DP7b8dAdQnYOiT110T7ZNc8pOVXNeTjVz+a1N5XOMTa2ETSUUTJZVcz5MzdPazNfP0hTWtJSxSiWESoXz4ElavVOVpISHSa3jwaSEaydKRYRKreMhS6XzAV0kr2a1tpX2jwAvEi80nwA2n2ifWi9sL46fqJ+iLwSvAMYv2C/aH/wvFq/wLzI/RD8AVj9oP3o/jD/O37A/wj+k3wCeP9A/4j8ETxZP8D8qTzxPAF5PeE+aT6xPbk+wT4pPxE8A1k/gTwpfPF8mX1hfSl+EXwBuX5hfil+0X/5PwF/SXxRvAA5vIG/qX1xvJm9ob3pvpG+wlm/Ab7JvfISLS42ETFa9g+dMFYROtRRPjQRq/HSHBBT6FBRvUU3j2+NRRSNYUkUj6FJapQZxpvHQU30TRHQHtg7iKlXl85tVRWMK1VZl5FbNAwmk5HdX1iUz41fFhFhFI7hY0iUzE7znbuNZvYPXWFZFY5pYvYNX1OQVrOSL4VdFY8qE/3b9tiLBAGT/No9IjwqPbI9+j5CPqv8AnP+uj9iP6o/8jwaV3nMcBFVhXIQgxITdNASalHTpWZR1NATKbASPVUBtZmaRVlWlAxxVfRNt5GzkrFQVI3VUReNtL4QE91NF479TLRNbiFPl41JTRWMaVOSr41IFk6u8BGfEBDBtUg3j+lHl48JRRWOzilEt5n4iHlFd4+W1ULUjoSx0alA9czNlUEUUT00UHHQgT4UU2hR0RxTkxU0tE1hN1iUz80xNFExlkyZMsuWUSyWU7NQAS2WTholKtRY2E0lNFJwXbuLcbUl9I05KBZPLSkUjAUg8JxY/KDN+JfYfCL8avwA8Lz4vgC9iv3S/hi/oK46/AOAvyr/cvx4/4K8CzwzPHs8ASM9az2zPfs+Qz6LPzG/WbwDAz8rP9M/ez/jPCt803z7fAFDfat9831bfmN+y39Tfxt8A4N/y3xzvDu8o77rfZO9G7wBw71LvnO+W76jvuu/c72bvAPjvCv8c/z7/KP86/4T/lv+AqP9K/8z/xv/wbwJxTrIosU0NBBR3bgIPUK0DhVgsfz51X/J0Ul3z6lR/lGZ1ZpK2bHQofHcOA1ZsfXSUBAtXzQN5VwWksiSUUbR3nhIVWdWUWcI9Ew7Uf0aT7Heekt9XAi0TyJyPno1Oj2CLLh9AHwBij3wfjh+gjwqfxB/WH+gfRPIRlnK5/B/uFV4CnKR02WMsn5ZyiVZ9A0hWWuVzB4x0yFWtE410lK1UhHQaVW0T4HR0mm1U9ZNkVO0TK1Q9c8vzU60UUy0EnJRPU2pNsxislNLElJtSHbS1UoWzLsyU91Fdc8BaRHSI5JRSUf1kUR3jm9dQbROgUE20DKQxbVD1k/RPHbOFT30DmxhPNcOTThUGznK81U31lE2Fs+4MBIhMWq0THXQ0vUs9c0N8pNvhSq2TgkrVAx5KWk2kST1zg0ldc5C0pxZeAmxKXZPvzK/uv/CrAB6/EE8iT0S/Rr+Iu1ZPeE8EgkHGcnGMTzbFlkWmTcZPANhP6k9k//ZPEF8CX0RfVl8AMM9iX4xfnl/Q77JfvF+2XwDwX9JfDG8Wb+hfMm9Mbz5vAHBvem+Mb6ZvuG/Cb9Rv5m8A+G8SfyR/Pn8wf2J/VH9+fwBIf5p/vH+Gf7B/ql/cfxaPACiPCn9Ej16PUI8Cj4yPdo+QuI/Kj+yPBiNLTQQMBGg1TcU0Tt2Tak/dJByktaMcNBj0JKhRzTMf1VIlM5HUJAW8JHhTWrWj7GQEYFR1U9N8lNtjVSVD1VVto0ZW1kUDs1aNMyFsFJBXat2UV40kWPWT5FiVpG1Z/SMiWW1D+FhFA9XDxJSExJRE9AQFWIrFJFdto8ZUH24VJjLBAVd1pDSnLqUupR6vUK9yrwCkH5avqK+6r6wf3q/oo9avSBAv6qHOkresl/4jVyUEqiQkvEQkeVwkOEwk+NlVVTR8JIBVBYNHVbZ9Qw5VLQPFVNUDjtp0BFaMtB5UbUPoU9aNM7FTlYRTdVNDU7ZdA/xSzZPHUq2UUrZtQ1hSZQMgUhUj6VZEBLNR5aN7DDQ37CRbAFEVI8lQRTRQ5aPbW1AFgydQ1QPeT6qVRE+ltE5ttE51UxO2TDSoTYWjQE0NNExSPQRMBQY+Ao+ERC789FPLSsU2ngNKXTO0rDe21gKeSSUzEUqFI4oKzDQPDJRUlEeWjZZFbkUIJk84Q44yYRTfNk9I31JPAGzfft+IT5pJLl2m3/BP4t8AdF92XwjvCo88707vIO9a7wCE75bvqO+679yPxu/Q7+LvAPSPDv8o/zr/TP8e/2D/ev8ApP+W/1D/uv/c//7/8P+i/wAMDx4PMA8KD1QPTg+YD2oPAIwPtg/ID+IP9A8GHxgfeg8APB9WH2gfeh+cH44fqB+qD8jcHy4VrjNLNcSU1K5Mti3TpU2FI6pOlZOmLU/lo0tQ7SRQ/SY+MtvIUS0TOlLNM69StuWTI1PNA5dTFbMJtVRtk3x8JAxVnTN+bVUlM/FV5ZNjVg00tVaVlFdt47NXjdMetVht46PklANZJTRZUuW0Wc00/JS15JRz5JQTM1jttES0zISvzq12rwAYOz4/KD9aP4Q/7q+QP/qvAMw/3j8Ivxq5/j0Wta6zNKS1gjSkQsQ07VYtE6rVVs2TZ6QkJ1y06FXSTURVdcSUlDZ0RO9U1l2zuFRttFTNk0dUbH20jETYU30zoFMllG1ThbMlU43T7lLNA7W31LSAzLRHUgWjEm1SzcPaUQWjolGN061eTCQoUa2z8TyUuLYcxINQfcNMUC3TFbY0xL5P3cM0T83Dyq1OLRNaToWz9RyUjFVNpZRNFbRM3cRMfZRQbOfWxRYjzMRK1MTvvMeqNkNJxTRJPSMwzMSqFUqllEvFM13E12btjtUABt8YbypvPN9e35DbXm+AbwCSb8TfxtW238Bv0m/0b27vAGjv0g8kf05/YH9yf4R/ln8AqH86H+wf5h+4f+p/BI/2fwAYj9J/RI9Wj2iPeo+Mj46PAKiPyo/cj56P8I8SnySf9o8AQJ9Sn2Sffp+In5qftJ+2nwDAn+Kf9J/+n/ifMq9Erx6vAFCvaq9cr56vqK+6r9Svjq2m7jKLS33GVkLnHCTlmU1FxkYi4k8lVnZi+LYsVGxRxcPhUTVjVbb0RMpSfSM8U10kU2o9RFStxFR9QyZVzbNLl1V1JFb9tExE6kxEbVq0JONXXSNPWNVEVsQkE1mNxFkl0xHctGveWCXTofQkU1jFxA1YxTPdV00kfD82P4AzFkYiwlfFw8E8zy7PgD8AKs98z6bPsD/yP9zP7s8A36gSTxTX/oKntCRjlMQgqsTE3UxEmlREV6QkF21WdWPYVcXDnVVFJG1VdWMYVZXD4FQlJK1UbVNxVFUkVEUjAqqk1MrERIV0tE9sJBfVU1W0UiVDqexEclKsVSZGcgNSPVRRdWOItVE9I1BUJBpRRVPk1VDFw600VHUk5D1QtkVT9E81Y4VPfSMctU8VJE41Y0VOrURNau1UTR2zByy0iEzFw6sdTCVES00jWJSk961KRXOTSkVUSq1ESWoFJEllVEl9I9xJpVYWDtLLSv2DN0RnRn3+XwgQb0phn0JhHP9Ob1D/emkAdm+A/5L/tG+2/8j7/m/o/wD6//TvDg8AnyIPPA9mD3gPAIoPnA+uD/Cv6q/UD+YPuA8A+g8UH+4PKB9SH1wfbh+YHwCCH7Qfph84H9of9B+2HyAvAAov5B/OHzgvci+ELy4vWC8Aoi/UL94v8C9qLyQ/zi8QPwBCP2Q/Xj8IP5I/nD+mP8A/aHo/9D9uspz8NDpMbVZqblNOHbMnVOQuUMVDraUcVBhR/dOOFFQBtVJ9Q3bs1OpSFbNcbVNts+xTDeNgVIVUtoS0RFWV47hVrTMnZmzUmFadtEzEkVf902v+V3X0WP3TzlgN49kg3LdusgxZXVPVWGp1U4nMtEfMtAdYbdQFV42zxpTPhs9AX1JfZF8AHs8oX5pfrF/GzcbP4F/yX1Ac3/5fEGuOUpBExFLEtLUP1FTNtESJVpXjSNS0RVTUyozUgKRER1Wa7URVrePUVBVEjLRmbVTVUy1UvdP1U/WzW7FTdfN4U1UDQ3xEawxTjbPW/NSeUq0z22dSjVMwUh1j61G2veOzUdVTfVG900XZUU1kBOTYUMXzoVDWzTNqUKVEUP3T3k9sxfRE5AVPrTOXThWzqyxOjVRNleRNrTPXzUzFs29MFbY28qVL2r3jQyz04Up9s4JKyv3THqzktLznfrKiSabNM/pJxfSk5PPc5EsApPc+D1gDXv02/S6PQI9C/wB0/3aPiI+aj6yP1v3G9b6PAAgP+o8Mn/5/IJ8yn1SfRp8AYJ+Kn5yfrp/An/o/1J/mnwDoPwqvFK8erxivWq88r06vAICvkq+sr56vKK/yrwS/3q8AEL9yr0y/Jr8wv1q/fL+OvwCYv0K/vL/uv8C/4r8Mzx7PADDPUs+kv17PQM+Kz7TPrs9gwM/Sz/zPbsWO6nhMbYS1TZXUTmVDpk/tdFCqDePAPOQ0BOSoHHQf1VK9RFK94yPM1JdTbG1knGR8VMXT71Qt9EVVTYPVnERrYI5DVs1zbULUVK1X1eMaWK3jbYQUVOhYHWMrWY3jaylZxfPxFFS4WCXU1Vg1QzcE5PhEZNJXAq3jxLxfNl9I73pfXO+GXwAw76LvtO8eb9Bf0u8sb/bvEAj7NmW+Y0RkgkRkw9DGQ1p0ZLq0RHlWTbM3ZGSb6FV1Q6xVhXScRDjWfPT8VMVzw6xkjVS2TYNVVI3jEFSdQ9i1Uy10U83TalPNczK1U9V0UhVzxVKtg45tUjVDR1LNcxJSzdNr2lHNdFF1Q2xRTYNtNVRE/lA1Q8dQdZNbg1B1Q0xQTYMVRHRrvk91k1NUdOVOjdTZTk1kZHSMTU2DJU1qNWRMdXRMlUP0S2XTW49LzdMqSxXzy+R0o1NK9dTMd65zSTXUSbYV8wtKZUOGSjVDBwVL5eNddJ8Gja6FHo8wHwBSj1Qfbo94H4ofnB/ejb4dAM6N5o/wHwIv/A9un1C/Mi8AXC9uL4Avki/sz27PsC/CLwDML+Yv0C/aLyQ/Bj/4L1o/AHw/bj+APzI/lD+mP7g/6j8A/D/OPxhPwj80Tx5PWE9qTwCMT55PwE+yT9RP9k/gT9pPACRfPl9QXzJfdF9eXyhfcl9AvF+uX/BP2l/kX8ZzS0V0tqQEqky9Y6FNPdROys10T20TSEwFTNRQUTbdY8ZRZfM5UsXU9GTbIFNFE5VTBeMIVFbN03pU7QRV5VRVzdNr6lX1BFZl089WpRPbPlflU6pX7QMXWLY9A5xY5eP9WKUTLm1ZjdMcWRXz61jNc2uyWMVzcwx0M1hl8yvpVz0DzEz0woTvjuUQLnUudVbtzhLBZH9W73jvADrvpH/Gf8Dv2u/sfw6PII9ECvlm0q9E/5bTXPSqZPTNaWz0J1atZk4CrlVoVSSM9z7y8ZRkulTNE6uBVGXzSayEEYzU3G1TDXOjU43TbFPtA5snU7Vz8FL91HTUgzVSRdRSVdMUUsWEZGRbplHNE2FR5dRRVSPV8zwEvEQEhVRkTlDW/UMXUGVkT43TPE+2TdPQTu0DZ07lZE22VdOUTT0DLE0tdEymjdNcTCVmtnKAHNQZ1gxkukrlU1q8lPpJ2u0Dp8yUh0lFE8VJVk3TMEo11Eo1YyH0DwD+Tc4VJh8wr0ofVK9mr3AfAIqvnK++Ha6v4B8SL/SvFi8AUCsWvwivSi9Mv26/gL+SvwCkv55fsL/Cv+y/3r/4XxLPADTP/r9IzzLPZM9uzyjPos8AtM+2z8jP6s8E3+7P+M8a3wA0347PMN9i33Tfrt/A31LfAOTfzt/g35rfFO8+7wjvSu8AdO9W75Dviu+s777v0O+C79js7x7lJoKLSz0DDEzarWRMfaPoTZ2j7k7CXQRP5fNDkN7zXGRwUbYNc+NRfaNYUh3jyrZ8ZEBTXbOzUwWTRFq89LiUZCpVJYObpGRbClb9c31WPQPsvPTbXVdV8+VXNWNRWNolhFhV8xVZtXMwWazt9jZi4VhFo6Xs9FWtWF2zE1gFBFeNA8gAfHc2f0gPenl+f3gPmn+cDwCuD8AP0g/0fyaPCB8aHzSPVCYVhsKn3PRhlAQg9AS13WSEmmyEWVZ9oxhaZITatGSdVQWTVKRkaxpVzRPhlGSqVDVjW3FUHeM6VFWDArwUa8pTVfRTXYNPU30UtVOlFFJtg6lSVYNybVKFkzxSRaMFUl1jbcB09IhRVYNSUfVkZVHV9FB1ZEyUd1Bdg6s/UJWD+ExkiFyUHDVPnaOuTPRFTsWEfJRrdE1dgw+ElIxMZWNLJkxNdEtVFKSUAPyUK51K9QM99JTh1JfWldpestPclEVK3YPHSgJdszNMp4bPEDOepXatPq8ASD9Sr3yvJj2er6A/yq+0PwDWP+Cv+j8MT06/GE8qTzxPAFa/ED+KT5xPJu8g78JPFP8Azk/wT7JPDF/eT0BfKl9cXwBuX0hfml+0X35fqF/KX/RfADZfEG8qbzxvTm9gb3JvhG8A1l/gX6pvzG/Ob9BfCn8UfwD2bxh/Mn9cf25/gH8qf5x/gE5/0H/Kf/x/7n8Qg9aCnJYMhDpM9ZRN9ZRslCdWbCQuUO0zoUyVUZUktVG1EwEElHRStWPntvyEW1MNg+pTRZNerVTdE89U5ZNAlBS0bVVVMyVWtWOXVk2DbQdkBJFXRZP+V400bVhFk85YxRMiWT0TrSn89AVZ5SRYfZOE2hSURBwEA1hVk9ZXAFWUjA9WD2gLbg9Ym0afkA8A2g+8n86f4J/6DwSvFq8or5g6GT4VppKQVyUk3PQRWvSUzXQUiVad80jMhdZsFMpV7YN+vIRFVWYtIwxVDZSsFJpUFZNbZFQtoytUVfP13BRrr1NNg3fsFEFTpfOrClPFE9IEJJwMJGXZUlWE9BTpUe0zsVFqLaN7bPRDbIQMUbVjW9dQpZOgUI00UL2EWlz02mwkbk91hE91Q1uTTo0zKE6llE2d82tYTT20TN0Tb0wt9mqOMqhsNEhcNOVKnSOrhkr1hEq1hElt84NtSe2DnkntM/FJjTQFSjX0Si20bDdmT3hDJj8AOD9KzzTPbj+AP4LPpM/OPQDOP/A77j/4zwrfHM9OT3hPACrfZN9234jfmt+s377f0N8A4n/k39Z/CO/63yzvHu/Y3wA673zvXu9w76LvtO9O71jvAOrvBP8G/8DvIv80/17/QP8Aev+U/4b/UP+y/9z/7v8ADwASDyQPRg8wD8r/fA92D4gPAJoPtA+2D8APcg8MH84NRqPVS42zeKy0aJQkbE42nSOmT/UDSlAVJFS0bTUcJKhR9ZMdUtWE2gwlU1XDlVNFowlUWq3DfqSE71Rd02OcpNvVVX2rt1b1o0JX2tWkV+2jGljF44dYVpXD6FhVhFnFpFntw9sBWZXDuFjto3pYZk2DN1hVJFyk0lcVkwHE9J/2lZafaC+qmX4vqJ8Aqi+8L84v+J/yLwQ/5i9ArxBKoQY93hXuwoFcpNsQ3oO1Vv2jvHSkeVaVwzhtVu2j+lX9o6xVRYO1ccQUOJSk/lRNg8etVO2DjlQtk1ashCBtVC2D3FPds6NTLYNrbFMtkzachP5StTTVUlWkUpXDWHyEFFKq1TRRVRRR7YNudBQ41VH1owIktMtsFJVQau2DTmSFUPWjwk/F47NXT/UUhLSATl3TE1Z8tKhNvYRNHTRMjbTVTBWT9FzUk7TELkuqRURKTRRKzaRJTYOnaNy31qPstBH8tIpKBTMLC0sVk1Rc31bdPs9AXwBSX2Rfds+Iz4pfrF+2z9jPACrJ1l8Q3xJvFF823zDfSm8AbG9+b5Bvom+0b8Zv2G/SDwDsb/ZvAH8af0R/Dh84f1J/AHx/Zn+YfyIfxH++f9B/+n8AHI8Wj0CPMo9kj16PiI9yjwB8j56PeH+6j+SP5o8InxqfACyfNp9In1qffJ+On2Cfcp+AvJ/Gn9if4p8Er86F3rNLZvWj4kv9tKy06E29U1XufLToXBRqVETeZESLUlE9E8h0FBNAzoLKtgy0PlNlY7NTzaMl1VSdU5jUNAysNH5VNlUzD1Zts4FWrRTUpJtfV/2jzFclJm6yodlYDSaeIjBZ1UMVWbZts+FYbVOlWA1TZBVYzbRYNRPp5KfWL1gvAGK/dL+OL4i/Sr+8v86/SC+AIj8EzxbPKM8yOS7N1oKniVedNKS0MNwU26DOgqpqzBRXhDQYhDTYVfWzFZ2cNGHEFCjEpLMQJkJrtlSdNFTNgzpUPUSSzMTKlBdOElykpfQ07lVSNROpFER0jKQ6jBVtUvWzzVHVQ5VRvVNtXnykKFENU+RQ9bNtrVxEd1BVMz9QJSOtB2REok+lNE/9Q8ptTm1TRU49E9hN/VRVTWXUTW3UTM3ETNWDWdfch+Yy/Eo9E5jM1Cs4StU0SWUTkORHnjJDwUkFJARUy0BmYjN0VwDWjyDj/lU2X3BbpsNM73ZfAIBfkl+M78ZfAGO25V5t9l0A1u8I/xr/VG8u/0D/Iu90/wCG/5j/qv+8/87/4P/ijwyvAAYP+P8qDxwPRg9gD1IPfA8Ahg+4D5oPxA9uD+APEh/UDwAeH6APOh9cH24fiB+CH6wfALYf0B+iH8Qf9h8ILxofLC8AHi9QL0ovhC92L5gvqi/ELwBeL9gv6ik</prop>
			</obj>
			<obj name="Protocol" class="HTCProtocol" version="1">
				<prop name="Created">2016-05-24T11:48:58.804</prop>
				<prop name="LastModified">1899-12-30T00:00:00.000</prop>
				<obj name="Programs" class="HTCRunProgramList" version="5">
					<list name="emlist" count="2">
						<obj name="item" class="HTCRunProgram" version="1">
							<prop name="name">Program</prop>
							<prop name="Cycles">1</prop>
							<prop name="AnalysisMode">None</prop>
							<obj name="Segments" class="TEMRunSegmentList" version="1">
								<list name="emlist" count="1">
									<obj name="item" class="HTCRunSegment" version="2">
										<prop name="Hold">180</prop>
										<prop name="Slope">4.4</prop>
										<prop name="StepDelay">0</prop>
										<prop name="StepSize">0</prop>
										<prop name="Target">95</prop>
										<prop name="Target2">0</prop>
										<prop name="AcquisitionMode">0</prop>
										<prop name="AcqPerDegree">5</prop>
									</obj>
								</list>
							</obj>
						</obj>
						<obj name="item" class="HTCRunProgram" version="1">
							<prop name="name">Program</prop>
							<prop name="Cycles">50</prop>
							<prop name="AnalysisMode">Quantification</prop>
							<obj name="Segments" class="TEMRunSegmentList" version="1">
								<list name="emlist" count="2">
									<obj name="item" class="HTCRunSegment" version="2">
										<prop name="Hold">15</prop>
										<prop name="Slope">4.4</prop>
										<prop name="StepDelay">0</prop>
										<prop name="StepSize">0</prop>
										<prop name="Target">95</prop>
										<prop name="Target2">0</prop>
										<prop name="AcquisitionMode">0</prop>
										<prop name="AcqPerDegree">5</prop>
									</obj>
									<obj name="item" class="HTCRunSegment" version="2">
										<prop name="Hold">60</prop>
										<prop name="Slope">2.2</prop>
										<prop name="StepDelay">0</prop>
										<prop name="StepSize">0</prop>
										<prop name="Target">55</prop>
										<prop name="Target2">0</prop>
										<prop name="AcquisitionMode">1</prop>
										<prop name="AcqPerDegree">5</prop>
									</obj>
								</list>
							</obj>
						</obj>
					</list>
					<list name="AnalysisModes" count="4">
						<item>None</item>
						<item>Quantification</item>
						<item>Melting Curves</item>
						<item>Color Compensation</item>
					</list>
					<prop name="ChannelCount">4</prop>
					<prop name="InstrumentSubclass">HTC_VER_10</prop>
					<obj name="Container" class="HTCBlockType" version="1">
						<prop name="Id">bt96S</prop>
						<prop name="RowCount">8</prop>
						<prop name="ColCount">12</prop>
						<prop name="OvershootDnDelay">10</prop>
						<prop name="OvershootUpDelay">10</prop>
						<prop name="RampRateMaxDn">2.2</prop>
						<prop name="RampRateMaxUp">4.4</prop>
						<prop name="ReactionVolMin">10</prop>
						<prop name="ReactionVolMax">100</prop>
						<prop name="ReactionVolDefault">20</prop>
						<prop name="HorVertCrosstalkCoefficient">0.0003</prop>
						<prop name="DiagCrosstalkCoefficent">0.0001</prop>
					</obj>
					<prop name="MaxPositionsToSeek">96</prop>
					<obj name="DetectionFormats" class="DetectionFormats" version="2">
						<list name="emlist" count="14">
							<obj name="item" class="HTCDetectionFormat" version="1">
								<list name="emlist" count="1">
									<obj name="item" class="HTCChannel" version="2">
										<prop name="name">SYBR Green I / HRM Dye</prop>
										<prop name="Active">1</prop>
										<prop name="EmissionWL">510</prop>
										<prop name="ExcitationWL">465</prop>
										<prop name="IntgrTime">250</prop>
										<prop name="MaxIntgrTime">1000</prop>
										<prop name="MeltFactor">1.2</prop>
										<prop name="QuantFactor">30</prop>
									</obj>
								</list>
								<prop name="name">SYBR Green I / HRM Dye</prop>
								<prop name="Active">1</prop>
								<prop name="DefChannelNdx">0</prop>
								<prop name="DenominatorNdx">-1</prop>
								<prop name="ReadOnly">0</prop>
								<list name="EmissionWLAvail" count="6">
									<item>488</item>
									<item>510</item>
									<item>580</item>
									<item>610</item>
									<item>640</item>
									<item>660</item>
								</list>
								<list name="ExcitationWLAvail" count="5">
									<item>440</item>
									<item>465</item>
									<item>498</item>
									<item>533</item>
									<item>618</item>
								</list>
								<prop name="MeasuringMode">hmmDynamic</prop>
							</obj>
							<obj name="item" class="HTCDetectionFormat" version="1">
								<list name="emlist" count="1">
									<obj name="item" class="HTCChannel" version="2">
										<prop name="name">SimpleProbe</prop>
										<prop name="Active">1</prop>
										<prop name="EmissionWL">510</prop>
										<prop name="ExcitationWL">465</prop>
										<prop name="IntgrTime">250</prop>
										<prop name="MaxIntgrTime">2000</prop>
										<prop name="MeltFactor">1.2</prop>
										<prop name="QuantFactor">2</prop>
									</obj>
								</list>
								<prop name="name">SimpleProbe</prop>
								<prop name="Active">1</prop>
								<prop name="DefChannelNdx">0</prop>
								<prop name="DenominatorNdx">-1</prop>
								<prop name="ReadOnly">0</prop>
								<list name="EmissionWLAvail" count="6">
									<item>488</item>
									<item>510</item>
									<item>580</item>
									<item>610</item>
									<item>640</item>
									<item>660</item>
								</list>
								<list name="ExcitationWLAvail" count="5">
									<item>440</item>
									<item>465</item>
									<item>498</item>
									<item>533</item>
									<item>618</item>
								</list>
								<prop name="MeasuringMode">hmmDynamic</prop>
							</obj>
							<obj name="item" class="HTCDetectionFormat" version="1">
								<list name="emlist" count="1">
									<obj name="item" class="HTCChannel" version="2">
										<prop name="name">FAM</prop>
										<prop name="Active">1</prop>
										<prop name="EmissionWL">510</prop>
										<prop name="ExcitationWL">465</prop>
										<prop name="IntgrTime">250</prop>
										<prop name="MaxIntgrTime">2000</prop>
										<prop name="MeltFactor">1</prop>
										<prop name="QuantFactor">10</prop>
									</obj>
								</list>
								<prop name="name">Mono Color Hydrolysis Probe / UPL Probe</prop>
								<prop name="Active">1</prop>
								<prop name="DefChannelNdx">0</prop>
								<prop name="DenominatorNdx">-1</prop>
								<prop name="ReadOnly">0</prop>
								<list name="EmissionWLAvail" count="6">
									<item>488</item>
									<item>510</item>
									<item>580</item>
									<item>610</item>
									<item>640</item>
									<item>660</item>
								</list>
								<list name="ExcitationWLAvail" count="5">
									<item>440</item>
									<item>465</item>
									<item>498</item>
									<item>533</item>
									<item>618</item>
								</list>
								<prop name="MeasuringMode">hmmDynamic</prop>
							</obj>
							<obj name="item" class="HTCDetectionFormat" version="1">
								<list name="emlist" count="2">
									<obj name="item" class="HTCChannel" version="2">
										<prop name="name">FAM</prop>
										<prop name="Active">1</prop>
										<prop name="EmissionWL">510</prop>
										<prop name="ExcitationWL">465</prop>
										<prop name="IntgrTime">250</prop>
										<prop name="MaxIntgrTime">2000</prop>
										<prop name="MeltFactor">1</prop>
										<prop name="QuantFactor">10</prop>
									</obj>
									<obj name="item" class="HTCChannel" version="2">
										<prop name="name">VIC / HEX / Yellow555</prop>
										<prop name="Active">1</prop>
										<prop name="EmissionWL">580</prop>
										<prop name="ExcitationWL">533</prop>
										<prop name="IntgrTime">250</prop>
										<prop name="MaxIntgrTime">2000</prop>
										<prop name="MeltFactor">1</prop>
										<prop name="QuantFactor">10</prop>
									</obj>
								</list>
								<prop name="name">Dual Color Hydrolysis Probe / UPL Probe</prop>
								<prop name="Active">1</prop>
								<prop name="DefChannelNdx">0</prop>
								<prop name="DenominatorNdx">-1</prop>
								<prop name="ReadOnly">0</prop>
								<list name="EmissionWLAvail" count="6">
									<item>488</item>
									<item>510</item>
									<item>580</item>
									<item>610</item>
									<item>640</item>
									<item>660</item>
								</list>
								<list name="ExcitationWLAvail" count="5">
									<item>440</item>
									<item>465</item>
									<item>498</item>
									<item>533</item>
									<item>618</item>
								</list>
								<prop name="MeasuringMode">hmmDynamic</prop>
							</obj>
							<obj name="item" class="HTCDetectionFormat" version="1">
								<list name="emlist" count="3">
									<obj name="item" class="HTCChannel" version="2">
										<prop name="name">FAM</prop>
										<prop name="Active">1</prop>
										<prop name="EmissionWL">510</prop>
										<prop name="ExcitationWL">465</prop>
										<prop name="IntgrTime">250</prop>
										<prop name="MaxIntgrTime">2000</prop>
										<prop name="MeltFactor">1</prop>
										<prop name="QuantFactor">10</prop>
									</obj>
									<obj name="item" class="HTCChannel" version="2">
										<prop name="name">VIC / HEX / Yellow555</prop>
										<prop name="Active">1</prop>
										<prop name="EmissionWL">580</prop>
										<prop name="ExcitationWL">533</prop>
										<prop name="IntgrTime">250</prop>
										<prop name="MaxIntgrTime">2000</prop>
										<prop name="MeltFactor">1</prop>
										<prop name="QuantFactor">10</prop>
									</obj>
									<obj name="item" class="HTCChannel" version="2">
										<prop name="name">Cy 5 / Cy 5.5</prop>
										<prop name="Active">1</prop>
										<prop name="EmissionWL">660</prop>
										<prop name="ExcitationWL">618</prop>
										<prop name="IntgrTime">250</prop>
										<prop name="MaxIntgrTime">2000</prop>
										<prop name="MeltFactor">1</prop>
										<prop name="QuantFactor">10</prop>
									</obj>
								</list>
								<prop name="name">3 Color Hydrolysis Probe</prop>
								<prop name="Active">1</prop>
								<prop name="DefChannelNdx">0</prop>
								<prop name="DenominatorNdx">-1</prop>
								<prop name="ReadOnly">0</prop>
								<list name="EmissionWLAvail" count="6">
									<item>488</item>
									<item>510</item>
									<item>580</item>
									<item>610</item>
									<item>640</item>
									<item>660</item>
								</list>
								<list name="ExcitationWLAvail" count="5">
									<item>440</item>
									<item>465</item>
									<item>498</item>
									<item>533</item>
									<item>618</item>
								</list>
								<prop name="MeasuringMode">hmmDynamic</prop>
							</obj>
							<obj name="item" class="HTCDetectionFormat" version="1">
								<list name="emlist" count="4">
									<obj name="item" class="HTCChannel" version="2">
										<prop name="name">Cyan 500</prop>
										<prop name="Active">1</prop>
										<prop name="EmissionWL">488</prop>
										<prop name="ExcitationWL">440</prop>
										<prop name="IntgrTime">250</prop>
										<prop name="MaxIntgrTime">2000</prop>
										<prop name="MeltFactor">1</prop>
										<prop name="QuantFactor">10</prop>
									</obj>
									<obj name="item" class="HTCChannel" version="2">
										<prop name="name">FAM</prop>
										<prop name="Active">1</prop>
										<prop name="EmissionWL">580</prop>
										<prop name="ExcitationWL">498</prop>
										<prop name="IntgrTime">250</prop>
										<prop name="MaxIntgrTime">2000</prop>
										<prop name="MeltFactor">1</prop>
										<prop name="QuantFactor">10</prop>
									</obj>
									<obj name="item" class="HTCChannel" version="2">
										<prop name="name">Red 610</prop>
										<prop name="Active">1</prop>
										<prop name="EmissionWL">610</prop>
										<prop name="ExcitationWL">533</prop>
										<prop name="IntgrTime">250</prop>
										<prop name="MaxIntgrTime">2000</prop>
										<prop name="MeltFactor">1</prop>
										<prop name="QuantFactor">10</prop>
									</obj>
									<obj name="item" class="HTCChannel" version="2">
										<prop name="name">Cy 5 / Cy 5.5</prop>
										<prop name="Active">1</prop>
										<prop name="EmissionWL">660</prop>
										<prop name="ExcitationWL">618</prop>
										<prop name="IntgrTime">250</prop>
										<prop name="MaxIntgrTime">2000</prop>
										<prop name="MeltFactor">1</prop>
										<prop name="QuantFactor">10</prop>
									</obj>
								</list>
								<prop name="name">4 Color Hydrolysis Probe</prop>
								<prop name="Active">1</prop>
								<prop name="DefChannelNdx">0</prop>
								<prop name="DenominatorNdx">-1</prop>
								<prop name="ReadOnly">0</prop>
								<list name="EmissionWLAvail" count="6">
									<item>488</item>
									<item>510</item>
									<item>580</item>
									<item>610</item>
									<item>640</item>
									<item>660</item>
								</list>
								<list name="ExcitationWLAvail" count="5">
									<item>440</item>
									<item>465</item>
									<item>498</item>
									<item>533</item>
									<item>618</item>
								</list>
								<prop name="MeasuringMode">hmmDynamic</prop>
							</obj>
							<obj name="item" class="HTCDetectionFormat" version="1">
								<list name="emlist" count="1">
									<obj name="item" class="HTCChannel" version="2">
										<prop name="name">Red 640</prop>
										<prop name="Active">1</prop>
										<prop name="EmissionWL">640</prop>
										<prop name="ExcitationWL">498</prop>
										<prop name="IntgrTime">250</prop>
										<prop name="MaxIntgrTime">2000</prop>
										<prop name="MeltFactor">1.2</prop>
										<prop name="QuantFactor">5</prop>
									</obj>
								</list>
								<prop name="name">Mono Color HybProbe</prop>
								<prop name="Active">1</prop>
								<prop name="DefChannelNdx">0</prop>
								<prop name="DenominatorNdx">-1</prop>
								<prop name="ReadOnly">0</prop>
								<list name="EmissionWLAvail" count="6">
									<item>488</item>
									<item>510</item>
									<item>580</item>
									<item>610</item>
									<item>640</item>
									<item>660</item>
								</list>
								<list name="ExcitationWLAvail" count="5">
									<item>440</item>
									<item>465</item>
									<item>498</item>
									<item>533</item>
									<item>618</item>
								</list>
								<prop name="MeasuringMode">hmmDynamic</prop>
							</obj>
							<obj name="item" class="HTCDetectionFormat" version="1">
								<list name="emlist" count="4">
									<obj name="item" class="HTCChannel" version="2">
										<prop name="name">Fluos</prop>
										<prop name="Active">1</prop>
										<prop name="EmissionWL">510</prop>
										<prop name="ExcitationWL">465</prop>
										<prop name="IntgrTime">250</prop>
										<prop name="MaxIntgrTime">2000</prop>
										<prop name="MeltFactor">2</prop>
										<prop name="QuantFactor">1.5</prop>
									</obj>
									<obj name="item" class="HTCChannel" version="2">
										<prop name="name">Red 610</prop>
										<prop name="Active">1</prop>
										<prop name="EmissionWL">610</prop>
										<prop name="ExcitationWL">498</prop>
										<prop name="IntgrTime">250</prop>
										<prop name="MaxIntgrTime">2000</prop>
										<prop name="MeltFactor">1.2</prop>
										<prop name="QuantFactor">5</prop>
									</obj>
									<obj name="item" class="HTCChannel" version="2">
										<prop name="name">Red 640</prop>
										<prop name="Active">1</prop>
										<prop name="EmissionWL">640</prop>
										<prop name="ExcitationWL">498</prop>
										<prop name="IntgrTime">250</prop>
										<prop name="MaxIntgrTime">2000</prop>
										<prop name="MeltFactor">1.2</prop>
										<prop name="QuantFactor">5</prop>
									</obj>
									<obj name="item" class="HTCChannel" version="2">
										<prop name="name">Cy 5 / Cy 5.5</prop>
										<prop name="Active">1</prop>
										<prop name="EmissionWL">660</prop>
										<prop name="ExcitationWL">498</prop>
										<prop name="IntgrTime">250</prop>
										<prop name="MaxIntgrTime">2000</prop>
										<prop name="MeltFactor">1.2</prop>
										<prop name="QuantFactor">5</prop>
									</obj>
								</list>
								<prop name="name">Multi Color HybProbe</prop>
								<prop name="Active">1</prop>
								<prop name="DefChannelNdx">0</prop>
								<prop name="DenominatorNdx">-1</prop>
								<prop name="ReadOnly">0</prop>
								<list name="EmissionWLAvail" count="6">
									<item>488</item>
									<item>510</item>
									<item>580</item>
									<item>610</item>
									<item>640</item>
									<item>660</item>
								</list>
								<list name="ExcitationWLAvail" count="5">
									<item>440</item>
									<item>465</item>
									<item>498</item>
									<item>533</item>
									<item>618</item>
								</list>
								<prop name="MeasuringMode">hmmDynamic</prop>
							</obj>
							<obj name="item" class="HTCDetectionFormat" version="1">
								<list name="emlist" count="4">
									<obj name="item" class="HTCChannel" version="2">
										<prop name="name">465-510</prop>
										<prop name="Active">1</prop>
										<prop name="EmissionWL">510</prop>
										<prop name="ExcitationWL">465</prop>
										<prop name="IntgrTime">250</prop>
										<prop name="MaxIntgrTime">1000</prop>
										<prop name="MeltFactor">1</prop>
										<prop name="QuantFactor">1</prop>
									</obj>
									<obj name="item" class="HTCChannel" version="2">
										<prop name="name">533-580</prop>
										<prop name="Active">1</prop>
										<prop name="EmissionWL">580</prop>
										<prop name="ExcitationWL">533</prop>
										<prop name="IntgrTime">250</prop>
										<prop name="MaxIntgrTime">1000</prop>
										<prop name="MeltFactor">1</prop>
										<prop name="QuantFactor">1</prop>
									</obj>
									<obj name="item" class="HTCChannel" version="2">
										<prop name="name">533-610</prop>
										<prop name="Active">1</prop>
										<prop name="EmissionWL">610</prop>
										<prop name="ExcitationWL">533</prop>
										<prop name="IntgrTime">250</prop>
										<prop name="MaxIntgrTime">1000</prop>
										<prop name="MeltFactor">1</prop>
										<prop name="QuantFactor">1</prop>
									</obj>
									<obj name="item" class="HTCChannel" version="2">
										<prop name="name">618-660</prop>
										<prop name="Active">1</prop>
										<prop name="EmissionWL">660</prop>
										<prop name="ExcitationWL">618</prop>
										<prop name="IntgrTime">250</prop>
										<prop name="MaxIntgrTime">1000</prop>
										<prop name="MeltFactor">1</prop>
										<prop name="QuantFactor">1</prop>
									</obj>
								</list>
								<prop name="name">SCicchitano1</prop>
								<prop name="Active">1</prop>
								<prop name="DefChannelNdx">0</prop>
								<prop name="DenominatorNdx">-1</prop>
								<prop name="ReadOnly">0</prop>
								<list name="EmissionWLAvail" count="6">
									<item>488</item>
									<item>510</item>
									<item>580</item>
									<item>610</item>
									<item>640</item>
									<item>660</item>
								</list>
								<list name="ExcitationWLAvail" count="5">
									<item>440</item>
									<item>465</item>
									<item>498</item>
									<item>533</item>
									<item>618</item>
								</list>
								<prop name="MeasuringMode">hmmDynamic</prop>
							</obj>
							<obj name="item" class="HTCDetectionFormat" version="1">
								<list name="emlist" count="2">
									<obj name="item" class="HTCChannel" version="2">
										<prop name="name">465-510</prop>
										<prop name="Active">1</prop>
										<prop name="EmissionWL">510</prop>
										<prop name="ExcitationWL">465</prop>
										<prop name="IntgrTime">250</prop>
										<prop name="MaxIntgrTime">1000</prop>
										<prop name="MeltFactor">1</prop>
										<prop name="QuantFactor">1</prop>
									</obj>
									<obj name="item" class="HTCChannel" version="2">
										<prop name="name">498-580</prop>
										<prop name="Active">1</prop>
										<prop name="EmissionWL">580</prop>
										<prop name="ExcitationWL">498</prop>
										<prop name="IntgrTime">250</prop>
										<prop name="MaxIntgrTime">1000</prop>
										<prop name="MeltFactor">1</prop>
										<prop name="QuantFactor">1</prop>
									</obj>
								</list>
								<prop name="name">VIC and FAM</prop>
								<prop name="Active">1</prop>
								<prop name="DefChannelNdx">0</prop>
								<prop name="DenominatorNdx">-1</prop>
								<prop name="ReadOnly">0</prop>
								<list name="EmissionWLAvail" count="6">
									<item>488</item>
									<item>510</item>
									<item>580</item>
									<item>610</item>
									<item>640</item>
									<item>660</item>
								</list>
								<list name="ExcitationWLAvail" count="5">
									<item>440</item>
									<item>465</item>
									<item>498</item>
									<item>533</item>
									<item>618</item>
								</list>
								<prop name="MeasuringMode">hmmDynamic</prop>
							</obj>
							<obj name="item" class="HTCDetectionFormat" version="1">
								<list name="emlist" count="2">
									<obj name="item" class="HTCChannel" version="2">
										<prop name="name">465-510</prop>
										<prop name="Active">1</prop>
										<prop name="EmissionWL">510</prop>
										<prop name="ExcitationWL">465</prop>
										<prop name="IntgrTime">250</prop>
										<prop name="MaxIntgrTime">1000</prop>
										<prop name="MeltFactor">1</prop>
										<prop name="QuantFactor">1</prop>
									</obj>
									<obj name="item" class="HTCChannel" version="2">
										<prop name="name">533-580</prop>
										<prop name="Active">1</prop>
										<prop name="EmissionWL">580</prop>
										<prop name="ExcitationWL">533</prop>
										<prop name="IntgrTime">250</prop>
										<prop name="MaxIntgrTime">1000</prop>
										<prop name="MeltFactor">1</prop>
										<prop name="QuantFactor">1</prop>
									</obj>
								</list>
								<prop name="name">Borowsky</prop>
								<prop name="Active">1</prop>
								<prop name="DefChannelNdx">0</prop>
								<prop name="DenominatorNdx">-1</prop>
								<prop name="ReadOnly">0</prop>
								<list name="EmissionWLAvail" count="6">
									<item>488</item>
									<item>510</item>
									<item>580</item>
									<item>610</item>
									<item>640</item>
									<item>660</item>
								</list>
								<list name="ExcitationWLAvail" count="5">
									<item>440</item>
									<item>465</item>
									<item>498</item>
									<item>533</item>
									<item>618</item>
								</list>
								<prop name="MeasuringMode">hmmDynamic</prop>
							</obj>
							<obj name="item" class="HTCDetectionFormat" version="1">
								<list name="emlist" count="2">
									<obj name="item" class="HTCChannel" version="2">
										<prop name="name">533-580</prop>
										<prop name="Active">1</prop>
										<prop name="EmissionWL">580</prop>
										<prop name="ExcitationWL">533</prop>
										<prop name="IntgrTime">250</prop>
										<prop name="MaxIntgrTime">1000</prop>
										<prop name="MeltFactor">1</prop>
										<prop name="QuantFactor">1</prop>
									</obj>
									<obj name="item" class="HTCChannel" version="2">
										<prop name="name">465-510</prop>
										<prop name="Active">1</prop>
										<prop name="EmissionWL">510</prop>
										<prop name="ExcitationWL">465</prop>
										<prop name="IntgrTime">250</prop>
										<prop name="MaxIntgrTime">1000</prop>
										<prop name="MeltFactor">1</prop>
										<prop name="QuantFactor">1</prop>
									</obj>
								</list>
								<prop name="name">RLB</prop>
								<prop name="Active">1</prop>
								<prop name="DefChannelNdx">0</prop>
								<prop name="DenominatorNdx">-1</prop>
								<prop name="ReadOnly">0</prop>
								<list name="EmissionWLAvail" count="6">
									<item>488</item>
									<item>510</item>
									<item>580</item>
									<item>610</item>
									<item>640</item>
									<item>660</item>
								</list>
								<list name="ExcitationWLAvail" count="5">
									<item>440</item>
									<item>465</item>
									<item>498</item>
									<item>533</item>
									<item>618</item>
								</list>
								<prop name="MeasuringMode">hmmDynamic</prop>
							</obj>
							<obj name="item" class="HTCDetectionFormat" version="1">
								<list name="emlist" count="0">
								</list>
								<prop name="name">New Format 1</prop>
								<prop name="Active">1</prop>
								<prop name="DefChannelNdx">-1</prop>
								<prop name="DenominatorNdx">-1</prop>
								<prop name="ReadOnly">0</prop>
								<list name="EmissionWLAvail" count="6">
									<item>488</item>
									<item>510</item>
									<item>580</item>
									<item>610</item>
									<item>640</item>
									<item>660</item>
								</list>
								<list name="ExcitationWLAvail" count="5">
									<item>440</item>
									<item>465</item>
									<item>498</item>
									<item>533</item>
									<item>618</item>
								</list>
								<prop name="MeasuringMode">hmmDynamic</prop>
							</obj>
							<obj name="item" class="HTCDetectionFormat" version="1">
								<list name="emlist" count="4">
									<obj name="item" class="HTCChannel" version="2">
										<prop name="name">618-660</prop>
										<prop name="Active">1</prop>
										<prop name="EmissionWL">660</prop>
										<prop name="ExcitationWL">618</prop>
										<prop name="IntgrTime">250</prop>
										<prop name="MaxIntgrTime">1000</prop>
										<prop name="MeltFactor">1</prop>
										<prop name="QuantFactor">1</prop>
									</obj>
									<obj name="item" class="HTCChannel" version="2">
										<prop name="name">498-580</prop>
										<prop name="Active">1</prop>
										<prop name="EmissionWL">580</prop>
										<prop name="ExcitationWL">498</prop>
										<prop name="IntgrTime">250</prop>
										<prop name="MaxIntgrTime">1000</prop>
										<prop name="MeltFactor">1</prop>
										<prop name="QuantFactor">1</prop>
									</obj>
									<obj name="item" class="HTCChannel" version="2">
										<prop name="name">533-580</prop>
										<prop name="Active">1</prop>
										<prop name="EmissionWL">580</prop>
										<prop name="ExcitationWL">533</prop>
										<prop name="IntgrTime">250</prop>
										<prop name="MaxIntgrTime">1000</prop>
										<prop name="MeltFactor">1</prop>
										<prop name="QuantFactor">1</prop>
									</obj>
									<obj name="item" class="HTCChannel" version="2">
										<prop name="name">465-510</prop>
										<prop name="Active">1</prop>
										<prop name="EmissionWL">510</prop>
										<prop name="ExcitationWL">465</prop>
										<prop name="IntgrTime">250</prop>
										<prop name="MaxIntgrTime">1000</prop>
										<prop name="MeltFactor">1</prop>
										<prop name="QuantFactor">1</prop>
									</obj>
								</list>
								<prop name="name">Borowsky_2</prop>
								<prop name="Active">1</prop>
								<prop name="DefChannelNdx">0</prop>
								<prop name="DenominatorNdx">-1</prop>
								<prop name="ReadOnly">0</prop>
								<list name="EmissionWLAvail" count="6">
									<item>488</item>
									<item>510</item>
									<item>580</item>
									<item>610</item>
									<item>640</item>
									<item>660</item>
								</list>
								<list name="ExcitationWLAvail" count="5">
									<item>440</item>
									<item>465</item>
									<item>498</item>
									<item>533</item>
									<item>618</item>
								</list>
								<prop name="MeasuringMode">hmmDynamic</prop>
							</obj>
						</list>
						<prop name="DefFormatName">Borowsky_2</prop>
					</obj>
					<list name="AcquisitionModes" count="4">
						<item>None</item>
						<item>Single</item>
						<item>Continuous</item>
						<item>Step</item>
					</list>
					<prop name="SeekTemp">30</prop>
					<prop name="SampleVolume">10</prop>
					<prop name="PlateID">06148361</prop>
				</obj>
			</obj>
			<prop name="CompletedProgramNo">3</prop>
			<prop name="StopPoint">3</prop>
			<prop name="CarouselConstMoved">0</prop>
		</obj>
		<obj name="AnlsAndSampleInfo" class="AnlsAndSampleInfo" version="1">
			<obj name="AnlsPropTypes" class="PropertyTypeList" version="1">
				<list name="emlist" count="3">
					<obj name="item" class="SamplePropType" version="1">
						<prop name="name">Units</prop>
						<prop name="PropClass">QuantUnitsProp</prop>
						<prop name="IsChannelProperty">0</prop>
						<prop name="SelectorOrder">0</prop>
						<prop name="ShowInSelector">0</prop>
						<prop name="ShowInTable">0</prop>
						<prop name="TableOrder">0</prop>
					</obj>
					<obj name="item" class="SamplePropType" version="1">
						<prop name="name">ExtRef</prop>
						<prop name="PropClass">RQExtRefProp</prop>
						<prop name="IsChannelProperty">0</prop>
						<prop name="SelectorOrder">0</prop>
						<prop name="ShowInSelector">0</prop>
						<prop name="ShowInTable">0</prop>
						<prop name="TableOrder">0</prop>
					</obj>
					<obj name="item" class="SamplePropType" version="1">
						<prop name="name">Endpt External Experiment</prop>
						<prop name="PropClass">EndptGenoExtExp</prop>
						<prop name="IsChannelProperty">0</prop>
						<prop name="SelectorOrder">0</prop>
						<prop name="ShowInSelector">0</prop>
						<prop name="ShowInTable">0</prop>
						<prop name="TableOrder">0</prop>
					</obj>
				</list>
			</obj>
			<obj name="SamplePropTypes" class="PropertyTypeList" version="1">
				<list name="emlist" count="26">
					<obj name="item" class="SamplePosPropType" version="1">
						<prop name="name">Position</prop>
						<prop name="PropClass">GenSampleEditPosition</prop>
						<prop name="AnalysisClass">General</prop>
						<prop name="IsChannelProperty">0</prop>
						<prop name="SelectorOrder">0</prop>
						<prop name="ShowInSelector">0</prop>
						<prop name="ShowInTable">1</prop>
						<prop name="TableOrder">0</prop>
					</obj>
					<obj name="item" class="SamplePropType" version="1">
						<prop name="name">Color</prop>
						<prop name="PropClass">SamplePrefColor</prop>
						<prop name="AnalysisClass">General</prop>
						<prop name="IsChannelProperty">0</prop>
						<prop name="SelectorOrder">1</prop>
						<prop name="ShowInSelector">0</prop>
						<prop name="ShowInTable">1</prop>
						<prop name="TableOrder">1</prop>
					</obj>
					<obj name="item" class="SamplePropType" version="1">
						<prop name="name">Replicate of</prop>
						<prop name="PropClass">GenSampleEditReplicate</prop>
						<prop name="AnalysisClass">General</prop>
						<prop name="IsChannelProperty">0</prop>
						<prop name="SelectorOrder">2</prop>
						<prop name="ShowInSelector">0</prop>
						<prop name="ShowInTable">1</prop>
						<prop name="TableOrder">2</prop>
					</obj>
					<obj name="item" class="SamplePropType" version="1">
						<prop name="name">Sample Name</prop>
						<prop name="PropClass">GenSampleEditName</prop>
						<prop name="AnalysisClass">General</prop>
						<prop name="IsChannelProperty">0</prop>
						<prop name="SelectorOrder">3</prop>
						<prop name="ShowInSelector">1</prop>
						<prop name="ShowInTable">1</prop>
						<prop name="TableOrder">3</prop>
					</obj>
					<obj name="item" class="SamplePropType" version="1">
						<prop name="name">Subsets</prop>
						<prop name="PropClass">GenSampleEditSubset</prop>
						<prop name="AnalysisClass">General</prop>
						<prop name="IsChannelProperty">0</prop>
						<prop name="SelectorOrder">4</prop>
						<prop name="ShowInSelector">0</prop>
						<prop name="ShowInTable">0</prop>
						<prop name="TableOrder">4</prop>
					</obj>
					<obj name="item" class="SamplePropType" version="1">
						<prop name="name">Notes</prop>
						<prop name="PropClass">GenSampleEditNotes</prop>
						<prop name="AnalysisClass">General</prop>
						<prop name="IsChannelProperty">0</prop>
						<prop name="SelectorOrder">5</prop>
						<prop name="ShowInSelector">0</prop>
						<prop name="ShowInTable">0</prop>
						<prop name="TableOrder">5</prop>
					</obj>
					<obj name="item" class="SamplePropType" version="1">
						<prop name="name">Sample ID</prop>
						<prop name="PropClass">HTCSampleID</prop>
						<prop name="AnalysisClass">General</prop>
						<prop name="IsChannelProperty">0</prop>
						<prop name="SelectorOrder">6</prop>
						<prop name="ShowInSelector">0</prop>
						<prop name="ShowInTable">0</prop>
						<prop name="TableOrder">6</prop>
					</obj>
					<obj name="item" class="SamplePropType" version="1">
						<prop name="name">Sample Prep Notes</prop>
						<prop name="PropClass">HTCSamplePrepNotes</prop>
						<prop name="AnalysisClass">General</prop>
						<prop name="IsChannelProperty">0</prop>
						<prop name="SelectorOrder">7</prop>
						<prop name="ShowInSelector">0</prop>
						<prop name="ShowInTable">0</prop>
						<prop name="TableOrder">7</prop>
					</obj>
					<obj name="item" class="SamplePrefWidthType" version="1">
						<prop name="name">Width</prop>
						<prop name="PropClass">SamplePrefWidth</prop>
						<prop name="AnalysisClass">Sample preferences</prop>
						<prop name="IsChannelProperty">0</prop>
						<prop name="SelectorOrder">8</prop>
						<prop name="ShowInSelector">0</prop>
						<prop name="ShowInTable">0</prop>
						<prop name="TableOrder">8</prop>
					</obj>
					<obj name="item" class="SamplePrefLineStyleType" version="1">
						<prop name="name">Line Style</prop>
						<prop name="PropClass">SamplePrefLineStyle</prop>
						<prop name="AnalysisClass">Sample preferences</prop>
						<prop name="IsChannelProperty">0</prop>
						<prop name="SelectorOrder">9</prop>
						<prop name="ShowInSelector">0</prop>
						<prop name="ShowInTable">0</prop>
						<prop name="TableOrder">9</prop>
					</obj>
					<obj name="item" class="SamplePrefPointStyleType" version="1">
						<prop name="name">Point Style</prop>
						<prop name="PropClass">SamplePrefPointStyle</prop>
						<prop name="AnalysisClass">Sample preferences</prop>
						<prop name="IsChannelProperty">0</prop>
						<prop name="SelectorOrder">10</prop>
						<prop name="ShowInSelector">0</prop>
						<prop name="ShowInTable">0</prop>
						<prop name="TableOrder">10</prop>
					</obj>
					<obj name="item" class="SamplePropType" version="1">
						<prop name="name">Dominant Channel</prop>
						<prop name="PropClass">DominantChannelProp</prop>
						<prop name="AnalysisClass">Color Compensation Analysis</prop>
						<prop name="IsChannelProperty">0</prop>
						<prop name="SelectorOrder">11</prop>
						<prop name="ShowInSelector">0</prop>
						<prop name="ShowInTable">0</prop>
						<prop name="TableOrder">11</prop>
					</obj>
					<obj name="item" class="EndPtSampleTypePropertyType" version="1">
						<prop name="name">EndPt Sample Type</prop>
						<prop name="PropClass">GroupingSample</prop>
						<prop name="AnalysisClass">EndPtGenotyping</prop>
						<prop name="IsChannelProperty">0</prop>
						<prop name="SelectorOrder">12</prop>
						<prop name="ShowInSelector">0</prop>
						<prop name="ShowInTable">0</prop>
						<prop name="TableOrder">12</prop>
					</obj>
					<obj name="item" class="SamplePropType" version="1">
						<prop name="name">EndPt Genotype</prop>
						<prop name="PropClass">Genotype</prop>
						<prop name="AnalysisClass">EndPtGenotyping</prop>
						<prop name="IsChannelProperty">0</prop>
						<prop name="SelectorOrder">13</prop>
						<prop name="ShowInSelector">0</prop>
						<prop name="ShowInTable">0</prop>
						<prop name="TableOrder">13</prop>
					</obj>
					<obj name="item" class="SamplePropType" version="1">
						<prop name="name">Target Name</prop>
						<prop name="PropClass">TargetName</prop>
						<prop name="AnalysisClass">General</prop>
						<prop name="IsChannelProperty">1</prop>
						<prop name="SelectorOrder">14</prop>
						<prop name="ShowInSelector">0</prop>
						<prop name="ShowInTable">0</prop>
						<prop name="TableOrder">14</prop>
					</obj>
					<obj name="item" class="QuantSampleTypePropertyType" version="1">
						<prop name="name">Quantification Sample Type</prop>
						<prop name="PropClass">QuantSampleTypeProperty</prop>
						<prop name="AnalysisClass">Quantification Analysis</prop>
						<prop name="IsChannelProperty">1</prop>
						<prop name="SelectorOrder">15</prop>
						<prop name="ShowInSelector">0</prop>
						<prop name="ShowInTable">0</prop>
						<prop name="TableOrder">15</prop>
					</obj>
					<obj name="item" class="SamplePropType" version="1">
						<prop name="name">Concentration</prop>
						<prop name="PropClass">QuantConcProperty</prop>
						<prop name="AnalysisClass">Quantification Analysis</prop>
						<prop name="IsChannelProperty">1</prop>
						<prop name="SelectorOrder">16</prop>
						<prop name="ShowInSelector">0</prop>
						<prop name="ShowInTable">0</prop>
						<prop name="TableOrder">16</prop>
					</obj>
					<obj name="item" class="QuantCpType" version="1">
						<prop name="name">Cp Low</prop>
						<prop name="PropClass">QuantCpLowProp</prop>
						<prop name="AnalysisClass">Quantification Analysis</prop>
						<prop name="IsChannelProperty">1</prop>
						<prop name="SelectorOrder">17</prop>
						<prop name="ShowInSelector">0</prop>
						<prop name="ShowInTable">0</prop>
						<prop name="TableOrder">17</prop>
					</obj>
					<obj name="item" class="QuantCpType" version="1">
						<prop name="name">Cp High</prop>
						<prop name="PropClass">QuantCpHighProp</prop>
						<prop name="AnalysisClass">Quantification Analysis</prop>
						<prop name="IsChannelProperty">1</prop>
						<prop name="SelectorOrder">18</prop>
						<prop name="ShowInSelector">0</prop>
						<prop name="ShowInTable">0</prop>
						<prop name="TableOrder">18</prop>
					</obj>
					<obj name="item" class="GroupSampleTypePropertyType" version="1">
						<prop name="name">Melt Geno Sample Type</prop>
						<prop name="PropClass">GroupChannelTypeProp</prop>
						<prop name="AnalysisClass">Melt Geno</prop>
						<prop name="IsChannelProperty">1</prop>
						<prop name="SelectorOrder">19</prop>
						<prop name="ShowInSelector">0</prop>
						<prop name="ShowInTable">0</prop>
						<prop name="TableOrder">19</prop>
					</obj>
					<obj name="item" class="SamplePropType" version="1">
						<prop name="name">Melt Geno Genotype</prop>
						<prop name="PropClass">ChannelGenotype</prop>
						<prop name="AnalysisClass">Melt Geno</prop>
						<prop name="IsChannelProperty">1</prop>
						<prop name="SelectorOrder">20</prop>
						<prop name="ShowInSelector">0</prop>
						<prop name="ShowInTable">0</prop>
						<prop name="TableOrder">20</prop>
					</obj>
					<obj name="item" class="RQTargetPropertyType" version="1">
						<prop name="name">Target Type</prop>
						<prop name="PropClass">RQTargetProperty</prop>
						<prop name="AnalysisClass">Relative Quantification</prop>
						<prop name="IsChannelProperty">1</prop>
						<prop name="SelectorOrder">21</prop>
						<prop name="ShowInSelector">0</prop>
						<prop name="ShowInTable">0</prop>
						<prop name="TableOrder">21</prop>
					</obj>
					<obj name="item" class="RQSampleTargetPropertyType" version="1">
						<prop name="name">Combined Sample and Target Type</prop>
						<prop name="PropClass">RQSampleTargetProperty</prop>
						<prop name="AnalysisClass">Relative Quantification</prop>
						<prop name="IsChannelProperty">1</prop>
						<prop name="SelectorOrder">22</prop>
						<prop name="ShowInSelector">0</prop>
						<prop name="ShowInTable">0</prop>
						<prop name="TableOrder">22</prop>
					</obj>
					<obj name="item" class="SamplePropType" version="1">
						<prop name="name">Efficiency</prop>
						<prop name="PropClass">RQEffProp</prop>
						<prop name="AnalysisClass">Relative Quantification</prop>
						<prop name="IsChannelProperty">1</prop>
						<prop name="SelectorOrder">23</prop>
						<prop name="ShowInSelector">0</prop>
						<prop name="ShowInTable">0</prop>
						<prop name="TableOrder">23</prop>
					</obj>
					<obj name="item" class="GroupSampleTypePropertyTypeNoPos" version="1">
						<prop name="name">Scanning Sample Type</prop>
						<prop name="PropClass">GroupChannelTypeProp</prop>
						<prop name="AnalysisClass">Scanning</prop>
						<prop name="IsChannelProperty">1</prop>
						<prop name="SelectorOrder">24</prop>
						<prop name="ShowInSelector">0</prop>
						<prop name="ShowInTable">0</prop>
						<prop name="TableOrder">24</prop>
					</obj>
					<obj name="item" class="SamplePropType" version="1">
						<prop name="name">Scanning Genotype</prop>
						<prop name="PropClass">ChannelGenotype</prop>
						<prop name="AnalysisClass">Scanning</prop>
						<prop name="IsChannelProperty">1</prop>
						<prop name="SelectorOrder">25</prop>
						<prop name="ShowInSelector">0</prop>
						<prop name="ShowInTable">0</prop>
						<prop name="TableOrder">25</prop>
					</obj>
				</list>
			</obj>
			<obj name="SelectedChannels" class="TEMIntegerSet" version="1">
				<list name="Items" count="4">
					<prop name="Item">0</prop>
					<prop name="Item">1</prop>
					<prop name="Item">2</prop>
					<prop name="Item">3</prop>
				</list>
			</obj>
			<obj name="AnalysisProperties" class="ExpPropList" version="1">
				<list name="emlist" count="3">
					<obj name="PropertyObject" class="EndptGenoExtExp" version="3">
						<prop name="PropertyTypeName">Endpt External Experiment</prop>
					</obj>
					<obj name="PropertyObject" class="RQExtRefProp" version="3">
						<prop name="PropertyTypeName">ExtRef</prop>
						<prop name="RefExpProg">-1</prop>
					</obj>
					<obj name="PropertyObject" class="QuantUnitsProp" version="3">
						<prop name="PropertyTypeName">Units</prop>
					</obj>
				</list>
			</obj>
			<obj name="SampleInfoList" class="SamplePropInfoList" version="1">
				<list name="emlist" count="96">
					<obj name="item" class="SamplePropInfo" version="1">
						<obj name="ChannelProperties" class="ChanPropList" version="2">
							<obj name="ChannelProperties" class="EMList" version="1">
								<list name="emlist" count="4">
									<obj name="item" class="PropertyList" version="1">
										<list name="emlist" count="12">
											<obj name="PropertyObject" class="RQSampleTargetProperty" version="4">
												<prop name="PropertyTypeName">Combined Sample and Target Type</prop>
												<prop name="Position">0</prop>
												<prop name="IsDefault">0</prop>
												<obj name="ChannelProp" class="ChannelProperty" version="1">
													<prop name="ChannelIdx">0</prop>
												</obj>
											</obj>
											<obj name="PropertyObject" class="QuantConcProperty" version="4">
												<prop name="PropertyTypeName">Concentration</prop>
												<prop name="Position">0</prop>
												<prop name="IsDefault">1</prop>
												<prop name="Concentration">0</prop>
												<obj name="ChannelProp" class="ChannelProperty" version="1">
													<prop name="ChannelIdx">0</prop>
												</obj>
												<prop name="ReadOnly">1</prop>
											</obj>
											<obj name="PropertyObject" class="QuantCpHighProp" version="4">
												<prop name="PropertyTypeName">Cp High</prop>
												<prop name="Position">0</prop>
												<prop name="IsDefault">1</prop>
												<prop name="CpRangeHigh">0</prop>
												<obj name="ChannelProp" class="ChannelProperty" version="1">
													<prop name="ChannelIdx">0</prop>
												</obj>
												<prop name="ReadOnly">1</prop>
											</obj>
											<obj name="PropertyObject" class="QuantCpLowProp" version="4">
												<prop name="PropertyTypeName">Cp Low</prop>
												<prop name="Position">0</prop>
												<prop name="IsDefault">1</prop>
												<prop name="CpRangeLow">0</prop>
												<obj name="ChannelProp" class="ChannelProperty" version="1">
													<prop name="ChannelIdx">0</prop>
												</obj>
												<prop name="ReadOnly">1</prop>
											</obj>
											<obj name="PropertyObject" class="RQEffProp" version="4">
												<prop name="PropertyTypeName">Efficiency</prop>
												<prop name="Position">0</prop>
												<prop name="IsDefault">1</prop>
												<prop name="Efficiency">2</prop>
												<obj name="ChannelProp" class="ChannelProperty" version="1">
													<prop name="ChannelIdx">0</prop>
												</obj>
											</obj>
											<obj name="PropertyObject" class="ChannelGenotype" version="4">
												<prop name="PropertyTypeName">Melt Geno Genotype</prop>
												<prop name="Position">0</prop>
												<prop name="IsDefault">1</prop>
												<prop name="ReadOnly">1</prop>
												<obj name="ChannelProp" class="ChannelProperty" version="1">
													<prop name="ChannelIdx">0</prop>
												</obj>
											</obj>
											<obj name="PropertyObject" class="GroupChannelTypeProp" version="4">
												<prop name="PropertyTypeName">Melt Geno Sample Type</prop>
												<prop name="Position">0</prop>
												<prop name="IsDefault">0</prop>
												<prop name="GroupSampleType">mstUnknown</prop>
												<obj name="ChannelProp" class="ChannelProperty" version="1">
													<prop name="ChannelIdx">0</prop>
												</obj>
											</obj>
											<obj name="PropertyObject" class="QuantSampleTypeProperty" version="4">
												<prop name="PropertyTypeName">Quantification Sample Type</prop>
												<prop name="Position">0</prop>
												<prop name="IsDefault">0</prop>
												<prop name="SampleType">qsUnknown</prop>
												<obj name="ChannelProp" class="ChannelProperty" version="1">
													<prop name="ChannelIdx">0</prop>
												</obj>
											</obj>
											<obj name="PropertyObject" class="ChannelGenotype" version="4">
												<prop name="PropertyTypeName">Scanning Genotype</prop>
												<prop name="Position">0</prop>
												<prop name="IsDefault">1</prop>
												<prop name="ReadOnly">1</prop>
												<obj name="ChannelProp" class="ChannelProperty" version="1">
													<prop name="ChannelIdx">0</prop>
												</obj>
											</obj>
											<obj name="PropertyObject" class="GroupChannelTypeProp" version="4">
												<prop name="PropertyTypeName">Scanning Sample Type</prop>
												<prop name="Position">0</prop>
												<prop name="IsDefault">0</prop>
												<prop name="GroupSampleType">mstUnknown</prop>
												<obj name="ChannelProp" class="ChannelProperty" version="1">
													<prop name="ChannelIdx">0</prop>
												</obj>
											</obj>
											<obj name="PropertyObject" class="TargetName" version="4">
												<prop name="PropertyTypeName">Target Name</prop>
												<prop name="Position">0</prop>
												<prop name="IsDefault">1</prop>
												<obj name="ChannelProp" class="ChannelProperty" version="1">
													<prop name="ChannelIdx">0</prop>
												</obj>
											</obj>
											<obj name="PropertyObject" class="RQTargetProperty" version="4">
												<prop name="PropertyTypeName">Target Type</prop>
												<prop name="Position">0</prop>
												<prop name="IsDefault">0</prop>
												<prop name="TargetType">dtNone</prop>
												<obj name="ChannelProp" class="ChannelProperty" version="1">
													<prop name="ChannelIdx">0</prop>
												</obj>
											</obj>
										</list>
									</obj>
									<obj name="item" class="PropertyList" version="1">
										<list name="emlist" count="12">
											<obj name="PropertyObject" class="RQSampleTargetProperty" version="4">
												<prop name="PropertyTypeName">Combined Sample and Target Type</prop>
												<prop name="Position">0</prop>
												<prop name="IsDefault">0</prop>
												<obj name="ChannelProp" class="ChannelProperty" version="1">
													<prop name="ChannelIdx">1</prop>
												</obj>
											</obj>
											<obj name="PropertyObject" class="QuantConcProperty" version="4">
												<prop name="PropertyTypeName">Concentration</prop>
												<prop name="Position">0</prop>
												<prop name="IsDefault">1</prop>
												<prop name="Concentration">0</prop>
												<obj name="ChannelProp" class="ChannelProperty" version="1">
													<prop name="ChannelIdx">1</prop>
												</obj>
												<prop name="ReadOnly">1</prop>
											</obj>
											<obj name="PropertyObject" class="QuantCpHighProp" version="4">
												<prop name="PropertyTypeName">Cp High</prop>
												<prop name="Position">0</prop>
												<prop name="IsDefault">1</prop>
												<prop name="CpRangeHigh">0</prop>
												<obj name="ChannelProp" class="ChannelProperty" version="1">
													<prop name="ChannelIdx">1</prop>
												</obj>
												<prop name="ReadOnly">1</prop>
											</obj>
											<obj name="PropertyObject" class="QuantCpLowProp" version="4">
												<prop name="PropertyTypeName">Cp Low</prop>
												<prop name="Position">0</prop>
												<prop name="IsDefault">1</prop>
												<prop name="CpRangeLow">0</prop>
												<obj name="ChannelProp" class="ChannelProperty" version="1">
													<prop name="ChannelIdx">1</prop>
												</obj>
												<prop name="ReadOnly">1</prop>
											</obj>
											<obj name="PropertyObject" class="RQEffProp" version="4">
												<prop name="PropertyTypeName">Efficiency</prop>
												<prop name="Position">0</prop>
												<prop name="IsDefault">1</prop>
												<prop name="Efficiency">2</prop>
												<obj name="ChannelProp" class="ChannelProperty" version="1">
													<prop name="ChannelIdx">1</prop>
												</obj>
											</obj>
											<obj name="PropertyObject" class="ChannelGenotype" version="4">
												<prop name="PropertyTypeName">Melt Geno Genotype</prop>
												<prop name="Position">0</prop>
												<prop name="IsDefault">1</prop>
												<prop name="ReadOnly">1</prop>
												<obj name="ChannelProp" class="ChannelProperty" version="1">
													<prop name="ChannelIdx">1</prop>
												</obj>
											</obj>
											<obj name="PropertyObject" class="GroupChannelTypeProp" version="4">
												<prop name="PropertyTypeName">Melt Geno Sample Type</prop>
												<prop name="Position">0</prop>
												<prop name="IsDefault">0</prop>
												<prop name="GroupSampleType">mstUnknown</prop>
												<obj name="ChannelProp" class="ChannelProperty" version="1">
													<prop name="ChannelIdx">1</prop>
												</obj>
											</obj>
											<obj name="PropertyObject" class="QuantSampleTypeProperty" version="4">
												<prop name="PropertyTypeName">Quantification Sample Type</prop>
												<prop name="Position">0</prop>
												<prop name="IsDefault">0</prop>
												<prop name="SampleType">qsUnknown</prop>
												<obj name="ChannelProp" class="ChannelProperty" version="1">
													<prop name="ChannelIdx">1</prop>
												</obj>
											</obj>
											<obj name="PropertyObject" class="ChannelGenotype" version="4">
												<prop name="PropertyTypeName">Scanning Genotype</prop>
												<prop name="Position">0</prop>
												<prop name="IsDefault">1</prop>
												<prop name="ReadOnly">1</prop>
												<obj name="ChannelProp" class="ChannelProperty" version="1">
													<prop name="ChannelIdx">1</prop>
												</obj>
											</obj>
											<obj name="PropertyObject" class="GroupChannelTypeProp" version="4">
												<prop name="PropertyTypeName">Scanning Sample Type</prop>
												<prop name="Position">0</prop>
												<prop name="IsDefault">0</prop>
												<prop name="GroupSampleType">mstUnknown</prop>
												<obj name="ChannelProp" class="ChannelProperty" version="1">
													<prop name="ChannelIdx">1</prop>
												</obj>
											</obj>
											<obj name="PropertyObject" class="TargetName" version="4">
												<prop name="PropertyTypeName">Target Name</prop>
												<prop name="Position">0</prop>
												<prop name="IsDefault">1</prop>
												<obj name="ChannelProp" class="ChannelProperty" version="1">
													<prop name="ChannelIdx">1</prop>
												</obj>
											</obj>
											<obj name="PropertyObject" class="RQTargetProperty" version="4">
												<prop name="PropertyTypeName">Target Type</prop>
												<prop name="Position">0</prop>
												<prop name="IsDefault">0</prop>
												<prop name="TargetType">dtNone</prop>
												<obj name="ChannelProp" class="ChannelProperty" version="1">
													<prop name="ChannelIdx">1</prop>
												</obj>
											</obj>
										</list>
									</obj>
									<obj name="item" class="PropertyList" version="1">
										<list name="emlist" count="12">
											<obj name="PropertyObject" class="RQSampleTargetProperty" version="4">
												<prop name="PropertyTypeName">Combined Sample and Target Type</prop>
												<prop name="Position">0</prop>
												<prop name="IsDefault">0</prop>
												<obj name="ChannelProp" class="ChannelProperty" version="1">
													<prop name="ChannelIdx">2</prop>
												</obj>
											</obj>
											<obj name="PropertyObject" class="QuantConcProperty" version="4">
												<prop name="PropertyTypeName">Concentration</prop>
												<prop name="Position">0</prop>
												<prop name="IsDefault">1</prop>
												<prop name="Concentration">0</prop>
												<obj name="ChannelProp" class="ChannelProperty" version="1">
													<prop name="ChannelIdx">2</prop>
												</obj>
												<prop name="ReadOnly">1</prop>
											</obj>
											<obj name="PropertyObject" class="QuantCpHighProp" version="4">
												<prop name="PropertyTypeName">Cp High</prop>
												<prop name="Position">0</prop>
												<prop name="IsDefault">1</prop>
												<prop name="CpRangeHigh">0</prop>
												<obj name="ChannelProp" class="ChannelProperty" version="1">
													<prop name="ChannelIdx">2</prop>
												</obj>
												<prop name="ReadOnly">1</prop>
											</obj>
											<obj name="PropertyObject" class="QuantCpLowProp" version="4">
												<prop name="PropertyTypeName">Cp Low</prop>
												<prop name="Position">0</prop>
												<prop name="IsDefault">1</prop>
												<prop name="CpRangeLow">0</prop>
												<obj name="ChannelProp" class="ChannelProperty" version="1">
													<prop name="ChannelIdx">2</prop>
												</obj>
												<prop name="ReadOnly">1</prop>
											</obj>
											<obj name="PropertyObject" class="RQEffProp" version="4">
												<prop name="PropertyTypeName">Efficiency</prop>
												<prop name="Position">0</prop>
												<prop name="IsDefault">1</prop>
												<prop name="Efficiency">2</prop>
												<obj name="ChannelProp" class="ChannelProperty" version="1">
													<prop name="ChannelIdx">2</prop>
												</obj>
											</obj>
											<obj name="PropertyObject" class="ChannelGenotype" version="4">
												<prop name="PropertyTypeName">Melt Geno Genotype</prop>
												<prop name="Position">0</prop>
												<prop name="IsDefault">1</prop>
												<prop name="ReadOnly">1</prop>
												<obj name="ChannelProp" class="ChannelProperty" version="1">
													<prop name="ChannelIdx">2</prop>
												</obj>
											</obj>
											<obj name="PropertyObject" class="GroupChannelTypeProp" version="4">
												<prop name="PropertyTypeName">Melt Geno Sample Type</prop>
												<prop name="Position">0</prop>
												<prop name="IsDefault">0</prop>
												<prop name="GroupSampleType">mstUnknown</prop>
												<obj name="ChannelProp" class="ChannelProperty" version="1">
													<prop name="ChannelIdx">2</prop>
												</obj>
											</obj>
											<obj name="PropertyObject" class="QuantSampleTypeProperty" version="4">
												<prop name="PropertyTypeName">Quantification Sample Type</prop>
												<prop name="Position">0</prop>
												<prop name="IsDefault">0</prop>
												<prop name="SampleType">qsUnknown</prop>
												<obj name="ChannelProp" class="ChannelProperty" version="1">
													<prop name="ChannelIdx">2</prop>
												</obj>
											</obj>
											<obj name="PropertyObject" class="ChannelGenotype" version="4">
												<prop name="PropertyTypeName">Scanning Genotype</prop>
												<prop name="Position">0</prop>
												<prop name="IsDefault">1</prop>
												<prop name="ReadOnly">1</prop>
												<obj name="ChannelProp" class="ChannelProperty" version="1">
													<prop name="ChannelIdx">2</prop>
												</obj>
											</obj>
											<obj name="PropertyObject" class="GroupChannelTypeProp" version="4">
												<prop name="PropertyTypeName">Scanning Sample Type</prop>
												<prop name="Position">0</prop>
												<prop name="IsDefault">0</prop>
												<prop name="GroupSampleType">mstUnknown</prop>
												<obj name="ChannelProp" class="ChannelProperty" version="1">
													<prop name="ChannelIdx">2</prop>
												</obj>
											</obj>
											<obj name="PropertyObject" class="TargetName" version="4">
												<prop name="PropertyTypeName">Target Name</prop>
												<prop name="Position">0</prop>
												<prop name="IsDefault">1</prop>
												<obj name="ChannelProp" class="ChannelProperty" version="1">
													<prop name="ChannelIdx">2</prop>
												</obj>
											</obj>
											<obj name="PropertyObject" class="RQTargetProperty" version="4">
												<prop name="PropertyTypeName">Target Type</prop>
												<prop name="Position">0</prop>
												<prop name="IsDefault">0</prop>
												<prop name="TargetType">dtNone</prop>
												<obj name="ChannelProp" class="ChannelProperty" version="1">
													<prop name="ChannelIdx">2</prop>
												</obj>
											</obj>
										</list>
									</obj>
									<obj name="item" class="PropertyList" version="1">
										<list name="emlist" count="12">
											<obj name="PropertyObject" class="RQSampleTargetProperty" version="4">
												<prop name="PropertyTypeName">Combined Sample and Target Type</prop>
												<prop name="Position">0</prop>
												<prop name="IsDefault">0</prop>
												<obj name="ChannelProp" class="ChannelProperty" version="1">
													<prop name="ChannelIdx">3</prop>
												</obj>
											</obj>
											<obj name="PropertyObject" class="QuantConcProperty" version="4">
												<prop name="PropertyTypeName">Concentration</prop>
												<prop name="Position">0</prop>
												<prop name="IsDefault">1</prop>
												<prop name="Concentration">0</prop>
												<obj name="ChannelProp" class="ChannelProperty" version="1">
													<prop name="ChannelIdx">3</prop>
												</obj>
												<prop name="ReadOnly">1</prop>
											</obj>
											<obj name="PropertyObject" class="QuantCpHighProp" version="4">
												<prop name="PropertyTypeName">Cp High</prop>
												<prop name="Position">0</prop>
												<prop name="IsDefault">1</prop>
												<prop name="CpRangeHigh">0</prop>
												<obj name="ChannelProp" class="ChannelProperty" version="1">
													<prop name="ChannelIdx">3</prop>
												</obj>
												<prop name="ReadOnly">1</prop>
											</obj>
											<obj name="PropertyObject" class="QuantCpLowProp" version="4">
												<prop name="PropertyTypeName">Cp Low</prop>
												<prop name="Position">0</prop>
												<prop name="IsDefault">1</prop>
												<prop name="CpRangeLow">0</prop>
												<obj name="ChannelProp" class="ChannelProperty" version="1">
													<prop name="ChannelIdx">3</prop>
												</obj>
												<prop name="ReadOnly">1</prop>
											</obj>
											<obj name="PropertyObject" class="RQEffProp" version="4">
												<prop name="PropertyTypeName">Efficiency</prop>
												<prop name="Position">0</prop>
												<prop name="IsDefault">1</prop>
												<prop name="Efficiency">2</prop>
												<obj name="ChannelProp" class="ChannelProperty" version="1">
													<prop name="ChannelIdx">3</prop>
												</obj>
											</obj>
											<obj name="PropertyObject" class="ChannelGenotype" version="4">
												<prop name="PropertyTypeName">Melt Geno Genotype</prop>
												<prop name="Position">0</prop>
												<prop name="IsDefault">1</prop>
												<prop name="ReadOnly">1</prop>
												<obj name="ChannelProp" class="ChannelProperty" version="1">
													<prop name="ChannelIdx">3</prop>
												</obj>
											</obj>
											<obj name="PropertyObject" class="GroupChannelTypeProp" version="4">
												<prop name="PropertyTypeName">Melt Geno Sample Type</prop>
												<prop name="Position">0</prop>
												<prop name="IsDefault">0</prop>
												<prop name="GroupSampleType">mstUnknown</prop>
												<obj name="ChannelProp" class="ChannelProperty" version="1">
													<prop name="ChannelIdx">3</prop>
												</obj>
											</obj>
											<obj name="PropertyObject" class="QuantSampleTypeProperty" version="4">
												<prop name="PropertyTypeName">Quantification Sample Type</prop>
												<prop name="Position">0</prop>
												<prop name="IsDefault">0</prop>
												<prop name="SampleType">qsUnknown</prop>
												<obj name="ChannelProp" class="ChannelProperty" version="1">
													<prop name="ChannelIdx">3</prop>
												</obj>
											</obj>
											<obj name="PropertyObject" class="ChannelGenotype" version="4">
												<prop name="PropertyTypeName">Scanning Genotype</prop>
												<prop name="Position">0</prop>
												<prop name="IsDefault">1</prop>
												<prop name="ReadOnly">1</prop>
												<obj name="ChannelProp" class="ChannelProperty" version="1">
													<prop name="ChannelIdx">3</prop>
												</obj>
											</obj>
											<obj name="PropertyObject" class="GroupChannelTypeProp" version="4">
												<prop name="PropertyTypeName">Scanning Sample Type</prop>
												<prop name="Position">0</prop>
												<prop name="IsDefault">0</prop>
												<prop name="GroupSampleType">mstUnknown</prop>
												<obj name="ChannelProp" class="ChannelProperty" version="1">
													<prop name="ChannelIdx">3</prop>
												</obj>
											</obj>
											<obj name="PropertyObject" class="TargetName" version="4">
												<prop name="PropertyTypeName">Target Name</prop>
												<prop name="Position">0</prop>
												<prop name="IsDefault">1</prop>
												<obj name="ChannelProp" class="ChannelProperty" version="1">
													<prop name="ChannelIdx">3</prop>
												</obj>
											</obj>
											<obj name="PropertyObject" class="RQTargetProperty" version="4">
												<prop name="PropertyTypeName">Target Type</prop>
												<prop name="Position">0</prop>
												<prop name="IsDefault">0</prop>
												<prop name="TargetType">dtNone</prop>
												<obj name="ChannelProp" class="ChannelProperty" version="1">
													<prop name="ChannelIdx">3</prop>
												</obj>
											</obj>
										</list>
									</obj>
								</list>
							</obj>
						</obj>
						<prop name="ChannelPropertyCount">4</prop>
						<prop name="ContainerPosition">0</prop>
						<prop name="HasSampleProperties">1</prop>
						<obj name="SampleProperties" class="PropertyList" version="1">
							<list name="emlist" count="14">
								<obj name="PropertyObject" class="SamplePrefColor" version="4">
									<prop name="PropertyTypeName">Color</prop>
									<prop name="Position">0</prop>
									<prop name="IsDefault">0</prop>
									<prop name="Color">$00FF8000</prop>
								</obj>
								<obj name="PropertyObject" class="DominantChannelProp" version="4">
									<prop name="PropertyTypeName">Dominant Channel</prop>
									<prop name="Position">0</prop>
									<prop name="IsDefault">0</prop>
									<prop name="DominantChannel">0</prop>
								</obj>
								<obj name="PropertyObject" class="Genotype" version="4">
									<prop name="PropertyTypeName">EndPt Genotype</prop>
									<prop name="Position">0</prop>
									<prop name="IsDefault">1</prop>
									<prop name="ReadOnly">1</prop>
								</obj>
								<obj name="PropertyObject" class="GroupingSample" version="4">
									<prop name="PropertyTypeName">EndPt Sample Type</prop>
									<prop name="Position">0</prop>
									<prop name="IsDefault">0</prop>
									<prop name="GroupSampleType">mstUnknown</prop>
								</obj>
								<obj name="PropertyObject" class="SamplePrefLineStyle" version="4">
									<prop name="PropertyTypeName">Line Style</prop>
									<prop name="Position">0</prop>
									<prop name="IsDefault">0</prop>
									<prop name="LineStyle">psSolid</prop>
								</obj>
								<obj name="PropertyObject" class="GenSampleEditNotes" version="4">
									<prop name="PropertyTypeName">Notes</prop>
									<prop name="Position">0</prop>
									<prop name="IsDefault">1</prop>
								</obj>
								<obj name="PropertyObject" class="SamplePrefPointStyle" version="4">
									<prop name="PropertyTypeName">Point Style</prop>
									<prop name="Position">0</prop>
									<prop name="IsDefault">0</prop>
									<prop name="PointStyle">psNothing</prop>
								</obj>
								<obj name="PropertyObject" class="GenSampleEditPosition" version="4">
									<prop name="PropertyTypeName">Position</prop>
									<prop name="Position">0</prop>
									<prop name="IsDefault">1</prop>
								</obj>
								<obj name="PropertyObject" class="GenSampleEditReplicate" version="4">
									<prop name="PropertyTypeName">Replicate of</prop>
									<prop name="Position">0</prop>
									<prop name="IsDefault">1</prop>
									<prop name="ReplicateOf">-1</prop>
								</obj>
								<obj name="PropertyObject" class="HTCSampleID" version="4">
									<prop name="PropertyTypeName">Sample ID</prop>
									<prop name="Position">0</prop>
									<prop name="IsDefault">1</prop>
								</obj>
								<obj name="PropertyObject" class="GenSampleEditName" version="4">
									<prop name="PropertyTypeName">Sample Name</prop>
									<prop name="Position">0</prop>
									<prop name="IsDefault">1</prop>
									<prop name="name">Sample 1</prop>
								</obj>
								<obj name="PropertyObject" class="HTCSamplePrepNotes" version="4">
									<prop name="PropertyTypeName">Sample Prep Notes</prop>
									<prop name="Position">0</prop>
									<prop name="IsDefault">1</prop>
								</obj>
								<obj name="PropertyObject" class="GenSampleEditSubset" version="4">
									<prop name="PropertyTypeName">Subsets</prop>
									<prop name="Position">0</prop>
									<prop name="IsDefault">1</prop>
								</obj>
								<obj name="PropertyObject" class="SamplePrefWidth" version="5">
									<prop name="PropertyTypeName">Width</prop>
									<prop name="Position">0</prop>
									<prop name="IsDefault">1</prop>
									<prop name="Width">1</prop>
								</obj>
							</list>
						</obj>
					</obj>
					<obj name="item" class="SamplePropInfo" version="1">
						<obj name="ChannelProperties" class="ChanPropList" version="2">
							<obj name="ChannelProperties" class="EMList" version="1">
								<list name="emlist" count="4">
									<obj name="item" class="PropertyList" version="1">
										<list name="emlist" count="12">
											<obj name="PropertyObject" class="RQSampleTargetProperty" version="4">
												<prop name="PropertyTypeName">Combined Sample and Target Type</prop>
												<prop name="Position">1</prop>
												<prop name="IsDefault">0</prop>
												<obj name="ChannelProp" class="ChannelProperty" version="1">
													<prop name="ChannelIdx">0</prop>
												</obj>
											</obj>
											<obj name="PropertyObject" class="QuantConcProperty" version="4">
												<prop name="PropertyTypeName">Concentration</prop>
												<prop name="Position">1</prop>
												<prop name="IsDefault">1</prop>
												<prop name="Concentration">0</prop>
												<obj name="ChannelProp" class="ChannelProperty" version="1">
													<prop name="ChannelIdx">0</prop>
												</obj>
												<prop name="ReadOnly">1</prop>
											</obj>
											<obj name="PropertyObject" class="QuantCpHighProp" version="4">
												<prop name="PropertyTypeName">Cp High</prop>
												<prop name="Position">1</prop>
												<prop name="IsDefault">1</prop>
												<prop name="CpRangeHigh">0</prop>
												<obj name="ChannelProp" class="ChannelProperty" version="1">
													<prop name="ChannelIdx">0</prop>
												</obj>
												<prop name="ReadOnly">1</prop>
											</obj>
											<obj name="PropertyObject" class="QuantCpLowProp" version="4">
												<prop name="PropertyTypeName">Cp Low</prop>
												<prop name="Position">1</prop>
												<prop name="IsDefault">1</prop>
												<prop name="CpRangeLow">0</prop>
												<obj name="ChannelProp" class="ChannelProperty" version="1">
													<prop name="ChannelIdx">0</prop>
												</obj>
												<prop name="ReadOnly">1</prop>
											</obj>
											<obj name="PropertyObject" class="RQEffProp" version="4">
												<prop name="PropertyTypeName">Efficiency</prop>
												<prop name="Position">1</prop>
												<prop name="IsDefault">1</prop>
												<prop name="Efficiency">2</prop>
												<obj name="ChannelProp" class="ChannelProperty" version="1">
													<prop name="ChannelIdx">0</prop>
												</obj>
											</obj>
											<obj name="PropertyObject" class="ChannelGenotype" version="4">
												<prop name="PropertyTypeName">Melt Geno Genotype</prop>
												<prop name="Position">1</prop>
												<prop name="IsDefault">1</prop>
												<prop name="ReadOnly">1</prop>
												<obj name="ChannelProp" class="ChannelProperty" version="1">
													<prop name="ChannelIdx">0</prop>
												</obj>
											</obj>
											<obj name="PropertyObject" class="GroupChannelTypeProp" version="4">
												<prop name="PropertyTypeName">Melt Geno Sample Type</prop>
												<prop name="Position">1</prop>
												<prop name="IsDefault">0</prop>
												<prop name="GroupSampleType">mstUnknown</prop>
												<obj name="ChannelProp" class="ChannelProperty" version="1">
													<prop name="ChannelIdx">0</prop>
												</obj>
											</obj>
											<obj name="PropertyObject" class="QuantSampleTypeProperty" version="4">
												<prop name="PropertyTypeName">Quantification Sample Type</prop>
												<prop name="Position">1</prop>
												<prop name="IsDefault">0</prop>
												<prop name="SampleType">qsUnknown</prop>
												<obj name="ChannelProp" class="ChannelProperty" version="1">
													<prop name="ChannelIdx">0</prop>
												</obj>
											</obj>
											<obj name="PropertyObject" class="ChannelGenotype" version="4">
												<prop name="PropertyTypeName">Scanning Genotype</prop>
												<prop name="Position">1</prop>
												<prop name="IsDefault">1</prop>
												<prop name="ReadOnly">1</prop>
												<obj name="ChannelProp" class="ChannelProperty" version="1">
													<prop name="ChannelIdx">0</prop>
												</obj>
											</obj>
											<obj name="PropertyObject" class="GroupChannelTypeProp" version="4">
												<prop name="PropertyTypeName">Scanning Sample Type</prop>
												<prop name="Position">1</prop>
												<prop name="IsDefault">0</prop>
												<prop name="GroupSampleType">mstUnknown</prop>
												<obj name="ChannelProp" class="ChannelProperty" version="1">
													<prop name="ChannelIdx">0</prop>
												</obj>
											</obj>
											<obj name="PropertyObject" class="TargetName" version="4">
												<prop name="PropertyTypeName">Target Name</prop>
												<prop name="Position">1</prop>
												<prop name="IsDefault">1</prop>
												<obj name="ChannelProp" class="ChannelProperty" version="1">
													<prop name="ChannelIdx">0</prop>
												</obj>
											</obj>
											<obj name="PropertyObject" class="RQTargetProperty" version="4">
												<prop name="PropertyTypeName">Target Type</prop>
												<prop name="Position">1</prop>
												<prop name="IsDefault">0</prop>
												<prop name="TargetType">dtNone</prop>
												<obj name="ChannelProp" class="ChannelProperty" version="1">
													<prop name="ChannelIdx">0</prop>
												</obj>
											</obj>
										</list>
									</obj>
									<obj name="item" class="PropertyList" version="1">
										<list name="emlist" count="12">
											<obj name="PropertyObject" class="RQSampleTargetProperty" version="4">
												<prop name="PropertyTypeName">Combined Sample and Target Type</prop>
												<prop name="Position">1</prop>
												<prop name="IsDefault">0</prop>
												<obj name="ChannelProp" class="ChannelProperty" version="1">
													<prop name="ChannelIdx">1</prop>
												</obj>
											</obj>
											<obj name="PropertyObject" class="QuantConcProperty" version="4">
												<prop name="PropertyTypeName">Concentration</prop>
												<prop name="Position">1</prop>
												<prop name="IsDefault">1</prop>
												<prop name="Concentration">0</prop>
												<obj name="ChannelProp" class="ChannelProperty" version="1">
													<prop name="ChannelIdx">1</prop>
												</obj>
												<prop name="ReadOnly">1</prop>
											</obj>
											<obj name="PropertyObject" class="QuantCpHighProp" version="4">
												<prop name="PropertyTypeName">Cp High</prop>
												<prop name="Position">1</prop>
												<prop name="IsDefault">1</prop>
												<prop name="CpRangeHigh">0</prop>
												<obj name="ChannelProp" class="ChannelProperty" version="1">
													<prop name="ChannelIdx">1</prop>
												</obj>
												<prop name="ReadOnly">1</prop>
											</obj>
											<obj name="PropertyObject" class="QuantCpLowProp" version="4">
												<prop name="PropertyTypeName">Cp Low</prop>
												<prop name="Position">1</prop>
												<prop name="IsDefault">1</prop>
												<prop name="CpRangeLow">0</prop>
												<obj name="ChannelProp" class="ChannelProperty" version="1">
													<prop name="ChannelIdx">1</prop>
												</obj>
												<prop name="ReadOnly">1</prop>
											</obj>
											<obj name="PropertyObject" class="RQEffProp" version="4">
												<prop name="PropertyTypeName">Efficiency</prop>
												<prop name="Position">1</prop>
												<prop name="IsDefault">1</prop>
												<prop name="Efficiency">2</prop>
												<obj name="ChannelProp" class="ChannelProperty" version="1">
													<prop name="ChannelIdx">1</prop>
												</obj>
											</obj>
											<obj name="PropertyObject" class="ChannelGenotype" version="4">
												<prop name="PropertyTypeName">Melt Geno Genotype</prop>
												<prop name="Position">1</prop>
												<prop name="IsDefault">1</prop>
												<prop name="ReadOnly">1</prop>
												<obj name="ChannelProp" class="ChannelProperty" version="1">
													<prop name="ChannelIdx">1</prop>
												</obj>
											</obj>
											<obj name="PropertyObject" class="GroupChannelTypeProp" version="4">
												<prop name="PropertyTypeName">Melt Geno Sample Type</prop>
												<prop name="Position">1</prop>
												<prop name="IsDefault">0</prop>
												<prop name="GroupSampleType">mstUnknown</prop>
												<obj name="ChannelProp" class="ChannelProperty" version="1">
													<prop name="ChannelIdx">1</prop>
												</obj>
											</obj>
											<obj name="PropertyObject" class="QuantSampleTypeProperty" version="4">
												<prop name="PropertyTypeName">Quantification Sample Type</prop>
												<prop name="Position">1</prop>
												<prop name="IsDefault">0</prop>
												<prop name="SampleType">qsUnknown</prop>
												<obj name="ChannelProp" class="ChannelProperty" version="1">
													<prop name="ChannelIdx">1</prop>
												</obj>
											</obj>
											<obj name="PropertyObject" class="ChannelGenotype" version="4">
												<prop name="PropertyTypeName">Scanning Genotype</prop>
												<prop name="Position">1</prop>
												<prop name="IsDefault">1</prop>
												<prop name="ReadOnly">1</prop>
												<obj name="ChannelProp" class="ChannelProperty" version="1">
													<prop name="ChannelIdx">1</prop>
												</obj>
											</obj>
											<obj name="PropertyObject" class="GroupChannelTypeProp" version="4">
												<prop name="PropertyTypeName">Scanning Sample Type</prop>
												<prop name="Position">1</prop>
												<prop name="IsDefault">0</prop>
												<prop name="GroupSampleType">mstUnknown</prop>
												<obj name="ChannelProp" class="ChannelProperty" version="1">
													<prop name="ChannelIdx">1</prop>
												</obj>
											</obj>
											<obj name="PropertyObject" class="TargetName" version="4">
												<prop name="PropertyTypeName">Target Name</prop>
												<prop name="Position">1</prop>
												<prop name="IsDefault">1</prop>
												<obj name="ChannelProp" class="ChannelProperty" version="1">
													<prop name="ChannelIdx">1</prop>
												</obj>
											</obj>
											<obj name="PropertyObject" class="RQTargetProperty" version="4">
												<prop name="PropertyTypeName">Target Type</prop>
												<prop name="Position">1</prop>
												<prop name="IsDefault">0</prop>
												<prop name="TargetType">dtNone</prop>
												<obj name="ChannelProp" class="ChannelProperty" version="1">
													<prop name="ChannelIdx">1</prop>
												</obj>
											</obj>
										</list>
									</obj>
									<obj name="item" class="PropertyList" version="1">
										<list name="emlist" count="12">
											<obj name="PropertyObject" class="RQSampleTargetProperty" version="4">
												<prop name="PropertyTypeName">Combined Sample and Target Type</prop>
												<prop name="Position">1</prop>
												<prop name="IsDefault">0</prop>
												<obj name="ChannelProp" class="ChannelProperty" version="1">
													<prop name="ChannelIdx">2</prop>
												</obj>
											</obj>
											<obj name="PropertyObject" class="QuantConcProperty" version="4">
												<prop name="PropertyTypeName">Concentration</prop>
												<prop name="Position">1</prop>
												<prop name="IsDefault">1</prop>
												<prop name="Concentration">0</prop>
												<obj name="ChannelProp" class="ChannelProperty" version="1">
													<prop name="ChannelIdx">2</prop>
												</obj>
												<prop name="ReadOnly">1</prop>
											</obj>
											<obj name="PropertyObject" class="QuantCpHighProp" version="4">
												<prop name="PropertyTypeName">Cp High</prop>
												<prop name="Position">1</prop>
												<prop name="IsDefault">1</prop>
												<prop name="CpRangeHigh">0</prop>
												<obj name="ChannelProp" class="ChannelProperty" version="1">
													<prop name="ChannelIdx">2</prop>
												</obj>
												<prop name="ReadOnly">1</prop>
											</obj>
											<obj name="PropertyObject" class="QuantCpLowProp" version="4">
												<prop name="PropertyTypeName">Cp Low</prop>
												<prop name="Position">1</prop>
												<prop name="IsDefault">1</prop>
												<prop name="CpRangeLow">0</prop>
												<obj name="ChannelProp" class="ChannelProperty" version="1">
													<prop name="ChannelIdx">2</prop>
												</obj>
												<prop name="ReadOnly">1</prop>
											</obj>
											<obj name="PropertyObject" class="RQEffProp" version="4">
												<prop name="PropertyTypeName">Efficiency</prop>
												<prop name="Position">1</prop>
												<prop name="IsDefault">1</prop>
												<prop name="Efficiency">2</prop>
												<obj name="ChannelProp" class="ChannelProperty" version="1">
													<prop name="ChannelIdx">2</prop>
												</obj>
											</obj>
											<obj name="PropertyObject" class="ChannelGenotype" version="4">
												<prop name="PropertyTypeName">Melt Geno Genotype</prop>
												<prop name="Position">1</prop>
												<prop name="IsDefault">1</prop>
												<prop name="ReadOnly">1</prop>
												<obj name="ChannelProp" class="ChannelProperty" version="1">
													<prop name="ChannelIdx">2</prop>
												</obj>
											</obj>
											<obj name="PropertyObject" class="GroupChannelTypeProp" version="4">
												<prop name="PropertyTypeName">Melt Geno Sample Type</prop>
												<prop name="Position">1</prop>
												<prop name="IsDefault">0</prop>
												<prop name="GroupSampleType">mstUnknown</prop>
												<obj name="ChannelProp" class="ChannelProperty" version="1">
													<prop name="ChannelIdx">2</prop>
												</obj>
											</obj>
											<obj name="PropertyObject" class="QuantSampleTypeProperty" version="4">
												<prop name="PropertyTypeName">Quantification Sample Type</prop>
												<prop name="Position">1</prop>
												<prop name="IsDefault">0</prop>
												<prop name="SampleType">qsUnknown</prop>
												<obj name="ChannelProp" class="ChannelProperty" version="1">
													<prop name="ChannelIdx">2</prop>
												</obj>
											</obj>
											<obj name="PropertyObject" class="ChannelGenotype" version="4">
												<prop name="PropertyTypeName">Scanning Genotype</prop>
												<prop name="Position">1</prop>
												<prop name="IsDefault">1</prop>
												<prop name="ReadOnly">1</prop>
												<obj name="ChannelProp" class="ChannelProperty" version="1">
													<prop name="ChannelIdx">2</prop>
												</obj>
											</obj>
											<obj name="PropertyObject" class="GroupChannelTypeProp" version="4">
												<prop name="PropertyTypeName">Scanning Sample Type</prop>
												<prop name="Position">1</prop>
												<prop name="IsDefault">0</prop>
												<prop name="GroupSampleType">mstUnknown</prop>
												<obj name="ChannelProp" class="ChannelProperty" version="1">
													<prop name="ChannelIdx">2</prop>
												</obj>
											</obj>
											<obj name="PropertyObject" class="TargetName" version="4">
												<prop name="PropertyTypeName">Target Name</prop>
												<prop name="Position">1</prop>
												<prop name="IsDefault">1</prop>
												<obj name="ChannelProp" class="ChannelProperty" version="1">
													<prop name="ChannelIdx">2</prop>
												</obj>
											</obj>
											<obj name="PropertyObject" class="RQTargetProperty" version="4">
												<prop name="PropertyTypeName">Target Type</prop>
												<prop name="Position">1</prop>
												<prop name="IsDefault">0</prop>
												<prop name="TargetType">dtNone</prop>
												<obj name="ChannelProp" class="ChannelProperty" version="1">
													<prop name="ChannelIdx">2</prop>
												</obj>
											</obj>
										</list>
									</obj>
									<obj name="item" class="PropertyList" version="1">
										<list name="emlist" count="12">
											<obj name="PropertyObject" class="RQSampleTargetProperty" version="4">
												<prop name="PropertyTypeName">Combined Sample and Target Type</prop>
												<prop name="Position">1</prop>
												<prop name="IsDefault">0</prop>
												<obj name="ChannelProp" class="ChannelProperty" version="1">
													<prop name="ChannelIdx">3</prop>
												</obj>
											</obj>
											<obj name="PropertyObject" class="QuantConcProperty" version="4">
												<prop name="PropertyTypeName">Concentration</prop>
												<prop name="Position">1</prop>
												<prop name="IsDefault">1</prop>
												<prop name="Concentration">0</prop>
												<obj name="ChannelProp" class="ChannelProperty" version="1">
													<prop name="ChannelIdx">3</prop>
												</obj>
												<prop name="ReadOnly">1</prop>
											</obj>
											<obj name="PropertyObject" class="QuantCpHighProp" version="4">
												<prop name="PropertyTypeName">Cp High</prop>
												<prop name="Position">1</prop>
												<prop name="IsDefault">1</prop>
												<prop name="CpRangeHigh">0</prop>
												<obj name="ChannelProp" class="ChannelProperty" version="1">
													<prop name="ChannelIdx">3</prop>
												</obj>
												<prop name="ReadOnly">1</prop>
											</obj>
											<obj name="PropertyObject" class="QuantCpLowProp" version="4">
												<prop name="PropertyTypeName">Cp Low</prop>
												<prop name="Position">1</prop>
												<prop name="IsDefault">1</prop>
												<prop name="CpRangeLow">0</prop>
												<obj name="ChannelProp" class="ChannelProperty" version="1">
													<prop name="ChannelIdx">3</prop>
												</obj>
												<prop name="ReadOnly">1</prop>
											</obj>
											<obj name="PropertyObject" class="RQEffProp" version="4">
												<prop name="PropertyTypeName">Efficiency</prop>
												<prop name="Position">1</prop>
												<prop name="IsDefault">1</prop>
												<prop name="Efficiency">2</prop>
												<obj name="ChannelProp" class="ChannelProperty" version="1">
													<prop name="ChannelIdx">3</prop>
												</obj>
											</obj>
											<obj name="PropertyObject" class="ChannelGenotype" version="4">
												<prop name="PropertyTypeName">Melt Geno Genotype</prop>
												<prop name="Position">1</prop>
												<prop name="IsDefault">1</prop>
												<prop name="ReadOnly">1</prop>
												<obj name="ChannelProp" class="ChannelProperty" version="1">
													<prop name="ChannelIdx">3</prop>
												</obj>
											</obj>
											<obj name="PropertyObject" class="GroupChannelTypeProp" version="4">
												<prop name="PropertyTypeName">Melt Geno Sample Type</prop>
												<prop name="Position">1</prop>
												<prop name="IsDefault">0</prop>
												<prop name="GroupSampleType">mstUnknown</prop>
												<obj name="ChannelProp" class="ChannelProperty" version="1">
													<prop name="ChannelIdx">3</prop>
												</obj>
											</obj>
											<obj name="PropertyObject" class="QuantSampleTypeProperty" version="4">
												<prop name="PropertyTypeName">Quantification Sample Type</prop>
												<prop name="Position">1</prop>
												<prop name="IsDefault">0</prop>
												<prop name="SampleType">qsUnknown</prop>
												<obj name="ChannelProp" class="ChannelProperty" version="1">
													<prop name="ChannelIdx">3</prop>
												</obj>
											</obj>
											<obj name="PropertyObject" class="ChannelGenotype" version="4">
												<prop name="PropertyTypeName">Scanning Genotype</prop>
												<prop name="Position">1</prop>
												<prop name="IsDefault">1</prop>
												<prop name="ReadOnly">1</prop>
												<obj name="ChannelProp" class="ChannelProperty" version="1">
													<prop name="ChannelIdx">3</prop>
												</obj>
											</obj>
											<obj name="PropertyObject" class="GroupChannelTypeProp" version="4">
												<prop name="PropertyTypeName">Scanning Sample Type</prop>
												<prop name="Position">1</prop>
												<prop name="IsDefault">0</prop>
												<prop name="GroupSampleType">mstUnknown</prop>
												<obj name="ChannelProp" class="ChannelProperty" version="1">
													<prop name="ChannelIdx">3</prop>
												</obj>
											</obj>
											<obj name="PropertyObject" class="TargetName" version="4">
												<prop name="PropertyTypeName">Target Name</prop>
												<prop name="Position">1</prop>
												<prop name="IsDefault">1</prop>
												<obj name="ChannelProp" class="ChannelProperty" version="1">
													<prop name="ChannelIdx">3</prop>
												</obj>
											</obj>
											<obj name="PropertyObject" class="RQTargetProperty" version="4">
												<prop name="PropertyTypeName">Target Type</prop>
												<prop name="Position">1</prop>
												<prop name="IsDefault">0</prop>
												<prop name="TargetType">dtNone</prop>
												<obj name="ChannelProp" class="ChannelProperty" version="1">
													<prop name="ChannelIdx">3</prop>
												</obj>
											</obj>
										</list>
									</obj>
								</list>
							</obj>
						</obj>
						<prop name="ChannelPropertyCount">4</prop>
						<prop name="ContainerPosition">1</prop>
						<prop name="HasSampleProperties">1</prop>
						<obj name="SampleProperties" class="PropertyList" version="1">
							<list name="emlist" count="14">
								<obj name="PropertyObject" class="SamplePrefColor" version="4">
									<prop name="PropertyTypeName">Color</prop>
									<prop name="Position">1</prop>
									<prop name="IsDefault">0</prop>
									<prop name="Color">clRed</prop>
								</obj>
								<obj name="PropertyObject" class="DominantChannelProp" version="4">
									<prop name="PropertyTypeName">Dominant Channel</prop>
									<prop name="Position">1</prop>
									<prop name="IsDefault">0</prop>
									<prop name="DominantChannel">0</prop>
								</obj>
								<obj name="PropertyObject" class="Genotype" version="4">
									<prop name="PropertyTypeName">EndPt Genotype</prop>
									<prop name="Position">1</prop>
									<prop name="IsDefault">1</prop>
									<prop name="ReadOnly">1</prop>
								</obj>
								<obj name="PropertyObject" class="GroupingSample" version="4">
									<prop name="PropertyTypeName">EndPt Sample Type</prop>
									<prop name="Position">1</prop>
									<prop name="IsDefault">0</prop>
									<prop name="GroupSampleType">mstUnknown</prop>
								</obj>
								<obj name="PropertyObject" class="SamplePrefLineStyle" version="4">
									<prop name="PropertyTypeName">Line Style</prop>
									<prop name="Position">1</prop>
									<prop name="IsDefault">0</prop>
									<prop name="LineStyle">psSolid</prop>
								</obj>
								<obj name="PropertyObject" class="GenSampleEditNotes" version="4">
									<prop name="PropertyTypeName">Notes</prop>
									<prop name="Position">1</prop>
									<prop name="IsDefault">1</prop>
								</obj>
								<obj name="PropertyObject" class="SamplePrefPointStyle" version="4">
									<prop name="PropertyTypeName">Point Style</prop>
									<prop name="Position">1</prop>
									<prop name="IsDefault">0</prop>
									<prop name="PointStyle">psNothing</prop>
								</obj>
								<obj name="PropertyObject" class="GenSampleEditPosition" version="4">
									<prop name="PropertyTypeName">Position</prop>
									<prop name="Position">1</prop>
									<prop name="IsDefault">1</prop>
								</obj>
								<obj name="PropertyObject" class="GenSampleEditReplicate" version="4">
									<prop name="PropertyTypeName">Replicate of</prop>
									<prop name="Position">1</prop>
									<prop name="IsDefault">1</prop>
									<prop name="ReplicateOf">-1</prop>
								</obj>
								<obj name="PropertyObject" class="HTCSampleID" version="4">
									<prop name="PropertyTypeName">Sample ID</prop>
									<prop name="Position">1</prop>
									<prop name="IsDefault">1</prop>
								</obj>
								<obj name="PropertyObject" class="GenSampleEditName" version="4">
									<prop name="PropertyTypeName">Sample Name</prop>
									<prop name="Position">1</prop>
									<prop name="IsDefault">1</prop>
									<prop name="name">Sample 2</prop>
								</obj>
								<obj name="PropertyObject" class="HTCSamplePrepNotes" version="4">
									<prop name="PropertyTypeName">Sample Prep Notes</prop>
									<prop name="Position">1</prop>
									<prop name="IsDefault">1</prop>
								</obj>
								<obj name="PropertyObject" class="GenSampleEditSubset" version="4">
									<prop name="PropertyTypeName">Subsets</prop>
									<prop name="Position">1</prop>
									<prop name="IsDefault">1</prop>
								</obj>
								<obj name="PropertyObject" class="SamplePrefWidth" version="5">
									<prop name="PropertyTypeName">Width</prop>
									<prop name="Position">1</prop>
									<prop name="IsDefault">1</prop>
									<prop name="Width">1</prop>
								</obj>
							</list>
						</obj>
					</obj>
					<obj name="item" class="SamplePropInfo" version="1">
						<obj name="ChannelProperties" class="ChanPropList" version="2">
							<obj name="ChannelProperties" class="EMList" version="1">
								<list name="emlist" count="4">
									<obj name="item" class="PropertyList" version="1">
										<list name="emlist" count="12">
											<obj name="PropertyObject" class="RQSampleTargetProperty" version="4">
												<prop name="PropertyTypeName">Combined Sample and Target Type</prop>
												<prop name="Position">2</prop>
												<prop name="IsDefault">0</prop>
												<obj name="ChannelProp" class="ChannelProperty" version="1">
													<prop name="ChannelIdx">0</prop>
												</obj>
											</obj>
											<obj name="PropertyObject" class="QuantConcProperty" version="4">
												<prop name="PropertyTypeName">Concentration</prop>
												<prop name="Position">2</prop>
												<prop name="IsDefault">1</prop>
												<prop name="Concentration">0</prop>
												<obj name="ChannelProp" class="ChannelProperty" version="1">
													<prop name="ChannelIdx">0</prop>
												</obj>
												<prop name="ReadOnly">1</prop>
											</obj>
											<obj name="PropertyObject" class="QuantCpHighProp" version="4">
												<prop name="PropertyTypeName">Cp High</prop>
												<prop name="Position">2</prop>
												<prop name="IsDefault">1</prop>
												<prop name="CpRangeHigh">0</prop>
												<obj name="ChannelProp" class="ChannelProperty" version="1">
													<prop name="ChannelIdx">0</prop>
												</obj>
												<prop name="ReadOnly">1</prop>
											</obj>
											<obj name="PropertyObject" class="QuantCpLowProp" version="4">
												<prop name="PropertyTypeName">Cp Low</prop>
												<prop name="Position">2</prop>
												<prop name="IsDefault">1</prop>
												<prop name="CpRangeLow">0</prop>
												<obj name="ChannelProp" class="ChannelProperty" version="1">
													<prop name="ChannelIdx">0</prop>
												</obj>
												<prop name="ReadOnly">1</prop>
											</obj>
											<obj name="PropertyObject" class="RQEffProp" version="4">
												<prop name="PropertyTypeName">Efficiency</prop>
												<prop name="Position">2</prop>
												<prop name="IsDefault">1</prop>
												<prop name="Efficiency">2</prop>
												<obj name="ChannelProp" class="ChannelProperty" version="1">
													<prop name="ChannelIdx">0</prop>
												</obj>
											</obj>
											<obj name="PropertyObject" class="ChannelGenotype" version="4">
												<prop name="PropertyTypeName">Melt Geno Genotype</prop>
												<prop name="Position">2</prop>
												<prop name="IsDefault">1</prop>
												<prop name="ReadOnly">1</prop>
												<obj name="ChannelProp" class="ChannelProperty" version="1">
													<prop name="ChannelIdx">0</prop>
												</obj>
											</obj>
											<obj name="PropertyObject" class="GroupChannelTypeProp" version="4">
												<prop name="PropertyTypeName">Melt Geno Sample Type</prop>
												<prop name="Position">2</prop>
												<prop name="IsDefault">0</prop>
												<prop name="GroupSampleType">mstUnknown</prop>
												<obj name="ChannelProp" class="ChannelProperty" version="1">
													<prop name="ChannelIdx">0</prop>
												</obj>
											</obj>
											<obj name="PropertyObject" class="QuantSampleTypeProperty" version="4">
												<prop name="PropertyTypeName">Quantification Sample Type</prop>
												<prop name="Position">2</prop>
												<prop name="IsDefault">0</prop>
												<prop name="SampleType">qsUnknown</prop>
												<obj name="ChannelProp" class="ChannelProperty" version="1">
													<prop name="ChannelIdx">0</prop>
												</obj>
											</obj>
											<obj name="PropertyObject" class="ChannelGenotype" version="4">
												<prop name="PropertyTypeName">Scanning Genotype</prop>
												<prop name="Position">2</prop>
												<prop name="IsDefault">1</prop>
												<prop name="ReadOnly">1</prop>
												<obj name="ChannelProp" class="ChannelProperty" version="1">
													<prop name="ChannelIdx">0</prop>
												</obj>
											</obj>
											<obj name="PropertyObject" class="GroupChannelTypeProp" version="4">
												<prop name="PropertyTypeName">Scanning Sample Type</prop>
												<prop name="Position">2</prop>
												<prop name="IsDefault">0</prop>
												<prop name="GroupSampleType">mstUnknown</prop>
												<obj name="ChannelProp" class="ChannelProperty" version="1">
													<prop name="ChannelIdx">0</prop>
												</obj>
											</obj>
											<obj name="PropertyObject" class="TargetName" version="4">
												<prop name="PropertyTypeName">Target Name</prop>
												<prop name="Position">2</prop>
												<prop name="IsDefault">1</prop>
												<obj name="ChannelProp" class="ChannelProperty" version="1">
													<prop name="ChannelIdx">0</prop>
												</obj>
											</obj>
											<obj name="PropertyObject" class="RQTargetProperty" version="4">
												<prop name="PropertyTypeName">Target Type</prop>
												<prop name="Position">2</prop>
												<prop name="IsDefault">0</prop>
												<prop name="TargetType">dtNone</prop>
												<obj name="ChannelProp" class="ChannelProperty" version="1">
													<prop name="ChannelIdx">0</prop>
												</obj>
											</obj>
										</list>
									</obj>
									<obj name="item" class="PropertyList" version="1">
										<list name="emlist" count="12">
											<obj name="PropertyObject" class="RQSampleTargetProperty" version="4">
												<prop name="PropertyTypeName">Combined Sample and Target Type</prop>
												<prop name="Position">2</prop>
												<prop name="IsDefault">0</prop>
												<obj name="ChannelProp" class="ChannelProperty" version="1">
													<prop name="ChannelIdx">1</prop>
												</obj>
											</obj>
											<obj name="PropertyObject" class="QuantConcProperty" version="4">
												<prop name="PropertyTypeName">Concentration</prop>
												<prop name="Position">2</prop>
												<prop name="IsDefault">1</prop>
												<prop name="Concentration">0</prop>
												<obj name="ChannelProp" class="ChannelProperty" version="1">
													<prop name="ChannelIdx">1</prop>
												</obj>
												<prop name="ReadOnly">1</prop>
											</obj>
											<obj name="PropertyObject" class="QuantCpHighProp" version="4">
												<prop name="PropertyTypeName">Cp High</prop>
												<prop name="Position">2</prop>
												<prop name="IsDefault">1</prop>
												<prop name="CpRangeHigh">0</prop>
												<obj name="ChannelProp" class="ChannelProperty" version="1">
													<prop name="ChannelIdx">1</prop>
												</obj>
												<prop name="ReadOnly">1</prop>
											</obj>
											<obj name="PropertyObject" class="QuantCpLowProp" version="4">
												<prop name="PropertyTypeName">Cp Low</prop>
												<prop name="Position">2</prop>
												<prop name="IsDefault">1</prop>
												<prop name="CpRangeLow">0</prop>
												<obj name="ChannelProp" class="ChannelProperty" version="1">
													<prop name="ChannelIdx">1</prop>
												</obj>
												<prop name="ReadOnly">1</prop>
											</obj>
											<obj name="PropertyObject" class="RQEffProp" version="4">
												<prop name="PropertyTypeName">Efficiency</prop>
												<prop name="Position">2</prop>
												<prop name="IsDefault">1</prop>
												<prop name="Efficiency">2</prop>
												<obj name="ChannelProp" class="ChannelProperty" version="1">
													<prop name="ChannelIdx">1</prop>
												</obj>
											</obj>
											<obj name="PropertyObject" class="ChannelGenotype" version="4">
												<prop name="PropertyTypeName">Melt Geno Genotype</prop>
												<prop name="Position">2</prop>
												<prop name="IsDefault">1</prop>
												<prop name="ReadOnly">1</prop>
												<obj name="ChannelProp" class="ChannelProperty" version="1">
													<prop name="ChannelIdx">1</prop>
												</obj>
											</obj>
											<obj name="PropertyObject" class="GroupChannelTypeProp" version="4">
												<prop name="PropertyTypeName">Melt Geno Sample Type</prop>
												<prop name="Position">2</prop>
												<prop name="IsDefault">0</prop>
												<prop name="GroupSampleType">mstUnknown</prop>
												<obj name="ChannelProp" class="ChannelProperty" version="1">
													<prop name="ChannelIdx">1</prop>
												</obj>
											</obj>
											<obj name="PropertyObject" class="QuantSampleTypeProperty" version="4">
												<prop name="PropertyTypeName">Quantification Sample Type</prop>
												<prop name="Position">2</prop>
												<prop name="IsDefault">0</prop>
												<prop name="SampleType">qsUnknown</prop>
												<obj name="ChannelProp" class="ChannelProperty" version="1">
													<prop name="ChannelIdx">1</prop>
												</obj>
											</obj>
											<obj name="PropertyObject" class="ChannelGenotype" version="4">
												<prop name="PropertyTypeName">Scanning Genotype</prop>
												<prop name="Position">2</prop>
												<prop name="IsDefault">1</prop>
												<prop name="ReadOnly">1</prop>
												<obj name="ChannelProp" class="ChannelProperty" version="1">
													<prop name="ChannelIdx">1</prop>
												</obj>
											</obj>
											<obj name="PropertyObject" class="GroupChannelTypeProp" version="4">
												<prop name="PropertyTypeName">Scanning Sample Type</prop>
												<prop name="Position">2</prop>
												<prop name="IsDefault">0</prop>
												<prop name="GroupSampleType">mstUnknown</prop>
												<obj name="ChannelProp" class="ChannelProperty" version="1">
													<prop name="ChannelIdx">1</prop>
												</obj>
											</obj>
											<obj name="PropertyObject" class="TargetName" version="4">
												<prop name="PropertyTypeName">Target Name</prop>
												<prop name="Position">2</prop>
												<prop name="IsDefault">1</prop>
												<obj name="ChannelProp" class="ChannelProperty" version="1">
													<prop name="ChannelIdx">1</prop>
												</obj>
											</obj>
											<obj name="PropertyObject" class="RQTargetProperty" version="4">
												<prop name="PropertyTypeName">Target Type</prop>
												<prop name="Position">2</prop>
												<prop name="IsDefault">0</prop>
												<prop name="TargetType">dtNone</prop>
												<obj name="ChannelProp" class="ChannelProperty" version="1">
													<prop name="ChannelIdx">1</prop>
												</obj>
											</obj>
										</list>
									</obj>
									<obj name="item" class="PropertyList" version="1">
										<list name="emlist" count="12">
											<obj name="PropertyObject" class="RQSampleTargetProperty" version="4">
												<prop name="PropertyTypeName">Combined Sample and Target Type</prop>
												<prop name="Position">2</prop>
												<prop name="IsDefault">0</prop>
												<obj name="ChannelProp" class="ChannelProperty" version="1">
													<prop name="ChannelIdx">2</prop>
												</obj>
											</obj>
											<obj name="PropertyObject" class="QuantConcProperty" version="4">
												<prop name="PropertyTypeName">Concentration</prop>
												<prop name="Position">2</prop>
												<prop name="IsDefault">1</prop>
												<prop name="Concentration">0</prop>
												<obj name="ChannelProp" class="ChannelProperty" version="1">
													<prop name="ChannelIdx">2</prop>
												</obj>
												<prop name="ReadOnly">1</prop>
											</obj>
											<obj name="PropertyObject" class="QuantCpHighProp" version="4">
												<prop name="PropertyTypeName">Cp High</prop>
												<prop name="Position">2</prop>
												<prop name="IsDefault">1</prop>
												<prop name="CpRangeHigh">0</prop>
												<obj name="ChannelProp" class="ChannelProperty" version="1">
													<prop name="ChannelIdx">2</prop>
												</obj>
												<prop name="ReadOnly">1</prop>
											</obj>
											<obj name="PropertyObject" class="QuantCpLowProp" version="4">
												<prop name="PropertyTypeName">Cp Low</prop>
												<prop name="Position">2</prop>
												<prop name="IsDefault">1</prop>
												<prop name="CpRangeLow">0</prop>
												<obj name="ChannelProp" class="ChannelProperty" version="1">
													<prop name="ChannelIdx">2</prop>
												</obj>
												<prop name="ReadOnly">1</prop>
											</obj>
											<obj name="PropertyObject" class="RQEffProp" version="4">
												<prop name="PropertyTypeName">Efficiency</prop>
												<prop name="Position">2</prop>
												<prop name="IsDefault">1</prop>
												<prop name="Efficiency">2</prop>
												<obj name="ChannelProp" class="ChannelProperty" version="1">
													<prop name="ChannelIdx">2</prop>
												</obj>
											</obj>
											<obj name="PropertyObject" class="ChannelGenotype" version="4">
												<prop name="PropertyTypeName">Melt Geno Genotype</prop>
												<prop name="Position">2</prop>
												<prop name="IsDefault">1</prop>
												<prop name="ReadOnly">1</prop>
												<obj name="ChannelProp" class="ChannelProperty" version="1">
													<prop name="ChannelIdx">2</prop>
												</obj>
											</obj>
											<obj name="PropertyObject" class="GroupChannelTypeProp" version="4">
												<prop name="PropertyTypeName">Melt Geno Sample Type</prop>
												<prop name="Position">2</prop>
												<prop name="IsDefault">0</prop>
												<prop name="GroupSampleType">mstUnknown</prop>
												<obj name="ChannelProp" class="ChannelProperty" version="1">
													<prop name="ChannelIdx">2</prop>
												</obj>
											</obj>
											<obj name="PropertyObject" class="QuantSampleTypeProperty" version="4">
												<prop name="PropertyTypeName">Quantification Sample Type</prop>
												<prop name="Position">2</prop>
												<prop name="IsDefault">0</prop>
												<prop name="SampleType">qsUnknown</prop>
												<obj name="ChannelProp" class="ChannelProperty" version="1">
													<prop name="ChannelIdx">2</prop>
												</obj>
											</obj>
											<obj name="PropertyObject" class="ChannelGenotype" version="4">
												<prop name="PropertyTypeName">Scanning Genotype</prop>
												<prop name="Position">2</prop>
												<prop name="IsDefault">1</prop>
												<prop name="ReadOnly">1</prop>
												<obj name="ChannelProp" class="ChannelProperty" version="1">
													<prop name="ChannelIdx">2</prop>
												</obj>
											</obj>
											<obj name="PropertyObject" class="GroupChannelTypeProp" version="4">
												<prop name="PropertyTypeName">Scanning Sample Type</prop>
												<prop name="Position">2</prop>
												<prop name="IsDefault">0</prop>
												<prop name="GroupSampleType">mstUnknown</prop>
												<obj name="ChannelProp" class="ChannelProperty" version="1">
													<prop name="ChannelIdx">2</prop>
												</obj>
											</obj>
											<obj name="PropertyObject" class="TargetName" version="4">
												<prop name="PropertyTypeName">Target Name</prop>
												<prop name="Position">2</prop>
												<prop name="IsDefault">1</prop>
												<obj name="ChannelProp" class="ChannelProperty" version="1">
													<prop name="ChannelIdx">2</prop>
												</obj>
											</obj>
											<obj name="PropertyObject" class="RQTargetProperty" version="4">
												<prop name="PropertyTypeName">Target Type</prop>
												<prop name="Position">2</prop>
												<prop name="IsDefault">0</prop>
												<prop name="TargetType">dtNone</prop>
												<obj name="ChannelProp" class="ChannelProperty" version="1">
													<prop name="ChannelIdx">2</prop>
												</obj>
											</obj>
										</list>
									</obj>
									<obj name="item" class="PropertyList" version="1">
										<list name="emlist" count="12">
											<obj name="PropertyObject" class="RQSampleTargetProperty" version="4">
												<prop name="PropertyTypeName">Combined Sample and Target Type</prop>
												<prop name="Position">2</prop>
												<prop name="IsDefault">0</prop>
												<obj name="ChannelProp" class="ChannelProperty" version="1">
													<prop name="ChannelIdx">3</prop>
												</obj>
											</obj>
											<obj name="PropertyObject" class="QuantConcProperty" version="4">
												<prop name="PropertyTypeName">Concentration</prop>
												<prop name="Position">2</prop>
												<prop name="IsDefault">1</prop>
												<prop name="Concentration">0</prop>
												<obj name="ChannelProp" class="ChannelProperty" version="1">
													<prop name="ChannelIdx">3</prop>
												</obj>
												<prop name="ReadOnly">1</prop>
											</obj>
											<obj name="PropertyObject" class="QuantCpHighProp" version="4">
												<prop name="PropertyTypeName">Cp High</prop>
												<prop name="Position">2</prop>
												<prop name="IsDefault">1</prop>
												<prop name="CpRangeHigh">0</prop>
												<obj name="ChannelProp" class="ChannelProperty" version="1">
													<prop name="ChannelIdx">3</prop>
												</obj>
												<prop name="ReadOnly">1</prop>
											</obj>
											<obj name="PropertyObject" class="QuantCpLowProp" version="4">
												<prop name="PropertyTypeName">Cp Low</prop>
												<prop name="Position">2</prop>
												<prop name="IsDefault">1</prop>
												<prop name="CpRangeLow">0</prop>
												<obj name="ChannelProp" class="ChannelProperty" version="1">
													<prop name="ChannelIdx">3</prop>
												</obj>
												<prop name="ReadOnly">1</prop>
											</obj>
											<obj name="PropertyObject" class="RQEffProp" version="4">
												<prop name="PropertyTypeName">Efficiency</prop>
												<prop name="Position">2</prop>
												<prop name="IsDefault">1</prop>
												<prop name="Efficiency">2</prop>
												<obj name="ChannelProp" class="ChannelProperty" version="1">
													<prop name="ChannelIdx">3</prop>
												</obj>
											</obj>
											<obj name="PropertyObject" class="ChannelGenotype" version="4">
												<prop name="PropertyTypeName">Melt Geno Genotype</prop>
												<prop name="Position">2</prop>
												<prop name="IsDefault">1</prop>
												<prop name="ReadOnly">1</prop>
												<obj name="ChannelProp" class="ChannelProperty" version="1">
													<prop name="ChannelIdx">3</prop>
												</obj>
											</obj>
											<obj name="PropertyObject" class="GroupChannelTypeProp" version="4">
												<prop name="PropertyTypeName">Melt Geno Sample Type</prop>
												<prop name="Position">2</prop>
												<prop name="IsDefault">0</prop>
												<prop name="GroupSampleType">mstUnknown</prop>
												<obj name="ChannelProp" class="ChannelProperty" version="1">
													<prop name="ChannelIdx">3</prop>
												</obj>
											</obj>
											<obj name="PropertyObject" class="QuantSampleTypeProperty" version="4">
												<prop name="PropertyTypeName">Quantification Sample Type</prop>
												<prop name="Position">2</prop>
												<prop name="IsDefault">0</prop>
												<prop name="SampleType">qsUnknown</prop>
												<obj name="ChannelProp" class="ChannelProperty" version="1">
													<prop name="ChannelIdx">3</prop>
												</obj>
											</obj>
											<obj name="PropertyObject" class="ChannelGenotype" version="4">
												<prop name="PropertyTypeName">Scanning Genotype</prop>
												<prop name="Position">2</prop>
												<prop name="IsDefault">1</prop>
												<prop name="ReadOnly">1</prop>
												<obj name="ChannelProp" class="ChannelProperty" version="1">
													<prop name="ChannelIdx">3</prop>
												</obj>
											</obj>
											<obj name="PropertyObject" class="GroupChannelTypeProp" version="4">
												<prop name="PropertyTypeName">Scanning Sample Type</prop>
												<prop name="Position">2</prop>
												<prop name="IsDefault">0</prop>
												<prop name="GroupSampleType">mstUnknown</prop>
												<obj name="ChannelProp" class="ChannelProperty" version="1">
													<prop name="ChannelIdx">3</prop>
												</obj>
											</obj>
											<obj name="PropertyObject" class="TargetName" version="4">
												<prop name="PropertyTypeName">Target Name</prop>
												<prop name="Position">2</prop>
												<prop name="IsDefault">1</prop>
												<obj name="ChannelProp" class="ChannelProperty" version="1">
													<prop name="ChannelIdx">3</prop>
												</obj>
											</obj>
											<obj name="PropertyObject" class="RQTargetProperty" version="4">
												<prop name="PropertyTypeName">Target Type</prop>
												<prop name="Position">2</prop>
												<prop name="IsDefault">0</prop>
												<prop name="TargetType">dtNone</prop>
												<obj name="ChannelProp" class="ChannelProperty" version="1">
													<prop name="ChannelIdx">3</prop>
												</obj>
											</obj>
										</list>
									</obj>
								</list>
							</obj>
						</obj>
						<prop name="ChannelPropertyCount">4</prop>
						<prop name="ContainerPosition">2</prop>
						<prop name="HasSampleProperties">1</prop>
						<obj name="SampleProperties" class="PropertyList" version="1">
							<list name="emlist" count="14">
								<obj name="PropertyObject" class="SamplePrefColor" version="4">
									<prop name="PropertyTypeName">Color</prop>
									<prop name="Position">2</prop>
									<prop name="IsDefault">0</prop>
									<prop name="Color">$0030D700</prop>
								</obj>
								<obj name="PropertyObject" class="DominantChannelProp" version="4">
									<prop name="PropertyTypeName">Dominant Channel</prop>
									<prop name="Position">2</prop>
									<prop name="IsDefault">0</prop>
									<prop name="DominantChannel">0</prop>
								</obj>
								<obj name="PropertyObject" class="Genotype" version="4">
									<prop name="PropertyTypeName">EndPt Genotype</prop>
									<prop name="Position">2</prop>
									<prop name="IsDefault">1</prop>
									<prop name="ReadOnly">1</prop>
								</obj>
								<obj name="PropertyObject" class="GroupingSample" version="4">
									<prop name="PropertyTypeName">EndPt Sample Type</prop>
									<prop name="Position">2</prop>
									<prop name="IsDefault">0</prop>
									<prop name="GroupSampleType">mstUnknown</prop>
								</obj>
								<obj name="PropertyObject" class="SamplePrefLineStyle" version="4">
									<prop name="PropertyTypeName">Line Style</prop>
									<prop name="Position">2</prop>
									<prop name="IsDefault">0</prop>
									<prop name="LineStyle">psSolid</prop>
								</obj>
								<obj name="PropertyObject" class="GenSampleEditNotes" version="4">
									<prop name="PropertyTypeName">Notes</prop>
									<prop name="Position">2</prop>
									<prop name="IsDefault">1</prop>
								</obj>
								<obj name="PropertyObject" class="SamplePrefPointStyle" version="4">
									<prop name="PropertyTypeName">Point Style</prop>
									<prop name="Position">2</prop>
									<prop name="IsDefault">0</prop>
									<prop name="PointStyle">psNothing</prop>
								</obj>
								<obj name="PropertyObject" class="GenSampleEditPosition" version="4">
									<prop name="PropertyTypeName">Position</prop>
									<prop name="Position">2</prop>
									<prop name="IsDefault">1</prop>
								</obj>
								<obj name="PropertyObject" class="GenSampleEditReplicate" version="4">
									<prop name="PropertyTypeName">Replicate of</prop>
									<prop name="Position">2</prop>
									<prop name="IsDefault">1</prop>
									<prop name="ReplicateOf">-1</prop>
								</obj>
								<obj name="PropertyObject" class="HTCSampleID" version="4">
									<prop name="PropertyTypeName">Sample ID</prop>
									<prop name="Position">2</prop>
									<prop name="IsDefault">1</prop>
								</obj>
								<obj name="PropertyObject" class="GenSampleEditName" version="4">
									<prop name="PropertyTypeName">Sample Name</prop>
									<prop name="Position">2</prop>
									<prop name="IsDefault">1</prop>
									<prop name="name">Sample 3</prop>
								</obj>
								<obj name="PropertyObject" class="HTCSamplePrepNotes" version="4">
									<prop name="PropertyTypeName">Sample Prep Notes</prop>
									<prop name="Position">2</prop>
									<prop name="IsDefault">1</prop>
								</obj>
								<obj name="PropertyObject" class="GenSampleEditSubset" version="4">
									<prop name="PropertyTypeName">Subsets</prop>
									<prop name="Position">2</prop>
									<prop name="IsDefault">1</prop>
								</obj>
								<obj name="PropertyObject" class="SamplePrefWidth" version="5">
									<prop name="PropertyTypeName">Width</prop>
									<prop name="Position">2</prop>
									<prop name="IsDefault">1</prop>
									<prop name="Width">1</prop>
								</obj>
							</list>
						</obj>
					</obj>
					<obj name="item" class="SamplePropInfo" version="1">
						<obj name="ChannelProperties" class="ChanPropList" version="2">
							<obj name="ChannelProperties" class="EMList" version="1">
								<list name="emlist" count="4">
									<obj name="item" class="PropertyList" version="1">
										<list name="emlist" count="12">
											<obj name="PropertyObject" class="RQSampleTargetProperty" version="4">
												<prop name="PropertyTypeName">Combined Sample and Target Type</prop>
												<prop name="Position">3</prop>
												<prop name="IsDefault">0</prop>
												<obj name="ChannelProp" class="ChannelProperty" version="1">
													<prop name="ChannelIdx">0</prop>
												</obj>
											</obj>
											<obj name="PropertyObject" class="QuantConcProperty" version="4">
												<prop name="PropertyTypeName">Concentration</prop>
												<prop name="Position">3</prop>
												<prop name="IsDefault">1</prop>
												<prop name="Concentration">0</prop>
												<obj name="ChannelProp" class="ChannelProperty" version="1">
													<prop name="ChannelIdx">0</prop>
												</obj>
												<prop name="ReadOnly">1</prop>
											</obj>
											<obj name="PropertyObject" class="QuantCpHighProp" version="4">
												<prop name="PropertyTypeName">Cp High</prop>
												<prop name="Position">3</prop>
												<prop name="IsDefault">1</prop>
												<prop name="CpRangeHigh">0</prop>
												<obj name="ChannelProp" class="ChannelProperty" version="1">
													<prop name="ChannelIdx">0</prop>
												</obj>
												<prop name="ReadOnly">1</prop>
											</obj>
											<obj name="PropertyObject" class="QuantCpLowProp" version="4">
												<prop name="PropertyTypeName">Cp Low</prop>
												<prop name="Position">3</prop>
												<prop name="IsDefault">1</prop>
												<prop name="CpRangeLow">0</prop>
												<obj name="ChannelProp" class="ChannelProperty" version="1">
													<prop name="ChannelIdx">0</prop>
												</obj>
												<prop name="ReadOnly">1</prop>
											</obj>
											<obj name="PropertyObject" class="RQEffProp" version="4">
												<prop name="PropertyTypeName">Efficiency</prop>
												<prop name="Position">3</prop>
												<prop name="IsDefault">1</prop>
												<prop name="Efficiency">2</prop>
												<obj name="ChannelProp" class="ChannelProperty" version="1">
													<prop name="ChannelIdx">0</prop>
												</obj>
											</obj>
											<obj name="PropertyObject" class="ChannelGenotype" version="4">
												<prop name="PropertyTypeName">Melt Geno Genotype</prop>
												<prop name="Position">3</prop>
												<prop name="IsDefault">1</prop>
												<prop name="ReadOnly">1</prop>
												<obj name="ChannelProp" class="ChannelProperty" version="1">
													<prop name="ChannelIdx">0</prop>
												</obj>
											</obj>
											<obj name="PropertyObject" class="GroupChannelTypeProp" version="4">
												<prop name="PropertyTypeName">Melt Geno Sample Type</prop>
												<prop name="Position">3</prop>
												<prop name="IsDefault">0</prop>
												<prop name="GroupSampleType">mstUnknown</prop>
												<obj name="ChannelProp" class="ChannelProperty" version="1">
													<prop name="ChannelIdx">0</prop>
												</obj>
											</obj>
											<obj name="PropertyObject" class="QuantSampleTypeProperty" version="4">
												<prop name="PropertyTypeName">Quantification Sample Type</prop>
												<prop name="Position">3</prop>
												<prop name="IsDefault">0</prop>
												<prop name="SampleType">qsUnknown</prop>
												<obj name="ChannelProp" class="ChannelProperty" version="1">
													<prop name="ChannelIdx">0</prop>
												</obj>
											</obj>
											<obj name="PropertyObject" class="ChannelGenotype" version="4">
												<prop name="PropertyTypeName">Scanning Genotype</prop>
												<prop name="Position">3</prop>
												<prop name="IsDefault">1</prop>
												<prop name="ReadOnly">1</prop>
												<obj name="ChannelProp" class="ChannelProperty" version="1">
													<prop name="ChannelIdx">0</prop>
												</obj>
											</obj>
											<obj name="PropertyObject" class="GroupChannelTypeProp" version="4">
												<prop name="PropertyTypeName">Scanning Sample Type</prop>
												<prop name="Position">3</prop>
												<prop name="IsDefault">0</prop>
												<prop name="GroupSampleType">mstUnknown</prop>
												<obj name="ChannelProp" class="ChannelProperty" version="1">
													<prop name="ChannelIdx">0</prop>
												</obj>
											</obj>
											<obj name="PropertyObject" class="TargetName" version="4">
												<prop name="PropertyTypeName">Target Name</prop>
												<prop name="Position">3</prop>
												<prop name="IsDefault">1</prop>
												<obj name="ChannelProp" class="ChannelProperty" version="1">
													<prop name="ChannelIdx">0</prop>
												</obj>
											</obj>
											<obj name="PropertyObject" class="RQTargetProperty" version="4">
												<prop name="PropertyTypeName">Target Type</prop>
												<prop name="Position">3</prop>
												<prop name="IsDefault">0</prop>
												<prop name="TargetType">dtNone</prop>
												<obj name="ChannelProp" class="ChannelProperty" version="1">
													<prop name="ChannelIdx">0</prop>
												</obj>
											</obj>
										</list>
									</obj>
									<obj name="item" class="PropertyList" version="1">
										<list name="emlist" count="12">
											<obj name="PropertyObject" class="RQSampleTargetProperty" version="4">
												<prop name="PropertyTypeName">Combined Sample and Target Type</prop>
												<prop name="Position">3</prop>
												<prop name="IsDefault">0</prop>
												<obj name="ChannelProp" class="ChannelProperty" version="1">
													<prop name="ChannelIdx">1</prop>
												</obj>
											</obj>
											<obj name="PropertyObject" class="QuantConcProperty" version="4">
												<prop name="PropertyTypeName">Concentration</prop>
												<prop name="Position">3</prop>
												<prop name="IsDefault">1</prop>
												<prop name="Concentration">0</prop>
												<obj name="ChannelProp" class="ChannelProperty" version="1">
													<prop name="ChannelIdx">1</prop>
												</obj>
												<prop name="ReadOnly">1</prop>
											</obj>
											<obj name="PropertyObject" class="QuantCpHighProp" version="4">
												<prop name="PropertyTypeName">Cp High</prop>
												<prop name="Position">3</prop>
												<prop name="IsDefault">1</prop>
												<prop name="CpRangeHigh">0</prop>
												<obj name="ChannelProp" class="ChannelProperty" version="1">
													<prop name="ChannelIdx">1</prop>
												</obj>
												<prop name="ReadOnly">1</prop>
											</obj>
											<obj name="PropertyObject" class="QuantCpLowProp" version="4">
												<prop name="PropertyTypeName">Cp Low</prop>
												<prop name="Position">3</prop>
												<prop name="IsDefault">1</prop>
												<prop name="CpRangeLow">0</prop>
												<obj name="ChannelProp" class="ChannelProperty" version="1">
													<prop name="ChannelIdx">1</prop>
												</obj>
												<prop name="ReadOnly">1</prop>
											</obj>
											<obj name="PropertyObject" class="RQEffProp" version="4">
												<prop name="PropertyTypeName">Efficiency</prop>
												<prop name="Position">3</prop>
												<prop name="IsDefault">1</prop>
												<prop name="Efficiency">2</prop>
												<obj name="ChannelProp" class="ChannelProperty" version="1">
													<prop name="ChannelIdx">1</prop>
												</obj>
											</obj>
											<obj name="PropertyObject" class="ChannelGenotype" version="4">
												<prop name="PropertyTypeName">Melt Geno Genotype</prop>
												<prop name="Position">3</prop>
												<prop name="IsDefault">1</prop>
												<prop name="ReadOnly">1</prop>
												<obj name="ChannelProp" class="ChannelProperty" version="1">
													<prop name="ChannelIdx">1</prop>
												</obj>
											</obj>
											<obj name="PropertyObject" class="GroupChannelTypeProp" version="4">
												<prop name="PropertyTypeName">Melt Geno Sample Type</prop>
												<prop name="Position">3</prop>
												<prop name="IsDefault">0</prop>
												<prop name="GroupSampleType">mstUnknown</prop>
												<obj name="ChannelProp" class="ChannelProperty" version="1">
													<prop name="ChannelIdx">1</prop>
												</obj>
											</obj>
											<obj name="PropertyObject" class="QuantSampleTypeProperty" version="4">
												<prop name="PropertyTypeName">Quantification Sample Type</prop>
												<prop name="Position">3</prop>
												<prop name="IsDefault">0</prop>
												<prop name="SampleType">qsUnknown</prop>
												<obj name="ChannelProp" class="ChannelProperty" version="1">
													<prop name="ChannelIdx">1</prop>
												</obj>
											</obj>
											<obj name="PropertyObject" class="ChannelGenotype" version="4">
												<prop name="PropertyTypeName">Scanning Genotype</prop>
												<prop name="Position">3</prop>
												<prop name="IsDefault">1</prop>
												<prop name="ReadOnly">1</prop>
												<obj name="ChannelProp" class="ChannelProperty" version="1">
													<prop name="ChannelIdx">1</prop>
												</obj>
											</obj>
											<obj name="PropertyObject" class="GroupChannelTypeProp" version="4">
												<prop name="PropertyTypeName">Scanning Sample Type</prop>
												<prop name="Position">3</prop>
												<prop name="IsDefault">0</prop>
												<prop name="GroupSampleType">mstUnknown</prop>
												<obj name="ChannelProp" class="ChannelProperty" version="1">
													<prop name="ChannelIdx">1</prop>
												</obj>
											</obj>
											<obj name="PropertyObject" class="TargetName" version="4">
												<prop name="PropertyTypeName">Target Name</prop>
												<prop name="Position">3</prop>
												<prop name="IsDefault">1</prop>
												<obj name="ChannelProp" class="ChannelProperty" version="1">
													<prop name="ChannelIdx">1</prop>
												</obj>
											</obj>
											<obj name="PropertyObject" class="RQTargetProperty" version="4">
												<prop name="PropertyTypeName">Target Type</prop>
												<prop name="Position">3</prop>
												<prop name="IsDefault">0</prop>
												<prop name="TargetType">dtNone</prop>
												<obj name="ChannelProp" class="ChannelProperty" version="1">
													<prop name="ChannelIdx">1</prop>
												</obj>
											</obj>
										</list>
									</obj>
									<obj name="item" class="PropertyList" version="1">
										<list name="emlist" count="12">
											<obj name="PropertyObject" class="RQSampleTargetProperty" version="4">
												<prop name="PropertyTypeName">Combined Sample and Target Type</prop>
												<prop name="Position">3</prop>
												<prop name="IsDefault">0</prop>
												<obj name="ChannelProp" class="ChannelProperty" version="1">
													<prop name="ChannelIdx">2</prop>
												</obj>
											</obj>
											<obj name="PropertyObject" class="QuantConcProperty" version="4">
												<prop name="PropertyTypeName">Concentration</prop>
												<prop name="Position">3</prop>
												<prop name="IsDefault">1</prop>
												<prop name="Concentration">0</prop>
												<obj name="ChannelProp" class="ChannelProperty" version="1">
													<prop name="ChannelIdx">2</prop>
												</obj>
												<prop name="ReadOnly">1</prop>
											</obj>
											<obj name="PropertyObject" class="QuantCpHighProp" version="4">
												<prop name="PropertyTypeName">Cp High</prop>
												<prop name="Position">3</prop>
												<prop name="IsDefault">1</prop>
												<prop name="CpRangeHigh">0</prop>
												<obj name="ChannelProp" class="ChannelProperty" version="1">
													<prop name="ChannelIdx">2</prop>
												</obj>
												<prop name="ReadOnly">1</prop>
											</obj>
											<obj name="PropertyObject" class="QuantCpLowProp" version="4">
												<prop name="PropertyTypeName">Cp Low</prop>
												<prop name="Position">3</prop>
												<prop name="IsDefault">1</prop>
												<prop name="CpRangeLow">0</prop>
												<obj name="ChannelProp" class="ChannelProperty" version="1">
													<prop name="ChannelIdx">2</prop>
												</obj>
												<prop name="ReadOnly">1</prop>
											</obj>
											<obj name="PropertyObject" class="RQEffProp" version="4">
												<prop name="PropertyTypeName">Efficiency</prop>
												<prop name="Position">3</prop>
												<prop name="IsDefault">1</prop>
												<prop name="Efficiency">2</prop>
												<obj name="ChannelProp" class="ChannelProperty" version="1">
													<prop name="ChannelIdx">2</prop>
												</obj>
											</obj>
											<obj name="PropertyObject" class="ChannelGenotype" version="4">
												<prop name="PropertyTypeName">Melt Geno Genotype</prop>
												<prop name="Position">3</prop>
												<prop name="IsDefault">1</prop>
												<prop name="ReadOnly">1</prop>
												<obj name="ChannelProp" class="ChannelProperty" version="1">
													<prop name="ChannelIdx">2</prop>
												</obj>
											</obj>
											<obj name="PropertyObject" class="GroupChannelTypeProp" version="4">
												<prop name="PropertyTypeName">Melt Geno Sample Type</prop>
												<prop name="Position">3</prop>
												<prop name="IsDefault">0</prop>
												<prop name="GroupSampleType">mstUnknown</prop>
												<obj name="ChannelProp" class="ChannelProperty" version="1">
													<prop name="ChannelIdx">2</prop>
												</obj>
											</obj>
											<obj name="PropertyObject" class="QuantSampleTypeProperty" version="4">
												<prop name="PropertyTypeName">Quantification Sample Type</prop>
												<prop name="Position">3</prop>
												<prop name="IsDefault">0</prop>
												<prop name="SampleType">qsUnknown</prop>
												<obj name="ChannelProp" class="ChannelProperty" version="1">
													<prop name="ChannelIdx">2</prop>
												</obj>
											</obj>
											<obj name="PropertyObject" class="ChannelGenotype" version="4">
												<prop name="PropertyTypeName">Scanning Genotype</prop>
												<prop name="Position">3</prop>
												<prop name="IsDefault">1</prop>
												<prop name="ReadOnly">1</prop>
												<obj name="ChannelProp" class="ChannelProperty" version="1">
													<prop name="ChannelIdx">2</prop>
												</obj>
											</obj>
											<obj name="PropertyObject" class="GroupChannelTypeProp" version="4">
												<prop name="PropertyTypeName">Scanning Sample Type</prop>
												<prop name="Position">3</prop>
												<prop name="IsDefault">0</prop>
												<prop name="GroupSampleType">mstUnknown</prop>
												<obj name="ChannelProp" class="ChannelProperty" version="1">
													<prop name="ChannelIdx">2</prop>
												</obj>
											</obj>
											<obj name="PropertyObject" class="TargetName" version="4">
												<prop name="PropertyTypeName">Target Name</prop>
												<prop name="Position">3</prop>
												<prop name="IsDefault">1</prop>
												<obj name="ChannelProp" class="ChannelProperty" version="1">
													<prop name="ChannelIdx">2</prop>
												</obj>
											</obj>
											<obj name="PropertyObject" class="RQTargetProperty" version="4">
												<prop name="PropertyTypeName">Target Type</prop>
												<prop name="Position">3</prop>
												<prop name="IsDefault">0</prop>
												<prop name="TargetType">dtNone</prop>
												<obj name="ChannelProp" class="ChannelProperty" version="1">
													<prop name="ChannelIdx">2</prop>
												</obj>
											</obj>
										</list>
									</obj>
									<obj name="item" class="PropertyList" version="1">
										<list name="emlist" count="12">
											<obj name="PropertyObject" class="RQSampleTargetProperty" version="4">
												<prop name="PropertyTypeName">Combined Sample and Target Type</prop>
												<prop name="Position">3</prop>
												<prop name="IsDefault">0</prop>
												<obj name="ChannelProp" class="ChannelProperty" version="1">
													<prop name="ChannelIdx">3</prop>
												</obj>
											</obj>
											<obj name="PropertyObject" class="QuantConcProperty" version="4">
												<prop name="PropertyTypeName">Concentration</prop>
												<prop name="Position">3</prop>
												<prop name="IsDefault">1</prop>
												<prop name="Concentration">0</prop>
												<obj name="ChannelProp" class="ChannelProperty" version="1">
													<prop name="ChannelIdx">3</prop>
												</obj>
												<prop name="ReadOnly">1</prop>
											</obj>
											<obj name="PropertyObject" class="QuantCpHighProp" version="4">
												<prop name="PropertyTypeName">Cp High</prop>
												<prop name="Position">3</prop>
												<prop name="IsDefault">1</prop>
												<prop name="CpRangeHigh">0</prop>
												<obj name="ChannelProp" class="ChannelProperty" version="1">
													<prop name="ChannelIdx">3</prop>
												</obj>
												<prop name="ReadOnly">1</prop>
											</obj>
											<obj name="PropertyObject" class="QuantCpLowProp" version="4">
												<prop name="PropertyTypeName">Cp Low</prop>
												<prop name="Position">3</prop>
												<prop name="IsDefault">1</prop>
												<prop name="CpRangeLow">0</prop>
												<obj name="ChannelProp" class="ChannelProperty" version="1">
													<prop name="ChannelIdx">3</prop>
												</obj>
												<prop name="ReadOnly">1</prop>
											</obj>
											<obj name="PropertyObject" class="RQEffProp" version="4">
												<prop name="PropertyTypeName">Efficiency</prop>
												<prop name="Position">3</prop>
												<prop name="IsDefault">1</prop>
												<prop name="Efficiency">2</prop>
												<obj name="ChannelProp" class="ChannelProperty" version="1">
													<prop name="ChannelIdx">3</prop>
												</obj>
											</obj>
											<obj name="PropertyObject" class="ChannelGenotype" version="4">
												<prop name="PropertyTypeName">Melt Geno Genotype</prop>
												<prop name="Position">3</prop>
												<prop name="IsDefault">1</prop>
												<prop name="ReadOnly">1</prop>
												<obj name="ChannelProp" class="ChannelProperty" version="1">
													<prop name="ChannelIdx">3</prop>
												</obj>
											</obj>
											<obj name="PropertyObject" class="GroupChannelTypeProp" version="4">
												<prop name="PropertyTypeName">Melt Geno Sample Type</prop>
												<prop name="Position">3</prop>
												<prop name="IsDefault">0</prop>
												<prop name="GroupSampleType">mstUnknown</prop>
												<obj name="ChannelProp" class="ChannelProperty" version="1">
													<prop name="ChannelIdx">3</prop>
												</obj>
											</obj>
											<obj name="PropertyObject" class="QuantSampleTypeProperty" version="4">
												<prop name="PropertyTypeName">Quantification Sample Type</prop>
												<prop name="Position">3</prop>
												<prop name="IsDefault">0</prop>
												<prop name="SampleType">qsUnknown</prop>
												<obj name="ChannelProp" class="ChannelProperty" version="1">
													<prop name="ChannelIdx">3</prop>
												</obj>
											</obj>
											<obj name="PropertyObject" class="ChannelGenotype" version="4">
												<prop name="PropertyTypeName">Scanning Genotype</prop>
												<prop name="Position">3</prop>
												<prop name="IsDefault">1</prop>
												<prop name="ReadOnly">1</prop>
												<obj name="ChannelProp" class="ChannelProperty" version="1">
													<prop name="ChannelIdx">3</prop>
												</obj>
											</obj>
											<obj name="PropertyObject" class="GroupChannelTypeProp" version="4">
												<prop name="PropertyTypeName">Scanning Sample Type</prop>
												<prop name="Position">3</prop>
												<prop name="IsDefault">0</prop>
												<prop name="GroupSampleType">mstUnknown</prop>
												<obj name="ChannelProp" class="ChannelProperty" version="1">
													<prop name="ChannelIdx">3</prop>
												</obj>
											</obj>
											<obj name="PropertyObject" class="TargetName" version="4">
												<prop name="PropertyTypeName">Target Name</prop>
												<prop name="Position">3</prop>
												<prop name="IsDefault">1</prop>
												<obj name="ChannelProp" class="ChannelProperty" version="1">
													<prop name="ChannelIdx">3</prop>
												</obj>
											</obj>
											<obj name="PropertyObject" class="RQTargetProperty" version="4">
												<prop name="PropertyTypeName">Target Type</prop>
												<prop name="Position">3</prop>
												<prop name="IsDefault">0</prop>
												<prop name="TargetType">dtNone</prop>
												<obj name="ChannelProp" class="ChannelProperty" version="1">
													<prop name="ChannelIdx">3</prop>
												</obj>
											</obj>
										</list>
									</obj>
								</list>
							</obj>
						</obj>
						<prop name="ChannelPropertyCount">4</prop>
						<prop name="ContainerPosition">3</prop>
						<prop name="HasSampleProperties">1</prop>
						<obj name="SampleProperties" class="PropertyList" version="1">
							<list name="emlist" count="14">
								<obj name="PropertyObject" class="SamplePrefColor" version="4">
									<prop name="PropertyTypeName">Color</prop>
									<prop name="Position">3</prop>
									<prop name="IsDefault">0</prop>
									<prop name="Color">clFuchsia</prop>
								</obj>
								<obj name="PropertyObject" class="DominantChannelProp" version="4">
									<prop name="PropertyTypeName">Dominant Channel</prop>
									<prop name="Position">3</prop>
									<prop name="IsDefault">0</prop>
									<prop name="DominantChannel">0</prop>
								</obj>
								<obj name="PropertyObject" class="Genotype" version="4">
									<prop name="PropertyTypeName">EndPt Genotype</prop>
									<prop name="Position">3</prop>
									<prop name="IsDefault">1</prop>
									<prop name="ReadOnly">1</prop>
								</obj>
								<obj name="PropertyObject" class="GroupingSample" version="4">
									<prop name="PropertyTypeName">EndPt Sample Type</prop>
									<prop name="Position">3</prop>
									<prop name="IsDefault">0</prop>
									<prop name="GroupSampleType">mstUnknown</prop>
								</obj>
								<obj name="PropertyObject" class="SamplePrefLineStyle" version="4">
									<prop name="PropertyTypeName">Line Style</prop>
									<prop name="Position">3</prop>
									<prop name="IsDefault">0</prop>
									<prop name="LineStyle">psSolid</prop>
								</obj>
								<obj name="PropertyObject" class="GenSampleEditNotes" version="4">
									<prop name="PropertyTypeName">Notes</prop>
									<prop name="Position">3</prop>
									<prop name="IsDefault">1</prop>
								</obj>
								<obj name="PropertyObject" class="SamplePrefPointStyle" version="4">
									<prop name="PropertyTypeName">Point Style</prop>
									<prop name="Position">3</prop>
									<prop name="IsDefault">0</prop>
									<prop name="PointStyle">psNothing</prop>
								</obj>
								<obj name="PropertyObject" class="GenSampleEditPosition" version="4">
									<prop name="PropertyTypeName">Position</prop>
									<prop name="Position">3</prop>
									<prop name="IsDefault">1</prop>
								</obj>
								<obj name="PropertyObject" class="GenSampleEditReplicate" version="4">
									<prop name="PropertyTypeName">Replicate of</prop>
									<prop name="Position">3</prop>
									<prop name="IsDefault">1</prop>
									<prop name="ReplicateOf">-1</prop>
								</obj>
								<obj name="PropertyObject" class="HTCSampleID" version="4">
									<prop name="PropertyTypeName">Sample ID</prop>
									<prop name="Position">3</prop>
									<prop name="IsDefault">1</prop>
								</obj>
								<obj name="PropertyObject" class="GenSampleEditName" version="4">
									<prop name="PropertyTypeName">Sample Name</prop>
									<prop name="Position">3</prop>
									<prop name="IsDefault">1</prop>
									<prop name="name">Sample 4</prop>
								</obj>
								<obj name="PropertyObject" class="HTCSamplePrepNotes" version="4">
									<prop name="PropertyTypeName">Sample Prep Notes</prop>
									<prop name="Position">3</prop>
									<prop name="IsDefault">1</prop>
								</obj>
								<obj name="PropertyObject" class="GenSampleEditSubset" version="4">
									<prop name="PropertyTypeName">Subsets</prop>
									<prop name="Position">3</prop>
									<prop name="IsDefault">1</prop>
								</obj>
								<obj name="PropertyObject" class="SamplePrefWidth" version="5">
									<prop name="PropertyTypeName">Width</prop>
									<prop name="Position">3</prop>
									<prop name="IsDefault">1</prop>
									<prop name="Width">1</prop>
								</obj>
							</list>
						</obj>
					</obj>
					<obj name="item" class="SamplePropInfo" version="1">
						<obj name="ChannelProperties" class="ChanPropList" version="2">
							<obj name="ChannelProperties" class="EMList" version="1">
								<list name="emlist" count="4">
									<obj name="item" class="PropertyList" version="1">
										<list name="emlist" count="12">
											<obj name="PropertyObject" class="RQSampleTargetProperty" version="4">
												<prop name="PropertyTypeName">Combined Sample and Target Type</prop>
												<prop name="Position">4</prop>
												<prop name="IsDefault">0</prop>
												<obj name="ChannelProp" class="ChannelProperty" version="1">
													<prop name="ChannelIdx">0</prop>
												</obj>
											</obj>
											<obj name="PropertyObject" class="QuantConcProperty" version="4">
												<prop name="PropertyTypeName">Concentration</prop>
												<prop name="Position">4</prop>
												<prop name="IsDefault">1</prop>
												<prop name="Concentration">0</prop>
												<obj name="ChannelProp" class="ChannelProperty" version="1">
													<prop name="ChannelIdx">0</prop>
												</obj>
												<prop name="ReadOnly">1</prop>
											</obj>
											<obj name="PropertyObject" class="QuantCpHighProp" version="4">
												<prop name="PropertyTypeName">Cp High</prop>
												<prop name="Position">4</prop>
												<prop name="IsDefault">1</prop>
												<prop name="CpRangeHigh">0</prop>
												<obj name="ChannelProp" class="ChannelProperty" version="1">
													<prop name="ChannelIdx">0</prop>
												</obj>
												<prop name="ReadOnly">1</prop>
											</obj>
											<obj name="PropertyObject" class="QuantCpLowProp" version="4">
												<prop name="PropertyTypeName">Cp Low</prop>
												<prop name="Position">4</prop>
												<prop name="IsDefault">1</prop>
												<prop name="CpRangeLow">0</prop>
												<obj name="ChannelProp" class="ChannelProperty" version="1">
													<prop name="ChannelIdx">0</prop>
												</obj>
												<prop name="ReadOnly">1</prop>
											</obj>
											<obj name="PropertyObject" class="RQEffProp" version="4">
												<prop name="PropertyTypeName">Efficiency</prop>
												<prop name="Position">4</prop>
												<prop name="IsDefault">1</prop>
												<prop name="Efficiency">2</prop>
												<obj name="ChannelProp" class="ChannelProperty" version="1">
													<prop name="ChannelIdx">0</prop>
												</obj>
											</obj>
											<obj name="PropertyObject" class="ChannelGenotype" version="4">
												<prop name="PropertyTypeName">Melt Geno Genotype</prop>
												<prop name="Position">4</prop>
												<prop name="IsDefault">1</prop>
												<prop name="ReadOnly">1</prop>
												<obj name="ChannelProp" class="ChannelProperty" version="1">
													<prop name="ChannelIdx">0</prop>
												</obj>
											</obj>
											<obj name="PropertyObject" class="GroupChannelTypeProp" version="4">
												<prop name="PropertyTypeName">Melt Geno Sample Type</prop>
												<prop name="Position">4</prop>
												<prop name="IsDefault">0</prop>
												<prop name="GroupSampleType">mstUnknown</prop>
												<obj name="ChannelProp" class="ChannelProperty" version="1">
													<prop name="ChannelIdx">0</prop>
												</obj>
											</obj>
											<obj name="PropertyObject" class="QuantSampleTypeProperty" version="4">
												<prop name="PropertyTypeName">Quantification Sample Type</prop>
												<prop name="Position">4</prop>
												<prop name="IsDefault">0</prop>
												<prop name="SampleType">qsUnknown</prop>
												<obj name="ChannelProp" class="ChannelProperty" version="1">
													<prop name="ChannelIdx">0</prop>
												</obj>
											</obj>
											<obj name="PropertyObject" class="ChannelGenotype" version="4">
												<prop name="PropertyTypeName">Scanning Genotype</prop>
												<prop name="Position">4</prop>
												<prop name="IsDefault">1</prop>
												<prop name="ReadOnly">1</prop>
												<obj name="ChannelProp" class="ChannelProperty" version="1">
													<prop name="ChannelIdx">0</prop>
												</obj>
											</obj>
											<obj name="PropertyObject" class="GroupChannelTypeProp" version="4">
												<prop name="PropertyTypeName">Scanning Sample Type</prop>
												<prop name="Position">4</prop>
												<prop name="IsDefault">0</prop>
												<prop name="GroupSampleType">mstUnknown</prop>
												<obj name="ChannelProp" class="ChannelProperty" version="1">
													<prop name="ChannelIdx">0</prop>
												</obj>
											</obj>
											<obj name="PropertyObject" class="TargetName" version="4">
												<prop name="PropertyTypeName">Target Name</prop>
												<prop name="Position">4</prop>
												<prop name="IsDefault">1</prop>
												<obj name="ChannelProp" class="ChannelProperty" version="1">
													<prop name="ChannelIdx">0</prop>
												</obj>
											</obj>
											<obj name="PropertyObject" class="RQTargetProperty" version="4">
												<prop name="PropertyTypeName">Target Type</prop>
												<prop name="Position">4</prop>
												<prop name="IsDefault">0</prop>
												<prop name="TargetType">dtNone</prop>
												<obj name="ChannelProp" class="ChannelProperty" version="1">
													<prop name="ChannelIdx">0</prop>
												</obj>
											</obj>
										</list>
									</obj>
									<obj name="item" class="PropertyList" version="1">
										<list name="emlist" count="12">
											<obj name="PropertyObject" class="RQSampleTargetProperty" version="4">
												<prop name="PropertyTypeName">Combined Sample and Target Type</prop>
												<prop name="Position">4</prop>
												<prop name="IsDefault">0</prop>
												<obj name="ChannelProp" class="ChannelProperty" version="1">
													<prop name="ChannelIdx">1</prop>
												</obj>
											</obj>
											<obj name="PropertyObject" class="QuantConcProperty" version="4">
												<prop name="PropertyTypeName">Concentration</prop>
												<prop name="Position">4</prop>
												<prop name="IsDefault">1</prop>
												<prop name="Concentration">0</prop>
												<obj name="ChannelProp" class="ChannelProperty" version="1">
													<prop name="ChannelIdx">1</prop>
												</obj>
												<prop name="ReadOnly">1</prop>
											</obj>
											<obj name="PropertyObject" class="QuantCpHighProp" version="4">
												<prop name="PropertyTypeName">Cp High</prop>
												<prop name="Position">4</prop>
												<prop name="IsDefault">1</prop>
												<prop name="CpRangeHigh">0</prop>
												<obj name="ChannelProp" class="ChannelProperty" version="1">
													<prop name="ChannelIdx">1</prop>
												</obj>
												<prop name="ReadOnly">1</prop>
											</obj>
											<obj name="PropertyObject" class="QuantCpLowProp" version="4">
												<prop name="PropertyTypeName">Cp Low</prop>
												<prop name="Position">4</prop>
												<prop name="IsDefault">1</prop>
												<prop name="CpRangeLow">0</prop>
												<obj name="ChannelProp" class="ChannelProperty" version="1">
													<prop name="ChannelIdx">1</prop>
												</obj>
												<prop name="ReadOnly">1</prop>
											</obj>
											<obj name="PropertyObject" class="RQEffProp" version="4">
												<prop name="PropertyTypeName">Efficiency</prop>
												<prop name="Position">4</prop>
												<prop name="IsDefault">1</prop>
												<prop name="Efficiency">2</prop>
												<obj name="ChannelProp" class="ChannelProperty" version="1">
													<prop name="ChannelIdx">1</prop>
												</obj>
											</obj>
											<obj name="PropertyObject" class="ChannelGenotype" version="4">
												<prop name="PropertyTypeName">Melt Geno Genotype</prop>
												<prop name="Position">4</prop>
												<prop name="IsDefault">1</prop>
												<prop name="ReadOnly">1</prop>
												<obj name="ChannelProp" class="ChannelProperty" version="1">
													<prop name="ChannelIdx">1</prop>
												</obj>
											</obj>
											<obj name="PropertyObject" class="GroupChannelTypeProp" version="4">
												<prop name="PropertyTypeName">Melt Geno Sample Type</prop>
												<prop name="Position">4</prop>
												<prop name="IsDefault">0</prop>
												<prop name="GroupSampleType">mstUnknown</prop>
												<obj name="ChannelProp" class="ChannelProperty" version="1">
													<prop name="ChannelIdx">1</prop>
												</obj>
											</obj>
											<obj name="PropertyObject" class="QuantSampleTypeProperty" version="4">
												<prop name="PropertyTypeName">Quantification Sample Type</prop>
												<prop name="Position">4</prop>
												<prop name="IsDefault">0</prop>
												<prop name="SampleType">qsUnknown</prop>
												<obj name="ChannelProp" class="ChannelProperty" version="1">
													<prop name="ChannelIdx">1</prop>
												</obj>
											</obj>
											<obj name="PropertyObject" class="ChannelGenotype" version="4">
												<prop name="PropertyTypeName">Scanning Genotype</prop>
												<prop name="Position">4</prop>
												<prop name="IsDefault">1</prop>
												<prop name="ReadOnly">1</prop>
												<obj name="ChannelProp" class="ChannelProperty" version="1">
													<prop name="ChannelIdx">1</prop>
												</obj>
											</obj>
											<obj name="PropertyObject" class="GroupChannelTypeProp" version="4">
												<prop name="PropertyTypeName">Scanning Sample Type</prop>
												<prop name="Position">4</prop>
												<prop name="IsDefault">0</prop>
												<prop name="GroupSampleType">mstUnknown</prop>
												<obj name="ChannelProp" class="ChannelProperty" version="1">
													<prop name="ChannelIdx">1</prop>
												</obj>
											</obj>
											<obj name="PropertyObject" class="TargetName" version="4">
												<prop name="PropertyTypeName">Target Name</prop>
												<prop name="Position">4</prop>
												<prop name="IsDefault">1</prop>
												<obj name="ChannelProp" class="ChannelProperty" version="1">
													<prop name="ChannelIdx">1</prop>
												</obj>
											</obj>
											<obj name="PropertyObject" class="RQTargetProperty" version="4">
												<prop name="PropertyTypeName">Target Type</prop>
												<prop name="Position">4</prop>
												<prop name="IsDefault">0</prop>
												<prop name="TargetType">dtNone</prop>
												<obj name="ChannelProp" class="ChannelProperty" version="1">
													<prop name="ChannelIdx">1</prop>
												</obj>
											</obj>
										</list>
									</obj>
									<obj name="item" class="PropertyList" version="1">
										<list name="emlist" count="12">
											<obj name="PropertyObject" class="RQSampleTargetProperty" version="4">
												<prop name="PropertyTypeName">Combined Sample and Target Type</prop>
												<prop name="Position">4</prop>
												<prop name="IsDefault">0</prop>
												<obj name="ChannelProp" class="ChannelProperty" version="1">
													<prop name="ChannelIdx">2</prop>
												</obj>
											</obj>
											<obj name="PropertyObject" class="QuantConcProperty" version="4">
												<prop name="PropertyTypeName">Concentration</prop>
												<prop name="Position">4</prop>
												<prop name="IsDefault">1</prop>
												<prop name="Concentration">0</prop>
												<obj name="ChannelProp" class="ChannelProperty" version="1">
													<prop name="ChannelIdx">2</prop>
												</obj>
												<prop name="ReadOnly">1</prop>
											</obj>
											<obj name="PropertyObject" class="QuantCpHighProp" version="4">
												<prop name="PropertyTypeName">Cp High</prop>
												<prop name="Position">4</prop>
												<prop name="IsDefault">1</prop>
												<prop name="CpRangeHigh">0</prop>
												<obj name="ChannelProp" class="ChannelProperty" version="1">
													<prop name="ChannelIdx">2</prop>
												</obj>
												<prop name="ReadOnly">1</prop>
											</obj>
											<obj name="PropertyObject" class="QuantCpLowProp" version="4">
												<prop name="PropertyTypeName">Cp Low</prop>
												<prop name="Position">4</prop>
												<prop name="IsDefault">1</prop>
												<prop name="CpRangeLow">0</prop>
												<obj name="ChannelProp" class="ChannelProperty" version="1">
													<prop name="ChannelIdx">2</prop>
												</obj>
												<prop name="ReadOnly">1</prop>
											</obj>
											<obj name="PropertyObject" class="RQEffProp" version="4">
												<prop name="PropertyTypeName">Efficiency</prop>
												<prop name="Position">4</prop>
												<prop name="IsDefault">1</prop>
												<prop name="Efficiency">2</prop>
												<obj name="ChannelProp" class="ChannelProperty" version="1">
													<prop name="ChannelIdx">2</prop>
												</obj>
											</obj>
											<obj name="PropertyObject" class="ChannelGenotype" version="4">
												<prop name="PropertyTypeName">Melt Geno Genotype</prop>
												<prop name="Position">4</prop>
												<prop name="IsDefault">1</prop>
												<prop name="ReadOnly">1</prop>
												<obj name="ChannelProp" class="ChannelProperty" version="1">
													<prop name="ChannelIdx">2</prop>
												</obj>
											</obj>
											<obj name="PropertyObject" class="GroupChannelTypeProp" version="4">
												<prop name="PropertyTypeName">Melt Geno Sample Type</prop>
												<prop name="Position">4</prop>
												<prop name="IsDefault">0</prop>
												<prop name="GroupSampleType">mstUnknown</prop>
												<obj name="ChannelProp" class="ChannelProperty" version="1">
													<prop name="ChannelIdx">2</prop>
												</obj>
											</obj>
											<obj name="PropertyObject" class="QuantSampleTypeProperty" version="4">
												<prop name="PropertyTypeName">Quantification Sample Type</prop>
												<prop name="Position">4</prop>
												<prop name="IsDefault">0</prop>
												<prop name="SampleType">qsUnknown</prop>
												<obj name="ChannelProp" class="ChannelProperty" version="1">
													<prop name="ChannelIdx">2</prop>
												</obj>
											</obj>
											<obj name="PropertyObject" class="ChannelGenotype" version="4">
												<prop name="PropertyTypeName">Scanning Genotype</prop>
												<prop name="Position">4</prop>
												<prop name="IsDefault">1</prop>
												<prop name="ReadOnly">1</prop>
												<obj name="ChannelProp" class="ChannelProperty" version="1">
													<prop name="ChannelIdx">2</prop>
												</obj>
											</obj>
											<obj name="PropertyObject" class="GroupChannelTypeProp" version="4">
												<prop name="PropertyTypeName">Scanning Sample Type</prop>
												<prop name="Position">4</prop>
												<prop name="IsDefault">0</prop>
												<prop name="GroupSampleType">mstUnknown</prop>
												<obj name="ChannelProp" class="ChannelProperty" version="1">
													<prop name="ChannelIdx">2</prop>
												</obj>
											</obj>
											<obj name="PropertyObject" class="TargetName" version="4">
												<prop name="PropertyTypeName">Target Name</prop>
												<prop name="Position">4</prop>
												<prop name="IsDefault">1</prop>
												<obj name="ChannelProp" class="ChannelProperty" version="1">
													<prop name="ChannelIdx">2</prop>
												</obj>
											</obj>
											<obj name="PropertyObject" class="RQTargetProperty" version="4">
												<prop name="PropertyTypeName">Target Type</prop>
												<prop name="Position">4</prop>
												<prop name="IsDefault">0</prop>
												<prop name="TargetType">dtNone</prop>
												<obj name="ChannelProp" class="ChannelProperty" version="1">
													<prop name="ChannelIdx">2</prop>
												</obj>
											</obj>
										</list>
									</obj>
									<obj name="item" class="PropertyList" version="1">
										<list name="emlist" count="12">
											<obj name="PropertyObject" class="RQSampleTargetProperty" version="4">
												<prop name="PropertyTypeName">Combined Sample and Target Type</prop>
												<prop name="Position">4</prop>
												<prop name="IsDefault">0</prop>
												<obj name="ChannelProp" class="ChannelProperty" version="1">
													<prop name="ChannelIdx">3</prop>
												</obj>
											</obj>
											<obj name="PropertyObject" class="QuantConcProperty" version="4">
												<prop name="PropertyTypeName">Concentration</prop>
												<prop name="Position">4</prop>
												<prop name="IsDefault">1</prop>
												<prop name="Concentration">0</prop>
												<obj name="ChannelProp" class="ChannelProperty" version="1">
													<prop name="ChannelIdx">3</prop>
												</obj>
												<prop name="ReadOnly">1</prop>
											</obj>
											<obj name="PropertyObject" class="QuantCpHighProp" version="4">
												<prop name="PropertyTypeName">Cp High</prop>
												<prop name="Position">4</prop>
												<prop name="IsDefault">1</prop>
												<prop name="CpRangeHigh">0</prop>
												<obj name="ChannelProp" class="ChannelProperty" version="1">
													<prop name="ChannelIdx">3</prop>
												</obj>
												<prop name="ReadOnly">1</prop>
											</obj>
											<obj name="PropertyObject" class="QuantCpLowProp" version="4">
												<prop name="PropertyTypeName">Cp Low</prop>
												<prop name="Position">4</prop>
												<prop name="IsDefault">1</prop>
												<prop name="CpRangeLow">0</prop>
												<obj name="ChannelProp" class="ChannelProperty" version="1">
													<prop name="ChannelIdx">3</prop>
												</obj>
												<prop name="ReadOnly">1</prop>
											</obj>
											<obj name="PropertyObject" class="RQEffProp" version="4">
												<prop name="PropertyTypeName">Efficiency</prop>
												<prop name="Position">4</prop>
												<prop name="IsDefault">1</prop>
												<prop name="Efficiency">2</prop>
												<obj name="ChannelProp" class="ChannelProperty" version="1">
													<prop name="ChannelIdx">3</prop>
												</obj>
											</obj>
											<obj name="PropertyObject" class="ChannelGenotype" version="4">
												<prop name="PropertyTypeName">Melt Geno Genotype</prop>
												<prop name="Position">4</prop>
												<prop name="IsDefault">1</prop>
												<prop name="ReadOnly">1</prop>
												<obj name="ChannelProp" class="ChannelProperty" version="1">
													<prop name="ChannelIdx">3</prop>
												</obj>
											</obj>
											<obj name="PropertyObject" class="GroupChannelTypeProp" version="4">
												<prop name="PropertyTypeName">Melt Geno Sample Type</prop>
												<prop name="Position">4</prop>
												<prop name="IsDefault">0</prop>
												<prop name="GroupSampleType">mstUnknown</prop>
												<obj name="ChannelProp" class="ChannelProperty" version="1">
													<prop name="ChannelIdx">3</prop>
												</obj>
											</obj>
											<obj name="PropertyObject" class="QuantSampleTypeProperty" version="4">
												<prop name="PropertyTypeName">Quantification Sample Type</prop>
												<prop name="Position">4</prop>
												<prop name="IsDefault">0</prop>
												<prop name="SampleType">qsUnknown</prop>
												<obj name="ChannelProp" class="ChannelProperty" version="1">
													<prop name="ChannelIdx">3</prop>
												</obj>
											</obj>
											<obj name="PropertyObject" class="ChannelGenotype" version="4">
												<prop name="PropertyTypeName">Scanning Genotype</prop>
												<prop name="Position">4</prop>
												<prop name="IsDefault">1</prop>
												<prop name="ReadOnly">1</prop>
												<obj name="ChannelProp" class="ChannelProperty" version="1">
													<prop name="ChannelIdx">3</prop>
												</obj>
											</obj>
											<obj name="PropertyObject" class="GroupChannelTypeProp" version="4">
												<prop name="PropertyTypeName">Scanning Sample Type</prop>
												<prop name="Position">4</prop>
												<prop name="IsDefault">0</prop>
												<prop name="GroupSampleType">mstUnknown</prop>
												<obj name="ChannelProp" class="ChannelProperty" version="1">
													<prop name="ChannelIdx">3</prop>
												</obj>
											</obj>
											<obj name="PropertyObject" class="TargetName" version="4">
												<prop name="PropertyTypeName">Target Name</prop>
												<prop name="Position">4</prop>
												<prop name="IsDefault">1</prop>
												<obj name="ChannelProp" class="ChannelProperty" version="1">
													<prop name="ChannelIdx">3</prop>
												</obj>
											</obj>
											<obj name="PropertyObject" class="RQTargetProperty" version="4">
												<prop name="PropertyTypeName">Target Type</prop>
												<prop name="Position">4</prop>
												<prop name="IsDefault">0</prop>
												<prop name="TargetType">dtNone</prop>
												<obj name="ChannelProp" class="ChannelProperty" version="1">
													<prop name="ChannelIdx">3</prop>
												</obj>
											</obj>
										</list>
									</obj>
								</list>
							</obj>
						</obj>
						<prop name="ChannelPropertyCount">4</prop>
						<prop name="ContainerPosition">4</prop>
						<prop name="HasSampleProperties">1</prop>
						<obj name="SampleProperties" class="PropertyList" version="1">
							<list name="emlist" count="14">
								<obj name="PropertyObject" class="SamplePrefColor" version="4">
									<prop name="PropertyTypeName">Color</prop>
									<prop name="Position">4</prop>
									<prop name="IsDefault">0</prop>
									<prop name="Color">clGray</prop>
								</obj>
								<obj name="PropertyObject" class="DominantChannelProp" version="4">
									<prop name="PropertyTypeName">Dominant Channel</prop>
									<prop name="Position">4</prop>
									<prop name="IsDefault">0</prop>
									<prop name="DominantChannel">0</prop>
								</obj>
								<obj name="PropertyObject" class="Genotype" version="4">
									<prop name="PropertyTypeName">EndPt Genotype</prop>
									<prop name="Position">4</prop>
									<prop name="IsDefault">1</prop>
									<prop name="ReadOnly">1</prop>
								</obj>
								<obj name="PropertyObject" class="GroupingSample" version="4">
									<prop name="PropertyTypeName">EndPt Sample Type</prop>
									<prop name="Position">4</prop>
									<prop name="IsDefault">0</prop>
									<prop name="GroupSampleType">mstUnknown</prop>
								</obj>
								<obj name="PropertyObject" class="SamplePrefLineStyle" version="4">
									<prop name="PropertyTypeName">Line Style</prop>
									<prop name="Position">4</prop>
									<prop name="IsDefault">0</prop>
									<prop name="LineStyle">psSolid</prop>
								</obj>
								<obj name="PropertyObject" class="GenSampleEditNotes" version="4">
									<prop name="PropertyTypeName">Notes</prop>
									<prop name="Position">4</prop>
									<prop name="IsDefault">1</prop>
								</obj>
								<obj name="PropertyObject" class="SamplePrefPointStyle" version="4">
									<prop name="PropertyTypeName">Point Style</prop>
									<prop name="Position">4</prop>
									<prop name="IsDefault">0</prop>
									<prop name="PointStyle">psNothing</prop>
								</obj>
								<obj name="PropertyObject" class="GenSampleEditPosition" version="4">
									<prop name="PropertyTypeName">Position</prop>
									<prop name="Position">4</prop>
									<prop name="IsDefault">1</prop>
								</obj>
								<obj name="PropertyObject" class="GenSampleEditReplicate" version="4">
									<prop name="PropertyTypeName">Replicate of</prop>
									<prop name="Position">4</prop>
									<prop name="IsDefault">1</prop>
									<prop name="ReplicateOf">-1</prop>
								</obj>
								<obj name="PropertyObject" class="HTCSampleID" version="4">
									<prop name="PropertyTypeName">Sample ID</prop>
									<prop name="Position">4</prop>
									<prop name="IsDefault">1</prop>
								</obj>
								<obj name="PropertyObject" class="GenSampleEditName" version="4">
									<prop name="PropertyTypeName">Sample Name</prop>
									<prop name="Position">4</prop>
									<prop name="IsDefault">1</prop>
									<prop name="name">Sample 5</prop>
								</obj>
								<obj name="PropertyObject" class="HTCSamplePrepNotes" version="4">
									<prop name="PropertyTypeName">Sample Prep Notes</prop>
									<prop name="Position">4</prop>
									<prop name="IsDefault">1</prop>
								</obj>
								<obj name="PropertyObject" class="GenSampleEditSubset" version="4">
									<prop name="PropertyTypeName">Subsets</prop>
									<prop name="Position">4</prop>
									<prop name="IsDefault">1</prop>
								</obj>
								<obj name="PropertyObject" class="SamplePrefWidth" version="5">
									<prop name="PropertyTypeName">Width</prop>
									<prop name="Position">4</prop>
									<prop name="IsDefault">1</prop>
									<prop name="Width">1</prop>
								</obj>
							</list>
						</obj>
					</obj>
					<obj name="item" class="SamplePropInfo" version="1">
						<obj name="ChannelProperties" class="ChanPropList" version="2">
							<obj name="ChannelProperties" class="EMList" version="1">
								<list name="emlist" count="4">
									<obj name="item" class="PropertyList" version="1">
										<list name="emlist" count="12">
											<obj name="PropertyObject" class="RQSampleTargetProperty" version="4">
												<prop name="PropertyTypeName">Combined Sample and Target Type</prop>
												<prop name="Position">5</prop>
												<prop name="IsDefault">0</prop>
												<obj name="ChannelProp" class="ChannelProperty" version="1">
													<prop name="ChannelIdx">0</prop>
												</obj>
											</obj>
											<obj name="PropertyObject" class="QuantConcProperty" version="4">
												<prop name="PropertyTypeName">Concentration</prop>
												<prop name="Position">5</prop>
												<prop name="IsDefault">1</prop>
												<prop name="Concentration">0</prop>
												<obj name="ChannelProp" class="ChannelProperty" version="1">
													<prop name="ChannelIdx">0</prop>
												</obj>
												<prop name="ReadOnly">1</prop>
											</obj>
											<obj name="PropertyObject" class="QuantCpHighProp" version="4">
												<prop name="PropertyTypeName">Cp High</prop>
												<prop name="Position">5</prop>
												<prop name="IsDefault">1</prop>
												<prop name="CpRangeHigh">0</prop>
												<obj name="ChannelProp" class="ChannelProperty" version="1">
													<prop name="ChannelIdx">0</prop>
												</obj>
												<prop name="ReadOnly">1</prop>
											</obj>
											<obj name="PropertyObject" class="QuantCpLowProp" version="4">
												<prop name="PropertyTypeName">Cp Low</prop>
												<prop name="Position">5</prop>
												<prop name="IsDefault">1</prop>
												<prop name="CpRangeLow">0</prop>
												<obj name="ChannelProp" class="ChannelProperty" version="1">
													<prop name="ChannelIdx">0</prop>
												</obj>
												<prop name="ReadOnly">1</prop>
											</obj>
											<obj name="PropertyObject" class="RQEffProp" version="4">
												<prop name="PropertyTypeName">Efficiency</prop>
												<prop name="Position">5</prop>
												<prop name="IsDefault">1</prop>
												<prop name="Efficiency">2</prop>
												<obj name="ChannelProp" class="ChannelProperty" version="1">
													<prop name="ChannelIdx">0</prop>
												</obj>
											</obj>
											<obj name="PropertyObject" class="ChannelGenotype" version="4">
												<prop name="PropertyTypeName">Melt Geno Genotype</prop>
												<prop name="Position">5</prop>
												<prop name="IsDefault">1</prop>
												<prop name="ReadOnly">1</prop>
												<obj name="ChannelProp" class="ChannelProperty" version="1">
													<prop name="ChannelIdx">0</prop>
												</obj>
											</obj>
											<obj name="PropertyObject" class="GroupChannelTypeProp" version="4">
												<prop name="PropertyTypeName">Melt Geno Sample Type</prop>
												<prop name="Position">5</prop>
												<prop name="IsDefault">0</prop>
												<prop name="GroupSampleType">mstUnknown</prop>
												<obj name="ChannelProp" class="ChannelProperty" version="1">
													<prop name="ChannelIdx">0</prop>
												</obj>
											</obj>
											<obj name="PropertyObject" class="QuantSampleTypeProperty" version="4">
												<prop name="PropertyTypeName">Quantification Sample Type</prop>
												<prop name="Position">5</prop>
												<prop name="IsDefault">0</prop>
												<prop name="SampleType">qsUnknown</prop>
												<obj name="ChannelProp" class="ChannelProperty" version="1">
													<prop name="ChannelIdx">0</prop>
												</obj>
											</obj>
											<obj name="PropertyObject" class="ChannelGenotype" version="4">
												<prop name="PropertyTypeName">Scanning Genotype</prop>
												<prop name="Position">5</prop>
												<prop name="IsDefault">1</prop>
												<prop name="ReadOnly">1</prop>
												<obj name="ChannelProp" class="ChannelProperty" version="1">
													<prop name="ChannelIdx">0</prop>
												</obj>
											</obj>
											<obj name="PropertyObject" class="GroupChannelTypeProp" version="4">
												<prop name="PropertyTypeName">Scanning Sample Type</prop>
												<prop name="Position">5</prop>
												<prop name="IsDefault">0</prop>
												<prop name="GroupSampleType">mstUnknown</prop>
												<obj name="ChannelProp" class="ChannelProperty" version="1">
													<prop name="ChannelIdx">0</prop>
												</obj>
											</obj>
											<obj name="PropertyObject" class="TargetName" version="4">
												<prop name="PropertyTypeName">Target Name</prop>
												<prop name="Position">5</prop>
												<prop name="IsDefault">1</prop>
												<obj name="ChannelProp" class="ChannelProperty" version="1">
													<prop name="ChannelIdx">0</prop>
												</obj>
											</obj>
											<obj name="PropertyObject" class="RQTargetProperty" version="4">
												<prop name="PropertyTypeName">Target Type</prop>
												<prop name="Position">5</prop>
												<prop name="IsDefault">0</prop>
												<prop name="TargetType">dtNone</prop>
												<obj name="ChannelProp" class="ChannelProperty" version="1">
													<prop name="ChannelIdx">0</prop>
												</obj>
											</obj>
										</list>
									</obj>
									<obj name="item" class="PropertyList" version="1">
										<list name="emlist" count="12">
											<obj name="PropertyObject" class="RQSampleTargetProperty" version="4">
												<prop name="PropertyTypeName">Combined Sample and Target Type</prop>
												<prop name="Position">5</prop>
												<prop name="IsDefault">0</prop>
												<obj name="ChannelProp" class="ChannelProperty" version="1">
													<prop name="ChannelIdx">1</prop>
												</obj>
											</obj>
											<obj name="PropertyObject" class="QuantConcProperty" version="4">
												<prop name="PropertyTypeName">Concentration</prop>
												<prop name="Position">5</prop>
												<prop name="IsDefault">1</prop>
												<prop name="Concentration">0</prop>
												<obj name="ChannelProp" class="ChannelProperty" version="1">
													<prop name="ChannelIdx">1</prop>
												</obj>
												<prop name="ReadOnly">1</prop>
											</obj>
											<obj name="PropertyObject" class="QuantCpHighProp" version="4">
												<prop name="PropertyTypeName">Cp High</prop>
												<prop name="Position">5</prop>
												<prop name="IsDefault">1</prop>
												<prop name="CpRangeHigh">0</prop>
												<obj name="ChannelProp" class="ChannelProperty" version="1">
													<prop name="ChannelIdx">1</prop>
												</obj>
												<prop name="ReadOnly">1</prop>
											</obj>
											<obj name="PropertyObject" class="QuantCpLowProp" version="4">
												<prop name="PropertyTypeName">Cp Low</prop>
												<prop name="Position">5</prop>
												<prop name="IsDefault">1</prop>
												<prop name="CpRangeLow">0</prop>
												<obj name="ChannelProp" class="ChannelProperty" version="1">
													<prop name="ChannelIdx">1</prop>
												</obj>
												<prop name="ReadOnly">1</prop>
											</obj>
											<obj name="PropertyObject" class="RQEffProp" version="4">
												<prop name="PropertyTypeName">Efficiency</prop>
												<prop name="Position">5</prop>
												<prop name="IsDefault">1</prop>
												<prop name="Efficiency">2</prop>
												<obj name="ChannelProp" class="ChannelProperty" version="1">
													<prop name="ChannelIdx">1</prop>
												</obj>
											</obj>
											<obj name="PropertyObject" class="ChannelGenotype" version="4">
												<prop name="PropertyTypeName">Melt Geno Genotype</prop>
												<prop name="Position">5</prop>
												<prop name="IsDefault">1</prop>
												<prop name="ReadOnly">1</prop>
												<obj name="ChannelProp" class="ChannelProperty" version="1">
													<prop name="ChannelIdx">1</prop>
												</obj>
											</obj>
											<obj name="PropertyObject" class="GroupChannelTypeProp" version="4">
												<prop name="PropertyTypeName">Melt Geno Sample Type</prop>
												<prop name="Position">5</prop>
												<prop name="IsDefault">0</prop>
												<prop name="GroupSampleType">mstUnknown</prop>
												<obj name="ChannelProp" class="ChannelProperty" version="1">
													<prop name="ChannelIdx">1</prop>
												</obj>
											</obj>
											<obj name="PropertyObject" class="QuantSampleTypeProperty" version="4">
												<prop name="PropertyTypeName">Quantification Sample Type</prop>
												<prop name="Position">5</prop>
												<prop name="IsDefault">0</prop>
												<prop name="SampleType">qsUnknown</prop>
												<obj name="ChannelProp" class="ChannelProperty" version="1">
													<prop name="ChannelIdx">1</prop>
												</obj>
											</obj>
											<obj name="PropertyObject" class="ChannelGenotype" version="4">
												<prop name="PropertyTypeName">Scanning Genotype</prop>
												<prop name="Position">5</prop>
												<prop name="IsDefault">1</prop>
												<prop name="ReadOnly">1</prop>
												<obj name="ChannelProp" class="ChannelProperty" version="1">
													<prop name="ChannelIdx">1</prop>
												</obj>
											</obj>
											<obj name="PropertyObject" class="GroupChannelTypeProp" version="4">
												<prop name="PropertyTypeName">Scanning Sample Type</prop>
												<prop name="Position">5</prop>
												<prop name="IsDefault">0</prop>
												<prop name="GroupSampleType">mstUnknown</prop>
												<obj name="ChannelProp" class="ChannelProperty" version="1">
													<prop name="ChannelIdx">1</prop>
												</obj>
											</obj>
											<obj name="PropertyObject" class="TargetName" version="4">
												<prop name="PropertyTypeName">Target Name</prop>
												<prop name="Position">5</prop>
												<prop name="IsDefault">1</prop>
												<obj name="ChannelProp" class="ChannelProperty" version="1">
													<prop name="ChannelIdx">1</prop>
												</obj>
											</obj>
											<obj name="PropertyObject" class="RQTargetProperty" version="4">
												<prop name="PropertyTypeName">Target Type</prop>
												<prop name="Position">5</prop>
												<prop name="IsDefault">0</prop>
												<prop name="TargetType">dtNone</prop>
												<obj name="ChannelProp" class="ChannelProperty" version="1">
													<prop name="ChannelIdx">1</prop>
												</obj>
											</obj>
										</list>
									</obj>
									<obj name="item" class="PropertyList" version="1">
										<list name="emlist" count="12">
											<obj name="PropertyObject" class="RQSampleTargetProperty" version="4">
												<prop name="PropertyTypeName">Combined Sample and Target Type</prop>
												<prop name="Position">5</prop>
												<prop name="IsDefault">0</prop>
												<obj name="ChannelProp" class="ChannelProperty" version="1">
													<prop name="ChannelIdx">2</prop>
												</obj>
											</obj>
											<obj name="PropertyObject" class="QuantConcProperty" version="4">
												<prop name="PropertyTypeName">Concentration</prop>
												<prop name="Position">5</prop>
												<prop name="IsDefault">1</prop>
												<prop name="Concentration">0</prop>
												<obj name="ChannelProp" class="ChannelProperty" version="1">
													<prop name="ChannelIdx">2</prop>
												</obj>
												<prop name="ReadOnly">1</prop>
											</obj>
											<obj name="PropertyObject" class="QuantCpHighProp" version="4">
												<prop name="PropertyTypeName">Cp High</prop>
												<prop name="Position">5</prop>
												<prop name="IsDefault">1</prop>
												<prop name="CpRangeHigh">0</prop>
												<obj name="ChannelProp" class="ChannelProperty" version="1">
													<prop name="ChannelIdx">2</prop>
												</obj>
												<prop name="ReadOnly">1</prop>
											</obj>
											<obj name="PropertyObject" class="QuantCpLowProp" version="4">
												<prop name="PropertyTypeName">Cp Low</prop>
												<prop name="Position">5</prop>
												<prop name="IsDefault">1</prop>
												<prop name="CpRangeLow">0</prop>
												<obj name="ChannelProp" class="ChannelProperty" version="1">
													<prop name="ChannelIdx">2</prop>
												</obj>
												<prop name="ReadOnly">1</prop>
											</obj>
											<obj name="PropertyObject" class="RQEffProp" version="4">
												<prop name="PropertyTypeName">Efficiency</prop>
												<prop name="Position">5</prop>
												<prop name="IsDefault">1</prop>
												<prop name="Efficiency">2</prop>
												<obj name="ChannelProp" class="ChannelProperty" version="1">
													<prop name="ChannelIdx">2</prop>
												</obj>
											</obj>
											<obj name="PropertyObject" class="ChannelGenotype" version="4">
												<prop name="PropertyTypeName">Melt Geno Genotype</prop>
												<prop name="Position">5</prop>
												<prop name="IsDefault">1</prop>
												<prop name="ReadOnly">1</prop>
												<obj name="ChannelProp" class="ChannelProperty" version="1">
													<prop name="ChannelIdx">2</prop>
												</obj>
											</obj>
											<obj name="PropertyObject" class="GroupChannelTypeProp" version="4">
												<prop name="PropertyTypeName">Melt Geno Sample Type</prop>
												<prop name="Position">5</prop>
												<prop name="IsDefault">0</prop>
												<prop name="GroupSampleType">mstUnknown</prop>
												<obj name="ChannelProp" class="ChannelProperty" version="1">
													<prop name="ChannelIdx">2</prop>
												</obj>
											</obj>
											<obj name="PropertyObject" class="QuantSampleTypeProperty" version="4">
												<prop name="PropertyTypeName">Quantification Sample Type</prop>
												<prop name="Position">5</prop>
												<prop name="IsDefault">0</prop>
												<prop name="SampleType">qsUnknown</prop>
												<obj name="ChannelProp" class="ChannelProperty" version="1">
													<prop name="ChannelIdx">2</prop>
												</obj>
											</obj>
											<obj name="PropertyObject" class="ChannelGenotype" version="4">
												<prop name="PropertyTypeName">Scanning Genotype</prop>
												<prop name="Position">5</prop>
												<prop name="IsDefault">1</prop>
												<prop name="ReadOnly">1</prop>
												<obj name="ChannelProp" class="ChannelProperty" version="1">
													<prop name="ChannelIdx">2</prop>
												</obj>
											</obj>
											<obj name="PropertyObject" class="GroupChannelTypeProp" version="4">
												<prop name="PropertyTypeName">Scanning Sample Type</prop>
												<prop name="Position">5</prop>
												<prop name="IsDefault">0</prop>
												<prop name="GroupSampleType">mstUnknown</prop>
												<obj name="ChannelProp" class="ChannelProperty" version="1">
													<prop name="ChannelIdx">2</prop>
												</obj>
											</obj>
											<obj name="PropertyObject" class="TargetName" version="4">
												<prop name="PropertyTypeName">Target Name</prop>
												<prop name="Position">5</prop>
												<prop name="IsDefault">1</prop>
												<obj name="ChannelProp" class="ChannelProperty" version="1">
													<prop name="ChannelIdx">2</prop>
												</obj>
											</obj>
											<obj name="PropertyObject" class="RQTargetProperty" version="4">
												<prop name="PropertyTypeName">Target Type</prop>
												<prop name="Position">5</prop>
												<prop name="IsDefault">0</prop>
												<prop name="TargetType">dtNone</prop>
												<obj name="ChannelProp" class="ChannelProperty" version="1">
													<prop name="ChannelIdx">2</prop>
												</obj>
											</obj>
										</list>
									</obj>
									<obj name="item" class="PropertyList" version="1">
										<list name="emlist" count="12">
											<obj name="PropertyObject" class="RQSampleTargetProperty" version="4">
												<prop name="PropertyTypeName">Combined Sample and Target Type</prop>
												<prop name="Position">5</prop>
												<prop name="IsDefault">0</prop>
												<obj name="ChannelProp" class="ChannelProperty" version="1">
													<prop name="ChannelIdx">3</prop>
												</obj>
											</obj>
											<obj name="PropertyObject" class="QuantConcProperty" version="4">
												<prop name="PropertyTypeName">Concentration</prop>
												<prop name="Position">5</prop>
												<prop name="IsDefault">1</prop>
												<prop name="Concentration">0</prop>
												<obj name="ChannelProp" class="ChannelProperty" version="1">
													<prop name="ChannelIdx">3</prop>
												</obj>
												<prop name="ReadOnly">1</prop>
											</obj>
											<obj name="PropertyObject" class="QuantCpHighProp" version="4">
												<prop name="PropertyTypeName">Cp High</prop>
												<prop name="Position">5</prop>
												<prop name="IsDefault">1</prop>
												<prop name="CpRangeHigh">0</prop>
												<obj name="ChannelProp" class="ChannelProperty" version="1">
													<prop name="ChannelIdx">3</prop>
												</obj>
												<prop name="ReadOnly">1</prop>
											</obj>
											<obj name="PropertyObject" class="QuantCpLowProp" version="4">
												<prop name="PropertyTypeName">Cp Low</prop>
												<prop name="Position">5</prop>
												<prop name="IsDefault">1</prop>
												<prop name="CpRangeLow">0</prop>
												<obj name="ChannelProp" class="ChannelProperty" version="1">
													<prop name="ChannelIdx">3</prop>
												</obj>
												<prop name="ReadOnly">1</prop>
											</obj>
											<obj name="PropertyObject" class="RQEffProp" version="4">
												<prop name="PropertyTypeName">Efficiency</prop>
												<prop name="Position">5</prop>
												<prop name="IsDefault">1</prop>
												<prop name="Efficiency">2</prop>
												<obj name="ChannelProp" class="ChannelProperty" version="1">
													<prop name="ChannelIdx">3</prop>
												</obj>
											</obj>
											<obj name="PropertyObject" class="ChannelGenotype" version="4">
												<prop name="PropertyTypeName">Melt Geno Genotype</prop>
												<prop name="Position">5</prop>
												<prop name="IsDefault">1</prop>
												<prop name="ReadOnly">1</prop>
												<obj name="ChannelProp" class="ChannelProperty" version="1">
													<prop name="ChannelIdx">3</prop>
												</obj>
											</obj>
											<obj name="PropertyObject" class="GroupChannelTypeProp" version="4">
												<prop name="PropertyTypeName">Melt Geno Sample Type</prop>
												<prop name="Position">5</prop>
												<prop name="IsDefault">0</prop>
												<prop name="GroupSampleType">mstUnknown</prop>
												<obj name="ChannelProp" class="ChannelProperty" version="1">
													<prop name="ChannelIdx">3</prop>
												</obj>
											</obj>
											<obj name="PropertyObject" class="QuantSampleTypeProperty" version="4">
												<prop name="PropertyTypeName">Quantification Sample Type</prop>
												<prop name="Position">5</prop>
												<prop name="IsDefault">0</prop>
												<prop name="SampleType">qsUnknown</prop>
												<obj name="ChannelProp" class="ChannelProperty" version="1">
													<prop name="ChannelIdx">3</prop>
												</obj>
											</obj>
											<obj name="PropertyObject" class="ChannelGenotype" version="4">
												<prop name="PropertyTypeName">Scanning Genotype</prop>
												<prop name="Position">5</prop>
												<prop name="IsDefault">1</prop>
												<prop name="ReadOnly">1</prop>
												<obj name="ChannelProp" class="ChannelProperty" version="1">
													<prop name="ChannelIdx">3</prop>
												</obj>
											</obj>
											<obj name="PropertyObject" class="GroupChannelTypeProp" version="4">
												<prop name="PropertyTypeName">Scanning Sample Type</prop>
												<prop name="Position">5</prop>
												<prop name="IsDefault">0</prop>
												<prop name="GroupSampleType">mstUnknown</prop>
												<obj name="ChannelProp" class="ChannelProperty" version="1">
[truncated: 2,475,174 more chars]
