# Supplementary material for: Unique sperm haplotypes are associated with phenotypically different sperm subpopulations in Astyanax fish
Source: BMC Biol. 2018 Jul 5;16:72. doi: 10.1186/s12915-018-0538-z (PMC6032774; doi:10.1186/s12915-018-0538-z)
Supplement: Supplementary file 8 — Original data. Each subfolder has two ixo files output by the Roche LightCycler480. The two files cover qPCR results for oca2 and mc1r. Subfolder names end in 1, 2, or 3, denoting which subpopulation of sperm was analyzed. (ZIP 10643 kb) [file 12915_2018_538_MOESM8_ESM.zip › FishB'P2/May 24 2016 SpermPop B'P2 FACS PEP PLATE 0040 mc1r RK.ixo]

<objectstream signature="IXOS" version="1">
	<obj name="root" class="HTCExperiment" version="5">
		<prop name="name">May 24 2016 SpermPop B&apos;P2 FACS PEP PLATE 0040 mc1r RK</prop>
		<prop name="UID">3E221D33BC6A41B3950617DAD99CCAD3</prop>
		<prop name="OwnerUID">C6C05626183A45218341EE89EA1A5F2A</prop>
		<prop name="Created">2016-05-24T13:34:11.823</prop>
		<prop name="CreatedBy">C6C05626183A45218341EE89EA1A5F2A</prop>
		<prop name="CreatedByName">System Admin</prop>
		<prop name="LastModified">2016-05-24T15:18:47.241</prop>
		<prop name="LastModifiedBy">C6C05626183A45218341EE89EA1A5F2A</prop>
		<prop name="LastModifiedByName">System Admin</prop>
		<list name="AppliedTemplates" count="1">
			<item>Borowsky Protocol PEP product version</item>
		</list>
		<list name="TemplateOwners" count="1">
			<item>System Admin</item>
		</list>
		<prop name="SWVersion">LCS480 1.5.1.62</prop>
		<obj name="AppProperty" class="TAppProperty" version="2">
			<prop name="Created">2016-05-24T13:34:11.823</prop>
			<prop name="LastModified">1899-12-30T00:00:00.000</prop>
		</obj>
		<obj name="ConProperty" class="TAppProperty" version="2">
			<prop name="Created">2016-05-24T13:34:11.823</prop>
			<prop name="LastModified">1899-12-30T00:00:00.000</prop>
		</obj>
		<obj name="run" class="HTCRun" version="7">
			<prop name="name">Run</prop>
			<prop name="Created">2016-05-24T13:34:11.816</prop>
			<prop name="LastModified">2016-05-24T15:18:30.258</prop>
			<obj name="AppProperty" class="TAppProperty" version="2">
				<prop name="Created">2016-05-24T13:34:11.816</prop>
				<prop name="LastModified">1899-12-30T00:00:00.000</prop>
			</obj>
			<obj name="ConProperty" class="TAppProperty" version="2">
				<prop name="Created">2016-05-24T13:34:11.816</prop>
				<prop name="LastModified">1899-12-30T00:00:00.000</prop>
				<prop name="HasProperties">1</prop>
				<obj name="_Properties" class="TAppProperties" version="1">
					<prop name="Created">2016-05-24T13:34:11.816</prop>
					<prop name="LastModified">1899-12-30T00:00:00.000</prop>
					<list name="emlist" count="4">
						<obj name="item" class="TAppProperty" version="2">
							<prop name="name">TopChart</prop>
							<prop name="Created">2016-05-24T13:34:23.412</prop>
							<prop name="LastModified">1899-12-30T00:00:00.000</prop>
						</obj>
						<obj name="item" class="TAppProperty" version="2">
							<prop name="name">LeftChart</prop>
							<prop name="Created">2016-05-24T13:34:23.412</prop>
							<prop name="LastModified">1899-12-30T00:00:00.000</prop>
						</obj>
						<obj name="item" class="TAppProperty" version="2">
							<prop name="name">RightChart</prop>
							<prop name="Created">2016-05-24T13:34:23.413</prop>
							<prop name="LastModified">1899-12-30T00:00:00.000</prop>
						</obj>
						<obj name="item" class="TAppProperty" version="2">
							<prop name="name">RunOverviewChart</prop>
							<prop name="Created">2016-05-24T13:34:23.413</prop>
							<prop name="LastModified">1899-12-30T00:00:00.000</prop>
						</obj>
					</list>
				</obj>
			</obj>
			<prop name="State">3</prop>
			<prop name="StartTime">2016-05-24T13:35:22.225</prop>
			<prop name="EndTime">2016-05-24T15:18:30.129</prop>
			<prop name="InstrumentID">28159</prop>
			<prop name="InstrumentVersion">HTC_VER_10</prop>
			<prop name="InstrumentName">28159</prop>
			<prop name="InstrCalibrationDate">1899.12.30 00:00:00:00</prop>
			<prop name="Technician">System Admin</prop>
			<prop name="AcqStoreClass">HTCAcquisitionStore</prop>
			<prop name="AcquisitionStore">eJzk3VmPs8i2MOi/clTqO18YzGSk72yJIQCDmRbggTswGGw8MhjMr+/ldGbVu/dXX+9WK3OfKnVdvCrLDBFhAtaTKyL4X9f0+F+X5Jz/92/19dr+9l+7U9I0//2bESrS7t4dmkN7uF6C9lrnv/3XI68b/PTfv9G//eN/3err7XNPpUwul/ykXLtL+9s/2P81fX33T1sEyfl2yj83EPmvLU6Hpv06xnN3yhs8/2ub//6No/AUf5Rt0ebn38sWfmz7fy6OV1+LOjn/9g/6z0qSF+f8VYo/+/J94H9Qf1K+X1rjj1Ky/w+FxBbUTtdfdvulwMw/Fzg8nPGszIxheepPShXm59tv//i/WIqVBYnQ7Psf+c/K//4hfqnBL18uLm1Rv08liuKfbLBKTofszxsG8j1+2+UfxVBn2mxOff33Z228wyNdCi3Z4XXz2z9m/4fNsHm86+HSNr/9oxIbGY76YaDWqVze9Ftb5HBpTzq1PeuKqdu0tIbiutSqOJ7LJz1kqh3U4tkg2+W9dPRgfzRhO7WkKHG4fqWvp5QGLbs0otju5VKXgDnAipkqVbJs+kGfazsXHkWiUnH2AFGXzHkGx7kuk2TVlLQePqMdHNoFqbY1D5ye0CSHcnXXyZasy0FfCk0GN6nlyepOsLyDPd/AVRR1KjZd3D/KbBO6PsTzLzMsr+vYJbSublQJG8qibvm7JRzcVq9iOj1o+k4/HiG5b+QolR5lqa/9hQ6lYWL9zKXc6kdHyuHaYn3Tqd3T+rLYLuBAdnIVrzkf9FOyZwAMe0JtLNV3dJa5JnBgLzpJWgkGfbO3Y6gNWqtSfi+1+riuFnDMYinaUhe46cLAruCSTrB8Nl1k+vMx1+AERK+SyUqRdX7rp9DueCzPo31q+pZIBlz5CtvntsHyJgMJ4FI7RhXnez/WkwLLf9hVZhWT/iDr90WzglLHhondpuT02Yyc4Gq0OpVoq6HUv66OKfamb+1SnPinl97/hy71Z93i27qUwjDf3aU85jkBrXfO+Mvk7YkEwiMD60rRVCD5uUlW0dEDQzmPFESC6BB+4q3A7OMZCVRjJ5I+t7ag3eVHFJTPpUgOSj6F5YGbVUBRYkmYq3sDqVv1VHCx5kDG+WYB9j2lSDgqbUaMu7EDWz89KkiLliY+GRMgkjJSYVc6HHEulxQsLqJJKMrtjWTduAd7e7pFAEdxRfhjuAWj7mcU1I8My2NvNFAOMVMFReKUxO82B1CohImCZeBqRKVDAsbKnEWB1k1WhCLnFixa6qkwem2vensZ5KPMRKFuty2pPDzfojvPqMCRmxthFlMZpAc8Iti3Ake68DwHRwi7KORPS5ro2SMGM+9nBBaWOJAinW5gsfbpCP9tYtKmFzx/bXcUPPhsIFVgpLBgjlzllz1+L0/3CiitP6v8cHREItt1AiqfMiTYMhOH5PKGgLRysfyBkJ3IbTauQarWXBTQYK/ISmU0WN4uAhUEcu4Q6jKG4J1nMyo0hFYkw9HrwSxrNgpnd9chP9alBI75pi41+8kuJau8Qn3zU8oPOlimTUnCisOfhF89TDDXdV/58nneksk+4GGh3LoqbG5zmVzgqIF2Lp4RzMA2yTYNDJDJ414F1ZjcSB3nN1ju2r4Cq6o5ki9mLriLuI6AEe/4k6YJBQ5z6CoQk/mNnFJhCeoQ3ikwqV1MFtZFBlddtlEonW2H9OZGAbmzHiQ83RqNBMfpAuRkeyKwpHYrYphYHuU5GyLfPeIlqeazBiwpxS6ySmqaNOfUBO+i42ffwe83Qt6BOQ9w+6zPTLLLnzE4VlFHoRzuZDIxDjVYjNNXoTLiLUJIBOwCVdJHAdcv8Vla6TV4C+dO+exgcWQZPS/gzSTs4lrEZ2TuMzJoafKIwiPTyNgl3AmQxRLLXywS7PJnbG/POdyo4DZg/fd9bYC2eeAtywP8npeUGpazE55PenWx9HHE48lOT/kKa7eEXmH5VfB64utKcyL58MD6TyYU3hKPgkzUU4L1O00oKqy73Y3EkMzBPetYnz29O5HMHTegK48xCnZxQ/9clxK5+Td1KeZHuxSt8N/cpZjD0vDna+9BuVYlgqoI05VP1RJFeSqbceqlmi796UQeK2dqz2+qOI6WT5HlSJx10AzqYqNz/ihXI+WcTLtUz7mn+zO/ZSpnt3E5daAvN596ZmNlG858pa6KMPDZK8MT53nZ3VQw1K3fT45Pyqt8PJ81Y/b+87qYVbZudSv1ZE4Tn78UWB7RF29qlD9OPq1RdeQ+aztWzUO68icrfVZ5Ny+n1d2qPvi8rQuVd7acm2pFae4/BYOJbNHLOdVl974/etIs8uQCz5dOa8UX1sZIebeTU6peZ0T+hD3ylPdg8pV699PSp+6A9YGN06p+9PD83rr1xFtObU3dWqHlD7AeIjfMsX7PxXTnj0LJYvmWXawehXrjU8vFjDjd6MiqPNuEPj/RB8pZjy2oYmZk/vCw8Hy3dVuq4vIIPqvKbGXblaupa2osfOa55oi9umJnyuZM6AttPKk8PWpjVR/Std+PJht5HW+L6iRWVz7rHifEnk8zWi3rzc6fyCe+csVnS6tzKpz7rG9w+Pn+ENV/7lLTF7j+Xf/6af39/tV/VH8sO+O/K1T9af1x3xyqFrteggt/6KnN7TKc9OvkmsH9vEXtdFPUw2lBVlA0LOplRqE29nSRwsHS9CgxJNRfWBkabEiLmlnkqKHBiTS4cYVBYrVF/U3PQgbZ5oz6E87FoN8uxIFb7arVljdKUc9CKoXb8yZVCYyoO0I3CdTkSaite0b9zf0og/KSatQ2nA6op/0ihcfa5aJNO8XylNFiDY9diVraeKi1+hiZUGYM6m/D4Pn9KVUAAsiotqEnc7og+hacbgTLvyEDnv+0W8FJnMokPTAQv/VX7DyDJFMG9fh0sT0qV0Etjbw/6My2N+CWb+UomflYX0cWaEg6akI2a7M3dZLvtvAQLlje8TDcdB1ICldpolXbsetvuk9TC2hIJVWx+WrvaloEcL6U2F5RIa30+ioRqE9HHcuzHjh9PPcpXIaLTqVqhu1Ft1cD7vmdRAmD9dRv48KH61XD8ip33B9jXAKPW7Wg0vl2GHS16tdwO2QaFQsDarJ4LEo4MVs83uZV3x96rrIsR7H/rksJlMSo73/+R/X3zc9VbVAlINvqRIXTbXYjsq7mYEdbhoB1RB186M/ey1QU3u7tp/6cA01XYX3IZELnszUsDkKPOitrDEVbPJ5OK7j/vXduZL1PLkCsdohClsPQstU3FniTjqrg1DsZCWHcgaMvH1QIT9TewZ+mINNAVf6tyeW3/rTjCfWkaqgxgw4LMHzlFvkNncVv/am5i7phGNRf6L9Cv6nGRsF8FE+knoxHcMaGqYBZTUzCcoIOMm+grgwOdXSR9hl4NhlImNyzkhxERgVyuzBUQJ2clvDUpgQyOFifXY6huybXGDo3GIeAO8HQvRITAdzSR/1F+ZIj8olJwLYTLI9gOzRhjnUK7iWnK5+T7YwEzKiD7u8fn/qTOdz+rT/ebVYkvVxUWHjOLILVzpVJP2V2oJ5UJgLzjPpbclMDrAfqOuD2YkvGh4H6SwKOBKyCob5aLHVY8Aeh8q07aq9i9xuQLg1q3Jp0K+IwaQuSe+IIRJvJj+mPZXle+KYu9dP6I9/cpZzq/gDztigon+FQG2Y8muDuvSEKWs8eyLB0eZCG/BEF3c7WSL8RNLDS21AF8mFuEv6i4E9Y96i3eExaUocJ6un40tMs22mEsxIbzJHUVcjES43I+YEGqRcfJDA0PH65ZyzQ9yPq0Yjwksv6owKOc+1Qd/lLd9NQxkvupaf5FDWYrpYGYFc8RT4t2DGZ0nsNFuZLf6w6j4kv3TtYtJshgkLBLn5zNwvQajxT4Hf4/a4496DsaOziW93RyH2dGmAepS/98W3+qb+AElB/jT/VwDHTPgLvWWuka1CHBjnU5K0/fYv6W/rlLQr0mi/JTZ9KoI7so3rrb/CxCy6cANtvUGpkspA/QKIzrK93Qc0hJnXwjH6swkpG/XnppIZFo+P5igJ/j6XzUMB+PnoKbmJzI7A9DKCdUIdw5dDs2KcIqPc96rGoUX+skLRgUai/4CDuMmK61gS84oiaJ5SNXR4f4/h70yPla8b8x/THsnOB/pvob/7NXWrNjbo/LLkH8R6GE6v9cUT9GRifvPUnhczCZ3qPIr/ob9inz8gTrKZVNyIGQHSLunP6W1Oq1CzEnfmOqXD/h6ySk3D3uXNNEZcd5rEq6aP/1p/Nd/NWtfT9xp8r2bN6608/j7nfNxYTec9lXqq5Oca+YJxp4hUt6mx5XV588WDWlR2vUZupxAQ+H5JZZAfdpP3Un6ILkavenZNaUF7mY0EY4uZ1N6j9Q3X9cVHMiPeMHVol2Sb3GVZD/bFExPOtjdX/pj/aXTLRW3+U+nD9KRn7yN6kjaa2z+MSjx8O5K2/8Mokb/15co3743MjfuvPrvudqLbtGPiTJ4Xtt1TETJVSIUXdqnzlRZSzUp06RZ1mElu5jCRy6nF+2ftM1HCUe7DclfrQUrx5XC+oO8luV6o+FUJ/emYYyq02c07d+8LKZ66BGDlWjto72Vg/Lk74CFXmOqqdbPi3/my9keR/6VJ/Cf39/lT6j+qP42nh76I/Wvnem8AtXMhwN7K+ipgDakdP7Qwu9e6V+9Kemq71/Qpuxw3qL1Px++uSSqBbS3qUplVp6ly+Qf0Fd6lKWfBXektTBt7hK9QME8BNn8+YA4RMoVDxtpdoPZxJLrTjXaW2pTV86u8UKTLZ9nfUCjVjEzjjA5HaWkfUH4FFBrdU0ah0P4NWV5VoB+f5iqM2LDJOnxuom0c76lXaT/B84a234KbMUH+EwvLaXlTA2bdRfz4DtM5IrA1lDKi/RkZNWbm9gjZrUHOkL2Nd4W0DTlaE2qNeuc6rs8X24F3UUjr3aX3joy4bzpKrbbRD/VGkZiDzwgm19jwJY+5a2qI2X9oSfdTf6Yz6qwNVq/AzatWsbBP1yEhU4uR4/EO0C+Dg3VBvzq2P9YK9anCxKZ3E/FSm9ZXXJ3CN7lieJwOiXmMICmd2RqpkTcsZwmLrwb32dCo+0EWs9y5FoKuGBRWfHXnQj2qxgbu51ajEVJ6yLk3nJVSZiLr/Sf1xPEv/W/39RXJ/zDf/QUXgPRmIPJxJsDygJurnZg/avGAiX247IJOyBjAXeBzfrp0V4djNBky7oClfRqaTo7KOQVndMBSS1juTmO2IoeZYM1Hg7Vqa8CbfgCsWAxVs182JVDMGQ1fmRJNwm6G2quc0B28u9hUY6kQmR2azA3ke06itiauRRePtwAh71CZGsDS5J0wJi7y8Ub6hiyVZnfcJSGcBdXRZTDQyqz0TVHrJUuHijHrLybQCNeJZ4j/PqD84GSaQPppRgS+jhuR6k4PqhkMVtqlzIvfZxQCJb1jU1Caj8fjCARxhgse/MjuazNRQA7VbYqhoHTF0t86uiPWTMWA8mfiZL1Gvbr6bUX5eiTRR7P0OFPqVCxyE9kaKEM8vc3wf+ftVxhGv2adguleOChjFLomyu+hgMCPqbj7H9rDdV/uIHlMF7Yi/x/GGob15bBgSaE47kE30QP3Nc64KZYwziEBh+c18IVChu8L2OKBqQY4L1Cu9zWNS9ksM5TkGt9+VOfxUqMrxnPBvExV/Df0J3/0HFcpwB9A3+GMES26eke44WmDwT+wCjw3qYBrnAjjB5VH5o9Q4RNMZHZSIfUZBrO8cMj1aBmhRgHdPd0wGYqbrFnXkoB5JjlrbtGsflLPfEFhPBYfszk8WFL7B49n8biDCVFgCOT1RX+ErAynkqQJqcu6qYJ3vYrLmjip4DvWogpDbAaHOUxO0Q36qwJnNS/KUj3j+IHgSX8MHLJGvQQ+OF2EXqe+oubV1sUBeYJeBTsbtr3QygqQM+PmStyZJSWrCcr+rKahGWyaLyaQDK7Z7CjX50u5tqQO53FBfZFsDmQsKXpK8X1ew8VON5Gx3AzWc3yg48cmNuAVqzY3ongSN0ZjkdhdUMHcM1hd62ySCfH6CHEyxvv0JTVp0qL9F5FBRcPdRx+Jw7sCckVeurmgycrdU1N1hh1rNymYgjZlgSawcdSrH85aw0wfqt8wpEswVbF/24T5AgxxvWU6L7clZjAxL3u2p0JzuUJer5RrMvUFFoXpHDf5YlxLm/1Z//y+71E/rT/jmLrW1Lp+5Pxuuv+vPdGnKXsSO+M79MdctFTl2uBtUaRma/lO7PCvHPaMG5ZX+pb/k2mRq0R0Xn/o7clNTLd2wfuf+3voz9qH/a+7v3C3XPqNvn5FN9aidKn9kPo/6q9zu3q1UuRSST/195P5G6XL1hxAvSbd87jL1GV/Cz9wf83CHT/3xukA51j27qXt7n/uiYTOVM7EntPrYTz2fLeiv3J/VMvvP3F+iZSf1ki83fm9VPOXUmy5W5e3j4FPKhqGcWdwOqqnX8Nafc2Tm8jv3xxzxknXYKdbvrT+mYMkv+pvDcha5YSTS79wfd9s8KY/zWnjrb2LqqM1y1WZqUz+Cz9yfKIviL/qzH/VkpR6my5UvOs8J5WbXDFR9koI/snM83ypGXX7o7zlbziknFsVBPTdYv/FR8JEbFbmmDs+p4NPSETX5V839/d6F/qP64+fU/O+iv+/O/ZlrokA5n/fURr0PJ926NxlcHwT1Ju5Rf/mlWsHVMlAP6w1+X/A+6uzGov6aRjb10RwN8JuFTJId2690h5ov4NIejSiJh7LV76v0BLDvVJLOOJ/TkTsedOlASLzyZFEnmwJ1tBVQXxJVDnrFLhK4bEctihULtWMOeKk/qpeGNjLq8G4tdlAmAR9tlBzL4/XRBk7pK/enYHCt52a/hBtpUXuNjJ+ROiU0M8aoEscaOF1VCweu9B31d/FQf83JXsNJTuQqXbKooX1ZmHCZEdSW48o3nd7YOTTPHPXHtT2nh8S2oNmzqL9bLIE+Cw0OInKbVlGp9KBP8+sWDmdHo7bTPepPNFG353ujVVsZWann0RXRut7KJBXO5UmX12wAR0KwvUZNKnVyl3TUqa2TrevLnK5ZuP99+0TdWTW2V8M3SyiONOqvm5eZftrZHpRTLG/KF32plx6rwaNpUX8qoP7WAoXlkSj8/a481vcj93c81qhNhi9/TH/8nJn9XfTHfXfu7/JQYTELzgR0HXUlL40C5KnGROF+gVq4zg0A66DRJFDOYkyq3WMDajWbRf7ME02ir6xXrms9EF/uMZQVJAxlpZvLVP797spEeIV25gaeJDzOmxvZXTYumIFLV0EUiicSL8McnNtyIPDUUHvukcHPmYLfM9fcIUaxyWChH2bkrb8JMx5AP+7vBPot6k/aqCluXzFUUHMdarF+LDEUGzgSRlvUG3XZn2DRTVFzjDoBQrT9EqyqY0iYdW5Mlqd6j6EhN1AhL7Qnct6oJliyhVrk/JbDUDU9gmnKTBVOTxjqWeMDQ2N8rlKgG6jdXSpIQFwPQ1HpPjdJNwt3n7k/aoL7GwsmA1egUX+yihoeEgEpMNx7Koi59lN/huLyJNjOUcdK8RqGN9mh7s4P1GqtLfdgw46hwhszWRF+XtugPxTUtbtHXVJivUH9TVFzPMHQ93DC0FthaoECY+uaZHJ57GDZHRniz29dTMzhgaHsQsHzRSUe78e6FDv/rvkJP60/6pu7VKd2I1ilU0b+aO1ORDZRY5IdPkkwgi2SkXvOYRGjZkL6iV3GEgwdnOXpGYG3Ro0dxgP+hBKFumNGiyNuGDxAb1/6Q52tiD/MQpDpVRMFUyeNya53edBYHXUEjx1N1KvhgPIYasoHAbUSnEMCGDN2lK9NUD9Se1FBX88eVdjX9opMCYPn2xtnEiYUXoIr+rIAx+qxPP39pVeOf4I6GwcKwide8uc56k+fzFCDkwSPX+7uqCdVwy502mUOWbt4CeJeTQQhv9OI1Z8HkHNrIOHzPtdIOfV08JQLdiHKSlfEsfkelPGO5b3Qgkxa/96AFnN3BDB3b0m+S1Wwbius38VD/Zka6s1bCo8Kshjbj18/R1A3Eeqx6bAL7Lav9P+iRf0l06VJvHHdgxFUfeV3C9SqtPY00AYJtbpVbWyvcMKAQ3eoOU7ctWRIUX/EFXF/MggrctxbPZDbhCZw1OYnsrlsVOySLXZhvmvwlvBg1iCxCkVBMv85/fFz/tvmJ/y0/qSfyP0Jiv6o3vrL0zp65/5cSFxZdSLP/NTf2bdbVWg2n7k/99o1rdqtOuZz5Cdv2Sf1oV9Mn949UEtm+lip/nravXN/HsfsSrU2x/BX/bXdY/PryM9rN+a+cDcZ4izrPPtVf9SjPanHaX3+HPn5h/7eub/C7b5yf83v+vvI/QnXCUO8/OZieX0BfPawQt0eA2dQjdPlS38fuT/hbKz9+e7IV864Qb1V/gX1F0Vf+vvI/Q1+3pN37k9NmKXfazAQ25eaUqUX9dYX6OIr91eo49afy2RGHJZzOHXiMdE79+fuatF5648GRyC/6O8j9+fwJbZH74SlPyEJF7mGPgEVzpeVz5vSJPrU32wMfCEaGco2UkdWM7zTfepvNs/a/01/cqxyb/05slH8JXN/v89c/I/qT8Cu+V0DAH5af8I35/7Mja/CabgMZOWNqKnDfpvByY9QI90d9RcuryuoF2vUiHkvP3N/7RT1lO5ng6kLi/0CfF6To+0hKjLdNnwTKn1jRPGDQa2V1HiBSO/UKAmVQdbJSHzAwpEqlQ6ou4Kdp3AYFLmKOxr1p1hsApX3RP1tY/z+ELIZVNrzNY/ORs3c8mgH7ZnjqXXZy5/6O8hn1I+9fY0MlbcOnOci6i8VUH/v3F9vGlRcm6i/62HrQq2qWH5eeWnIYDdYnkJG3c1Qf8wwt+BmzlF/po/6k7d9jloT8Pim6Is6DajLIklkasseUXvGdiNApB0kkjSStNINwGLftBb1dz6h/u4larW7LF4jP1+5VXvKWtCuKDlKS6W86VcN9XcZwIjSuPBP+nLvG3C/3LC9MWTldPEmfepve3UUWb9MJBvO0lWLknsgl/oqsH2oiWyQbfjE/Q0P9XiKAfVn+9hefFNheShPo9Jce8p6vd+WcJ0L+PtuxOHH9DenZqiqv4f+2G9+rnqrpQb6oJ5RYw/UEsFHETiuxVQYIE1Qf4dNANKZpqNQTRwMBS+X7Vt/Id6aUT87PQWbaYfKVywMTQdTRf2tZ6gxRkS9tAsFQ6fj4llBsJrTpJ4uPTDHK2oOQ8UbkQVhD86Oxf23Tq6RRJjmQCKdpsJp4TpE9VGDMi/j9sE948jNDQ/gFMydClrPORGBCCnIDwN1tE1QO0y3dEA6RFwUrHjcvk4vqL+ZwUZ+fu8c8lgwNji5wKAezTwjfTKW4MqHZ+TbTXsj7pAuwZBdNgqdweHIfsCgUipqrI9vZPJrUtECLEHC0FXczh0yVS4KKNttT3yPYOi+3KU7kJo96u2uiyLxH8cctPkGtSxEqD/ZDG3UnY6hsNc7IokwFADFXfERjF4zkJt8tMBeS0wEsYT6XYO6h8XpxpJwXaNWL6znAQmubATsXuQILIwthtYmRwXKFEP/qTi1QDv3cwKna2cShVvmGDp3eLyP3F923z9AdW585Bti92P6m1OMKP499Mdr392lIoUClXl86e98FOy3/vyFjPqjO0sEPRL6KCzxxyfD+bEAkxZRW2dujhd/2FkgxbOmCm931FCYuj2oZYu6uu5RW06koxPzY0OFR67OyFO2BHDNoMcLNZhzb/1pod9E/v6I509yj2AXJg/iU2fcf6peCJhT8UGBk9kxOVCXJSyE9ByFg2ffSJGi/rSF/6z88xP1t1ueKZC8EM/fWzYQSn9dom2MGnQi1FA88jPQJAt1a4UtdtlnaoNerxr8PrBRi/fg+dZfIFhzk6jCxgArQaf5+gz1ujRfOnzsGhLMXyNZMSBusQvTdyps/DtNTHavwkIce9ToHrXnHvGWJaXlg/JZGssjmTwFi/satWzSqLntq4tqqk1FUDqot9Me28+gj9hl3S3qL76i/qRAGaogeG0flh0H1r3C+l1Ig7dAbdTBve6oyk+vQknahh/BzUW8BeorrO9MHTVYnh9fub8DMTZgxHuaBIv9XPy5LsVT3zWV9u82748bR9MXz3iXfY/8fM/7k4MZeeuvc5b/lPvjImH5zv29R35+zPvrV6+Rndq9OaliV5s+VQ0sscv5I1bFdd36/faK+oupJlPdzQj+UJUc5enz1zzBV+5P2J5G4qieSKuFW+/8aYdPyV/09573d3ezk9qcvdM792cLRhOrB84I/GdqziqnavNS9bK6fOf+3NZC/XzM+6NpwkT2VOtunyM/lwVN3HmH33/o75eRnx+5P8E9opbU9cRRe98rULML3H9Cize1oWv/M/dn2IKoErV2/GeZDpVHCjv7NffnL92VuquF7Xvkp7fetJzK39L1r7k/5TBNfJYaefIe+TmO08jnfRH1qCqd/J73xzdHrnqP/PzI/U35RKQ+R37O1M/cnytPRFNN4bh5j/y0c0kU1fvMOPjP08BTjlTlpjrb1Kw/yRKs318198f9j+hPpEXquwYA/LT++G/WH6F9Arc9DNEq1VEjHlxzqNgdaiShUH/ksVvBdaOgvqIO9bdpUGf3cq5H270yOHpjbCzwVU+u0tWyKHU6LSy4XnmjSuYn1Iu7OF5hH+hqlbLKoOnq/urDdX9G/VFn1FflkhRu9kIhqT+BQWf717zCSaZV8RSjQZ2fLTKouVgnsXlFzZTSPINi0QnVJqbgpIfGYgN4daPOrq9VWu6HqwttQlB/zgW3bxWqhNqosDxxiOVp1a0HRz5+lf+VW3TnxQbPf1NIogmovztLllDTDeoPbNRfe7ZzqPce6ivGmFBfN8USmuKpkBh740oXV6EIibSVqi0jFisdCjaGY2Ki/uCO+rv41x0UAmhVemWx/cDF/R/MDbWrSdjeZroL4Gqdsb2bsb/pUmYv4DhTdZIqKWqVMYrXqi8TrJ8Qof6iR+HAcX1EHQ8d6u9j3l97fK16U4zSTR96fwFdef0a+XkuFykUJY3643XU33qsDnBfT35Yf+KM/raFlH5af9/9XDVYQwdbdM5UeNi2HKnqYwnGaWAov3/liq4uE4A8R40F1cUpyfamotb3BPWX6plDnqGSgcbxGNqmrp0R0xwXGPQJLPGlQ74idKJj6KUlIwFmgaGpU+LxFkYxi4IyEFuirsMCtNlhoAJxhforetQOSd0ZAR/QgcpTwH+PpxkJbBU1FUbjEbTnvCaBNGYncqL3O7Cil9Y+9LfSj6hL8uQiWO9ymcQqcwZ31bOV354mQPZEcEHx9l/6Y4/qAZaphaFuOBdvpHuMNri3DrWoJaizD/05Bc2ipnoRQ1c9NGEpTDB0nW0xdF/Jhgpuc+tRh6sGQ83zMYPlUWaIzz+wvJ64R/2Z5LWKi4rHm04fNnh6jKHnJetkwqzCDCzpyb9WYWk44rWjBfKuQn1/6M9aptge3Azrp+ZY3pw6wlt/AU0ykSy6zUt/d9TfosTQU77j8e1+nEdA9ajvvX0pgEyeqL9lnJdEa9Qe9FvFV35W4+/7Y12Kob8rUfHTuT/mm7sUfT7PwOyjA4FUaW4klacOuCcKdbfnGpHcomCCAK/6ClXUxKQ+7Bfglscn5fusvSKlouAl+GRaAqwlmMS9WKinmYNdLJGalnQkWIG6x/+DbZeeiKiv57BomIFAPLU5Mg8MF4j/wO8zFTUXLV5/4BnlB15S+mvwdcxooBV5T0KBnseEc9QlGJl5IX5Jdi2R2toEzfCeVTgPdiXxbzkN9uU1cnUfYPmYycWChVs8SdgS+0Q0MWCwfsOT4LMkA8LcN6jPcWxJEMBrJOtLZ9J9MUSQKHOH6DXWVys8/FypWP50mYygXMOmAmO1dEhLzg+wxKGO/MMmEUmmbAhe4i/9CR7qz+BQb2SUHlRonOcr0mjJDGRfb1CDW+xCqy3qbxlaqLfHaRkTRkK9OZcDai0rUG+HRaqD5muoV1/DW9Lu2fFYvu3zNZga9ReIqD/5MaeqkN5i+ZxuRoF9zegqlCZY39kzNMA80ahZzxI10s68zesPXOjI4yX710TFN3Yp7tvmJ/zdcn/sYbrwZ37WR+/cnx0eI58KbbpybK4V3/qbdiFF3rm/f53398eqL25SN7dP/blP1Egvetk79/fsH1RkJ/zupD6DMPKng8NHb/195P74WTtGb/19jPzkuiVD/TLy85dVX/7Qn7OUdiuVl1+5NCLOiGO2k5OqnF76e6368s79VeMjea/64uyr/KTC+uL67J6mI6+9OLf3vL+P3J+9Jm2mbmd/oj9mOZtF79zfwfY+5/25j8iW1VgQHJ8TtkP01p9T1FvUX85UXmt18M79jYJMU64goMY+Rn7+a+7vrb+PVV92SyF8688x1U773/Sn+ZuNPyTU7/P+Xrm/j3l/ji9mmjqPN6jL118/3/P+2pw5vuf9vfX3MfLzQ38eq3t/Sf392ZqkP68/mmLm3/Zg/bvxL+io1/yadKAi2UGObLckh0MZGdHWlhRTNz+WDWFG5N+CHpBbrp3A4Zgjn2pWNvXLCWOjrXlBPm3l/qQ/rgvkTS4it9Qz8uqcIP+SeK9SMUeVmh4sFwC30idU4l4HUc/zKIXjwlCiZDJF/gVH5M6xpzQqPr2Sgw6D3OsmAZ4/PwyDftojp465NCdrpsHytHy/QY7FBomF3dDqy/I1FNK8If9UU6b1+7MqoVzcDSpmA+Rf8Zood7Xs3yf+uc0Gro8C+XlU5Ew3StuG+z5ETj12yL+PRT/b3n4NhY1kTV/d8HZ53hVY3kyUVjp/qqeQ0muJSr2LH+uiTMXQHQrkFjVge45PLO9tOmjVNgnxMxXvbGj4K272wT9jGwXQBpwRxaXQt/rtyppwDnjk33X1O//EKe4YXpFvRrXwoBYOWpSY9GsZHnXrQ6f3yNVufO2fSJ/8S2QL+Xf3sf3KmEOOPk3lk39FQ+Pvc9Ag+yn+0RRLcf82+/cXWfeF/+bh1OIQLsB0DhcMThP0ypKbHkCfBQwFxakrP/0XPr/815aPBIOjK/otv4sYzFX5HjTJe1Jh12OwqOuphcHfAb0SnrqMTOxuADO4jVEgnHcieV72IVigzKhQZdob8a+bAkzOeUZB2040IoqvmW5sOKvCG49hrJR5ORjOa5XOo5Bx5PoKY11NqqvwrmW4/1nN0HMOSwJfmTikOQgAC5XmotB5HS8rxzOo44ytQm2Kx2snowfuGT0ULhZYv/lleQBv5mLwvc8y9GiFwbPRO2wE7h19tTmNn/4LpsfWIQr3wNKrsyEKmicGn1lxQT/zTwwGuekuJvnhkYPLEyYKpGIik3D12IPsWeg/J8LnnWA+XPDIHoPl6dLVyOFRZyDJAnrskTky8e2NjdtfmVc2FeW7MJgC5GOK7VmfJxm5z/cBSMaNrYLJGv1YsY8Yv19ylO9ljkZWS8PB32c7j0LvgH5cLoUD2LsNUwXiDPePq3GAJSXwVBjV+Pnn+tSM/puk/4TvzqirmcKAnmwPkd/f5zeycFUHzJp+Rr5livgb6+sJKPkZAZgf8JoxjdEEid6MJDgELxAmgQOOwbWVP3tNPRNiBQHFtthHnv58IEqSrMDyQ/z+HqQtuS4QlM78NkRhTtkikVzPBfPQtVGYKMjE4azq4B2nDypIJgjAw1RAEBZqH/n5vsFrYkxt8A54D3gDsIJ6CUrSYZ8eTQQTcBYDsvwaDLoNXgvD5I8lOI8SQVpfXvXbzFhYGDECanJ0gPAVAtDjBzz/3UQALuMn/QlA20IAmvUFgUkPWF5dRGDFW50C9WQ1VFDOUiBadB7AwOuL+EFey0S3QgK6/0pvel4DJIJQhwVr9FGg5c2KDGzOgEEXLd4NXoMvfYKAJc8bRUGp1i/wdRS4VjmQUOyxPoKFAFTUGgFoLJrXsqGzOYJUwvbtzwjIkh4NsM2UwnsCU7fk8OxmsIwRgH42Q9A7q6UFuijiPSBPW40ID2aLpUpoyt/m7Y8BEPsUO/u3+b+/yNy/715K9yP/xxTYZ+xxIWbv/N/IbFE8fwjwI/9nj+uGfguwH7xn5OgCCo7edOiVG4aOLu/Yg2rrr3VBXwL0HtNHq+oTpv1c+eWeohA/1v38RYAfK7/0Uf0lwI+VXz4E6M3vk1j1zXTzKcCP0Z/vdT8n+5p65//gXq9+FeB79Gf+EiBlodjs3XLn97KFIvsY/encXnPlLIl+LarZ3n6d+/eR/yMTb/sW4Hv0Z7hd7v2ZpDDkLcDUXfq/zv3rd1PPF4xsqNybbJ/eAhToPdb/Q4B3IV1/jv7MslxWz4Ww9oWyG4k9XTifAmQ0ia+8YYP1+yP/Z0uHTHyP/qSSPRc51sON1fVV2Pzz6E8VfEZ5MJWb7FtHjYHZ/rryS2cY1efoz+kEz/8x+pMrCE85nbin/4oC/L1//WcFSHPCv3+y/kUSgOx3L/yZUhpca/kZbRIfUDy5/yVAX0YBDq+lVSrJRzHtJ/JJXw0khUJnvxb+XHSpC/EeRbQV0uKmH7TChm7zeg3B4XGQ9V38uEG4UAkKKxtMPbpXAdQLWiPJ5YQCC/LX5LY0V6J3AvBDgPXaQAHeTq/hoVyTwcGwvxKA0FI7uMz28yoSn3DSAwEFeHmg2LZgQqtb64UPR4iNKqXpgdYN7VpCQ7sGlfo2iiprKR8uefc1/DPO7Q20kw5Ft/eGTC/kqwNVjs/PuM5RgGD1ORT2yiDbiYXl56eUDeUjVaKYuaP4lGUvQZljnJke11KmC5oUQ2HFKMAdg8JTT/YOTlGCn5kEP2unVwJPZxWy3XVY/h0/D+C4uRpRUq0lWseGs6BgActHh18CrDlGp9JbiwJ8JpIPp+0rodhNvoZ/nm3TIIk39bF91o2Jx/dRgKmB7bX0ixxuEGF73pcowHbbH6DLRxTy1hp+ToA0J/J/l5U/vzsDyIrCAry4uVR+r6BQsgqFJeUJS0Jh7mbkUm9CMKJyFoWnJDsRZxsmoITlrAok0XFIqs1KcPV0JH7+SnesiqkNSn1lK38iT27kzOhPkFl3rPwgw2hJvTIRGAcTBfhMs4GQvi5BWm6fFahuZxLf8vagOCsU4Djmr/c6oICc+I7nDw0UD3lcjmDRQYPic8SWCOdjDvqcxvM9UxQPWxoB6DzLVUHG5CbRGwMFyE/Y13ss3BWZ2lMAc+ahAD9m/y3Gj+NxY+SzOZbH36UekB7weKKCgvNiAcW5jrE9tIeIglQvNiyyzUCF5wKj4eJQ66Bu+CHyC6kpiRj9LsCL5Mpk3U734Pn2jPKtXSsSW774YLX8s/LnWa6RWsbt1X3FUz5ZoDAzMrqg724o8FuNYhWeyxJkV2WxFOOkJPJ0E70F6D+cVwYxGVGAQ8+TYLPF38PZX1xwonheBQOgiBeXxwm0/sxQfnhH8TKl8ATyWOL5nnH3cwKkeXr2b5f+/IsI8LtTgE255sBxdgcqjK15S5a+4YEsrvEaPz5FjeTkPAU3GgYCwKJgPgToXFBc/nT6GpCpnz0UldCRYG3VK2I5Cg3e1EZBbk0UyoE/r0EmQkuFiiC0hE3XU9CdGYpmrF+LkexCD7zGaamAeaLonMMryz+d9CSYrbGPzoypDs6NoKCC3s5Iv2RssGb6hQpa5bV4yrS2wLi22Kez+64k7oHngNz8ZxROynlGnmTEPjBUrzHTM/tEUjrhwdKOKCjNy1bkWW1cMBoPH1+PxRxFuEkYWOwN7COTAAXIDHsTlusnCspdLFtir3kalAJbypdrrG9zPTzBY+4NgW0maOQRLDUUZ9BHYG5QgM5lo4OunHoSwgLbi0kPLGjbvo38x33HEXv+EmD7SsmdDzXWc3egQYUD9u7WtG+kzff4rAwWAxWc/TmKmbqjyCcdlt+Usf3aJQoQWxYFSBlLmjjBHYXZZDQVVmsUdU6ny7cAfZoSPwWoZAVNBdfXX2F+rk+9Vn7+e+QA5Z/IAfKEHcg7BxhRxvo9AvS99ue/jgAlyXLxOQJ0zOcn9bBNBJ9dTVFoWtsMajRd2r8K8GME6Hv+3zLfte/5f2MYfwlQ1VBEtN+PeLxHNrzn/9GdxUTvHOAvAlTNLFPpZjx+rv7y8eYHmV/i1TLnaMpZO91JvTkoQO6sC+SdA/SXdfwWoFuUk/L95gdxuNPRW4C/5ACNCgV8cL3YZ6ojT37NAWbjLHIXvDiok3bp+RNl8pUD1Oy964vHyxOFV8zLrxzg/kOwufMeASr4Dzr6Zf7fxwhQl0iZ+RbgdM5he/BbLM+/CtCyp8Xn6i8fb35Iayzfx9qf/ypAb1k68BagMF98zf97MJfTrwJM+w3nz5nrX3gE6Px/RoAzgWf+LjlA+psF+LxWOhRe/KTWyQoFyI72Hg5y8SXA7Z1aw1nU9Ch2VPxePb9ydp6DApyRwdHneGOHaGMrVSqvilbnT5ED90Y2qNgSnpqut+EN1u4aBVgmuP1mRYVQFa8hjEmFAtMfeLwmpXD/einT+uHgpyisC4qluaAAj/FryOd6o5N0zMpBd/YLFJUeiWS154aTfmx3Gyz/BcXWgdzqlTSH9xDQ9J6goI4lVcJVVAwqOaglp99XC4DLM8P6bF08/+YQbaHNTkqVmGmZ6XO++RJgm6EAqSmKuFIb/MzQsqkvTqwDp9Mct++OfqZXl0iGYtvL0TYgUqlLhIrh3p5QfFcKxTehtjuoFmuN2g6n1/GkxoXT5IniPd1eEy6bbQDd9GFEqVz0nB57CwuqFUEBfgwBlTgU8uP4Wo6mrVGA97QHaLSnViXqCvcXV4UP9Z1CIfZ9QesniljQxs2CSg/pMOhtUeyh1nYalRg2CrA5XQ9Q27ZB/awAZ8Jc+LdjQP8iAqS+uU8ZHUafmkeuJLSjV06pv6DFrmuW+EcbxXHujAjU1eY1JrNuT6R1xwRFFqAAP3KAG2xm0LfGWIV9hTHcQ904oMQ+h0K7owANL3mCVT5RgAzGX6SR9yvQ/DuDguyclrSDd4BFKY8kcPOJSczZcg8m2c4oSKxuRdidUYB6t2dR4JTupwCdydhEobZ+rVZabHJQxpCN3gKcHF9ivc5QgO3reNFKOINbSRwJr7MOyGkzohCdI1P5aoUC+hCgZ4tYvqfrDCRIUGhEDv5JgIuWZUnwIG1M/NNrjOjJfZJg/5E/2TALcM/ZUIXlzS7JTh9z0Ozjawaf3GkkjpbFW4DhZJKJhJIeAB6pMdr/Q4AOXfAUmCYK8zaqHkiUi+dLb693U+Rq8RagHzywvEQ/bkC+6ti+8hPF3g1qgvcSDwWYmBmQUFF9UCfMPArbJwrQuqZnWO4P2N6P8iXI8+aJusDII7CbvPyxaHU2p5jvek/ZT08BFL85Wo2NnEPlT4/Ex17VknKGAvRsGtVvB61GtIKRwPYYvNrMEQWzVV55c0J95QCbfOa/pgR2lH+61zHJJpMZeI79rEIvcGTyIN0GnKJAIUZ7gSZsNcqA9+snAUu0RZJ0KMBF4XQEuADFYuxUHeTz9EuAFo+fFezqUVhtUICp/1owRiiuJFhdcPvZsl6CFdoowKico/Cijgd96aGQpvG8JKWCfUD1UXyQ9i9RLRIBlLOOIrzr7YpQBQrQep0/3PooNnNYs2CfLyim1R0FeGWOKEDZRwFOOBTsLNVpkHevnOV8g/UN54fxtYZEQwWVlpq/CNA/eihmOz0aQHZXLH9622GfvAYcSHu/rYJ6tDliRijYdw7wLgsD0dh8BthCQ/TOAd6vFwPkQ/8k/nSZYR/vQwlcTcP6HHfYftPTuHgLMJh1KUec/PxPAjwyUwf09XTA7S+OSe5sGoNFMzPiL9kfFOBsPmP/fz0H8NmJA3FmVlZ+jgJ9rQDzzgHK9Oj40/OOitwza9OqEjxw+3F8Vm6pzG9vAVIbmoreAmQm06U/9iMKhim84S3Aj1Gg7xxgJYehP/eUrxVgPgT4MQfQVty2fY8Cfc8BXFmTWB3L/fZTgB9vfyCvJwrXRDWK8Dj/p1Ggg+OWbwG+5wB+vP1BOB7j9xxAT5K68r0CjDhaFOWikMpfVoCxT1UWqzN9ufXZJwrQNmYTU5356t6fraYzyjmyKKqPHOAvK8Ak1cPzx7YYKNc92Df1xF42vkDnKMD9ffJrDvA9B/BDgGKijZFXVo756yjQPwQ4P3MM9V4BRpx7uT8o169RoJcB2+NjFOgv639+rADzngPIxtPtewUYV0uxPZ/S5vJ+958d8fh7fswBFMwZfh7LKfdXFODvPeQ/K0BG5Ni/iwC/e3RNUNoGXPrHiM+tl1CYhN1DKbMGCglQgPKNrOF6EVFMfDjc9Bs3/xRgusxLR/f1NIRVOVfJli2LQd8SFE6rEoNKWepp6ks2vQMMComSfCo7evtk8R7vHbRo6xxRYNH5ukMxUSqJ8RFK6/ZrSZi2a3USz58oQKbsc7gKBQowFFCAiwqv/SLeTcjGVVCkbSRtoSK6QeLxVrZ616CQSq9AAcYwoCCv1xIFieJJJ2uZ0z1HQgHqUz3achx+XpIe9xdDhUr9Ts70M2+j0MYHim/RYXv0k9f5+wGP771eqRYGcxce4lahEiUvSj3EWAMu4kGuknv7WoDz7MfvBUCT1eK1AGq920E5GChAbY7t5+1ZPH63Uap45F851TwK4LyZori3qizrymFuw2G2RGHf9ijAeFqlULko0iSjXjm8tg+gDpcoQD/E8nE3yofGOOvU9i5Lor7uUICN038tAIo8L6C5PLE8xTqQ9cO1OEDHVyhi9/aDAmREYf53WQPmu9//0LR7C1STvlZhfUJhiRfvBMvbHkVVs/mJ+OxxBXrjzCr/7Ig3Uk7UFBTmtcLloDtACm1WgXbYUcQ3r6/3IxijC3b3ev9C5+QD2a/OI2jRmSJwjVqHnNL9GvQ0RYFFUjYQbiuUKK4en5fVtDPJsjkW4LQThvhCnaMAeRTQ8sziWWY3FCrNb/B85wNGhx85QImtc1haGxTSpkLh+SGzAldOOCo02c4h52R/AfdWccSPbyhK/TYNQA3XX6NAs61XYXR6GinQJhhfXHIGwOJHtgK6xvPFVX0GK5PYKEjiLCMypWJ0a94wGg7t3Yk0xDPBa5b4eX6wT0RYjJ85wNDavvZ/CZCsBmwv1stlMrQvAeoDRvu0jPV17uqnAMPAzmJyN1IfpEnzWnPmMAGSsGkJqthhezaryYnw2mMLEgwowOH6EvNc+MwBgteiULfUHt45QP8WuUBEx7uAlbR4vJDB/fXr8QkkBqEKhKP7cwJkRJH9uwjwuxeBcYb7a1rZ6Vj5zXI3EGq39MFR188qYA9fArRoAUWy3s0z0gzhEpRBflKwOTQZOS6tABwXBRhoz7Qk0n3CgDtDAfrrlyDVZLYBk9W7KFiwKEBXGxXQWRYF8yHAcLvxYZHZXRXOAnsgmTw1wFPEHgWXowCpDh9fWlu/RqHyKLqPHKCqh1fK5ySbJpz4JUCYDg1e09RBwD7aYfklQEFdDwL2fNnEz8JrWuKacedvAYbF1lmROth4sNTvXfQW4E3TObyGz0P1FiBfXixYirOhAjhh+S9rFJa0LdrKLy0B62sfKNyrakngVqlDlMbQUIxDX70FeN7sjfco0LCrsf2UoRNgESot9R4F+hbgRw5Qk2qOnPjXNEWMfiPYlShWNkJB2kWDAjw8X4u4HEIFPO+V4+wbFHa2Ykww7wlN4OZgVHwIUPR6hgL01683gFr5a5GdKR4vrB+ZSdycicGYFijA6eMHBchSNPd3GQX63e//46mL5dOhN3yOAuXIZvN+A4Qz2Yifb39nipKq3vMA/8gBvkeBerE+9ydzhSae76IQk46x3gJ01uWee88DpO0Z7p9O563K3cfIp62Go7zJa1WYj7e/T5/PsfrXUaDvt7/zZR37PGRfAsy0sPp1FOjH299FiqKrtwC906P6nAf4MQr0Yx7gxxsg3jnADwGO2uvt9hfayd6jQDndR8F+vP39Iwc45Ecucpfrzny//2/GcbPqnQP8WAVmzpl99X77u0aHvj95NM/ol1Gg45gxkX01UZAfb3//mAf4zgF+jAKdRTBW71VgZCFM/HkyQ3FaCR7/3qAY6e71RoePVWA+3gAh3vuvHGAzjsnn+/9urBj/mgOsZHH1zgH2nS+S9xsgxsXl8s4B2pMtCtCfqsxbgB5S9l/71F9CgH+sxfKfJSBHs9zfZRVQjv3e20DQzQ14LFQqWtkPJMVOqwp45CmSxOMDUxeC7QYOfaJX6fo1LNIFagdNZevVdrMfHD1XpmtYM7QabS+ngtYXyusdD12DxNjcFEfn5H2N5uKRgFFTgh518whafYKEaQRZ1MM42sFxxahRYucDre+ZXQrFbkACXQHJEuVFBhf2lXQceCRgYUYZXOfthFpLMhKQ0MUWim6JRNvfkVzeowigeFRIQG9AAor1toRuecPy7O5IKs6qArhNZ19JQNuitnh8Be9vRx5JpN533vv97zHpX/U9VHtogotB0gcMoNsuEvHI8EjAKulPuj4tFOhEWqbSMSlOetZcYzhOX8MumwDLs7vZO+hgxM9TU271rcZi+3CgvN6/Ppx0Sb2G0NETLO9jigSM7r4Nl5bB8s0uWN51R6VwWLh4/tnioOnFYRtBHYVIukDF7x/s9XMdmO10jgQ0580SzrmwoNJ495o4eacKuCwT3J4rDrK+rbcHuKqcQcXbXP45AnI0L/5dCPjt71WZ/t/k3cu2otqyKOwHsiAIKhRFOiByDUCBGhcVxQsKIvL0fwCOlWOt/Z82KyPXzjynNKdNhQ5DoH8Z0SM0HRTvVXigbkcSyWkkT09A4MJdQebJAwmo4KPFdRyjIoLwSEFpbh3R2mpDlvgwBJGyKQrGMU4/rbtlDUFA+87uaKKMRy0s+AOF018Rp4eH3dgHze/KhN4cJOCsdY9gXtiWsr3ANAgcrkjC85Lx7EQ3QyTP/ACWSiMB928kKlW1ZxDKXZW7BjEaEh+7NEt/+kXAxBG3IO2Q9HZ9HG1Ial6vQMQ7ksnSdiGpQ9EF4hvdwjh69EVAo6Y89xp0DejHrovH/8btrfSdRC7mHkm8zVnP9b0qIztgTJDbJU7X7StOjwPQNFCfNE6HX4+k6FpN7GEJKyaH7QzPZ1LGB1jEDBLwuMbXT8FyYbnECYY7rXH714PVLxScEzhOqpTc4xZwfzaL+C5x/Odo/yGg7e2eZ9IsxQhUcYzHszR2OP7qFMFyHc48pxjj93eTuQPLSc5RNpvskOhbtwBrQbHEZRb49+yDgGp+m1O/Nwg4pbnZP/5T5R/SA5D+4emqvUQSLUot98B3u558IySgqAVvyrZiJMOeHS/AcLyGAC0iYepTrAFZj1vipo8EX093HpjcGCeJnhMXxEtmLBjr8k05csSrxKJGAay29jO3UTs82a0YEfTVHX+Dul8JRJkgAQXQkZDKLKnI7sSsQI84JJR7QcKsZE0BcYHTQ4cOy4zI3cI9xQwLzz6ey4aEXbEi5fLA36jQk2nkcGCy5jsHd4oEnOYdAZ0H7k9j8Tcfl1se5HuERBWN7p8xPCSgMbnh+IIrtyHB8j0H7X1ucudyRxLGm8eHgE67n09JtIlY0J0REm57is/k6O0msDSXlWeXMeKzJ+DKs1+U7VyRgAsRCajzJo5/QpCwND2bg5xbSN65h8cv33H7pqMg4db7OU9G1HIKa3WP+ytVvSIJ98DjbzwkHx/zArmukdBiy7+7NFojJPkUCUjqmKKcepNIRB9tZyCOkYB4pSKp45FvgujfkLAtg3+PhrYiMLID3iPtqlJ/3zU1oWY/9Zz625oARoml2lyxbj5tIH4VAh2aAA5poL8I+K0JYE9ALnzynzTQs6VPxcU1NgcCWudszIvt6FTaHN7WPX3G64W4OPkbe0LnSJBfhUD/k4CjUmOJsb/v8NegXoMPAX+lgY4iqiQDAfs00CEI2BcCTVK8uqfev9JA+yBgXwpmIGC/EJCNaCr/zyDgQMB+IeBL7wjobnfSZyFgFwQ0o8SghzTQWbN/UUMQsCdgnwY6EFC57Tf2nE6RZH0a6C8C6vQkpYcgYL8Q0FqzlSCKERK3eVVIvJ6Ac93aDG0gBgL2aaB9ENCanU1jSAPtFwIai7CqBgIOpWBkCUk7idzQppcylw9BQKpQbkMQ0CqSrzTQvhTMHxsEpP/13n+XgDOG+ecm8H/ISsDpD9eC8fVkBfk9oyhfY5tC3pWvAzz8ueLF/KTLA6VKH+5rWs6jUZkVciEhaYp9R5TtIzNktmZ8cClbpCJud5jKs/pmwY1arHAiBw7Io+T6gN2xIHkIdrOR55fXBjKu6lbGNfAhYM1XYh7VCRLw8mBjwJuE3DWOQAL2UcCqMmUvUCSBlq1ZkMIJb1be9rjC8V4CNoDHpkayrR9IrmyCpBoIKOzfguzwCM96sVuRaPRAMrXXFZLLKnD7joNEFIpVAE97i4Rd6lkmP7YJkuq1U0hwGSEBLxskYDG94+uCA5AF+2BDId1EJKL4KuRtrYtwSp9LEs8mSEJOW4VQ7TvyuQGOZ5ZyCRzOHBJsEuPryNAtuHhjkQQ4p8HPb2wX7kcZxwtao8rsijWgPJ3xePHvMZXTBZ6fnoDhbrOU5PFysUEi+hIVyALQchXjeOpQRiI200aQTX6BhDw9u5WAJyQgUVcZnIWDTCKq7aKId+8IR4nC8/Fbo4AzZkb/LQT86Sigstl3ZeOzIodgb0rEcsQrSHBlczdbPisym2pb0EtuQtlKxFdEd+IEdIVH0hTdv/j7s+UVVDbo/sV9zvGk0K82qBdAoqjRiB8IqD4IEnCsIRkr3g2RdAckTjTmG8KljyNo7oEiLrUaATlxbQZL/8x4zmP+3AwEVNbHCQWr2VMga98/A6HHOF18FkjSRrM+BHROJRJQM60tGG6CBDzMdxuynjA3IJI59exrPgrJ5YhEVCBiKPc5QgI+Lo8zmDF8ERCY2IPlyfsiIARdLZnRnCUOeRoZaZeW/SEgTs0rctP2Giw0nD7aQVlWRGutA6jllenK+OP38904AzOZMsTdlkjAhXP1QLekNnfwTyGR9eq0B32hzT2wF0YXdRUd0Kw3kq3kTTxf7PgIa41iKTdUzYIkp33X91Ceeo41x/fr8TUCYUzNiL04IFHVdO+CMR9/RQGP2/Edp7N9bdd6dyZcrrzxzvCaU3Zoj34fAWfMfP63rAT8aQISLuJA2Vt57npxSZNXYgEYaG8KLi5vEGVjCSDflIZyAkvPyPwx15B0SUtAs5GEl/N7Cys7exE3XmoVWd8nM9BbJCCs2rQrhrkMgDSTJzL/yglEPO0JGA8fCebovEQKDglIXlrt2dQbySJIYwUWTfLC37zc1Ya5IwHNvHjloLtIOjWtTVhmfPGJAjrzrl7tYd3msAUknnRYj8C0cf/2NeMKshdE/GU1NY5nho9HAtPlaCCgq02/CCiVck3cRY1k827POSi11JHviAR8XLuVhpu4W01706ZkedlOQTNfT+Ic9ni8pNwxsDjsK8pduxreYxZd1PLetV5grCQkZ+2xGghoL59IWFqTOVBn3DOHsYak4xdXHUxFoj3gRki44oHnb7Ua4f60EAl4TpDEgkC/PWezTSUy2rgSyBsLj0d18J52eyABpXFEE7vhOJWUr470U5y+Q+vj+ZxFLRL7aeDfL7sbBsmMNgJpyk4oJ578RgLOGJ77x5WAf0gU8Kdzq/soIMNkSJjggQT6tRJw6AWxSseGzQR3ihpqwfQEpPB2TIY+8EUUjT4EfNXlVDz5lmG3W4pF8oEtkF9RQOuR6Y2ozJmNPYvrWa5HoKd4k3CRnE+2pQz3iVPA5bZObarsqoGyaxOGPNBp4yPZapkPh2qgE2Zd/o9qoGZU7kKxkOrzsBLQ3N2RlL/yQAcCVgLjfPJAf9WC4Q4Ojq8noLtFYk22XZ/0fiVg6I93nyhgxSPh+ijg9HF/UcNKwL4WTB8FNJYCno++E+C3aqC0KyLp7jM618Oo4kUn6KKWXR6ofk0qaYgC0tsuyndKu77vnraxmxU+F/XXAsnZRwH7aqBDFHCk+5HNrEweCVqlZ1GucDyj3YXxjN2ZT3EKfo2GlYDmMTIKcRJeiyEKOBCwrwXDzJwZZRbB+I+sBUP/67n03yXgfDqZ/y3FYH76X4Lyd67CXeDp3G9UJIpa2we4Hywlj2zfMWSZtX04zk05D9l7t7RtyiZwI2H3eoYEzFdiBPYlJCReWy9evvJIklOmIzHSMRIwJFYJPhiECpIKCTg5JFuo7Z1MAmcq8HK7x+1VrwZ/v5syo+VDhuS5UwqS87lBAuIzYwcndd8VR+GyRq4Xtx0cOWtBgpsJhWyWaM3s/la6BURQyebq5sFNPylUxI6QgLVdHj8E3HfFX9ZHDt/PZ3Ie677wiQLe443oxdtTk8nHsw5wlTpSTdymkinf28PV7cqBpjvYyO+rbUPm8kg4Tj5Usny7EbhQt6UXXYpDIU9HXghPt0aihRc8nyvbTuExy5GEViFU8oK72XC5uV1vRAHP5367cKEwz0jAaovn8yqUJpTkJufBo0UCvqgu6ppMcDwX+y11iaQbODhIwEhIkMQHE7d3vR3wfR+dIZNQN+A4HiEB1TMS8LANjvCUV11vwQmeT1ZdHOG2v+P5INxvjALO8c75U4vs/7ZW8FvZNcHMXncyEHBm4p+G7FZIKvaN5JjV8Rak+Izk42q+INvKTUDcuwyxU4kPyW58KUBITzjdul8qiSz3InSl9KY5vJNaIAGRKVhWJUXZmyWfEnGuIQGfM9z+E3iabDPmBJpoIBGLLnHTlZE8BnVnkFj5MyTt6JGB4Ys4vTrTSCg1QpIJF3h6QxRwPvb3oHGHKXEvKZLvtj0FAwGdrT5KiXAfIwHXXXuIdbILiUIhEaU9QQKeSvM8EHB5xlsVMIuuHGr42MDC8VkKnOSJ+9PnF1hIXXnTcV4V5E0/8Phm05bYjIDTZYNyDVibl9ZzKLObPndRQEPpljru3/j9UznPQDzukIBrc6SSIrZwJG+HIvB28fWIdFHOZT333HBZVeSenzzQJI/1nIOBx28e2yOokwSPryegW7cJWAI+au0V2eH5PODfY6myM89ZxTi+gFU2oDQrngCSEwhX1A8kZMl6AwHZZ9yCyYznlHOM8PXvu6Zm3F9CwB9PBH3azxEsk83Zs4sHRxP57eLTZYe/GYejkAyb034JZFY2FMRCciZ7aW+ANc+QgHOfQ8Zf1gHI59Mrd+yl1hDr/eZAc8tuaV5cAUksOQBxtag9GKm6RNzJSYJ15uH3+Q1egxUbIznzdZ07myOSZdktV9Wms4YMUcCQclewVtdfBNyFexN0Pb57znaF4+2jgPr0gb9pf4Gfd2A0BulUvXPnEJYNuauWBZZdvSk36orNHLnlGBar7p9F6lcVkiNBgsrOCQmq+0i2dXTkwJLFhrKZO5Iw4es1XkMJHv8Up6fkfu162ZP1M3dx1lqRNopYMAn3JC65zzfEzRgF1MhCApZ73N677pYCrm0cP5ng+VKmIx5JVj+pIQo4Mq8aCM4F70nrTWkQn0cCGu6oye2HmiCJSbsCWWTfng0MklmY1xKYIw+Jeyz5DwGJMqMJKHoC5GiuOViW6YTYqxq/77mWAwvyfhOnmSHpy/E8ArIcdct9AYn++64pjv9bisH8NAHT0UO3x0by/rQD1JKT/z0KOE9P+P7uTOVDMZh+KeC3cqB9FPA9MmhvIODbcg373RURGwiYme5jIKCu5zotbhNmOxBwSATto4B9Q4ihGEy/FJB/66w3RAEHAoomRSzjXuHnNeZot8KmzC0vKUG8Z75rz5ZzmjLG5SgVaR4JOFvKc29IBP22FPCw36WfZvBdFPBbIujb1HH7kYSkel2s6EPAPhF0iAJeuUluOWN++j+igI3Ugj1R729vaAa/vZ22QxRQ19Y7YyDg/DCh8yERtCfgUA7UanT+WztAPU5w+5F+9f+tGTwVfxJBh2bwPQH7doBWSqfFt0TQbwScAscRcxxU54GArIuzzyER9LH1mT+8GAz9r2vov0tArisH+pcQ8KdXBM8fNxWy1Jl4vq8hWXQ5yeAKcdcxIEYCOk/iQx6UMhVvqKaQ7T2XwHMjIgGvrYDvX5QU/HpEvLBeCYJMthzAoaJWJJg0x40c7JgSgnlCqNi7ZaGcsh4ScBLKJHp27ckz+5bC8zwjJDLnQMv3RY7EnHREIzmSJT17SL6ug0OMj00ayeilUFL1wgsfKRJwMtYDOJ5CBUnZ1b+UmsMG6uqIBHwekEwb0tW/LCwkz2PddaB4UB6SatQRNkcCvtIygEPDi3n8rLJMXoPtQNXwSCrORgLq62AP5QK6BnorHL+2Lu0usRPJmNR2JR+nLwmy1WaZh288bnkpkAjq2wTJpXdrE7XDK4UTIyAJ7SsS0N28OmKCmEeyhQTsyvBDaXJKHlwPGcjZffEhYMzOs6k8vyKJq2SGBJ1dj5J8HNtbuCxUtN6KRQLuXgTgpjodWaNMlTWfmPAMDJWE9Q0JOCLBCYozJZPY7tYS5hl7gjNOdrzIEvF4f9ejlZuzzN9SD/Sno4A5o1hIEumeD4mg26ojT1KxlL2Lv6KAPQGdG5VWBB+9KeiPCUOckqs25Bo9H2CcW5pyXkqqkue+6x+fz5GAN3+sksN2TSGJEprYMxoJeHu18YeAclU1RN0jcfRlS1HOungCkUdMBgu1ZChbvpgpoWYnfD0TcP98tZPImb3i+DbnJ05Hb2lDNPp6gJVPkEh89dwQitQhSAo/peyyeqbkfrYKIDCbdu28TJyOBqctEtNlqCERtLrVZzCXXdKXmKU8aU9jfyCge+aRxOxZuX4IuKKRWIuR/yGgW+bllKTPqwGEMdocqAlOn2+hewBVMZGwU3enEvz5HkG4ZkhAxcfXM1fE/T/XlGfXFxNJaOHn+0RQB2eTDSEJTuylimY92OV4PL7gnkBuwimxBRgVZCxoOyD0Agl43eLxXTdM/EkENUdG1VWWwr/XUuQooHn8ZL27lmBNug6C8hG/n58fSMBiySFpldHvIyA3n/L/uBbwz0gE/fmG8IAksjjmnMNojr+JfPZFQLiWSMBt+liCIl6afCDgUcHfkLx7t95AQL7chrBm8hdl3yKNJpX95EGd6y3+zeZIFM9d4298neMv5X1EAorcXAILnzee/ZgaErk4eweE0b2m4A24/yBF8mhF2Hg2K3MNEW8+vib1i3IKqcTflNWasHJXd8/WSrxS33xtgM4UbT4QUJPaBaia8UXA1QYJKHktHs+9X+toiQtYmvqbcgTNSMl551ugLjMkaGGWKTnO1iOQ5x0BizcS8HltNTCsEb42t6VE1OryRcDZIqbJ5hjNQGlmTw+c4pEOBFzyZkPcyxUJ6KhdFPA+6Ru862eSyfcRaMcJng8m/SIgCc507hiSDmSsPOdgMTskoDZFso52SOJlu3vn8Frg00ffMTIYJwOJHtlpSOR4voZFMKM9x3C7loP5cgRmzE2Ia1t4fsRs7+L78Caw8vDqb7k6BjKKkYBq9BsJyM25v6Yj/G+JAjZN/c4HAg5RwF9rAYeegNvnVxRwXvpr+6WJ708U8NxEvI03TTr/HgXsE0F32RcB+0TQIQpoEf9DQAPUMvyWCGq+n0YxRAGHRNBCHRniOcPxDATsE0F7AvZRwG/VYN7aYkK+EfBbFLCvB8rWAkO+EZB/3b8I2CeC0jfzf64F1PcTJPB/RgH7noB9FHAgYJyebHs8bt75EAXcv5B4w1rA6G6qYjPXNkM90CERtF8L2EcBjcrjBXGca8l3AvaJoAzH/qsajKRk36OAzURJPomgM+gI2FWDGQjIyFUmuk4bD4mgQz3QnoB9R3jTO+ykoRpM3xHij+0JSLP/OwTkefr//3L5A9cCMj+dCCqQrgWBwhCP95EsAcVlcJEYJEk5Oxoyrb18yNAmVGCOkFx+dkjhoT+RKBkLhpwm7R6iq0nymF4KksyJLweOYYLkmiXHUB77cQXebiWRcFc2oZxZwRbOFoMk4boe5ZW9Qsk1MvECQYTpEAXMbkuZih4uElBY3XZw52Uk4PXYtXioFikcZtkiDzcHJFT80kPIWNIV1FwjeezpagMZ7SIBixoJ6Dy8I9RTF0l6lpGA0iTviJjj+B9l3xSQC+B+SEQqbkThLD/uKM08opFUry0ScM+xe6h2DyTmeyKEcuMhuY6rDZKxPrwaWYaXDGfluczjF4ckDN1FBGe8D5HAvuH5LCQ8X/l8JFHhZdYlqhoeQBHi/iK+K6/jF4ELmW/j+U7iZiOT1rPgRKlyHoVrHJ+hBQmcqxjH834gAYUd58PJ5vD8pRYSUXkvcDzUrUuE5ZGA2Z1DAm6ISqIJn+H5SLgTlFckY7yW8fsBxx3h/DwgAWdK8/sIyPMM+1Ptdn83ASc/TEB9f8IZ62b6IM5lhUR5TK43EGydpeDJIQEtv/VhqQaM57R7JMpDFHcg4EXnwSszQnKMlhVomjzx3EOI0x/axYlsT0BHs2rEPbnTYG7PtIeTvrRLervGSK43EouNeJqsZ9oJVjVO/Oy6GQExlvMjLHfAEoemRiHBh+4RTDuZUKD6I5XsKPcCWrOuPXfTIAG3RX0A/V1MvYGAhajhdCwcz4it754ZqV2tAJMPkIBH+hkSfGgFIOZP3H5PwPrenmFpSLRnG1OeJ4d0jkRzoilxkj5xsxGvIF7fSFbf4RtiTsYOmEbW5u5txfFkMlZM0GbQUu5kpfPklMVZ12IDCatyeD6vknYEo7gwnivc8HV+7hJVS5uiXEjwePy5huPf210iqMlPyZ2db2Cx3bKerTxxvIviegLVKqeezW/Nimw98QBi9MDZDGzx+IYooJfOcmcUpDSZLB4+vr/miXPcml0i7ekJ+niNpIy7KGJPQKmecB6Q8jcSkEeE/78aBXxl7gKUm3D5EDANkIDCYYZXRkHxyPL5dQkia72Ji9PLM3GTsQ7rp9V6jjNPMjIZPWPQynPjOU9hzhOLQwKu5RIJqOV4zR0qJwTzfa9zt+VLlXjWWAYlBnx/8UICTtcxIBnVF4FliPtfW0hAcp82Hj7duqaCZrwC4w1IqJpPPomg8mvyIK7M4+frGAmoJAX+psMXkumk1guw3o83BV3LItI+8De/QAMimVwk4ZI5CQMBbSbhU5KaXTkas2tCeLokKdnb8nggoJtHSLgFzHVY7ndIQG2hq2Q2XXKwWspPyl2M8E4w9rZzUA0WSUirWka6tRwfAtoKbo9NkYAq7eH4+yjgTNyOgZy7dqF9Iig7uyL84ERT7k3kQrI83zmQSYpkizIka7vC8yEdeSTtu04lEhAFSehN8PyrfpWSQzjXBgKCFuspETgkoPFKJp699PH4bf7hfo8C9msBV+cMr3FmZPw+AvL8nP7HOhB/SCLoT2eAxZW4HqKAQzmY16n9NAX8H2sBf7WEGB8m+PmRlaSiGLcLe8L5NKVHDZKmbwkxJIJehJc0EHAUTfH78yUSMq8Y/3si6D69fhJBh4Kg39YCtgWSpW8JMT15lDckgvYEHLv7MjeSqW58iwKahv5MP2sBX/Lc0+GO27vM98H3KOC9i6H3iaB68ETyjvQ2/UQB+6aApuzG9nh5nBLztOF5kdsz6dAS4lsUcM54r3wgYLL1HZvNqDelX49cNRQEHQjIFE/pQ8BfUcC74nv2bDWmPmsBfxUEHRJBl97J/54I6j/m6dAUcIgCHqpT/GkJQanGWZTPrm2/Xw8mN28rfN1HAUdE5PIhEZRdK/dPSwjXq6bfWkIYgnL4z0abfwYBp/8rBJzgPeDv6Qv/w+VgFjbR4GIfGcpb1fCJAh5HYyUPcS4K8s5lkUiuiCQTuqhYT8A60pAoUt0Y8n3LynBnPYlExS2TZGhZF+6+heTKRu9Q9nanCiBhJS/ST1kqk1Xuw/U968q72McPAe9eQ/JwFHSJj/QigUvYyFTsPJGA2eP2iQKG5kWg5eX7sIP66SyoyMiRUIFzC6HyLMUL9g4S8H7itnCP1kjAg/5W5WaXH6F6NysSP3UkYIZzQTjOtK8o4HKvB3CyTiIVcjxkcuHh+IuaQnJBjsfLjJGAt73d9YVf4fjvVkc4JRHzYOkcaHmmUzJcH/clFRrvRSNfzkkEB3OJ5KpfeD7LLZL1UW6RhFe2S7QNWQfq84OQqFWFQt5XnAuXRapQwXmHRB4fOBvObxHP71vuKqbyqwRu21whkfpC0rLRDce713F7xg7Pl1DoAIegRKK6SwB5Fh0suJ0DhMKlwPNRBGUOR/Eok3DB4vnMbe8E1YJb5cHM+30ExGtqMv1booA/nQiaRiJO1zT7kdtvZ2SQfFbfQD8BEu32xEnX1HwEoNNnBqez26oh94OyB4mNkIBOm4akLrvpWQkTyr561QaJZG266oNIwHxZA2miCQ0L+U3nUE75jFjjcQyWdJoSdxylU/Je+DnIfkHntt2Vb3lcrRMsdHw02/XomZLXQ8Qr21AZ4pbTp0q2bXwFq5vu2XBFQj6acfadgLqyT4CIixlx0ysSp48CqvV4mkPg4/Z+ERAYZVcQfmpdQM5VOne2jikQ8KwAFI1lKTvtonSnMe7PGNtsDvOui6FyUVycxIst5aRlJZBioQGejznluSAYwhAFFB41ErD08HxeGQsJ29hM7rr0TiKqMg9AWs5oPB4Wtz87dWRMqXnuXg8pTx7K3gcp6crbHPejlIzO4xwkGvB86lckoC8oGY4fH8Vgzk2cHr/HKSyP2SyH+w3Px3OjBWDiTBinp7vdhniBj3+F5IXjZ41RNRBQ1RoutzcT87cREK8plv6pPiu/ey3g5IevKTU9LZAI5EI5V0qfktHR90CROgI+zumGrMVWxElS15NAJUlBXm/LBAEObW5zUyShd3YmIPrXBklTIAFPo/toICDkFBJFSI8RyIFRU66UlUCeo1aBdfDA36Qv8CrZcScHLGP1yp1RmEzJU6xVICrTUPCaIAEr3V+BWU0a4jgXrusREVuAF+4DJ30Zfn4Vtt1aPxW3Z7JIQErYL8E4r1tiU1Mk0FyzLHw0TZCAUymhySGIl0D0bYuYdZGAycKHgYBucS4zcpOYBSzFDMk0eyMBGx8JuHIEJLC7Lg0itnce5ClbExjfHjx5HbYckC1VE8cI4jM5Z0g++fZEAmo4nSf8vFVBnLMvyt40+pnob2sB2jrG/QVdn3bauSJhUxEJeJh3iahCNALNTfH4ewLuG2UNhr1/U879bajkauH5EfcCnt/jO02JUc/XIORTvCfIs65iq99VcH1ySMAZg9+/ZGO8x8kejn9fGUDsrR+Dcu86gXItEv/3XVOzyU/N/X43ARe/OQp41a2t3U63E2+IAg49IbpEUGtBcR8CDlHAPhFUKPbqEAUcCPgrCjgQsC8Hw+Q8RQ0E7KOATdJF6dSlvhkIOL3zFBmigH0iKPvS2Y5wpiGWmYsEBPgioEH5J5t50CVlnTfJvxGwXws4RAE7AhrnB5Jr+miRREe8FxlZ9NwMawH7RFBDvfAbsXm08UDAoSdEvxZwIGC8NQVxua8TmxWqbq3hv8rB9H3h9VYujSEK2BPQorPkPCSC9gQ0vAK/v1jX7hAF/NYToifgt0TQYS1gPd4J3yqCGtW+aoZE0D4KaFTo8YGAfU+ITyJoObe+rwXso4DfCMgIzN0ea96MmPy7oodE0D+7Lzw9+98h4GTC/9ht4LeXg/nh20BOcRpca4v1ts+JUMm39S2DzL0qeUBzR7zUJ6sAHlSGBMJnYSUvT2wKR3Ul58GBIDnmhaci+fCCj0/XTJU96+XCOXdXXtgE71ROqOsTXEVBAgogZPJ87/lQFyZ+P8mXgsy8vRQuzBQJWIYdaYJXAmVrIwGPUyRLmSABr5cECXh4Ai0/c2oHT3MjkMATu7V1ZyqEU+EgAftEUDeltlAKo64CaIgELL0u8VGbIwFDD8lHDIJEXHblbTgB9x95hxDyaEtIoB2zs2yRmweXYKV48aJEAo4P7AGOboMEm88FPB514cDVO4hI0BESsJjYCpzNF94fX+mLlpMNF8H9mHZRtykScBbYKZxuLZItBmhkDXQkn74gXmhpUMijl+dBZuxxvIqExLxdPRsnNQ8kauQhAQODTZC0HfF4ZinJd9UO4erauL1TI0zl2Rn/Cle1wvHxbgayTR9syHGuQSJHyGi5NfQcrvsZEnAiHiVZXLNHeKxR4qGUwO8j4IShZz+VYPPbo4A/fE2NxyIAic8lcakGiWX5SgFr1u3a6HUENHFaBUJKkDBrqqLJQmt3QyLoQMBWcdcgvTcTypF2+FpM6i0Y6WJK2eEJ8QHtegKLE43TqZTnz0RVkSyCK089OxunNOFZ8QTq7klT+MtBwp1d7QTafcN6wEx2HwKuJhXuj5FHKllu9xfQx0VNDQTkVhoS8HCZes5O7iqIVm4M6/dp5tmBPSqI4Ld3IOFySjl4pWXkbl+jgYDDWsCegMLLoqmBgOvJPgSpmE0JTFPcn6a1NzCprhzLBPgpOTE4nf9GQPqGl4o+HlOeAwUvkN30lA0EdJIHfv+x3yNhCwmnh/R6Z5DduUZSwwlJfEmeBtGYawaSyM5z4LuKp0zjIwE1HglYXXbhNwLaG+NZkeXxdIT1JMfzy85x/GTEJLC84aPS8bvxJQ2Ov18L6FrPriLq7lqDUDhs7ry4Z4HfZ6iBgA6zQgL/vmuKmfxUiaXfHQUkP3xNjZSHAGvzfvVcu0z4gYCGOm/zgYC+z4hgPaOusci8a1PHjxESpxUSMCAJ/k1PoxlYmtJQNgFOIif2ugBV1dvcWZZ8Rs7aLoJ1uHkRSLVkQ3a0thoIaC/XSED6cHJBdlYvyq0BSUfPHx8CDomg92CvDgTEpxESb5F0mQCj7YNyalLyJHJbC9bKqqXc6UpvCJm6Imj7AgmoZF3ys+VaIDFMSyDE6TbZbhQRZPPQNTqJqoxEBAm4WKQvD/Qnki2DumtbeHh77vb4RUCDWb4JPE5IwGO3lk+i77VnW2wikOSw5cHYvPH1+fooyGVeK6A8KyTr7Irbyy1G/SSCBlM8X2dPWYK5qF45aJMUp/OXLjm7iwLa0REJuk+dEagOh/ubNUi4ihdVWGeLN+XKmmGQSexrYHpJSwG7w/N75ecaGFMW71nxumv84rb491SSiQfnKxKY27pbMBXmKxFUjuukq4rM5I7C/UYCTpjpj7WE/tuaQvRRwJ6AQ0XQPgpIuTqS7tdawL4czFARtF8L+C0KuHrs9e9RwPR6sj5NIZ7HxYeAL0agKDORkumwFpCfzpAg1ZnbDG0BR9clEu8XAdu3/pUIOqwF7KOACUk34sj1P1HAgYB9U4j/JCDLyjNqSATlH0jIPgqoL0b4/tAYvksENRdQpUNj+D4RdCBgvxawJ+CQCLr32/RDwF9NIZjDovGM8ZFThyggs+nOXx8F/CSCJgwxTqvRh4Bt1NJdFI6nvzWFMN8GEvBbRdDrKP1EAfu2gFZ7SGlxnSu771FAyxt/ooCfcjAdAfso4JAI+o7msf2yxhwx3Rn/b1HAv4aA//p3y/8uARmW++fbwB+yFvCnm0Iwpq1BBmOe8rwlEmo89jI4tK2Sx1GGE63XXQ/gYK6QIFVHogVLUij5MxKllJCA6obToWB0JJ7PgyqPcENwXsQrLz7ySECeezwhpu9SHhQVEvByZgMofQkJNrkgwZZ5nsJTGxMqPmTZVGamXR89jlNIPNIdSR7vAiRf9JK9YMQ1tLxdHXZwij3BC+imKeR1u0ICjnLFC29x1sjORPfhLL+RVMAhAb1CP0GxUFb4fZzPyS858SHbW18ELPJFiOO9EC+WIiTg+LDaQCH5ihfh9ivZOJYHePAyElPf4vi5BeXCaXYTqbgYL6byiFqsoHjeRC94rl5TlO0tgpMlILnGGpKvJ+A91ZBsMwdfz4uDC7eDRvLgkWSFzI5YF46zDY43Z5CY6TEHeMhPHF9d43iPrwCJ3KZ4Psayo8rLMx5YVk5kL3YkfJ++U18EXC6FjexGKxuy6qWS4GAiAcn5cIYsuOL5m6/fkhyJeD6uS2aVR1H+G6OAzJSa/y2JoD/dFCKvWgeWM7H2wDkhUVaxVeB0y0cCTW4mTU6hEoLJrJkc9ickoJedDrDadElPSw7JtwxEE5ZXhfFs52CkJBkr3Vq6E5Ir4scb8taiCYin9YS4m3VakeZ43YF50Ke545bVlFxujxxkbYvvv9xn2K0zOsEyC9ncXV13GXme3BNYiskQZ7RGMuWleIX1Fl6em+xwPAm5HoHMH0hAets1fYjrdIgCOqMACSjR9R1URplSbvMapYQCJgZDor6igCvxegXhSuF0cX9/CqRdtDFoQjr13Nl2ZBD/fL0BSbdIwLiLWibb/QZk4YHk29CGRDLax+l2gBND90kZKsk2eyRpl8gKVoXnsxK7TvZdIuhAwLo6hWAZMU255PxFwNUymVPOXEMyEkoMcTo/YinAR3OGL7vO9DMPCXhXdw0JV3g+DHo7I0DvkXRDFDAYzZDYVMoT5SZGYPgO79majSRWDOsFK3nJUs7pioSstycaVhyFRDzmu+q3TVeZ6eRv6Qw/Z354uuqL8yVYp9Xdg3mCBIQV/masUYwELDd8SM5bhYDhCO/cPZy7tXglY8LqfW5zd7lMCsKsuqifpiKZbkUpkWJxWoKSlh1RUuNMpPkzBnmxeOWOL5X4m19ZKijmjSKOMkYCPtdXF4TXrSEuN9WnRIqva1gdtm/iLGWOJuM1EnCxp5BQPQG31NgGKfVLz9YNJODt0RFwqVB4TY7LhpQ0ElCh1NZzRwWS8qbsAbQ513qw2iU0WT73ZIgCwqNMM2KxvgPEiV65e+KTjDTaVQB1t397QEdIOHJXDFhNpbdnixwS8EF1HTCbpM5db6JLRHa2ePwzu87twzguiFGfkLjUvcmd0Mft9QRcbuZIwvzIFeRtMcJ3Atb21QTFESbEVgHP71pSFiDXCR7/etqVgzkh+XQm/yLguPT1gYBuvUzP5LFHAsp7JKDr37u1ht3aTXXPTTzH9rkpMSZXH4xgiuMvBSMks+KUgK5fGcoRimrzG68plv1/tRwMJ8WaPR8x1Kcv4BAFbKJJPnSGp87+h4BDZ/i+ImhfDsYq2y6RU2wNmzVvE28gYLm/WjZlvpFwkXNQyX0bf6KAAwH7RNA+CmgdgyQbCEhJC8obKoL2BHy/DDYfEkG/lYPp1wJu7/PsEwXsy8H0awGn7zcS6z8qgg5NIRwxDuz5bfRvawG/RQGFjfIh4P9IBO2jgL8IaOUZklCVH/CpCJoYHIjKZe7ajca8KStaJh8C9uVgBgKys7lnt2t8jn3rC9gq2r9FAUdmMc2NhbAzvhHQZBb8dKgI2jeFGKKAolknQzmYTyLovwhovbvjfcVW8okC9k0hONGv7GkYzTzjNqmmosTXE5u6P+fkz20Kwf3vEBD/VH9Pa/gfnq4SKtHhVNpjanvo1tK9GnKEOz9TqFhNkYBn0w4gfwhIwIwSKrnVuBQeF0XOY9VoQL7NbyYc1iDlsds1ibBv9gaOhrjywlGzzGT52NbgtwUSMBebs8w/XwGS6ihTMVRHQZ77SYqkwodymDIwlamiTODYukgedoUEbEV9D/d680XAyMe5YOG/hDxkF02XaHkIoYjGSLYmR2LldBnAs8661ufy25BXz9cJ8rJceZGRZbwcGgsfynmJhA3FLjFyoodweVvEi7YJEvAcdE0rnmJX/mWM2w9z/QCn4K548Y5CMs3WLxdyjyIkNm2bl59VggScqGIeTeUFjwQ+RFCdEplE+qqL+j2QzMfwhiSErknD2OBcOJxuSMArDYV8onQPHuNIoYKqK0dDqzeAehQhATctEi+tVwlc2wzPf6ocVTlYvGIoVVf2IiFseHl+8BzI1yOFhE/INnJyRkIeJyck4ExDAm5HizOcuXnXZzFYfgh4TLIVFUuF8PsIyM547m8hIPvDj1a17CIGcYDTp+yBJBEsv4BVNkECZvsRPhC6Jg66ATi9Gak8Th9v7X4goN1K3bqZmQJAiMrkdqEaGVmEfgDCZTUjrlpbIckYZwL6uZl49kI2GjJezA8gUAckGg1IqqVvnWHJjLr3uyYOURbjRK5KkSyLulvLV2tHWN51JKAV4/hSpr6Caa5wetkTUC79DFTJ6Nb6TUYh0dM2hXWczzzn2SDx/Jn7ALVBkrrmdJeSqHzEQMpzV+HTQhL1UcB12E3vjm8koLydx6Ce9lOcDo+eKrkZ/hUWV56l7GDD88Ro3C0IdkLljs5XKqEyxLOKc1vPVauuQHxHQFlrWSRWMvoQsE8EdU48EjCYWBHIBwn3JzD4viidMjz+3ZyCQOr6IlbzAEkr4PGrCzz++PY4g2RmUwoARg2x/FMO6sWfeSAYSDj+hKTuo4CgT0yhayUfw4r1+HwgYFDUDYj7OZvb8gs/f9iP8ZPXkqOctnr+PgKyc5r9x8rVfwYBf3wt4IrzRTAZ+pGDRSqB5HrsgfHikBjiBMkQOCISkBt3TRQmSL6W8k1Y+I+vRFDWsJBM/v2dA6MikTbBFwFtu6oKkvFIwBWzf3l2XSchsbwxEq/aUJ677sqRHFkkoJhcm9yehzpPYuGkwfq66dauPZGAnIwkFOIQiehPuYrovmIDeZtl7ip7/HwLLb6ukYA2dGvfNo0oweKMBHTOUyRtxJ8ABCVBEgaMThPYziXQSxYJGAGfkWDlA0i38EW5eKkVZN9FERf07p07uyUS8D0eI7l2MhLq5XMbUjTmGIxmVCPxKF0lj5UzhgXzrCmHNeOGTDUkoJmvkYDeHgmYbuZrMGb4jl20uH0tuSK5b9fGc63qi4BEzpCAxwMe36UQF6CHMe5P7RJZiWqtQb2uW+KQmDeIJjzw/OctHi+pkdizLkopBiGdg1kgMXsCSloyySFgkdQ1iwTUmzkSfWQi+XbWOAE8w7+bgOyc+ecFC38IAX86CsjLlm6PTio+kbyiSj/lYBSbpgYC9k0h+nIwAwH7RNCRvmuoIRH0WLam3eRnJODZSSVR3bf2dwLy20dlc6mGRONXSJ7HxA8+fQH7iqD/GQU8mI/E5pCA1PdE0I6A5uVcbQYCvohWecNawHd4dYfW8ObkMdqIy3N7GfoCWv69agYCfksE1SPfGVrDG1aA5JuTUzq0hte3BI8/eSIBaYLPNd2f7IShHMwQBezLwcSmZtvsmcYnRt8aPrU01377XEuGKGDfF/BbFHAgYBcFHMrBmM3YHwg4lIPpm0IMawGp/UgaKoJ+LwfDWbshEdQ8rs2NeK6ZdEgENU98t3ayKwczEHBx48+i5cbppy/ga5qexdmRKW2Ktr4SQX+1hv9z1wL+6xL57xJwys3+ueXun0LAHy4H85RuOlQrdUHF+zBr5DWdH6F4b5Ekj/YNcrrMQ3jMN0iQUsT3d6aXwmHvyXngdZ2YWi0AOEmZhJ+fdomIXrCF+3qC5NpOkYDZ3a9ho5b4/r6LsrG3JISbdZepYK0cJXmhIimzsSl5YdP16aNGtwTHs1a8YGnh+ykgAR8J05FIEabyemXv4HRYLD+JoK1sh1BHNRJtXgmNnMyCAGo3RQKKDyTgMTvgRLzaIEmPL4GXTZHC9wVJpqKTgwSMIzy+m7AkedTMkajzzWsLJzFCAuoEyUb7XRSQnuPrTSzg+EnpwdVnCIme9YGXV6GnQi5NRCqalkhAkfciOL10JOs0QQKeTOpDwOD5wPEdAw6/P98QKlCqppAZF7f3VPB8x4tu+7vFwoFD3BFQpZGA1ZtFcgdPPD4wkIDJCv+nnvq4/fcJScuNWIDbhXQVUQUhlGmTfBFQAiTgJHld4GIS/DzrIQFr2j7BlW+6voGj31cRFK8pnvpb+gL+dDmYFzX3YOnNcHq14JAgrXK6w+K0mHrQRwEN9xTBQk+QNJs9km1D9nsw3BoJ+PCrjPCX6wbM2mco+3FKz2TEXEMQVxIScHurkVznNwPWSpxQNusg2Xg/PoB0XyMB5zaSqr3XOSgziyE4XXwiKel9DmR6nBK3GXd9+7oiDyTyGQ+yEgm4Mq0ryAliEieRxnSIAhqLEgk4VcyUKCttD+r2OsPppjqqyIK6lqCyD9xfID3PRNTaBNQQkeQ491E3/UVSisFhktvs4ykR4eqnYN0F3F4fBRw18+JDwN0RiWXktQ+KXFC5K1oGkBmNI9OKKZ3br2cKQyKo9mKRXBKN463oxwmUV40EjLYjIMJoHsFSiyaeu1/g63PVZmDc9hxxn9snfv/iR2CdMpaCVbd2UaZOZ1jdOCTs6rFriLRtz4BfnOWw3yPhqCmDBJwVM8o5dRVdnwEeXx8FhIuA3yeF2ILk5CzlPmT8e1JBTYOyjHnPZRzc3m+7pnhq9rcQUPjh6SosYgJkIpSUk3dNCh5PJKB2TZGAy5QPicZqSMDi8M7t4JBUBIqHBdaGbiln8kICnjeMBGa47voANkjAPNmLoDg6ErA+89UQBZQs6ZW7zpgL8W+MpNGPERIwlysYCKiFckO5Nxv330cB9XvXCt2QuSm5evjaEKcNcdKmrEgADwAiSiVlz5ddRU0FCahXV4oAd01oskuQeIp+bXPQVCQW15wc0NVdmw8EJNOOiI3RekBaJJTB+Q4Iqo9Ee571MwklPN7VPUXSam8kIBWIxkBAV470kPDT+xiWxeJF3HHXhy+cuAuQRf1FnIqfN0TfdImrPQH3FhLw5XcVO+sRjv9J9IoQnCCDvumaXszCrlW73q0F1A94jQU3PD6OzAW8uXRkKwo8nujsa3jlKS1x4wsPxDFjE7R23VKwWPAFqQUkYB8FhBDw+7pxFQcCutQVzx97qAPQ9mMkpbFH8jkpk4B8miIBf+tawCk/mf8tFUF/uhxM3xSCTX36kwj6n1HAoS+g3eIT61tTiG4t4BAFtKq99YkC9gT8lgjaE7BPBKUf1hcB043/VQ5mUiXh0BewJ+BQDqYn4LAWMFaf6kBA9rRqKXPaja8vBzMQsO8L2CeC0tz0X4mgdHsb1gIOBOzLwfQVQQcC9uVgWvmA5GzWafg/ooDj3Vci6NAaflgL6N9paigH0xNwstMaz7rekaB9FPAbAevFfjv0BdRv6kj99AXsooDWu00bcVbEW5sTtpT3jYBcNJmRIQrYUI9giAIOBPzVF3BIBJ2w8W5IBP2sBezKwcxWR8YbooA9AechM6eGphB9ImgfBRzKwWxcnP392RVBfwXk/7sEnFPTf360/iGJoPQPEzB+cQbUaS3ksdQlUpKtd4Sr2BEwfSEBXxQJoSBXxQtHI6jk8x5J8lxWSMDzFsm3Em5IGGuHxJupsJHNWf4hYOAenbO8dPYviBeKTOK33FXAHL1COHldYum061N3uiW4PZ2R8jjqyrWcLTaBYvVGAi5MJCDrlnuoXt3awVSDqXzfrnZQeYelF49kJKAx5UK4u5cvAnotkrDgpK7v3Q0JWLztHO5Ng3Ialbh92/C2cNXRmmGeLAXZvVP4SFLWJA/4BY4ved62kIm4vSjlukTQ9esA9zODr/cPJKx9W3lQ8h7xwvQEgqwe7TVUtEhIrIyQhK6eR3A4dGsX+0TQwCAp3CQOCXie4/k984EHd2kikZg/4v7qK0ESXo94vseCUMj0tKuo6jtyHq8eSEBeDlI4FRYeXyY5qlxeVgmSWe62nyMBJSF34Dlxvwi4zEsHsvtVJTHXNdGgucMFbiP7KwrYl4PJjhYScD7/jWsB5xRH/1TL3d9NQPqHCfjs+9Txp256dn1uSB1e77CcplPPDu67KTHUFsky2TDUQEC1rQ84XdQRPqqUZoSO2gCECokIDTEKwm+QOGZ5nhFbiqyMzNLdZCAgrEuDJvbSzcASLjP8vIIETGL/DKZXIgGFFAlnFu4JlnmGBHQOSLan5J/AVBFaQxTw7T1uoBbPxnPEKxIw2z6OoMbdSn+rI1PN+gd8/zLLuzSSaogCkvMT9+ducXsNj6Q11QfruaaM75thewU9Fic5Tt++CLgIkYDOfm9+CChtZ0gy1kNieYXog2EeKMpe4q+dHEaPDWgiR+fO6YIknIo4HuPqIJl3WxPI68GcwOJmOD20XzsgfllHICnO5LMW8D7yjwMB7XEXuwBujwQsxki27QvPx2VdIwH9/CsKaGePC5jibuY5sy0SrrSVPSwbeUa59hjH5y8fCWhKy3v29DbqEnX994eAixI/j3qfgB7UvOeQyej3RQHnFD//S8rBzMQfnq5mtxOBNaU/CbAcj6Qi+y2sJjwSLlaMjERyLIFu5UhAsdE/BJRncyTI4ckVhEviFViOhkQphGRDtMmegMSXFHHnBt+QSzxLQFfKF2ULLpKofig6GGpCUWBZSMBL/vBAuFzeBLY3JJ0hnjRYiR0BtyYSZlY+1iCRQ5Pb0hNJVBmxjWTcVLkTaqkwJIKSu0x5AwGdWSuD9Lwh8XoC1tfrFwGVQzkdEkGXrY/vczL/IaA5p78IqHWEXNnJm7LlCMdLHxQTxOqC4xHFMiXzib8YCAjhLgEyKi0ByXrrEl2TOd5zGn8NK039IqD1FjXQvV3jAZ1+EdAUqAbJLRsGKSddImhHQOc65hoyPrZdYu4M9zdt8Hj6RFCZeXwRMFBFC6RdjOe3neA9LFDGBl5zAZ275bQsyGPcJbqeuElu74OEJ75hhaBql3fubK78htC5lYJ06O6B8j4Nf981RdPcP1YE/b+UgGOfMe0ZX0w+FUF/RQH1OEYC/YoCfmsN368FHAjIPRXb5i8Rfr5+8x8CfosC+hftYbfWCgmUrpE8M8UPP2sB+6YQfRSQ3RvUpyJo3xSCeRtsPkQBv1UE7aOA/VrAFzepPomgcH98EfCmm6GYbNrrEAXUl5oxHZpC9ImgAwGNIoYhCjhUBO3XAn6LAvaJoC/9NPW+VQQdEkF7AvaJoD0Bh7WAbyb28PyNWs8cn5DInyhgPKGGcjBP193a88WNJsNawNN679vjCcH994mgv1rDfyPgaDZCQv+KAn5LBO2jgN/7AnaJoPRsx5CBgPgc2tnMWuA8y2SQtH0iaB8FHBJB+6YQE/vwByeCTv713n+XgNykS6/8O6KAk5+OAoqBAQc2XXoR80KyKMYBCVjLChXOpfdGhssNyYZTSy9aGU0jG3XwVRH0AQLIxviwgQd5IUloJtvID5fz4WI9V14kyE4hT+XxC3ZphQRaXpA4jLSIILsGSBbpjQSzH0jK86FrmjA7IGloN0+hOBlIwHCPBKyOSMAM7ZeHCx3/Q8/yHVxVYZmHuoIknaRI1LoUlDzavJGA9641+y2AFQk5goTN2TyHw4RZeSF7QwKq59VXFJCxcP8kxs8XcCRUnFmA49MCHzJBUvLw5OPxHvkDEvBYIoG5uBu/gMd7OU6IF9UabuY1Z9dQ2wK+di+ZIGuvRQz3xVz2AuuC53OVszu4bwkevzxDAmbbxQbygyV58euFBNQvSML6pa9IINJZIbuXhQtP7oBEfU2/CPiY1nj+W/2oylzLpXBQbkg6b4LHMxV1Z4gCRvsiC+UnlzhwWUmqF1UxElASqStUuxz/PtXekWTL4U6Q1+sV/n2F5vzbCMhN5pN//NfVP4SA1A8TMEh9D395Tku5T3oEJBMYvFa2XSJk+X5OCVMh6VZzwhJbuyG5WlrJYDWNmNyRD3xKsqCOQbfvbO5eJzxOx6I4BsXQZ55bx/WZnG4RC6vHEwk4uVZTcmivR5x+trPczWmDHxJBVTpm8iEKKDJdouNpNfUQNuaZFDSTw/rCMp5bdVG0heHfQKrvDWVny5Qn2/cJCVi4U8pp6q4V/LErx6KtZrlz58yGJJKIk+JyMvPs1x63Jx2UFJYzi/Ugy5BA3n58BcnoEk3p004iUlvvwVyJuD2K7aJ0I7cAWUcMw+KMxHrNXLxgQ8CJ8dyvNqTazrewgDVON4M63RB+jvtXjxPcvnZ5AqFvVg4rLkQCEqer0LmwEpCkgCF244w2AwHxTokELF9I8MezjWEt5EhgrXhmRFqML7Ba6kjqsWTiXjUkq2ZSeP7Crkbi6KjtQZTMOXG9xlQJpeF0dCEHfO640S4luw4Wy1hmKUfhu8+nCg3i/oRE5JjfGAXkJtw/t4b/Qwj401FA03wQMCL6SYFBIQH7tYCm3xEw3FYpiV5XGTRWelNwXusNSR3N/k5A0McaKGXXBMIIkYD5FsnYE9DZP42GPJVJAgv61RBw4jIjZ8vXgbRXihqigC5X469vK3VrCbsooFztcXvP9p277wsS0GaRgPg0QkI9Kdz/864AmNf9FwEnbWuD5UqU56RjnSbislZAUuQ2hyUgARfFAwl4O+I9oydgs/QVEF8JkrC4G2dizpCAku813pAISo0YCRYSEtBlj3o2rAUkdx3Hw3blYUTjIYD1KF/EUVkOSBVZSzCXFyTujHt8CEjiosnhtk/OQyIooSUkLDdBAtoebl8Rx18EvB6vFiyaLgq46hJZ1wEScPmM3jkUBY53LZ50MM9d1JLb4fk6PV0bhPeIIvAI8R6mN0hAkWO6PoCA50drYnkg4JAIulTiCNQ3Et517nxIjOCUgsnarGfD7TcSkGOoH+sJ/bsJ+NOlAJOK0ewWnyNkiAL2BPxWEbRfC9gTcIgCytn1UxHUhEcSitt679jTwxSJJbW8Ks6Yh/3pC8gfv9YC9lFAvcRrZFgLSC/hqyIo/r4Cm+fXFGWeLKP5thZQl9dItmEt4K+KoN8I2PcFFGaaZzczhs4HAi555vYhYN8U4lsiqDAffRJB2WCD5OsJ+H+OAupXGo//7F8Te7rf0d63tYB9IuiwFnC176KKB6HNjVbUm2/lYMydgt/vE0F7Ag4VQfsoIC0ecf89AftyMH0iqEGykSGqZRvYbcQw+VARtC8H00cBrdkZSbwSxP1AwE9fwI6ATR79GwGHcjB9Iig3v1ZDORjdefLNsBawjwL+uQT813Ppv0tAnmX+mtbwPx0FfN8XBjz885KK/z/y7mRdUW1ZGPYF2ZBSoCkyqKQMwIIehYqANSJ69V8AM1fOvfZ5/t3J3Gflf3rpwxQGKDLejBgRiiLTmpO9jlCJmkFSe4MEnM5wbtbskGRxHCGxhAgJdhcOP6KAXGfv4by+ITH0TI612bPaQNuZRpVcQyRgODm/YPVyerLwSJwguyRwo3gkXu0tVG3/OuwAj4gWU3hZ0u5Un2j6qPVqGyRIQMr09/A0pkhAalV8EfBp3HC8+QYJqLsUku/Tr9W7awWtdYydwMN8IAHZAAl4vZIKSuWFJO1mSCqNqmJ4rs4alS7Ob1mLdw8kpHJCAs5iJN7142+hXGyRgHxP3kkxL6BKtrj/hkGycWS7gmPtkSr5dJ2qLc8vC443kURbJZZlbVZyKbSuhASUUiRge6CQgIGEBBQdvL5bh6zgUd6RgOeexIeciuAgSUjA2w7P5+6QECqwkYDLKY7Xuz1yeB65HwTM93YOl8tZq1JVxfFv1G0Ah+Cuk/ggd7nmBzhHqJWgTwTtK6iu0ugM92mN44kzJGDNGSU03M4kv5eAEjdjf1UPsz+NgP4rXIPTBVQFN85dkXCp38FZKTxOl6ydROysTKGfsEZhsUSyXW/eAcwiZKlxLeDaT28gVwFH+c1G6shqfcfp6dxCAgor74owCThYVBkbBed7I5HPLj2Czj5mUZA8cH/BTjmBkkyQlIupW5Bs86mBiDceVSrvruQ80X8kgvIyEkqX71ckYl9g3oqQgMxE+EFA4iF5QvtejFHAYFYiea4T9gHkncyiMQr40T+7kYBjFHBIBNWTJ0tgK05MkrDTA1iCxlPhtd3h4+61uY0EDJLt08TpXt90wdshxlqS4/G8dgO2eftBwCEKuLyzOB28uC4QirGqryjgQEBhuslg4Z3weNQcyRffvCNYmSpGvnN3c7L39Ow7AYdEUEv3Zv06pQlNPh4SeIgC+o7gNgQn/HtYTO8zypcTHC8v3Xd9+RokYHdDEp+PCg1WGyFhXRffH6wEBgyaRQI68yf926ar0rAQ/P9mIuju9FFhKU5aKmQjSSXqqVyDGffEeHlOQdxTq8GSvvwgYLlOkSDNtSfI/NEQWQljICsXSRjKfRMEbYMEudr463tf5/QYBVzoMRJOp5CA04nlgHyt6GiMAsrkswKH78udhBdHHQlodu835W90WyLs5WONUcDwSJBIHDsFcLj1k/jOE8mqWiyOZ3L6QUD2UBpjIqh/vv4goB4rOL4N31cITVsDbH+C2z/bph7LwcypoOt7i9pXMktKHazz7EcU8HSy8M6YPt+Vf5LEfCSgfpBfVVj1iaGXHRJQEUkXBUAhAfE0ljC/mLi/ybSPemb6jyjgdJI1pJ0ikV22exN/c5Acctz1BLxP+z5+EyTv7XZWxigg/hY9JCLqSEBt/UJic1Opb+2uBGDtcHodsFX+FQW0EpamfOmKnw9zxf0PBAwbv19bWYRIwL2KBFQS54uAun/hKvgoTv777im+r0z8Z0QBf/Wa9SERlM1MJByzzItvfQHHRNBzNbXGRFDv/cyu39YCjgScVJ90XAs4EnBMBO37ArpO6TsjAYcooONcH5LycVkkThjPom9NIT6lQVXfysF8Wws4tIbncN9fiaDDWkBxvfqXtYBDFNBTLCTj1emjgEsNiTNEAYdE0G9RQMsKQ196LikyJoKyYpj5Mz+lv5pCDAQcooDjWsAhEZRtX0jkVHVVpT6fg7Ei6JgIOqwFpMW+vMuQCOofNtEXAWUjlxR9iUR+33ZUNSaCDmsBh0TQf6sIKh4mpuLXSuJPKJqtxnIwP/sCjlHAIRF0spalypnH/VrAqvwioL208mZMBH1vZn8lgr439+8EPKwU5h9eEZT56x76rxKQpWbsf360/kMISP1iArKO7UBfnqyK6ayjNcbLjtDSPUnCy2Klsc8shkOyRgItNj8IWIVbJMjujAScltwerpGvVcmULmLNf1dbuL3BqNLTGQnoGG0H8LaRgNOl3GhFKaaAW5CAovyDgEVIawSJJn9FAYsZhwRsGiSgmMz3UE5kJOerlHlNmkd7OCrPBRXzcdFou4OfQCuFfWt1DsfX3bYJ3FUKCfjCYWizaI4T7wPB8dwtJBN9oBI4mS+NStzVUdayOZK0mKz7phYJkiwTjC00C+FHFJBqXwcodRPPf60h0cJX1q8VTEmV0m5natuFYUPj6KTaKlMkoM0YKTw+JpIrqpGA0zBC4pJQi9Jj36ThfZyv4bwgapUcWySlbnNIQPOI431qOP663kZQP3Uc32S1kLVthgSs3QgJzmQLU4u3BElZO3g9PMDziS5+ANcFo5Mk1otca5MqhPNmiQS83pCA+Z6coRYD/Pvw+VY1f3Mp4XZlcXvXr838TY9WvKd47g9ZC8j86tIVs+NmDW65oqMg9icx8TLrDubmggSbPXoCvpQvAvrrQEIC6mEBc//VtxboE0GP2v0G+iVBYny4piPci81hqT2RXC8GCajMlxxYdwUJSIlIwCcIFRLHnVFjFDCn2xOSzeD6HmVIHgumJ3DVU1+Rk3drcvatGhw/QyJe+kTKW/i5grPZviPYcbg/0Z+W4FRvnvJPZyTPq8LX85c5o2CeTfoC7mckIDv5QcCUEfZfiaC0OGnIttIvQF5rthoJyFyRgCQ4ISlLQLLF1f4Gi42KBGR81ySp/4nB/PB0FN46JPDVRRJqRsRQ8OkjAG0plOBZAocqZiZAmFuI50sUjoBwn6yIX7Y5aMeetAMBCXUu8frqYhQwHyRgsE9zMF8XPgrqblKQmNZPIB+fffmcHZLtI6bXcS3gGAUcCDhEAYMrvzMJKOwer3csVb6d4fX0+vIvcgJISi7t+zwmAg2asMPtvzMKiPeUQP3HiqD/kCjgr05aa11BBWV3RtLQqmOS8okEdGc9Ad/TpiAXcsdP/AkfMhLwYX98UHmNIoFS2Q0SRd/CXEQC+kyMBFzsNjoQ6oEEXLhIwHW1yEcChiFr1yMBraOG38mINCtSLpGAilV9iA8GHj8LUxtcG4/ni2ckjEuQgM4UCeVTd7Ejnr9HsqXbZ/SNgKaoUpX/bjOazO29AQ6F09uwi3F/J7UNwYkNHC+zxP2hwXB7oCAB7T0SyqQ2Iejhq6NClbL71/j+gYBjFJA7eN5IwEBaI2GXRFBgmUsvyncLOyeG4REwrSOeX0lSieiNt4Slp/ek3GQ1Xg8LSWtXSFhZe3Qkqz8aLLR932Tj2jikzJCASjdhqsA9ZRKZ9om0c22GZLvg9J5spj2JNe8T+VHsrL4R0G8NpyFvdeqCfkcCBvQFiSx7SPDFNcN7HA64v5nTpqAfLSStAFJM4uUdf/OWU3w6/k4C4j0l/ecFC/8/JeAQBez6/wr83hq+XwvoKVzOf6sI+ve+gG68sQvlYu+RLNydqRwvyp2xHAydtSzlqMrcGVvDD+VgvInTqIq8F+IxCvgtEXQg4LdyMN8qgg4EHMvBDFFAlpvuv6KAjGubIwGHiqDe3nLhGwEdavmjHMywFtCV+R2MUcBvBBxaw08nEVXZeoXnz0+QhCMBv0UBzYKuviWCDlHAMRF0iAJKa+NDjVFAbosEFLqMjZz3BQk9NIX4RkB2Me2jng311RTiZ1/AMQrI23h9htbwY1OIn+Vg7NXlCUocn/c+jUOLvgjYl4MZE0Fjs7kqj5Td+TyIIvHuTJ4rQqo/xr6AIwGHphDsLJhR7nU7/WcSkPvfISAtMv+5Nfw/hIC/et2Sua5cOK2PhCT0Bgl47ntYt0sHSUJPkIC3Bgl4u+/7tXYHJE1zQbKd0+YHAUWd7KHauVoVvzM518o3h3+/WxkoQfp41Z7zzxt2DwG3n09IQIpHAuLzWq8Sy0aSBJ/HDkqt0aI4RSRpi3PfJCJMkWCKiATEpwPuf/1GYs6YgtdWcyRn4XkKSfUECehM+nI18V6vxihg/TmkcJ7ZOP6biAQ8b6kKzlSHBFwukUwSnyH53P0PAp6OUQIPSVCjeF4gARfhK4b6fu6Pf0ICuiUpRgImzgOPdzGQcLVdEipZs0jA262y4bDC1/HBLVTtFHEp3LgDXp9jh6TbbrY7OH1uSNwNXhHtONsiITd9k4yhIqgnZyt4MnMk9yIpOu2QPyI4PRUc33uDBGzkDIlMFjie9eNoak7g7+F+Iki66QHPR0+3SEAuwc+HOSIBKQUnNU/jYEZxe8TjtZvqAvUcP590S+P11pJDCafjDQkoHuXfR0Ba5H5ZpbU/bS2gxpcb0JM3QwLTeMbkY/dkOj15CrJnKxPmJGSgnAMk4FFCcoX3+xcBw1jE6U50Y2+gWVuO8ucznJ42m80OCbNG4tXraUPsxZsHe2Ij4QYCIrkqcKWrQGB9fMqEM9kTGLnHRWMU8FkiAS0BkHQlTK7k9O4TRZs9Es3qo2jHQLjB8t339BJDfH/R7kuQ3yueCnf+riCM3xMssgXiv+gdTcwmbMDbRrMovLcTnC43mz2or4yr/JOGJDo8NhcwvYStwmLlOsSaIHEXr8uMhI8CiQbb8w280OMjf+UhQSd9uRayWdORf1DymhhHNgFT53F66BR5Tk6RVYFB530TCQ/Hy8/3NWhL8wcBWROvjxfyeLzAxP0763sJ7u6KBCzFZ9/D7L4bCejbAY5XcdLTGAUMl8mOJ9QVSWrX5qzvE4jn1+zuPwhorPB4l3i6B91PJSo4Hp85Af/O4IRixkdjFNCAkoFlGOP2Npj8tiggfk9n9B/SFOKXRwG3ZajDonl2fZXY/IuA+udARaHe5gVRNooO+vqNJDuLWUfmQgvgbudIKo8WG6LwmxhU16OIr8sZkikIDSBaT8A1I/EkXbg70EjRUUG3QDIuy9SDOc3TFVwFCYgfsGuY5+QTBa+NZBJ3hQQ0i56An77iZ5GxFmhztaPGtYCz6B6AkXVPyq/7tX7JmQXQvYqqwv3zwRP7GZqwtGsk4LpDAloFG4HO9RVD14kokeeuNb8ImPPSlSzfQ6MU9x3BJcTzYV49AR3+Q4I66MvDkNCDZda+qUAtkHSScicg5+kLf1Pej5zwkaWCyRdIPKfMZPLpK3g6kzMScEgELTjPBnuhdRXOcpGA4hyJbM7gXfka6dfnHs8+LK2cqSCXGpkoVarCvOGRbGcTiZvzHwdUmv5UQcw2eE/vrRAMTsSnL6GahkgpEnDZDo1qjIwnVu0Z4EZCnyz+6tcCCj0Bl483BVeCv4FGiL8M2sriKmha6fcRkBb7yd+fkQg6+x1RQHpYuzdUBOXJZuNTcsAQbz17yl+t4Ye1gEks8v+2FnCIAo6JoAklOcqGZWFcC+itlAOMBBzLwbgtqtC4pMkXAYe+gNtcifw379PEOTrSVcncc+p3b5ejvMX1aX5FATvrR1OI5zstfMmbN1+t4QcCDomgYxTQq9nr2BfwWzmYoS/gSMAhCvgtEfRbFPBvBBzXAg5RwCER1J3umn8hoN89QNnp09VIwHEt4BcBUySnd3H4kYCzV0FR41rAgYDcC8/321rAMREUd7b6nwk4IcmPKOCQCDpEAb/6Ajb3r3IwtmAj8awIt39LBP0fCfgWRSH6x1YEZfj/HQKyFP2fW8P/Uwj4q8vB8HMXzpOAVGl6QUJ5H7GEe1ojoR4iEpAPDwlcbUOvtpeeNFeTQpJkGRIlPCEBXRFJ0vbdHNJUh0ILbkiy4rAyqC23ODaatmDfEMk8Es52+gqZn20Gl+cJ9+flC1VTGW4H9SJCoggtkkc9Rzk0/ESnYllAAkoHcoA27Muj5CwSMHtnezjvEyXarqmegKWdQEn3fQy5vvxJ8TBSOGocjv+0fK+0yLlU0NYmEnAd4v7vzweSb3LXqHh/w9eUKiZwtHI1St1XcdUeGfki4LZ7/iDg6bLE/R89JBolGGso3ndCbYMYHI2sMwdqfYYklK8djvdEIXGzB56vNMPrFbMXJOClROJGO7y+yaRaQysfVCpd212jQVSt4Hj7IAF3tkxrjwW+bhY3HN+7wPHJjL+DS7RDMu/MwNGS52EPB+CQgOc4kDUh71vVZzsk4MnA63+4XyK4Hl49Aae4P3qGBLzIJY6H1QNT83m7Xwv4NkkiPX9fIijeU+zsPxLwn7IW8Bc/Wsme3YDJAkOFm24SE5mkD1gY0FfQ1PcqKSw9A7luuCh8UJJEAg617qYFEtB3nZocCv0OtnXgCeyII5FJeEZibdkZ5bNzryPZesaDk3pInrvpqmQFeg3OqhCi8EYh4Z52eQaZ2XMUHF9uTY4pi+S7Unj8IRG03qY1LM41W/lqT6j0eb6C8Z7gdLbLJl8EXFR9YqTVISHFEAk2X1hIUG014YnqbZqvKGDRk9LdIPFUWeKogC+QgC+RvYJlF0i0W/N0yHqbHmEhX/H4w1pA8cjegQgdkowN3RVJ2HsKajOhcbq6aK5kZekJ2MqOJXDuo4L2UimRyFJf0XOP4xVOfVOHxZ6l4K3uYmJJ7Q5UtWKpcS1gaoaIW3YpRuFxjee737B7MAWNJ+G8xOvxjL0TOLMZnt+QCHpYCnck4n5GBd4aSfhsvAMoro8EVCsXyDNLD+AmO4kKpQivx0Hc02CwDE+C9wbJePdx7mOUEm7/sL8vERS/qDzzf7UiKP8pDVD9DRLo4zQOmZFyA+pJRlIZe6kmGTXVQRWZTwTUyUaCsSkAmQKSajVBMmn7NAbjjAQM3iaSyUZKgtIiAYOLhvfgQECbN/rW5Hf8ezplPbAdA7+Tz5e0IuocCai2SLKwZRuTVNYGCei/8HjS3kFSLac2KOsSifX0kDhn9YxkI2VLfM9H4rE6G4DMVRQVRAwS8GpYyzEKGNxixyE6/wnBed5wfKfPQyIvPlyCgaSiRgKKzzAC07bfVUAJWUPqiWWOBITmjeeTPDYeqMc+MTUtxSvRdiEBa011JHQt3F5Xlgbee9JRoSHYMslkq+/ThwT0xX12JYYd2iA3FhLY3CMB3amH5OYyJKXsODidPyABNUFiqvBWOyrZvkINZJ/rW9vzSNaBgPjQ/VDwKfIVsbftClRzT1W+vW5oQl4KXs8TwxCf7RM/12FPQBGny2MU8JpO+wqgTyQgHyH52Dve085bxXv+lDXFb7ynBPZXZav8aWsBfxJwjAIOBBzWAo4EfDrWj0TQIQo4VASdMLeO8io9i5WVY6W+aL8ZylUZaaWc9gJ8VQTlwxeQUvdan1PWfWmfv8rBTC9v4asi6JAIKqVBXyP7r0RQgXH5r9bwY0XQnoDfmkIMBHSaTjTHiqDjWsCxKcTPtYDC8l9aw4+JoNfovvI/8zmSslCc1VgORnrmeH7DWkDjtMn9btdHAYfW8ENTiCER1JnrSNKF0SeeRuuusg/zLB+jgGMiqK2I9JgI+i0KKAYfJO6spqhviaCMwFPVWBGUzJTt97WAQyLo2BRiWAv4LRE0mO/MMQrIGu7/51rAIQo4EnBIBB0I6F38H00hhiigV1H77h8ZBZz97xCQYyj2Vz1af3si6C9uDW/6nAeXk6aSJJZRck+dK+FqxEaUcM4i1m5slMApapBASwkJl+avHRwNC8k3RAGtPZLsME91ksyfXaHB/IWkIo5BxfwGCWg10zesfBrJeFwhodbCIUOSZTqVBA0SMK+RgHfRQfLw5K1qj9jP4XBZ4NOESEjAdkLt4VEutSpmKCSggV9eJFCrVMmbQQKKJ5LA/dkh2eorkmdZUBlczyy+/7hGAr5fXA1HJ0ACclFffgYtCQcrwPFEIhJKWSFx64WtVtuIQwIWmy2e72qhU1tD7lvRRz0BD1M8/1WL41cosoF7KxAq7Tgk4OE+d+B05FQSn/3O1HLrkMJpjkSLCx/HQ6X9+akPLUqv+DOuNZvHBi7UUiNxEkCjqcVjBY9DaETbd4PblSu+PnB9K/gtTps1m8Prfd/e9Cp+Txemtj2KB3iWBZJucsLtBT7T4fkK9CjmQ7nQqELE/YkVEtBWUN6iRF3g0Cl42u85vl97kBLOXGNGSXD7jYmgHMOIf0gi6C8n4DTDz87po3Q+XT7zMQponLJZFF4vSED6es8BxcJVAfvIJfJZWEdw2AtbgbzJawL79g4qNHwFOo3bnQmSxOFzgYSLvdeQlZrMQO/mHAm5BAlYbYUTuNtAqHxB2iEJg88FrK2MhJz0TRyGtYCL92pGwjp0G1JOzjXoswbJuRGfK3LdeDewxD1Obz0WCcjqbQWuwSHZ5pdJQRarPurWPfsy8Z4rfRFwqs0qf5ogsd5OW4BVMThdk1Qk0YVCUmrbMxdBlfdr/xZlCYbRr2X8GQW0YobH6TuFZAvXHyRxEDMkSPimJve4TGGRnfB6ZDOpGKOAymWO5HL7xNqBgGMiaOvg68+jJ1624r7KwZg0/j0hjViF2ROJun/0ay1jF6+nI0xqwvR9EOdTJGzYHZG0B3aKRD89ZxRcuknXJ6khATNaiMYoIOWyBchmNUEeSM+CvC9TZkwE9Q0LJyzDWkB57UyIz2VP/rdNVzmG43/Vf1X+kQS0bBGJoNPSFwGNpEACWpfmSvy7rgOZxT8IqEgsgOHzSLzP3e5I0fSNWFygKpjxSKLPxDNhIT3w/a3uyuT8WO/AjJ7vKDysso7QdQigqXeaChYXZ0Xk03QDlrxAUjYbJKh8DR2wNu0nCvQzEjBd9eVYAgNJdelbnWv7EMm3xTspNAsk46dGAnqOQlHhtE9tCRTBBscoKQJxge9sajYC13lSEUSTXCbJRbdGAgYp20fRHkhA0iyRZAMBjUxZglv0FUNhYV/Jo1/7uHzDmwoPmz4Rdcuq4EWTLgpCE7cPBFQfGRL6sMxM0qaKBYjAN/ELHfcXRRsHyYrT+yCYizQRVni9jXCHxOR2EpA8OfeJrEi28Jjh+dCRp4E2YXH7ppBkEpStA/M1+6n8K9WXc0nYFRAlwvPB8+vIJkECukkfBYz2SEY8uAlGl+JZMxy+/030HAgTfvAa1k1OlFzAz0Psk61xkv77CMgxM/5PIeCvjgIe5qHn4yfIVe727hSKlZWbMRH0W0VQ1hDp6FtF0LEpxEDAIQr4njEM5dSrHBRanwZf5WCGKKDrKje/g4RG0jxyWfFeQupL3V78igIOiaBDOZi/RwHHRFDT9NY+O118qpGAQyIoH1tP8i0KOCESQ7zHDQl1Vdnb96YQP1vD/89RwCERdCTgtcbzrxkk4dgUYogCDomgQ1MI+3nC8eziMvKpoEACklW2UqhY2fiTk/ODgENF0CEKOFYEHQg4tob3A6dT9pESj1HAb2sBZ5cTX32LAg5rAccoYFW2XwT0DsXEVBxlU3yVgxkTQX8ScEgEfaZ9n8MhEfRnRdBhLeBYEbQVFGqsCPrPbQrx10Prv0tAnpX4P4WA3K8m4OblQemEahWfVCTgenYpoTzmSJLuEsTa6nZBEiW6XiXeEkn0cf0dEumCZJuJMminzjjAmW6QLEsLai1isgSuT2JQqdEhAePW+sAuuSO5Nn25GZ665HCeI/G27QwJuIyjHZSxopNYqwJV8+fZDh5+00ch46OpeXrfl4/D4yWxKkuaN6v2+PeRQm2bpdxp7y2Ss9CdHwS8i0YGdbQxong7QwJe14+6X+1gVAl3fcvassTt13iFx/P7PnnvJRKyzG8q3s8MEvDV2Slcb45OpfuoQFIuLwXcTAvPv1nj+cuT+QZuqaWS7UxHAmc058JzbarR1j6DqU0eYgrnaU/WZ1/+JZg/9nDarbQoWchI2MMt2kB1lDWyZUok7IHuW9E7BV7vpY9kIyRbw41weD0TDsdbTfB6X+kSz2+DP5SamVYHOGQGXo/cRCKf2SiE5tUgAT8dEpDNLyuoPrUZbQ8G7s+mt1e4SGccz5EEpnZuRSSgICMRL3P5+tsIyPf/r/KHRAF/dSJoOL/H4ESnnkBiX07Fs5qRgEHjtSqx2jADIpYcFTryRCXn3b6EOXVF0uxVpya5iiTRy74pw+v0lMmGwQeqwsxmVPA4TDuS67sZyP6di/xyNTGJ3Z3PYF3jHwQsp94F3FLry6305VtmD/0EqjZD8jztXUeO5NOXi9kgIeeqG5OwaW/gLecfJGGNpByigO6lj/LVb7cmewn/fiBgsNnvJFJJ7ROWu3ZGhdvP80qSB3sEjQo5ytccJNUQBfSWLVeFlNqv3evrHnryA/f3TJBsD0u/g7zYIslodxeTljpnYNE0Q/zo5VwJ2/V9+FSbpfy8RBJWhvdFwHByRuLNP3g+nnnG63Xgdj8IeEy5KNQCfO2pbQ0yFYoUPGK3GwnoChYf+WfiXslhrlxgme2RsPG9r9Catw2oNT4aISVI3DxG0uIDU4h830fC811Ygv2ukXi3xi3I6qhwYOcGfj4DAYtsz4A15XD7LpxIv226ynPs7E9JBP3VTSGeTWvAfKMguTIVSUK4+xaZfqSonhBX/MHsEzt7AoZzry9XEu/DkYCQ9X3rJOuegma8aeI/eSRRanhLWMxtivI33k4mWXA7gFZ47yhQTkjGQ/4BmF99BgnDSytSPpCAWnmkSHBFLJFN6zngJM9PH4V0VBILFhJq2hNqCkicwGRD/E4/2yp4X3KHPAAJaBcljldmbIloxQcJqSApgTJxf10uRKDkLhWFao0EJGskohc5H8rXUyRUuw3XIFc6km+d4vhmn9aGpcLgJDM54vmIHBLQnvfnPxDQCjwdtCjrIv85z65k8bLw+lnxuwpO5sMhxEMCapzyrnzr/IOAQxTQp+mMJ/qpNEGGKx7v9WrwfI0zgFLg9NavbDwf5YLkdq8bJNvJlFSykAUX9PPuQ8G9cmKS963elecWr+9RcXjCiYoPzptmouDp9X0dQySs2gr4+IoNfP9M9JCARwr3x2ykgjSdjr95vsZH4aLC38Tfd0/xwp9SDua3JIK+YpOjRgLm0X3rf84H5qsphMtY7hgFHBNBf0YB7YmX5eNaQKlU2MiZrfPVSMC3SCMph3IwQ19AUagYYk/D3FF2spAhiSZCNa4FXGr7zVcUUPEkWtFOn53/ojwkz5AIOhBwLAfzMwrY0cXzezmY2UL4qxzMQMDTX63hLx9v870czBAFHNYCfmsKMRBwTASFSbr/TsCxL2B9RsIOUcCXrERfTSEeGY5/9/psxiigs63svwjYRwEHAipHHN+3KOBPAjqra8Z/rwiaV5NYKSL2Xwg4VAQdmkJ8I+DfE0HHcjDlw2nGtYBDU4i/VwQd+wIOiaDTZiNU/1wCiv87BJzxovCn9AVkfvHPwDx9eFBPFiqVSHXHa1JelXA80kioO40EjLyedPg8qdKVjQSa0j3B+IVGpUsPVloZRUiSw61fK/fqam2pVCk0aoQE5OVjp90Pdwq23Ekn21tPqMI+5IDffyTeUkbihRN7B+2njyJ2s36tWoGvG4Xgdv6I2/nV5QCN/0DyCBoSMOT9PRzFipB0b3S4/+s8gZY76lRyf+L+BQuJV6E/ozh9IgFfm6yGOpwb1TZrFrJWa4cMTnaL41l7eLydjYQ8798qhb8KcqPt4yiF20RFAnY2EhAEJOCFFpFgVAm09qZeW7jqOHFPxKQDTU1FF+qDqFapJRamJh7w+C3b9U0stkjA8CDuoZipWpQeCBLQPz628PTmGonJCgmY69kKjrKI453WSPAmea3hYs6RgA2NBHT4+Q6P3691tEIkoBplBVxFRqO2Qt9XUeUPIZwlHwlo8F2h8Ud/Ddd0ZUZp7OHnGRpIwOPCx/Hk67epdRMk/pF1zSj5yL+RgLMZ/Z+bQvxDooD0L76n9ptPAnY756jgmO8KUlHsFwGBPe5NcnDYHGyYcZWvLJ8qOQllNSaCBjZpGnK1vQcs2PmM+MkGv2lchsSyrxySKw08mpyWmgALrUNiurBzyFtH8smXk0iC8x0JF3fCDad3LyQKUZBAqLMzzKtsVoVe06/VcxQknRQhoez2GeN0urzDIsTpLRjV0yRvd1/DgimQjMl1UhNprV9AfXQ4SeX8PU5PH1YLy0MoEP++cxsyCZFIYyIoUXC7dW7vsFwmPPHDzW6F02v8aquGh+QKSyRnWm4eYCQyT4Wu7OaEeWzwejAfJvJtDs/feYU5WHzAkWBH4fS+eIQVGDZBwuU8ElL/IHnnEPRNIj6TnCRBWYDD21wFZxMJuHhbJ9DpVCIQCi5N+G2faBuHeDzfmTRkl+0v4NRHHI+2Q7KRxecF8roQomB7eUpEeeyPfUF+oQpPWyRgdWaRoNx1EgVvdleThtI5UJUSx7OZ4fvPqcWBlpwnVXDO939fY/Er7ynmPzeF+IcQcP6L76nXJFyCecfpW9hqzop01D0GoiCpQnsuNSTY7w2Q9+WnCh59UwVEDJJKP1ORr53x9bRoM8BJIR2FvoFEWkeWDfK1J6AzfeJ3esIcgEyRSHDobJpYWhiAKi2YKmDmTU5k3orBzWQK71mticl+Y7mA+PtQYdIiARdq6IJL7m8SXD5IvMmsbyKh1S0VZC0Sz1eFEHTzSBM4OpJMpqvSxe/YAscHBZ4PRU9X4PalKfxo3yCJytIBJcJ7MuxEhyavdV9lWCWfCtQjkvYg3G381wrP1+tE/E7j0wnmEyQZ0AluX/tItIUrdFX4mSARmZuORL5wbwqIbANZUFN8P0Pekb/eIAHnaxwPOTZIWHmHhJWNuwnO6YDHG6KAqwwJqNU8GwWXO2Kt5AUD7EufeKsmjkkoFQlo1wWO96zmOXlQXgx2mOPnc+pw/HNfB7yHV3g99SkSlxanfR/FFO+sIQp4W+53sChmuD+3cwrCl33mw3mD99jujr8Bv++e4qQ/pTX8b6kIOhBwrAj6sy/gmAj6k4BjUwjhsVl+bw0/JIIy9BzJM6wFVA56+G9rAWf7/EcUcM2nqc8dMiHy8rXo/Fsi6FAOhnm5PBkJ+K01fNDfDftifxgJ+G9rAeG+AyVbCY9xLaC7uyEphyhgl/EMNRLwop7X3xNBhyhgZxzor6YQ1BNJONOOXGU/6YZW8Dme+5xQ4f6ZxU4eCdjJizcZCWga5dqfvgPqqy/gV0XQvF972FcE/bkWcCSglZZfawE9TkUCDuVghoqgTkx2sXLJ9a9E0LEi6LAW8FsUcJcigb8ngvat4b8R8JZZ+y8CDhVB+dv57k/kelaNBPzZF/CfWxH0r1vkv0tAQRD+mKYQzC+OWLxL34fmnmkkOQpIlLyIKmjPnBElrBbk2oo6IOlaWq8SJUDSGC4S7PJ2NSqeukjAbPk4wG1316Otuiyumr3PUji/Dwa1FTfvTpPsDwXBok9sVHkkms5VOzjd9gZJ6AhJMu8ufbkXoW96sAmQhLWB5PEo3B58kICskB2gaPq1cWrcSdrzRR2g9AJCEuNZdNqifKVQ+xMkYGYgod7UPIcDmSKp/PAda0/druHSSkaV1h8kIPP4QcD4sEMCzlougerZJ2buDkgyfiKmUFY+Hl+okYBx9DjCwV31BOv3v3twW6hvSLEtJ+JDUT5RHrTHi1rF2QscbSdfMjhMDCRaWOL1YrRh7WKgRQmUeH1PGtlCcZ0jCdMXNBrV2Cu4aDcj2p7kQtKm5LWBGmwkcbrA8XHBa4/75/D4Zr1wNLLjCjjctkhieXNUtcq6hHBKOD1KRQVq7RNXa7jfHSTg3UECnrrLDT9PW6u2+zNe3+BdVVA9ErNKzHXx+wgoiBT7p5SDYX/xo3Uza1Ownmckx0t71sT6hE+cjlWzCtbS3iGUmO7AVBoOp2MSEi/V+/It3oRDMjlNR7Yr/Htn5+LfcwWSzIytEpTqKEQ+T03xAblaSP1aOSRPcZs45JW3l76NNBLQUvF1cO2JxYo85ft9+ZbQTs+guou+omffxy5L92fQXxpXhdsYCRUU1gMsT6Qi2E5dhxRcWIPnECRSnkyuhH315VK2kVAF4c1TScPgV3f5mOJ4NsWkI6/PvQbFO3NUCO0USbsoG9CrBRL0ZCD5nDg8wUIIZlWAj9mceGb5ABcf1STId0hkKdL3YKgVU4FeSx1pImEH7ovt10rWSMK9v8HxnEuehJGM4132ree/ETA2lQJUi8HjFw2Stk7SEzh9vDIUFZxQ8EehBDegeQq4DY738iwvoCQwo/wkaWVSf9I3EvwpkHDleDLZ5HoJfXNsKnwIfTkdX6mBZN6kGqOAZ7dEAnYb3F/zRPJtozMHhqvg9tcZr8/vu6do6f9qFDBZIHl0J0RCkXW+InOujcG7VHTklzx+Rx7nswneU8enTVI+JHIshDUsqz7RUzcdmRxsJQcrpOgqcPtEx/VTd2B+QOzhD+xTJUGclKBJUl9hM0Eyrq09ki1tmcpfqE1NzCJMQXnKFAXvXR6T51nxRgL6cy83SaSkHsjd5x2FRyGTyM2dRuDUp1fkXxok3q7pCUgKJOiTRgI5KDTQXnMcX+pLMWltC8cLPJL0A7i/ZK+44AgukkqbIFGrXbgB9TClosA3RZ6I9MYF1YjwfCm5b9V+QQLa4vRT+csMt0/8KRLNiN4kbG5IvONNN0Fds3h+Ry7r07gRpnZbvKvwtrE7kiz2Lswtt6P6Xw6JHD4eklvY4v4dtlkR+3UOwWz7XqLHAM9f/NyXsEiQgIE6QwJunzhec6Xjb8h0KuVEC5VsjAKGc0viCefqAcwZJGBYrnOHHB6CBfOPwFY+I+P5xtt2PxIwsCinJhfhcwCD0fgquGyc31dlVxC5X5at8qe1hh8I+JZSPnJ5S6q/rQV062xnfiWC/iTgEAUcysHYbPlYfU8EHaKAgWEhAauOI3ZezWFsDT8QcKwIOkQBh7WAIwGpqo18sUtoJMrLocfW8EMUcEwE3Zjn7VcUcCDg0BeQyeTnVzmYn30BRwLSUh8FHJpCDGsBv5WDKbYuKIZkfUUBHfMkrRSBlLkv7E50NbaGH9YCSq+/ooAjAYfW8ENfQPuorL4ngn4O3hcBxyjg1QjDMQr4jYBja/j21TRjOZjZ40xH38rBTNwrXzmFusuVueqlYzkY9zZF0r2odP+9KcRAwKEi6Fdr+L+VgzGjzeF7FHAoBzMrTZ4a1wIOTSGGcjD/2LWAP2/F/y4BRUn4n2+Xf2AiKPuLy8FsrIvfd0ZCIuhp34dueajgdn0Y1TbPj7mmcCSFR9ghQWAGtEbWFyTY6YHESY/dSts23AHq6tpX+Px0V43KXxmUSmVQidoiASs1pQF/F5B49V7mtWdVISGtvlzLbYfEu0yROFexJ45XLUztdaZ2UG99JOjLODoa1x0KuN/Yfq1gKUvaPn/g+wsgUZzRcqcdcD4N9cnXqbQG3P/WNXI41xMkYKQiAbf3V42k2hhUvOyjZuv6kUOpG0hSaYXHN/gLvp+TtCg2HkiyZCJm0FZnHN+kT9zMV/YRnqyqV9u0RAICn8Vwmr6QgLlTrLSlYvhwI5RKJdy0c7RXSGVQHQLcf/xC8vozPL+TOcfru5gj8WZZtIVDaSMB3Qke7/3um0ScKzxf44LXX80uG7hcpzrZLmMk4HZJ9lDeTb2Kd8Lb0ehNdoSb7+L212OhaqdVFkFN4fjSaVwgAQ/4/ltmIPGYEAl4K7c3OLF9BVeV6aOuxKjgtMjNKr5+fiMBRUn6U5pCsL86sp5VHySe/kZieJtdTeR4/wRvfsbXB99bEZP67EF+rpE0wgPJVmXsBYkTcpG/6BqeqNznBZZSIEme0Q4fpYFygmVpCZVfMq1E3rvpHDQmwPeT92RFpnV5g/l8J0bB7Nq3ThfaF94g91kVilskymkyvYKtqgIJ6sKVyIrpW7PPGq7yjRMSbLsVGlCOOL313SOSTTyeT2BBjQRl00lDivLewjJIkES72R6ny4tPB+olEHC6GD1pMm3KE3inGY5nd5/mxKjx77X3eoZk5SYxqe5IVHKe4fGFPipaT/QGDCpDEhoftyYBKfGGXoUs8YUAz38goMEWXBXoeo6Ere5IyJXbR/EENyf+1rvAcpvg+JN+bd9ZYpHIrdJH5apdThwlROIJD6kKc+kpEa0+1+C8pFkUlJ8JTz7zfq2iI+L1PahINqo9M2CdiRBBc2lVMnkiOYlzEih/r+H5v+y+ycYknlBjFHBzbHmYaykSEMgep6+yPgMnyKc4UruF3zZdlSj6j2kKQX7xPVXQpQemnDMEFn0Ujl63CShzja78eoHfked9ugR75lEErtNGJnSzj8Ga3JAgRGkc8pht9mBeGCYK0y0SUZn3iYkHC0nIczuHbLjFCVzR6aNeDBIuPX5WoKobhgorOW9I4PQkIQck57JpCmJHUx/U2x1JFvUpjNXm7INdCu8qIHMkjb1Q1mDwyxfl31v8+02MBJQbJCDoFG6fTjYrcB0BCcq+kID1DYmnnU+4/bDD/a18FmA+21FReLi7K7J8IUH1KUcT//hCol22eHxL6ZsuiAUSsF0jAV0PCRzkBp5/9UQSk/kVSZq3CN3zCQlo+dEnCrXWjklEfRzAX4YPCfdnJGCQtR7gjfMmwW7RqORBWRa48wVV+Z8Hjm+xPUdg1xGHv1lFk5P4vrHBuFNIzmrZj5ezPFBWLpJ2vZRq8qGFAtwz8iHIk51MFmsPr2cT4fXMJCQ8XZ09UOWEi8JJgdfjdpkewL5bSOq1heQLPaUAWXnhb0iVOb8vuVqi2D+mKYT4i++pyUZxfOHcR5nSR1N/tYb/uRYw00pvXAvonjgkjvT5LP1X572jMRH0Xu+zr4qgw1rAw8GLxrWAIwGHvoBjIujOb8xviaBjORiBDlcjAe2F23yVg5kyHv/VFGKIAo5rATOCxBwIOAPmWTmT20NVZjIbffUFHAi4oIX7SMAxEVQoy/h7UwhTxPENawFHAg6t4SfcBd8/rAXcuP9KwDERtF8L+K0czFtjO8rlOHE1RgH5KqEor6se/Pco4M+KoAMBHY7H139fCygr59QXE2ZGRgJupDD16aeIhH7NkcRDOZihIui3RNAhCuhSplOPTSEGAjoPN6dHAo4VQYco4JAIOpSDGaOAM3FD+9TtKRC7il//yIqg7F/b/qsE5Ch6Rv0pawF/dT74NcV5zJk9IFmCdydpZvCo4azPjSrWTkjAeffI4MZTOrVdhUgg5xQVcBsSKbeBHGtToS+XsukrZupHudHs5pJDk31Mkn7CN62FlM5AoB/0KE1qJE63p/Zw82wj2p574nUdVUArLZBwDydwNOdW7eCa6EaUkjVu38y2uP9yiwQ0OBxfsKIOcNn6pErWt75cy5zL4OKrBtkKfSKrrCAhD0sGCbg8IQEnLRLwLDAGtd335WZg4SMxBSRW6t2QnPQ7wvfzsVbFJovjR63lUNQC7o/uo3Zr8XCEy/2ExE02ePz5zE6g+hzVKuZcPP+ZffChoDSNJI++gMDiRDK42m89ipUIx/PcH/bQCH1TBveCBGQDEsO587QqCYOu01jDX0ORq0aVGPJR1p6ryxZu2gzHtymOqnYQkYDPwxuvzzsIAGc/dgmnW4LXv+ybRBSpjZOGTYxEpAQkYLx9bOAYp2a13QyJvZlxg6r5INmb/npScVVBa3VIxBUUze8iIN5T4i9bZv/bo4C/OrJ+3RSgW3ORCrLiecXvsfXC7x0rRP5FaGPykXF6NI+ffOXnzW5FVueyBeepInnqfALEfm7eYN04JFf7fK6IQVtX0FPA18HFl9VTfleBXNIZCbMIiTW7KnfwUk2sQveCRDoECgeLOS8Q2Dn7ft1S2ZeXWQpREFNIOHzA498/LT7Cm70v59KcES6PA13B7Izksbv7BexVJxD/sXNpkm9CBsjuhucz7/d3CXQK5jQtVjjrnMokkRQk5kTF89EtJOphhz8q5jsXCVS3vhX7dnMHR0OYBM3FvY4ElKfujAK57tfqvc4lWDuDreD6eMqEEXQkoFNxVFDPcolQbySpfKdnxA/rZ022/VrDgYDhVXni9HWuVKC6Bl6PFvo+iHP2Dos8m0S+wrcm0Y3yAk6oImnPrScTKbhfwUhYoQoLyjNJR9IpLCY4NQF6NjXJ/qPcgHzeOP7CQBKyAh5Pd51pFUoH/Dzd7VSExY1DUjL9lfsYpQiq9JpWwVVtf9u6JY5iqD+mKcSv7rXJv8oQtNubIyAzSBLPZVOQY5y+hZsIiWEdWweWOYMkCtrcIZyl70HrtjQJV5lTk2YiHGFBcLoKxRyJU+D0ESzRoil/3lepbdvkAfpiR5HgbOJ22UlXsMRnAmLk3PBEfO+v6P09TYHxaWhiHO8hzNslVcHHQxKl6TTA/SMh/UnlOOT0KmNwZL+LAlvKeZLupyvQOCRsuAyRTK9Wx0nzcY3HX8+RTIl2T5BUDEOCvYznZ1yFCJx9hPvP30+exAuvgKX5YKiAn0oyyY6bCOaMSRPwrw+eVNUnBGvPIcFmq8YkGn12QGezNwXHTS4TfAJbsLRfSMSksWsiXEoXCRzj641n8yS/TAE8Ch+HeGfh9XufPRuIuUDy6ioS9njE81mscCTQthL+ZtS6C17ZUSR8vfH8ddHzoE8EoIILm1/JxJlewWsm+P7pxjXJexHGYK6ArYLw3lf93aUAehbzJJhcJYeclfQI+nOG5N1VkkQ+53MFeuHMqEALJ6vfeE8xzK+qXP2nEXAoB/M/EtCFxP33phDfEkGHcjDDWsAxEXQg4FARdEgEHSuCSut743+uBUPGphB1kmZjIujYGn5YCzhGAYe+gEM5mG+JoN/KwRiyBGM5mJGAQ0XQIQo4ENBeLXem4tXTp8/h5KkaE0EHAn5rCvFzLeBIwCERlDod/yUR9BsB/14O5mdF0JGAw1rA12RLVa5ZZ9IYBfx8UoZym3NDj63hBwLaNINEGxJBx4qgw1pAsth8tYZ3btquGAk4Cyg2Ggk4rAUcE0Fntesoc0k/+iJ9kaJviaBDX0CXefVNK3oCUntaqL6Vg+Hj5F9aw49RwH/qWkD2r+fSf5eANMvTfwoBmV9cDma+NkIog1qnEs5AgpwnpIYCDINKY/1YaDupr7BZskjAHd9X5FSRIM/ERqLcPTnXtAYJd1gquL11ik47Kds9tEZqkqRwFrx2pj8s5NQa93+54P4VnBXD8zRF4t2DI2ih1LeiV0Kdio/d29FkCwl4OO9x+0xAspzZ1xEezVInyT7A9xeceIDCrZGAbdcnOt5xfOXaNUisdzi+q3TZQft4IWH1Dgm4No0THEwaSUrhF0P79OVVnkyoR0k3WThaBH15mnWlUekWoNNu5zkS8bwwSKqvkawvnSqh7S5IMI9HAuKPQIbEXSD5kiXkmmVcoO+D2Jd3uXWgkT7N5sHUfVTzhePR+yjpUVsiwbwaxz9JRCTghEcSTii50yS4bOA0aYxqm7aBrF0EfwunR9+KHo5IwN1se4DatfH60Iv3ShPuGRIuviIxDxxer7Ker6C5xjheA+2s+e9si5/fHgk4K/q1gMzjDqVLof022hu05RMnFXdpaVJbe4mf1+96tNKsMPtTysFQv/rRKnpnkKViTiIzfTbkkgkdzB+2SIIX8Rry8tMaPFNFstz7VuWze8mB8tKQZAdzxxNrq3PgeaYU4SQKv+pFWb7AyHZIvHvqmypTb3xQ/FtfofPpFsTQ0wZfdyIVOvMJTZraViBerPF47nrfEH+JxJx3lEABW7QrIm2sFtx7NatCjcJJ3SFoKXDZmOlXL+1XZDPpo2S6KlD+rNjLRGDsBUSX/SQK2Pk0J/SqZHG6fJP6Hl5IwvCAD3xltsHzEcR5rJ61uwQOP53i+JhJR2bs5w26TUsExBLHp0l7nCDcbTHy5yXuf3NTzqBIJ64C57YDst5/9mC7LF8F0D6BVHvcruumEIWXKZL1PvMeYFUEiQgzVyKlztbgSKJQ+TEgMU9B+wb1SaYUnD0vJ1EpNKAJDL5/4nsxEfY6km7XisS3k2lMdtOXBrvPBK9Pt9/HxMmR7Cq1lEg4yfYFYbQUr/9Zn0dr9e42xKT0CTjHJ5JeFqZX8rk/5rAn6rzarJiXrP6+e0pi/hQC/upEUGWB5FtuOPxOrvZOTtzDdAeufWcqn5nid2SnCABzOerJYkg5mXL7O5BogeTSNXdFMhs/82U77RulbJFg9/qcgPa0mCo4FngPrmWG67/JdBRc5xIQgRM2yPw1i8RLcf/BfcqDFWRsFNrzXUzerr5B0ul0FFqs1JBu8tmAO3tQFESvvCDC2duBHC3fVZhEu5ocL8oWtEvMUID3RkHc5b0Bu7HYyH/4TUfsItyDo3IsFZj9+tfMTZGQSkKTINXmskou1h2WPDUj8KCaFRH3SCr7LDFRmMiOSWyw1qBKCRP5mxten5fyCYCUKUV8fIavRgJaoYm//mXS1yjkUg+UZYfjnXuOTOQ6jUAmKY43vSHpdsePCwuhw+vTMTgeZrvfg87jb0Y/PiTa3Fr1FVXx/NN7TpMHCX1wLjZNBWWaS8Q7f2bgxQskeq3j9cr8soDFvuVIqF5ch0RXdgvLlJ1FMH3j5yGdPLyHdxwdwb5PHhdW5xvMy35984xMf9v6Wo7Gu+r/aiLoQMCJ1fHUmAg6EvDv5WD+FgX8Vg5me7Jyf8Yu2cpNWClWWiOMxkTQkYA/y8G4z04yx76AYyKoPHs4CujK1mfDnK6+rQUcE0GHphC+mf5oCsFf+gqefRRwwq1b4kXZA8a1gGMUcGwNr07bMQo4EnBIBH0L+r8QcIgCemfayRW9Pu/99/qOxKurPFYULd374vHIUWNr+CERdGgNP0YBh4qg39YCDhVBZ689Ek9SbWksB/P5ZH3U8edawENCVSMBhyjglCEU9W+t4YcoYFtvMl888SzlzIqc/14OZiAgder/g6kvB/OVCNpHAfk5IDlzT+L/PQr4NwIO5WCGtYCudGv/mQT86x767xKQ4fGX9w8h4C+vCLp6reEcTUwSL/gFEuUaneE+VQwqflzehdadOSTZtDFIctwiYfiLeIK2r0CZyAu51i5RVMKVfvd97fpW5E4yL6C+lUiu+BNI2nHZ8hCdUiSawAWmxq4P/d9fkWh7WKy0bYH7u0sbI0oYCkn4BLGv+HnE7fkcyeN9ogofekskkbpAwj26CsmZaITaujyOZ/N4IOmWIZLRygpJc+/4/oONpIpVBgkolOIZClU2o5S9vVXtRA4HuJSqXsWT5SLWwLf3UKkHJNWt78v3uXN7qI9zHE+xw+NdWr+Cw8XG87vWSLS3h8c7umKfOPruCo30FTnPjNgndkbFSpvHSMT7ksX3T959Ym2JhC22cU/Ow8LUDgaVwLN2+tbvLV4vcR1t4SF7eL0XWzxeu81iOK4yPN+DgddLDx8FVLaG169J+gqtbnaCxkESJqfNu49CZmuohYNRJVDKjbZ5RTGUe9WskuqNBH1+8Mfyyr50sp3fjni9raqG+4Izkfj9Wsff9Whl+JnwpxDwV68F/AgWDcS7LaoNmTw7Im/vNE5PQynyY+elqmu374t3WyIhPtOJRBYmpUKwcpFk6XUqkXUnLsBX33OyThjcLrRnAfT1REKSZYeVOsmnJShWgvuTeCRVJSERvY0pVb4rInFEzvcgnNkTnP4hXtTFWkBi+leJ+FdvL5GcmrLgrgwkmcwjgURbEEF91zj9TF5zU7203hNM+STh9HbfIonmxINEUObR6uhPaRKevSmY7wO+ZthpQ5zmw4PhfATixyGAmoSVDrBhZCpCaAE5Wh8ByIWdRn6S7h0ygQ0NyzVMqIBxW5wOO58WPPqM52/XLk2yUjjAMqBmVEBd3I5UNF6vJZIzCsM1TgfXXfoBi0v5KLw5e5zultYFvHI/IfAUkZTToyWC7rBytDnFB1lt/T0DLnWQqqCSX30DwfQG6krH64f7owl/EkMIi7VIBSd7ypPdVZFAF7hJ5O9mL0eVj3j9tZkuVyuzRHI2p4MMQXZBIsYabt9GRIXtypar9eXi17+NgAwvsrP/owRcvtsrOPObTKJg2hTkLFgFWMs+MfHTf2cWD2sLeBcxUbCfNDw5L+w5+CLLEv+2ntZkddJpsF43MfKZFsm2S/UzuOqSw++sjZ/p7X12wTvtWMpnZkjI7qWkoAVvLgqOG9zebowlBIuYjwIt6P8bJdcPoF8Kpgq322dMIkPZgzrD6XBgZxOVxEsdv5NQ9K3et21HbpWVgzF7cXhPSQ5P4sQgkLQUEsiYI4lObniC+VYUCLTdziFc1ff6ROLid9SdSyqzn4pgk8e0AmOP5Fp1G9we3TjKNw94Pa73NgHj4HBUuJAcibzuOhJ3GiCBaRuP9zkoNiy8ed978+HERP58Qvx7mSWwWyMRj7tNAvqUvKngVSPxFgkbwDz3+Mq3DFcmhZjeQbN8vIfE/0fevTSsqmuJwv5BNggqKk2RBEW5ZEC49UBEBFREVPTXn+F891e1v9OpzpxVa55aPZdTSEISxvPmNho1lHvfydrdaYL0u+Pn1bEAsBQHr/f6njW6LJc7KNRgTDz9/FCofJ8jpF83pfY+JfYJmxvimupEpV6Y5TlddxkS/c6RxJ/9d2Q+mBDYjZRRzQ/pkv25NjUj079lIujvngFWamvOp0xCIhweSIqftYDtAQn4yL9HkX/XAkrORMYeer5X9Ild7H7WAjpJZJX/TkA3QkJZMRJouGGI6tzrY0CT5/rBp+VzXNtFaIN+P81zPu7NOfk5FIJIfsyH3XVM3c8zH34mgsrj/1gLOCu7hCu68/+dC/ifBLR3y33wcy7gDwF/7Qi6Guuvf98RtP480x8CWsvRIflZC/hzKMThaDf6tp8g+a7D+F+jgL8I+G9Hwy+KSc4n+WcsHNN6ICFXUshHcvQWP+cCFu0l5uT8Xdv3i4DFC9PzmRywPH4R8D93BP2ZCPq5Vwkf5YFM/m0i6M8o4C8CrvNi/+87gv6aCDoRd/z+11pApV2f+bvSF+RfBBx/vJ/tYBz2tOV/3w7mlNr4EvtMHj8E/JkIytTn+GdH0H8uAaf/MwSczCfTv4WA5DdPWlvCNINOd7d1jBEZM4T/ukH11k0kw3bVGPkJCfIAa1PHi++OkkuXdvAYunUdBzX0xvFOamiy76je8qGpxlPiDRzXH5OmoH9MQ42eC+BxgMS57pEsskvO0KzWSJa09nLj+hJ4PXeH178c8fvs+h1FfNUbkp2+/z6c3M9QU/5d6xbj/TtnU8LtGVKSXl0k4/pIkVgYgZJkfkCifQ4xEg+ueD1p986NlE6vcFrVZh2rFH+vleKEL9kvacv3qTG2ET9BU6zXJLM3SCYxw+u3J4a/77ZvMKw7P8PRP25opulIuJn8quA8+k6EjaKyN970GCDZNkYd1w8tMJ72d0fQtWPWWVkjOdV2gcU0W6xJYj68wLjMsbzP2dIgyUlHIo6TfQpnQ2B59ytMX3wgCTxGNyRg9cL7waeuoDwrmF6nWJXGMuD4fFCSdWwMp9YwrTqG5/1uksSYwGBcV2jBLnDws65ifsrdsodH+kbypiH+fjbF8r8Q2NLEHOHz+lOv1slcWfwlR8OP2e+eCGpaFLxaNUi09w9Iuq6Yg71ype/uf8uSOfZkDBvH+xJrioSK53sB+fO9EP45XCpMIhg+ZYa+qkW0LlpqVss1HKJuSaNts2xZZdMlBHK1rIN7iuHUiCMxN492VHv9mgO7zuITeNFnWYt+xlXmWNYK/LqXKP+cXjkj73oFh+VqSaIuOJrM964G5G8MMfwhHhhL5PUYjEstEX+TcsYmDbbx/btdkSiQlkieC/57/rzh56RbBiyYLhiE/mNR+5/63bBHygVEk9qgQVEiwebTuwGHU6vV4rVBYmWrywLc6RPJNJVeJoPLXEUoDmr9nR/QUplkJTB7uSCYCsy/LfsDhutITnGZInF9bbKAbfDd3uU6IOnebvGA1cvQRBBfipIqy+MGgv6qE5F+eM7el7sO6ctFsk7aV8vSILqBUwdLKuIQy2t+EVcobmeVABg8YK9cmJCXD/z3KHfGbFiswQ8FXu/ePTFcz/cM4Gjg82j2fGBkWNoQVi9dBLNjmf+xcHUyn0//llHA330uoGpel+DlG1aHk1fe05d8aYGK5Ux4I6kYqBJUNRIknNb+aO8MNNlbHPYHXxH+83mUmWlMGQR8hHV+G47y79q7BTi+Oav93fOJbezzeYJRtwskpYSEwkCpBGt6RQKpFrYR8aFHEHMP2Y9Kydlcy16wen7P9pRAyqk+xTpon7JF7XWxq9GVVyiws2AivEf1UlgYZw1srNOcelx+9LTYHjMIng+p5sbloFD68GVYrbFOBc4CCaRpawWchTWl3nm9yplyJg7kuaBC7NgBSTnTJ+AKhn1IWDhAD8vuBPpWRqIpIV7v0+s3cPWbIniMYSsSDwlI/TcSNU0OCY1uXQL6gmGbr0ffbfF3UgOrkfypYVw8ZDo1JgnsFs2IwLB5NJSONkvI9ECro7hxW3oU7gCbC5/h2239VH8IuHGmCuGai23EjqwTZBHF9Mtqgfm9EArxTVoIr5SwD4Q15k9fT5ZEXNR+oDt9/oFNMp7VfHzEPibUNzrwzUKrA7hqf46Ak7mq/C0E/N07gmpKxfnsBjPyQ8CL5YY/BPzZDuY/1wL+nAv4uuzsfx0N/zksmp+1gEPpTP51NPyvUcBPSKbC2ggkoPS8vLjkd2Pxb4dC/BoF/CHg+frM+HjdI7F+bQfznwT8mQj6axRQqQQRP6OAj3dW8s958hTWfH1P/u1QCOdqOYm+P6w/P+cCWqsdkuvXRNCX9iXqr1HA87iK+DSRP+TfCPg5jse1m7K80Y9hduTva6XUzi1AMv0Q8NfR8N519K9DISTJQgJv1vfyZzuYX2sBnZoikZOp6/1rO5jFGgn3i4C/RgGRYOq/JoL+2g7GyUosz1/bwfwcCvFeHxp9rF7yn+1gLFVDgv46F/DXKKCzNkagj7rs+v/bDkbaeXx0OCNx489I0/XAr/h7vFuQn1HA0X39LwJaYtar+PVT5ov8MyeWcV/+M9cCKv8zBJyq4//6yN1/CAEnv3sUMEQCPVeuTZNJ87aN96l+QiVWSJh0jgS8TwmSblOaIi3Gq8DQ5vQD19LeiHgcIrkSf3+Fp3EyaXK08fesXt7x+4OJ0VX3SYx2clxCVQ4myeD+Hoytx3s4vo5ItqB794ZXLAY43ZgpkmOEJGvP1hGOZmHSLN7g/Vcf3sE13yPBZvMVGNUUSVRvNkwkN+3dGpjCC3SnvVmnzx2SqZQpkumqfUllvEvjftrc4DhZbGl6nXim8cy/h0RE7Yak1tJTjb25uMCjkpGcefE9it2/Yn4fSLLU0vD+ywxJ/NjqmzrZJ0jCyRo/t26xwft3SCjtfEyglDqDxM3suzbSO+bQTJ87Elc7LK+9db1CuXthetzc6w0pJznUyQqJN95gejcnfsDy8EwSS8+TbazfcQaNLZBsmxeWJ7m8znCLQ7z/zsTym5zuT+i79Ravp1bM+GTLPTy8fFcn9qlUjdbBgn4cD0i8V4DE1PEy0O+3m+/E2dNgxHzfQh/J+HtjhPf7U6/WqTpV/8u1gP8MAv72tYDyaCnAh9qqo6LGlvW+viiEHiCBPpIGTH4sMBzSMiRa6POSHS9Yp9LNWSLwXr8DRiVk/IHdkZBNyBMWfeoIst1hJaL4qNmskacxhEemk8ATSKxE6lRYN+1SRGw8mOwzpyqk9kuvw0e1wnBqf3eBSzNNhNzTAmZYlg0Fr2gdfs+SZfH3YJFiN5Zqb9i+c7Y5blYQzZoVDZrNq2dbBgzEqVvTKOVI1MK2PPCz65oGRwXvV8xqAZD1GM4qL1qys4FtzqeGRcTr+v39ZxqAT45MhNgSSjbtOAUYHvj55R5VZoavLcRuiIRbbZYNc4h0AqO8LGl4zJFsXfGZg7F86EiuBMPxZhBrSF0+pzCF5cBmznqGpAvxeuHoaLOg3sfAjXZDgzXB8hb3BUA473UqJjetZ7ra3WDNVyshyulLZmPNXkN8fCIxBw3TY+cYnseJuhLBovMS5gONAIS1JuG5eMrUprEN+eq6qsOk1gbWH/YpcI7lE9jaSvlj4epUnSn/Wwl4Cqc+5LubhezzDoz2XjSGlUiQKF6LdeB8cGewXMuL2nddrCOewDYFHwPJxu5ezmK2iOAg2VhHsgDJeFP2LhTmRSLee/XKWVfFAP5zhG3k+j3rcTTb3WDTXOc1dxeayXhIJIgvHySJeMHA1Ak1wEvoAu8/WraMjbgO4KWr758hXgFbJXwHEODz8uczJNzemMiwTnys0wSVxB4dXq84NFQE0uplssltugHBrpRElzGmZ+sTG0SZzGtQnnXL3o/rGevgYUeC84D/3jOoBRGssA7ajZvT87h4gRWVKxKQ5QtYaFkaHKIa2+RixG1mnr47du6CufAO7yNja6NrYH1SMT1+Purpw5goQM8TmfrjCK8/gu+uwCn2IdH96jZ0fVz6kBVjQwST97L/boSzgai5LOvQSbF8JmnEwaQBPo/pkQObISshWm6RvMMS27B23CcQ7SJsY2d4M3Y3lw4cXhoTooBHTjeVtYLDc7Wkomyxj6qvxIM4YEh+CE/9H2xTi5n8lxBQ/c1tqvKeX0Lc57Wr2kiK5/0T84/5mBBXlRzQn88155JuyrWdaSrTD/MO+FBkb+FcH/deZ+fJgSv5aVo7z6ma67nipvw1ninU5uQV0N0SyTFdbCa1xWd5oJtUKjhRxgvh3AokZOztDnyuv8e1FbxHTJcPUslHhM+o87g9An1zWmd8sX7LtXtzkGjy/VNxkp2exOEKEuzXWsCZT5GQ6f2Q6KuxP+Pz0FhQx90dNP00lzI+HY7T2j0Wh1w/bX38nMqkdqc7R9OPl0vFlexL2IOR93pmFCc+W1ZIJnf8YPqY6wUfBxKSeN8jwZgvRVz9nN7C1XLM/3a2S35GAe2HkTP9uSyQ0JPie721qui3eRb+rAV0R6OHpq/ldcrfHqbX3U57TZ8beP3huZ0Rx72NBp2MfMz/bDQVrkuR4ENW7fnMU7A8VBvz12nugw8pGVHr4SBxjQGvP1k9J7V9Ch1TPxz0hk+unoqknqmtLonoyd/NMCP2ssbraYmucGXrLqgdJtz8RxJw9j9DwJksz/63EnCyed3hfjpwGs/X78SAgxjDnR6RTKQ59cYwO97hFG63Ipm0SBj7tRnBeauYSJjDKjHyw/UOtxyQFF3xnTh6XshQjRkS0nd0xXhfhQ43c7wTWXCuEmOzuU+gX12QgLGNhKliOofnEfD6MjnJxtDuS2jalUnSzfezlCze0J5HSLZV8V2bOOIN1IHM6jTs8fe6t3/BVRttSVbLGDie3/iq7PZfgu5VTE//pj20T39HkxPxbOOVY2hwy3S83+jgJ8ZicX3A47LZiriSVrYxT+kNOq9DkvWGzgxzdHzBZUiQwOrTyw1VX8pwdt5b/OxgeakJL6Afxkg2WddKI+3rHPrlxyFpeDy1hrCQ1M8r2SGZ1x8wXt/tb87+Zl2n0+idG57/Jetuv62z2sTr6fZxD5ebuyaxML3AeDrTDu6H7yhh5Oum4XZTGep+b9VZEH8GI7LjEjAycUSquUi6StkfoLzsMH+vNxI1kV4EzkfVJIl08W1jSvB5Xh/rbZ0Y73fzxwg4k7HV/CXbwZDf/GoV5bEDsbr6JJjspJ5m0dSGuLwwGgI5tewbx4KnGUg0amsN023YAI+CVR1tHAGMePcPeM7MptF7guHQeB/3EL4aDL/GFYZP5YSPMZzqNrXgCpIp663vCIe9omKteyW7reGI4fJ4TYR2pRr78LjBcOq7beF1ieHUaPsqIO6DbS2GjWey9YffYK98KA3Euw6YR48WwLFjJHqMy569UvUFaavZJJiZJRJpKS4QFScbZUrxfs1regf+XmD4W97XGjOlfAOBpwa1MO6awsjsiuXBjR2m7wEJS1LuwqE97upoul+ZjI6nGfBJxWqxIkPLyiGqYHXMkGzrelCZlVlrJCc3SBi9MNxnZ8xMfGAq5VtAgk3s2gDRlTskG2gaG3fkBdlZcUiA4WPDJrNFC7xcbah4f/SEnT6TDkwyN2hUOqXM/Kv6hEgdrWikO4PCrls6hv1tgeGpktGE6Q8MqrM3t0k0ey0TFn94At5zbdTBIvgAU+vpAMlyZpFgH9XyHwtXZ7Iy+1smgq5+c5t6X8gdn3EuRPCyRg09jl8MxLjUaUiPb2DTduOAl9caCSSrDJh8aXdQKEjRwLjWPWvf2KaCIrTqaF5yhe2D4xVC40Rp2D6HhAURwe93nUEiq3gxNrBCgU2eSzUcZ17PAhPOEFkzgwTm5SMz9YX9fFJpGhHPyxvrcB1HELHFhkTeCnr2/B6+k7wxfcJsScvk1d2AMFSxjdHvn00SM3jCIZaQdCIvgY1W9wNEobojYt+Ayh6P1xn25mFZB9Kwzln+TDbgr1lQh2cJ03v8kBqCibSpQ5e/etZFVx32fGfWoWyWDVPuLx/E7E5FOHbK8oeAbsA1GnwXMLDoLs1gN93TOnyOOGPJ+25BnHUT4VfGAKyJK/zelLZ1MNV4z3RCnhC/x9gHfGfjMGvMTxDae0aCefnR2K9RQJ0z7NMKDgGbj9oXJGYoUbDH0LIF5xM4JKlOhDKlwNrD9QbRYFo0zGK3pKY/5RDvVEzPQ32r7Dp6deAfCXaVSi/UP9im5vP/koD/kLWAv3si6JVJIZ8p1qK2l67d6766TvjHvX/X9q0epb54FsDHqiMT67rJbd0fF4K/2eVdu8tB1XTrOin57PNRqOXm/aDHJpJFqhdKbT/Hy5zOku/as1E6pTZISESeFwVXh2JBLX28R/Ig57iCb+DavQSPRM8u64pPpzAT7nt3KPXwVOR8EcgykpQjaVJlfeXDKX7VtvUdlUy8Oaa/ssfENvtRo7ujTOLq2VCFW+1Gtj7cP0eumh2mrziPWr247747ft5I7ey/E0eV5HLh80+NZGVfsnHjcuavbT0j1nr83YEz/m6vcgMkbB6OSn3EJgmXN7NPbbWNNfxMBB3Fj++OpBs10JvpJeJzpZzW1qRFQv4QkD+RiJr2MHV66DI+Nt5j8kPA6fpLvl01J07UjWR9YVQVH6nr7/Y8BhL811pAFYxZ7b59vL9xKN58er2MqB3NclVfW5+Uf6aLKXWUI+Y/PkhXvP51JOzxAkmrqbsXn7/Xc+Eut3g97yyNuNq/VGrbKv+/d67+ZxDwPxrYfy8B5xMy+1u2g/ndIxbZcFXg2t/8OqXtqjVedr6Ca3LakrTjnmLMezKGvsssmmL8aRvXu7qFarvYkliq3orR2PjqvHf+TqRRoWvGI+41uL5+jVKtRGN42WYNNVztOkniGoxVoBnQvm/fiaah3hhMUQzo39WuzuzhYxv1RlRw9F0k3d7Twbh/6ALuXr2lGdiYntHi2MKDCYPG4VPvjdayFnBOeouk7unUGEWP31+3tkmyxRkJZvP6DTXxrDo2XC8xQkkM8PBzq05Xr0o13tjpQNMvLZGeVCSmCPZvqJi7o/GCVoOhnKcz6N5I1LRdvWVjV/c6tMBsmhGxUo1gur9BFX0Psfi40BqbLTlAv5a8OqnjyjRG6gvLN/GdOpOXQjNUyzojeecbkUmjlWJolrhBf4Idic/f9NPXvoArE3i9KUdyJj0nUJlI8lh/V63Bio0K16x3SXIPaWsMn00LXVd7NP3MvdII54sT3FzA5xPFbw2vz+dQf+iuTtQS87OTrAHO4x2SuDA/7I8RcD6ZyH/LWsDfTcBk1awhHXd7EU6/a8m65zGDdBNhOPU0KBJmt7mBuJUbEY5uOmOrW4NEWpzWVLhs3DLBewF55YQ05KvTwDaTYQe+d7bq8FJ/cua6ZgrB+unWobEvc2bQJQdw7pQIskLC8SilkEZ3pw5bbVyyRxUYkFVvk0Q5r1s2ji0Fou3Hp+Gz0xWWzuQd5GS1ReJdxj0rmziDosc2GZ4efsAqcvLBHwWREOvpp2VL5/sXfkUJSTD9kJIdF8yCYMwMER33rcZmkfmAYnY7imBO/JZVS3MLmV/i/ab6u2f5Guu4J5UCw1O5UtgpREIdnDkSbusjqYauq0DX7TWJqkmlsmGyiSGvGwwX8wuS7R3dbxiOxksaLXzdZuX1GsDeE6KOihJJqxrgAf+sYhGu9DphVVTaEGalWyMfAoU57vMGK3e7I9Gp923W7rDBFEuPkmhnfkzmxkGK5WeamL4pkjZ9q0jOm4f5PcsasOUSSR6YI+RE3TBg/jnxIJuMAhEpswv8sXB1PpnO/5aj4X83AeN2sODwORxopEKR03F+D8BrdFMEnoxP4ZGLM/BLtKbhfKRrbLJPPpDNOTI9r6KcWQISiMxrSMK7f8rZ9G6bsF9hPx9mvqcwd93vIQ65Uwe3fNBYvtlvIBJznUb7G5HZWb5toTD3jgi3n7Bk4abRwL+O1yRYpyJglj/9gG/UnggUuWoZOasmErTa1mIvYZ2ISiuCRMq2WEdqJM4mWgWQmgTbuLLGOnjolyPwFD+kYk4JsLpLtpBPLpSEU6fNGf73gXyrHokwUz9hZCQzyPcCSBg7WOcP7SKA8DXzRbSV9JK9480donO7JWLRV0iuTHLBnp6NWsxX1cBeLnchKypMgc+QoKeSViBoOCN+Ea9k1uYYtx9kSZAoizyNqVUZQHGEuA68AzXZTpcxf/OXQ0M5Yj3b3D4e6Oflloq1jL/fkLEP3mm9qqPG0U02tHkBMTGRrFdlYrPtPfAgce0A0+Nx7ONuxwaCWt+JsLwxmxVZgpK0jiGNyOQy/ME2NVv8lxNB/x8l4O41Sfn7rCMpTk+11/c5EuV9WCGJtpuDrE9aN+Tj/EsWPbBzfV5fUi7H1UdYN8gDvd/vznx23yOZZkWv6NnKLfk8+B7KII2PJR117gi74ZEi/o2A0jFaEHtyXaj6lj9v/IMhlHBuyWPQX5MMiTfzZ8Qe+oeiu7vdkUuHZCLs99HRdHMndUjOeBD284AkXVpuzMdKPiHOhx9Ufb7mFJbeekSstndKvVf9ipPD93qL8Mn02SY6cZVsZeJcno9WPyy6ng+NisSyTSRaN/r0fBHWC2p3EZJUi58n/rrNFeG8jqNB10o/56/hTKjTR3v1ZxTwvRyNa2fZqY2+fz2R0NJFIW5xG+EbjHz2/JN+kICONUr01nQPfHxGEjv7TrX11y078+lrq9auOUj4WepaPpL4jFrLHabv17mA0tDOa8uKDo1+7iWFvyV7JJzlGYm5dnVMz8ecCmtfO73u8OrBx1dFEnaiqoO+/h5rJFkVkjvOkYhrc7OEle2NqBsZy+QfScDF/wwBF1N18beMAsq/uRuYJMoablUUicyd68w4jU0Pqnhi0Wyj+swoniWSZ39zSKp2vmLkzzKGOmhsGvcnPzduAV9AJQf4eSn7rXFOTBd6m2zrLLbk3GiiowW325mLJPywwNiVNv6ejU2R9T0xjR1tfDhKYIuMXZB09FSf4SpbVp2R6WcwijeY8NxguBbPXnpgWPfrA87Xs0HSRUpyw5u2FvREd+v0fT+phi9bD+iIhPcPLqfBuKdIvOMydEQaDEgkSUMStZuni8SVaGN0VqBDfyydOjkYSNjNarGAZ/GxRDJP6tZYrPI1lCXbkVSPfDDKmenD+fPkNJMtTO8x2MzgLHOTxP5EG4xpGh/hoY6wPPmxko1RVhpw9W2PZNlNKEhs/kCSzUya4AuvMRovJnDkI7tOHXUlY37iE5xeMn5fXpDkJ8tewWln7ERW5iQwHgt1DY+lKmhSP1lrCLF4Q1/cwjpxGab/Seor3ImM6V1VK2aox4HBZQgdmh4XNDeq4j6Fa+Pi8319/D83CrhQxuO/5FCI8e8+w8yOtQvEVD0RUQiuMMnFOhm/I68OBY8a9t0OHRLaujRa3wLGvPSM4RSZISnW2bVl86pcYBqbYx3CkjRsQuUH+MkkIGK5Dmxmzg0NgiaPRWTlq4bN3ySHdP4wRTS2MDydF2ECXhFHIkrv055ZG22A/WsGdXRrIpMFcZuAr+oYTm+rM7DHiE0AQk2IqC7w/pK5x/uVso/fp0HOVp83/t6WyzqUvbPJ7kXSQboujiSgVhQwwnIZwsUaSbV3Zy0L3IMFWXY51yJJQ40tj+wJ++cK6+9SIQGDeS1DUkkFEU4xxt+vFQtCXnkkXN4CYPn10oCjai4VI/vcsiN5EThs9x4Vlu8DMx2bYXneVyJIhkZjBa3vSLzLkQbjBYa3W1ubQ8SVEw13WNtYFbM5Enqe0nDlTpGsL/8ObEyRoKlUq2x/G7UQL/lGCNWre7Y9HDRIlKVDIj/+zvEbsLw9tixpkI29gZ3P+QayrYQRc4j1kKV2M4e0KY7YL3bKn1u3tFAmi79lIujv3r3wkWIdFvuqFqKZvnL2Wi06yG0kVwjbycCy2WBAMVOQcLMx1qF2WHFIyNIWUfYygSmngw5h15a1SAeRM0cfXlCs5wGNZkBlFnUOBf9yianI6jew1D2GsL+kGxqazSVgi7t3wuvtYhocYKqwyxmwTSzxPRD2ZqSxbt6E4I0f2Kak2gCmS6YCIIUBFUNkmswqSQ+HKPdIpG3lgF0+4zGIYl6KSHsFMtu25RUSVcE6to8iYIudMgHPi3Y0GO13wLCHB+DV7ULCfstUpj+HHgrBciGqua+wtlng57Vb1CLbnG126mCLv1d9Ko63oGRBJ3GwosQR4uwZPVM8im38PPDvn0VOA1tN8iXEZyrVcL/TgV138RkKusD0vF1dYUtzq0FkOycS5SG2KffaLrDPCZI6CqfYpu7viQ9OY/tC9Hk9sAubvWDvdYYIGy4U9qGzNfh76iBRx2bAAu+8Aq5cSorxrJd8D7jVITU6X4Q3baqxfdGPIBAc+xwLS+UPtilF/V2zVf40AZXf3aZmkz2fPC4SdXTeD/rEiA78zTdKbXsvCfT3Scr4yJcm1L0t816/L6sDn2r+hzjZHj87RdXxiWotasetkFD3k3TGz86cWIfpsqWPB9fAXZez2q7v+aCvWr3i4/qhUoeckEDbzEey8LdC7Hz0tHUnmj85+e5k7c6frq0HtXvmw0ue1u7BRkI1Q/fmw859E+s+z3P9woqMf6J+Wtv+2zVRXLEJ5nfbMu9ij2S9GfktH87yQtip9kx0P6iufHoKvucAjgqmT0bdwIf3fiGs9n7IdS+cD3x0b0bfqf6jXrcgOvOFWs6pew2LQFdH1YnPwgsh7rnPTX287VIuFWJS20eOROXtd2KreplRe2I9Sr3LL8UPAZ3p+NHo5SIquTz4M+HuVkjijl5uXBr3I+LeZCnX7ePzxad+g2R7eU/zh4Dz80GlVmEicc/rqQa2/UbikuoQ6Gvvg+X53UPczhzMf3mrCCejbim4tjpouqvtFPx+rwr7NRwUfVXvdXAuU6m248/y/z686J9BwP9oIv+9BFRni8VfMwr4myeCzqdaBFeTZ0goTZeNiSE38AhXdp0V2Sc3pm/Zh+aO4VfGjqI3+mhAYpQvlyRUr01jc+4N6HQM17L5FUmmzO0Cjut8J2K7CkujwTcLPLPMr7Pr7dwY0VS+Q2dTE0kkCdmYb7QjnMjOJXE9I2BYfd1C80qRnFKG15OtHNOXVDZJQuqrxmpqyVDvx2uSpEYAhmviK7mBxCPx/lTlxmRUf+CUWTuRYr+kGcdtv4TTDbiIb8lbNvSJaSDhmF8nd68JjO+mS3BPL0ATsfo0xqSGDVTbiyPi0SHojUDr8f7Kx65jekLSlWVwhnMSCMyvIZCQIZL3/Eh3dfo4vDWjLeoK+q3Yi3QJtDe8eRnAMb3EIiU3WTUiq1ag2zVbkT1BJEY/LCXoV6pbZ7r8sY3tmFzghGEozT6th2SkQwj182PTpN0y0+iXtg9XVYnrJMpCfF6j6wJqHmXYXWyr0ugD8oT7pLOQgO+3bcDjm7/5hZNkuMhghKNcg2pV4PWmi/rPrQVU5/Lkdy2z/9OjgPJvHlkvxzMGkeVjuJZbg8IKkawhXS5zEdiyWbJkyy4QrZcRFePukrP34XEAMG8+wXAn1dhleQ7Au34uVFTtGEmjPLZQeN6RRCnHcNSSthie9nkpQjbXZXa53u8QFFdORTlsclbZtxfAboZEU6bbgC0foQ8H8UpJYF1ajekLpkJ+3TZIxsmmZK/uEcJhT5BQE3mmMTVrGGTGay9C2l41TN+Ew6HcXGuxW0wbJtSTBf4puiAZQwXYTjkB5I+Nh+Tr73g/Z1RB4o97NFY7TdjAZ/jvD2FDg+6K5NRLDSCCzbnG8BmvNzPyDqL9IhOhoq8bZk0uF7BrNa7DV7BRWX9XUkhGh5hEUyZrTGvMM3j3jongFV0Yy/1gC5w9LjQ46UxhvD8L4CNxJYF+mrYsI9sEkk1W1cF5NwvY5zjpYbXpCiqSylBZ1uwoBI/SEtGHGiUzy3ECaeUKEo767YCkPafgL9mlRk8EGnOu2g0CbuQ0NGrTZqPrOATeNBcR8G7b/rFwVZ2Pf9v62j9NwOVvDld99WwBH7qWBN2pbFiSlAyCJkBymV07MDkKbpAzNyLB+HBRWO2/r8DxMQmBdVphxuSUQ2zAlQixPctMnq9siCS9pOFmOmHssg734KVpWUf169OyE7Ou4M3ubh2mG2T9xVstIKZ6SYKZMevZIOMzj2avlIrZqWVsumISFFulIeGqxzq3ByeDpPoSh5Jtz5pbacB+FuQiumw3jG1eGdZJ9dPSgI3iho0vmJ6iJVcavUFJmHNGyIrY90h4Gqsm22U3JO/u/RTRNEJy+cbMhniXNiLcVWcNK/+wA3G7XWjYlHj/6VHtAR7zvRCde2WM+3MBZjTFNqR+ScpucgyeNEXykk60LO3aCg6P9YqIhEaMzYNyA7F3vtahejmbbHsfZRA4zU2IergO7BMYeyTpuSLhezorme7qPuxC5UBE60801o4kG4IkRsLutVBlU7YtIX7cAhq8pp3N1uNtAb4wriIYdbXM9HXQgmgSLJ/rvM3Z8zlKIXoQLJ/NkAV/sE19//7/dxDwd48Ckse85BP9tqTwHNuqfr8gKQZ6nxM7S4pB7+/PgsuZrlC3eCNx3Oek5osaCWTHkarqnTJ58s+8U2uLmodS97Kq5aQJF8Rq25dMTx1e2dxGSMRmUBW9X+hnPt77I+EGy77Uz2r15h/Fmwu30Fwk0zQac5mmKrHK4dnqg5BuXA6KmbCk9NHryvEz45LxJNSNilzWDaPK+WtlzKjzJFKpX3dHG3ZE12q/f0imfnD9J5/O9yNqTcaFou/muwefVsG4dpC4jX6+FQqXhToSDnWQjEW0nnKJnCVi7VNX0x+e2/Hp6Lu9iqNJrf70sguXjmIsrJ36XZsIk4RP5lNFWNgRlfrdvGD5aN0cyeY4vb47P2tOMncs3P4qabp00y98xtoFtZ8tkrjkSNDp0CPZ9gtX1pWVq3DJJWrt3GZS/7MdzOSljqhTJU/Q6wnF8lwOSLi9+8j19WN+5ZIyUYhbpUWrJ91nyuX9QhOetXFAF6tuwd/EHdX2ZyMF+ti6G2BdwyXxtu9j/08k4H/+Nea/lYAKWczVv4WAyur3dgPzV3+FR3sqSKLadW/Mn7IC5xNz62TkfRRDhrKG47sI6vi+DVqDxf0Ublz1afraIuFgZwNULwXq9FYjqY59+4JL5H5H8T6X1sgmNILGY5FImBTJxqcfI8lmzlakJmtagz6bBzxq4YnM1oVqGJvrA+7dCmgcFMw2Ule9wFP7cJpcF6QxRuelCk/1ZtKsPofMkMf5G8pXGNaxLAnNiI7XGRyPeP/4Pa/AcCRmwqXae3V8Ix/TcFa9BzdzHdPsVePvhVwe4PTKBI3dStiG9s4DeLAdr5OiH8tG6ihX6DXNJdkJ6tJ4lWwG1ayPaVocgtIYdsEFrrHu0ITtT4Hhr69XaNv8SOKRwlpj3moN1PrlIGLzfWFGKiUG3B67HclEK+N7VE92cPU7ILHwPr2RlvcebrGyExm8fNuQJskDqs0GnwfrkZD2DQ5wUcxcJGV41QwtUTZwafTjd8JbzQx+tiZw3MyRsJ+rlxhFZB6gupyRrKI6m4ZLWwvO0sapk+pZK3+KgApRyfS/nAj6/ygBnX0YAYye91qsLN1m9jkpQYhzTUT+7BJGXlsDYkk50ijYKxpbywaB8LnLSKg2XcnuxMPw7W4/kDQ9EgnbSgHx8XLB8PM1HdjKWt2hOHhIqKnOAnYKYxVNpccieBcKfp9LBohIPddiwReMPeP3APFSnOqgEGnD3GbmQ9BWHRHj6PY9pML5gGfMz3VgRVnOutYsIL3olRDrvZmz+rMeIH3Dk4Rpt03Y831oMBydPGg4O+40Nk22GH5HOYbDiTTSmGF6cwjiBxHovERlj92qhFTadyRy8qnNtvPkBeFp0tcRpTOTRbsHgzRdn6i4V1geC6NqYbNalkQMp9nA6sJDkvY1EvVmYzhZHkMkm7htkJwyhrvbZfCAhC4eQryf3xEEKewhtx4vKuoa83d+zsYQYQdFhKNbwBZu1MM6vDZ1cCcYfi+7qICIqJxEV3tjs0rbDpDdd1kdVWRRsq4Yj8Ef+ocIFHutsMnV2QBYXiWCyW2G4XNzfkHBF486dIf7H5sIim1qTP63TgS19ym2oa5CAp1vusaquX36rqVDcrn2XGGpb5jgP79/9kiZmbA8KJYQW59DHWx2+5bx/jGF5Pzt9LMECaPjSwcJtrmSYL6dyuyK+IFE+VzqMDoHwC5NPAe+uic0aLxtw6LpJ4AiW19p6Myths1ejwmkJD+RaM5TJOjNCAC6Z09FSW8JC/TbHJLxGwl1YouAtc+gguwyr0UYTUwkWpbNAV8+Aw3FYlsyqz5fsc5tnrXIMiRP+xi/wHtaGQ1tVWJsmMwNyLNsTIRZpTazOq+GfKneScD6qclk0HoI3sGDRG0yC5ianDfgq6QS0emIbfhlTwJYZ9apjsbBDtvcc2xANlcLEqjquGef7Ewh8qaGCP19PLCDDy8IXscXCa7pJsD0vTG/DrxFtP/mb7MwFhCWQUeCuLBa9u53AlYSXkXIfdyzV1F04O2oS6KPvCnZPjwswN8U+zo4rHqb7TtDhdzeY5+ipxOVxfDeAo9YhX3EuWPs454nEDX9IKIR/rs/2Kam8t+yI+jvJmByuyDJLvqS+CI+MD2JuzN/ud+1dOOSm/QaFjVXWYLEeBy/a+eC7MbfezGm7vY0whoeVUiObSMRW3kgoQ7W5cXnQSfVDt99D5nMyBqWaa8KJ8oepk5IhYTySwnB1aiyrt+yORL0iURMfa7R/ea4hLWVS9TepUtG2agYuHJwF8LNHk9bX+3vGuy0YVzbw3YE+oL7JceLzok7TF1V1z5XALvXVzUXgKRSr92Uv2RzKby0ftn0NNuNubq4TYg1dpYatexK4u/XY0n91Xciprv2R3x4iCUBZe6CrtwmDy6vZCTUpn1plDYR5v8UT4hdjHLlZxRQ9tzvUfQzR9WPK/3Gye6FxDsOLtOv63nLF0MyJi4WIejHEZJyInYjamv77w6dQafw4Uo1wS/a0qTBx5e4utoiQa3Xi1F14R74ZLpBIjpnJG6OcSBo75FUW8r0Mejr7vPk6jSYEdclWF6YmyUYur2i3skfDbrzuC/BHNYScY4jJKKb37dAiz0S8RNq/8gdQaf/8d1/LwG/L9a/hYC/+1AItlGn0DB+ovFoJw9GezivoVF9IImErwdjfZZlaJlI6hjCsDGYPqNw2i1CkfWWXBqnIMihFrqgqe+cwbgVKRIPBodmZ/OaGyx95XCbnzOavvm1MeaVsYN7XexouuuNxHBFokJZjQXJ7q+gMV4m+UB3mvl1mqwMzbh/GgXK69Sr0yFHYvLANqDtyBbflPlZwVD6psN5uk7ruNRFb1wW2hIuycQmmUP91qii3IeyOQdIKvEpjRE2X2i2p32duslYMa6L5A5n1Yxo3B2pYkwZhhbPrvFICgKJ9Rmpc7isHI9m1ESSXvIV3t+57UUye4alESfhEo5uyUUqfK81tlfew3UmVyKl6rg17nZJoB1PTyLWxdQ0inETwGmu2iJTp1hem1kTwZkIUWfrEAnaWfcPXLPIqpOQ+Y0xuxoULu8PEtFLkKSd19/gct2UNFlsNq0xqhIkq6dUNLvEmP/6VS7hjuVKMi1btUZYJT1UTRjV8XMeaYb6GiI4PXVO0/7d/LGJoNimVOUvWQuIjer3tqm9c25hP2yHWgwalVl4LEcQ3jZdHfpFj+Flsooha0RDI3eSBmyyKEzIqw4JdB1ZKjM3FYM4CwkJlZEps+51JhAQ/Umjo2SqzJv4GhyEcxdRa4wH9ggSF7wGShpJ8o6xxaTKgb+OGB52G1tmcPQBSfi+IHmiu8l29eEKkZ2+a3ytdy2b0bUHPHsjySRjITO2hhmEO3bF8Ex0GnP5awMldyd1NDstgHnJYQR7dyzTaLXYD+yS73QInrOSBv276NnhvPPh0OdzGnnbrmG0XY0hLew3CZqzErC75pkAWkuIwNCzZZNqFkEU5tgMuvsMmOBZD1uDXIhIh3vL9ovbEcL7tiKBY09Ldu0xSE+VtyWC66uVmSROOwiGkVyH7KnYzN1iuLwv+4kIuxmSun/7AeQT+qZitT0Am+0+j++G/XchUq707OxXCkDmByJKtQSJ2jxNCJtxSYViP4BNtoUHMXBZRM84aVkVnXNAnV5FpJiWydh1voWs1WQiXkP+x3YEVcayLP9vJeC7Hk8gUHdY50RWy4xLhgbRfdbXoWT2KiPSA+v80jvXQVamCsu20XeLz7amge06AROFLr6Tq6ciqnYzm13jNxKt7JE4HG4mc7LLDuJH3pMgXI0V1mwGB8Rxe6Jh9Lkz9hxXT8j1ConlXQ4l80mRADyrqxCucS/Z+OrdoTgdSB2RZG8ybdXlULTtqw5gjm0wz89LKFTvVgfSbpewvcsduIzvigju1aJhpdLpkB+lCQ2ZngMj4mJD3LV4/9Q9lsZh/DzCPshGdSDyvcam3RaJusUmEh7aNkGShiZE7mlch65lMdaSdwYZxEhQkW8xP8onAXe8bEVUpEgqNXVq7FNeNeYvRKINGbbBYBNs6+i83DJGHw8b9tetQoNni23EjC8++IaY1eHBxvs/nxm2AVQJDZvkgH1MW4WwhqoXovcUlYXnBYU+vwZY/mNsM9nZxwAiTzA/5eiJpM2kPQhzN6nD3Rz7uNUwLsEbNm0dErj3rFtJ2GYvkSKQ2NIfm1yNbWoy/lsI+LsnVx/syY0ruwBJIKlIqlv7uXGpyDFGOhnHnO6n+pWT42pOXTNAcpQ6Em8qlhPhOFun18m7Ujk53ZeEJ+Ez0INmrnD8f8uaSzbYVFjXLWxYhqS7rpCQsbRu+SDapfALHUlYvvdL2DrWiLo6tg6akRcF58aRPP38GFA/ek65epZGwuaq1OjSa2+Allyn1Gl2h0Yvu+7C5XqkCovkSNbAfYXg+rouvFnCbVqYE4nLo0yjXvzA/KTL54h/wuWUOFV1tL/k1MG6jJDAp6Do9fPkvoItFxoBc/Fs9az7fPhEkjG9G+8IdPnuXnym1vh7Ih3sn7WA8ua1EGjJIteTd/fmC1tWa2v9foKugf/k8q6eUMdibq+PuvnAP3BaUlidkdD29DPi8+y0ElhKy4QeTzEFtkcMwyPA9FaLS8HV10mj/BhLii7pewvcZovlE5ZPU18P+oQPgbkQ1vq2DGjyIgasZzXm/7YsAl3Eewrr12ZJPC9HUm6VpQ10elwRvwnKf+SOoNP/eC/99xJwMp6N/5a1gOPf3A14XUqhfn2X7RysUDWM8ODDRdkLkWgxlQ2w3zpcP15eJx8aNcYkGllw8bWUpk43BoOpfQt3l4Z1cj+swfC89xbqk+PWSb9qmRGulzVcNK0QyXhoTcPoPYFd/HRHYv95sQ3FMhj06yQiWZqEgcF2VwXOnzCkib0OZeMTpwy6HQ9o/AlC07g+wIWT+bJomq/Wg2G4ng0teIc67iZBYNSDtoH77unSJMDGbNRdnuOrKIlpNj36ivEotR4eu+xYx7F36Y3eH+bQFteUZu9x0+Ll2ic8FRbUMXZ3rZEdnDWcpLuo41PPFCSyw+Gef44YnS4n+L3ztqFabHyRatzXDIjqD9TH4kyzUI16Y+97K7iG76ZG8sW9EW7LBtp454rU+JaXXeQ1POk9EnHp1oNxGJZz6B97R2Tao1KNbPHw4BoYgsT7MUb8htTKUFuTSmTRWLGN0keyXpRDQzLdZ4ERBo0Jj/AOIrVzTzWGIxK7y6dI8PIcqcYDQ1dMr4PEf23C5I8RcDJezP6SUcDffi7gfuMsYP98jEW49o2GmSfHgWDlIrl8VmB4Zc868DqzJeI+znq2uF8KgO03fD1cRwnbSNUBhG7OSbRdz232KTMTglk2FkEW4efcmgRwUI8DQRfGjN0WTQEHOJ5F2D/3CZvL7geiJnuTaHGTSqbMPy9IenYnUTmoLbvQlQrJ44bh3RdbbCxlLwhLHUk2Px1MJvHxDvjn9RART/YNe+jXCI7P24iEEnvYzLYmEYpJX9AgjBy8/uSSQ7gZNyKwJ7w1VNO9QSLXSxJrz95mfvXcQroaKURko23O5LmXwuF1xfylmW0zzXpcoYgfHRHyPmuYnzyfYJD3g4af7aFhsRQuwF98CZtdzYal9ugMUbbnVHRux1jvbY8QS6dFHSykWcK2m6qARBqPMJzc9hrbdNUbEqYrJDquj6Zxc/Xvtvn9m4holA5sbe830OibhITtJzXZOFqXEJ33dS1OL0lhN6ge4G2vCyo8mJfsOUo/sF8oSOae2fh8tU8NhxPD+xdB8cfWLSmTCfmv19f+QyaC/m4CpqvOgky5zWqxOIcye2xWHnDRyyKMCPbXn2D1ATRQRwIlXeSsDC4DiHvbisDJCpUdjfkA3uO+pNnsumuZO5oj6/lJodHb2eVs269PcMjaD4lu8dVmL0Mu4bDq0Fjvvm+ZfSM6tOIpk8D9vGxjr18WED2TnkQvfrDZal3pUATDnIRy0ivsdckkOAT6tI5mU+n7Z48VAJzNF8F6pyIpH6SAKsDwLCbJo2VB+jzAXuJYZ9ORi3XwOGkBVu8ztplVmRtWoM+wTa5XJLso/cBmGx+zq16wTvLo1rLj8b2HaDobCTHr8p5N9sYDfGmO6UvVfcAq97mHZbR40VBTC2CpIenwPdkE27CPfYPXOjeItopDok0wT1g2OzQQTLVlnRrhDvssjn1Ecr5oIqZHu2WLdTSC8B4vBNLzVRpW/olgq1mERMu2M9nufgXoGzkVkbO/DUybXj4gjNsZydgdc8MpCszPNZVoyCdzhYm1o+DzPD9FgO/ngLFSfwNvH8s6uwfL/M+9pybjyd9yKMTvJqCeVE/+Wt5WFC7lKNc/2+jOpTU+c16mvKX1e/fg88diUdu7RmK6e10TPgvrSe1O24OqlxnXQDcpkumRPhv9YnQjrs7WK+r3/6e8d2lblufWNX+QDUHBTZNNiKAgDAi7HogCBgUFEf31NZxzHeuoVn3VeJ4137eqyQ1mPzKu804y4qop0UPmwHHtYHrpbZbqG/nee+LbQ2RUqleqN56ig+aNc8EdpHdF8kkxQXv5iGRG71UkLRGRpNdCIcHCRIR5BcwCxRJkwU0PM1n3HPfhTfMjImR9RmRUv1IOqk0I9+SVVxAlRMQ7CILGgiUrO9IFpgZHYy8Lx/6HhG1aGkBjVxV8y/YMMs4RQQkJNcF/FRdZL/kdEbQ6qjzwbaUi5Kh/vY38WfHjlh//10bQ79f+L+R7q+Sqx2tPCGRE1iZ0O/2sXQRvC/cls1fTfKu//YPkbYoKkczqzp1ePrH+yrjQCeQx1veoexboXqExn6bK8N+rgFtT14gnTQiGt9vGBbsvsD1J5Ia6Sb4bT5Zhw+3bHMt3DQUL3GxJWKDYrqgnv0jZyuaisqBtEHmv8gbAxo5iHhrbPzIcjPS/bej/LAJKkrz8jwj4/9K1/tvCweTvmQPVxbqxxGpNg57v0RkqMsUkLZ5oIMln78DrHJdC5g8JUHqIGLxO0Zkk6bRTad4NC3i0QcpTVzct2qtZAN1wA5a3y7Sjt9+9fs0hqRChuDXQ3M4KKL+RzZM8M1Xqbc421OE5J0l/XxqU3ScFSvGS8LwSETnRgx3h1rsx5r+JZHp9VxmUkDlCvohMoOHnluD3u4olOxTz9F2kLvS25gl5sCYpnWT5DtUsz4TUERnQaexW0PfilWRJ3gJ9ujgBVm5XsNS8Lwpap9YaXr2dsBznIKB29AEYQzEm2bSiDX2fHhmMhlLzvG6SkO4Oqwx6i0aIpGs9pSd3I0Oldy3LylWS0jSYWdBrs1ZIzJMc0vOQitDaACTLZGzvLjM+UD5LRFDr3oR0lAsN+BrlbaJToaBz9VPBbcL6J7mB7f8Vbtg+96hhycJLRSrG1Yj9sWlZksLvrOF58uH6C+WRPmM9pJ0UUajN5ixk3tSm1C+HAR6Ojci6s5fWX3OtkrRe//81HIwg50dgy35N2AH7zLCzRQE5/8hCNLpKSA/r2Qz86f1CebkeEOGyrwBRnDxJuN7MJyN1Lgs4y4XK8jrfVMZRcc9w/k5bHis3OzVO17yD+MuWLPyq5mTwbfWGoFo9hfiTFyi3Vhv9d572v/6D7zW0y987qMLDxNmnuFiGFo4+5NdqziNanGVDlOwdvLpozWMQ3dS4zR4ppE0vkDB+vyzjnCUNvNYznWToNVWqN5cR83dRDpqGYtB1nS8gvcw7Fn17KGgQMAVuISEkmTUv0dj4bgEQ3RWWf7DoRjS9eoimmUqSmzdDJNX9FZwq+c1D92jLhnT4fkHbRgJhaVc69HlbJpDU8yeJmf8YjJuyWkK0cBmPx4cNRnrYi5B9B5WnxgHTd8u5BKFbaUKWfxGpF0myg/raKywVT6pBOYu/4KYfmYfisBYNaUwCGOefM4u708EyBmWUgdWrljDaeANFKUzgKv/q+3o4qbFp3D2cN1tE+ogdt8ahCTYQ5YHKMvmCcvjv2dRW+lP/qvzbCPin7zCTxnUJp7JVSLoypcrIDO0K+VPakjBIS5Gq96UJQd9NjEn+WTWkxCRQXqwXIkXjTfRjEwoVs3BMXiS0Odu+dnByvzgm82QzGUkRSxAIfMUiFVM1dHUSwLsZLxItn6NlPAzBhUYLNjzenFWLJl/JhSpXvyR8aBfRWO7HDE47prL0snY74xptPCgjC5GT3byUfuazElJfWggR1GgTwiIZ4f46EiGjZRnS5/spw6nZ6yQfa0SeWSuhHyD8yaNr6Ye0shIL6ktBWSbc543xmT8bSA1bFZJUzbfGSI8jXC47DZGpHsFwp1iDwBW+LPpIDtZv/SzBPC2XJNraykCtKK4gfAQ9iec4Uxhv9bOBcHsNeCQ1p8GA22eLvxcJyehnkxp1IRjQPAuD5X54cYxwrRzhWdw1kkfq1FDXdzM40BUi6YVtQmP3ac/QStkvPM0il42HZ+7gUVwfJOYmhDTdvA/wUAnOKVo2U41P8vVxDvQFIayoKxvm8k3huWywv24X/P6v2ZQsSv8xHMw/JCLonw4H04YHwVvIM437UveadLvffbzZHVTuO3NPJl+GCPNZKDNu37N5pYvH78r7mKLMbLefgz4TuQH6B+fZ4Kq4W/3xfWuwr12d+CdQG6I8bA8UdlYZ2NFx0kfjd0nBakTkmo5HUe8c/P2ueyLy7Z7eRN4TIqMTMHzfF+VEqvdGA03yfquUmheSYGwdINUBkfS7vIB+D+e9t5iec8FplXdH1uMG/3okBvfyNaZ3eygUDntbZ75YvrfEOJ4MOB72a+bst0pD5ku0KSO8IoKtZ4iQylPageJFhPhz17PIZbhvvW/SYPssdUQycVpK3tcK14Kz6l9bvazzzFvrjzlxOtEDckklBUi8nTPXjy9bfXn4yt7M1yV2DN+lRZrZcuOtzY8qeCE/y/pWSSg4xCUMVgdlIsvlxgHNan+reGf4XxtB5/0N29NcKw7ZVIIPR2+hoFp4jZVObO8Xb2KzFRzK8Pd5TBw4HFQiwDfH/Iol28PeFFUheExeSi6hx4DUT0K860H9R4aDkaT/GQSUV+hc/x0ISIw/fBbQYrcQGg9anl2ldqCtNeuAL4xUyFkiDlTWzxG0aV8L+UVIJjpushPcow6RkC92E7VPMxUR5bcxsttJHRWqxwn67hwgwtgroDxpPzCe4Cok9uPh0Kg63qBXbYfnSfzbKLqIAijXuzPJUm0po6szdtBaPBOSpZs4VLxlMbxW14zlV+s+0e3gcKi6h8tzr8D8WonWUJbWleXzxy88Sp0m0C9Mn6WxT0Sa5+kE1+2zENKpIx1N8ojAs/8hVKeYA00L/wDjLi9Zqt/vQN3mg/K5qXOSSbdOpNHnlgPXKCLuxcX3C/nB4R4fOc+gSWSadfUNxv2YCEkkXkXqpI0CHMhDSP1Fu6Xv1w2lQyv0aKCLDuu38HUojdYXUu3QNtRqMgVeC7FABJ5CmdJp2MOr8n2SsRWXqa1+UCoEZ0TYSjU7Wu0WBjy/cGfZsHyE9NuHG7g6wYPnq9cv/E5cnOB52DGe5s/rQNUDInT7TZBn+8kU6X4hL4HvXSZk8/vy750FlFer7b8kHMwfR8CDMq/gYvRzgc0zGQxFmw3AbgMiiP4FlQbDAQDNDeWZtzoXRr2wCdTBeuTs6pUNfVJEsodAUB5+XUc0nmn8gUtz1Vj2CYbGuNQjIoftbEmcneXUoO1RgXNiTCxUHqNqVDfBgV8wehIH45RS9dii7jTYgrC8LIG+pucdCt/RhOQseQ7NxBLfVyjI0peGiNqLrxaS5V5moVm5g/HGAQR1EVEhvV5LmX6A6MAvBeEpiT20uRbLWxXRwEOp9x0a3k97uL2aHUGbfzs0aS8vCF4bnScnxxYNZ/C3vzvQCEnryN0ai31+gPPqI7KonB0N4zSsl2Bo+xVhjQMWhcf9A6zsEZkjQGSb7XUKwRudGpOnbWEML/w9XCgRko93mgwG7Hc+tqIsV8JxMvScM7gZD13IuemrVFRjEQ7gKSQRLz3Kcc08w0syKh5XyskylJW3g+Y8fyKSWmpBX3HpwXVmIJHutUtokHZeQqZ/l5wtfc+iG9GzYPhs8X1wAfiLNrWR/y33Av7pFYv1xRUhf1FEHIvLnTEWv7N7uw5tQlamjka7awExKRc83NN5ZaTl2wPeXr88clZVRYeBB3C/GjuerLxZYxBUfMDFD/bZt0JkLO+cwv0WI7I1E6Z/oJEOSSoIhFnFO6TroMzgcXuqPN00H5XWLb9Aqe0lwsZS6ehwX08QmTscg3lWDvSYnEp45C2O+cAAgx6S2QTn1NwI4W/rKd1FbAbd3Td5qvcV0P+6Gv5heZSnbY9jaOmUiJjn0yjEl0PgUI2QEEYaWOiERa+jshtIUHxeBktb3XGM4HVXcUzahpAMA5bX4/MQkuEpCbFSuY7xLa4N7Ptwyxl+iH7hm88g+r5GIRr13jK68WtDqpUJi+4CItlhswshuHx22N60QGYOlQC6U2uxnLqYvut5BfQKM1AHTJ+KlvX9BGSuqTzXb05qrJO2g3bOahJr6lY1cGgF0OjhIISuUBtU37UptHJPWboR3ir16u8TTuFsxcPu/u5o8Dr5cN8A5j959V8LWybLa+FfczW89IdtqpdyyVu9Up15D/9i6cXWXXgzWmo8aGrVIBpdrryV184FW3fnW93J3gqYpFohEr7dRt9x0wJnWOmIcBwR5bsxCbjfUBfgEKgTGT9CAMQSNeLN5rOtXnmj4K30k8aCl+ka+uzimXDIFEQU2alUolYtgBpHGvOD46SSxVQaQF6NRmCWlRWRDxIi0GOxFY735bzR0eZH7/vVFR6stFImR4FcwcgIRbDdqCo5UOEAyuZGuK/HlUUU396DuQo3zH1yTyRABBvo9aVzvx3fFbGuG0QmEhkkuJVKSOwg0cBqJESyMUck3rT3ubd9I4K6x2GE/4WA9VER/FnrNUT/eIiYjqIw/2K/LRJs9Zk31xIs2TZGxHyuShWoY2mCX19cS5fq36ofPA3mw/Ytk6pHy3e6kZCggiok/xUR9HOZ6zzoXCyPOEgh2FKNSHzfuROS60YHrc9mgpsm5ZYI2Jyg3UNDCEZNKcj1hEhpVzXm17+VjjSTlIDpBgbx+XKa/pEIKP/PIOBqs5T/JQho/OlpoAvPBTw1DxGivaYpLXa1gPJxe0LkOCwsaiefC7wUgSNCbTug/Tzi0MakFrLdQgI6xgsTelm7sPR5tCz6LG4cmmXNhNwzM5E27UaGsnYaRJ7tqqNrhw7Q+tWRZf0OEeqq7jN4fq4lz12QQnraDy7c/B3m30VJQ/fLCF3pOyhI3nltSK0FvOH1ovCLONqpNMuOPdTPV0Oy4LLsqHMW8ftZykgOVAT6Yeoahm/y27hpGAbNppcNg68gQn1+6llOVz68Rr8m+ddLDCr2LxNeyR6R9GitCjruZoic4yUX0scFkWkn0Bc06vcmJLvKKuh2rCdEyHPOk3RgKJ+97Q5Kdh9Iyi5yRSX6iqAbTiPJtvW+oq2rHaCqGeNZ4FuIA9iOcPfbkmRudSuonXUAj2YWCLm/DlOaa8ctvK70THLz+kPKKUN5LVYdy6fsIdOSPAy4NX4vJAx2FlXphEjKmohl2ZtbtNa1GK4iXEnupinQZ0YVKNMgYrn6bP/ef1dXm5XwL9kI+sfDweSn9Qe8WayRVHhnYCAFbQC2kS5kwgo6+m7vHFLnKJF464+IIHfhCM2qEkhMzyoi1P7tA589d0JuJHPL2AWtDqX6Mni+62edUbcbxKJbpyJiCd0WFSbaIJy3CxZ7xdui0aqP4K6eNZZqBOXT/XtqoCzYioTuQpHp6XBfQ7HfGzzxVVWlqptc0Ya/hCQp8WQcw9kSUKzNOPMfXkPlr6jAINE9Sxc3daDn3HTglhIsn79TKzrFmwCG2RURdHX5bOkhthmMb3lPsudM2dKRLmcQ70JEyOOj2BrzQ36EkC6pkEUc03df8Qmgi1YsCsoxNB7ZcgvuRZvzUF6pW/rJNwZc768PidzNSTZW9yWD4KAXjGlzbI9xQuQ+7R9YHjgVolH85OZQIytk/m+TWnvgJTztFpFUU2uZDsFOAvO50EleTQ5OC615hwf5Xnk88kE1zpGJc4I9jiQMRt+gq6t3gleA+j7XfCxvRvUl5J9sw8PZuZxotkV5PApffJ8uYPsXbWq9+o9nAf8hG0H1P+ynFBXHQDtPDJImzl40trpOoZhuiPnrkx/SQbl/oPDc9e9q8bKgjSjlUCWSxMNBqnHemzMcA0V4YKmilSplrD0Aws9OSObqCIYjKR7cvd9K96Pah0b4+p0vHXK0GTAqg37tnsMQDUTIt4MvU7NjIzzc7YZFZDaF1Jh5OjwmcSdkygdtQqmVNzwKYUey8I7I1S/WGpwmU2VZU2B6M0O04Zn8dsPcIrRRVDcMbma1Jyld+SqtVAn9crcTWJx4gkpbjkg5RhcHETWaKip8mAG9a5i/iIOz1Gg3cwb+NTGFNL1O+P3q0EJsGzPG1A0ip6jnPZj1TRWyw6XuaHI3bbht4SuE/LgNjXa1OwGbPLQpyRxTo2vGATwpP5BcNF6y8TDNEucU0RbyCXU6TZvkAR25WSwV6m9FuyouwZVDg2RV+SoMiJQv9L7KeWRXL8M4vqQLNIf7xFnQaSKVuXKD55VZLAs11aDE32hw3e4Qwc8mpNRYK2foe23PMzG+qn/RprbrP+Wn/m0bQX2y23rT/YUId9lcKj04P9fethl17h1uU0hMxhWwhQci1qYsLVJZgg6u97u04OqWiFiOuQdXORB8T8uUfLzWBP1zMQg8GMjkcihDUB1PJ557m1v6TBsXnnjNdOLryVjpMVP2YPgHREJfUYFI8iYCN46Rbebu5JDqiExDy5VOAl33JnJu7Ricn184GvQy6dr6sPDeTqByP+dgkPVvHt89iIkI1//Kf7AdoIZksAACtSCHqj+C3iqIkPZhMsjF2hxBUxSCCKti+stSwfdBbAi+CUpD2iXOObvII4hc38ogL/+kgdunM2bP0/nw3+FgPkGmMlhnb5EYt9KEvaerxJNeiHzbWlJhxx+y4Mo+poezhgGH1VHnWCqsv/9uHXBfhP7O7k0WISn6TbpcGwSVqNr891nAtX9DtjuH74LAehODttBU7nk3RSWEbXZg7sc5s+FYOWQrmgycstsR6Nv3QDra/86XEOxPTVIm8p3KHFz3Yghewz//zHAwq/8ZBNwIi/98Nfw/BAEXf3gVUC6jBqrM63k2vh8qzflsBsPZvAh5T6KKqtOqhS773nhy7dKJavGth3axRiTk67ajt+njwuOqVCRDq+9oIa8GKI0oEpIwfobUqy0VkdJrSU6KtUGX90iAe+a5JBVnFtBYqUvoZ6sa5efaHChTqwSa2/kspNudtKVl7XfwVJQLT04Hc6L09NuoObcCki4sGV3FNVpAP2h3km3a1qGfY9pBaTURSfVM/N0zONOgz5+VkNFXk1KIFwFcrUXHsqrrKhr1dQLd+X0VMia3BdWzzIGauyXPbseDSt1bNCAyemeS0IXpoOv2l1Bf/VbINbJS6XOqN8Dd65mliFkiNcPCgWtojySpwgci57HOUQGcJiHbng4GHYUVg1qMEMFOP+Tef1dHGG/riic75a5SYUwTuO+6EJHyamxpUy/32B81IvJuwvbaLLIjvN76k2Q3Y53SIMsO0Emrl5CfTnGHz80IlW/HQi64rKMLjgh/39+5kBgZ9o8YZAaUI495euqT4a+51o0gi39qg82/7Wr4OG1VuAolYdlnOISGPN1t8Kv1jqTZ6+PQox0sIJE1lI+ntkS56J5iGNYnibHIq0R6l94FXPX1XsifRHGo5So2PMbS5Cj/5oMRetyF8rrVebacZ5VxoWcXAvwBY9/te6COJ1zgydCVJG8Zkcew2w/K1WHLQ7TXis5O3g665mGyzJpwcA5vYYLHfo9INkZTSm+dboB3uag4BndVSM3ncIDnRXJYelU+FT23PIbyONvzhGW1RS9rfsYxrYokXNl6R+t4U8DDzmwhGd6IjGxfUqgPc0tIWm80jIuWX8DzDYslUa5a9HC8DBDs6UyIIhSa1AauwoU9NZ7Og1qkawMJenDOImcjMrJR0bEC/9xUJPali2h8amzPlF32PD0/X5PxdTyUj/XH5hlLUG5bW+kJtW5YQgrSt6Pa8roB6yZTkrTZuTOC3XsEnAUbzqa8kI1J7k9wu8kfwr5GPVD5Jd2A+0+LJx6dCuoXLYWeHxQhDVfYPjstQbn+5VifIEZ5/fdsarX+jwHs/yEI+McvhaDvI9QO2fFsdz1sjfvlGkGyWGGfjvpnS60v16GzlgrJPiGgH3B5A5zKWxaL63pLD59+wDHQHXlCFLQRsbBDRLbrgeXJsXSouzylMC6ehpDI1mNrcDMLwNPbOY8HTZ2oFwovuF1NRMbZb3fFGewZ2lSB+bG6Vmk2Q/n4OHzQJqBGJN10Hr4XxD3LvhY+rx+xDzjeCcmEoyrTKzNSGArFQz92RsRZVOQCr5vvkCyv61+gNLOD4ergnNBlwkTRMh7QLwaPZPv6E9KHa9uAA8dmWSDMGyO7uzcIF8qBZzNX7ei8u64hCpDBcjf1tlTIgw/YxpIIqfpGZMsLJYEyjJeM8f2xMuzCfQA7BRWLVmYZUoeXGtTPxBESx1JUGnW8h9JxPZbPL9BRve0XcIseNks/HU+p0u+uQGUV5xQvRIQMDu0G2ze8CfFNcQ2j5JsnjIUlstg5YP4SziTAx84m6T7SVEoa8wjX3QFtfnfH50VBWigXuUOSB/tOf9GmNv/5avj/jyLgehQUUHc7wv1deRn0PNgo4JAZ4aDKUBBDRuRRhoUiePpvi2NyIgYofLZhbnJRLOK7pgOW3hgM7FXZkLoge7AKjogxNIgYhk0QWR6lzoPKGUPdyIOF9+13iJzLgzvo2cQd0KeLzjxSVwV5frwcDlKCiDSWVUjIXjiAu9nrAkgrTybbjKSgaLXCvUT0VJLpa8mbJZlGIDYqIO3Je4JZE5P7ty2WP122HpCHRUlQ7aAh3Zq4YGnijB2PHJHr+dh4oB8PWH5PB5VQkxzhYMdU8GeV1xE42RScqUSkvbeqQ+4kIbAzJkSuPhi3+uF3b+LKfGjMWzqIoNnsfYAjEJX55OIVRFjaGphEWjG7kr2BbBxERNvWyA95EWEnIzmCswLMT/ogwkWhkIBeqIYAQ6tOJBK+pScwHZ+Dk9eQaOalsHNNREBT8RAZz8QEc8sVEtxVNSRWKkWgj8sd99iA7fUyESn1c06Il37eW4JiowCzjSn330Nt/CMR8H87rf+zCLhdiOt/CwIu/zACvsNXD3cWvHi6+K3SvTzdhHr+qVj61RYitSCaoH+wluWV8wBqmNEX7s36JiSUyog4ySqE5mLWPD3YmUXfzl6EqqsTnryTp0j7h2rCSE4PkqzNvKCxeVtBOR08kke9NdD949FA+cqvPAmy1KJ+LJbwlIaSpV0hA22fswkaOpRCkuuyQ5v0o8MIDhOSzSkdaBl85nD1OCIZKt2ORjT9IpKpiEC7982g0ulFobTd629FQJzoN3tkwD/yk6RPP93S+nk7Q3smDU9CWZLpMPoAZWshkuqfZ0W750uEUU1LknZIdTSs7gp0a/4QEjFdVfQZXQyoWVvypJWNkHZdF0C9vL+FdNauGmod9yUiWirw9Og/O7p8fE5wPXUJyfexheXRXyG6uusVkW4TF4ikKSLbRo150jwXBV0uUOrcvq+apGrbNZR8Vz7wVup5ws21SLXjAqA+nt4of+PEoKeVKkFtoSJOqqgxqP+gdyjfGfaXlu1Ver1nFjSWlmL9hM74a651u5D+WKS1f1s4mOW+t+DacvpDnD41tG2eQVZv9ySLiTbQSPcI9qmrkNx3EIE0713BMH4QCY2bn9L9y74DdwRHyObye6KfdxvBXTkdeH6pUZ7VSYLP45WSLL3lqpGq+whC+6aQxDkhkoQDucEgbnY86TbXhob1aQ733lN4KlW+QW9yCdDoEsrV5QLza+pkC73nWjzLbJSnZNADCFyu4xi2fZX2cROhHKQeS5fnwKF14ZXAnxyR8Jtgfawb76DlgcTjz+X3f8xX20C3UFyWd80npdaG2HCXDVvIPeNt0I65I0SkPvBke546ujr8VgmXM5Wnry3WV2Ymut/YRblqXb4NzQWSQydwSQh3e5ST83o+QOSRK4+K5W/FJxUMuO0/tpCVGSLyGNgd3L8bl2VQqQ0i7xvnJIfZPB9GltIoURSIR88UctmZF0ZasAU8Z/qdxa/2NRjqm93g9SlEEo3vq0MXijLB9dkchDx61w4tf8EmG1/TSe5JIFP6NHEO22ywf3bC9e9tWtsu5M2fOl/7txFw84flquqYMZTW3RKyS1NYhsgud8gfg8OShR8UVK0VB151ov3XvSQ4L07kDU+yVUmi9npHTXsjwXjYgZDvN1NIeweRq/VvR5bJH2+gwfZng/XL5Bl7HnBMXNBPpB7ReB5+6pTmb7aERtrthfz6Egq6OcoHuMWDKqSR5iNyfaQUnk2DNkFeukF32/AAYzhzSB6rvky1NK4hZz3lubPTOhoXE4fbBgKWbxfXib6VBG1IFdEvpmUQUg02IrQ927CYvJsC/Qj5wjWvfCF9Xq8GXR1PAbyaE9qY6ngpjbP1EmJlPJLU3voWlY4ShW6ZEJIOJ7SB1/Igg1msEKGfGdrACTiHviIrIR5FFx1BfF9CyvurEMaOsqV3E+V57288njnMqygx3xKU53uA9Zs0h1axrMLdXKONbSLDoQXsOiCFi0hN9LdF7wkQ9MuLVohLab41EhttsIcB54jll6BfUs0tVMLnKOQvhu1DrmUGfagZLCHGp6MsMj9wT3cuzyeN/b1wMNvF+o/dCf1vuxRiGDwNDiozSLDliFRzbqtgc8fgsDxMHSn3NgFy2avMe1y9ijiRhMiRH7eC/bkrDtFawQPjIVECG/s9ETNsj2DAa0e8q6kBkaR3Bkr7IQy0yK30oA+WnrR7EQIzivkZj9MRzEOvC35I1I48X+UZdnmG7/Oqqsg9ZkdQjxlh/uaqWmTtSAUiW6GyYKmXDknC+cZbLR6aALNYLYh4Yi/YX4jFA3WmDkQ52QEorNghrF5gInwmBIis4py4ZouIKR02PlArxvKXIiKeIplYnybZCV6t/c5CvrkFdjxie5wVRMrLglH8flQYKHtEsCp3c088oiSHfI6/F1abIxzDnUa8vnx3hK/fBCyDrZkt4vAnpWQewJxtiODZVamS58gBbHresSAwpoJIPwS2nzYVAv2gqf99FnBlF5QH7rccSDicTojod40E88xzCOkxvb0hKhxWxlSRz07J0MZnJvG9YHLIp+ExEGNFBBhXlYHlFy5gJF8qwNHEJv8nIuDmfwQBV4IkbP8t4WD+NALm29kH+BwHaza9cqBelnswNAYiCXvsDOpEDxmGQXuQrMqzgT7qzwpeQdrybLuXUX4dVzm8DjEnubLKGhq32RZKmmUsi88boOyz9WA09z3J9Vc+0AZ0BVoyeULaBiuLGuriCQ9v1ZB08e0qqrKwg1K5VCQRTjK6LvcsI/L9kCwT8NmNkUqf8TliaV6tVPo6XHbQLsQHS+6lpVJqFRu4aptUSPXyVlF+XOxh1LZcyLIiMmiSfSroHb0XskF8hDRqIg5VdbuzXKvTkGZWFsKr1xAZ54+NSo/7aAuPAyuF3PyYA/UXB0TkdNYLKYenSl3z4qDc7yshnx1FmZZ6k0IXkA/P7/IB5bZSN3B/DgshXQcniy5WD3S9spTyZNasDPp++Tk8DI1je6rLLZWi7gb34pSSNIhjlcrxs4JSX/8QtpNF+tkcQxioMQi53toOlR63GK7s8EHcUNqQeuuHAs25zHi+JEZDT7fZCL1JWp73myykjUAdeFhqRvJW6/6aa0WbWi7/LauAyz/sWtslAXgsvibJbeYURm1cOyiePsrBIUR5uOptG0Y210iy/S0Rw+7UQdVfFJYXtN7S4FBOMFa6x5NImFI6LPkZxmN8JJm7ViYaFm0Brw3K1dSPUK4q8yyHwNFR/taHSqYPar+gKT97gsgoAD0r6QHuq0pF+fr+NGicbYY2OiAyNdcvyrF9ZUJHN4g4t5sWUslyawijDUWkFFGOfdumhN7IUP4d5KtIt7sWbXT9dIWU7BF5krn9ga7s10JYqESmx/lpgEdxASGbOShXndDz4WpdUM61uddQsQgQ+frfeeBl9TGobCo7eKyuupAv74iwt9t7B6e1tCMZSAQoDlYOj5eyFmJ5Vqr0SuZL8PKqESJbmQwqjMIR2txxScoKD+ic2F/gvuGT5J4g8s6O/Qyeztsl2fkaGnRflzpEKjvwNAsVg2olytFxCDvC6sKtDDs/vaAWYomwrfMd6Oyj4JxXhUeS37fYP8uLkENvuShX3TniQTF799DdXg7Lspv+11Ys0Kak/3x/7T9kFVD9wzbFTaWEeyAdhHRIX6Hh9TgGzu7V4zlZ4ZjcP3gEDQ8Jz5n/qWjTJjI81EJnKXxwDAmuqANX9iHJtoGm0r7ddIgwBrAk36oOZXMPn3flgWSf5Lk19OpVQX55EyEZ2fcXpozP4Z6vEDmrtMF5d+4kiKSazvOZ/XWoH5ErUpXsCklq6iLd0SmBZtJcIdvaOiKaF3whydemkCsEn6OuGaHTfrtBtEioaHVH5LlZX1/AMfuV6fKbKvDkgUIyk0QO1dr3BprPEPLsYmB97xdEzqv1u0/3O/NkagUegb6Of5f9cLTZmy24KPweFP1MW1vUE0oFovtjjzYwiRZVYpTLtX6dkfiVKIiEX6IC9/Y3Hnf61NBOOCXQ3klAsuhZbuniZOkwul5EUs/XJjqD6QCdLoOQHpsGy+u5I5Dj6UgS2UdkbB7qAfjl+eDhnrwLSmYCtt9xwjniNCMNrYzfFRIvHUi+hWCg5qNsoLFhJyRWrjt0k75X6LfvwHNbNf7avyrRptb/+cDCPyQczJ8OseRGJQF11SHi1PRtkYXdamDvc8o81UGEKi6EgkKvGvFnCSIN6cw9OFo9E9z7ogzJDuEdNP9ABf9+fCMybXHMEX3aMf8iayEJwT4BqS2DwDWZN/r7HMje994jAj1/a2va7uTBzpMI9y4RiEQ69xUcZ9kPGf1pIvfD24P9ejCItx8gJWJflrC3HUSs6vQGcmCKAqqz1LkHKZb39U4mODzInsHuOG3J7d3HYKQjIt2oqzIBQ4pBlUuFeOIMKkIGhDm7bqjg8YUaEq23fbC3ickD5zOpxAvRTx8KRFy/NaAhW2FjwZGvVQYnERFsuQkK7+0QnfszFZH1eLcBYdfSWMBqRSRJa1NQx9tacNRE/d3bVx7Bst/Y3uJaMUhbCpg/WWN+bYvp73zhDOQFOwah83HI2wkq721KO+aRlSeSO1UKUKsXIuBCKAH74+TAMZcVHpBWbcjpioisTDuTe3KC7bW8owN1jp7BfhtlgTwks4Sj9uuf9dX/Z0YE/d8m8n8WAcWVIPypI8F/HQGlPzsNlGwhA7+dJnQ92VOm23ydQDeJnOfvZhfSwTqoMGzvT54W+6dFs36nQC8cHjyzTAvl4HSsodLXDc+z4oly7HUlMBDtRNBV9QNdUhUR5dYNQnav1lt6uKM+fp0wz/zRryqaXxBRqs90Y7lyTLe0uDsfqCO9wvTUTqb1IVehuT2vJGfPTKXidHahu5gJIky8R7m6iV2oDsNTSKRlmlJa1BrczOOJ5IEbybTtP0fo4Izpx/tFSt/fuoWx+LxYbibZRImx76AW047kL6ObaHKeJcDffYNSwNpU9HEZCXDjgIhXhe2WrkrXg2Y9vnhCOSr27DFn8FyrtZA8ZlFKN0lzhuc7FVh2XD0bOikayuWdJZOk8+yOTve6h9vk5CQ1gz2WN/Gx/V59IyQzqbWodnd6eLy7TMjO0a5CpJwjIud2QxI/zwwaSFECr9YYSULOm4b67bmA+vP58mRzMSvaXSiB21XJhXwcFiiX/eMSShI9WLZlj4E+O+qh3F/nJDmF8t+Tq+JqIf2pAPZ//SzgH3atqx1LoPdlS0j39qwwDsfvAjLb8kgSlyj/hA1jKB8TRB7YaUBbv5+gKlKNZEfyLWizIyvomzQgiZlXW8qfpxs8Z0uP5c23cqjLEg6t8Nso+ojWojFP9hV40pewHF4ayrlPIsKNZzZLTgVHJDsaIVzLmU5SYxcY9E7ZFTozQiTKTZRf6SD68OwlREwOn4lem/kbwvPeJOljDIAeFBXHcH0MhYxppKAisAnufeWzdKZ/O9p8yw0i6WYmxMuNkdJ8KwnQ7ZYByuf5FRHybEeIeIWP8pOqBoX9hsIr44hsfukXNKYJylVdMITc9FWRltAeIJiNFkserbClM/uEiHUoZzxis3dFL6qpQL2UWsZ2N7Wh6bVP4K59gKTFyetobgobGGc6Y/lqhzignRoK434OJKtlsaOt4VHIM88RUrt4pzS5pRrwKUe5+iKKRXd7aQGP53fFw++eWLQXt/j+OKKc33VYH90rsT96tkN53dUyjZPfXaYd1icTY/LXwsGgTUn/+f7afwgC/ukQS/aGtFAnWxyju+dYGILV6nCnHY4x48kdSl1ygUY6U576NLDozITfZTwzxPQlMJmqiCrQG3EsZOvS7+hxl3zgvm8DIb16MNB42U4wzNYOz7e1HRrztL5DbJ93LH1r34G+zw6F+lgj4vV1KFO5l1E4oywWUnCuA3UVaYBSrnyS9C6r6MFVr/AqA59lmYDI9my4Cs/P/EDyyuAGfd4qGapxn6Jf+xoWXeT2CtBdhCz73SVIHVncQx+NKs+PGRWpag0EnrmPfo/JaIPnsTxDs61Ckjz6qqDwKW14XBcgZMUFkbXoCfpxsrHQTy61gRpwIpAp3EanFYgy/azsJQx1p/C0t95b2s7eBjxer47Eef2xqJ/aNfqVZcjSpa+m6DcMbD/5ngiZv7giMuMkACWd0MaicdHQesQ5bmfrHiKvWcp0tXcArtG+Z+wmvkV6CkMLkXY2E6Lkhkjn31UPerFExOxCrM/XNt9wpcaepNc3zkmjLmpwT9yAZyxu/trmarSp1X++Gv4fgoB/emUdWpPCURwNAeTMA7KrmAEHAd2Pt7hUIqlOpgX6/IVIM1feIjnPygMo6+ecO9bDq4gsnCLYHy87Hiy1yiKbGyKUqkom82crvyBz8X0GK4oRef4LAdEUN966OhvcG3zMz0u4/9tXhojyXiKyCXuJw744IfJJX0TChHsBHLoFfj99ENmu8+QKTmJqgm/uypScpVaFQ7TRBaisSSTi6fQFJ0Q09OjFN4jrKAnonmyy4HirtuT8LVNQJQWRKbCrgbi/jZN7/7VjwX6J6YvSb+OknloIxgFYxJ16FzSXUvS28tSRk97aoC9ilfu78J3+NwKuXY8Q39QxvU2cILxmByxfelW2JGDJDn+P7t6+bTA9ARDEjPmDkuCxx/pzDRHVWR4sEnzkqiMP10PEvaQmCayyTv/7LOBC9fE56UuZsL69gK7tsD+GI+ZP7qUHaueozM+yaSCtyS9gOpnFYflEJF2fEMEdccT8Tls1JcFo1mBoM0xvqD/V/xMC/t8f/i8VuhjD</prop>
			<obj name="TemperatureLog" class="TemperatureLog" version="2">
				<prop name="Times">TEFSWgAA6Z0AAIDpmGQAAAD+AQAAmAMAADwFAADWBgAAcAgAAAoKAACuCwAASA0AAOIOAACGEAAAIBIAALoTAABUFQAA7hYAAIgYAAAsGgAAxhsAAGodAAAEHwAAniAAADgiAADSIwAAdiUAABAnAACqKAAARCoAAOgrAACCLQAAHC8AALYwAABaMgAA9DMAAI41AAAyNwAAzDgAAGY6AAAAPAAAmj0AAD4/AADYQAAAckIAAAxEAACwRQAASkcAAORIAACISgAAIkwAALxNAABWTwAA8FAAAJRSAAAuVAAAyFUAAGJXAAAGWQAAoFoAADpcAADeXQAAeF8AABJhAACsYgAARmQAAOplAACEZwAAHmkAALhqAABcbAAA9m0AAJBvAAA0cQAAznIAAGh0AAACdgAAnHcAAEB5AADaegAAdHwAAA5+AACofwAATIEAAOaCAACKhAAAJIYAAL6HAABYiQAA8ooAAJaMAAAwjgAAyo8AAGSRAAAIkwAAopQAADyWAADWlwAAepkAABSbAACunAAAUp4AAOyfAACGoQAAIKMAALqkAABepgAA+KcAAJKpAAAsqwAA0KwAAGquAAAEsAAAqLEAAEKzAADctAAAdrYAABC4AAC0uQAATrsAAOi8AACCvgAAJsAAAMDBAABawwAA/sQAAJjGAAAyyAAAzMkAAGbLAAAKzQAApM4AAD7QAADY0QAAfNMAABbVAACw1gAAStgAAO7ZAACI2wAAIt0AALzeAABg4AAA+uEAAJTjAAAu5QAA0uYAAGzoAAAG6gAAoOsAADrtAADe7gAAePAAABLyAAC28wAAUPUAAOr2AACE+AAAKPoAAML7AABc/QAA9v4AAJoAAQA0AgEAzgMBAGgFAQAMBwEApggBAEAKAQDkCwEAfg0BABgPAQCyEAEATBIBAPATAQCKFQEAJBcBAL4YAQBYGgEA/BsBAJYdAQA6HwEA1CABAG4iAQAIJAEAoiUBAEYnAQDgKAEAeioBABQsAQC4LQEAUi8BAOwwAQCQMgEAKjQBAMQ1AQBeNwEA+DgBAJw6AQA2PAEA0D0BAGo/AQAOQQEAqEIBAEJEAQDmRQEAgEcBABpJAQC0SgEATkwBAPJNAQCMTwEAJlEBAMBSAQBaVAEA/lUBAJhXAQA8WQEA1loBAHBcAQAKXgEApF8BAEhhAQDiYgEAfGQBABZmAQC6ZwEAVGkBAO5qAQCSbAEALG4BAMZvAQBgcQEA+nIBAJ50AQA4dgEA0ncBAGx5AQAGewEAqnwBAER+AQDofwEAgoEBAByDAQC2hAEAUIYBAPSHAQCOiQEAKIsBAMKMAQBmjgEAAJABAJqRAQA0kwEA2JQBAHKWAQAMmAEAsJkBAEqbAQDknAEAfp4BABigAQC8oQEAVqMBAPCkAQCKpgEAJKgBAMipAQBiqwEABq0BAKCuAQA6sAEA1LEBAG6zAQAStQEArLYBAEa4AQDguQEAhLsBAB69AQC4vgEAUsABAPbBAQCQwwEAKsUBAM7GAQBoyAEAAsoBAJzLAQA2zQEA2s4BAHTQAQAO0gEAqNMBAELVAQDm1gEAgNgBACTaAQC+2wEAWN0BAPLeAQCM4AEAMOIBAMrjAQBk5QEA/uYBAJjoAQA86gEA1usBAHDtAQAU7wEArvABAEjyAQDi8wEAhvUBACD3AQC6+AEAVPoBAPj7AQCS/QEALP8BAMYAAgBqAgIABAQCAJ4FAgBCBwIA3AgCAHYKAgAQDAIAqg0CAE4PAgDoEAIAghICACYUAgDAFQIAWhcCAPQYAgCOGgIAMhwCAMwdAgBmHwIAACECAJoiAgA+JAIA2CUCAHwnAgAWKQIAsCoCAEosAgDkLQIAiC8CACIxAgC8MgIAYDQCAPo1AgCUNwIALjkCAMg6AgBsPAIABj4CAKA/AgA6QQIA1EICAHhEAgASRgIAtkcCAFBJAgDqSgIAhEwCAB5OAgDCTwIAXFECAPZSAgCQVAIAKlYCAM5XAgBoWQIAAlsCAKZcAgBAXgIA2l8CAHRhAgAYYwIAsmQCAExmAgDmZwIAgGkCACRrAgC+bAIAYm4CAPxvAgCWcQIAMHMCAMp0AgBudgIACHgCAKJ5AgA8ewIA4HwCAHp+AgAUgAIAroECAFKDAgDshAIAhoYCACCIAgDEiQIAXosCAPiMAgCSjgIANpACANCRAgBqkwIABJUCAJ6WAgBCmAIA3JkCAICbAgAanQIAtJ4CAE6gAgDooQIAjKMCACalAgDApgIAWqgCAPSpAgCYqwIAMq0CANauAgBwsAIACrICAKSzAgA+tQIA4rYCAHy4AgAWugIAsLsCAEq9AgDuvgIAiMACACzCAgDGwwIAYMUCAPrGAgCUyAIAOMoCANLLAgBszQIABs8CAKDQAgBE0gIA3tMCAILVAgAc1wIAttgCAFDaAgDq2wIAjt0CACjfAgDC4AIAXOICAPbjAgCa5QIANOcCANjoAgBy6gIADOwCAKbtAgBA7wIA5PACAH7yAgAY9AIAsvUCAEz3AgDw+AIAivoCACT8AgDI/QIAYv8CAPwAAwCWAgMAOgQDANQFAwBuBwMACAkDAKwKAwBGDAMA4A0DAHoPAwAUEQMAuBIDAFIUAwD2FQMAkBcDACoZAwDEGgMAXhwDAAIeAwCcHwMANiEDANAiAwBqJAMADiYDAKgnAwBMKQMA5ioDAIAsAwAaLgMAtC8DAFgxAwDyMgMAjDQDACY2AwDANwMAZDkDAP46AwCiPAMAPD4DANY/AwBwQQMACkMDAK5EAwBIRgMA4kcDAIZJAwAgSwMAukwDAFROAwDuTwMAklEDACxTAwDGVAMAYFYDAPpXAwCeWQMAOFsDANxcAwB2XgMAEGADAKphAwBEYwMA6GQDAIJmAwAcaAMAtmkDAFBrAwD0bAMAjm4DAChwAwDMcQMAZnMDAAB1AwCadgMAPngDANh5AwByewMAFn0DALB+AwBKgAMA5IEDAH6DAwAihQMAvIYDAFaIAwDwiQMAlIsDAC6NAwDIjgMAbJADAAaSAwCgkwMAOpUDANSWAwB4mAMAEpoDAKybAwBGnQMA6p4DAISgAwAeogMAuKMDAFylAwD2pgMAkKgDACqqAwDOqwMAaK0DAAKvAwCcsAMAQLIDANqzAwB0tQMAGLcDALK4AwBMugMA5rsDAIC9AwAkvwMAvsADAFjCAwDywwMAlsUDADDHAwDKyAMAbsoDAAjMAwCizQMAPM8DANbQAwB60gMAFNQDAK7VAwBI1wMA7NgDAIbaAwAg3AMAut0DAF7fAwD44AMAkuIDACzkAwDQ5QMAaucDAATpAwCe6gMAQuwDANztAwB27wMAEPEDALTyAwBO9AMA6PUDAIL3AwAc+QMAwPoDAFr8AwD+/QMAmP8DADIBBADMAgQAZgQEAAoGBACkBwQAPgkEANgKBAByDAQAFg4EALAPBABKEQQA7hIEAIgUBAAiFgQAvBcEAGAZBAD6GgQAlBwEAC4eBADIHwQAbCEEAAYjBACqJAQARCYEAN4nBAB4KQQAEisEALYsBABQLgQA6i8EAIQxBAAoMwQAwjQEAFw2BAAAOAQAmjkEADQ7BADOPAQAaD4EAAxABACmQQQAQEMEANpEBAB+RgQAGEgEALJJBABWSwQA8EwEAIpOBAAkUAQAvlEEAGJTBAD8VAQAllYEADBYBADUWQQAblsEAAhdBACsXgQARmAEAOBhBAB6YwQAFGUEALhmBABSaAQA7GkEAIZrBAAqbQQAxG4EAF5wBAACcgQAnHMEADZ1BADQdgQAangEAA56BACoewQAQn0EANx+BAB2gAQAGoIEALSDBABYhQQA8oYEAKCIBABEigQA3osEAHiNBAASjwQAtpAEAFCSBADqkwQAhJUEACiXBADCmAQAXJoEAPabBACanQQANJ8EAM6gBABoogQADKQEAKalBABApwQA2qgEAH6qBAAYrAQAsq0EAEyvBADmsAQAirIEACS0BAC+tQQAWLcEAPy4BACWugQAMLwEAMq9BABuvwQACMEEAKLCBABGxAQA4MUEAHrHBAAoyQQAwsoEAGbMBAAKzgQApM8EAD7RBADY0gQAfNQEABbWBACw1wQAStkEAO7aBACI3AQAIt4EAMbfBABg4QQA+uIEAJTkBAA45gQA0ucEAGzpBAAG6wQAoOwEAETuBADe7wQAePEEABzzBAC29AQAUPYEAOr3BACE+QQAKPsEAML8BABc/gQA9v8EAJoBBQA0AwUAzgQFAHIGBQAMCAUApgkFAEALBQDaDAUAfg4FABgQBQCyEQUATBMFAPAUBQCKFgUAJBgFAL4ZBQBiGwUA/BwFAJYeBQAwIAUAyiEFAG4jBQAIJQUAoiYFAEYoBQDgKQUAeisFABQtBQC4LgUAUjAFAOwxBQCGMwUAKjUFAMQ2BQBeOAUA+DkFAJI7BQA2PQUA0D4FAGpABQAOQgUAqEMFAEJFBQDcRgUAgEgFABpKBQC0SwUATk0FAPJOBQCMUAUAJlIFAMBTBQBkVQUA/lYFAJhYBQA8WgUA1lsFAHBdBQAKXwUApGAFAEhiBQDiYwUAfGUFABZnBQCwaAUAVGoFAO5rBQCSbQUALG8FAMZwBQBgcgUA+nMFAJ51BQA4dwUA0ngFAGx6BQAGfAUAqn0FAER/BQDegAUAeIIFAByEBQC2hQUAUIcFAPSIBQCOigUAKIwFAMKNBQBmjwUAAJEFAJqSBQA0lAUAzpUFAHKXBQAMmQUAppoFAEqcBQDknQUAfp8FABihBQC8ogUAVqQFAPClBQCKpwUALqkFAMiqBQBirAUA/K0FAKCvBQA6sQUA1LIFAG60BQAStgUArLcFAEa5BQDgugUAhLwFAB6+BQC4vwUAUsEFAPbCBQCQxAUAKsYFAMTHBQBoyQUAAssFAJzMBQA2zgUA2s8FAHTRBQAO0wUAqNQFAELWBQDm1wUAgNkFACTbBQC+3AUAWN4FAPLfBQCM4QUAMOMFAMrkBQBk5gUA/ucFAJjpBQA86wUA1uwFAHruBQAU8AUArvEFAEjzBQDi9AUAhvYFACD4BQC6+QUAVPsFAO78BQCS/gUALAAGANABBgBqAwYABAUGAJ4GBgA4CAYA3AkGAHYLBgAQDQYAqg4GAEQQBgDoEQYAghMGABwVBgDAFgYAWhgGAPQZBgCOGwYAMh0GAMweBgBmIAYAACIGAKQjBgA+JQYA2CYGAHIoBgAWKgYAsCsGAEotBgDuLgYAiDAGACIyBgC8MwYAVjUGAPo2BgCUOAYALjoGAMg7BgBsPQYABj8GAKBABgA6QgYA3kMGAHhFBgASRwYArEgGAEZKBgDqSwYAhE0GAChPBgDCUAYAXFIGAPZTBgCQVQYANFcGAM5YBgBoWgYAAlwGAKZdBgBAXwYA2mAGAHRiBgAYZAYAsmUGAExnBgDmaAYAgGoGACRsBgC+bQYAYm8GAPxwBgCWcgYAMHQGAMp1BgBudwYACHkGAKJ6BgA8fAYA1n0GAHp/BgAUgQYAroIGAFKEBgDshQYAhocGACCJBgDEigYAXowGAPiNBgCSjwYALJEGANCSBgBqlAYABJYGAKiXBgBCmQYA3JoGAICcBgAangYAtJ8GAE6hBgDoogYAjKQGACamBgDApwYAWqkGAPSqBgCYrAYAMq4GANavBgBwsQYACrMGAKS0BgA+tgYA4rcGAHy5BgAWuwYAsLwGAEq+BgDuvwYAiMEGACLDBgC8xAYAYMYGAPrHBgCUyQYALssGANLMBgBszgYABtAGAKrRBgBE0wYA3tQGAHjWBgAc2AYAttkGAFDbBgDq3AYAhN4GACjgBgDC4QYAZuMGAADlBgCa5gYANOgGAM7pBgBy6wYADO0GAKbuBgBA8AYA2vEGAH7zBgAY9QYAvPYGAFb4BgDw+QYAivsGACT9BgDI/gYAYgAHAPwBBwCWAwcAMAUHANQGBwBuCAcAEgoHAKwLBwBGDQcA4A4HAHoQBwAeEgcAuBMHAFIVBwDsFgcAhhgHACoaBwDEGwcAXh0HAAIfBwCcIAcANiIHANAjBwB0JQcADicHAKgoBwBCKgcA3CsHAIAtBwAaLwcAtDAHAFgyBwDyMwcAjDUHACY3BwDKOAcAZDoHAP47BwCYPQcAMj8HANZABwBwQgcACkQHAK5FBwBIRwcA4kgHAHxKBwAgTAcAuk0HAFRPBwDuUAcAklIHACxUBwDGVQcAYFcHAARZBwCeWgcAOFwHANJdBwB2XwcAEGEHAKpiBwBEZAcA3mUHAIJnBwAcaQcAtmoHAFpsBwD0bQcAjm8HAChxBwDMcgcAZnQHAAB2BwCadwcAPnkHANh6BwByfAcADH4HAKZ/BwBKgQcA5IIHAH6EBwAihgcAvIcHAFaJBwDwigcAlIwHAC6OBwDIjwcAYpEHAPySBwCglAcAOpYHANSXBwB4mQcAEpsHAKycBwBGngcA6p8HAIShBwAeowcAuKQHAFymBwD2pwcAkKkHACqrBwDErAcAaK4HAAKwBwCcsQcAQLMHANq0BwB0tgcADrgHALK5BwBMuwcA5rwHAIC+BwAkwAcAvsEHAFjDBwDyxAcAjMYHADDIBwDKyQcAbssHAAjNBwCizgcAPNAHANbRBwB60wcAFNUHAK7WBwBI2AcA4tkHAIbbBwAg3QcAut4HAF7gBwD44QcAkuMHACzlBwDQ5gcAaugHAATqBwCe6wcAQu0HANzuBwB28AcAEPIHAKrzBwBO9QcA6PYHAIL4BwAm+gcAwPsHAFr9BwD0/gcAmAAIADICCADMAwgAZgUIAAAHCACkCAgAPgoIANgLCAB8DQgAFg8IALAQCABKEggA7hMIAIgVCAAiFwgAvBgIAGAaCAD6GwgAlB0IAC4fCADIIAgAbCIIAAYkCACgJQgARCcIAN4oCAB4KggAEiwIALYtCABQLwgA6jAIAIQyCAAoNAgAwjUIAFw3CAD2OAgAkDoIADQ8CADOPQgAcj8IAAxBCACmQggAQEQIANpFCAB+RwgAGEkIALJKCABMTAgA5k0IAIpPCAAkUQgAvlIIAGJUCAD8VQgAllcIADBZCADUWggAblwIAAheCACiXwgARmEIAOBiCAB6ZAgAFGYIAK5nCABSaQgA7GoIAIZsCAAqbggAxG8IAF5xCAD4cggAnHQIADZ2CADQdwgAankIAA57CACofAgAQn4IANx/CAB2gQgAGoMIALSECABYhggA8ocIAIyJCAAmiwgAwIwIAGSOCAD+jwgAmJEIADKTCADWlAgAcJYIAAqYCACkmQgASJsIAOKcCAB8nggAFqAIALqhCABUowgA7qQIAIimCAAsqAgAxqkIAGCrCAD6rAgAnq4IADiwCADSsQgAbLMIABC1CACqtggARLgIAN65CACCuwgAHL0IALa+CABQwAgA6sEIAI7DCAAoxQgAwsYIAGbICAAAyggAmssIADTNCADYzggActAIAAzSCACm0wgAStUIAOTWCAB+2AgAGNoIALLbCABW3QgA8N4IAIrgCAAu4ggAyOMIAGLlCAD85ggAoOgIADrqCADU6wgAbu0IABLvCACs8AgARvIIAODzCAB69QgAHvcIALj4CABS+ggA9vsIAJD9CAAq/wgAxAAJAGgCCQACBAkAnAUJADYHCQDQCAkAdAoJAA4MCQCoDQkATA8JAOYQCQCAEgkAGhQJAL4VCQBYFwkA8hgJAIwaCQAwHAkAyh0JAGQfCQAIIQkAoiIJADwkCQDWJQkAcCcJABQpCQCuKgkASCwJAOItCQB8LwkAIDEJALoyCQBUNAkA+DUJAJI3CQAsOQkAxjoJAGo8CQAEPgkAnj8JADhBCQDcQgkAdkQJABBGCQCqRwkAREkJAOhKCQCCTAkAHE4JAMBPCQBaUQkA9FIJAI5UCQAyVgkAzFcJAGZZCQAAWwkAmlwJAD5eCQDYXwkAcmEJABZjCQCwZAkASmYJAORnCQCIaQkAImsJALxsCQBWbgkA8G8JAJRxCQAucwkAyHQJAGx2CQAGeAkAoHkJADp7CQDefAkAeH4JABKACQCsgQkAUIMJAOqECQCEhgkAHogJALiJCQBciwkA9owJAJCOCQA0kAkAzpEJAGiTCQAClQkAppYJAECYCQDamQkAdJsJABidCQCyngkATKAJAOahCQCAowkAJKUJAL6mCQBYqAkA/KkJAJarCQAwrQkAyq4JAG6wCQAIsgkAorMJADy1CQDWtgkAergJABS6CQCuuwkASL0JAOy+CQCGwAkAKsIJAMTDCQBexQkA+MYJAJLICQA2ygkA0MsJAGrNCQAEzwkAntAJAELSCQDc0wkAdtUJABrXCQC02AkATtoJAOjbCQCM3QkAJt8JAMDgCQBa4gkA9OMJAJjlCQAy5wkAzOgJAHDqCQAK7AkApO0JAD7vCQDi8AkAfPIJABb0CQCw9QkAVPcJAO74CQCI+gkAIvwJALz9CQBg/wkA+gAKAJQCCgA4BAoA0gUKAGwHCgAGCQoAqgoKAEQMCgDeDQoAeA8KABIRCgC2EgoAUBQKAOoVCgCOFwoAKBkKAMIaCgBcHAoAAB4KAJofCgA0IQoAziIKAGgkCgAMJgoApicKAEApCgDaKgoAfiwKABguCgC8LwoAVjEKAPAyCgCKNAoAJDYKAMg3CgBiOQoA/DoKAJY8CgAwPgoA1D8KAG5BCgAIQwoArEQKAEZGCgDgRwoAekkKAB5LCgC4TAoAUk4KAOxPCgCQUQoAKlMKAMRUCgBeVgoA+FcKAJxZCgA2WwoA0FwKAHReCgAOYAoAqGEKAEJjCgDmZAoAgGYKABpoCgC0aQoAWGsKAPJsCgCMbgoAJnAKAMpxCgBkcwoA/nQKAJh2CgA8eAoA1nkKAHB7CgAKfQoArn4KAEiACgDigQoAfIMKABaFCgC6hgoAVIgKAO6JCgCSiwoALI0KAMaOCgBgkAoABJIKAJ6TCgA4lQoA0pYKAGyYCgAQmgoAqpsKAESdCgDongoAgqAKAByiCgC2owoAWqUKAPSmCgCOqAoAKKoKAMKrCgBmrQoAAK8KAJqwCgA+sgoA2LMKAHK1CgAMtwoAsLgKAEq6CgDkuwoAfr0KACK/CgC8wAoAVsIKAPDDCgCKxQoALscKAMjICgBiygoABswKAKDNCgA6zwoA1NAKAHjSCgAS1AoArNUKAEbXCgDq2AoAhNoKAB7cCgC43QoAUt8KAPbgCgCQ4goAKuQKAM7lCgBo5woAAukKAJzqCgBA7AoA2u0KAHTvCgAO8QoAsvIKAEz0CgDm9QoAgPcKACT5CgC++goAWPwKAPL9CgCM/woAMAELAMoCCwBkBAsACAYLAKIHCwA8CQsA1goLAHoMCwAUDgsArg8LAEgRCwDiEgsAhhQLACAWCwC6FwsAXhkLAPgaCwCSHAsALB4LANAfCwBqIQsABCMLAJ4kCwA4JgsA3CcLAHYpCwAQKwsAqiwLAE4uCwDoLwsAgjELACYzCwDANAsAWjYLAPQ3CwCYOQsAMjsLAMw8CwBmPgsAAEALAKRBCwA+QwsA2EQLAHxGCwAWSAsAsEkLAEpLCwDuTAsAiE4LACJQCwC8UQsAYFMLAPpUCwCUVgsALlgLAMhZCwBsWwsABl0LAKBeCwBEYAsA3mELAHhjCwASZQsAtmYLAFBoCwDqaQsAhGsLAB5tCwDCbgsAXHALAPZxCwCQcwsANHULAM52CwBoeAsADHoLAKZ7CwBAfQsA2n4LAH6ACwAYggsAsoMLAEyFCwDmhgsAiogLACSKCwDIiwsAYo0LAPyOCwCWkAsAMJILAMqTCwBulQsACJcLAKKYCwA8mgsA4JsLAHqdCwAenwsAuKALAFKiCwDsowsAhqULACqnCwDEqAsAXqoLAPirCwCSrQsANq8LANCwCwBqsgsADrQLAKi1CwBCtwsA3LgLAIC6CwAavAsAtL0LAE6/CwDowAsAjMILACbECwDAxQsAWscLAP7ICwCYygsAMswLANbNCwBwzwsACtELAKTSCwBI1AsA4tULAHzXCwAW2QsAsNoLAFTcCwDu3QsAiN8LACzhCwDG4gsAYOQLAPrlCwCe5wsAOOkLANLqCwBs7AsABu4LAKrvCwBE8QsA3vILAIL0CwAc9gsAtvcLAFD5CwD0+gsAjvwLACj+CwDC/wsAXAEMAAADDACaBAwANAYMANgHDAByCQwADAsMAKYMDABKDgwA5A8MAH4RDAAYEwwAshQMAFYWDADwFwwAihkMAC4bDADIHAwAYh4MAPwfDACgIQwAOiMMANQkDABuJgwACCgMAKwpDABGKwwA4CwMAIQuDAAeMAwAuDEMAFIzDAD2NAwAkDYMACo4DADEOQwAXjsMAAI9DACcPgwANkAMANpBDAB0QwwADkUMAKhGDABMSAwA5kkMAIBLDAAaTQwAvk4MAFhQDADyUQwAllMMADBVDADKVgwAZFgMAP5ZDACYWwwAPF0MANZeDABwYAwAFGIMAK5jDABIZQwA4mYMAIZoDAAgagwAumsMAFRtDADubgwAknAMACxyDADGcwwAanUMAAR3DACeeAwAOHoMANx7DAB2fQwAEH8MAKqADABEggwA6IMMAIKFDAAchwwAwIgMAFqKDAD0iwwAjo0MADKPDADMkAwAZpIMAACUDACalQwAPpcMANiYDABymgwAFpwMALCdDABKnwwA5KAMAIiiDAAipAwAvKUMAFanDADwqAwAlKoMAC6sDADIrQwAbK8MAAaxDACgsgwAOrQMAN61DAB4twwAErkMAKy6DABGvAwA6r0MAIS/DAAewQwAwsIMAFzEDAD2xQwAkMcMACrJDADOygwAaMwMAALODACmzwwAQNEMANrSDAB01AwADtYMALLXDABM2QwA5toMAIrcDAAk3gwAvt8MAFjhDAD84gwAluQMADDmDADK5wwAZOkMAAjrDACi7AwAPO4MAODvDAB68QwAFPMMAK70DABS9gwA7PcMAIb5DAAg+wwAuvwMAF7+DAD4/wwAkgENADYDDQDQBA0AagYNAAQIDQCoCQ0AQgsNANwMDQB2Dg0AEBANALQRDQBOEw0A6BQNAIwWDQAmGA0AwBkNAFobDQD+HA0AmB4NADIgDQDMIQ0AZiMNAAolDQCkJg0APigNAOIpDQB8Kw0AFi0NALAuDQBUMA0A7jENAIgzDQAiNQ0AvDYNAGA4DQD6OQ0AlDsNADg9DQDSPg0AbEANAAZCDQCgQw0AREUNAN5GDQB4SA0AEkoNALZLDQBQTQ0A6k4NAI5QDQAoUg0AwlMNAFxVDQD2Vg0AmlgNADRaDQDOWw0Acl0NAAxfDQCmYA0AQGINAORjDQB+ZQ0AGGcNALJoDQBMag0A8GsNAIptDQAkbw0AyHANAGJyDQD8cw0AlnUNADp3DQDUeA0AbnoNAAh8DQCifQ0ARn8NAOCADQB6gg0AHoQNALiFDQBShw0A7IgNAJCKDQAqjA0AxI0NAF6PDQD4kA0AnJINADaUDQDQlQ0AdJcNAA6ZDQComg0AQpwNAOadDQCAnw0AGqENALSiDQBOpA0A8qUNAIynDQAmqQ0AyqoNAGSsDQD+rQ0AmK8NADyxDQDWsg0AcLQNAAq2DQCktw0ASLkNAOK6DQB8vA0AIL4NALq/DQBUwQ0A7sINAJLEDQAsxg0AxscNAGDJDQD6yg0AnswNADjODQDSzw0AbNENABDTDQCq1A0ARNYNAOjXDQCC2Q0AHNsNALbcDQBQ3g0A9N8NAI7hDQAo4w0AwuQNAGbmDQAA6A0AmukNAD7rDQDY7A0Acu4NAAzwDQCw8Q0ASvMNAOT0DQB+9g0AGPgNALz5DQBW+w0A8PwNAJT+DQAuAA4AyAEOAGIDDgAGBQ4AoAYOADoIDgDUCQ4AeAsOABINDgCsDg4ARhAOAOoRDgCEEw4AHhUOALgWDgBSGA4A9hkOAJAbDgAqHQ4Azh4OAGggDgACIg4AnCMOADYlDgDaJg4AdCgOAA4qDgCoKw4ATC0OAOYuDgCAMA4AGjIOAL4zDgBYNQ4A8jYOAJY4DgAwOg4AyjsOAGQ9DgAIPw4AokAOADxCDgDWQw4AcEUOABRHDgCuSA4ASEoOAOxLDgCGTQ4AIE8OALpQDgBeUg4A+FMOAJJVDgAsVw4AxlgOAGpaDgAEXA4Anl0OADhfDgDcYA4AdmIOABBkDgC0ZQ4ATmcOAOhoDgCCag4AJmwOAMBtDgBabw4A9HAOAI5yDgAydA4AzHUOAGZ3DgAKeQ4ApHoOAD58DgDYfQ4AfH8OABaBDgCwgg4ASoQOAOSFDgCIhw4AIokOALyKDgBgjA4A+o0OAJSPDgAukQ4A0pIOAGyUDgAGlg4AoJcOAESZDgDemg4AeJwOABKeDgC2nw4AUKEOAOqiDgCEpA4AHqYOAMKnDgBcqQ4A9qoOAJqsDgA0rg4Azq8OAGixDgACsw4AprQOAEC2DgDatw4AfrkOABi7DgCyvA4ATL4OAPC/DgCKwQ4AJMMOAL7EDgBYxg4A/McOAJbJDgAwyw4AyswOAG7ODgAI0A4AotEOAEbTDgDg1A4AetYOABTYDgC42Q4AUtsOAOzcDgCG3g4AIOAOAMThDgBe4w4A+OQOAJLmDgA26A4A0OkOAGrrDgAO7Q4AqO4OAELwDgDc8Q4AgPMOABr1DgC09g4ATvgOAOj5DgCM+w4AJv0OAMD+DgBkAA8A/gEPAJgDDwAyBQ8A1gYPAHAIDwAKCg8ApAsPAEgNDwDiDg8AfBAPABYSDwCwEw8AVBUPAO4WDwCIGA8ALBoPAMYbDwBgHQ8A+h4PAJ4gDwA4Ig8A0iMPAGwlDwAGJw8AqigPAEQqDwDeKw8AeC0PABwvDwC2MA8AUDIPAPQzDwCONQ8AKDcPAMI4DwBmOg8AADwPAJo9DwA0Pw8AzkAPAHJCDwAMRA8ApkUPAEpHDwDkSA8AfkoPABhMDwC8TQ8AVk8PAPBQDwCKUg8AJFQPAMhVDwBiVw8A/FgPAJZaDwA6XA8A1F0PAG5fDwASYQ8ArGIPAEZkDwDgZQ8AhGcPAB5pDwC4ag8AUmwPAPZtDwCQbw8AKnEPAMRyDwBodA8AAnYPAJx3DwA2eQ8A0HoPAHR8DwAOfg8AqH8PAEKBDwDmgg8AgIQPABqGDwC+hw8AWIkPAPKKDwCMjA8AJo4PAMqPDwBkkQ8A/pIPAJiUDwA8lg8A1pcPAHCZDwAUmw8ArpwPAEieDwDinw8AhqEPACCjDwC6pA8AVKYPAO6nDwCSqQ8ALKsPAMasDwBgrg8ABLAPAJ6xDwA4sw8A3LQPAHa2DwAQuA8AqrkPAE67DwDovA8Agr4PABzADwC2wQ8AWsMPAPTEDwCOxg8AKMgPAMzJDwBmyw8AAM0PAKTODwA+0A8A2NEPAHLTDwAW1Q8AsNYPAErYDwDk2Q8AiNsPACLdDwC83g8AVuAPAPDhDwCU4w8ALuUPAMjmDwBi6A8ABuoPAKDrDwA67Q8A1O4PAHjwDwAS8g8ArPMPAEb1DwDq9g8AhPgPAB76DwDC+w8AXP0PAPb+DwCQABAAKgIQAM4DEABoBRAAAgcQAJwIEABAChAA2gsQAHQNEAAYDxAAshAQAEwSEADmExAAihUQACQXEAC+GBAAWBoQAPIbEACWHRAAMB8QAMogEABkIhAACCQQAKIlEAA8JxAA4CgQAHoqEAAULBAAri0QAFIvEADsMBAAhjIQACA0EAC6NRAAXjcQAPg4EACSOhAALDwQANA9EABqPxAABEEQAKhCEABCRBAA3EUQAHZHEAAaSRAAtEoQAE5MEADoTRAAgk8QACZREADAUhAAWlQQAPRVEACYVxAAMlkQAMxaEABwXBAACl4QAKRfEAA+YRAA4mIQAHxkEAAWZhAAsGcQAFRpEADuahAAiGwQACJuEADGbxAAYHEQAPpyEACUdBAALnYQANJ3EABseRAABnsQAKp8EABEfhAA3n8QAHiBEAAcgxAAtoQQAFCGEADqhxAAhIkQACiLEADCjBAAXI4QAPaPEACakRAANJMQAM6UEABylhAADJgQAKaZEABAmxAA5JwQAH6eEAAYoBAAsqEQAEyjEADwpBAAiqYQACSoEADIqRAAYqsQAPysEACWrhAAOrAQANSxEABusxAACLUQAKK2EABGuBAA4LkQAHq7EAAUvRAAuL4QAFLAEADswRAAkMMQACrFEADExhAAXsgQAALKEACcyxAANs0QANDOEAB00BAADtIQAKjTEABC1RAA3NYQAIDYEAAa2hAAtNsQAE7dEADy3hAAjOAQACbiEADK4xAAZOUQAP7mEACY6BAAPOoQANbrEABw7RAACu8QAKTwEABI8hAA4vMQAHz1EAAg9xAAuvgQAFT6EADu+xAAkv0QACz/EADGABEAYAIRAPoDEQCeBREAOAcRANIIEQBsChEAEAwRAKoNEQBEDxEA6BARAIISEQAcFBEAthURAFAXEQD0GBEAjhoRACgcEQDMHREAZh8RAAAhEQCaIhEAPiQRANglEQByJxEADCkRAKYqEQBKLBEA5C0RAH4vEQAYMREAvDIRAFY0EQDwNREAlDcRAC45EQDIOhEAYjwRAPw9EQCgPxEAOkERANRCEQBuRBEAEkYRAKxHEQBGSREA6koRAIRMEQAeThEAuE8RAFxREQD2UhEAkFQRACpWEQDEVxEAaFkRAAJbEQCcXBEAQF4RANpfEQB0YREADmMRALJkEQBMZhEA5mcRAIBpEQAaaxEAvmwRAFhuEQDybxEAjHERADBzEQDKdBEAZHYRAAh4EQCieREAPHsRANZ8EQB6fhEAFIARAK6BEQBIgxEA4oQRAIaGEQAgiBEAuokRAF6LEQD4jBEAko4RACyQEQDQkREAapMRAASVEQCelhEAOJgRANyZEQB2mxEAEJ0RALSeEQBOoBEA6KERAIKjEQAmpREAwKYRAFqoEQD0qREAmKsRADKtEQDMrhEAZrARAAqyEQCksxEAPrURANi2EQByuBEAFroRALC7EQBKvREA5L4RAIjAEQAiwhEAvMMRAGDFEQD6xhEAlMgRAC7KEQDIyxEAbM0RAAbPEQCg0BEAOtIRAN7TEQB41REAEtcRALbYEQBQ2hEA6tsRAITdEQAe3xEAwuARAFziEQD24xEAkOURADTnEQDO6BEAaOoRAAzsEQCm7REAQO8RANrwEQB+8hEAGPQRALL1EQBM9xEA5vgRAIr6EQAk/BEAvv0RAGL/EQD8ABIAlgISADAEEgDUBRIAbgcSAAgJEgCiChIARgwSAOANEgB6DxIAFBESALgSEgBSFBIA7BUSAIYXEgAgGRIAxBoSAF4cEgD4HRIAkh8SADYhEgDQIhIAaiQSAAQmEgCoJxIAQikSANwqEgB2LBIAGi4SALQvEgBOMRIA8jISAIw0EgAmNhIAwDcSAFo5EgD+OhIAmDwSADI+EgDWPxIAcEESAApDEgCkRBIASEYSAOJHEgB8SRIAFksSALBMEgBUThIA7k8SAIhREgAsUxIAxlQSAGBWEgD6VxIAnlkSADhbEgDSXBIAbF4SAAZgEgCqYRIARGMSAN5kEgB4ZhIAHGgSALZpEgBQaxIA9GwSAI5uEgAocBIAwnESAFxzEgAAdRIAmnYSADR4EgDOeRIAcnsSAAx9EgCmfhIASoASAOSBEgB+gxIAGIUSALyGEgBWiBIA8IkSAIqLEgAkjRIAyI4SAGKQEgD8kRIAoJMSADqVEgDUlhIAbpgSAAiaEgCsmxIARp0SAOCeEgB6oBIAHqISALijEgBSpRIA9qYSAJCoEgAqqhIAxKsSAF6tEgACrxIAnLASADayEgDQsxIAdLUSAA63EgCouBIATLoSAOa7EgCAvRIAGr8SALTAEgBYwhIA8sMSAIzFEgAwxxIAysgSAGTKEgD+yxIAos0SADzPEgDW0BIAcNISAArUEgCu1RIASNcSAOLYEgB82hIAINwSALrdEgBU3xIA+OASAJLiEgAs5BIAxuUSAGDnEgAE6RIAnuoSADjsEgDS7RIAdu8SABDxEgCq8hIATvQSAOj1EgCC9xIAHPkSAMD6EgBa/BIA9P0SAI7/EgAoARMAzAITAGYEEwAABhMApAcTAD4JEwDYChMAcgwTABYOEwCwDxMAShETAOQSEwB+FBMAIhYTALwXEwBWGRMA8BoTAJQcEwAuHhMAyB8TAGwhEwAGIxMAoCQTADomEwDUJxMAeCkTABIrEwCsLBMARi4TAOovEwCEMRMAHjMTAMI0EwBcNhMA9jcTAJA5EwA0OxMAzjwTAGg+EwACQBMAnEETAEBDEwDaRBMAdEYTABhIEwCySRMATEsTAOZMEwCAThMAJFATAL5REwBYUxMA8lQTAJZWEwAwWBMAylkTAG5bEwAIXRMAol4TADxgEwDWYRMAemMTABRlEwCuZhMAUmgTAOxpEwCGaxMAIG0TALpuEwBecBMA+HETAJJzEwAsdRMA0HYTAGp4EwAEehMAnnsTAEJ9EwDcfhMAdoATABCCEwC0gxMAToUTAOiGEwCCiBMAJooTAMCLEwBajRMA9I4TAJiQEwAykhMAzJMTAGaVEwAKlxMApJgTAD6aEwDimxMAfJ0TABafEwCwoBMASqITAO6jEwCIpRMAIqcTALyoEwBgqhMA+qsTAJStEwA4rxMA0rATAGyyEwAGtBMAoLUTAES3EwDeuBMAeLoTABK8EwC2vRMAUL8TAOrAEwCOwhMAKMQTAMLFEwBcxxMA9sgTAJrKEwA0zBMAzs0TAGjPEwAM0RMAptITAEDUEwDk1RMAftcTABjZEwCy2hMATNwTAPDdEwCK3xMAJOETAL7iEwBi5BMA/OUTAJbnEwA66RMA1OoTAG7sEwAI7hMAou8TAEbxEwDg8hMAevQTABT2EwC49xMAUvkTAOz6EwCQ/BMAKv4TAMT/EwBeARQA+AIUAJwEFAA2BhQA0AcUAHQJFAAOCxQAqAwUAEIOFADcDxQAgBEUABoTFAC0FBQAThYUAPIXFACMGRQAJhsUAMocFABkHhQA/h8UAJghFAAyIxQA1iQUAHAmFAAKKBQApCkUAEgrFADiLBQAfC4UACAwFAC6MRQAVDMUAO40FACSNhQALDgUAMY5FABgOxQA+jwUAJ4+FAA4QBQA0kEUAGxDFAAQRRQAqkYUAERIFADoSRQAgksUABxNFAC2ThQAWlAUAPRRFACOUxQAKFUUAMJWFABmWBQAAFoUAJpbFAA0XRQA2F4UAHJgFAAMYhQAsGMUAEplFADkZhQAfmgUABhqFAC8axQAVm0UAPBuFACKcBQALnIUAMhzFABidRQABncUAKB4FAA6ehQA1HsUAHh9FAASfxQArIAUAEaCFADggxQAhIUUAB6HFAC4iBQAUooUAPaLFACQjRQAKo8UAM6QFABokhQAApQUAJyVFABAlxQA2pgUAHSaFAAOnBQAqJ0UAEyfFADmoBQAgKIUACSkFAC+pRQAWKcUAPKoFACMqhQAMKwUAMqtFABkrxQA/rAUAKKyFAA8tBQA1rUUAHq3FAAUuRQArroUAEi8FADsvRQAhr8UACDBFAC6whQAXsQUAPjFFACSxxQALMkUAMbKFABqzBQABM4UAJ7PFAA40RQA3NIUAHbUFAAQ1hQAtNcUAE7ZFADo2hQAgtwUACbeFADA3xQAWuEUAPTiFACO5BQAMuYUAMznFABm6RQAAOsUAKTsFAA+7hQA2O8UAHzxFAAW8xQAsPQUAEr2FADu9xQAiPkUACL7FAC8/BQAVv4UAPr/FACUARUALgMVAMgEFQBsBhUABggVAKAJFQBECxUA3gwVAHgOFQASEBUArBEVAFATFQDqFBUAhBYVAB4YFQDCGRUAXBsVAPYcFQCaHhUANCAVAM4hFQBoIxUADCUVAKYmFQBAKBUA2ikVAHQrFQAYLRUAsi4VAEwwFQDmMRUAijMVACQ1FQC+NhUAYjgVAPw5FQCWOxUAMD0VAMo+FQBuQBUACEIVAKJDFQA8RRUA4EYVAHpIFQAUShUArksVAFJNFQDsThUAhlAVACBSFQDEUxUAXlUVAPhWFQCSWBUANloVANBbFQBqXRUABF8VAKhgFQBCYhUA3GMVAHZlFQAaZxUAtGgVAE5qFQDoaxUAjG0VACZvFQDAcBUAZHIVAP5zFQCYdRUAMncVANZ4FQBwehUACnwVAKR9FQA+fxUA4oAVAHyCFQAWhBUAsIUVAFSHFQDuiBUAiIoVACyMFQDGjRUAYI8VAPqQFQCUkhUAOJQVANKVFQBslxUABpkVAKqaFQBEnBUA3p0VAIKfFQAcoRUAtqIVAFCkFQD0pRUAjqcVACipFQDCqhUAXKwVAACuFQCarxUANLEVAM6yFQBytBUADLYVAKa3FQBKuRUA5LoVAH68FQAYvhUAsr8VAFbBFQDwwhUAisQVACTGFQDIxxUAYskVAPzKFQCgzBUAOs4VANTPFQBu0RUAEtMVAKzUFQBG1hUA4NcVAITZFQAe2xUAuNwVAFLeFQD23xUAkOEVACrjFQDE5BUAXuYVAALoFQCc6RUANusVANDsFQB07hUADvAVAKjxFQBM8xUA5vQVAID2FQAa+BUAvvkVAFj7FQDy/BUAjP4VADAAFgDKARYAZAMWAP4EFgCYBhYAPAgWANYJFgBwCxYACg0WAK4OFgBIEBYA4hEWAHwTFgAgFRYAuhYWAFQYFgD4GRYAkhsWACwdFgDGHhYAYCAWAAQiFgCeIxYAOCUWANwmFgB2KBYAECoWAKorFgBOLRYA6C4WAIIwFgAcMhYAtjMWAFo1FgD0NhYAjjgWACg6FgDMOxYAZj0WAAA/FgCkQBYAPkIWANhDFgByRRYAFkcWALBIFgBKShYA5EsWAH5NFgAiTxYAvFAWAFZSFgD6UxYAlFUWAC5XFgDIWBYAbFoWAAZcFgCgXRYAOl8WANRgFgB4YhYAEmQWAKxlFgBGZxYA6mgWAIRqFgAebBYAwm0WAFxvFgD2cBYAkHIWACp0FgDOdRYAaHcWAAJ5FgCcehYAQHwWANp9FgB0fxYAGIEWALKCFgBMhBYA5oUWAIqHFgAkiRYAvooWAFiMFgDyjRYAlo8WADCRFgDKkhYAZJQWAAiWFgCilxYAPJkWAOCaFgB6nBYAFJ4WAK6fFgBIoRYA7KIWAIakFgAgphYAuqcWAF6pFgD4qhYAkqwWADauFgDQrxYAarEWAASzFgCetBYAQrYWANy3FgB2uRYAELsWALS8FgBOvhYA6L8WAIzBFgAmwxYAwMQWAFrGFgD+xxYAmMkWADLLFgDMzBYAZs4WAArQFgCk0RYAPtMWANjUFgB81hYAFtgWALDZFgBU2xYA7twWAIjeFgAi4BYAvOEWAGDjFgD65BYAlOYWAC7oFgDS6RYAbOsWAAbtFgCq7hYARPAWAN7xFgB48xYAHPUWALb2FgBQ+BYA6vkWAIT7FgAo/RYAwv4WAFwAFwD2ARcAmgMXADQFFwDOBhcAcggXAAwKFwCmCxcAQA0XANoOFwB+EBcAGBIXALITFwBMFRcA8BYXAIoYFwAkGhcAyBsXAGIdFwD8HhcAliAXADAiFwDUIxcAbiUXAAgnFwCiKBcARioXAPQrFwCYLRcAMi8XAMwwFwBmMhcACjQXAKQ1FwA+NxcA4jgXAHw6FwAWPBcAxD0XAF4/FwD4QBcAkkIXACxEFwDQRRcAakcXAARJFwCeShcAQkwXANxNFwB2TxcAGlEXALRSFwBOVBcA6FUXAIxXFwAmWRcAwFoXAFpcFwD0XRcAmF8XADJhFwDMYhcAZmQXAApmFwCkZxcAPmkXAOJqFwB8bBcAFm4XALBvFwBKcRcA7nIXAIh0FwAidhcAvHcXAGB5FwD6ehcAlHwXADh+FwDSfxcAbIEXAAaDFwCqhBcARIYXAN6HFwB4iRcAEosXALaMFwBQjhcA6o8XAISRFwAokxcAwpQXAFyWFwAAmBcAmpkXADSbFwDOnBcAaJ4XAAygFwCmoRcAQKMXANqkFwB+phcAGKgXALKpFwBWqxcA8KwXAIquFwAksBcAvrEXAGKzFwD8tBcAlrYXADC4FwDUuRcAbrsXAAi9FwCsvhcARsAXAODBFwB6wxcAHsUXALjGFwBSyBcA7MkXAJDLFwAqzRcAxM4XAF7QFwD40RcAnNMXADbVFwDQ1hcAdNgXAA7aFwCo2xcAQt0XANzeFwCA4BcAGuIXALTjFwBO5RcA8uYXAIzoFwAm6hcAyusXAGTtFwD+7hcAmPAXADLyFwDW8xcAcPUXAAr3FwCk+BcASPoXAOL7FwB8/RcAFv8XALoAGABUAhgA7gMYAJIFGAAsBxgAxggYAGAKGAD6CxgAng0YADgPGADSEBgAbBIYABAUGACqFRgARBcYAOgYGACCGhgAHBwYALYdGABQHxgA9CAYAI4iGAAoJBgAwiUYAGYnGAAAKRgAmioYAD4sGADYLRgAci8YAAwxGACmMhgASjQYAOQ1GAB+NxgAGDkYALw6GABWPBgA8D0YAJQ/GAAuQRgAyEIYAGJEGAD8RRgAoEcYADpJGADUShgAeEwYABJOGACsTxgARlEYAOBSGACEVBgAHlYYALhXGABSWRgA9loYAJBcGAAqXhgAzl8YAGhhGAACYxgAnGQYADZmGADaZxgAdGkYAA5rGACobBgATG4YAOZvGACAcRgAJHMYAL50GABYdhgA8ncYAIx5GAAwexgAynwYAGR+GAD+fxgAooEYADyDGADWhBgAeoYYABSIGACuiRgASIsYAOyMGACGjhgAIJAYALqRGABUkxgA+JQYAJKWGAAsmBgA0JkYAGqbGAAEnRgAnp4YAEKgGADcoRgAdqMYABClGACqphgATqgYAOipGACCqxgAHK0YAMCuGABasBgA9LEYAJizGAAytRgAzLYYAGa4GAAAuhgApLsYAD69GADYvhgAcsAYABbCGACwwxgASsUYAO7GGACIyBgAIsoYALzLGABWzRgA+s4YAJTQGAAu0hgA0tMYAGzVGAAG1xgAoNgYAETaGADe2xgAeN0YABLfGACs4BgAUOIYAOrjGACE5RgAHucYAMLoGABc6hgA9usYAJrtGAA07xgAzvAYAGjyGAAC9BgApvUYAED3GADa+BgAdPoYABj8GACy/RgATP8YAOYAGQCKAhkAJAQZAL4FGQBYBxkA/AgZAJYKGQAwDBkAyg0ZAG4PGQAIERkAohIZAEYUGQDgFRkAehcZABQZGQCuGhkAUhwZAOwdGQCGHxkAKiEZAMQiGQBeJBkA+CUZAJwnGQA2KRkA0CoZAGosGQAELhkAqC8ZAEIxGQDcMhkAdjQZABo2GQC0NxkATjkZAPI6GQCMPBkAJj4ZAMA/GQBaQRkA/kIZAJhEGQAyRhkAzEcZAHBJGQAKSxkApEwZAD5OGQDiTxkAfFEZABZTGQC6VBkAVFYZAO5XGQCIWRkAIlsZAMZcGQBgXhkA+l8ZAJRhGQA4YxkA0mQZAGxmGQAQaBkAqmkZAERrGQDebBkAeG4ZABxwGQC2cRkAUHMZAOp0GQCOdhkAKHgZAMJ5GQBmexkAAH0ZAJp+GQA0gBkAzoEZAHKDGQAMhRkApoYZAECIGQDkiRkAfosZABiNGQC8jhkAVpAZAPCRGQCKkxkAJJUZAMiWGQBimBkA/JkZAJabGQA6nRkA1J4ZAG6gGQAIohkArKMZAEalGQDgphkAeqgZAB6qGQC4qxkAUq0ZAOyuGQCQsBkAKrIZAMSzGQBetRkAArcZAJy4GQA2uhkA2rsZAHS9GQAOvxkAqMAZAELCGQDmwxkAgMUZABrHGQC0yBkAWMoZAPLLGQCMzRkAJs8ZAMrQGQBk0hkA/tMZAKLVGQA81xkA1tgZAHDaGQAK3BkArt0ZAEjfGQDi4BkAfOIZACDkGQC65RkAVOcZAPjoGQCS6hkALOwZAMbtGQBq7xkABPEZAJ7yGQA49BkA0vUZAHb3GQAQ+RkAqvoZAET8GQDo/RkAgv8ZABwBGgDAAhoAWgQaAPQFGgCOBxoAKAkaAMwKGgBmDBoAAA4aAJoPGgA+ERoA2BIaAHIUGgAMFhoAsBcaAEoZGgDkGhoAiBwaACIeGgC8HxoAViEaAPAiGgCUJBoALiYaAMgnGgBiKRoABisaAKAsGgA6LhoA1C8aAHgxGgASMxoArDQaAFA2GgDqNxoAhDkaAB47GgC4PBoAXD4aAPY/GgCQQRoAKkMaAM5EGgBoRhoAAkgaAJxJGgBASxoA2kwaAHROGgAYUBoAslEaAExTGgDmVBoAgFYaACRYGgC+WRoAWFsaAPJcGgCWXhoAMGAaAMphGgBkYxoACGUaAKJmGgA8aBoA1mkaAHprGgAUbRoArm4aAEhwGgDscRoAhnMaACB1GgDEdhoAXngaAPh5GgCSexoALH0aANB+GgBqgBoABIIaAJ6DGgBChRoA3IYaAHaIGgAaihoAtIsaAE6NGgDojhoAgpAaACaSGgDAkxoAWpUaAPSWGgCYmBoAMpoaAMybGgBmnRoACp8aAKSgGgA+ohoA4qMaAHylGgAWpxoAsKgaAEqqGgDuqxoAiK0aACKvGgC8sBoAYLIaAPqzGgCUtRoALrcaANK4GgBsuhoABrwaAKq9GgBEvxoA3sAaAHjCGgASxBoArMUaAFDHGgDqyBoAjsoaACjMGgDCzRoAXM8aAADRGgCa0hoANNQaAM7VGgBy1xoADNkaAKbaGgBA3BoA5N0aAH7fGgAY4RoAsuIaAFbkGgDw5RoAiucaACTpGgC+6hoAYuwaAPztGgCW7xoAMPEaAMryGgBu9BoACPYaAKz3GgBG+RoA4PoaAHr8GgAU/hoAuP8aAFIBGwDsAhsAhgQbACoGGwDEBxsAXgkbAAILGwCcDBsANg4bANAPGwBqERsADhMbAKgUGwBCFhsA3BcbAIAZGwAaGxsAtBwbAE4eGwDyHxsAjCEbACYjGwDKJBsAZCYbAP4nGwCYKRsAMisbANYsGwBwLhsACjAbAKQxGwBIMxsA4jQbAHw2GwAgOBsAujkbAFQ7GwDuPBsAiD4bACxAGwDGQRsAYEMbAPpEGwCeRhsAOEgbANJJGwBsSxsAEE0bAKpOGwBEUBsA3lEbAIJTGwAcVRsAtlYbAFBYGwD0WRsAjlsbAChdGwDMXhsAZmAbAABiGwCaYxsANGUbANhmGwByaBsADGobAKZrGwBKbRsA5G4bAH5wGwAichsAvHMbAFZ1GwDwdhsAingbAC56GwDIexsAYn0bAPx+GwCggBsAOoIbANSDGwBuhRsAEocbAKyIGwBGihsA6osbAISNGwAejxsAuJAbAFKSGwD2kxsAkJUbACqXGwDEmBsAXpobAAKcGwCcnRsAQJ8bANqgGwB0ohsADqQbAKilGwBMpxsA5qgbAICqGwAarBsAvq0bAFivGwDysBsAjLIbADC0GwDKtRsAZLcbAAi5GwCiuhsAPLwbANa9GwBwvxsAFMEbAK7CGwBIxBsA7MUbAIbHGwAgyRsAusobAFTMGwD4zRsAks8bACzRGwDG0hsAatQbAATWGwCe1xsAONkbANzaGwB23BsAEN4bAKrfGwBO4RsA6OIbAILkGwAc5hsAwOcbAFrpGwD06hsAmOwbADLuGwDM7xsAZvEbAADzGwCk9BsAPvYbANj3GwBy+RsADPsbALD8GwBK/hsA7v8bAIgBHAAiAxwAvAQcAFYGHAD6BxwAlAkcAC4LHADIDBwAbA4cAAYQHACgERwARBMcAN4UHAB4FhwAEhgcALYZHABQGxwA6hwcAIQeHAAeIBwAwiEcAFwjHAD2JBwAkCYcADQoHADOKRwAaCscAAwtHACmLhwAQDAcANoxHAB0MxwAGDUcALI2HABMOBwA5jkcAIA7HAAkPRwAvj4cAGJAHAD8QRwAlkMcADBFHADKRhwAbkgcAAhKHACiSxwAPE0cANZOHAB6UBwAFFIcALhTHABSVRwA7FYcAIZYHAAgWhwAxFscAF5dHAD4XhwAkmAcADZiHADQYxwAamUcAA5nHACoaBwAQmocANxrHAB2bRwAGm8cALRwHABOchwA6HMcAIx1HAAmdxwAwHgcAGR6HAD+exwAmH0cADJ/HADMgBwAcIIcAAqEHACkhRwAPoccAOKIHAB8ihwAFowcALCNHABUjxwA7pAcAIiSHAAilBwAxpUcAGCXHAD6mBwAlJocADicHADSnRwAbJ8cAAahHACqohwARKQcAN6lHACCpxwAHKkcALaqHABQrBwA6q0cAI6vHAAosRwAwrIcAGa0HAAAthwAmrccADS5HADOuhwAcrwcAAy+HACmvxwAQMEcAOTCHAB+xBwAGMYcALLHHABWyRwA8MocAIrMHAAuzhwAyM8cAGLRHAD80hwAltQcADrWHADU1xwAbtkcAAjbHACs3BwARt4cAODfHACE4RwAHuMcALjkHABS5hwA7OccAJDpHAAq6xwAxOwcAF7uHAAC8BwAnPEcADbzHADQ9BwAdPYcAA74HACo+RwATPscAOb8HACA/hwAGgAdALQBHQBYAx0A8gQdAIwGHQAmCB0AygkdAGQLHQD+DB0Aog4dADwQHQDWER0AcBMdAAoVHQCuFh0ASBgdAOIZHQB8Gx0AFh0dALoeHQBUIB0A7iEdAJIjHQAsJR0AxiYdAGAoHQD6KR0AnisdADgtHQDcLh0AdjAdABAyHQCqMx0ARDUdAOg2HQCCOB0AHDodAMA7HQBaPR0A9D4dAI5AHQAoQh0AzEMdAGZFHQAARx0AmkgdAD5KHQDYSx0Ack0dAAxPHQCwUB0ASlIdAORTHQCIVR0AIlcdALxYHQBWWh0A8FsdAJRdHQAuXx0AyGAdAGJiHQAGZB0AoGUdADpnHQDeaB0AeGodABJsHQCsbR0ARm8dAOpwHQCEch0AHnQdALh1HQBcdx0A9ngdAJB6HQAqfB0Azn0dAGh/HQACgR0ApoIdAECEHQDahR0AdIcdAA6JHQCyih0ATIwdAOaNHQCAjx0AJJEdAL6SHQBYlB0A8pUdAJaXHQAwmR0AypodAG6cHQAInh0Aop8dADyhHQDWoh0AeqQdABSmHQCupx0ASKkdAOKqHQCGrB0AIK4dALqvHQBesR0A+LIdAJK0HQA2th0A0LcdAGq5HQAEux0AnrwdAEK+HQDcvx0AdsEdABDDHQC0xB0ATsYdAOjHHQCMyR0AJssdAMDMHQBazh0A9M8dAJjRHQAy0x0AzNQdAGbWHQAK2B0ApNkdAD7bHQDY3B0AfN4dABbgHQCw4R0AVOMdAO7kHQCI5h0AIugdALzpHQBg6x0A+uwdAJTuHQAu8B0AyPEdAGzzHQAG9R0AqvYdAET4HQDe+R0AePsdABL9HQC2/h0AUAAeAOoBHgCEAx4AKAUeAMIGHgBcCB4A9gkeAJoLHgA0DR4Azg4eAHIQHgAMEh4AphMeAEAVHgDaFh4AfhgeABgaHgCyGx4ATB0eAPAeHgCKIB4AJCIeAL4jHgBiJR4A/CYeAJYoHgA6Kh4A1CseAG4tHgAILx4AojAeAEYyHgDgMx4AejUeABQ3HgC4OB4AUjoeAOw7HgCGPR4AKj8eAMRAHgBeQh4AAkQeAJxFHgA2Rx4A0EgeAGpKHgAOTB4AqE0eAEJPHgDcUB4AgFIeABpUHgC0VR4ATlceAPJYHgCMWh4AJlweAMpdHgBkXx4A/mAeAJhiHgA8ZB4A1mUeAHBnHgAKaR4ArmoeAEhsHgDibR4AkG8eACpxHgDEch4AXnQeAPh1HgCcdx4ANnkeANB6HgB0fB4ADn4eAKh/HgBMgR4A8IIeAIqEHgAkhh4AvoceAGKJHgD8ih4AloweADCOHgDKjx4AbpEeAAiTHgCslB4ARpYeAOCXHgB6mR4AFJseALicHgBSnh4A7J8eAIahHgAqox4AxKQeAF6mHgD4px4AnKkeADarHgDQrB4AdK4eAA6wHgCosR4AQrMeANy0HgCAth4AGrgeALS5HgBOux4A8rweAIy+HgAmwB4AysEeAGTDHgD+xB4AmMYeADLIHgDWyR4AcMseAArNHgCkzh4APtAeAOLRHgB80x4AINUeALrWHgBU2B4A7tkeAIjbHgAs3R4Axt4eAGDgHgD64R4AlOMeADjlHgDS5h4AbOgeABDqHgCq6x4ARO0eAN7uHgB48B4AHPIeALbzHgBa9R4A9PYeAI74HgAo+h4AwvseAGb9HgAA/x4AmgAfADQCHwDYAx8AcgUfAAwHHwCmCB8ASgofAOQLHwB+DR8AIg8fALwQHwBWEh8A8BMfAIoVHwAuFx8AyBgfAGIaHwD8Gx8Alh0fADofHwDUIB8AbiIfABIkHwCsJR8ARicfAOAoHwCEKh8AHiwfALgtHwBSLx8A7DAfAJAyHwAqNB8AzjUfAGg3HwACOR8AnDofADY8HwDaPR8AdD8fAA5BHwCoQh8ATEQfAOZFHwCARx8AJEkfAL5KHwBYTB8A8k0fAIxPHwAwUR8AylIfAGRUHwD+VR8AolcfADxZHwDWWh8AcFwfABReHwCuXx8ASGEfAOxiHwCGZB8AIGYfALpnHwBUaR8A+GofAJJsHwAsbh8Axm8fAGBxHwAEcx8AnnQfADh2HwDcdx8AdnkfABB7HwCqfB8ATn4fAOh/HwCCgR8AHIMfAMCEHwBahh8A9IcfAI6JHwAoix8AzIwfAGaOHwAKkB8ApJEfAD6THwDYlB8AcpYfABaYHwCwmR8ASpsfAOScHwCInh8AIqAfALyhHwBWox8A+qQfAJSmHwAuqB8AyKkfAGyrHwAGrR8AoK4fADqwHwDesR8AeLMfABK1HwCsth8AULgfAOq5HwCEux8AKL0fAMK+HwBcwB8A9sEfAJDDHwA0xR8AzsYfAGjIHwACyh8AnMsfAEDNHwDazh8AftAfABjSHwCy0x8ATNUfAObWHwCK2B8AJNofAL7bHwBY3R8A/N4fAJbgHwAw4h8AyuMfAG7lHwAI5x8AougfAEbqHwDg6x8Aeu0fABTvHwCu8B8AUvIfAOzzHwCG9R8AIPcfALr4HwBe+h8A+PsfAJL9HwA2/x8A0AAgAGoCIAAOBCAAqAUgAEIHIADcCCAAdgogABoMIAC0DSAATg8gAOgQIACCEiAAJhQgAMAVIABkFyAA/hggAJgaIAAyHCAAzB0gAHAfIAAKISAApCIgAD4kIADYJSAAfCcgABYpIAC6KiAAVCwgAO4tIACILyAAIjEgAMYyIABgNCAA+jUgAJQ3IAAuOSAA0jogAGw8IAAGPiAAqj8gAERBIADeQiAAeEQgABxGIAC2RyAAUEkgAOpKIACETCAAKE4gAMJPIABmUSAA9lIgAJpUIAA0ViAA2FcgAHJZIAAMWyAAplwgAEBeIADkXyAAfmEgABhjIACyZCAATGYgAPBnIACKaSAAJGsgAMhsIABibiAA/G8gAJZxIAA6cyAA1HQgAG52IAAIeCAArHkgAEZ7IADgfCAAen4gAB6AIAC4gSAAUoMgAPaEIACGhiAAKoggAMSJIABeiyAAAo0gAJyOIAA2kCAA0JEgAHSTIAAOlSAAqJYgAEKYIADmmSAAgJsgABqdIAC0niAAWKAgAPKhIACMoyAAJqUgAMqmIABkqCAA/qkgAJirIAAyrSAA1q4gAHCwIAAUsiAArrMgAEi1IADitiAAfLggACC6IAC6uyAAVL0gAO6+IACSwCAALMIgAMbDIABgxSAABMcgAJ7IIAA4yiAA0ssgAGzNIAAQzyAAqtAgAETSIADo0yAAgtUgABzXIAC22CAAWtogAPTbIACO3SAAKN8gAMzgIABm4iAAAOQgAJrlIAA+5yAA2OggAHLqIAAW7CAAsO0gAErvIADk8CAAfvIgACL0IAC89SAAVvcgAPD4IACK+iAALvwgAMj9IABi/yAABgEhAKACIQA6BCEA1AUhAHgHIQASCSEArAohAEYMIQDgDSEAhA8hAB4RIQDCEiEAXBQhAPYVIQCQFyEAKhkhAM4aIQBoHCEAAh4hAJwfIQBAISEA2iIhAHQkIQAOJiEAsichAEwpIQDmKiEAgCwhACQuIQC+LyEAWDEhAPIyIQCMNCEAMDYhAMo3IQBuOSEACDshAKI8IQA8PiEA1j8hAHpBIQAUQyEArkQhAEhGIQDiRyEAhkkhACBLIQDETCEAXk4hAPhPIQCSUSEALFMhANBUIQBqViEABFghAJ5ZIQBCWyEA3FwhAHZeIQAQYCEAqmEhAE5jIQDoZCEAjGYhACZoIQDAaSEAWmshAPRsIQCYbiEAMnAhAMxxIQBmcyEACnUhAKR2IQA+eCEA2HkhAHx7IQAWfSEAsH4hAFSAIQDugSEAiIMhACKFIQC8hiEAYIghAPqJIQCUiyEALo0hAMiOIQBskCEABpIhAKCTIQBElSEA3pYhAHiYIQASmiEAtpshAFCdIQDqniEAhKAhACiiIQDCoyEAXKUhAPamIQCaqCEANKohAM6rIQByrSEADK8hAKawIQBAsiEA2rMhAH61IQAYtyEAsrghAEy6IQDmuyEAir0hACS/IQC+wCEAYsIhAPzDIQCWxSEAMMchANTIIQBuyiEACMwhAKLNIQBGzyEA4NAhAHrSIQAU1CEArtUhAFLXIQDs2CEAhtohACrcIQDE3SEAXt8hAPjgIQCc4iEANuQhANDlIQBq5yEADukhAKjqIQBC7CEA3O0hAHbvIQAa8SEAtPIhAFj0IQDy9SEAjPchACb5IQDA+iEAZPwhAP79IQCY/yEAMgEiAMwCIgBwBCIACgYiAKQHIgBICSIA4goiAHwMIgAWDiIAug8iAFQRIgDuEiIAiBQiACwWIgDGFyIAYBkiAPoaIgCUHCIAOB4iANIfIgBsISIABiMiAKokIgBEJiIA3iciAHgpIgAcKyIAtiwiAFAuIgD0LyIAjjEiACgzIgDCNCIAZjYiAAA4IgCaOSIANDsiANg8IgByPiIADEAiAKZBIgBAQyIA5EQiAH5GIgAiSCIAvEkiAFZLIgDwTCIAik4iAC5QIgDIUSIAYlMiAPxUIgCWViIAOlgiANRZIgB4WyIAEl0iAKxeIgBGYCIA4GEiAIRjIgAeZSIAuGYiAFJoIgDsaSIAkGsiACptIgDObiIAaHAiAAJyIgCccyIANnUiANp2IgB0eCIADnoiAKh7IgBCfSIA5n4iAICAIgAkgiIAvoMiAFiFIgDyhiIAjIgiADCKIgDKiyIAZI0iAP6OIgCYkCIAPJIiANaTIgBwlSIAFJciAK6YIgBImiIA4psiAHydIgAgnyIAuqAiAF6iIgD4oyIAkqUiACynIgDGqCIAaqoiAASsIgCerSIAOK8iANKwIgB2siIAELQiAKq1IgBOtyIA6LgiAIK6IgAcvCIAwL0iAFq/IgD0wCIAjsIiACjEIgDMxSIAZsciAADJIgCkyiIAPswiANjNIgB8zyIAFtEiALDSIgBK1CIA5NUiAIjXIgAi2SIAvNoiAFbcIgDw3SIAlN8iAC7hIgDS4iIAbOQiAAbmIgCg5yIAOukiAN7qIgB47CIAEu4iAKzvIgBG8SIA6vIiAIT0IgAe9iIAwvciAFz5IgD2+iIAkPwiADT+IgDO/yIAaAEjAAIDIwCmBCMAQAYjANoHIwB0CSMADgsjALIMIwBMDiMA8A8jAIoRIwAkEyMAvhQjAFgWIwD8FyMAlhkjADAbIwDKHCMAZB4jAAggIwCiISMARiMjAOAkIwB6JiMAFCgjAK4pIwBSKyMA7CwjAIYuIwAgMCMAujEjAF4zIwD4NCMAkjYjADY4IwDQOSMAajsjAAQ9IwCePiMAQkAjANxBIwCAQyMAGkUjALRGIwBOSCMA6EkjAIxLIwAmTSMAwE4jAFpQIwD0USMAmFMjADJVIwDMViMAcFgjAApaIwCkWyMAPl0jAOJeIwB8YCMAFmIjALBjIwBKZSMA7mYjAIhoIwAsaiMAxmsjAGBtIwD6biMAlHAjADhyIwDScyMAbHUjAAZ3IwCgeCMARHojAN57IwCCfSMAHH8jALaAIwBQgiMA6oMjAI6FIwAohyMAwogjAFyKIwAAjCMAmo0jADSPIwDOkCMAcpIjAAyUIwCmlSMAQJcjAOSYIwB+miMAGJwjALKdIwBWnyMA8KAjAIqiIwAkpCMAvqUjAGKnIwD8qCMAoKojADqsIwDUrSMAbq8jAAixIwCssiMARrQjAOC1IwB6tyMAFLkjALi6IwBSvCMA9r0jAJC/IwAqwSMAxMIjAF7EIwACxiMAnMcjADbJIwDQyiMAaswjAA7OIwCozyMAQtEjAObSIwCA1CMAGtYjALTXIwBY2SMA8tojAIzcIwAw3iMAyt8jAGThIwD+4iMAmOQjADzmIwDW5yMAcOkjABTrIwCu7CMASO4jAOLvIwB88SMAIPMjALr0IwBU9iMA7vcjAJL5IwAs+yMAxvwjAGD+IwAEACQAngEkADgDJADSBCQAbAYkABAIJACqCSQARAskAOgMJACCDiQAHBAkALYRJABaEyQA9BQkAI4WJAAoGCQAwhkkAGYbJAAAHSQAmh4kAD4gJADYISQAciMkAAwlJACwJiQASigkAOQpJAB+KyQAIi0kALwuJABWMCQA8DEkAIozJAAuNSQAyDYkAGw4JAAGOiQAoDskADo9JADUPiQAeEAkABJCJACsQyQARkUkAOBGJACESCQAHkokAMJLJABcTSQA9k4kAJBQJAAqUiQAzlMkAGhVJAACVyQAnFgkADZaJADaWyQAdF0kAA5fJACyYCQATGIkAOZjJACAZSQAGmckAL5oJABYaiQA/GskAJZtJAAwbyQAynAkAGRyJAAIdCQAonUkADx3JADWeCQAcHokABR8JACufSQASH8kAOyAJACGgiQAIIQkALqFJABehyQA+IgkAJKKJAAsjCQA0I0kAGqPJAAEkSQAnpIkADiUJADclSQAdpckABqZJAC0miQATpwkAOidJACCnyQAJqEkAMCiJABapCQA/qUkAJinJAAyqSQAzKokAGasJAAKriQApK8kAD6xJADYsiQAfLQkABa2JACwtyQASrkkAO66JACIvCQAIr4kALy/JABWwSQA+sIkAJTEJAAuxiQA0sckAGzJJAAGyyQAoMwkAETOJADezyQAeNEkABLTJACs1CQAUNYkAOrXJACE2SQAKNskAMLcJABc3iQAAOAkAJrhJAA04yQAzuQkAGjmJAAM6CQApukkAEDrJADa7CQAdO4kABjwJACy8SQAVvMkAPD0JACK9iQAJPgkAL75JABi+yQA/PwkAJb+JAAwACUAygElAG4DJQAIBSUArAYlAEYIJQDgCSUAegslABQNJQC4DiUAUhAlAOwRJQCGEyUAIBUlAMQWJQBeGCUA+BklAJwbJQA2HSUA0B4lAGogJQAOIiUAqCMlAEIlJQDcJiUAdiglABoqJQC0KyUAWC0lAPIuJQCMMCUAJjIlAMAzJQBkNSUA/jYlAJg4JQAyOiUAzDslAHA9JQAKPyUArkAlAEhCJQDiQyUAfEUlABZHJQC6SCUAVEolAO5LJQCITSUAIk8lAMZQJQBgUiUA+lMlAJ5VJQA4VyUA0lglAGxaJQAQXCUAql0lAERfJQDeYCUAeGIlABxkJQC2ZSUAUGclAPRoJQCOaiUAKGwlAMJtJQBmbyUAAHElAJpyJQA0dCUA2HUlAHJ3JQAMeSUApnolAEB8JQDkfSUAfn8lACKBJQC8giUAVoQlAPCFJQCKhyUALoklAMiKJQBijCUA/I0lAJaPJQA6kSUA1JIlAG6UJQASliUArJclAEaZJQDgmiUAhJwlAB6eJQC4nyUAUqElAOyiJQCQpCUAKqYlAMSnJQBeqSUAAqslAJysJQA2riUA2q8lAH6xJQAYsyUAvLQlAFa2JQDwtyUAirklAC67JQDIvCUAYr4lAPy/JQCWwSUAOsMlANTEJQBuxiUAEsglAKzJJQBGyyUA4MwlAITOJQAe0CUAuNElAFLTJQDs1CUAkNYlACrYJQDO2SUAaNslAALdJQCc3iUANuAlANrhJQB04yUADuUlAKjmJQBC6CUA5uklAIDrJQAa7SUAvu4lAFjwJQDy8SUAjPMlADD1JQDK9iUAZPglAP75JQCY+yUAPP0lANb+JQBwACYAFAImAK4DJgBIBSYA4gYmAIYIJgAgCiYAugsmAFQNJgDuDiYAkhAmACwSJgDGEyYAahUmAAQXJgCeGCYAOBomANwbJgB2HSYAEB8mAKogJgBEIiYA6CMmAIIlJgAcJyYAwCgmAFoqJgD0KyYAji0mADIvJgDMMCYAZjImAAA0JgCkNSYAPjcmANg4JgByOiYAFjwmALA9JgBKPyYA5EAmAIhCJgAiRCYAvEUmAFZHJgD6SCYAlEomAC5MJgDITSYAbE8mAAZRJgCgUiYAOlQmANRVJgB4VyYAElkmAKxaJgBQXCYA6l0mAIRfJgAeYSYAwmImAFxkJgD2ZSYAkGcmADRpJgDOaiYAaGwmAAJuJgCcbyYAQHEmANpyJgB0dCYAGHYmALJ3JgBMeSYA5nomAIp8JgAkfiYAvn8mAFiBJgD8giYAloQmADCGJgDKhyYAZIkmAAiLJgCijCYAPI4mAOCPJgB6kSYAFJMmAK6UJgBSliYA7JcmAIaZJgAgmyYAxJwmAF6eJgD4nyYAkqEmACyjJgDQpCYAaqYmAASoJgCoqSYAQqsmANysJgB2riYAGrAmALSxJgBOsyYA6LQmAIK2JgAmuCYAwLkmAFq7JgD+vCYAmL4mADLAJgDMwSYAcMMmAArFJgCkxiYAPsgmAOLJJgB8yyYAFs0mALDOJgBK0CYA7tEmAIjTJgAi1SYAxtYmAGDYJgD62SYAlNsmADjdJgDS3iYAbOAmAAbiJgCq4yYAROUmAN7mJgB46CYAEuomALbrJgBQ7SYA6u4mAI7wJgAo8iYAwvMmAFz1JgAA9yYAmvgmADT6JgDO+yYAaP0mAAz/JgCmACcAQAInAOQDJwB+BScAGAcnALIIJwBMCicA8AsnAIoNJwAkDycAyBAnAGISJwD8EycAlhUnADoXJwDUGCcAbhonAAgcJwCiHScARh8nAOAgJwB6IicAHiQnALglJwBSJycA7CgnAJAqJwAqLCcAxC0nAF4vJwACMScAnDInADY0JwDQNScAajcnAA45JwCoOicAQjwnAOY9JwCAPycAGkEnALRCJwBYRCcA8kUnAIxHJwAmSScAykonAGRMJwD+TScAmE8nADJRJwDWUicAcFQnAApWJwCuVycASFknAOJaJwB8XCcAIF4nALpfJwBUYScA7mInAIhkJwAsZicAxmcnAGBpJwAEaycAnmwnADhuJwDSbycAdnEnABBzJwCqdCcARHYnAOh3JwCMeScAJnsnAMB8JwBkficA/n8nAJiBJwA8gycA1oQnAHCGJwAKiCcApIknAEiLJwDijCcAfI4nABaQJwC6kScAVJMnAO6UJwCIlicALJgnAMaZJwBgmycA+pwnAJ6eJwA4oCcA0qEnAHajJwAQpScAqqYnAESoJwDoqScAgqsnABytJwC2ricAULAnAPSxJwCOsycAKLUnAMy2JwBmuCcAALonAJq7JwA+vScA2L4nAHLAJwAMwicApsMnAErFJwDkxicAfsgnACLKJwC8yycAVs0nAPDOJwCU0CcALtInAMjTJwBi1ScABtcnAKDYJwA62icA1NsnAG7dJwAS3ycArOAnAEbiJwDq4ycAhOUnAB7nJwC46CcAXOonAPbrJwCQ7ScANO8nAM7wJwBo8icAAvQnAJz1JwBA9ycA2vgnAHT6JwAO/CcAqP0nAEz/JwDmACgAgAIoACQEKAC+BSgAWAcoAPwIKACWCigAMAwoAMoNKABkDygA/hAoAKISKAA8FCgA1hUoAHAXKAAUGSgArhooAEgcKADsHSgAhh8oACAhKAC6IigAXiQoAPglKACSJygALCkoAMYqKABqLCgABC4oAJ4vKABCMSgA3DIoAHY0KAAQNigAtDcoAE45KADoOigAgjwoACY+KADAPygAWkEoAPRCKACORCgAMkYoAMxHKABmSSgACksoAKRMKAA+TigA2E8oAHxRKAAWUygAsFQoAEpWKADkVygAiFkoACJbKAC8XCgAYF4oAPpfKACUYSgALmMoANJkKABsZigABmgoAKBpKABEaygA3mwoAHhuKAAScCgArHEoAFBzKADqdCgAhHYoACh4KADCeSgAXHsoAPZ8KACafigANIAoAM6BKABogygADIUoAKaGKABAiCgA2okoAHSLKAAYjSgAso4oAEyQKADwkSgAipMoACSVKAC+ligAYpgoAPyZKACWmygAMJ0oANSeKABuoCgACKIoAKKjKAA8pSgA4KYoAHqoKAAUqigAuKsoAFKtKADsrigAhrAoACqyKADEsygAXrUoAPi2KACSuCgANrooANC7KABqvSgADr8oAKjAKABCwigA3MMoAIDFKAAaxygAtMgoAE7KKADoyygAjM0oACbPKADA0CgAWtIoAP7TKACY1SgAPNcoANbYKABw2igACtwoAKTdKABI3ygA4uAoAHziKAAW5CgAsOUoAFTnKADu6CgAiOooACzsKADG7SgAYO8oAPrwKACe8igAOPQoANL1KABs9ygAEPkoAKr6KABE/CgA3v0oAHj/KAAcASkAtgIpAFoEKQD0BSkAjgcpACgJKQDCCikAZgwpAAAOKQCaDykANBEpAM4SKQByFCkADBYpAKYXKQBAGSkA5BopAH4cKQAYHikAvB8pAFYhKQDwIikAiiQpAC4mKQDIJykAYikpAPwqKQCWLCkAOi4pANQvKQBuMSkACDMpAKw0KQBGNikA6jcpAIQ5KQAeOykAuDwpAFI+KQD2PykAkEEpACpDKQDERCkAXkYpAAJIKQCcSSkANkspANpMKQB0TikADlApAKhRKQBMUykA5lQpAIBWKQAaWCkAvlkpAFhbKQDyXCkAjF4pACZgKQDKYSkAZGMpAAhlKQCiZikAPGgpANZpKQBwaykAFG0pAK5uKQBIcCkA4nEpAIZzKQAgdSkAunYpAFR4KQD4eSkAknspACx9KQDGfikAYIApAASCKQCegykAQoUpANyGKQB2iCkAEIopAKqLKQBOjSkA6I4pAIKQKQAckikAtpMpAFqVKQD0likAjpgpACiaKQDMmykAZp0pAACfKQCkoCkAPqIpANijKQBypSkAFqcpALCoKQBKqikA5KspAH6tKQAirykAvLApAFayKQD6sykAlLUpAC63KQDIuCkAbLopAAa8KQCgvSkAOr8pANTAKQB4wikAEsQpAKzFKQBQxykA6sgpAITKKQAezCkAws0pAFzPKQD20CkAkNIpACrUKQDO1SkAaNcpAALZKQCm2ikAQNwpANrdKQB03ykADuEpALLiKQBM5CkA5uUpAIDnKQAk6SkAvuopAFjsKQD87SkAlu8pADDxKQDK8ikAbvQpAAj2KQCi9ykAPPkpANb6KQB6/CkAFP4pAK7/KQBSASoA7AIqAIYEKgAgBioAxAcqAF4JKgD4CioAkgwqACwOKgDQDyoAahEqAAQTKgCoFCoAQhYqANwXKgB2GSoAGhsqALQcKgBOHioA6B8qAIIhKgAmIyoAwCQqAFomKgD0JyoAmCkqADIrKgDWLCoAcC4qAAowKgCkMSoAPjMqAOI0KgB8NioAFjgqALA5KgBKOyoA7jwqAIg+KgAiQCoAxkEqAGBDKgD6RCoAlEYqADhIKgDSSSoAbEsqAAZNKgCgTioARFAqAN5RKgB4UyoAElUqALZWKgBQWCoA6lkqAI5bKgAoXSoAwl4qAFxgKgAAYioAmmMqADRlKgDOZioAaGgqAAxqKgCmayoAQG0qAORuKgB+cCoAGHIqALJzKgBWdSoA8HYqAIp4KgAkeioAvnsqAGJ9KgD8fioAloAqADCCKgDUgyoAboUqAAiHKgCsiCoARooqAOCLKgB6jSoAHo8qALiQKgBSkioA7JMqAIaVKgAqlyoAxJgqAF6aKgACnCoAnJ0qADafKgDQoCoAdKIqAA6kKgCopSoAQqcqAOaoKgCAqioAGqwqALStKgBYryoA8rAqAIyyKgAmtCoAwLUqAGS3KgD+uCoAmLoqADy8KgDWvSoAcL8qAArBKgCkwioASMQqAOLFKgB8xyoAIMkqALrKKgBUzCoA7s0qAJLPKgAs0SoAxtIqAGDUKgAE1ioAntcqADjZKgDS2ioAbNwqABDeKgCq3yoAROEqAOjiKgCC5CoAHOYqALbnKgBa6SoA9OoqAI7sKgAo7ioAwu8qAGbxKgAA8yoAmvQqADT2KgDY9yoAcvkqAAz7KgCw/CoASv4qAOT/KgB+ASsAIgMrALwEKwBWBisA8AcrAIoJKwAuCysAyAwrAGIOKwD8DysAoBErADoTKwDUFCsAeBYrABIYKwCsGSsARhsrAOocKwCEHisAHiArALghKwBcIysA9iQrAJAmKwAqKCsAzikrAHIrKwAMLSsAsC4rAEowKwDkMSsAfjMrACI1KwC8NisAVjgrAPA5KwCKOysALj0rAMg+KwBiQCsA/EErAKBDKwA6RSsA1EYrAHhIKwASSisArEsrAEZNKwDqTisAhFArAB5SKwC4UysAXFUrAPZWKwCQWCsAKlorAMRbKwBoXSsAAl8rAJxgKwBAYisA2mMrAHRlKwAOZysAsmgrAExqKwDmaysAgG0rACRvKwC+cCsAWHIrAPJzKwCMdSsAMHcrAMp4KwBkeisACHwrAKJ9KwA8fysA1oArAHqCKwAUhCsAroUrAEiHKwDsiCsAhoorACCMKwC6jSsAVI8rAPiQKwCSkisALJQrAMaVKwBqlysABJkrAJ6aKwBCnCsA3J0rAHafKwAQoSsAtKIrAE6kKwDopSsAgqcrACapKwDAqisAWqwrAPStKwCYrysAMrErAMyyKwBmtCsAALYrAKS3KwA+uSsA2LorAHy8KwAWvisAsL8rAErBKwDuwisAiMQrACLGKwC8xysAVskrAPrKKwCUzCsALs4rANLPKwBs0SsABtMrAKDUKwBE1isA3tcrAHjZKwAS2ysArNwrAFDeKwDq3ysAhOErAB7jKwDC5CsAXOYrAPbnKwCa6SsANOsrAM7sKwBo7isADPArAKbxKwBA8ysA2vQrAHT2KwAY+CsAsvkrAEz7KwDm/CsAiv4rACQALAC+ASwAYgMsAPwELACWBiwAMAgsANQJLABuCywACA0sAKIOLAA8ECwA4BEsAHoTLAAUFSwArhYsAFIYLADsGSwAhhssACodLADEHiwAXiAsAPghLACcIywANiUsANAmLABqKCwABCosAKgrLABCLSwA3C4sAHYwLAAaMiwAtDMsAE41LADyNiwAjDgsACY6LADAOywAWj0sAP4+LACYQCwAMkIsAMxDLABwRSwACkcsAKRILABISiwA4kssAHxNLAAWTywAulAsAFRSLADuUywAiFUsACxXLADGWCwAYFosAPpbLACUXSwAOF8sANJgLABsYiwAEGQsAKplLABEZywA3mgsAIJqLAAcbCwAtm0sAFBvLAD0cCwAjnIsACh0LADCdSwAXHcsAAB5LACaeiwANHwsANh9LAByfywADIEsAKaCLABKhCwA5IUsAH6HLAAYiSwAsoosAFaMLADwjSwAio8sACSRLADIkiwAYpQsAPyVLACglywAOpksANSaLABunCwAEp4sAKyfLABGoSwA4KIsAHqkLAAepiwAuKcsAFKpLADsqiwAkKwsACquLADErywAaLEsAAKzLACctCwANrYsANq3LAB0uSwADrssAKi8LABMviwA5r8sAIDBLAAawywAtMQsAFjGLADyxywAjMksADDLLADKzCwAZM4sAP7PLACi0SwAPNMsANbULABw1iwACtgsAK7ZLABI2ywA4twsAHzeLAAg4CwAuuEsAFTjLAD45CwAkuYsACzoLADG6SwAaussAATtLACe7iwAOPAsANLxLAB28ywAEPUsAKr2LABO+CwA6PksAIz7LAAw/SwAyv4sAGQALQD+AS0AogMtAEYFLQDgBi0AeggtAB4KLQC4Cy0AUg0tAPYOLQCQEC0AKhItAMQTLQBoFS0AAhctAJwYLQA2Gi0A0BstAHQdLQAOHy0AqCAtAEwiLQDmIy0AgCUtABonLQC+KC0AWCotAPIrLQCMLS0AMC8tAMowLQBkMi0A/jMtAJg1LQA8Ny0A1jgtAHA6LQAKPC0Arj0tAEg/LQDiQC0AhkItACBELQC6RS0AVEctAPhILQCSSi0ALEwtAMZNLQBgTy0ABFEtAJ5SLQA4VC0A0lUtAHZXLQAQWS0AqlotAE5cLQDoXS0Agl8tABxhLQDAYi0AWmQtAPRlLQCOZy0AKGktAMxqLQBmbC0AAG4tAJpvLQA+cS0A2HItAHJ0LQAWdi0AsHctAEp5LQDkei0AfnwtACJ+LQC8fy0AVoEtAPqCLQCUhC0ALoYtAMiHLQBsiS0ABostAKCMLQA6ji0A1I8tAHiRLQASky0ArJQtAFCWLQDqly0AhJktAB6bLQDCnC0AXJ4tAPafLQCQoS0AKqMtAM6kLQBopi0AAqgtAJypLQBAqy0A2qwtAHSuLQAYsC0AsrEtAEyzLQDmtC0AirYtACS4LQC+uS0AWLstAPK8LQCWvi0AMMAtAMrBLQBkwy0ACMUtAKLGLQA8yC0A1sktAHrLLQAUzS0Ars4tAFLQLQDs0S0AhtMtACDVLQDE1i0AXtgtAPjZLQCS2y0ALN0tANDeLQBq4C0ABOItAKjjLQBC5S0A3OYtAHboLQAa6i0AtOstAE7tLQDo7i0AgvAtACbyLQDA8y0AWvUtAPT2LQCY+C0AMvotAMz7LQBw/S0ACv8tAKQALgA+Ai4A4gMuAHwFLgAWBy4AsAguAEoKLgDuCy4AiA0uACIPLgDGEC4AYBIuAPoTLgCUFS4AOBcuANIYLgBsGi4ABhwuAKAdLgBEHy4A3iAuAHgiLgASJC4AtiUuAFAnLgDqKC4AjiouACgsLgDCLS4AXC8uAAAxLgCaMi4ANDQuAM41LgBoNy4ADDkuAKY6LgBAPC4A5D0uAH4/LgAYQS4AskIuAFZELgDwRS4AikcuACRJLgC+Si4AYkwuAPxNLgCWTy4AOlEuANRSLgBuVC4ACFYuAKJXLgBGWS4A4FouAHpcLgAUXi4AuF8uAFJhLgDsYi4AkGQuACpmLgDEZy4AXmkuAAJrLgCcbC4ANm4uANBvLgBqcS4ADnMuAKh0LgBCdi4A5ncuAIB5LgAaey4AtHwuAFh+LgDyfy4AjIEuACaDLgDAhC4AZIYuAP6HLgCYiS4AMosuANaMLgBwji4ACpAuAK6RLgBIky4A4pQuAHyWLgAgmC4AupkuAFSbLgDunC4AiJ4uACygLgDGoS4AYKMuAASlLgCepi4AOKguANKpLgB2qy4AEK0uAKquLgBEsC4A3rEuAIKzLgActS4AtrYuAFq4LgD0uS4AjrsuACi9LgDMvi4AZsAuAADCLgCawy4ANMUuANjGLgByyC4ADMouAKbLLgBKzS4A5M4uAH7QLgAY0i4AvNMuAFbVLgDw1i4AlNguAC7aLgDI2y4AYt0uAPzeLgCg4C4AOuIuANTjLgBu5S4AEucuAKzoLgBG6i4A6usuAITtLgAe7y4AuPAuAFLyLgD28y4AkPUuACr3LgDE+C4AaPouAAL8LgCc/S4AQP8uANoALwB0Ai8ADgQvAKgFLwBMBy8A5ggvAIAKLwAkDC8Avg0vAFgPLwDyEC8AlhIvADAULwDKFS8AZBcvAP4YLwCiGi8APBwvANYdLwB6Hy8AFCEvAK4iLwBIJC8A4iUvAIYnLwAgKS8AuiovAFQsLwD4LS8Aki8vACwxLwDQMi8AajQvAAQ2LwCeNy8AQjkvANw6LwB2PC8AED4vAKo/LwBOQS8A6EIvAIJELwAcRi8AwEcvAFpJLwD0Si8AjkwvADJOLwDMTy8AZlEvAApTLwCkVC8APlYvANhXLwB8WS8AFlsvALBcLwBKXi8A5F8vAIhhLwAiYy8AvGQvAFZmLwD6Zy8AlGkvAC5rLwDSbC8AbG4vAAZwLwCgcS8ARHMvAN50LwB4di8AEngvAKx5LwBQey8A6nwvAIR+LwAogC8AwoEvAFyDLwD2hC8AmoYvADSILwDOiS8AaIsvAAKNLwCmji8AQJAvANqRLwB0ky8AGJUvALKWLwBMmC8A8JkvAIqbLwAknS8Avp4vAGKgLwD8oS8AlqMvADClLwDKpi8AbqgvAAiqLwCiqy8ARq0vAOCuLwB6sC8AFLIvALizLwBStS8A7LYvAIa4LwAgui8AxLsvAF69LwD4vi8AksAvADbCLwDQwy8AasUvAA7HLwCoyC8AQsovANzLLwCAzS8AGs8vALTQLwBO0i8A6NMvAIzVLwAm1y8AwNgvAFraLwD+2y8AmN0vADLfLwDW4C8AcOIvAArkLwCk5S8APucvAOLoLwB86i8AFuwvALDtLwBU7y8A7vAvAIjyLwAs9C8AxvUvAGD3LwD6+C8AnvovADj8LwDS/S8AbP8vAAYBMACqAjAARAQwAN4FMAB4BzAAHAkwALYKMABQDDAA9A0wAI4PMAAoETAAwhIwAGYUMAAAFjAAmhcwADQZMADOGjAAchwwAAweMACmHzAAQCEwAOQiMAB+JDAAGCYwALwnMABWKTAA8CowAIosMAAuLjAAyC8wAGIxMAD8MjAAljQwADo2MADUNzAAbjkwABI7MACsPDAARj4wAOA/MACEQTAAHkMwALhEMABSRjAA7EcwAJBJMAAqSzAAxEwwAF5OMAACUDAAnFEwADZTMADaVDAAdFYwAA5YMACoWTAATFswAOZcMACAXjAAGmAwAL5hMABYYzAA8mQwAIxmMAAmaDAAymkwAGRrMAD+bDAAmG4wADxwMADWcTAAcHMwABR1MACudjAASHgwAOJ5MACGezAAIH0wALp+MABUgDAA7oEwAJKDMAAshTAAxoYwAGqIMAAEijAAnoswADiNMADSjjAAdpAwABCSMACqkzAATpUwAOiWMACCmDAAHJowAMCbMABanTAA9J4wAI6gMAAyojAAzKMwAGalMAAApzAAmqgwAD6qMADYqzAAcq0wABavMACwsDAASrIwAOSzMACItTAAIrcwALy4MABWujAA8LswAJS9MAAuvzAAyMAwAGLCMAAGxDAAoMUwADrHMADeyDAAeMowABLMMACszTAARs8wAOrQMACE0jAAHtQwALjVMABc1zAA9tgwAJDaMAA03DAAzt0wAGjfMAAC4TAApuIwAEDkMADa5TAAdOcwAA7pMACy6jAATOwwAObtMACK7zAAJPEwAL7yMABY9DAA/PUwAJb3MAAw+TAAyvowAGT8MAAI/jAAov8wADwBMQDWAjEAegQxABQGMQCuBzEAUgkxAOwKMQCGDDEAIA4xALoPMQBeETEA+BIxAJIUMQAsFjEA0BcxAGoZMQAEGzEAqBwxAEIeMQDcHzEAdiExABAjMQC0JDEATiYxAOgnMQCMKTEAJisxAMAsMQBaLjEA/i8xAJgxMQAyMzEAzDQxAGY2MQAKODEApDkxAD47MQDiPDEAfD4xABZAMQCwQTEAVEMxAO5EMQCIRjEAIkgxALxJMQBgSzEA+kwxAJROMQAuUDEA0lExAGxTMQAGVTEAqlYxAERYMQDeWTEAeFsxABxdMQC2XjEAUGAxAOphMQCEYzEAKGUxAMJmMQBcaDEA9mkxAJprMQA0bTEAzm4xAHJwMQAMcjEApnMxAEB1MQDadjEAfngxABh6MQCyezEATH0xAPB+MQCKgDEAJIIxAMiDMQBihTEA/IYxAJaIMQA6ijEA1IsxAG6NMQAIjzEAopAxAEaSMQDgkzEAepUxABSXMQC4mDEAUpoxAOybMQCQnTEAKp8xAMSgMQBeojEAAqQxAJylMQA2pzEA0KgxAGqqMQAOrDEAqK0xAEKvMQDcsDEAgLIxABq0MQC0tTEAWLcxAPK4MQCMujEAJrwxAMq9MQBkvzEA/sAxAJjCMQA8xDEA1sUxAHDHMQAKyTEApMoxAEjMMQDizTEAfM8xABbRMQC60jEAVNQxAO7VMQCS1zEALNkxAMbaMQBg3DEABN4xAJ7fMQA44TEA0uIxAGzkMQAQ5jEAqucxAETpMQDe6jEAguwxABzuMQC27zEAWvExAPTyMQCO9DEAKPYxAML3MQBm+TEAAPsxAJr8MQA0/jEA2P8xAHIBMgAMAzIAsAQyAEoGMgDkBzIAfgkyACILMgC8DDIAVg4yAPAPMgCKETIALhMyAMgUMgBiFjIABhgyAKAZMgA6GzIA1BwyAHgeMgASIDIArCEyAEYjMgDgJDIAhCYyAB4oMgC4KTIAUisyAPYsMgCQLjIAKjAyAM4xMgBoMzIAAjUyAJw2MgA2ODIA2jkyAHQ7MgAOPTIAqD4yAExAMgDmQTIAgEMyACRFMgC+RjIAWEgyAPJJMgCMSzIAME0yAMpOMgBkUDIA/lEyAKJTMgA8VTIA1lYyAHpYMgAUWjIArlsyAEhdMgDsXjIAhmAyACBiMgC6YzIAXmUyAPhmMgCSaDIALGoyANBrMgBqbTIABG8yAJ5wMgBCcjIA3HMyAHZ1MgAQdzIAtHgyAE56MgDoezIAgn0yABx/MgDAgDIAWoIyAPSDMgCYhTIAMocyAMyIMgBmijIAAIwyAKSNMgA+jzIA2JAyAHKSMgAWlDIAsJUyAEqXMgDumDIAiJoyACKcMgC8nTIAYJ8yAPqgMgCUojIALqQyAMilMgBspzIABqkyAKCqMgA6rDIA3q0yAHivMgASsTIAtrIyAFC0MgDqtTIAhLcyAB65MgDCujIAXLwyAPa9MgCQvzIANMEyAM7CMgBoxDIADMYyAKbHMgBAyTIA2soyAHTMMgAYzjIAss8yAEzRMgDm0jIAitQyACTWMgC+1zIAYtkyAPzaMgCW3DIAMN4yANTfMgBu4TIACOMyAKLkMgA85jIA4OcyAHrpMgAU6zIAruwyAFLuMgDs7zIAhvEyACDzMgDE9DIAXvYyAPj3MgCS+TIANvsyAND8MgBq/jIABAAzAKgBMwBCAzMA3AQzAIAGMwAaCDMAtAkzAE4LMwDyDDMAjA4zACYQMwDAETMAWhMzAP4UMwCYFjMAMhgzANYZMwBwGzMACh0zAKQeMwBIIDMA4iEzAHwjMwAWJTMAsCYzAFQoMwDuKTMAiCszACItMwDGLjMAYDAzAPoxMwCeMzMAODUzANI2MwBsODMABjozAKo7MwBEPTMA3j4zAHhAMwAcQjMAtkMzAFBFMwD0RjMAjkgzAChKMwDCSzMAXE0zAABPMwCaUDMANFIzAM5TMwByVTMADFczAKZYMwBKWjMA5FszAH5dMwAYXzMAsmAzAFZiMwDwYzMAimUzACRnMwDIaDMAYmozAPxrMwCgbTMAOm8zANRwMwBucjMAEnQzAKx1MwBGdzMA4HgzAHp6MwAefDMAuH0zAFJ/MwDsgDMAkIIzACqEMwDEhTMAaIczAAKJMwCcijMANowzANCNMwB0jzMADpEzAKiSMwBClDMA5pUzAICXMwAamTMAvpozAFicMwDynTMAjJ8zACahMwDKojMAZKQzAP6lMwCYpzMAPKkzANaqMwBwrDMAFK4zAK6vMwBIsTMA4rIzAHy0MwAgtjMAurczAFS5MwDuujMAkrwzACy+MwDGvzMAasEzAATDMwCexDMAOMYzANLHMwB2yTMAEMszAKrMMwBEzjMA6M8zAILRMwAc0zMAwNQzAFrWMwD01zMAjtkzACjbMwDM3DMAZt4zAADgMwCa4TMAPuMzANjkMwBy5jMAFugzALDpMwBK6zMA5OwzAIjuMwAi8DMAvPEzAFbzMwDw9DMAlPYzAC74MwDI+TMAbPszAAb9MwCg/jMAOgA0AN4BNAB4AzQAEgU0AKwGNABGCDQA6gk0AIQLNAAeDTQAwg40AFwQNAD2ETQAkBM0ADQVNADOFjQAaBg0AAIaNACcGzQAQB00ANoeNAB0IDQADiI0ALIjNABMJTQA5iY0AIooNAAkKjQAvis0AFgtNADyLjQAljA0ADAyNADKMzQAZDU0AAg3NACiODQAPDo0ANY7NAB6PTQAFD80AK5ANABSQjQA7EM0AIZFNAAgRzQAxEg0AF5KNAD4SzQAnE00ADZPNADQUDQAalI0AARUNACeVTQAQlc0ANxYNAB2WjQAGlw0ALRdNABOXzQA6GA0AIxiNAAmZDQAwGU0AFpnNAD0aDQAmGo0ADJsNADMbTQAZm80AApxNACkcjQAPnQ0ANh1NAB8dzQAFnk0ALB6NABUfDQA7n00AIh/NAAigTQAxoI0AGCENAD6hTQAlIc0AC6JNADSijQAbIw0AAaONACgjzQARJE0AN6SNAB4lDQAHJY0ALaXNABQmTQA6po0AIScNAAonjQAwp80AFyhNAD2ojQAmqQ0ADSmNADOpzQAaKk0AAyrNACmrDQAQK40AOSvNAB+sTQAGLM0ALK0NABMtjQA8Lc0AIq5NAAkuzQAvrw0AGK+NAD8vzQAlsE0ADDDNADUxDQAbsY0AAjINACiyTQARss0AODMNAB6zjQAHtA0ALjRNABS0zQA7NQ0AJDWNAAq2DQAxNk0AF7bNAD43DQAnN40ADbgNADQ4TQAdOM0AA7lNACo5jQAQug0AObpNACA6zQAGu00ALTuNABO8DQA8vE0AIzzNAAm9TQAwPY0AGT4NAD++TQAmPs0ADz9NADW/jQAcAA1AAoCNQCkAzUASAU1AOIGNQB8CDUAFgo1ALoLNQBUDTUA7g41AJIQNQAsEjUAxhM1AGAVNQAEFzUAnhg1ADgaNQDSGzUAbB01ABAfNQCqIDUARCI1AN4jNQCCJTUAHCc1ALYoNQBaKjUA9Cs1AI4tNQAoLzUAwjA1AGYyNQAANDUAmjU1ADQ3NQDYODUAcjo1AAw8NQCwPTUASj81AORANQB+QjUAIkQ1ALxFNQBWRzUA8Eg1AIpKNQAuTDUAyE01AGJPNQD8UDUAoFI1ADpUNQDUVTUAeFc1ABJZNQCsWjUARlw1AOBdNQCEXzUAHmE1ALhiNQBSZDUA9mU1AJBnNQAqaTUAzmo1AGhsNQACbjUAnG81ADZxNQDacjUAdHQ1AA52NQCodzUATHk1AOZ6NQCAfDUAGn41AL5/NQBYgTUA8oI1AJaENQAwhjUAyoc1AGSJNQD+ijUAoow1ADyONQDWjzUAcJE1ABSTNQCulDUASJY1AOyXNQCGmTUAIJs1ALqcNQBUnjUA+J81AJKhNQAsozUAxqQ1AGqmNQAEqDUAnqk1ADirNQDcrDUAdq41ABCwNQC0sTUATrM1AOi0NQCCtjUAHLg1AMC5NQBauzUA9Lw1AI6+NQAywDUAzME1AGbDNQAKxTUApMY1AD7INQDYyTUAfMs1ABbNNQCwzjUAStA1AOTRNQCI0zUAItU1ALzWNQBW2DUA+tk1AJTbNQAu3TUA0t41AGzgNQAG4jUAoOM1ADrlNQDe5jUAeOg1ABLqNQCs6zUAUO01AOruNQCE8DUAKPI1AMLzNQBc9TUA9vY1AJD4NQA0+jUAzvs1AGj9NQAC/zUApgA2AEACNgDaAzYAdAU2ABgHNgCyCDYATAo2AOYLNgCKDTYAJA82AMgQNgBsEjYABhQ2AKAVNgA6FzYA3hg2AHgaNgASHDYArB02AFAfNgDqIDYAhCI2ADwkNgDWJTYAcCc2ABQpNgCuKjYASCw2AOItNgCGLzYAIDE2ALoyNgBeNDYA+DU2AJI3NgAsOTYA0Do2AGo8NgAEPjYAnj82ADhBNgDcQjYAdkQ2ABBGNgCqRzYATkk2AOhKNgCCTDYAHE42AMBPNgBaUTYA9FI2AJhUNgAyVjYAzFc2AGZZNgAAWzYApFw2AD5eNgDYXzYAcmE2ABZjNgCwZDYASmY2AO5nNgCIaTYAIms2ALxsNgBgbjYA+m82AJRxNgAuczYAyHQ2AGx2NgAGeDYAoHk2ADp7NgDefDYAeH42ABKANgC2gTYAUIM2AOqENgCEhjYAHog2AMKJNgBcizYA9ow2AJCONgA0kDYAzpE2AGiTNgAClTYAppY2AECYNgDamTYAfps2ABidNgCynjYATKA2AOahNgCKozYAJKU2AL6mNgBYqDYA/Kk2AJarNgAwrTYA1K42AG6wNgAIsjYAorM2ADy1NgDgtjYAerg2ABS6NgC4uzYAUr02AOy+NgCGwDYAIMI2AMTDNgBexTYA+MY2AJLINgA2yjYA0Ms2AGrNNgAEzzYAqNA2AELSNgDc0zYAgNU2ABrXNgC02DYATto2AOjbNgCM3TYAJt82AMDgNgBa4jYA/uM2AJjlNgAy5zYA1ug2AHDqNgAK7DYApO02AD7vNgDi8DYAfPI2ABb0NgC69TYAVPc2AO74NgCI+jYALPw2AMb9NgBg/zYA+gA3AJQCNwA4BDcA0gU3AGwHNwAGCTcAqgo3AEQMNwDeDTcAgg83ABwRNwC2EjcAUBQ3AOoVNwCOFzcAKBk3AMIaNwBcHDcAAB43AJofNwA0ITcA2CI3AHIkNwAMJjcApic3AEApNwDkKjcAfiw3ABguNwCyLzcAVjE3APAyNwCKNDcALjY3AMg3NwBiOTcA/Do3AJY8NwA6PjcA1D83AG5BNwAIQzcArEQ3AEZGNwDgRzcAhEk3AB5LNwC4TDcAUk43AOxPNwCQUTcAKlM3AMRUNwBeVjcAAlg3AJxZNwA2WzcA2lw3AHReNwAOYDcAqGE3AEJjNwDmZDcAgGY3ABpoNwC0aTcAWGs3APJsNwCMbjcAJnA3AMpxNwBkczcA/nQ3AKJ2NwA8eDcA1nk3AHB7NwAUfTcArn43AEiANwDigTcAfIM3ACCFNwC6hjcAVIg3AO6JNwCSizcALI03AMaONwBqkDcABJI3AJ6TNwA4lTcA0pY3AHaYNwAQmjcAqps3AE6dNwDonjcAgqA3AByiNwDAozcAWqU3APSmNwCOqDcAKKo3AMyrNwBmrTcAAK83AJqwNwA+sjcA2LM3AHK1NwAWtzcAsLg3AEq6NwDkuzcAfr03ACK/NwC8wDcAVsI3APDDNwCUxTcALsc3AMjINwBsyjcABsw3AKDNNwA6zzcA1NA3AHjSNwAS1DcArNU3AFDXNwDq2DcAhNo3AB7cNwDC3TcAXN83APbgNwCQ4jcANOQ3AM7lNwBo5zcAAuk3AKbqNwBK7DcA5O03AH7vNwAi8TcAvPI3AFb0NwD69TcAlPc3AC75NwDI+jcAYvw3AAb+NwCg/zcAOgE4ANQCOAB4BDgAEgY4AKwHOABGCTgA6go4AIQMOAAeDjgAwg84AFwROAD2EjgAkBQ4ACoWOADOFzgAaBk4AAIbOACcHDgAQB44ANofOAB0ITgAGCM4ALIkOABMJjgA5ic4AIApOAAkKzgAviw4AFguOADyLzgAljE4ADAzOADKNDgAZDY4AAg4OACiOTgAPDs4AOA8OAB6PjgAFEA4AK5BOABIQzgA7EQ4AIZGOAAgSDgAukk4AF5LOAD4TDgAkk44ADZQOADQUTgAalM4AARVOACeVjgAQlg4ANxZOAB2WzgAEF04ALReOABOYDgA6GE4AIJjOAAmZTgAwGY4AFpoOAD0aTgAmGs4ADJtOADMbjgAZnA4AApyOACkczgAPnU4AOJ2OAB8eDgAFno4ALB7OABKfTgA7n44AIiAOAAigjgAvIM4AGCFOAD6hjgAlIg4ADiKOADSizgAbI04AAaPOACqkDgARJI4AN6TOAB4lTgAEpc4ALaYOABQmjgA6ps4AISdOAAonzgAwqA4AFyiOAAApDgAmqU4ADSnOADOqDgAaKo4AAysOACmrTgAQK84ANqwOAB+sjgAGLQ4ALK1OABWtzgA8Lg4AIq6OAAkvDgAvr04AGK/OAD8wDgAlsI4ADDEOADUxTgAbsc4AAjJOACsyjgARsw4AODNOAB6zzgAFNE4ALjSOABS1DgA7NU4AIbXOAAq2TgAxNo4AF7cOAD43TgAnN84ADbhOADQ4jgAdOQ4AA7mOACo5zgAQuk4ANzqOACA7DgAGu44ALTvOABO8TgA8vI4AIz0OAAm9jgAyvc4AGT5OAD++jgAmPw4ADL+OADW/zgAcAE5AAoDOQCkBDkASAY5AOIHOQB8CTkAFgs5ALoMOQBUDjkA7g85AIgROQAsEzkAxhQ5AGAWOQD6FzkAnhk5ADgbOQDSHDkAdh45ABAgOQCqITkARCM5AN4kOQCCJjkAHCg5ALYpOQBaKzkA9Cw5AI4uOQAoMDkAwjE5AGYzOQAANTkAmjY5ADQ4OQDYOTkAcjs5AAw9OQCwPjkASkA5AORBOQB+QzkAGEU5ALxGOQBWSDkA8Ek5AIpLOQAuTTkAyE45AGJQOQD8UTkAoFM5ADpVOQDUVjkAeFg5ABJaOQCsWzkARl05AOBeOQCEYDkAHmI5ALhjOQBSZTkA9mY5AJBoOQAqajkAzms5AGhtOQACbzkAnHA5ADZyOQDaczkAdHU5AA53OQCoeDkATHo5AOZ7OQCAfTkAJH85AL6AOQBYgjkA8oM5AIyFOQAwhzkAyog5AGSKOQD+izkAoo05ADyPOQDWkDkAepI5ABSUOQCulTkASJc5AOKYOQCGmjkAIJw5ALqdOQBUnzkA+KA5AJKiOQAspDkAxqU5AGqnOQAEqTkAnqo5ADisOQDcrTkAdq85ABCxOQC0sjkATrQ5AOi1OQCCtzkAJrk5ALa6OQBavDkA9L05AJi/OQAywTkAzMI5AGbEOQAKxjkApMc5AD7JOQDYyjkAcsw5ABbOOQCwzzkAStE5AOTSOQCI1DkAItY5ALzXOQBW2TkA+to5AJTcOQAu3jkAyN85AGzhOQAG4zkAoOQ5AETmOQDe5zkAeOk5ABLrOQCs7DkAUO45AOrvOQCE8TkAHvM5AML0OQBc9jkA9vc5AJD5OQA0+zkAzvw5AGj+OQACADoApgE6AEADOgDaBDoAdAY6ABgIOgCyCToATAs6APAMOgCKDjoAJBA6AL4ROgBYEzoA/BQ6AJYWOgAwGDoAyhk6AG4bOgAIHToAoh46AEYgOgDgIToAeiM6ABQlOgCuJjoAUig6AOwpOgCGKzoAIC06AMQuOgBeMDoA+DE6AJIzOgA2NToA0DY6AGo4OgAEOjoAqDs6AEI9OgDcPjoAdkA6ABpCOgC0QzoATkU6APJGOgCMSDoAJko6AMBLOgBaTToA/k46AJhQOgAyUjoAzFM6AHBVOgAKVzoApFg6AEhaOgDiWzoAfF06ABZfOgCwYDoAVGI6AO5jOgCIZToALGc6AMZoOgBgajoA+ms6AJRtOgA4bzoA0nA6AGxyOgAGdDoAqnU6AER3OgDeeDoAeHo6ABx8OgC2fToAUH86APSAOgCOgjoAKIQ6AMKFOgBchzoAAIk6AJqKOgA0jDoAzo06AHKPOgAMkToAppI6AEqUOgDklToAfpc6ABiZOgCymjoAVpw6APCdOgCKnzoAJKE6AL6iOgBipDoA/KU6AKCnOgA6qToA1Ko6AG6sOgAIrjoArK86AEaxOgDgsjoAerQ6AB62OgC4tzoAUrk6AOy6OgCQvDoAKr46AMS/OgBowToAAsM6AJzEOgA2xjoA0Mc6AHTJOgAOyzoAqMw6AELOOgDczzoAgNE6ABrTOgC+1DoAWNY6APLXOgCM2ToAJts6AMrcOgBk3joA/t86AJjhOgAy4zoA1uQ6AHDmOgAU6DoAruk6AEjrOgDi7DoAfO46ACDwOgC68ToAVPM6AO70OgCS9joALPg6AMb5OgBg+zoABP06AJ7+OgA4ADsA3AE7AHYDOwAQBTsAqgY7AEQIOwDoCTsAggs7ABwNOwC2DjsAWhA7APQROwCOEzsAMhU7AMwWOwBmGDsAABo7AJobOwA+HTsA2B47AHIgOwAMIjsApiM7AEolOwDkJjsAiCg7ACIqOwC8KzsAVi07APAuOwCUMDsALjI7AMgzOwBiNTsABjc7AKA4OwA6OjsA1Ds7AHg9OwASPzsArEA7AEZCOwDqQzsAhEU7AB5HOwC4SDsAXEo7APZLOwCQTTsANE87AM5QOwBoUjsAAlQ7AJxVOwBAVzsA2lg7AHRaOwAOXDsAsl07AExfOwDmYDsAimI7ACRkOwC+ZTsAWGc7APJoOwCWajsAMGw7AMptOwBkbzsACHE7AKJyOwA8dDsA4HU7AHp3OwAUeTsArno7AEh8OwDsfTsAhn87ACCBOwC6gjsAXoQ7APiFOwCShzsANok7ANCKOwBqjDsABI47AJ6POwBCkTsA3JI7AHaUOwAaljsAtJc7AE6ZOwDomjsAgpw7ACaeOwDAnzsAWqE7AP6iOwCYpDsAMqY7AMynOwBmqTsACqs7AKSsOwA+rjsA2K87AHyxOwAWszsAsLQ7AFS2OwDutzsAiLk7ACK7OwC8vDsAYL47APq/OwCUwTsALsM7ANLEOwBsxjsABsg7AKrJOwBEyzsA3sw7AHjOOwAS0DsAttE7AFDTOwDq1DsAhNY7ACjYOwDC2TsAXNs7APbcOwCa3jsANOA7AM7hOwBy4zsADOU7AKbmOwBA6DsA2uk7AH7rOwAY7TsAsu47AEzwOwDw8TsAivM7ACT1OwC+9jsAYvg7APz5OwCW+zsAOv07ANT+OwBuADwACAI8AKIDPABGBTwA4AY8AHoIPAAeCjwAuAs8AFINPADsDjwAhhA8ACoSPADEEzwAXhU8APgWPACcGDwANho8ANAbPAB0HTwADh88AKggPABCIjwA3CM8AIAlPAAaJzwAtCg8AE4qPADyKzwAjC08ACYvPADAMDwAZDI8AP4zPACYNTwAMjc8ANY4PABwOjwACjw8AKQ9PABIPzwA4kA8AHxCPAAWRDwAsEU8AFRHPADuSDwAkko8ACxMPADGTTwAYE88APpQPACeUjwAOFQ8ANJVPABsVzwAEFk8AKpaPABEXDwA3l08AHhfPAAcYTwAtmI8AFpkPAD0ZTwAjmc8AChpPADCajwAZmw8AABuPACabzwANHE8ANhyPABydDwADHY8AKZ3PABKeTwA5Ho8AH58PAAifjwAvH88AFaBPADwgjwAioQ8AC6GPADIhzwAYok8APyKPACWjDwAOo48ANSPPAB4kTwAEpM8AKyUPABGljwA4Jc8AISZPAAemzwAuJw8AFyePAD2nzwAkKE8ACqjPADEpDwAaKY8AAKoPACcqTwANqs8ANqsPAB0rjwADrA8AKixPABMszwA5rQ8AIC2PAAauDwAvrk8AFi7PADyvDwAjL48ADDAPADKwTwAZMM8AAjFPACixjwAPMg8ANbJPABwyzwAFM08AK7OPABI0DwA4tE8AIbTPAAg1TwAutY8AFTYPAD42TwAkts8ACzdPADQ3jwAauA8AATiPACe4zwAOOU8ANzmPAB26DwAEOo8AKrrPABE7TwA6O48AILwPAAm8jwAwPM8AFr1PAD09jwAjvg8ADL6PADM+zwAZv08AAD/PACkAD0APgI9ANgDPQByBT0AFgc9ALAIPQBKCj0A7gs9AIgNPQAiDz0AvBA9AFYSPQD6Ez0AlBU9AC4XPQDIGD0AbBo9AAYcPQCgHT0ARB89AN4gPQB4Ij0AEiQ9AKwlPQBQJz0A6ig9AIQqPQAeLD0AuC09AFwvPQD2MD0AmjI9ADQ0PQDONT0AaDc9AAI5PQCmOj0AQDw9ANo9PQB0Pz0ADkE9ALJCPQBMRD0A8EU9AIpHPQAkST0Avko9AGJMPQDyTT0Alk89ADBRPQDKUj0AblQ9AAhWPQCiVz0APFk9AOBaPQCOXD0AKF49AMxfPQBmYT0AAGM9AKRkPQA+Zj0A4mc9AIZpPQAgaz0Aumw9AFRuPQD4bz0AknE9ACxzPQDGdD0AanY9AAR4PQCeeT0AOHs9ANx8PQB2fj0AEIA9AKqBPQBOgz0A6IQ9AIKGPQAciD0AwIk9AFqLPQD0jD0Ajo49ADKQPQDMkT0AZpM9AAqVPQCklj0APpg9ANiZPQBymz0AFp09ALCePQBKoD0A5KE9AH6jPQAipT0AvKY9AGCoPQD6qT0AlKs9AC6tPQDIrj0AbLA9AAayPQCgsz0AOrU9ANS2PQB4uD0AEro9ALa7PQBQvT0A6r49AITAPQAewj0AwsM9AFzFPQD2xj0AkMg9ADTKPQDOyz0AaM09AALPPQCm0D0AQNI9ANrTPQB01T0ADtc9ALLYPQBM2j0A5ts9AIrdPQAk3z0AvuA9AFjiPQD84z0AluU9ADDnPQDK6D0Abuo9AAjsPQCi7T0APO89AODwPQB68j0AFPQ9ALj1PQBS9z0A7Pg9AIb6PQAg/D0AxP09AF7/PQD4AD4AkgI+ACwEPgDQBT4Aagc+AA4JPgCoCj4AQgw+ANwNPgB2Dz4AGhE+ALQSPgBOFD4A6BU+AIwXPgAmGT4AwBo+AFocPgD+HT4AmB8+ADIhPgDWIj4AcCQ+AAomPgCkJz4APik+AOIqPgB8LD4AFi4+ALAvPgBUMT4A7jI+AIg0PgAsNj4Axjc+AGA5PgD6Oj4AlDw+ADg+PgDSPz4AbEE+AAZDPgCqRD4AREY+AN5HPgB4ST4AHEs+ALZMPgBQTj4A6k8+AI5RPgAoUz4AwlQ+AFxWPgAAWD4Amlk+ADRbPgDOXD4Acl4+AAxgPgCmYT4ASmM+AORkPgB+Zj4AGGg+ALJpPgBWaz4A8Gw+AIpuPgAkcD4AyHE+AGJzPgD8dD4AlnY+ADp4PgDUeT4Abns+AAh9PgCifj4ARoA+AOCBPgCEgz4AHoU+ALiGPgBSiD4A7Ik+AJCLPgAqjT4AxI4+AF6QPgD4kT4AnJM+ADaVPgDalj4AdJg+AA6aPgComz4AQp0+AOaePgCAoD4AGqI+ALSjPgBYpT4A8qY+AIyoPgAmqj4Ayqs+AGStPgD+rj4AorA+ADyyPgDWsz4AcLU+AAq3PgCuuD4ASLo+AOK7PgB8vT4AFr8+ALrAPgBUwj4A+MM+AJLFPgAsxz4Axsg+AGDKPgAEzD4Ans0+ADjPPgDS0D4AdtI+ABDUPgCq1T4ARNc+AOjYPgCC2j4AHNw+AMDdPgBa3z4A9OA+AI7iPgAo5D4AzOU+AGbnPgAA6T4Amuo+AD7sPgDY7T4Acu8+ABbxPgCw8j4ASvQ+AOT1PgB+9z4AIvk+ALz6PgBW/D4A8P0+AIr/PgAuAT8AyAI/AGwEPwAGBj8AoAc/ADoJPwDUCj8AeAw/ABIOPwCsDz8ARhE/AOoSPwCEFD8AHhY/ALgXPwBcGT8A9ho/AJAcPwAqHj8Azh8/AGghPwACIz8AnCQ/AEAmPwDaJz8AdCk/AA4rPwCyLD8ATC4/AOYvPwCKMT8AJDM/AL40PwBYNj8A8jc/AJY5PwAwOz8Ayjw/AGQ+PwAIQD8AokE/ADxDPwDWRD8AekY/ABRIPwCuST8ASEs/AOxMPwCGTj8AIFA/ALpRPwBeUz8A+FQ/AJJWPwAsWD8A0Fk/AGpbPwAEXT8Anl4/AEJgPwDcYT8AdmM/ABBlPwCqZj8ATmg/AOhpPwCMaz8AJm0/AMBuPwBacD8A9HE/AJhzPwAydT8AzHY/AGZ4PwAAej8ApHs/AD59PwDifj8AfIA/ABaCPwCwgz8ASoU/AO6GPwCIiD8AIoo/ALyLPwBWjT8A+o4/AJSQPwA4kj8A0pM/AGyVPwAGlz8AoJg/AESaPwDemz8AeJ0/ABKfPwC2oD8AUKI/AOqjPwCEpT8AKKc/AMKoPwBcqj8A9qs/AJCtPwA0rz8AzrA/AHKyPwAMtD8AprU/AEC3PwDauD8Afro/ABi8PwCyvT8AVr8/APDAPwCKwj8AJMQ/AL7FPwBixz8A/Mg/AJbKPwAwzD8A1M0/AG7PPwAI0T8AotI/AEbUPwDg1T8Aetc/ABTZPwCu2j8AUtw/AOzdPwCQ3z8AKuE/AMTiPwBe5D8A+OU/AJznPwA26T8A0Oo/AGrsPwAE7j8AqO8/AELxPwDm8j8AgPQ/ABr2PwC09z8ATvk/APL6PwCM/D8AJv4/AMD/PwBaAUAA/gJAAJgEQAA8BkAA1gdAAHAJQAAKC0AApAxAAEgOQADiD0AAfBFAABYTQACwFEAAVBZAAO4XQACIGUAALBtAAMYcQABgHkAA+h9AAJ4hQAA4I0AA0iRAAGwmQAAGKEAAqilAAEQrQADeLEAAgi5AABwwQAC2MUAAUDNAAPQ0QACONkAAKDhAAMI5QABcO0AAAD1AAJo+QAA0QEAA2EFAAHJDQAAMRUAApkZAAEpIQADkSUAAfktAABhNQACyTkAAVlBAAPBRQACKU0AALlVAAMhWQABiWEAA/FlAAKBbQAA6XUAA1F5AAG5gQAAIYkAArGNAAEZlQADgZkAAhGhAAB5qQAC4a0AAUm1AAPZuQACQcEAAKnJAAMRzQABodUAAAndAAJx4QAA2ekAA2ntAAHR9QAAOf0AAsoBAAEyCQADmg0AAgIVAABqHQAC+iEAAWIpAAPKLQACMjUAAMI9AAMqQQABkkkAACJRAAKKVQAA8l0AA1phAAHCaQAAUnEAArp1AAEifQADioEAAfKJAACCkQAC6pUAAXqdAAPioQACSqkAALKxAAMatQABqr0AABLFAAJ6yQAA4tEAA3LVAAHa3QAAQuUAAtLpAAE68QADovUAAgr9AABzBQADAwkAAWsRAAPTFQACOx0AAKMlAAMzKQABmzEAACs5AAKTPQAA+0UAA2NJAAHLUQAAW1kAAsNdAAErZQADk2kAAftxAACLeQAC830AAVuFAAPriQACU5EAALuZAAMjnQABs6UAAButAAKDsQABE7kAA3u9AAHjxQAAS80AAtvRAAFD2QADq90AAhPlAACj7QADC/EAAXP5AAPb/QACQAUEANANBAM4EQQBoBkEADAhBAKYJQQBAC0EA2gxBAHQOQQAYEEEAshFBAEwTQQDmFEEAgBZBACQYQQC+GUEAWBtBAPwcQQCWHkEAMCBBAMohQQBuI0EACCVBAKImQQA8KEEA4ClBAHorQQAULUEAri5BAFIwQQDsMUEAhjNBACo1QQDENkEAXjhBAPg5QQCSO0EANj1BANA+QQBqQEEABEJBAJ5DQQBCRUEA3EZBAIBIQQAaSkEAtEtBAE5NQQDoTkEAjFBBACZSQQDAU0EAWlVBAPRWQQCYWEEAMlpBAMxbQQBwXUEACl9BAKRgQQA+YkEA4mNBAHxlQQAWZ0EAsGhBAFRqQQDua0EAiG1BACJvQQDGcEEAYHJBAPpzQQCedUEAOHdBANJ4QQBsekEABnxBAKp9QQBEf0EA3oBBAHiCQQAchEEAtoVBAFCHQQDqiEEAjopBACiMQQDCjUEAXI9BAPaQQQCakkEANJRBANiVQQByl0EADJlBAKaaQQBAnEEA5J1BAH6fQQAYoUEAsqJBAEykQQDwpUEAiqdBACSpQQDIqkEAYqxBAPytQQCWr0EAOrFBANSyQQButEEACLZBAKy3QQBGuUEA4LpBAHq8QQAevkEAuL9BAFLBQQD2wkEAkMRBACrGQQDEx0EAXslBAALLQQCczEEANs5BANDPQQBq0UEADtNBAKjUQQBM1kEA5tdBAIDZQQAa20EAtNxBAFjeQQDy30EAjOFBACbjQQDA5EEAZOZBAP7nQQCY6UEAPOtBANbsQQBw7kEACvBBAK7xQQBI80EA4vRBAHz2QQAg+EEAuvlBAFT7QQDu/EEAiP5BACwAQgDGAUIAagNCAAQFQgCeBkIAOAhCANIJQgB2C0IAEA1CAKoOQgBEEEIA3hFCAIITQgAcFUIAthZCAFoYQgD0GUIAjhtCACgdQgDMHkIAZiBCAAAiQgCaI0IAPiVCANgmQgByKEIADCpCALArQgBKLUIA5C5CAH4wQgAiMkIAvDNCAFY1QgDwNkIAlDhCAC46QgDIO0IAYj1CAPw+QgCgQEIAOkJCAN5DQgB4RUIAEkdCAKxIQgBGSkIA6ktCAIRNQgAeT0IAwlBCAFxSQgD2U0IAkFVCACpXQgDOWEIAaFpCAAJcQgCcXUIANl9CANpgQgB0YkIAGGRCALJlQgBMZ0IA5mhCAIBqQgAkbEIAvm1CAFhvQgDycEIAlnJCADB0QgDKdUIAZHdCAAh5QgCiekIAPHxCANZ9QgBwf0IAFIFCAK6CQgBIhEIA7IVCAIaHQgAgiUIAuopCAF6MQgD4jUIAko9CACyRQgDGkkIAapRCAASWQgCel0IAQplCANyaQgB2nEIAEJ5CALSfQgBOoUIA6KJCAIKkQgAmpkIAwKdCAFqpQgD0qkIAmKxCADKuQgDMr0IAZrFCAAqzQgCktEIAPrZCANi3QgB8uUIAFrtCALC8QgBKvkIA7r9CAIjBQgAiw0IAvMRCAGDGQgD6x0IAlMlCADjLQgDSzEIAbM5CAAbQQgCq0UIARNNCAN7UQgB41kIAHNhCAMDZQgBa20IA9NxCAI7eQgAy4EIAzOFCAHDjQgAK5UIApOZCAD7oQgDY6UIAfOtCABbtQgCw7kIASvBCAOTxQgCI80IAIvVCAMb2QgBg+EIA+vlCAJT7QgAu/UIA0v5CAGwAQwAGAkMAoANDADoFQwDeBkMAeAhDABIKQwC2C0MAUA1DAOoOQwCEEEMAKBJDAMITQwBcFUMA9hZDAJoYQwA0GkMAzhtDAGgdQwACH0MApiBDAEAiQwDkI0MAfiVDABgnQwCyKEMATCpDAPArQwCKLUMAJC9DAL4wQwBiMkMA/DNDAJY1QwAwN0MAyjhDAG46QwAIPEMArD1DAEY/QwDgQEMAekJDABREQwC4RUMAUkdDAOxIQwCQSkMAKkxDAMRNQwBeT0MA+FBDAJxSQwA2VEMA0FVDAGpXQwAEWUMAqFpDAEJcQwDcXUMAgF9DABphQwC0YkMATmRDAPJlQwCMZ0MAJmlDAMBqQwBabEMA/m1DAJhvQwAycUMA1nJDAHB0QwAKdkMApHdDAD55QwDiekMAfHxDACB+QwC6f0MAVIFDAO6CQwCIhEMALIZDAMaHQwBgiUMA+opDAJSMQwA4jkMA0o9DAGyRQwAQk0MAqpRDAESWQwDel0MAeJlDABybQwC2nEMAUJ5DAPSfQwCOoUMAKKNDAMKkQwBmpkMAAKhDAJqpQwA0q0MAzqxDAHKuQwAMsEMAprFDAEqzQwDktEMAfrZDABi4QwC8uUMAVrtDAPC8QwCKvkMAJMBDAMjBQwBiw0MA/MRDAKDGQwA6yEMA1MlDAG7LQwASzUMArM5DAEbQQwDg0UMAetNDAB7VQwC41kMAUthDAPbZQwCQ20MAKt1DAMTeQwBo4EMAAuJDAJzjQwA25UMA2uZDAHToQwAO6kMAqOtDAEztQwDm7kMAgPBDABryQwC+80MAWPVDAPL2QwCM+EMAMPpDAMr7QwBk/UMA/v5DAKIARAA8AkQA1gNEAHAFRAAUB0QArghEAEgKRADiC0QAfA1EACAPRAC6EEQAVBJEAPgTRACSFUQALBdEAMYYRABqGkQABBxEAJ4dRAA4H0QA3CBEAHYiRAAQJEQAqiVEAE4nRADoKEQAgipEACYsRADALUQAWi9EAPQwRACOMkQAMjREAMw1RABmN0QAADlEAJo6RAA+PEQA2D1EAHw/RAAWQUQAsEJEAEpERADkRUQAiEdEACJJRAC8SkQAVkxEAPBNRACUT0QALlFEAMhSRABsVEQABlZEAKBXRAA6WUQA3lpEAHhcRAASXkQArF9EAEZhRADqYkQAhGREAB5mRADCZ0QAXGlEAPZqRACQbEQANG5EAM5vRABocUQAAnNEAJx0RABAdkQA2ndEAHR5RAAYe0QAsnxEAEx+RADmf0QAioFEACSDRAC+hEQAWIZEAPyHRACWiUQAMItEAMqMRABujkQACJBEAKKRRAA8k0QA4JREAHqWRAAUmEQArplEAFKbRADsnEQAhp5EACCgRADEoUQAXqNEAPikRACcpkQANqhEANCpRABqq0QABK1EAJ6uRABCsEQA3LFEAHazRAAatUQAtLZEAE64RADouUQAjLtEACa9RADAvkQAWsBEAP7BRACYw0QAMsVEAMzGRABmyEQACspEAKTLRABIzUQA4s5EAHzQRAAW0kQAsNNEAErVRADu1kQAiNhEACLaRADG20QAYN1EAPreRACU4EQAOOJEANLjRABs5UQABudEAKDoRABE6kQA3utEAILtRAAc70QAtvBEAFDyRADq80QAjvVEACj3RADC+EQAXPpEAPb7RACa/UQANP9EAM4ARQByAkUADARFAKYFRQBAB0UA5AhFAH4KRQAYDEUAsg1FAFYPRQDwEEUAihJFACQURQC+FUUAYhdFAPwYRQCWGkUAOhxFANQdRQBuH0UACCFFAKwiRQBGJEUA4CVFAHonRQAeKUUAuCpFAFIsRQDsLUUAkC9FACoxRQDEMkUAXjRFAPg1RQCcN0UANjlFANo6RQB0PEUADj5FAKg/RQBCQUUA5kJFAIBERQAaRkUAtEdFAE5JRQDySkUAjExFACZORQDKT0UAZFFFAP5SRQCYVEUAPFZFANZXRQBwWUUACltFAKRcRQBIXkUA4l9FAHxhRQAgY0UAumRFAFRmRQDuZ0UAkmlFACxrRQDGbEUAYG5FAPpvRQCecUUAOHNFANJ0RQB2dkUAEHhFAKp5RQBEe0UA6HxFAIJ+RQAcgEUAtoFFAFqDRQD0hEUAjoZFACiIRQDCiUUAZotFAACNRQCkjkUAPpBFANiRRQByk0UADJVFALCWRQBKmEUA5JlFAH6bRQAYnUUAvJ5FAFagRQDwoUUAlKNFAC6lRQDIpkUAYqhFAAaqRQCgq0UAOq1FANSuRQBusEUAErJFAKyzRQBGtUUA6rZFAIS4RQAeukUAuLtFAFy9RQD2vkUAkMBFACrCRQDOw0UAaMVFAALHRQCcyEUANspFANrLRQB0zUUADs9FALLQRQBM0kUA5tNFAIDVRQAk10UAvthFAFjaRQDy20UAjN1FADDfRQDK4EUAZOJFAAjkRQCi5UUAPOdFANboRQB66kUAFOxFAK7tRQBI70UA7PBFAIbyRQAg9EUAuvVFAFT3RQD4+EUAkvpFADb8RQDQ/UUAav9FAAQBRgCeAkYAQgRGANwFRgB2B0YAEAlGAKoKRgBODEYA6A1GAIIPRgAmEUYAwBJGAFoURgD0FUYAjhdGADIZRgDMGkYAcBxGAAoeRgCkH0YAPiFGANgiRgB8JEYAFiZGALAnRgBKKUYA5CpGAIgsRgAiLkYAvC9GAGAxRgD6MkYAlDRGAC42RgDSN0YAbDlGAAY7RgCgPEYAOj5GAN4/RgB4QUYAEkNGALZERgBQRkYA6kdGAIRJRgAoS0YAwkxGAFxORgD2T0YAmlFGADRTRgDOVEYAaFZGAAJYRgCmWUYAQFtGANpcRgB0XkYAGGBGALJhRgBMY0YA5mRGAIpmRgAkaEYAvmlGAGJrRgD8bEYAlm5GADBwRgDUcUYAbnNGAAh1RgCidkYAPHhGAOB5RgB6e0YAFH1GALh+RgBSgEYA7IFGAIaDRgAghUYAxIZGAF6IRgD4iUYAnItGADaNRgDQjkYAapBGAA6SRgCok0YAQpVGANyWRgB2mEYAGppGALSbRgBOnUYA8p5GAIygRgAmokYAwKNGAGSlRgD+pkYAmKhGADKqRgDMq0YAcK1GAAqvRgCusEYASLJGAOKzRgB8tUYAFrdGALC4RgBUukYA7rtGAIi9RgAsv0YAxsBGAGDCRgD6w0YAnsVGADjHRgDSyEYAbMpGAAbMRgCqzUYARM9GAOjQRgCC0kYAHNRGALbVRgBQ10YA9NhGAI7aRgAo3EYAwt1GAFzfRgAA4UYAmuJGADTkRgDY5UYAcudGAAzpRgCm6kYAQOxGAOTtRgB+70YAGPFGALzyRgBW9EYA8PVGAIr3RgAu+UYAyPpGAGL8RgD8/UYAlv9GADoBRwDUAkcAbgRHABIGRwCsB0cARglHAOAKRwCEDEcAHg5HALgPRwBSEUcA7BJHAJAURwAqFkcAxBdHAGgZRwACG0cAnBxHADYeRwDaH0cAdCFHAA4jRwCoJEcAQiZHAOYnRwCAKUcAGitHAL4sRwBYLkcA8i9HAIwxRwAwM0cAyjRHAGQ2RwD+N0cAojlHADw7RwDWPEcAcD5HAApARwCuQUcASENHAOJERwCGRkcAIEhHALpJRwBUS0cA+ExHAJJORwAsUEcAxlFHAGBTRwAEVUcAnlZHADhYRwDcWUcAdltHABBdRwCqXkcATmBHAOhhRwCCY0cAHGVHALZmRwBaaEcA9GlHAI5rRwAybUcAzG5HAGZwRwAAckcAmnNHAD51RwDYdkcAfHhHABZ6RwCwe0cASn1HAOR+RwCIgEcAIoJHALyDRwBWhUcA8IZHAJSIRwAuikcAyItHAGyNRwAGj0cAoJBHADqSRwDek0cAeJVHABKXRwCsmEcARppHAOqbRwCEnUcAHp9HAMKgRwBcokcA9qNHAJClRwA0p0cAzqhHAGiqRwACrEcAnK1HAECvRwDasEcAdLJHABi0RwCytUcATLdHAOa4RwCKukcAJLxHAL69RwBYv0cA8sBHAJbCRwAwxEcAysVHAG7HRwAIyUcAospHADzMRwDgzUcAes9HABTRRwCu0kcASNRHAOzVRwCG10cAINlHAMTaRwBe3EcA+N1HAJLfRwA24UcA0OJHAGrkRwAE5kcAnudHAELpRwDc6kcAduxHABruRwC070cATvFHAOjyRwCM9EcAJvZHAMD3RwBa+UcA9PpHAJj8RwAy/kcAzP9HAHABSAAKA0gApARIAD4GSADiB0gAfAlIABYLSACwDEgASg5IAO4PSACIEUgALBNIAMYUSABgFkgA+hdIAJQZSAA4G0gA0hxIAGweSAAGIEgAoCFIAEQjSADeJEgAeCZIABwoSAC2KUgAUCtIAOosSACOLkgAKDBIAMIxSABcM0gAADVIAJo2SAA0OEgAzjlIAHI7SAAMPUgApj5IAEpASADkQUgAfkNIABhFSACyRkgAVkhIAPBJSACKS0gAJE1IAMhOSABiUEgA/FFIAKBTSAA6VUgA1FZIAG5YSAAIWkgArFtIAEZdSADgXkgAemBIABRiSAC4Y0gAUmVIAOxmSACQaEgAKmpIAMRrSABebUgAAm9IAJxwSAA2ckgA0HNIAGp1SAAOd0gAqHhIAEJ6SADme0gAgH1IABp/SAC0gEgAWIJIAPKDSACMhUgAJodIAMCISABkikgA/otIAJiNSAA8j0gA1pBIAHCSSAAKlEgArpVIAEiXSADimEgAfJpIACCcSAC6nUgAVJ9IAO6gSACIokgALKRIAMalSABgp0gABKlIAJ6qSAA4rEgA0q1IAHavSAAQsUgAqrJIAES0SADetUgAgrdIABy5SAC2ukgAWrxIAPS9SACOv0gAKMFIAMLCSABmxEgAAMZIAJrHSAA+yUgA2MpIAHLMSAAMzkgAps9IAErRSADk0kgAftRIACLWSAC810gAVtlIAPDaSACU3EgALt5IAMjfSABi4UgABuNIAKDkSAA65kgA1OdIAG7pSAAS60gArOxIAEbuSADq70gAhPFIAB7zSAC49EgAXPZIAPb3SACQ+UgAKvtIAMT8SABo/kgAAgBJAJwBSQA2A0kA2gRJAHQGSQAOCEkAsglJAEwLSQDmDEkAgA5JACQQSQC+EUkAWBNJAPIUSQCMFkkAMBhJAMoZSQBkG0kACB1JAKIeSQA8IEkA1iFJAHojSQAUJUkAriZJAEgoSQDsKUkAhitJACAtSQC6LkkAVDBJAPgxSQCSM0kALDVJANA2SQBqOEkABDpJAJ47SQBCPUkA3D5JAHZASQAQQkkAqkNJAE5FSQDoRkkAgkhJACZKSQDAS0kAWk1JAPROSQCYUEkAMlJJAMxTSQBmVUkACldJAKRYSQA+WkkA2FtJAHJdSQAWX0kAsGBJAEpiSQDuY0kAiGVJACJnSQC8aEkAYGpJAPprSQCUbUkALm9JAMhwSQBsckkABnRJAKB1SQBEd0kA3nhJAHh6SQASfEkAtn1JAFB/SQDqgEkAhIJJACiESQDChUkAXIdJAPaISQCQikkANIxJAM6NSQBoj0kADJFJAKaSSQBAlEkA2pVJAH6XSQAYmUkAsppJAEycSQDmnUkAip9JACShSQC+okkAYqRJAPylSQCWp0kAMKlJANSqSQBurEkACK5JAKKvSQBGsUkA4LJJAHq0SQAUtkkArrdJAFK5SQDsukkAhrxJACq+SQDEv0kAXsFJAPjCSQCcxEkANsZJANDHSQBqyUkABMtJAKjMSQBCzkkA3M9JAIDRSQAa00kAtNRJAE7WSQDy10kAjNlJACbbSQDA3EkAZN5JAP7fSQCY4UkAMuNJAMzkSQBw5kkACuhJAKTpSQBI60kA4uxJAHzuSQAW8EkAuvFJAFTzSQDu9EkAiPZJACz4SQDG+UkAYPtJAPr8SQCU/kkAOABKANIBSgBsA0oABgVKAKoGSgBECEoA3glKAHgLSgAcDUoAwA5KAGQQSgD+EUoAmBNKADIVSgDWFkoAcBhKAAoaSgCkG0oASB1KAOIeSgB8IEoAKiJKAMQjSgBeJUoA+CZKAJIoSgA2KkoA0CtKAGotSgAOL0oAqDBKAEIySgDcM0oAgDVKABo3SgC0OEoATjpKAOg7SgCMPUoAJj9KAMBASgBaQkoA/kNKAJhFSgAyR0oA1khKAHBKSgAKTEoApE1KAEhPSgDiUEoAfFJKABZUSgCwVUoAVFdKAO5YSgCIWkoAIlxKAMZdSgBgX0oA+mBKAJ5iSgA4ZEoA0mVKAGxnSgAQaUoAqmpKAERsSgDebUoAeG9KABxxSgC2ckoAUHRKAPR1SgCOd0oAKHlKAMJ6SgBmfEoAAH5KAJp/SgA0gUoA2IJKAHKESgAMhkoApodKAECJSgDkikoAfoxKABiOSgC8j0oAVpFKAPCSSgCKlEoAJJZKAMiXSgBimUoA/JpKAKCcSgA6nkoA1J9KAG6hSgASo0oArKRKAEamSgDgp0oAeqlKAB6rSgC4rEoAUq5KAOyvSgCQsUoAKrNKAMS0SgBotkoAArhKAJy5SgA2u0oA0LxKAHS+SgAOwEoAqMFKAELDSgDmxEoAgMZKABrISgC+yUoAWMtKAPLMSgCMzkoAMNBKAMrRSgBk00oA/tRKAJjWSgA82EoA1tlKAHDbSgAU3UoArt5KAEjgSgDi4UoAhuNKACDlSgC65koAVOhKAO7pSgCS60oALO1KAMbuSgBq8EoABPJKAJ7zSgA49UoA3PZKAHb4SgAQ+koAqvtKAE79SgDo/koAggBLABwCSwDAA0sAWgVLAPQGSwCOCEsAKApLAMwLSwBmDUsAAA9LAKQQSwA+EksA2BNLAHIVSwAWF0sAsBhLAEoaSwDkG0sAfh1LACIfSwC8IEsAViJLAPojSwCUJUsALidLAMgoSwBsKksABixLAKAtSwA6L0sA1DBLAHgySwASNEsArDVLAFA3SwDqOEsAhDpLAB48SwDCPUsAXD9LAPZASwCQQksAKkRLAM5FSwBoR0sAAklLAKZKSwBATEsA2k1LAHRPSwAYUUsAslJLAExUSwDmVUsAgFdLACRZSwC+WksAWFxLAPJdSwCWX0sAMGFLAMpiSwBuZEsACGZLAKJnSwA8aUsA4GpLAHpsSwAUbksArm9LAEhxSwDscksAhnRLACB2SwDEd0sAXnlLAPh6SwCSfEsANn5LANB/SwBqgUsABINLAJ6ESwBChksA3IdLAHaJSwAai0sAtIxLAE6OSwDoj0sAjJFLACaTSwDAlEsAWpZLAPSXSwCYmUsAMptLAMycSwBwnksACqBLAKShSwA+o0sA4qRLAHymSwAWqEsAsKlLAEqrSwDurEsAiK5LACKwSwDGsUsAYLNLAPq0SwCUtksAOLhLANK5SwBsu0sABr1LAKC+SwBEwEsA3sFLAHjDSwASxUsAtsZLAFDISwDqyUsAjstLACjNSwDCzksAXNBLAADSSwCa00sANNVLAM7WSwBo2EsADNpLAKbbSwBA3UsA5N5LAH7gSwAY4ksAsuNLAFblSwDw5ksAiuhLACTqSwDI60sAYu1LAPzuSwCW8EsAMPJLANTzSwBu9UsACPdLAKz4SwBG+ksA4PtLAHr9SwAe/0sAuABMAFICTADsA0wAhgVMACoHTADECEwAXgpMAAIMTACcDUwANg9MANAQTAB0EkwADhRMAKgVTABCF0wA3BhMAIAaTAAaHEwAtB1MAE4fTADyIEwAjCJMACYkTADKJUwAZCdMAP4oTACYKkwAPCxMANYtTABwL0wACjFMAKQyTABINEwA4jVMAHw3TAAgOUwAujpMAFQ8TADuPUwAiD9MACxBTADGQkwAYERMAARGTACeR0wAOElMANJKTAB2TEwAEE5MAKpPTABEUUwA3lJMAIJUTAAcVkwAtldMAFpZTAD0WkwAjlxMACheTADCX0wAZmFMAABjTACaZEwAPmZMANhnTAByaUwADGtMALBsTABKbkwA5G9MAH5xTAAYc0wAvHRMAFZ2TADwd0wAlHlMAC57TADIfEwAYn5MAAaATACggUwAOoNMANSETABuhkwAEohMAKyJTABGi0wA6oxMAISOTAAekEwAuJFMAFyTTAD2lEwAkJZMACqYTADEmUwAaJtMAAKdTACcnkwANqBMANqhTAB0o0wADqVMALKmTABMqEwA5qlMAICrTAAkrUwAvq5MAFiwTADysUwAjLNMADC1TADKtkwAZLhMAAi6TACiu0wAPL1MANa+TAB6wEwAFMJMAK7DTABIxUwA4sZMAIbITAAgykwAustMAF7NTAD4zkwAktBMACzSTADQ00wAatVMAATXTACe2EwAONpMANzbTAB23UwAEN9MALTgTABO4kwA6ONMAILlTAAm50wAwOhMAFrqTAD060wAju1MADLvTADM8EwAZvJMAAr0TACk9UwAPvdMANj4TABy+kwAFvxMALD9TABK/0wA5ABNAIgCTQAiBE0AvAVNAGAHTQD6CE0AlApNAC4MTQDSDU0AbA9NAAYRTQCgEk0AOhRNAN4VTQB4F00AEhlNALYaTQBQHE0A6h1NAIQfTQAoIU0AwiJNAFwkTQD2JU0AkCdNADQpTQDOKk0AaCxNAAwuTQCmL00AQDFNANoyTQB+NE0AGDZNALI3TQBMOU0A5jpNAIo8TQAkPk0Avj9NAFhBTQD8Qk0AlkRNADBGTQDUR00AbklNAAhLTQCiTE0ARk5NAOBPTQB6UU0AFFNNAK5UTQBSVk0A7FdNAIZZTQAqW00AxFxNAF5eTQD4X00AnGFNADZjTQDQZE0AamZNAARoTQCoaU0AQmtNANxsTQB2bk0AGnBNALRxTQBOc00A8nRNAIx2TQAmeE0AwHlNAFp7TQD+fE0AmH5NADKATQDMgU0AcINNAAqFTQCkhk0ASIhNAOKJTQB8i00AFo1NALqOTQBUkE0A7pFNAIiTTQAilU0AxpZNAGCYTQD6mU0AnptNADidTQDSnk0AbKBNABCiTQCqo00ARKVNAN6mTQCCqE0AHKpNALarTQBQrU0A9K5NAI6wTQAosk0AwrNNAGa1TQAAt00AmrhNADS6TQDYu00Acr1NAAy/TQCmwE0ASsJNAOTDTQB+xU0AGMdNALzITQBWyk0A8MtNAIrNTQAuz00AyNBNAGLSTQD8000AltVNADrXTQDU2E0AbtpNABLcTQCs3U0ARt9NAODgTQCE4k0AHuRNALjlTQBS500A7OhNAJDqTQAq7E0AxO1NAF7vTQAC8U0AnPJNADb0TQDa9U0AdPdNAA75TQCo+k0ATPxNAOb9TQCA/00AGgFOALQCTgBYBE4A8gVOAIwHTgAwCU4AygpOAGQMTgD+DU4Aog9OADwRTgDWEk4AcBROAAoWTgCuF04ASBlOAOIaTgCGHE4AIB5OALofTgBUIU4A+CJOAJIkTgAsJk4AxidOAGApTgAEK04AnixOADguTgDcL04AdjFOABAzTgCqNE4ARDZOAOg3TgCCOU4AHDtOAMA8TgBaPk4A9D9OAI5BTgAoQ04AzEROAGZGTgAASE4AmklOAD5LTgDYTE4Ack5OABZQTgCwUU4ASlNOAORUTgB+Vk4AIlhOALxZTgBWW04A8FxOAJReTgAuYE4AyGFOAGxjTgAGZU4AoGZOADpoTgDeaU4AeGtOABJtTgCsbk4ARnBOAOpxTgCEc04AHnVOAMJ2TgBceE4A9nlOAJB7TgA0fU4Azn5OAGiATgACgk4AnINOAECFTgDahk4AdIhOAA6KTgCyi04ATI1OAOaOTgCKkE4AJJJOAL6TTgBYlU4A/JZOAJaYTgAwmk4AyptOAGSdTgAIn04AoqBOADyiTgDWo04AeqVOABSnTgCuqE4AUqpOAOyrTgCGrU4AIK9OAMSwTgBesk4A+LNOAJK1TgAst04A0LhOAGq6TgAEvE4Anr1OAEK/TgDcwE4AdsJOABrETgC0xU4ATsdOAOjITgCMyk4AJsxOAMDNTgBaz04A9NBOAJjSTgAy1E4AzNVOAGbXTgAK2U4ApNpOAD7cTgDi3U4AfN9OABbhTgCw4k4AVOROAO7lTgCI504AIulOALzqTgBg7E4A+u1OAJTvTgAu8U4A0vJOAGz0TgAG9k4AqvdOAET5TgDe+k4AePxOABz+TgC2/04AUAFPAOoCTwCEBE8AKAZPAMIHTwBcCU8A9gpPAJoMTwA0Dk8Azg9PAHIRTwAME08AphRPAEAWTwDaF08AfhlPABgbTwCyHE8AVh5PAPAfTwCKIU8AJCNPAMgkTwBiJk8A/CdPAJYpTwAwK08A1CxPAG4uTwAIME8AojFPAEYzTwDgNE8AejZPAB44TwC4OU8AUjtPAOw8TwCQPk8AKkBPAMRBTwBeQ08A+ERPAJxGTwA2SE8A0ElPAGpLTwAOTU8AqE5PAEJQTwDmUU8AgFNPABpVTwC0Vk8AWFhPAPJZTwCMW08AJl1PAMBeTwBkYE8A/mFPAJhjTwAyZU8A1mZPAHBoTwAKak8ArmtPAEhtTwDibk8AfHBPACByTwC6c08AVHVPAO52TwCSeE8ALHpPANB7TwBqfU8ADn9PAKiATwBCgk8A3INPAICFTwAah08AvohPAGyKTwAGjE8Aqo1PAESPTwDekE8AeJJPAByUTwDAlU8AWpdPAP6YTwCYmk8AMpxPAMydTwBwn08ACqFPAKSiTwA+pE8A2KVPAHynTwAWqU8AsKpPAFSsTwDurU8AiK9PACKxTwDGsk8AYLRPAPq1TwCUt08ALrlPANK6TwBsvE8ABr5PAKq/TwBEwU8A3sJPAHjETwAcxk8AtsdPAFDJTwDqyk8AhMxPACjOTwDCz08AXNFPAPbSTwCa1E8ANNZPAM7XTwBy2U8ADNtPAKbcTwBA3k8A2t9PAH7hTwAY408AsuRPAEzmTwDw508AiulPACTrTwDI7E8AYu5PAPzvTwCW8U8AOvNPANT0TwBu9k8ACPhPAKL5TwBG+08A4PxPAHr+TwAeAFAAuAFQAFIDUADsBFAAhgZQACoIUADECVAAXgtQAAINUACcDlAANhBQANARUAB0E1AADhVQAKgWUABCGFAA3BlQAIAbUAAaHVAAtB5QAFggUADyIVAAjCNQACYlUADKJlAAZChQAP4pUACYK1AAMi1QANYuUABwMFAACjJQAK4zUABINVAA4jZQAHw4UAAgOlAAujtQAFQ9UADuPlAAiEBQACxCUADGQ1AAYEVQAARHUACeSFAAOEpQANJLUAB2TVAAEE9QAKpQUABEUlAA3lNQAIJVUAAcV1AAtlhQAFpaUAD0W1AAjl1QAChfUADMYFAAZmJQAABkUACaZVAANGdQANhoUAByalAADGxQALBtUABKb1AA5HBQAH5yUAAidFAAvHVQAFZ3UADweFAAinpQAC58UADIfVAAYn9QAAaBUACgglAAOoRQANSFUAB4h1AAEolQAKyKUABGjFAA4I1QAISPUAAekVAAuJJQAFKUUAD2lVAAkJdQACqZUADEmlAAaJxQAAKeUACcn1AAQKFQANqiUAB0pFAADqZQALKnUABMqVAA5qpQAICsUAAarlAAvq9QAFixUADyslAAjLRQADC2UADKt1AAZLlQAAi7UACivFAAPL5QANa/UAB6wVAAFMNQAK7EUABIxlAA4sdQAIbJUAAgy1AAusxQAF7OUAD4z1AAktFQACzTUADQ1FAAatZQAATYUACe2VAAONtQANzcUAB23lAAEOBQAKrhUABO41AA6ORQAILmUAAm6FAAwOlQAFrrUAD07FAAju5QADLwUADM8VAAZvNQAAD1UACk9lAAPvhQANj5UAB8+1AAFv1QALD+UABKAFEA5AFRAIgDUQAiBVEAvAZRAGAIUQD6CVEAlAtRAC4NUQDSDlEAbBBRAAYSUQCgE1EAOhVRAN4WUQB4GFEAEhpRALYbUQBQHVEA6h5RAIQgUQAoIlEAwiNRAFwlUQD2JlEAkChRADQqUQDOK1EAaC1RAAwvUQCmMFEAQDJRANozUQB+NVEAGDdRALI4UQBMOlEA5jtRAIo9UQAkP1EAvkBRAGJCUQD8Q1EAlkVRADBHUQDUSFEAbkpRAAhMUQCiTVEARk9RAOBQUQB6UlEAFFRRALhVUQBSV1EA7FhRAIZaUQAqXFEAxF1RAF5fUQD4YFEAnGJRADZkUQDQZVEAamdRAA5pUQCoalEAQmxRANxtUQB2b1EAGnFRALRyUQBOdFEA6HVRAIx3UQAmeVEAwHpRAGR8UQD+fVEAmH9RADKBUQDWglEAcIRRAAqGUQCkh1EAPolRAOKKUQB8jFEAFo5RALqPUQBUkVEA7pJRAIiUUQAsllEAxpdRAGCZUQD6mlEAlJxRADieUQDSn1EAbKFRABCjUQCqpFEARKZRAN6nUQCCqVEAHKtRALasUQBQrlEA6q9RAI6xUQAos1EAwrRRAGa2UQAAuFEAmrlRADS7UQDYvFEAcr5RAAzAUQCmwVEAQMNRAOTEUQB+xlEAGMhRALzJUQBWy1EA8MxRAIrOUQAu0FEAyNFRAGLTUQAG1VEAqtZRAETYUQDe2VEAeNtRABzdUQC23lEAUOBRAPThUQCO41EAKOVRAMLmUQBc6FEAAOpRAJrrUQA07VEAzu5RAHLwUQAM8lEApvNRAEr1UQDk9lEAfvhRABj6UQCy+1EAVv1RAPD+UQCKAFIAJAJSAMgDUgBiBVIA/AZSAKAIUgA6ClIA1AtSAG4NUgASD1IArBBSAEYSUgDgE1IAehVSAB4XUgC4GFIAUhpSAPYbUgCQHVIAKh9SAMQgUgBoIlIAAiRSAJwlUgA2J1IA0ChSAHQqUgAOLFIAqC1SAEwvUgDmMFIAgDJSABo0UgC+NVIAWDdSAPI4UgCMOlIAJjxSAMo9UgBkP1IA/kBSAKJCUgA8RFIA1kVSAHBHUgAKSVIArkpSAEhMUgDiTVIAfE9SACBRUgC6UlIAVFRSAPhVUgCSV1IALFlSAMZaUgBqXFIABF5SAJ5fUgA4YVIA0mJSAHZkUgAQZlIAqmdSAE5pUgDoalIAgmxSABxuUgDAb1IAWnFSAPRyUgCOdFIAKHZSAMx3UgBmeVIAAHtSAJp8UgA+flIA2H9SAHKBUgAWg1IAsIRSAEqGUgDkh1IAfolSACKLUgC8jFIAVo5SAPCPUgCUkVIALpNSAMiUUgBsllIABphSAKCZUgA6m1IA1JxSAHieUgASoFIArKFSAEajUgDqpFIAhKZSAB6oUgDCqVIAXKtSAPasUgCQrlIAKrBSAM6xUgBos1IAArVSAJy2UgBAuFIA2rlSAHS7UgAYvVIAsr5SAEzAUgDmwVIAgMNSACTFUgC+xlIAWMhSAPLJUgCWy1IAMM1SAMrOUgBu0FIACNJSAKLTUgA81VIA4NZSAHrYUgAU2lIArttSAEjdUgDs3lIAhuBSACDiUgC641IAXuVSAPjmUgCS6FIANupSANDrUgBq7VIABO9SAJ7wUgBC8lIA3PNSAHb1UgAQ91IAtPhSAE76UgDo+1IAjP1SACb/UgDAAFMAWgJTAP4DUwCYBVMAMgdTAMwIUwBwClMACgxTAKQNUwA+D1MA2BBTAHwSUwAWFFMAsBVTAEoXUwDuGFMAiBpTACIcUwC8HVMAYB9TAPogUwCUIlMALiRTANIlUwBsJ1MABilTAKAqUwBELFMA3i1TAHgvUwASMVMAtjJTAFA0UwDqNVMAjjdTACg5UwDCOlMAXDxTAPY9UwCaP1MANEFTAM5CUwBoRFMADEZTAKZHUwBASVMA5EpTAH5MUwAYTlMAsk9TAExRUwDwUlMAilRTACRWUwC+V1MAYllTAPxaUwCWXFMAOl5TANRfUwBuYVMACGNTAKxkUwBGZlMA4GdTAHppUwAUa1MAuGxTAFJuUwDsb1MAhnFTACpzUwDEdFMAXnZTAAJ4UwCceVMANntTANB8UwBqflMADoBTAKiBUwBCg1MA3IRTAICGUwAaiFMAtIlTAE6LUwDyjFMAjI5TACaQUwDKkVMAZJNTAP6UUwCYllMAMphTANaZUwBwm1MACp1TAKSeUwBIoFMA4qFTAHyjUwAWpVMAuqZTAFSoUwDuqVMAiKtTACytUwDGrlMAYLBTAASyUwCes1MAOLVTANK2UwBsuFMAELpTAKq7UwBEvVMA3r5TAILAUwAcwlMAtsNTAFrFUwD0xlMAjshTACjKUwDMy1MAZs1TAADPUwCa0FMANNJTANjTUwBy1VMADNdTAKbYUwBK2lMA5NtTAH7dUwAi31MAvOBTAFbiUwDw41MAiuVTAC7nUwDI6FMAYupTAPzrUwCg7VMAOu9TANTwUwB48lMAEvRTAKz1UwBG91MA6vhTAIT6UwAe/FMAuP1TAFL/UwD2AFQAkAJUACoEVADEBVQAaAdUAAIJVACcClQAQAxUANoNVAB0D1QADhFUAKgSVABMFFQA5hVUAIAXVAAaGVQAvhpUAFgcVADyHVQAlh9UADAhVADKIlQAZCRUAP4lVACiJ1QAPClUANYqVABwLFQAFC5UAK4vVABIMVQA7DJUAIY0VAAgNlQAujdUAF45VAD4OlQAkjxUACw+VADQP1QAakFUAARDVACeRFQAOEZUANxHVAB2SVQAEEtUAKpMVABOTlQA6E9UAIJRVAAmU1QAwFRUAFpWVAD0V1QAmFlUADJbVADMXFQAZl5UAABgVACkYVQAPmNUANhkVAByZlQAFmhUALBpVABKa1QA7mxUAIhuVAAicFQAvHFUAFZzVAD6dFQAlHZUAC54VADIeVQAbHtUAAZ9VACgflQARIBUAN6BVAB4g1QAEoVUAKyGVABQiFQA6olUAISLVAAejVQAwo5UAFyQVAD2kVQAmpNUADSVVADOllQAaJhUAAKaVACmm1QAQJ1UANqeVAB0oFQAGKJUALKjVABMpVQA8KZUAIqoVAAkqlQAvqtUAFitVAD8rlQAlrBUADCyVADKs1QAbrVUAAi3VACiuFQARrpUAOC7VAB6vVQAFL9UALjAVABSwlQA7MNUAIbFVAAgx1QAxMhUAF7KVAD4y1QAks1UADbPVADQ0FQAatJUAA7UVACo1VQAQtdUANzYVAB22lQAGtxUALTdVABO31QA6OBUAIziVAAm5FQAwOVUAGTnVAD+6FQAmOpUADLsVADW7VQAcO9UAArxVACk8lQASPRUAOL1VAB891QAFvlUALr6VABU/FQA7v1UAIj/VAAiAVUAxgJVAGAEVQD6BVUAngdVADgJVQDSClUAbAxVAAYOVQCqD1UARBFVAN4SVQCCFFUAHBZVALYXVQBQGVUA6hpVAI4cVQAoHlUAwh9VAFwhVQAAI1UAmiRVADQmVQDYJ1UAcilVAAwrVQCmLFUASi5VAOQvVQB+MVUAGDNVALI0VQBWNlUA8DdVAIo5VQAkO1UAyDxVAGI+VQD8P1UAoEFVADpDVQDURFUAbkZVAAhIVQCsSVUARktVAOBMVQB6TlUAHlBVALhRVQBSU1UA9lRVAJBWVQAqWFUAxFlVAF5bVQACXVUAnF5VADZgVQDQYVUAdGNVAA5lVQCoZlUATGhVAOZpVQCAa1UAGm1VAL5uVQBYcFUA8nFVAIxzVQAmdVUAynZVAGR4VQD+eVUAontVADx9VQDWflUAcIBVAAqCVQCug1UASIVVAOKGVQCGiFUAIIpVALqLVQBUjVUA+I5VAJKQVQAsklUAxpNVAGCVVQAEl1UAnphVADiaVQDSm1UAdp1VABCfVQCqoFUARKJVAOijVQCCpVUAHKdVAMCoVQBaqlUA9KtVAI6tVQAor1UAzLBVAGayVQAAtFUAmrVVAD63VQDYuFUAcrpVABa8VQCwvVUASr9VAOTAVQB+wlUAIsRVALzFVQBWx1UA8MhVAJTKVQAuzFUAyM1VAGzPVQAG0VUAoNJVADrUVQDU1VUAeNdVABLZVQCs2lUARtxVAOrdVQCE31UAHuFVAMLiVQBc5FUA9uVVAJDnVQAq6VUAzupVAGjsVQAC7lUAnO9VAEDxVQDa8lUAdPRVABj2VQCy91UATPlVAOb6VQCA/FUAJP5VAL7/VQBYAVYA8gJWAJYEVgAwBlYAygdWAGQJVgAIC1YAogxWADwOVgDWD1YAehFWABQTVgCuFFYAUhZWAOwXVgCGGVYAIBtWALocVgBeHlYA+B9WAJIhVgA2I1YA0CRWAGomVgAEKFYAnilWAEIrVgDcLFYAdi5WABAwVgC0MVYATjNWAOg0VgCMNlYAJjhWAMA5VgBaO1YA9DxWAJg+VgAyQFYAzEFWAGZDVgAKRVYApEZWAD5IVgDiSVYAfEtWABZNVgCwTlYASlBWAO5RVgCIU1YAIlVWALxWVgBgWFYA+llWAJRbVgA4XVYA0l5WAGxgVgAGYlYAoGNWAERlVgDeZlYAeGhWABJqVgC2a1YAUG1WAOpuVgCOcFYAKHJWAMJzVgBcdVYA9nZWAJp4VgA0elYAzntWAGh9VgAMf1YApoBWAECCVgDkg1YAfoVWABiHVgCyiFYATIpWAPCLVgCKjVYAJI9WAL6QVgBiklYA/JNWAJaVVgA6l1YA1JhWAG6aVgAInFYAop1WAEafVgDgoFYAeqJWAB6kVgC4pVYAUqdWAOyoVgCGqlYAKqxWAMStVgBer1YA+LBWAJyyVgA2tFYA0LVWAHS3VgAOuVYAqLpWAEK8VgDcvVYAir9WACTBVgDIwlYAYsRWAPzFVgCWx1YAOslWANTKVgBuzFYACM5WAKzPVgBG0VYA4NJWAHrUVgAU1lYAuNdWAFLZVgDs2lYAkNxWACreVgDE31YAXuFWAPjiVgCc5FYANuZWANDnVgBq6VYADutWAKjsVgBC7lYA5u9WAIDxVgAa81YAtPRWAE72VgDy91YAjPlWACb7VgDA/FYAZP5WAP7/VgCYAVcAMgNXANYEVwBwBlcACghXAK4JVwBIC1cA4gxXAHwOVwAWEFcAuhFXAFQTVwDuFFcAiBZXACwYVwDGGVcAYBtXAPocVwCeHlcAOCBXANIhVwB2I1cAECVXAKomVwBEKFcA3ilXAIIrVwAcLVcAti5XAFowVwD0MVcAjjNXACg1VwDCNlcAZjhXAAA6VwCaO1cAND1XANg+VwByQFcADEJXAKZDVwBKRVcA5EZXAH5IVwAYSlcAvEtXAFZNVwDwTlcAilBXAC5SVwDIU1cAYlVXAAZXVwCgWFcAOlpXANRbVwBuXVcAEl9XAKxgVwBGYlcA4GNXAIRlVwAeZ1cAuGhXAFJqVwD2a1cAkG1XACpvVwDOcFcAaHJXAAJ0VwCcdVcANndXANp4VwB0elcADnxXAKh9VwBMf1cA5oBXAICCVwAkhFcAvoVXAFiHVwDyiFcAjIpXADCMVwDKjVcAZI9XAP6QVwCiklcAPJRXANaVVwBwl1cAFJlXAK6aVwBInFcA4p1XAIafVwAgoVcAuqJXAFSkVwD4pVcAkqdXACypVwDGqlcAaqxXAASuVwCer1cAQrFXANyyVwB2tFcAELZXAKq3VwBOuVcA6LpXAIK8VwAcvlcAwL9XAFrBVwD0wlcAmMRXADLGVwDMx1cAZslXAADLVwCkzFcAPs5XANjPVwBy0VcADNNXALDUVwBK1lcA7tdXAIjZVwAi21cAvNxXAGDeVwD631cAlOFXAC7jVwDI5FcAbOZXAAboVwCg6VcAOutXAN7sVwB47lcAEvBXALbxVwBQ81cA6vRXAIT2VwAe+FcAwvlXAFz7VwD2/FcAkP5XADQAWADOAVgAaANYAAIFWACmBlgAQAhYANoJWAB+C1gAGA1YALIOWABMEFgA5hFYAIoTWAAkFVgAvhZYAFgYWAD8GVgAlhtYADAdWADKHlgAbiBYAAgiWACiI1gARiVYAOAmWAB6KFgAFCpYAK4rWABSLVgA7C5YAIYwWAAgMlgAujNYAF41WAD4NlgAnDhYADY6WADQO1gAaj1YAAQ/WACoQFgAQkJYANxDWAB2RVgAGkdYALRIWABOSlgA6EtYAIxNWAAmT1gAwFBYAGRSWAD+U1gAmFVYADJXWADMWFgAcFpYAApcWACkXVgAPl9YAOJgWAB8YlgAFmRYALBlWABUZ1gA7mhYAIhqWAAsbFgAxm1YAGBvWAD6cFgAlHJYADh0WADSdVgAbHdYABB5WACqelgARHxYAN59WAB4f1gAHIFYALaCWABQhFgA6oVYAI6HWAAoiVgAwopYAHCMWAAKjlgApI9YAEiRWADiklgAfJRYABaWWACwl1gAVJlYAO6aWACInFgALJ5YAMafWABgoVgA+qJYAJ6kWAA4plgA0qdYAGypWAAGq1gAoKxYAESuWADer1gAeLFYAByzWAC2tFgAULZYAPS3WACOuVgAKLtYAMK8WABcvlgAAMBYAJrBWAA0w1gAzsRYAHLGWAAMyFgApslYAErLWADkzFgAfs5YABjQWACy0VgAVtNYAPDUWACK1lgAJNhYAMjZWABi21gA/NxYAKDeWAA64FgA1OFYAG7jWAAI5VgArOZYAEboWADg6VgAeutYAB7tWAC47lgAUvBYAOzxWACQ81gAKvVYAMT2WABe+FgAAvpYAJz7WAA2/VgA0P5YAHQAWQAOAlkAqANZAEIFWQDmBlkAgAhZABoKWQC+C1kAWA1ZAPIOWQCMEFkAJhJZAMoTWQBkFVkA/hZZAJgYWQA8GlkA1htZAHAdWQAKH1kAriBZAEgiWQDiI1kAfCVZACAnWQC6KFkAVCpZAO4rWQCSLVkALC9ZAMYwWQBqMlkABDRZAJ41WQA4N1kA0jhZAHY6WQAQPFkAqj1ZAEQ/WQDeQFkAgkJZABxEWQDARVkAWkdZAPRIWQCOSlkAKExZAMxNWQBmT1kAAFFZAJpSWQA+VFkA2FVZAHJXWQAMWVkAsFpZAEpcWQDkXVkAiF9ZACJhWQC8YlkAVmRZAPBlWQCUZ1kALmlZAMhqWQBibFkABm5ZAKBvWQA6cVkA3nJZAHh0WQASdlkArHdZAEZ5WQDqelkAhHxZAB5+WQC4f1kAXIFZAPaCWQCQhFkANIZZAM6HWQBoiVkAAotZAJyMWQBAjlkA2o9ZAHSRWQAYk1kAspRZAEyWWQDml1kAgJlZACSbWQC+nFkAWJ5ZAPKfWQCMoVkAMKNZAMqkWQBkplkACKhZAKKpWQA8q1kA4KxZAHquWQAUsFkArrFZAEizWQDstFkAhrZZACC4WQC6uVkAXrtZAPi8WQCSvlkANsBZANDBWQBqw1kABMVZAJ7GWQBCyFkA3MlZAHbLWQAQzVkAqs5ZAE7QWQDo0VkAjNNZACbVWQDA1lkAWthZAPTZWQCY21kAMt1ZAMzeWQBm4FkACuJZAKTjWQA+5VkA4uZZAHzoWQAW6lkAsOtZAErtWQDu7lkAiPBZACLyWQC881kAVvVZAPr2WQCU+FkAOPpZANL7WQBs/VkABv9ZAKAAWgBEAloA3gNaAHgFWgASB1oAtghaAFAKWgDqC1oAjg1aACgPWgDCEFoAXBJaAPYTWgCaFVoANBdaAM4YWgBoGloADBxaAKYdWgBAH1oA5CBaAH4iWgAYJFoAsiVaAEwnWgDwKFoAiipaACQsWgC+LVoAWC9aAPwwWgCWMloAOjRaANQ1WgBuN1oACDlaAKI6WgBGPFoA4D1aAHo/WgAUQVoAuEJaAFJEWgDsRVoAhkdaACpJWgDESloAXkxaAAJOWgCcT1oANlFaANBSWgBqVFoADlZaAKhXWgBCWVoA3FpaAIBcWgAaXloAtF9aAE5hWgDyYloAjGRaACZmWgDAZ1oAZGlaAP5qWgCYbFoAPG5aANZvWgBwcVoACnNaAK50WgBIdloA4ndaAHx5WgAge1oAsHxaAFR+WgDuf1oAiIFaACyDWgDGhFoAYIZaAPqHWgCeiVoAOItaANKMWgBsjloAEJBaAKqRWgBEk1oA3pRaAIKWWgAcmFoAtplaAFqbWgD0nFoAjp5aACigWgDCoVoAZqNaAAClWgCaploANKhaAM6pWgByq1oADK1aALCuWgBKsFoA5LFaAH6zWgAYtVoAvLZaAFa4WgDwuVoAirtaAC69WgDIvloAYsBaAPzBWgCgw1oAOsVaANTGWgB4yFoAEspaAKzLWgBGzVoA4M5aAITQWgAe0loAwtNaAFLVWgD21loAkNhaACraWgDE21oAaN1aAALfWgCc4FoANuJaANrjWgB05VoADudaALLoWgBM6loA5utaAIDtWgAa71oAvvBaAFjyWgDy81oAlvVaADD3WgDK+FoAZPpaAP77WgCi/VoAPP9aANYAWwBwAlsACgRbAK4FWwBIB1sA7AhbAIYKWwAgDFsAug1bAFQPWwD4EFsAkhJbACwUWwDGFVsAahdbAAQZWwCeGlsAOBxbANwdWwB2H1sAECFbALQiWwBOJFsA6CVbAIInWwAcKVsAwCpbAFosWwD0LVsAji9bADIxWwDMMlsAZjRbAAo2WwCkN1sAPjlbANg6WwByPFsAFj5bALA/WwBKQVsA5EJbAIhEWwAiRlsAvEdbAFZJWwD6SlsAlExbAC5OWwDST1sAbFFbAAZTWwCgVFsAOlZbAN5XWwB4WVsAEltbAKxcWwBGXlsA6l9bAIRhWwAoY1sAwmRbAFxmWwD2Z1sAkGlbADRrWwDObFsAaG5bAAJwWwCmcVsAQHNbANp0WwB+dlsAGHhbALJ5WwBMe1sA5nxbAIp+WwAkgFsAvoFbAFiDWwD8hFsAloZbADCIWwDKiVsAbotbAAiNWwCijlsARpBbAOCRWwB6k1sAFJVbAK6WWwBSmFsA7JlbAIabWwAgnVsAup5bAF6gWwD4oVsAkqNbADalWwDQplsAaqhbAASqWwCoq1sAQq1bANyuWwB2sFsAGrJbALSzWwBOtVsA6LZbAIy4WwAmulsAwLtbAGS9WwD+vlsAmMBbADLCWwDMw1sAcMVbAArHWwCkyFsAPspbANjLWwB8zVsAFs9bALrQWwBU0lsA7tNbAIjVWwAi11sAxthbAGDaWwD621sAlN1bADjfWwDS4FsAbOJbAAbkWwCq5VsAROdbAN7oWwCC6lsAHOxbALbtWwBQ71sA6vBbAI7yWwAo9FsAwvVbAFz3WwAA+VsAmvpbADT8WwDO/VsAcv9bAAwBXACmAlwASgRcAOQFXAB+B1wAGAlcALIKXABWDFwA8A1cAIoPXAAkEVwAvhJcAGIUXAD8FVwAoBdcADoZXADUGlwAbhxcAAgeXACsH1wARiFcAOAiXAB6JFwAHiZcALgnXABSKVwA7CpcAJAsXAAqLlwAxC9cAF4xXAACM1wAnDRcADY2XADQN1wAdDlcAA47XACoPFwAQj5cAOY/XACAQVwAGkNcAL5EXABYRlwA8kdcAIxJXAAmS1wAykxcAGROXAD+T1wAolFcADxTXADWVFwAcFZcAApYXACuWVwASFtcAOJcXAB8XlwAIGBcALphXABUY1wA7mRcAJJmXAAsaFwAxmlcAGprXAAEbVwAnm5cADhwXADScVwAdnNcABB1XACqdlwARHhcAN55XACCe1wAHH1cAMB+XABagFwA9IFcAI6DXAAohVwAzIZcAGaIXAAAilwAmotcADSNXADYjlwAcpBcAAySXACwk1wASpVcAOSWXAB+mFwAIppcALybXABWnVwA8J5cAIqgXAAuolwAyKNcAGKlXAAGp1wAoKhcADqqXADUq1wAeK1cABKvXACssFwARrJcAOqzXACEtVwAHrdcALi4XABculwA9rtcAJC9XAAqv1wAzsBcAGjCXAACxFwAnMVcAEDHXADayFwAdMpcABjMXACyzVwATM9cAObQXACA0lwAJNRcAL7VXABY11wA8thcAIzaXAAw3FwAyt1cAGTfXAAI4VwAouJcADzkXADg5VwAeudcABTpXACu6lwASOxcAOztXACG71wAIPFcALryXABU9FwA+PVcAJL3XAAs+VwA0PpcAGr8XAAE/lwAqP9cAEIBXQDcAl0AdgRdABAGXQC0B10ATgldAOgKXQCCDF0AHA5dAMAPXQBaEV0A9BJdAJgUXQAyFl0AzBddAGYZXQAKG10ApBxdAD4eXQDYH10AfCFdABYjXQCwJF0ASiZdAOQnXQCIKV0AIitdALwsXQBgLl0A+i9dAJQxXQA4M10A0jRdAGw2XQAGOF0AoDldAEQ7XQDePF0AeD5dABJAXQC2QV0AUENdAOpEXQCERl0AKEhdAMJJXQBcS10AAE1dAJpOXQA0UF0AzlFdAGhTXQAMVV0AplZdAEBYXQDaWV0AdFtdABhdXQCyXl0ATGBdAPBhXQCKY10AJGVdAMhmXQBiaF0A/GldAJZrXQAwbV0A1G5dAG5wXQAIcl0ArHNdAEZ1XQDgdl0AenhdABR6XQC4e10AUn1dAOx+XQCGgF0AKoJdAMSDXQBehV0A+IZdAJyIXQA2il0A0ItdAHSNXQAOj10AqJBdAEKSXQDck10AgJVdABqXXQC0mF0ATppdAOibXQCMnV0AJp9dAMCgXQBkol0A/qNdAJilXQA8p10A1qhdAHCqXQAKrF0ApK1dAEivXQDisF0AfLJdABa0XQCwtV0AVLddAO64XQCIul0ALLxdAMa9XQBgv10ABMFdAJ7CXQA4xF0A0sVdAGzHXQAQyV0AqspdAETMXQDezV0AeM9dABzRXQC20l0AUNRdAPTVXQCO110AKNldAMzaXQBm3F0AAN5dAJrfXQA04V0A2OJdAHLkXQAM5l0ApuddAEDpXQDk6l0AfuxdABjuXQC8710AVvFdAPDyXQCU9F0ALvZdAMj3XQBi+V0A/PpdAJb8XQA6/l0A1P9dAG4BXgAIA14ArAReAEYGXgDgB14AegleAB4LXgDCDF4AZg5eAAAQXgCaEV4ANBNeANgUXgByFl4AFhheALoZXgAA</prop>
				<prop name="Temps">REFSWgAAZ9MCAIBnzv/sUbgehes9QP97FK5H4fo9QP+PwvUoXE8/QP1c/vGcQECkcD3fCtejQUDw8VGY70JA4Xr38IFDQO1xEAFwRPXzWkVAvcMAAI9CRkDp8mB3R0ApBgFISED48L96FC5JQPY4AMJ7FUo9AwBLQB8YAN+43ktAZm4BxkzuRQOoTUAoAT3KTu79869PQH8BCkdQvvXzulBAzcyfACxtUf3zn1ElAxBSDQNbg1IdAxFTtQRTVQNv9VNASB4BZ1QVA2vYVEUEVX0DulX183sqVlUDtVZAMwYRbyNXQFLw8ZFXZQPb/ldtA2ZYZQPOWHdAmpkvEClZQPfxt3pEWX0DGlk1A+K7WEBnAR6lWDUTZNZUFCRYPQPwHBTWV7adA8xX9fPKVxUDyACEF34fkB+iEW4DvB/GFTYSicTcHzYCwvQf/hUOEsGFVz0DwBwvLi84IycCvSBML14vcC+CKe7yu5QvniUQji/AL9IpLhK55CfeLfYvAOAvIj8UP0Y/WD9qP3w/jj8EMDPWArecP6Y9rj3OP6g/ALo/9D/ePzhPKk8UTxZPUE8AQk+MT65PwE9yT8xP9k8IXwDyTyxf5k+QT0pfZF9+X5BfAJpPrF92X7hf+l/kXx5vEG8AOm9Ub05veG9ib5Rvhm/AbwCqb9Rv5m/gXwJ/HH8+f1B/ACJ/LH8mf2B/qn+8f55vmH8A4n8Ej3Z/EI8qj0yPPo9wjwBaj2SPho+Yj7qPrI9ej/CPAAKfFJ8unxifSp9kn86PeJ8Aip+Un5afyJ/qj/yf5p8QrwAiryyvPq9IrwKvXK+er3CvAJKv1K++n8Cvyq8Mvx6/KL8A6q9kv16/UL+Cv6y/vr+IvwCav+S/nr8YzyrPDM8+z1DPAPK/fM+Oz6DPMs+0z/a/2M8A4s8E3xbfIN8y30zfVt/wzwCC36Tfbt9g38Lf1N+m3/jfANrfNO8G7xDvQu9s70bvYO8Aku+s79bvuO/K7wz/du8o/wD67xz/Rv9Y/3L/hP+e/6j/wJr/5P/e/9D/QvkGErNXak0DjjwkQIQk/VZ1A624/AR1VjUTNPwE9W1V3QO4VZ0DfFVdBNb0BPpUFSRUzSOLVLYFE1NUlRMaVEUUU3a1I61T5QNoU0APAbdHMVM1M/lSFSRS3UBPASiMUjUTVFK2tSMdUlUD5VHFA6GtUZUTalFdBFF1E/ztUFUDxVDFA5FQQG7vAT1aUK0DIlCVE3e6T0DfAVxPT8UD2+FOnRN4Ts0jC052/QRNQC8RCjdNLQNr00zlBExFE+9LlQRtS8UTJksNA8dKvQRtSg0DB0pFE69JrQNbgkkNA6dJXRRKvRRqrBVLRRRLNQNuS20TwXf0F+4VvgMMJ3ABHmUAHC8uLQ4tTi8QI+4Vbi+AL0SSKY4CcaQvriUuAnPELwDWL+gv+i/0FwY/+BsmP0g/gDI/XD9+P5A/oj+0P6YCegDMN7Y/yDvmP9A/Ck/8PyZPAEBPUk9kT3ZPOE+SSX5PsE8Awk/cT85PEF/6TyRfNl9IXwBaX3xfZl/wP3pfrF++X9BfAOJf9F8GbxhvKm9Mb0ZvaG8Aim+cb55PoG+qb9xvzm/YbwC6byx/Jn9Af1p/HH9uf0h/AFJ/rH/Of+B/sn/0f/5/EI8AIo9Mjz6PaI9ij4SPbo+If8Baj7yPzo/Yi44VpgI6TNYtIyVNJZRODQMnT7a1Aw1QLQODUE0D+K1QdQNsUUUT/wwUdO1SbRPnUpUDW1NAvR9wAc5TQHG2AUBmrASyVJUUfAS0VSWUzVZtE5dWrRQsBHNXbE0URARNWC0jtVh9k9seWZUDK1ktEwpZtlUD1ViVE5ZYVQNVbVgtAxNYRRPfV+UDJcREBL0kpz4CwDSvRq0C1hLCTK9ur3ijJq2Wr6ivCLqvzKeWArvcp9av+K8Kv1Act57l3qWmAposBGM8BG0gRATdVp3jiVZtA1lItJVMBMhVtQONfARtVIQEGlU9A+BULRP1mqwEYpQEK1RApLZwENfztAS9U1UDhVlTRRS8BBhTrQPSdJRrm1ItJFI1Ay5STZRtUX2TvlFNA4hRrQNtUhQUDFFtE9dQPQNtoEyUaFCNAzFQ5QPb9E8tI4VPbQMYT7YtA5NOTQMoTt0DvG1NbQNYTTUD7kwNxK1MxQMhTCWkS7WzQ1FLTRTUF96TSi0jxcQU24dJhZOQSd0D3EkUVZS0FO+kFEjsH/YfCCsILi8o08YCYSzfPi9oL3LfAITfli/AK64vyN+y3xw//t8AEO8SPwTfRu9Y72rvfO+O7wCg77LvxO/Wj8jv2u/k7/7vABj/Qv8s/6aPYP9q/4z/Nv8AoP+a/9T/3v/Y/xIPLA8GDwAYDyoPdA/2/4gPag+cD7YPAMgP6g/0D9YPKB8SHzwfRh8AUB9qH4Qfjh+gH7IfzB/uH6jYHxKRLrNLdcN4hMRotU1VlE6ds2pPTbMw1VC1s6NMlBgMxKhRVn2zHVLN05HstAXUtGt4Uz2z6oSUYFRdwzPTVD3UpJTVVWW2HpJtuly0KVcNw5hXdSTVWE2zcBSk79QkMFlqNZRZfbP9BKTFWAXTy4dYZZNE1JTTJdBXAs3TwcyvJq94r4KvXD82PwCQP6I/7K/GP9g/6j/8Px6/UDCzLr3Wk0y0kFykUsSUqxFXVZO8XLR5dLQ4rVads/pVXURVzcOAbVUF00dV9cMOVcXDa8dUfZOOlJRWVM3DWyBUDcPoU43DsYQka3pTXcNDfJT+UnXDM8hSRUT8tFhStUTktKvrUbWzs2QkfQzEOG1RzcMAURWTy1C9w9uVUH2zXVAF0ydQVt2z4k/N1E99xE5Ns2uATg2kTlWTrE2dxGVNlbRMJSbO0hFMrZQ2NOQzS+XDz0rN1LRUSxFKdcO4xMeuwqLcxNsMSp2zikoVkwtLAIW09M8u7RbfSN86b1TfXt8AIGtm35BvqtnO1Z5v2N/q3wDkb/5vOO8ifwxvFn8w7zJ/AHx/jn+gf7J//B++fwgv0n8ADI/mfyCP+h88jy6PYI9ajwCcj3aPqI/Cj9SP5o8AnxKfAByfno8wn0KfZJ92n7CPgp8AvJ+On8if0p/8n+6f+J8arwA0r06vYK9qr4Svlq+4r6qvoNyv1q+gnwrRZlNLBcPetvxUrky9w6VNnbOqFU7VVE/txFAFxExUG8C2rkLGUc1DOlIVU63a7EQg1ESTU3XDCFRW5VN6VGVDCXxEfJREW+5VhVNgVpUkVoVTbUC8NK1X5VMaWAXD255YzdMBWf1TLlna1cMc9CTtWEWzsljaDVNz5LQxWMXD51cCzUPKfD9uP0jLJjVGz3DPAHo/PM+uP7jPuj/Uz97PEE+gEt8cTyZFxkNMRIJMRELZV90ktCSqVu0jZ1ZqRVRWrSPofESsVVVDrXGsJDhV3SRUxVRUqmVUVO0jR6zUEKTU2K1TzWOhUz0kU/0jJdbcRO5SpZO3bCSBUrZlQ0lSRbMSUuVT2q1R9VOkUbW0Ua0jKK1RVUPxULUkUGVzg1VQNSNMNFQVVLVPldRtT+VTyk5Vs15OZUPb+U2FQ5BNPUMlTSz9xIxUWEzNQ9r8p64ibRgMtLdKpZNXSv0jNfXMVKfUVIJJ/cTMVCsnSjW0SmUkSz1UZHcABr3OZX5tRm9A/1pvZP+WbwAga37/yGue/QZ9zm/Y//pvAAwPVn8YDyoPPA9mD3gPqp8AjA/2r6AP0g+8D+6v8A8aHwDcD5YPQB9SH2QfBh8AH4IfAKwfjh+gH8of3B8GLxgvIh8ATC8mLzgvai+EL5YvoC8CLwDcL6Yv6C/yL/wv9i84P0o/AFw/bj+IP4I/nD+mP7g/yj9Y5D/2Pe5Si0vdVEwdxEY0tOVNXVZOVW7TUJXzbfhE5GxR9fPhUb3klgzkylL1szzER4bjVLb1U7RUZbMmVf3Tma1VzUMKVu1Te2TU6rJk1Fokx17ST1iV87ihWG1U7LfuRSZS4OxEo7VY9VNkFMQRWK1T3wVXldPIpM9+z1jPUl9kXwCGz5jPml+8X87P8M/iXwRvoBZvMN860S5lNhKnRNRxaqxUIPRU3WTUmlb901tZVpXzGFZF49yc1LOfVUX0hNQcVRXj5G1U9bOsVDWzdVRF4208pEQGVOXTzlPt06uXU120Ux1DGoS0421SHWOrUmWzdlLl060+7NQHUt1Dz2y0irYU5FRRnfMeUd3T5dlQLbRcRHhQLeNBUKydtETkjE99tE/187G1TrXUTi3j4U2V03i1Td1DD4TkpUylREy2RbPCSy3jYUsNwwNa/OSd9OQ9Sn10Sa1EtUl95En1s9xJlbNKFUodY8u85DdM90YPYAMAjv1G/0CPWv9kj5b/kP+i/wCs/7b95v8AD/KPBJ9eD1APACKfPJ9en3Cfgp+Un6af4D8A2j/Mnw5P0J/ynxSvFq8IrwAyr1yvNq9or5KvfK+mr7ivANqv9K+Wr/ivCr8svz6/aL8AGr90v46/mL+Kv9S/zr/ovwD6vxTPBs8QzzLPXM9Gz3DPAIrPpM9Wz3jPss/0z+7PANvWhkKcSwV0TJWDKE1qPdROHWMrbHQRULVzm6NQ7dMXUV10LOQBtPxnloLo9GRbU33j0NaU1GBUVZPTtGRFVVr9Y7aUZCVW1WRW5eNrB1e1ZFfNY/5X/WMrZljNZFh94yD0R4ZCWwxZxePVWF3jmOREU0hYDXTkRNjk1MasXwA+X3BTpnNk525fiF+S70TvALbvyO/aX+zv/u8Q/yL/NP+oNmVuY2TkUtxED+TkzVa8RItWLVNIdGQJbGRtyoxkj1VNY0dVRUOtDqRk1FRFQ56kRGZtVMVzLVTN0/dT3UO1v+RkeuxkQ1MF5FNq/WPWBHSeDHRnUnXjbTB8RPpRtXOzUcVzq31RdXRRjXRRLeRQ1tWDoVAdQ2pc1DNQ2s1j3mx0cU+VcwVP2tVkTr1jLE6Vc8VNtsVzXU1Vk/NMFVN0qUwdVDzUqHSESEyE5W1K/WOGSt1jIkp9RK1JzdOHSf30STVz9TVJ1YRK3UPvSrUGpoUAvs0ejzCPQhmudU6PcI96HwCsj44fsI/Kia4V3o3Wj+iPAAovHC9OnzgvSp9UL2YviC8Ami+sL74v0C/Kz+wv9i8IPwDiLyQ/Pj8YP2I/hD9WP1A/AJI/vD/GP6g/sj/0Pw5PIE8A8j9UT9Y/gE9qT6RPlk+4TwDKT9xPPk/4TwJfJF82X1hfAEpfbF9+XxBfYl+sX9ZfyF8w6l/8X/5VduKAS030fCW1TD0UTc3TZ07tc2qtTzXzS1Bl5FAlczRaPASoJAQdUu0TkfxkywZTRXRTVXS09H5Umn1z8axkYVWl1Kz0RNbM1LdWNXMlZPSvV9btcxpYJXOELOToWGz91lZyKVntEwFZzdNtxxTkeFiVczVY7QQCZOTSZOfW71DvYn90f6btAKbvUH+if8x/5u/wfwKPFI+gJo9I+0b1zmNk5IJk5EKq3NVWfQO8zNR3xNQ3VszU91XlY7qU9G+01Fs2VX0D/FRd08PE9K2NrNRVVH0DHLz05llTRQSUZGhTzQMy3PSr+lK1hFK1844EBFe1Uv0DHxQE2lHNA6KmbNRsUW1m3tNQFXRQtrVjkVDlY1pQ1dMV1lwEvk99I1NsBOVOZgXjfE5l9IQEpU0F47M8TU30nARUTP0ES5qV9EvlYypLFXQEFGhNSi2DC0rlBl6DSeVjS6pJfQMMxAfWk0ullADMF/497hWGHT4fUK9qH3SvAKYfmK+qr8Qf1h/oHyIvBL8AFr8oL3IvPL8+L1C/gr+UvwCmv7i/yr/cv6ZfoF/6vwTPACbPGM9Cz1zPbs9IzwLPjM8Ans/Az9rPzM/2zxDfGt803wCmzwjfUt98327fiN+636TfANbfkN/K3/TfLt8g7zLvZO8Adu+I75rvTO9W79Dv4u/E7yAG/xj/KmleA8ykrkRkk5CM7pOEBOVPTQZeA2RkUq1RHXPIUa3jOhSUr1r8hCPk9LNT1WRU5WOzmlTt9KyEfFUFk+6tVX1zYFa9ZFaNBFcmrePKVyV25gNYDXbuEmsxWc0EWcVj9FjdA7Wn9GRo7GQkWC2D6wVXfQPMPH+uf4B/cg+EDwC2f1APug/MD+Z/UIPeDzCPYBofLB8+jUaFtuKnV7VjNXGkBDA8BOxWdWSMhK1nhIQnVn3z6JyEn5q8ZGOUhCpVrWaWg1TW7ROBVAVzScQUEVS23ZPOU7Xjl1Pdk15tU33zKFOFA/BSjaNNuIRkgVJdZAyUBxSU289RfYOXUe2jYVGavZRRdbPzUHWEXJSFrVDdYz9QnWRQpYOmtU+VlE8Fk85OtYNjvU4Fc/lNQHF+YZDVTYWUTY2UTN2TPkzSrePaJPcechjkpLFK2m2USn2T3EnVY5VJtn2Dh0lFY8VJlSMwGUpF9PyUJku1ZLzvHjUArqU+r0g7FjVGP2ivgj+MrwA2Pa6v0K/iqb6t3q3er/CvACpPdL8+TyA/ck+ET15PqE8Auk/878ZP8E8C//xPFl8IXwAyX0xfPl/474pfnF+mX2hfALJf1F/eXxBv6l8kbzZvQG8AAm9sb15viG9ab6Rvvm/QbwC6bwx/7m8Qfxp/RH9Of2B/AHJ/jH+ef7B/0n+8f95/CI9YGo8sh/YCi0v1lEyVg9vqTLUz6E19gydPzNUURJSHUPWEZJRuUba1g+NRtTNYUuX0UtbNg1xTlSPQ7IRCVNY1k7RU9RRVNRObVVYdcwpWNRN7hBQH7PS1dWQU4QQUTVj1U7etWBUzEVltFFml8xXWFJTVWH3zmBwEV1gAXZQElPOAfvOkD4YPqANGBQBen4ifmp9Mn76foA/KnwQfgAav+AsOrzivShn2BUaCnGlXpRTclCAkpN1WHXPVmoQUV3wUGHwUyFW2JaONVS0DVFWVpFVaHUPhrPSqVGUUVIX0zVSFI/NTJaSk9IVTWo3zT+QUF1O9pFJlI1upUkUDclLFMy4cJGv3UX2DvoyEiFF19rbmchpRLQPkUCWjrVVQtTRQBQRQFQRPVSRpT8UkfCSuXPRFTn3zy9hNraRNxfRUhIhMZhUzIUwlpMQkWEvdI9v8Si0DlEp9gx5KthUzwUmFI4NJRYOMtUmVtEm9E0pKPaPLBUr1UzeUN45PoEM2P2g/AFo/dD9+z5g/sj+0z8bNFk0A5j02Td7PIE8q3zzfRk9Q3wD6X4Tflt+o37rfzN/e3yh/ACqP9N8W7yDvMu9c70bvAO8AUu+M757vsO/K77zv1u8I/wDq7xz/Fv9I/zr/fP92/4j/AJr/xP9u/9j/4v/s/wYPsP8AMg9ED2YPSA9aD5wPjg+wD4DKD+QPvg/gDxoPFB92IpxZS60mrsIoTa3ETsXE1nwkLlCFI6NctBhR2vW0URUzAVJts3RStl3DBVOtw3hT3SPsauwVVEUj07SERFUNM9u2VfXzJ1YVk7VWtkUjI1eFI5NXlSMAWVitxDyU0Vg9syIMl1r2ov8slMdYZSOJ/BS1SPyEB/yE11cNM8YA3J+mn3Avgi9UL14vWC+iLwDcLyavAD8SPyQ/Rq9YqzY11i6St1fFw450lFJXWvWjD/QkzVYtJFYlk21IlDT4Vc2zvFVtk62A1BRHVcXDDqyk1G1UxcOeVM0TZlT1EysgVFWEU2XDsaQXbtKtQ6wUDFPFNFJ9g56pUo2GDiNSNTPrhISzbVH1I31RLZNHUX00tjS02FBdw5VQNTNbqVDVFHyE3mSEcXS0BW1P9fOXTkWDLE6tw9uoTW2TQE0dE9pMopUUTEWGnkNsxEVsxOXVSkWDbAzEC9S0tElqbYRJFURJFZP1SR3UDUq9E/NKxbZu3zDPysEATs9gz1JflM9+X7DPslmmXwDQzxLf3F8G3Q5vSN9q3zRfAPb/WG9qb5Rvpm+4b8pv3G8A7m8wHwofFH/+byh/Qn9cfwD2Dxh/in90f6Z/2H+af/x/APZ/II8KjzSPvn9AjzKPbI8Alo+oj5KPvI/Oj7CP4o8MnwAmnxCfGp9En3afiJ9Cn6yfAKafwJ+yn2Sf1p/onyqvPKeyTjNLtUZeUqVNxaROto2jp081M0tQ9RPAalxENUS0qjxEHVLtNLVSNUMj/KSXUw2zCW1UzbN8VPWj71RlVGlVvRSsNGDkFNNWFbNtQnw0r1dloxpYbbMthPwU6FhtFFkNJm6zVvwUuFjFs3gkJDc0tC34dDTSV22zxOwvri8AeL+Kv5y/Xr/Av9K/5L/2LQD2LxjPKs88z041Tj32pSZisYF0NPOgthL+VpVDvNaMNHlWVRRWZaPqVbaVQ6xVZVNxVS0jOdVVhcRUJSRUtROOVLYtI0lUJWMRVGWj2qlTdRSsFGwMRDS0FP6pUiUkpKSDLERLlBQUrVKtE9xRzROmTERvVlREOFF1MwKEFLxcRFWFdEROfBVQdTPCjESrV0/lNE6tNE4Nw/1FTcUzlFwUWxB+00ytE1NcTJ00/JSXfGQzPKSrukr1k1rk1Pr0RKfU9Ef2o0m9REplo4pKFmVTIUsNw138nzZfwFsAbl9o75pfjO/OX8Bfqu8kbwD2XTZvIGsmbyj/Qm887z7/ADDvUv+E/6b/uP8Cr8z/Fq8AAA/i/wwP1v8gDzIPVA82DwCIDwoPbA+uD+j/yg/8D44PABgf8g80H9YPKB/iD1Qfjh8AsB/CH6Qf1h/IH/IfDC8eLwAwL1IvRC9eL3Avii+sL5YvAKgv4i/0L9YvCD8aPyw3rjMJS3VEFPSxxEVkr3aldkPWfNRSUR1TyFzUPFJQ9aSkr7albjKavKQMxMSLflXF4+7cr+6thqNYtmVToVgd8wFZrbMwrVlt0x5ZxaRYXVO1tVg903YEtCRYlcPpFVeNw8x8xML0v56/gE8Akk+kT669tk/IS+6/+L8KyYAOzyhfOl9MX1bNnqNUtIRadMQx9KTvVo2kVj2zyWecxzay6KzPbjIqVUzFpjayuFSV1MzER9xU2RDsxx7yoVONw1xTa0D2gNElDNTuUn0Tq7dSldRS3cRS7aMSNVLtxFENY5VR5TSUNFsoUR3j8VDd1FCV81uDUI3DTFB9Exd81NuiTzWzOE/F485Otq0zY06Vw/lNfaOQRKzf7qNMVTZONZbCGdzfpO7dHtNJHVT01Ccc5KEJSt1mNrJYlP8+77jrVu8AgO+Cf7zvVn+ge+7t9u9QewDefwiPGo8sj34fkP9a/0yPAIaPWI+Sjzw/to/gj8qPBJ8A9o8oPwKfNJ9Gn1ifIp+MnwCWn6ifup90n9af6J8CrwyvACavOK9ar0SvZq9wr4KvpK8Atq/Ir9qv7K8OvwC/Ir80vwA+v1C/8p90v16/oL+yv9S/gMa/6L/avwTPLs8YyybSi1VLDeRMpcRMNUPltGRMk9DGYuJPbWaecvh0ZJtsUfXD41GF1Dxkyq1SxeM+U3VUU8VkVLal07RUPdMmVS1jma1VfbMKVk1Te5RU6taUVFpXpYPjdFRRWLadc7hYDWMVWcXjLm1ZpYMTWa1j4Filg2ujWAVzUzzUE1gdU4PdV5U05E+uT4DbHvLBAITflt+439JP3N/u3wDvGl9AJO8e70jvYllO7Q6SpwTU1WPU1CA85N3sxJtWqi1jWaRUGJRU2sxUn7VVfVNU5MQaVR3z4db0VKpUvVRUfbM6VGbFYwJUVUQMZIVTrWPTUFOt5PxU4SxkqVJmfVN0Up02bnIFUq1jm8BRnXOIUY02p1Ic1kRk5VA94618ZHdQts1TP1Atc/hPTfRPal30T100TjVDRU4NQ9vhTS1zeE3NUw9NWoVTkWTEKkw9Q8Zsd2auMgNLHXYOQkFKbcS1SbVTjBR0h0ktc9i1SaX0ShVzx0qlgzMAbHcOn0ADznVmf3h7Zg+QfwC6f6wPvg/QDwKJznX2De4PAAAfMo88Hz4PoI9qH4Qffh8AqB+6HyTPzh8Yz9ofFC/2HwAYLyIvNC8GL3AvYi+ML54vALAvwi/UL+4vED/iLxw/Hj8AMD9KP2Q/Zj+gP7I/xD+WPwDQP+I/9D8GTxhPKk9UT14/AGBPek+ET45PoE+6T8xP5k9AiD/6TxRfJl+oQ6dSnExUrTpsxCVNbVROTeMrrU/V0zBQBXOjjMQYtVEVY45cZAFS1cN2oVL1xDT0C2C3YuwM9GC1VJ0T08zERFXVw7bVVR1jJ/zEmuzEC1e2BXOTV61jAFilQ2qtWF1j0VhtVFmFVFk2zWMOWSUD11hVxBTUa0hYfeMHVGTXV9X0ANTfbt+Ib5pvrG9+bQ7v4G8A8m9s7wZ/EH8if0x/Zu9we6bOYpBXVfQM1BE8dM1q7MSL/MRKpOQJVv3ktVXNU4DsVEdV3QMO1sTk1FTdA57UxGZUlr3jL1QlA/e8xy5TU9qdE0PEVAxT1cPWUtadU55SpQRS1eMxUtptc+ucxLNRPXN9UWolA0ekVBFM9NhQ1ePZoZTFdPQnUJ1T3k/aHdN1jPQIT33jl07azVMwpPTFTT1zXU1WzWPgTLX0TB3UTAUDtaxUxEvcBO5KzfOKlUp9VEoVA7gEBy6DSdod0/UEBGxKvePvSgBNZJwHpk2eFd4Fdg9wn4KfAJwPpg9gm9YP4AsWFeYN5g0ADq0mHzCvSh9Er1avoB+SHwCMr66vwK/Sr+Svrk84XzJfACy/Jr84vxK/ZL9Gv5i/Wr8AtL+uv0hf8r/cvw7P4L8qzwDUvz7POM9yz1TPfs+Yz6LPALzPvs/YzxLf9M8e30jfWt8ALN9m33Dfgt+036bf+M/q34D837bfyN8a7yTvRuVmc0vUzYbGk019hE7V86ZPtgUDTFCt88FQLfM0VVHd06pUhB08hJE89VVTpYRTtXRUxVN89HTb71St82FVNQPVVbaF80hWxZO4VtXzRpVXnaOzDGQgRGcuk1isLWa2cilZPXP9VGS3NVitVFjl8zNYHZTMZAXQjHTC/G9+b7hvym+U/wCm/3j/6v90fzZ/CA8yD0QPUGZ/UA9iAfZyr4x0gox0q0JXnVP+vHS8tHR5rValgzdW/XRV3YRVavVzb/TkOMQE/FTVg9vFVB0DjVSFk1VUtg2THFQFk9hTdYRT1vWDalONczIMhPpS2uUEUrWTjlKlg1dSto1zElL1g9pR3VOk1VF9hFGFkzWcVP5QFl0DyVCdo5N8hJPgjpJtFYyEvk+do1NPhZOr5U7V5E71cw+0hKW0dFW8hL3MhFhM3VP0apykk9yULuSEy0ollrQelY5yogwkgkldg6e1Sf1USuVThkpdgwcFS91TVJyvTp9gn4qfhC8Anp+oL8qfzC/eL/AvCq8kpwAmrR4/QK9qr0wvdj9gP4I/AKw/vj/QP+I/9D/uzwBPCk8ALE8u70BPUk90T1ZPiE+iTwCsT9ZP6E/6TxRfDl8oXxpfALRPVl9wX2JfjF+WXwBfql8A7F/eX8Bfyl80b/5fUG9KbwB0b4ZvcG8qb8Rvvm+wb+JvwOxvBn8YfzJ/RHfW8oBLMo1z4uyFdOToTX10tISr5U/tY2qMhVCVA1K1UQWTyGyEWFLtY8q1UtXzQBSEs1PVgyWtVL0jmFT1gwrcBHytVe1jClZlA3ukBOxVVr2EV710V2UUWBWUtiT0/1h1gzFZ9YMabVmd4+RYXQOpWL0kWkT0Jxz061cNk8zU/wC2/5CPoo+0j3aP2I/qj/yPAPb/aA8aD0SfVp9wD2IJRvKbp1eV43FXNYQ8lO2pVqXkvARX/OQYrJTaTVU9k51V5eZu4ijUlLXxBBS45ORxVO1jOtVUlQMC/ATMzHSTU2rtc1zUdVOdA+5STYStUp3jdFLtczy85VJaPZPNZBSVUQUzXqx0bShUFORQPZOtUB1krVC1Ez9QNSRQzYOg1U/VBE8VE8q8FEVOqgUUTT2kTSUkTQ0kTMr9lEwdY9f0Z9bi/ErabeOY/KQ4StXj3Ek21XOVSVXzg0mV5CQkDSs0JMdKtQSMJ45vIGMAPjVuL3i/ir+0L74vwL/SvwDkv/a9Nj0GzUY/MD8qz1zPAI4/IG96z6TPts/Iz9rP7M8A/s8Q31K/JN8+fzDfUt9s3wBe30Dfqt+0367f4N/a3/zfAObfEO8y71TvTu/A33LvjO8Anu+w78LvzO/e7wj/8u8c/wAO/zj/Sv+E73b/YP+S/6z/AGb/qP/S/+z/rv/4/zoPLA+sRgVmkotLnQM+fHQotoR0KE41IydPtRRQZtVzhVAlFIykb1ElsxsBUi0jdlKFdESkI6BtcT6R0FPdE0RULSORtgQU45DmA1VdhLyUmG1WdRMJVzUjd1edw2vjV7UTT1SEuFgFo9siWc2DMFltEw5Z1jUj11gdA5pMhFlYWo0UWCWz4VctI8YUnwCGj5gfqh+8H86P4B/yHwQvABafMJ8qL0wvXi9wn4KZ7nJVnJSUYdQUIDwk3QwUq4lWpaNItJQHxJTKtsyUjVVFg1RVvZRVthXD4VT1o5xURYNkNVQttFTVc/VTPSTUdKuFUyUUU72UUwWj0lrMBJxMpGVSZaMuxARr+FEto760dIhRpXam7nIMUeWknKVQtbRQ2jWEUKWj+E+Ns4VPlvWjHE8VpE6FBtYTTdalo1hNFcPxfHSITFYlsyFMPSRLHbNDlLRr5UoFo4IERCJKjbPbxUk1s4dJ7XOMSWy9pCREbEotg+9KtbMBSKy3js+gw/a1br+AT5JPAKy/rr/4v9pP7E8GzxDPCl8AZM9GX1hfcs9UT35foF+yXwDEX9Zf6F/6XwxvJg8gDypvAERvVg9Yb1JvdG+Wb7hvqm8AzG+Gb9hv+m8Ufz5/6G9afwBsf3Z/SH+Kf6x/bn/AfyJ/APR/7n8YjyqPPI9OjwiPYo8AlI+Gj6CPso/Ej9aP6I/6j1AknwafMJ9Cn0uFJEulo6143DRoTTVETq2jalVPTTRQHbOjjDQYZDRbqFGtIx1SHVORTKXVUxUUU/Wj7CykXlRalVPT7JRjVZVD1fQEbUbEJLdWFbMlVx2zq5NX1QMAVBRqLBTotVhNNFmFIylZHVMBWkwUx1wUiVhdY0dkpC0HNBTSV8WjxBwvhh8AyB/SH5yvjq/Qr+KvNC8uLwAgv0K/VL92L4grhiUOo/Sks5BXbTQkFA9X9XO61sQkd1ZdYzfEJPdV1pWTulVdM37cJERVtt2TDFX1M8NU1SRUVpVDVVQ1QxzkBOYkNNmv1Jc2UkFTNUP8UtodM8VMNI5SXWNXUrY9Qx9ShSPpUR1Tsa1RZbN7UZVDNVw0/rVQVaRQnSORUGWzW1VQlUMlpATanJRupDSr5U59lE6VBE6VQ6UtTd2TPE19NEytBNw0bQjkxI9LlZMqS1WkaUo1RmayCzxEr0kFRLVJhSOZJEQMSr0DhgIU1UslFPxHhl+YU3ZPgN8Akt+8T7bfyE9ySfZP+NtmTQAmXzhbJu9gX1rvbO9e33BfAILvtO/G79jv6u/87w7/IP8Aeo9E/1afUP9i/4z/Nv+g/wBSn9T/vv/o/9r/BA+2/xgPADoPZA9GD2APgg+cD6YPuA8Ayg/0D94PWA8KHxwfLh84HwBKH3wfZh+QH6ofxB/WH+gfgLIfFC8GLyAvMi9ML/Yyg9VLBUPiFOSu3DSoTbaVk6pOBUOiT2WzS0VQBUPCrCRzMC5CyHQ0bTxUxK9S9TMjU5XzW5dTfbMJVN2TfOwk2POw3rX2ovBVHVNhVrL9lFbltKy0r1etNFhm5TOhWE2m9qIwWd2z2x5ZNbPtWJXTtVjWBaN2WPUzM1yk6VcCNUPM9K+er6A/sj/EP5Y/AIg/8q8MTx5POL9CT1RPZk+oeLuGTY7CsaS0gqS0QlastO9WbROqzLRnxLTbJ1aVk+pVxSOsVdaNw3FVvSM45ETxVFrVtFQdU4FUfbNJBFTNEewk3FOllNyUbFNWvSMoUwU0UuXTuNQka4NSpSRS5bMUUh1UtVHls6RkxGFR/cRR1qXj81DFI7ycxIVQVt2zTlCV8xesJU/VxLaclM5ObTNjTn2z+a1NJaOQTZ3ETTVETIa9I1hMpcRUJ15TROSxrUql41NKFaP1JNSitUl1JEmV08VJJaMwtUqFJEqNwyFLjcNhAGQvlvXe3Z7dVmWW36Dfwt8A5N/eb/BvGu9E5w59bu0efQBu72B/cn90H57vmH+qf8x/AN5/8H8CjxSPdh9YLzKPRI8Abo9gb4qPlI9Wj6CPso/EjwDWjwCf8o8cny6fEJ9Cn3SfAE6fiJ+an6Sf1p+4n3qfBK8AFq/wnzKvPK9Or2Cvcq98rwAer4ivwq/Ur96vCL8avyy/aP6v8K+6r0sFQ4BL3bMR3oQnzsUWwqacJ8ZDjFTb3FDVU1BRFcPGUbaVQzlSNUOtUj3jIbVTpWOV5LQlVN0kVNYlwwdVVbRVHVPsVbY1Q11WJTPPVkXDPrVXxbRXPeMxWMUjnG1YNUP9WK3DLlnVU2sgWbVEWHWDt1hdUwVkbMQkdD+uIyxPxj+wzwS6wS5ywbzP5j8oTwLfFN8AJt84T0rfXN9u34DfgkmeRTTmQ+zEMDzU7VaNJMRPWr4i6ATEqlW9c2PsRGsoVbVEVMWztlR9tNr8tEcM5BBUvSPYU7a9c5NTxSNcUx1jJa1T/SPuUmXEUn20UmoNVFK1IxLUtM1R5bS1Uf1jXrwkKFH1RFDWVbO6UL1zg4xUTFDQ/bSsJKMg7kNPfVPKTlb9I15OHWRNxSOM3FcsniP0VDpMdYPXXLcGb2QYax5ilSxn5kLBSYXTSytKlSRKDfbWYkisZwAOff5tzm2ub8hv0m+E//5vAAh/MnlGf3h/Mg9ED35/sH8AYg+ED24PmA/CD9QP5g9gvwBavxwf/g9Qv0IfNB9eHzAfAHofhB+uHwgfwh/kH+4fAC8AGi88LzYvUC9iL3Qvhi+QLwCiL8wvvi/YL+ovBD8WP/AvACo/VD9GP1A/cj+UH54/uD8Ayj/sP+Y/+D8KTzRPJk9AT2pST0uF04sEBBFM7fNb7kzd8+hNRfRPHeS0lFdeQvq8tHBRJVPjbVHd81hSpTPKUjXmFtZS0FNdU0QE535TFMS1nRTEDRzEf1aF0wu2jNR7V62z51c181O2RMS9WK2zF1k1xFlsTVYeYtVYxbOWWB1j21VYtQMTWF3D31cC7VPI7M+ez7Bfwl/UX6ZfAJhfCm8cb4bdJm+I32JvdG+Qlt2e1X5lPsNX7dT8VCC2TGTdVqUzmlZd41lqxNQYzGTK/NSPVQ3zrVQExBpVLXPhBFSqVVS1BFT15FTV5FNNZFo85IXsRFBT3WRTBXTaXOSpZORyUl3DL1LW3fP4UcVDwNREiFHWjcNSUf1kUQ3z5FCq1bRQ3fRQVVRQveP4tU99dE8NwxxPjbROtp3zRU4Nw9xNFcRN1rUD80zd5EzFsyZMWo3ES43jYUs18wMMhFuhSq2zJ0odxEnd5GQ0hybjSdV0JITHSk3EALz3jh9wg3b1jv+g+6b/uI8Awv/cj+6PAJ/6/ySfBg1GnwBYn4oPdI+On6Cfsp/En36fAOifYj8Mr/6fIK9iT1SvNq8ASK9yr5yvZk+4r8qv1K/mrwD4rwq/LL+Orzi/Ur90v16/AJC/gr+8vz6/qL/Sv+S/nr8AIM8CzxTPLs9Yz2LPhM+GzwCYz8rPvM/ez/jPCt9EzxbfYNDPQt8s31bVxnKcS83jNT6cRCjc5GxODZSsRGswUDXzo6R0GFHd5K1R3ZMDUv1DdtzUBtZEdHhT3XPs7ERgVNZVU9FU1XRVveO4VWqd1FYlg7ck5CdXLfSKtGQDRFRtdFRrUGZSJdVZXYRZTWP9dFTFWFplo4d05EdYpYMFdOQL11f9Q8ZEb+5fuO/K7wD8X67tnu8Q/yL/hG8+bT7/wGj/ev+Ub371JuP85JBXmoV0Vx2DEVcthCRUi7bMZEpWDXP6VZXTvq1VxUOAVX3kVQ2TDq1V/UPWVA2TnvxEZq1UxUMgVJ1EU92Ts1lTbdQ0BENTBQRTDQTFUpXTnmx020BeciJS2n3z68xEs1FV831RViWDR1GFUw+MdNq0RG2VnHRdUGWjJ1AFg7PiTy2UvHQIT81kTrbFQzBOrWOsTdV0Tdb94+BMhQRMZVMVTNbFQ7BLhVNPFBTvSqplpEoFFEpV9Eklg4fVSV0ESVVT8TSEbEoWDXPqSv3jQAyHDpXelQAulQ6Vxo+gH7If1I/WH+gfAPofdB9+HS4vQJ9SL9yfzp8AcC+KL6wvli+oL+Iv9C9u3wBI3xI/JD/2L2A/Qj9sP17fAKA/ij+8P84/4D+CPwRP9j8AUN8ST1RPXk9AT3pPpE8mTwBYT6JP7E/eTwBfEl8kX0ZfAChfyk90X4ZfOF+yX8Rfnl8A2F9yXwxvHm/gXypvVG82b9Bgb/pRlvMMJK6c1KhNag10Tt3TptQESlAdg1XBtAQ3jHSqjHQ6ZHTbr1IVgyNTZTOXU1qV8wkUBH5UHRRUDYRtVf3j8FWtc2FWpYNr1VaVc0TE9LFXxXQ0dOd2A1iVczRZVeb3Um30VHS7WK1jelglg1M3WLV0vPTSvPTCLP8A7u/Y7+Lv1H/277B/Go8sjwB+/1CPSv9kj579jo+g8+Zj2gSEgLz0QleV0/5WNs3TvFad82lWHeZeE1bs9K5V1SRVnfM59PTbAFUl48dUvfOCVLad80lUfQMTVI3T3GlTvdT01GxUBDZTzYTVUvVTuuxkg3QES1K2NXMUUgUj3lG1ZFHW/dNwUc0TONTU81Ba1YRQbeOFUJXTTsTVtrwEwk9lM1dPBSPurU4l42dOZeRNNXOU1qTULE2V5EwFg2BM2o3T/Gxkmkt1gx1LrAWEZBRgSs2ESa1kSdhllDynztIMSg3jpUoKFXMhHKRddG/OLY4dDuIBZaSvrqW+H9Cvyh/0rwa/ABi/IrFGLyAvOr9kv2Yv0C8Akr+sv76/0L/iv/S//l/4XwAqzxzPNs9ob2LPVM+Gz6jPAHrPvM/Oz4Bv4s8E3xbfoM8Ams80327fgN+S36TfPt9Q3wDK39zfVt8I77rfJO9G71jvACrvbO9+76Dvku/E767vwO8A8t/07+bvKP8i/zz/Zv94/5RS8dbzS1WkTF0UpGTomU3Vlu4C5U/dlLyU+LaklGxRNSPhUc2UUratY8pSRZM8Uz10U7btAyVUbXO0VE2TJmoUlJcUlAfchHlWTfOt6uSEWFeNc8i0hE+2THS3WKWzE1kdsy6pWV0GDhLgXASjXHRkSlwFWLWD30QHNiLBNI8ABoWedaYFzg3Of/APCo8UHwAGHzgfOo9sj16PgB+SH6Qfqq7Cpzx0cSwUIGwU3ao0BJrchFk0BBo0BNqtVbWDn1WtpFX1kxxtVW1z5FRtE61UBQNrdVT1kzwMBARU9YNZzvRnxoJSU+0UU6Wza+NSHSRSTZN2UvWD2z5SrcMHUi0T0FG29ZOMUW1zVFEdsx5NURWT51C1hMz0eMRks0FQ/WSklIxPzRRP2mVztdyUR04Vc+FNxo1zeE1dBKxlpPQqTEAVlOSnJgO0pGOgBgJFXKTb5Un1g55JDZOQSWw1lEykSkqlE8tKpbMBM7SnLv+ww1a1nq+oP7qvAMw/3j/wrwJPFE8uvTZPSE8AWkl2v4C/ss98T45PwE/STwCcT95PCF8aXyxfTv9g/0pfAGRffv+AX5pftF9uX7Bf2l8A9F/mXxBvul9Mb15vcG9CbwCUb45vqG+6b8Rv3m+Yb/JvAAx/Hn8wf0p/VH9ef1h/an8AnH+ef7B/gn/0fw6PAI8ij0A8jy6PUI9ij2yHNpKcbITLOkwFBE0FBNyUJ0+2bRMNUGVDoVDNUxesjCeuIv9RxQNyfCTnYmyUW1SUQyBGMl5UhSRtVMUDQlVNk7ZV9TNZKNwXphILVy0EV42TawBYbYNqfATTWAUEDVmlEytZJQRsBGOQ7pPahAREfAQDWBUD1lcCFSPETB8mHcaf2J/qn7SfAP6fIK8yr6wfRq9or3qvjK+ixiK5pK+upQ4inMQEUmrEFBFMBM88lItWRQOzSFYlBmaCylVdo422BCRFVfXzDFVdlFRaBTOaDARkVG2UVN0jq/VTXaRTtSRTZUNBbVMFMwpTFSPUUsWklVK1NFJlBFLN9Nz0sb1RjaN7UUCk0FDXtUOMJAzk9NdQFaOg2sz0aMyEMVA9I95P2h1ETwUDBU/1Q5NOqg0jLOwkwfQkWPwk861MFSN0TGVDEaz0qNrsNEgsNOVKFQOGSmq9hErt9Emds4NJ3SOblUmtI+9J9TRExOoBSp207DfmT/hDHkXuPbY/AMA/6j/kzx5PoMv+zzBPOt8ApE9G33hPgt+Mz/ZP8E/SXwC839bfAO8S7yTvNu+Aj3KPAEzvdu9w71rvrO+O78jvou8A7O9m7wj/8u80/z7/UP96/wBs/4b/mP+q/8T/1v/g//L/AAwPLg8gD0IPVA9mD3APgg8AlA8m/6AP0g/kD/YPCB8SH4AsHz4fSB/CD2wfhhWuo0u0DcYW000NI2xOBTNqrU+No0tQTZPA1IQ3bVFtE6pRXaMdUm3TpZFsJAZMt8YjVB3Tfq1UvSPxVO3TYxy1VaqNlFbdJFbt0yPcpK+1VwUzGoyUhFgV0+i1WH20WcUjKVlt0wFWdJTHWPUkWBUzN4wkBfjMpNKkn1at7p/YL+ovAPwvDq8YPzqvlK9Or0g/ej+wjD+erZY9liK3V23TgdbMpEJXBZP+/KS6VlpFlFYV0zhWJbP6FLTbvFXVo3FVRZM5VWrdNFSFJFQFk45U/bStVE2TIFRlJFOds6PVU52DbGS0NASU/lJqhSRSLTOQhLRYUu2DWyJSnYPcUWWzpOSEs29R9TTshAJRRZPJrVC1g5VQbTNd1IVQtu2Dwk8V81dPZSROti0zgE7t0xNOHcRNap20TW00TJ2DXEydJFrs1JMk1C5L3aRKbdRZSqW0PMSnSZUjh1zEM69JFcRsxIpKPZSsFAFU7NduHZbPsM+6X8zP3l8A8F8a3xRvJm8o30LfXG9u3wCAb5Jv7N+mb+Dfwm/sb/5vABB/In+UH44fcB9af3x/Pn8AeH+af6R/1n+4f1J/DI8ejwD4fwqP5H8+j3CPgo9cjy6PAJCPwo/Uj6aP8I+ajySfBp8AUJ9in3SfRp84n5KfrJ/GnwCon3qf3J8GrxivKq9ErzavoOifUq+Ur6YddrNNBWROqtUzouRESMy0vtREMi1RNcOmUVVDHHRH5mKrA1O9RFP9FFRtU3otVG0z7VRdw18sJzbCi0ZWxTRW1TZOJfajWJbdc4dYlTPrbCdWwiVtWW2j+ljVM7JYBVNVc5S0M5S08yw00NQ0AcI8P/4v2L/qv/y/Lj8oPwA6P0TPlj9oz2I/fM+ez6g7IK41TiXOP+AzRlK87D/+NTJGUqwMT9YSAFUlTzdMQI5DTE9eT3BPgkFvohSMRyDupZ5PsE/CQTbSTsxP3k8I8E8CUQZiKAxXNkMcXy5fhEBTfrL1VFRTX2VeNlIPAHxf3n12Za5fuO/K79Rf7u8ACG8S/yT/Pm94b1r5Rv+Q4wBO/5D/4m/Ub7b/yP/a//z/AA4PIA8yD4Svbq9oD5KvdA8Ahg+YD7IPpA/OD1AP4g8MHwAeHygf+g9EH+4PQB96H5QfAKYfuB9aH9QfBi/YH/ofLC8APi9QL2IvdC+WL4Avki+8LwDGL+gf2i/8Lx4/ED8yP1Q/CEY/aD+CP0v11KynptO8p1juo8ynjjJKUA1DwdTU2zdRPdOoUY3DHVK2hfORUgVTI1NtA5dtU/XDCVQ1835UFdPb8VT182NVDbPVVcY900hWNbRMv25SGljGlUOEWO3UdLemwitZ2m1D9HREuFg903hYai3TN5xE+NzE0ldtQwHEjM/GvzDLBs/oTwJfDF8ARs9Qz4rPTF+mz5Bfss+0V4CuXVa19tPcz+7PANM+0ugwDN8e3zDbPrJWVG3kTN9EXtU+sjZs337VnlJLjN9ont+w0y5jUZ1Ty1B9s0GFzN/e3/DfAuFG0pAM74ge7zDrxmNK7WRM756yg2VJbUO0bO+eUgtLLUMBYcQf7v3+7dbvyHOOdd7vAPjvCv8UjyaPOI9y+T6Nnv0AhvWG/5CP+vn2/7CPmn/MjwD2jwifGp8snz6fyB/CH1yfAHafkD+Sn6yflp+YP+Kf/J8ABq8Yr/qfNK8+r1ivgq9srwCWr1Cvsq/Mr+6vuK/CryS/ANavCL9Kv1y/Pr+Av3K/nL8Anr+wv7q/7L/uvwDPMs8kz0DOv1DPes9sz17NZnNLtUPN4lyErkwF5gbSqk6izTRPjWTkN7bSUvQ0yE1RXcM6Ul1EBEQhFE+0JkXWwgoUZHxVNVPwxVWFg2FMT15NPmKeWLaFgwFZhYMxWcXTJdiMT55NnlLrV/VTzFcChYPBdF8OX+jfGl/8387fADDvQu9U755feO+K78Rfnu+ouFvOVR5isbxEhLxERLZk1O9WXcOqVjVjZ6VWDbMnDGf+41WtZFW0bWQk9O9EZLZU3VRU2jVjRyREDlStQ9hTth3joFNt02pTzWMlrVM9g+5SDbO3hGSAtnxkR1K1QxJSbdPa1VHVNFE9g178xChR2i1EUF3DulDtg4NQ1vVTTFDFMxXUZL5Ptm1DNE9t08pOPWNetU5VdE31U4xNLUMhtU3NVExtQ1RMDbPX2GTHlmOEhLFKPYNOStaFg/FJddRJtUOCSbLlNEmFRHx0qkodBEsCZeNd7I8OtT6Fvn/ID9oPAOx//g8IjyIfNB9+jVaNTh8AiI+KH5wf5o/gj8IfzB/eHwAILxovLC8+L1AvYi90L57PAMi/oi+ML3YvwC/KL+Qvti8AGD8KPzQ/Tj+wL0I/fD/uLwCgP7I/vD/GP+A/8j8UTwZPANgvOk9sT15PgE9yT5RPrk8AwE/aT+xPHk8YXwJfVE/OT8AwX2JfjF+eX0hTluKLS7b1UwxMbdPqTNVz5ZVN1VROvcRP1fYWEvg23PRsUX0T4VHtZKT0W8pSNRM+U93kU71js0BUbXQ89CZVJdOZVkRkCVYl03n85Or85GtaV/UT42TUT1iF9NVYBXRZPXRZxfMRWVq9Y+CEZKNYtcNTfNQbEVhl491X/cTE3/bfBCDjrvLC5G/G1d5vIH8i7wBEf1Z/aH9i74x/nn+wf8J/VNR3TkKn3ORhNHQghHS13fzkmlRkWVYVExiq/OTaNPSfLPRWPNQc3VXl4+RUQBcRKKytVOUDdVS90zw0ZAStVAUDzlMV84gsZFCtU0VTGlNtZFLNc6utUj1jdlIFAz6E9AeWnPTCURUEUS0EtPQeTVF18+VQDdT0VHjsxFtBUCXT+U8VBE/1dNVPTQROTfRORYPcTVbl43RNDdMPFAVMPWRVTPVkS+10SzVzAJQEa51KhXM9jAThSRUEbUl185VJNXPgSVUGFmbSz0pNQzcMF+Yf+BMAtg/oD9qf9A/+nxAfOhkerwBAq/YVXh9wH3ofjK+er6gfAFJPvK/Wr8ivCr8cvy6/QL8AUr9sX2a/eF9yv6y/lr+4vwDSv+S/vr/IvxLPBM8Wz0DPAFLPZM+Oz4DPos/Mz97PwM8Aas/szw7fIN8y31zfbt/4zwB634zfRt+w37rf5N/O3+jfABLvHO8W79jfSu9s737vMO+s8tlGgpxLnYRMNaMo2U3V5AyUJ09FgyxQtoWjoVCtsxdRpeOKZsT0AVIdlIT051INhNZ8hOpTBQRUhaPRVBqt80IshLZV1eQEh85yswtXdZT0ZAJYpeNqtoRk01jlkyVZfQRZpg2TB1mF9qfihKz0RLaEZANYPWPWVx2TxAB8f9Zv8P8CDzR/5v8gD0oPAFwPzn94A24PmA+qD7wPRmKpucwPPqKO9GRSdGQPKnRkz2T0iwSESlRkU2C2LpLMVS1jgFWts0e1VT2jDjyE1FQ9o562PGRmVNWDL1QNk/dqhISzfIR6hIRDUz0UaVPF9JyEnqSEZ1KFo20xjITrUa1js1GNA6t9UQ2UUSWUUTWj2Jj0537z/OQnUOVWzoJ1bU81owhPrbOXTrWDWyxO5ZPFTe10TR2EbUzFY3hMzYMVTLWDbay8VEtL1YPvShVjs4pKlfRclL1JDZOHKUmVFHSU9WyUbIyUWyACNqJIRKem7bafyJ/aL/SfAP4vOK/KKRY/QDt2r4CvsqkAbj94P4o/tD+uv/Crxj/YPwDyPxxPLk+w76rvZE9OT3hPAJLvnE+OT7BPyk/cT2bvAF8AGl8sXz5fUF8SX2Rfbl9oXwCCX8xflk+4XwJv9F/2XzhvAJJfRG8mb2hvkm90b6ZvIG8A0m+8b+5vEH8ifwR/Nn8of8Bqf1R/dn+If1JpPgKAS6zVBFQkb0zlJE21E2OtTkXzok8VFFB1g8DW9BQyUTWTprwUHVJWPQOQUuUjBYSEk2yEWwhUXSN6VI0D7VwUrV8sFNBVRfRWtRRWWj0DQIwErVc1Ixis9zY2MuhY7YMpWc2Dk/C2rnL6WEXzsli1E3MqtIQztITzPATQzP8uDQKmMsH0j/6FDg/wizYPMAsAXg9gn3KfjA+GDY6fuJ/Kn9TUBw7ysfQEgvQEQldqzeP+JBS8HBR5VjUzqzhWZRRVRSRVDfNxWkz0Niyk/FRt88VEhNuNVOUjVVSNIxxU1jUj2FP15FNdI2pTKgWEU0WkUk2kUu0EHPTbV1JF8xJSXSPaUda186RRjSRRvUM3UVoFpFDVA8lQLYRQjSPbTFDlIxVQzeO+T7YNQ1NP5SPlTsXjfK1ODUMTTjUzqNzlTaqtlEzF41w0JPgMRJNaDEQzVCTPSqU0SqWElnQkp0m1E4N0t2bzShL1lEqd9FQkTwxHri/ALwDSL/Qv9r8Izzo/zL8mz1A/AGLJVs9oP5o/lM/mPwBPys8A3M/+zxDfIt8030bfWN/ibwBs33bfiN+S37Tfnt/Q32LfAPTfDu/o3/LfTO8273jvUu8AjO9+78Dvqu/U7+bv+O8C/wAk/w7/IP8y/1T/bv+A/4r/AKz/Nv9A/9L/9P8GDygPOg8AFA9GD3APgg/k/44PaPt+s9akxBFMRcPuRCTsTUTdBBwk5fR06xCWEt70FLVStBTj1BRYUpUDymIchEBsF56DPISaVBWz2wxVzZObVa2TDVa0vRRkFO1kFF1XJRRXVt2zNVh9JFg9JFlNk2swWR20WSUj4Vjds1WlhIRkhIQklITpfIQByEyf5o32HwgvGi8sL94fAFAvYi90L66foJvOn7gvyi+Y5JfOJd7yp1f1xASUMa1X1XPvVpUDmiSkV9ocpBgUNNpV1XOfVVb1w2NVtaMqNDTvPIRrqlQ1pFSVAzpUhaOtAmSkzFPds5WMpFxsPBV0pOFS5ZOpUtWDq3RS7aM8JIVSpSPNbVGdg5VRRSNgURWzrRy8pORQdYRQ3fRQhtVzP1CdtAwU83B+gjjVT0XDrvQERRS03E1apTRN1XMPTbUUTAWjqz5MLTRL7ZNhxHQAbUulI51KpSM9Sq0UrUnlk5lJ9ZRJpSRJDB1EnLTHSlW23rVm//DLABbN3r/ovxLPFF8uzyhfSl8ApM9uz6jPkl+kX7Zf+MvGXwDoz+pf9F/+XzBvQm9Ub5YPAGBvcm+cb35vsA+6b+Rv3m8A8G+KbyR//m9Qf2J/dH8OfwBIf5p/vH+2fzh/2n/0fwaPAMB/Io88j06PYI+Cj3SPlo8AiI+qj8yP1o/wjwKfJJ8OnwA4nzJ/XJ9Wn4ifMp+cn65lxhaynEtFRi617qIsTrbNIytPRSMQUD0ThdlQbbTspIxRJWMDUpY9o3ZSPVPorDSLMHG2piHQU72jRFQlo7Y1VB1EVUWzuFUttBQ3bI6z5CR5Vz0T5VfNA2tTWCVj05QUJVlNU4suWVUzCqQUm6AmopbalBRVlKQTWK1j11cCJaPGRC/uHwC/Er8kv+atAOav8K9Sv9Qvdr/QL7K/xL+Y3i3mLa4ynFdVRGy0ILactM1WnTOJVtUTSGocxAkUNMpcFI1VpTOrVFVlkxo8NNNMFJzVVL0UVPWUVM0D81O0nbQ8FIU8pFBTraRTam0z0jSknLQ0ZVKlpFYspPhRPaPAHBSIFBRbQ1GtMwxR1aRQbbOroFA9VFAFNFDVE/jVT83ET7U0TyVjk0607ZZus03VE1hNJWPzVuQEjEwloybklKgcVFtIS1Uz6kolo4acRFsnSlUzykkVpEk9oxuQSYVT8Uk9VHzUa9AA1sMcV65vwNM2Xd5P8N8CXwA8XybvOF8y71zvJmV+X8BfAHJZZl+I7ypvxO/W7/DvEv8AJP82/0j/cp9k/66fWP+i/wB0/47/aP/a/+z//v/A/xoPACwPVg9w/2IPdA82D5gPkg8AxA/WD+gP+g8cHxYfMB9CHwBUH6YPaB+aH4wfvh+wH9ofAPQfBi8YL+ofNC8+L1Avih9AhC92L5Avoi+0J+azS12jtXhE1GzslGxOVTNq2hRELgSkpVD10zVRtrUjqlGdsx1SveORtiSkBlNF43hT1TPstjykYFR1Q/FUBfNjxVX109VcpCvARuK4Vqx11Nyklle1NFgdxFi2nbPtWG2zMFl11FlqnbP9nKTF1KSHWEWkWpyk9Wy00FcFQ8KUvwBevzC/Or8cT/Y/UE9iT3RPAM6/iL+KT7xP1r/ov9JBdtJrt1dd447kNFJX3ZOr/lbtk7wcxHl0NDhtVv0j+lVdw7xVPaNbgFWt80dVFVRUddNrx1Tdk45MpFZUPaNrIFQtpFMF87NTtSStUyWjNlMVVFJdVFLaPUOQvMRYUp3DIlK6zUPr1MSzUUBooVy1b8zEOMTEAFHNQ8u2FDSVUK1DXVCt8yetUN2T3k+t81cM1OhWLNSATs2kTlXUTT1D20BNtSPaTGXDdEy0BdQE9JNk5C5L1VPPVUq95ErdxEpdpEl104uHSdVTr4TUg2CuoooGrNQDS63WBsNs7zbv4N8ACu8EfxbvYO86f0x/fu+g6wDGbY5/uO+afwT/xn/47+p/APx/Ho8wj0KPVI9mj8Avui8AnI9WL7Avqo/Uj76P6I8CnwAUnyafQJ9Sn2yfXp84n5qfAIyfpp+4n8qf9J/enwivAq8ATK9GryCvaq98r5aviK9irwDMr6av2K8CvyS/Fr8wv0K/gGy/Vr/4r/KvnL+WvSZjS9QNZFx0rlTVTf0jqk62ncOiT72zalDFw+DVUA1UUQXTyNzEPFJalWRS1cMjU+2Dl4TErSV8VJhURTMMVFR+bVU9Q/BV1cNjVmU01VbNNFcl08z8RDdYVr1joVitZFn9xFkVU9EetDSjMPbStcw0ZFgEvVSUNOmMxz5PME8K3xzfAP7P8M9S32Tfdt+AT9JPlN+gvt/Q3+JJ3k1WMrEE5HGZV63EtNTtVh00fDRntVYFZFZVY+hVHTRVbL1kbDQoVdVT71SFZFlUJWRcVEdUVXMOZOQt2IRUk1N9Y1xMxZxUa+5S7YO3rFSAUpUzbUm8VBJStdPNUU3Da5VRVXNeJMQoUVU0bVC9s7pQFYODUH1ji0xQrTMHHMQLwIZiOG1P/SPKThVTXk7VNLb0JIxNZTMlTQXETJa9szpM7YPXxLe/shTWrHSxShWDU3Rk8Una1eRJtWODSb1jwUna1dMrpGSqSr1jIUsA/VSsd+6N3m32Ze7/AAsWfwAgDyp5Jn9QD2IPZH+GDb5/AKh/og/MD9Z/GI8KjwQfJh8AOB9KH1wfbh+AH5IfpB+2vwCwH8ofvB++H9gf6h8cL/4fACAvSi9sL34vkC+iL7QvXi8A0C/KLwQ/Dj9QL0I/5C9GPwBQP2o/jD+eP7g/Wj/MP/Y/AAhPGk/UP9Y/6D86T2RPbk9ggE+ST7xPlk3W0otLfWS1TP2z6vS06E1tA+5VTrXTDQz0h/Tk+gxkRW7MVOPcVLtQlkLKrFRbQFN1U9BThcRUlVPbtlT9sypV1dObVVp9ZFa1031WXeRWveNreVdNw+UE5FFY1dRtWE3DFVlF0zBZLWStWb1j4VhdU5asVFU1WC1kWG1j31clxETfEDbfEG8iabYCwSRv9l8IawCG33hvim/c365vwG/Sb+RvVObdlkKaBORhZGQgDHS12iTkmizkV1ZFAxhaJOTaXOSPVV1TVnRUaxxVhcPkXMSsVMXDa3VULcRUhcMEVDXDW79TPeOIUx3EU51DbRqM5ONS7WOrUl1T23ZSpeM+Uv2z+lG2FfPCUZ1DilGFw1Ra3OQe1OTlUDXEUEUD23hQPcMzUL3j+U+qPfRPHXRPdfROdeROtl3D3E0943hNFRPztUw99ExdUyZM1XRLtE3k3LQAvPSdSp1jPdas9MpJPfRJFcOQSbZlY+BJbQNOSjXDzwVKTUM3LAdeTRYV3v8ACwBuhf7/CA8qD+SPRg9gn3KfAIwPlp+4C6af0A/anwwfBh8AAK8irzSvRq9Yr2qvfK+OrwCgr7JPtK+eT9Cv4q/0rw6/ACC/Ar9Evy6/UL9iv4y/dr8AmL+iv9S/1r/ovwrPJM8+zwBQzzLPZM9Wz7i/is+cz77PANDPos/sz97PGN8qzzzfXt8AMN9a35Tfpt9430Lf1NducrOcS8V0/EQoTf3UTqqt82okhDAMhKMEhBgVUaXjjuzkAbx3/kNE5Gt4U21z7ExUYFQVo7XTdHRFVHS2VaWjJ7Y8dJhWFaMjVy1Tk61XLeP+V1WUWJ1T0WVYFfMitFcmUg5ZDfPbx1gVg4lYVZNIWFqlowfc5NhXVVPElG8ABm8Y/yr/PP9ebwD/cv+E/wCWb/Bvuv/M/97/+G8KcTZyrbdc9JBXnXRXhVMPWqT0zYxUiVbtU0g0dFsHVg3julUt435kdJtEVW1zDFVl5s5ymtaEdGRU7fMrhHTkU9r9dFMVU3dTxZNBU9oN4wqcdNJSfXOcUtollFKFUx9SFYPpUbIthFGNVCxUQ1HtRFG2paPXUF3zoFAN41q1UFVTJBxU2k91lE9KNeRPTXROBeZe801tcys8Tf0ETIVTb1SE80BmJpKlS+0EbIThSp1za4JK7fMLtISvSS1TW4NJFYOZSa1T9ZSEDWy0hO9KbeR8lwav4I8A8o8ELx6fMJ9Sn0QvXi9wLwCCKd6dhp3en8Av0i8Urw6vAAA77i8oPzo/TD9eP3A/gj8AlD/O36g/uj+8394/8D8CTwAUT9Y/ME9CT1RPZk8gT7rfAHxPrk/IT9pP/E/mT8BPGl8ANF9WX2hfQl+MX35fmF/CXwDUXyZf6F/6X9xfLm8AbwpvAERvNm+Ib5pvbG92b9BvsmmyBgNLRYT81GhNDeOqtU6dc6IchExQNePBthQUNFFVI6hRpfMdtVKtI5FEdCFTTWOXbVMVgwlU7dN8VKXzle2MdF9sBVU9BiYi1bVWteNCJASvVw3jGtbk5IdY7fPrtHQrWdb1cyVZbXRYxQO1WEo95FgNhFitFFz00PTvCA7/GIuuIsEcjz6PSP+a/wB0j16PmI+i/7yPzo/gj/r/FAQHfhKxHASCHASbcF7iawBXtWO6NAR5Vk1jbTc8BOhVtWOqVV0UtnTkNlX1A/xUHePD2mx0jWzkVVR9Iw5Upv1j2FMFFKwEarQEMrVTbZRSxXPFUn0jjm1SnQNHUrXjElIN47PaURV09ARsUcUDNdYs5P5QzeRQHTODUGwddiYiFVAt475PHTNbU0/FA+VOZXROJQRtTvUDjE3FAyVNBQRtTBUTVEwdM/NLNRStSw3jKkvN5EotpEq2rSPxSS3jnkmFFEm0lRb2A0o944ZKRQRLArWDXRw/TmWuJT4tFi8QvwAiLzS/fi9Yv2q/fL+uJZa9AN4vuL/Kv9y/1q8QP/q/BM8AHs9Iz1rPbM9+z5DPos/EbwC+z8hvsm/0z97P+M/qzwzfAEbfMN8q32Tfdt+Y36rfzN8A1t/A38rfDO/u3+jfCu9k7wBG73Dviu9872bvsO/C7/TvAAb/mO8a/yz/Pv9Q/2L/dP+A1u+I/7r/zP+W/Z4TpLQRtUwNE+oEdOhNfbPuZU41pE9FtCSk3lDVk7VS7ATjNHRYUp3zyrbElD5TNcOzU1WkVNpFs5hkdAxV7YObVba1gw1WLROBVpWkVtp1dFd9s85XzZM3WLY1w6NYzZMXWaWzMWbEdBVZfRTUdKVYFRPbZFjVkyJYDZPpVwL9Y8isjw6PIB8yHxQfjo8AiI8KH4wfro/wj8If1B/mH1AAnwqR7hWuwqcUlHF0FK0wnHTvVp3zmjyUWdVWRbMYPCTaXJSfVaodtFVlcyx8dPNkdKy2hJR1VLWjPFQtcwRlVP2TzlR3/pJeU82TbSdcBONS7ROrUt10bVL9kz5SrcMHUp1z289RzZOXUaWzYVG2fbMeUcVz5VCddFCsrcQkdEFQXXRQZZOmbU9lczxPpbOxTs2UlU7VBE39ZE1FpFSkpcVMlXRMLQQst+ZyA0tmJXOhSh00lDThSQ2T25lJzZOHSR2zxUk2BQNKSu0Ty0pFlCy3ADbv6K/6rwxPJr84v0q/RE8AZk94T4pJ5r2mv7hPqk/cTwA2ze5PsM8iXzRfRl9YX2pfAHxfjl+w/6L/xF+eX4D/8l8A3F8Ob6hfKm88b/5fYG9ybwCUb4Zv2F+qb9Rv9m8If+pvABx/Ln+Yb9JvdH9uf4h/mn8ArH+2f8h/0n/cf9Z/GI8KjwBMjy6PSI9yj4SPlo9Aj2KPmLyP1oU+opxL1SQMBChtTbWjLE7tEytPRaRqBKSHFKT8JKSOUY0z6QHMJw4DUrWjXFNAbXGuEdBTlSNEVL2jbbaEJEVV/QO4VQ2U1Dwn7hIL9BR7rATnV9qFM1O0BNNYzQMlWdaFQy5ZBQMKzATVWGq9o5bElFW0BBNYxWML11e9o8akH04fKK86rwB0H3YfYK8Sr5Svpq+wH8qvQNyv7q8AK/atPiMkJGF8pDUgNCTPnJSLVr00RCRrCVaNI8xcJI9VTZPbVlWNIxxVlSPUVNqFQ550lGZUDTMvVLZFM/dTDTO/UwUDirVTNQRThUMOU02T1lrUJJ7cJGdSxQRSBQNb+lE1A8JR3YOK7CSzR1FdNPS02lDVQ6GtUN2DalCFMzMkNPm1T40jjCQECE+lJE5aZZMwHATFTS20TcVja/dM1UORBAQqTI0jW6xL9aNLSzUkSq201sQ0K0q9lEllk5BJ2s0DlbTE9UmNI2xKBI3GXkJIjEdWf8hjVk0eTwAY3zJPPN8+T4hPct+E39ZFAJ7fsN/aQZZP2N/6T+zfDu0ABu8w70LvVO9m7+jPcu+E7wCG75jv0o/k77bv0O8a//zvAC7/sO9a/2T/hv9I/2r/nP8Anv/A/3L/5P8WD+D/+v8kDwBOD2APcg98D3YPIA/KD9wPALYP8A/iDwwfHh8wH1ofRB+AZh+QD6IflB+OH8gf6h9Lsg20S1U0DJRoTWWTcG1OrbNqT32jMFAFM1ulUB3TNVGFk6gExLUf3LSRTJQGU13TeGVT/YPsrCWUtO9UJeNrY1Ud09VstEZWRTOtt5wkJ1e1xFcl4wM2/JSHWPWj61jNlqYjlVm9o/3ElMW8J6YSR1bElPVXbTPSBDTCtK8IHq8wO9ZCwTQ/Tq94ryI/AHw/nj/Aq6Y/sD/6r/Q/DrVoDr2eI4w0kAQ0UlfNs7X+XLS8VLR5Vl3TONpMtPp0tLxVZZOAVbL1JFU9RJy0x1Q9lFS2hZNYVGWTIFRVlFOmJeOzU5UUbJQ0dCT+sVKFRFQnzhJaUrWzItVSxSRRHdO1TCRvUaxVROy0AlH1M8s8JJVtUN0zXVClEydQtbNt4kTEV0+F0+5OtZNbg05tkxROfcRNtZObQ02NM+BMDSaPkvxarBSXJOQzS320SqUUrUrdsxFK3TRJLZRJpmWzr0mlVk6ShpzECwKUVFS81xbvKOP+zyDfKt8ANG9Gb1jfit98b45t3t221QDe38hv2m8k7x7vqB8KfzR/AEZ/WH9qf3x/lh/gH9IfvH8Aln+gf9J//H/efwiPKo88jwBOj2CPco+Ej65/wI+qj+SPAN6P+I8SnyyfHp9In1qfdJ8Aho9gn6KfrJ+2n8ifqp8ErwCun+h/Aq8kr0avUK9ir5SvwHavOK+qr9yvtq2OMoBLas2z3pRkrhQk6E2lRNlONVbWImdQdbPcUFatw1BRjbPG9LQ65LTbylKNYz5TXcOxU1YdYyVURcRULcMJZERrfFVFVFX1M3tW3TNt7aS0XVe1o8pXPSRtWI1DnljFUwFZLSRtWS1zE1mtw+BYLXNro1g1U2L0tCJY1SMB57S3Zj9YPzLPRM9Wz2A/AIo/hM+ez7DPuj/8P+bP+M+oAk8M1y6ip7Qkc0Q0MVVXfSRWtaOqnCRnVERtGEzU2lXVw51VhSZmJiIqVX0mDiK4VAW0pVRVtFQNVJzUynS0la1TRUNcU+UjJXQk7rVSLaO35ERyUkVDPK1SHWMFUtXDzfRElbVRlcNgRCQoUW2z8dlQFbQsVHdQ/UM/UNrVIwc0VKJPRSM4T2pdtE51JE5tI9xNvUNrdE3VVE0dY6VMjUNjPkxl1PSnDiIYS23UtqxUPUpts+FJrSRJMk1USY3UtFQnSnXknFQBNyxnHq8wo+ZVXm0ebyhvAFpvTP+Ob3D/gv+0Z+ZVlv8AuGu+/7hv8m/0/w4PIH8KDwAsDzYPaA96D4wPng/Ar/KvALwPrg/YD+qv/A9+rxgfQh8ATB9WH4gfUh+sH6Yf0B/iHwDEH3YfCC/KHywvPi/oH1ovAHQvfi+IL6IvvC/eL8gv2i8AFD+WLwA/Ij9MP/YPYD9yP4CUPxY/sD/KP9w/djUG0ou23PQRTEVDLE0dRE7WBdMrT/1DDxxUhVBalTP6RLRwUU1T40y0RXbcROrk1MPQTkLQvESrRFTNU7aM1CictJs1VZUzKqS0nVY1RNTEbX0c1OlXteNVWJXEZVh9UxzUt17iDFm145vVWM1TlljFRt6zWBYt499XdVPI1M8G1W7PACDPOl9EX7bPiF/Cz8zPpl+A0F/iX/RfHtUObyDb9jKaajTUY3RUIMRU3VYNRE1WReNIVoW0TNTKbNRrjVVl41ScRBpVzbPb4VR905pUZeNkVJotRFS14/VTxVTE1IVWdERQU13UUy2z0uTU1Zzs1GVktC7U1PdRtk1DwFFd84hRLbNSbVGNswxRdTPXUHVTq6BQXfRQPdRQReP41U8FdE/VRE9dA5NOtCVGdlNNReNYTV0D87YcRIxMXUMmTC2zwtpU9Eg09OVKXUOGSrL9tEpdtMzkh0l9dEmmXQPTSV30tHTq1ORFAFT3dj/4c4b1Fv8gjzL/RI8AXv9ojxKJjv/Q/6r5XgWWjwDo/+KP9I9WD/h/Sg8snw6fACifcp+En5afoD/6P8yfvp8AqD/6nwyvFq8orzqv5J/mnwBYr3qvlK/On0ivqq/cr+6vALivEr/8rya/OL8av2S/vq8AgL+Kv6S/vr/Qv1q/BM+WvwDwv/q/RM8uz0DPYs+Mz57PwLDPas+8z+bP2MNe4pxLLH3mhoIoTSXUTs3kNEdovnNER1bijhTkAVJdT2hvT4FKrnJCfGS0VSXDqydWhYOYZGVXvXN3tjxk41ct409YFePRZVgtgyXcR1biDlm9c2vXWDVkWCVjWVi9c1sXWIWD2Fdl08Z0XwBGX0DvUu9k7ybviO+a76zvAMZfuFv2X/DvAv8EbyZvOGOq1tJhRPQh3OTNZGSJBFxnDuIHbG9+bc5zlGeuclFipG+2bc7TU7VzCoTUIdTcb+5vAHtWQkMUfyZ/BDhz18L0RHde01R3LtVmfVJugu58d07zTC2DpTyEkOtwnn+wcz6CxcR3TkKQBUmtg/HUfxYD7H/+fxCPADKPNB9Oj1gfio98H44fyIsArh/AG8aPqIvOj1ifOp8ULwAeLygvQi9sL34vkC/Sz6QvALYv8M/CL+wv1i8QPyI/PD8ALj9oPzo/fD9GP1g/mj/EPwDWP+g/sj/0PxZPeD8CTzRPAD5PWE9KT5RPZk+4T8pP5E8Ank8YX+pPLF9GXyhfYl9sX4B+X5Bfsl/MX95f8F8Cb0tqLfRLPXN4JNRoTXXTq2xOlRRP5dRQFQOjbVDVYzJRLVOqUT3Tax9SrYOR7PQFU73UtVMV0+x81GBU1dPxZVRdI2OU9YT0RFbF8221tGQlVxUDk1d902sAWIXzhBTk6Fit9NVZvWRZTdRYFQPDWFptQ4cEdEdYtfRXjXNF0hx0wrzvbu32EsFMdwBu70h7Xn+A635/gO+6f9zvQNbt1n8AjxKPHP8O4resdG2QHHRSVx3T/lZ10628tNR5Vm1DN2z0961VnfO6VR3TfqxlVVZ10/xU/WRUffRUNROrVVR10xyM1ObM9K9UfGdWY1OVhFLF88X09M2O/PRXUmVmLvLpUVrFE7EcBGxRNRM1BATbAFG908dQ1dORUKodg1tEBCRM1NpcBFO1T6UEThXTfE491E5alQRNrXNATSUETD3Tq29MRQRLPdOPnBQurUsdg8tKNWRKHYMLtUqd1EkVA4NJnfOqWUm9lpbSgkpt9EuF9AD0F04vYCMWHzgfOq9kH16vAHAfgq+Ur6at/h/oG7av6K8AOi/8r14vEL8qv1S/Zr94vwCKv5y/rr84X6pf5L+2X9C/AOK/DM8ezwDPUs90z2bPeM8ACs+0z87PqM/Kz4zP/s8Q3wDyzzzfRt9Q32rfhN9W36DfAMrfrN823/Df4t8M7xbvMO8AWu9M737vIO9675zvbu+I77Cy79TvJsWucoBLhYPeaUvVlJQFTa0Dpk6l89uiT82DZ1CVg9xQtgUDUFGtA8ZRNYM5bVL1c61SrXMgUz2jbZWE9CVUJcOXVO2U1pSEfFWFZFWlo15WVjWT0VZ9lFf148rEZNszWPVznVhtk/9Y2kVkWYWDHln1c+1Yak2DstRkZAQEIljNgwHnzPeuf5h/an9MD24PqH8Ayn+ED5YPyA/6f9wP/g8QH6giHzSHNpKxRBRxTHQxpvQE7VZdZHSEZ2yEJw1WJWPoVV1kpGSjYCZi2yhVbZPvVCVjuFRUHfSc9EesFBCkFNiE91q2glx8ZCdThYPu9IS1t3z0gASUSVJNgxK2dPTNUe1jlVG19FGylRRRlWRMlLpQRbODhlT0TFDtlFRkS/B+EjhtT32Dyk6Fg15OFXStTY1jkE2N9E1F9ExGhYM+TE2U/Of34hTUpKuxSlWUShV0SRUkSdbNg4dJNZPB3JQrSio19Er1Ax0kZFj8nxavAHCrPq9Ir2qvZD+mr4g/mj8A1KfWrbY9zq3WPfY/CE8KvwD87z5PUE9iT3RPhk+YT6pPALxP9u/gT8pP/E/WTxBfCl8APF9OXwBfel+EX2ZfoF+SXwDEX95f8F8CbxRvhl/YXzpvAFxvZm9gb5JvpG/Gb6hvum8A5G/2bwB/Wm88fw5/QH8ifwB0f45/gH+qf8R/tn9Qf1p/2qyUi7w0EUx9g+pMVnUz6E3lJE9tlFA9M62FTJT6UI2UUdXz421RdTNYUpWDzFI9lG1TXfPQU5WTRFTFlGikFJsQ/hKZhBQKViUT23tW/RMJV20Td1faFSPlRBRRWHUzuFi2FSMVWZWTNFkt8xqtWW0T11j9c5ocBFcWHAQXWE0T4SQPng+ADwBan2yfrg9An4KflJ/WDygfgPIP/J8OryCvOhkmpabynKlXjRS0lCD0lN1kFJpqbBRXdBQXZBTKVfWTa41VnYNUhBQaVVUTq+FULfRUTRRU/XM6rVRtg/NT9ZRTFSOFNoyEUFN1MxhTpaT8FK2pBCRyUp0zLuwU97VRXfPAdISIURUDUrVRnaRRnYPkUHX0UGp1NFBVFFD9I/hPVYS1T63zHGQkqk49M0VVTsUUTf0kTZ0z7jyEW4hMLSMhTPWUS/WT211LrfP8Sv0jmEpk9fTsJMXUJ6byjEnFFG1JLfNKSiWjy0oFgwE3pDcGjRY/MD86z0zPZj8AcD+iP5TPps+oP/I/5D/OzwAA3xLfFM8OzyDfCo9s337fAJDfot+038bf2N/qf+zf9t8A6N8C70TvVu8g70LvfO+O7wBg76rvxO+273Dv6u8M//7vADDvQv9k/17/iP9y/6T/nv8AwP/i/9T/7v+w/1r/NA8mDwBID0IPhA92D5APog/MD14PMNAP2g/sD2aynEuVJn7CWyhNfYNsTrXETwW0NVBtg6NEtBhR3bQsJG8BUkBmfhF2Uk3DrQXkpHhTZbPsjIRg1VRV09OchESUpLRVtt3TJ1YVI7VWVdMjbVdNs5FXbSP+V33EtiSU0VhVIyJZBbRZWk2D/xSUx1jFg4nkhGtIWN3TB+SE2Fd9EwHGtJ+mn1gvai98L7afSCsAxp/AL9Kf5C/mn9gv+i8sP2w+pRaSt1e1w45XJbRpV02EFDTNxISJVlWz20hW7bP6VX2DvFVanROAvBRHVbXDDpSk29RUtcOeVH0TZlTWnRMgVD2EU1XTs1OsDRTUNENTpTRTfRPWjVI1E55SdYb2E4SE67ZshLNRFTN9URWTR6lRTYQctNhUhJU8tF01UL0UUDUT3k/lxFy02wVP3dOXTn2DLE62fcOoTa0jQE0NE9qNTJ2DdEwthoZDdMRI1Us1hErlxEp9gwxKaJ2E1Lf+M0nVo/VJxUYKZoLv1ERUVNcOHR7PMMsCtqJhVM9Wz3DPel+8z55dAI5d5sXGzdZdxs8Y3wpvHG8ARt9Y31JvRG92b4hvmm+sbwAWH8APCh/sbwZ/+G/ibxR/AB5/UH8CH2x/ln+of4J/xH8Ajn/wf8p/3H/+fyiPOo8cjwBGj3CPko9kj56PuI/aj8yPAO6PAJ8SnxyfNp+wj1KfdJ8ALp+gn7KfhJ+On+if+p8Mr7R+nUYzS1WzeExVU6XZTW22dqKnT40zTFBaFbRQ/aMyUVWzqCRE2x1SBSOvUk2zIVNqdURT9aMJtDR+VO0TzfGkFGNVpRSkNF5Wsu0UVo1EFDStV1WzGLVY1UOEHCToWC0zK2lZ9RZOsvEcJLhYPaRqDCQ3HLT4XDTSV9VDIcQMP0YvsCOOosFcv36/AJAvSr+0v8a/ED8yP/y/Ds9QIM8yz0Q3RlKxXDSCXDRlQtwVVo00dDR5Vr0W2nai6Iw0rFUFI29V2n0TNow0/FTFE8VU1uWzjVQtRFSdsxBUtnWj2FONo6FThTNqlVNtpFOtxFK1xIykgbVSFSNJDEQSUoUz2rVR1UOkbBRsUUVzN21RnRMAUc2TulBtY9ODUF2mZlIVXES+T9ZtY1NPzTROlRN8TrYVI/lNnROQTVVTJTVN5bRMlRNcTC20bGS1k2xkM9SUt0pFc1e1Ss2T+txEp0kdQ4O1SU2kSTXDC0pdxEoEfaQ8pFgMXx5fMF9aX4RfAGbviF+iX5zvru+44x5t1l8A+F/a6R5vcG9qbzz/Tv9g/wBy/4T/lv+o/7r/FK/G/yCvANr/BA++/xgPIg9UD14PcA8ASg+MD6YPuA+KD+QP/g8QHwDaDyQfFh9AH2IfbB9+H5AfAKIftB9OH+gfyh/UHx4v0B8AMi9EL04vYC+KL5wvri/ALwByL+Qv1i/4KwA</prop>
			</obj>
			<obj name="Protocol" class="HTCProtocol" version="1">
				<prop name="Created">2016-05-24T13:34:11.816</prop>
				<prop name="LastModified">2016-05-24T13:34:42.287</prop>
				<obj name="Programs" class="HTCRunProgramList" version="5">
					<list name="emlist" count="2">
						<obj name="item" class="HTCRunProgram" version="1">
							<prop name="name">Program</prop>
							<prop name="Cycles">1</prop>
							<prop name="AnalysisMode">None</prop>
							<obj name="Segments" class="TEMRunSegmentList" version="1">
								<list name="emlist" count="1">
									<obj name="item" class="HTCRunSegment" version="2">
										<prop name="Hold">180</prop>
										<prop name="Slope">4.4</prop>
										<prop name="StepDelay">0</prop>
										<prop name="StepSize">0</prop>
										<prop name="Target">95</prop>
										<prop name="Target2">0</prop>
										<prop name="AcquisitionMode">0</prop>
										<prop name="AcqPerDegree">5</prop>
									</obj>
								</list>
							</obj>
						</obj>
						<obj name="item" class="HTCRunProgram" version="1">
							<prop name="name">Program</prop>
							<prop name="Cycles">50</prop>
							<prop name="AnalysisMode">Quantification</prop>
							<obj name="Segments" class="TEMRunSegmentList" version="1">
								<list name="emlist" count="2">
									<obj name="item" class="HTCRunSegment" version="2">
										<prop name="Hold">15</prop>
										<prop name="Slope">4.4</prop>
										<prop name="StepDelay">0</prop>
										<prop name="StepSize">0</prop>
										<prop name="Target">95</prop>
										<prop name="Target2">0</prop>
										<prop name="AcquisitionMode">0</prop>
										<prop name="AcqPerDegree">5</prop>
									</obj>
									<obj name="item" class="HTCRunSegment" version="2">
										<prop name="Hold">60</prop>
										<prop name="Slope">2.2</prop>
										<prop name="StepDelay">0</prop>
										<prop name="StepSize">0</prop>
										<prop name="Target">55</prop>
										<prop name="Target2">0</prop>
										<prop name="AcquisitionMode">1</prop>
										<prop name="AcqPerDegree">5</prop>
									</obj>
								</list>
							</obj>
						</obj>
					</list>
					<list name="AnalysisModes" count="4">
						<item>None</item>
						<item>Quantification</item>
						<item>Melting Curves</item>
						<item>Color Compensation</item>
					</list>
					<prop name="ChannelCount">4</prop>
					<prop name="InstrumentSubclass">HTC_VER_10</prop>
					<obj name="Container" class="HTCBlockType" version="1">
						<prop name="Id">bt96S</prop>
						<prop name="RowCount">8</prop>
						<prop name="ColCount">12</prop>
						<prop name="OvershootDnDelay">10</prop>
						<prop name="OvershootUpDelay">10</prop>
						<prop name="RampRateMaxDn">2.2</prop>
						<prop name="RampRateMaxUp">4.4</prop>
						<prop name="ReactionVolMin">10</prop>
						<prop name="ReactionVolMax">100</prop>
						<prop name="ReactionVolDefault">20</prop>
						<prop name="HorVertCrosstalkCoefficient">0.0003</prop>
						<prop name="DiagCrosstalkCoefficent">0.0001</prop>
					</obj>
					<prop name="MaxPositionsToSeek">96</prop>
					<obj name="DetectionFormats" class="DetectionFormats" version="2">
						<list name="emlist" count="14">
							<obj name="item" class="HTCDetectionFormat" version="1">
								<list name="emlist" count="1">
									<obj name="item" class="HTCChannel" version="2">
										<prop name="name">SYBR Green I / HRM Dye</prop>
										<prop name="Active">1</prop>
										<prop name="EmissionWL">510</prop>
										<prop name="ExcitationWL">465</prop>
										<prop name="IntgrTime">250</prop>
										<prop name="MaxIntgrTime">1000</prop>
										<prop name="MeltFactor">1.2</prop>
										<prop name="QuantFactor">30</prop>
									</obj>
								</list>
								<prop name="name">SYBR Green I / HRM Dye</prop>
								<prop name="Active">1</prop>
								<prop name="DefChannelNdx">0</prop>
								<prop name="DenominatorNdx">-1</prop>
								<prop name="ReadOnly">0</prop>
								<list name="EmissionWLAvail" count="6">
									<item>488</item>
									<item>510</item>
									<item>580</item>
									<item>610</item>
									<item>640</item>
									<item>660</item>
								</list>
								<list name="ExcitationWLAvail" count="5">
									<item>440</item>
									<item>465</item>
									<item>498</item>
									<item>533</item>
									<item>618</item>
								</list>
								<prop name="MeasuringMode">hmmDynamic</prop>
							</obj>
							<obj name="item" class="HTCDetectionFormat" version="1">
								<list name="emlist" count="1">
									<obj name="item" class="HTCChannel" version="2">
										<prop name="name">SimpleProbe</prop>
										<prop name="Active">1</prop>
										<prop name="EmissionWL">510</prop>
										<prop name="ExcitationWL">465</prop>
										<prop name="IntgrTime">250</prop>
										<prop name="MaxIntgrTime">2000</prop>
										<prop name="MeltFactor">1.2</prop>
										<prop name="QuantFactor">2</prop>
									</obj>
								</list>
								<prop name="name">SimpleProbe</prop>
								<prop name="Active">1</prop>
								<prop name="DefChannelNdx">0</prop>
								<prop name="DenominatorNdx">-1</prop>
								<prop name="ReadOnly">0</prop>
								<list name="EmissionWLAvail" count="6">
									<item>488</item>
									<item>510</item>
									<item>580</item>
									<item>610</item>
									<item>640</item>
									<item>660</item>
								</list>
								<list name="ExcitationWLAvail" count="5">
									<item>440</item>
									<item>465</item>
									<item>498</item>
									<item>533</item>
									<item>618</item>
								</list>
								<prop name="MeasuringMode">hmmDynamic</prop>
							</obj>
							<obj name="item" class="HTCDetectionFormat" version="1">
								<list name="emlist" count="1">
									<obj name="item" class="HTCChannel" version="2">
										<prop name="name">FAM</prop>
										<prop name="Active">1</prop>
										<prop name="EmissionWL">510</prop>
										<prop name="ExcitationWL">465</prop>
										<prop name="IntgrTime">250</prop>
										<prop name="MaxIntgrTime">2000</prop>
										<prop name="MeltFactor">1</prop>
										<prop name="QuantFactor">10</prop>
									</obj>
								</list>
								<prop name="name">Mono Color Hydrolysis Probe / UPL Probe</prop>
								<prop name="Active">1</prop>
								<prop name="DefChannelNdx">0</prop>
								<prop name="DenominatorNdx">-1</prop>
								<prop name="ReadOnly">0</prop>
								<list name="EmissionWLAvail" count="6">
									<item>488</item>
									<item>510</item>
									<item>580</item>
									<item>610</item>
									<item>640</item>
									<item>660</item>
								</list>
								<list name="ExcitationWLAvail" count="5">
									<item>440</item>
									<item>465</item>
									<item>498</item>
									<item>533</item>
									<item>618</item>
								</list>
								<prop name="MeasuringMode">hmmDynamic</prop>
							</obj>
							<obj name="item" class="HTCDetectionFormat" version="1">
								<list name="emlist" count="2">
									<obj name="item" class="HTCChannel" version="2">
										<prop name="name">FAM</prop>
										<prop name="Active">1</prop>
										<prop name="EmissionWL">510</prop>
										<prop name="ExcitationWL">465</prop>
										<prop name="IntgrTime">250</prop>
										<prop name="MaxIntgrTime">2000</prop>
										<prop name="MeltFactor">1</prop>
										<prop name="QuantFactor">10</prop>
									</obj>
									<obj name="item" class="HTCChannel" version="2">
										<prop name="name">VIC / HEX / Yellow555</prop>
										<prop name="Active">1</prop>
										<prop name="EmissionWL">580</prop>
										<prop name="ExcitationWL">533</prop>
										<prop name="IntgrTime">250</prop>
										<prop name="MaxIntgrTime">2000</prop>
										<prop name="MeltFactor">1</prop>
										<prop name="QuantFactor">10</prop>
									</obj>
								</list>
								<prop name="name">Dual Color Hydrolysis Probe / UPL Probe</prop>
								<prop name="Active">1</prop>
								<prop name="DefChannelNdx">0</prop>
								<prop name="DenominatorNdx">-1</prop>
								<prop name="ReadOnly">0</prop>
								<list name="EmissionWLAvail" count="6">
									<item>488</item>
									<item>510</item>
									<item>580</item>
									<item>610</item>
									<item>640</item>
									<item>660</item>
								</list>
								<list name="ExcitationWLAvail" count="5">
									<item>440</item>
									<item>465</item>
									<item>498</item>
									<item>533</item>
									<item>618</item>
								</list>
								<prop name="MeasuringMode">hmmDynamic</prop>
							</obj>
							<obj name="item" class="HTCDetectionFormat" version="1">
								<list name="emlist" count="3">
									<obj name="item" class="HTCChannel" version="2">
										<prop name="name">FAM</prop>
										<prop name="Active">1</prop>
										<prop name="EmissionWL">510</prop>
										<prop name="ExcitationWL">465</prop>
										<prop name="IntgrTime">250</prop>
										<prop name="MaxIntgrTime">2000</prop>
										<prop name="MeltFactor">1</prop>
										<prop name="QuantFactor">10</prop>
									</obj>
									<obj name="item" class="HTCChannel" version="2">
										<prop name="name">VIC / HEX / Yellow555</prop>
										<prop name="Active">1</prop>
										<prop name="EmissionWL">580</prop>
										<prop name="ExcitationWL">533</prop>
										<prop name="IntgrTime">250</prop>
										<prop name="MaxIntgrTime">2000</prop>
										<prop name="MeltFactor">1</prop>
										<prop name="QuantFactor">10</prop>
									</obj>
									<obj name="item" class="HTCChannel" version="2">
										<prop name="name">Cy 5 / Cy 5.5</prop>
										<prop name="Active">1</prop>
										<prop name="EmissionWL">660</prop>
										<prop name="ExcitationWL">618</prop>
										<prop name="IntgrTime">250</prop>
										<prop name="MaxIntgrTime">2000</prop>
										<prop name="MeltFactor">1</prop>
										<prop name="QuantFactor">10</prop>
									</obj>
								</list>
								<prop name="name">3 Color Hydrolysis Probe</prop>
								<prop name="Active">1</prop>
								<prop name="DefChannelNdx">0</prop>
								<prop name="DenominatorNdx">-1</prop>
								<prop name="ReadOnly">0</prop>
								<list name="EmissionWLAvail" count="6">
									<item>488</item>
									<item>510</item>
									<item>580</item>
									<item>610</item>
									<item>640</item>
									<item>660</item>
								</list>
								<list name="ExcitationWLAvail" count="5">
									<item>440</item>
									<item>465</item>
									<item>498</item>
									<item>533</item>
									<item>618</item>
								</list>
								<prop name="MeasuringMode">hmmDynamic</prop>
							</obj>
							<obj name="item" class="HTCDetectionFormat" version="1">
								<list name="emlist" count="4">
									<obj name="item" class="HTCChannel" version="2">
										<prop name="name">Cyan 500</prop>
										<prop name="Active">1</prop>
										<prop name="EmissionWL">488</prop>
										<prop name="ExcitationWL">440</prop>
										<prop name="IntgrTime">250</prop>
										<prop name="MaxIntgrTime">2000</prop>
										<prop name="MeltFactor">1</prop>
										<prop name="QuantFactor">10</prop>
									</obj>
									<obj name="item" class="HTCChannel" version="2">
										<prop name="name">FAM</prop>
										<prop name="Active">1</prop>
										<prop name="EmissionWL">580</prop>
										<prop name="ExcitationWL">498</prop>
										<prop name="IntgrTime">250</prop>
										<prop name="MaxIntgrTime">2000</prop>
										<prop name="MeltFactor">1</prop>
										<prop name="QuantFactor">10</prop>
									</obj>
									<obj name="item" class="HTCChannel" version="2">
										<prop name="name">Red 610</prop>
										<prop name="Active">1</prop>
										<prop name="EmissionWL">610</prop>
										<prop name="ExcitationWL">533</prop>
										<prop name="IntgrTime">250</prop>
										<prop name="MaxIntgrTime">2000</prop>
										<prop name="MeltFactor">1</prop>
										<prop name="QuantFactor">10</prop>
									</obj>
									<obj name="item" class="HTCChannel" version="2">
										<prop name="name">Cy 5 / Cy 5.5</prop>
										<prop name="Active">1</prop>
										<prop name="EmissionWL">660</prop>
										<prop name="ExcitationWL">618</prop>
										<prop name="IntgrTime">250</prop>
										<prop name="MaxIntgrTime">2000</prop>
										<prop name="MeltFactor">1</prop>
										<prop name="QuantFactor">10</prop>
									</obj>
								</list>
								<prop name="name">4 Color Hydrolysis Probe</prop>
								<prop name="Active">1</prop>
								<prop name="DefChannelNdx">0</prop>
								<prop name="DenominatorNdx">-1</prop>
								<prop name="ReadOnly">0</prop>
								<list name="EmissionWLAvail" count="6">
									<item>488</item>
									<item>510</item>
									<item>580</item>
									<item>610</item>
									<item>640</item>
									<item>660</item>
								</list>
								<list name="ExcitationWLAvail" count="5">
									<item>440</item>
									<item>465</item>
									<item>498</item>
									<item>533</item>
									<item>618</item>
								</list>
								<prop name="MeasuringMode">hmmDynamic</prop>
							</obj>
							<obj name="item" class="HTCDetectionFormat" version="1">
								<list name="emlist" count="1">
									<obj name="item" class="HTCChannel" version="2">
										<prop name="name">Red 640</prop>
										<prop name="Active">1</prop>
										<prop name="EmissionWL">640</prop>
										<prop name="ExcitationWL">498</prop>
										<prop name="IntgrTime">250</prop>
										<prop name="MaxIntgrTime">2000</prop>
										<prop name="MeltFactor">1.2</prop>
										<prop name="QuantFactor">5</prop>
									</obj>
								</list>
								<prop name="name">Mono Color HybProbe</prop>
								<prop name="Active">1</prop>
								<prop name="DefChannelNdx">0</prop>
								<prop name="DenominatorNdx">-1</prop>
								<prop name="ReadOnly">0</prop>
								<list name="EmissionWLAvail" count="6">
									<item>488</item>
									<item>510</item>
									<item>580</item>
									<item>610</item>
									<item>640</item>
									<item>660</item>
								</list>
								<list name="ExcitationWLAvail" count="5">
									<item>440</item>
									<item>465</item>
									<item>498</item>
									<item>533</item>
									<item>618</item>
								</list>
								<prop name="MeasuringMode">hmmDynamic</prop>
							</obj>
							<obj name="item" class="HTCDetectionFormat" version="1">
								<list name="emlist" count="4">
									<obj name="item" class="HTCChannel" version="2">
										<prop name="name">Fluos</prop>
										<prop name="Active">1</prop>
										<prop name="EmissionWL">510</prop>
										<prop name="ExcitationWL">465</prop>
										<prop name="IntgrTime">250</prop>
										<prop name="MaxIntgrTime">2000</prop>
										<prop name="MeltFactor">2</prop>
										<prop name="QuantFactor">1.5</prop>
									</obj>
									<obj name="item" class="HTCChannel" version="2">
										<prop name="name">Red 610</prop>
										<prop name="Active">1</prop>
										<prop name="EmissionWL">610</prop>
										<prop name="ExcitationWL">498</prop>
										<prop name="IntgrTime">250</prop>
										<prop name="MaxIntgrTime">2000</prop>
										<prop name="MeltFactor">1.2</prop>
										<prop name="QuantFactor">5</prop>
									</obj>
									<obj name="item" class="HTCChannel" version="2">
										<prop name="name">Red 640</prop>
										<prop name="Active">1</prop>
										<prop name="EmissionWL">640</prop>
										<prop name="ExcitationWL">498</prop>
										<prop name="IntgrTime">250</prop>
										<prop name="MaxIntgrTime">2000</prop>
										<prop name="MeltFactor">1.2</prop>
										<prop name="QuantFactor">5</prop>
									</obj>
									<obj name="item" class="HTCChannel" version="2">
										<prop name="name">Cy 5 / Cy 5.5</prop>
										<prop name="Active">1</prop>
										<prop name="EmissionWL">660</prop>
										<prop name="ExcitationWL">498</prop>
										<prop name="IntgrTime">250</prop>
										<prop name="MaxIntgrTime">2000</prop>
										<prop name="MeltFactor">1.2</prop>
										<prop name="QuantFactor">5</prop>
									</obj>
								</list>
								<prop name="name">Multi Color HybProbe</prop>
								<prop name="Active">1</prop>
								<prop name="DefChannelNdx">0</prop>
								<prop name="DenominatorNdx">-1</prop>
								<prop name="ReadOnly">0</prop>
								<list name="EmissionWLAvail" count="6">
									<item>488</item>
									<item>510</item>
									<item>580</item>
									<item>610</item>
									<item>640</item>
									<item>660</item>
								</list>
								<list name="ExcitationWLAvail" count="5">
									<item>440</item>
									<item>465</item>
									<item>498</item>
									<item>533</item>
									<item>618</item>
								</list>
								<prop name="MeasuringMode">hmmDynamic</prop>
							</obj>
							<obj name="item" class="HTCDetectionFormat" version="1">
								<list name="emlist" count="4">
									<obj name="item" class="HTCChannel" version="2">
										<prop name="name">465-510</prop>
										<prop name="Active">1</prop>
										<prop name="EmissionWL">510</prop>
										<prop name="ExcitationWL">465</prop>
										<prop name="IntgrTime">250</prop>
										<prop name="MaxIntgrTime">1000</prop>
										<prop name="MeltFactor">1</prop>
										<prop name="QuantFactor">1</prop>
									</obj>
									<obj name="item" class="HTCChannel" version="2">
										<prop name="name">533-580</prop>
										<prop name="Active">1</prop>
										<prop name="EmissionWL">580</prop>
										<prop name="ExcitationWL">533</prop>
										<prop name="IntgrTime">250</prop>
										<prop name="MaxIntgrTime">1000</prop>
										<prop name="MeltFactor">1</prop>
										<prop name="QuantFactor">1</prop>
									</obj>
									<obj name="item" class="HTCChannel" version="2">
										<prop name="name">533-610</prop>
										<prop name="Active">1</prop>
										<prop name="EmissionWL">610</prop>
										<prop name="ExcitationWL">533</prop>
										<prop name="IntgrTime">250</prop>
										<prop name="MaxIntgrTime">1000</prop>
										<prop name="MeltFactor">1</prop>
										<prop name="QuantFactor">1</prop>
									</obj>
									<obj name="item" class="HTCChannel" version="2">
										<prop name="name">618-660</prop>
										<prop name="Active">1</prop>
										<prop name="EmissionWL">660</prop>
										<prop name="ExcitationWL">618</prop>
										<prop name="IntgrTime">250</prop>
										<prop name="MaxIntgrTime">1000</prop>
										<prop name="MeltFactor">1</prop>
										<prop name="QuantFactor">1</prop>
									</obj>
								</list>
								<prop name="name">SCicchitano1</prop>
								<prop name="Active">1</prop>
								<prop name="DefChannelNdx">0</prop>
								<prop name="DenominatorNdx">-1</prop>
								<prop name="ReadOnly">0</prop>
								<list name="EmissionWLAvail" count="6">
									<item>488</item>
									<item>510</item>
									<item>580</item>
									<item>610</item>
									<item>640</item>
									<item>660</item>
								</list>
								<list name="ExcitationWLAvail" count="5">
									<item>440</item>
									<item>465</item>
									<item>498</item>
									<item>533</item>
									<item>618</item>
								</list>
								<prop name="MeasuringMode">hmmDynamic</prop>
							</obj>
							<obj name="item" class="HTCDetectionFormat" version="1">
								<list name="emlist" count="2">
									<obj name="item" class="HTCChannel" version="2">
										<prop name="name">465-510</prop>
										<prop name="Active">1</prop>
										<prop name="EmissionWL">510</prop>
										<prop name="ExcitationWL">465</prop>
										<prop name="IntgrTime">250</prop>
										<prop name="MaxIntgrTime">1000</prop>
										<prop name="MeltFactor">1</prop>
										<prop name="QuantFactor">1</prop>
									</obj>
									<obj name="item" class="HTCChannel" version="2">
										<prop name="name">498-580</prop>
										<prop name="Active">1</prop>
										<prop name="EmissionWL">580</prop>
										<prop name="ExcitationWL">498</prop>
										<prop name="IntgrTime">250</prop>
										<prop name="MaxIntgrTime">1000</prop>
										<prop name="MeltFactor">1</prop>
										<prop name="QuantFactor">1</prop>
									</obj>
								</list>
								<prop name="name">VIC and FAM</prop>
								<prop name="Active">1</prop>
								<prop name="DefChannelNdx">0</prop>
								<prop name="DenominatorNdx">-1</prop>
								<prop name="ReadOnly">0</prop>
								<list name="EmissionWLAvail" count="6">
									<item>488</item>
									<item>510</item>
									<item>580</item>
									<item>610</item>
									<item>640</item>
									<item>660</item>
								</list>
								<list name="ExcitationWLAvail" count="5">
									<item>440</item>
									<item>465</item>
									<item>498</item>
									<item>533</item>
									<item>618</item>
								</list>
								<prop name="MeasuringMode">hmmDynamic</prop>
							</obj>
							<obj name="item" class="HTCDetectionFormat" version="1">
								<list name="emlist" count="2">
									<obj name="item" class="HTCChannel" version="2">
										<prop name="name">465-510</prop>
										<prop name="Active">1</prop>
										<prop name="EmissionWL">510</prop>
										<prop name="ExcitationWL">465</prop>
										<prop name="IntgrTime">250</prop>
										<prop name="MaxIntgrTime">1000</prop>
										<prop name="MeltFactor">1</prop>
										<prop name="QuantFactor">1</prop>
									</obj>
									<obj name="item" class="HTCChannel" version="2">
										<prop name="name">533-580</prop>
										<prop name="Active">1</prop>
										<prop name="EmissionWL">580</prop>
										<prop name="ExcitationWL">533</prop>
										<prop name="IntgrTime">250</prop>
										<prop name="MaxIntgrTime">1000</prop>
										<prop name="MeltFactor">1</prop>
										<prop name="QuantFactor">1</prop>
									</obj>
								</list>
								<prop name="name">Borowsky</prop>
								<prop name="Active">1</prop>
								<prop name="DefChannelNdx">0</prop>
								<prop name="DenominatorNdx">-1</prop>
								<prop name="ReadOnly">0</prop>
								<list name="EmissionWLAvail" count="6">
									<item>488</item>
									<item>510</item>
									<item>580</item>
									<item>610</item>
									<item>640</item>
									<item>660</item>
								</list>
								<list name="ExcitationWLAvail" count="5">
									<item>440</item>
									<item>465</item>
									<item>498</item>
									<item>533</item>
									<item>618</item>
								</list>
								<prop name="MeasuringMode">hmmDynamic</prop>
							</obj>
							<obj name="item" class="HTCDetectionFormat" version="1">
								<list name="emlist" count="2">
									<obj name="item" class="HTCChannel" version="2">
										<prop name="name">533-580</prop>
										<prop name="Active">1</prop>
										<prop name="EmissionWL">580</prop>
										<prop name="ExcitationWL">533</prop>
										<prop name="IntgrTime">250</prop>
										<prop name="MaxIntgrTime">1000</prop>
										<prop name="MeltFactor">1</prop>
										<prop name="QuantFactor">1</prop>
									</obj>
									<obj name="item" class="HTCChannel" version="2">
										<prop name="name">465-510</prop>
										<prop name="Active">1</prop>
										<prop name="EmissionWL">510</prop>
										<prop name="ExcitationWL">465</prop>
										<prop name="IntgrTime">250</prop>
										<prop name="MaxIntgrTime">1000</prop>
										<prop name="MeltFactor">1</prop>
										<prop name="QuantFactor">1</prop>
									</obj>
								</list>
								<prop name="name">RLB</prop>
								<prop name="Active">1</prop>
								<prop name="DefChannelNdx">0</prop>
								<prop name="DenominatorNdx">-1</prop>
								<prop name="ReadOnly">0</prop>
								<list name="EmissionWLAvail" count="6">
									<item>488</item>
									<item>510</item>
									<item>580</item>
									<item>610</item>
									<item>640</item>
									<item>660</item>
								</list>
								<list name="ExcitationWLAvail" count="5">
									<item>440</item>
									<item>465</item>
									<item>498</item>
									<item>533</item>
									<item>618</item>
								</list>
								<prop name="MeasuringMode">hmmDynamic</prop>
							</obj>
							<obj name="item" class="HTCDetectionFormat" version="1">
								<list name="emlist" count="0">
								</list>
								<prop name="name">New Format 1</prop>
								<prop name="Active">1</prop>
								<prop name="DefChannelNdx">-1</prop>
								<prop name="DenominatorNdx">-1</prop>
								<prop name="ReadOnly">0</prop>
								<list name="EmissionWLAvail" count="6">
									<item>488</item>
									<item>510</item>
									<item>580</item>
									<item>610</item>
									<item>640</item>
									<item>660</item>
								</list>
								<list name="ExcitationWLAvail" count="5">
									<item>440</item>
									<item>465</item>
									<item>498</item>
									<item>533</item>
									<item>618</item>
								</list>
								<prop name="MeasuringMode">hmmDynamic</prop>
							</obj>
							<obj name="item" class="HTCDetectionFormat" version="1">
								<list name="emlist" count="4">
									<obj name="item" class="HTCChannel" version="2">
										<prop name="name">618-660</prop>
										<prop name="Active">1</prop>
										<prop name="EmissionWL">660</prop>
										<prop name="ExcitationWL">618</prop>
										<prop name="IntgrTime">250</prop>
										<prop name="MaxIntgrTime">1000</prop>
										<prop name="MeltFactor">1</prop>
										<prop name="QuantFactor">1</prop>
									</obj>
									<obj name="item" class="HTCChannel" version="2">
										<prop name="name">498-580</prop>
										<prop name="Active">1</prop>
										<prop name="EmissionWL">580</prop>
										<prop name="ExcitationWL">498</prop>
										<prop name="IntgrTime">250</prop>
										<prop name="MaxIntgrTime">1000</prop>
										<prop name="MeltFactor">1</prop>
										<prop name="QuantFactor">1</prop>
									</obj>
									<obj name="item" class="HTCChannel" version="2">
										<prop name="name">533-580</prop>
										<prop name="Active">1</prop>
										<prop name="EmissionWL">580</prop>
										<prop name="ExcitationWL">533</prop>
										<prop name="IntgrTime">250</prop>
										<prop name="MaxIntgrTime">1000</prop>
										<prop name="MeltFactor">1</prop>
										<prop name="QuantFactor">1</prop>
									</obj>
									<obj name="item" class="HTCChannel" version="2">
										<prop name="name">465-510</prop>
										<prop name="Active">1</prop>
										<prop name="EmissionWL">510</prop>
										<prop name="ExcitationWL">465</prop>
										<prop name="IntgrTime">250</prop>
										<prop name="MaxIntgrTime">1000</prop>
										<prop name="MeltFactor">1</prop>
										<prop name="QuantFactor">1</prop>
									</obj>
								</list>
								<prop name="name">Borowsky_2</prop>
								<prop name="Active">1</prop>
								<prop name="DefChannelNdx">0</prop>
								<prop name="DenominatorNdx">-1</prop>
								<prop name="ReadOnly">0</prop>
								<list name="EmissionWLAvail" count="6">
									<item>488</item>
									<item>510</item>
									<item>580</item>
									<item>610</item>
									<item>640</item>
									<item>660</item>
								</list>
								<list name="ExcitationWLAvail" count="5">
									<item>440</item>
									<item>465</item>
									<item>498</item>
									<item>533</item>
									<item>618</item>
								</list>
								<prop name="MeasuringMode">hmmDynamic</prop>
							</obj>
						</list>
						<prop name="DefFormatName">Borowsky_2</prop>
					</obj>
					<list name="AcquisitionModes" count="4">
						<item>None</item>
						<item>Single</item>
						<item>Continuous</item>
						<item>Step</item>
					</list>
					<prop name="SeekTemp">30</prop>
					<prop name="SampleVolume">10</prop>
					<prop name="PlateID">06148360</prop>
				</obj>
			</obj>
			<prop name="CompletedProgramNo">3</prop>
			<prop name="StopPoint">3</prop>
			<prop name="CarouselConstMoved">0</prop>
		</obj>
		<obj name="AnlsAndSampleInfo" class="AnlsAndSampleInfo" version="1">
			<obj name="AnlsPropTypes" class="PropertyTypeList" version="1">
				<list name="emlist" count="3">
					<obj name="item" class="SamplePropType" version="1">
						<prop name="name">Units</prop>
						<prop name="PropClass">QuantUnitsProp</prop>
						<prop name="IsChannelProperty">0</prop>
						<prop name="SelectorOrder">0</prop>
						<prop name="ShowInSelector">0</prop>
						<prop name="ShowInTable">0</prop>
						<prop name="TableOrder">0</prop>
					</obj>
					<obj name="item" class="SamplePropType" version="1">
						<prop name="name">ExtRef</prop>
						<prop name="PropClass">RQExtRefProp</prop>
						<prop name="IsChannelProperty">0</prop>
						<prop name="SelectorOrder">0</prop>
						<prop name="ShowInSelector">0</prop>
						<prop name="ShowInTable">0</prop>
						<prop name="TableOrder">0</prop>
					</obj>
					<obj name="item" class="SamplePropType" version="1">
						<prop name="name">Endpt External Experiment</prop>
						<prop name="PropClass">EndptGenoExtExp</prop>
						<prop name="IsChannelProperty">0</prop>
						<prop name="SelectorOrder">0</prop>
						<prop name="ShowInSelector">0</prop>
						<prop name="ShowInTable">0</prop>
						<prop name="TableOrder">0</prop>
					</obj>
				</list>
			</obj>
			<obj name="SamplePropTypes" class="PropertyTypeList" version="1">
				<list name="emlist" count="26">
					<obj name="item" class="SamplePosPropType" version="1">
						<prop name="name">Position</prop>
						<prop name="PropClass">GenSampleEditPosition</prop>
						<prop name="AnalysisClass">General</prop>
						<prop name="IsChannelProperty">0</prop>
						<prop name="SelectorOrder">0</prop>
						<prop name="ShowInSelector">0</prop>
						<prop name="ShowInTable">1</prop>
						<prop name="TableOrder">0</prop>
					</obj>
					<obj name="item" class="SamplePropType" version="1">
						<prop name="name">Color</prop>
						<prop name="PropClass">SamplePrefColor</prop>
						<prop name="AnalysisClass">General</prop>
						<prop name="IsChannelProperty">0</prop>
						<prop name="SelectorOrder">1</prop>
						<prop name="ShowInSelector">0</prop>
						<prop name="ShowInTable">1</prop>
						<prop name="TableOrder">1</prop>
					</obj>
					<obj name="item" class="SamplePropType" version="1">
						<prop name="name">Replicate of</prop>
						<prop name="PropClass">GenSampleEditReplicate</prop>
						<prop name="AnalysisClass">General</prop>
						<prop name="IsChannelProperty">0</prop>
						<prop name="SelectorOrder">2</prop>
						<prop name="ShowInSelector">0</prop>
						<prop name="ShowInTable">1</prop>
						<prop name="TableOrder">2</prop>
					</obj>
					<obj name="item" class="SamplePropType" version="1">
						<prop name="name">Sample Name</prop>
						<prop name="PropClass">GenSampleEditName</prop>
						<prop name="AnalysisClass">General</prop>
						<prop name="IsChannelProperty">0</prop>
						<prop name="SelectorOrder">3</prop>
						<prop name="ShowInSelector">1</prop>
						<prop name="ShowInTable">1</prop>
						<prop name="TableOrder">3</prop>
					</obj>
					<obj name="item" class="SamplePropType" version="1">
						<prop name="name">Subsets</prop>
						<prop name="PropClass">GenSampleEditSubset</prop>
						<prop name="AnalysisClass">General</prop>
						<prop name="IsChannelProperty">0</prop>
						<prop name="SelectorOrder">4</prop>
						<prop name="ShowInSelector">0</prop>
						<prop name="ShowInTable">0</prop>
						<prop name="TableOrder">4</prop>
					</obj>
					<obj name="item" class="SamplePropType" version="1">
						<prop name="name">Notes</prop>
						<prop name="PropClass">GenSampleEditNotes</prop>
						<prop name="AnalysisClass">General</prop>
						<prop name="IsChannelProperty">0</prop>
						<prop name="SelectorOrder">5</prop>
						<prop name="ShowInSelector">0</prop>
						<prop name="ShowInTable">0</prop>
						<prop name="TableOrder">5</prop>
					</obj>
					<obj name="item" class="SamplePropType" version="1">
						<prop name="name">Sample ID</prop>
						<prop name="PropClass">HTCSampleID</prop>
						<prop name="AnalysisClass">General</prop>
						<prop name="IsChannelProperty">0</prop>
						<prop name="SelectorOrder">6</prop>
						<prop name="ShowInSelector">0</prop>
						<prop name="ShowInTable">0</prop>
						<prop name="TableOrder">6</prop>
					</obj>
					<obj name="item" class="SamplePropType" version="1">
						<prop name="name">Sample Prep Notes</prop>
						<prop name="PropClass">HTCSamplePrepNotes</prop>
						<prop name="AnalysisClass">General</prop>
						<prop name="IsChannelProperty">0</prop>
						<prop name="SelectorOrder">7</prop>
						<prop name="ShowInSelector">0</prop>
						<prop name="ShowInTable">0</prop>
						<prop name="TableOrder">7</prop>
					</obj>
					<obj name="item" class="SamplePrefWidthType" version="1">
						<prop name="name">Width</prop>
						<prop name="PropClass">SamplePrefWidth</prop>
						<prop name="AnalysisClass">Sample preferences</prop>
						<prop name="IsChannelProperty">0</prop>
						<prop name="SelectorOrder">8</prop>
						<prop name="ShowInSelector">0</prop>
						<prop name="ShowInTable">0</prop>
						<prop name="TableOrder">8</prop>
					</obj>
					<obj name="item" class="SamplePrefLineStyleType" version="1">
						<prop name="name">Line Style</prop>
						<prop name="PropClass">SamplePrefLineStyle</prop>
						<prop name="AnalysisClass">Sample preferences</prop>
						<prop name="IsChannelProperty">0</prop>
						<prop name="SelectorOrder">9</prop>
						<prop name="ShowInSelector">0</prop>
						<prop name="ShowInTable">0</prop>
						<prop name="TableOrder">9</prop>
					</obj>
					<obj name="item" class="SamplePrefPointStyleType" version="1">
						<prop name="name">Point Style</prop>
						<prop name="PropClass">SamplePrefPointStyle</prop>
						<prop name="AnalysisClass">Sample preferences</prop>
						<prop name="IsChannelProperty">0</prop>
						<prop name="SelectorOrder">10</prop>
						<prop name="ShowInSelector">0</prop>
						<prop name="ShowInTable">0</prop>
						<prop name="TableOrder">10</prop>
					</obj>
					<obj name="item" class="SamplePropType" version="1">
						<prop name="name">Dominant Channel</prop>
						<prop name="PropClass">DominantChannelProp</prop>
						<prop name="AnalysisClass">Color Compensation Analysis</prop>
						<prop name="IsChannelProperty">0</prop>
						<prop name="SelectorOrder">11</prop>
						<prop name="ShowInSelector">0</prop>
						<prop name="ShowInTable">0</prop>
						<prop name="TableOrder">11</prop>
					</obj>
					<obj name="item" class="EndPtSampleTypePropertyType" version="1">
						<prop name="name">EndPt Sample Type</prop>
						<prop name="PropClass">GroupingSample</prop>
						<prop name="AnalysisClass">EndPtGenotyping</prop>
						<prop name="IsChannelProperty">0</prop>
						<prop name="SelectorOrder">12</prop>
						<prop name="ShowInSelector">0</prop>
						<prop name="ShowInTable">0</prop>
						<prop name="TableOrder">12</prop>
					</obj>
					<obj name="item" class="SamplePropType" version="1">
						<prop name="name">EndPt Genotype</prop>
						<prop name="PropClass">Genotype</prop>
						<prop name="AnalysisClass">EndPtGenotyping</prop>
						<prop name="IsChannelProperty">0</prop>
						<prop name="SelectorOrder">13</prop>
						<prop name="ShowInSelector">0</prop>
						<prop name="ShowInTable">0</prop>
						<prop name="TableOrder">13</prop>
					</obj>
					<obj name="item" class="SamplePropType" version="1">
						<prop name="name">Target Name</prop>
						<prop name="PropClass">TargetName</prop>
						<prop name="AnalysisClass">General</prop>
						<prop name="IsChannelProperty">1</prop>
						<prop name="SelectorOrder">14</prop>
						<prop name="ShowInSelector">0</prop>
						<prop name="ShowInTable">0</prop>
						<prop name="TableOrder">14</prop>
					</obj>
					<obj name="item" class="QuantSampleTypePropertyType" version="1">
						<prop name="name">Quantification Sample Type</prop>
						<prop name="PropClass">QuantSampleTypeProperty</prop>
						<prop name="AnalysisClass">Quantification Analysis</prop>
						<prop name="IsChannelProperty">1</prop>
						<prop name="SelectorOrder">15</prop>
						<prop name="ShowInSelector">0</prop>
						<prop name="ShowInTable">0</prop>
						<prop name="TableOrder">15</prop>
					</obj>
					<obj name="item" class="SamplePropType" version="1">
						<prop name="name">Concentration</prop>
						<prop name="PropClass">QuantConcProperty</prop>
						<prop name="AnalysisClass">Quantification Analysis</prop>
						<prop name="IsChannelProperty">1</prop>
						<prop name="SelectorOrder">16</prop>
						<prop name="ShowInSelector">0</prop>
						<prop name="ShowInTable">0</prop>
						<prop name="TableOrder">16</prop>
					</obj>
					<obj name="item" class="QuantCpType" version="1">
						<prop name="name">Cp Low</prop>
						<prop name="PropClass">QuantCpLowProp</prop>
						<prop name="AnalysisClass">Quantification Analysis</prop>
						<prop name="IsChannelProperty">1</prop>
						<prop name="SelectorOrder">17</prop>
						<prop name="ShowInSelector">0</prop>
						<prop name="ShowInTable">0</prop>
						<prop name="TableOrder">17</prop>
					</obj>
					<obj name="item" class="QuantCpType" version="1">
						<prop name="name">Cp High</prop>
						<prop name="PropClass">QuantCpHighProp</prop>
						<prop name="AnalysisClass">Quantification Analysis</prop>
						<prop name="IsChannelProperty">1</prop>
						<prop name="SelectorOrder">18</prop>
						<prop name="ShowInSelector">0</prop>
						<prop name="ShowInTable">0</prop>
						<prop name="TableOrder">18</prop>
					</obj>
					<obj name="item" class="GroupSampleTypePropertyType" version="1">
						<prop name="name">Melt Geno Sample Type</prop>
						<prop name="PropClass">GroupChannelTypeProp</prop>
						<prop name="AnalysisClass">Melt Geno</prop>
						<prop name="IsChannelProperty">1</prop>
						<prop name="SelectorOrder">19</prop>
						<prop name="ShowInSelector">0</prop>
						<prop name="ShowInTable">0</prop>
						<prop name="TableOrder">19</prop>
					</obj>
					<obj name="item" class="SamplePropType" version="1">
						<prop name="name">Melt Geno Genotype</prop>
						<prop name="PropClass">ChannelGenotype</prop>
						<prop name="AnalysisClass">Melt Geno</prop>
						<prop name="IsChannelProperty">1</prop>
						<prop name="SelectorOrder">20</prop>
						<prop name="ShowInSelector">0</prop>
						<prop name="ShowInTable">0</prop>
						<prop name="TableOrder">20</prop>
					</obj>
					<obj name="item" class="RQTargetPropertyType" version="1">
						<prop name="name">Target Type</prop>
						<prop name="PropClass">RQTargetProperty</prop>
						<prop name="AnalysisClass">Relative Quantification</prop>
						<prop name="IsChannelProperty">1</prop>
						<prop name="SelectorOrder">21</prop>
						<prop name="ShowInSelector">0</prop>
						<prop name="ShowInTable">0</prop>
						<prop name="TableOrder">21</prop>
					</obj>
					<obj name="item" class="RQSampleTargetPropertyType" version="1">
						<prop name="name">Combined Sample and Target Type</prop>
						<prop name="PropClass">RQSampleTargetProperty</prop>
						<prop name="AnalysisClass">Relative Quantification</prop>
						<prop name="IsChannelProperty">1</prop>
						<prop name="SelectorOrder">22</prop>
						<prop name="ShowInSelector">0</prop>
						<prop name="ShowInTable">0</prop>
						<prop name="TableOrder">22</prop>
					</obj>
					<obj name="item" class="SamplePropType" version="1">
						<prop name="name">Efficiency</prop>
						<prop name="PropClass">RQEffProp</prop>
						<prop name="AnalysisClass">Relative Quantification</prop>
						<prop name="IsChannelProperty">1</prop>
						<prop name="SelectorOrder">23</prop>
						<prop name="ShowInSelector">0</prop>
						<prop name="ShowInTable">0</prop>
						<prop name="TableOrder">23</prop>
					</obj>
					<obj name="item" class="GroupSampleTypePropertyTypeNoPos" version="1">
						<prop name="name">Scanning Sample Type</prop>
						<prop name="PropClass">GroupChannelTypeProp</prop>
						<prop name="AnalysisClass">Scanning</prop>
						<prop name="IsChannelProperty">1</prop>
						<prop name="SelectorOrder">24</prop>
						<prop name="ShowInSelector">0</prop>
						<prop name="ShowInTable">0</prop>
						<prop name="TableOrder">24</prop>
					</obj>
					<obj name="item" class="SamplePropType" version="1">
						<prop name="name">Scanning Genotype</prop>
						<prop name="PropClass">ChannelGenotype</prop>
						<prop name="AnalysisClass">Scanning</prop>
						<prop name="IsChannelProperty">1</prop>
						<prop name="SelectorOrder">25</prop>
						<prop name="ShowInSelector">0</prop>
						<prop name="ShowInTable">0</prop>
						<prop name="TableOrder">25</prop>
					</obj>
				</list>
			</obj>
			<obj name="SelectedChannels" class="TEMIntegerSet" version="1">
				<list name="Items" count="4">
					<prop name="Item">0</prop>
					<prop name="Item">1</prop>
					<prop name="Item">2</prop>
					<prop name="Item">3</prop>
				</list>
			</obj>
			<obj name="AnalysisProperties" class="ExpPropList" version="1">
				<list name="emlist" count="3">
					<obj name="PropertyObject" class="EndptGenoExtExp" version="3">
						<prop name="PropertyTypeName">Endpt External Experiment</prop>
					</obj>
					<obj name="PropertyObject" class="RQExtRefProp" version="3">
						<prop name="PropertyTypeName">ExtRef</prop>
						<prop name="RefExpProg">-1</prop>
					</obj>
					<obj name="PropertyObject" class="QuantUnitsProp" version="3">
						<prop name="PropertyTypeName">Units</prop>
					</obj>
				</list>
			</obj>
			<obj name="SampleInfoList" class="SamplePropInfoList" version="1">
				<list name="emlist" count="96">
					<obj name="item" class="SamplePropInfo" version="1">
						<obj name="ChannelProperties" class="ChanPropList" version="2">
							<obj name="ChannelProperties" class="EMList" version="1">
								<list name="emlist" count="4">
									<obj name="item" class="PropertyList" version="1">
										<list name="emlist" count="12">
											<obj name="PropertyObject" class="RQSampleTargetProperty" version="4">
												<prop name="PropertyTypeName">Combined Sample and Target Type</prop>
												<prop name="Position">0</prop>
												<prop name="IsDefault">0</prop>
												<obj name="ChannelProp" class="ChannelProperty" version="1">
													<prop name="ChannelIdx">0</prop>
												</obj>
											</obj>
											<obj name="PropertyObject" class="QuantConcProperty" version="4">
												<prop name="PropertyTypeName">Concentration</prop>
												<prop name="Position">0</prop>
												<prop name="IsDefault">1</prop>
												<prop name="Concentration">0</prop>
												<obj name="ChannelProp" class="ChannelProperty" version="1">
													<prop name="ChannelIdx">0</prop>
												</obj>
												<prop name="ReadOnly">1</prop>
											</obj>
											<obj name="PropertyObject" class="QuantCpHighProp" version="4">
												<prop name="PropertyTypeName">Cp High</prop>
												<prop name="Position">0</prop>
												<prop name="IsDefault">1</prop>
												<prop name="CpRangeHigh">0</prop>
												<obj name="ChannelProp" class="ChannelProperty" version="1">
													<prop name="ChannelIdx">0</prop>
												</obj>
												<prop name="ReadOnly">1</prop>
											</obj>
											<obj name="PropertyObject" class="QuantCpLowProp" version="4">
												<prop name="PropertyTypeName">Cp Low</prop>
												<prop name="Position">0</prop>
												<prop name="IsDefault">1</prop>
												<prop name="CpRangeLow">0</prop>
												<obj name="ChannelProp" class="ChannelProperty" version="1">
													<prop name="ChannelIdx">0</prop>
												</obj>
												<prop name="ReadOnly">1</prop>
											</obj>
											<obj name="PropertyObject" class="RQEffProp" version="4">
												<prop name="PropertyTypeName">Efficiency</prop>
												<prop name="Position">0</prop>
												<prop name="IsDefault">1</prop>
												<prop name="Efficiency">2</prop>
												<obj name="ChannelProp" class="ChannelProperty" version="1">
													<prop name="ChannelIdx">0</prop>
												</obj>
											</obj>
											<obj name="PropertyObject" class="ChannelGenotype" version="4">
												<prop name="PropertyTypeName">Melt Geno Genotype</prop>
												<prop name="Position">0</prop>
												<prop name="IsDefault">1</prop>
												<prop name="ReadOnly">1</prop>
												<obj name="ChannelProp" class="ChannelProperty" version="1">
													<prop name="ChannelIdx">0</prop>
												</obj>
											</obj>
											<obj name="PropertyObject" class="GroupChannelTypeProp" version="4">
												<prop name="PropertyTypeName">Melt Geno Sample Type</prop>
												<prop name="Position">0</prop>
												<prop name="IsDefault">0</prop>
												<prop name="GroupSampleType">mstUnknown</prop>
												<obj name="ChannelProp" class="ChannelProperty" version="1">
													<prop name="ChannelIdx">0</prop>
												</obj>
											</obj>
											<obj name="PropertyObject" class="QuantSampleTypeProperty" version="4">
												<prop name="PropertyTypeName">Quantification Sample Type</prop>
												<prop name="Position">0</prop>
												<prop name="IsDefault">0</prop>
												<prop name="SampleType">qsUnknown</prop>
												<obj name="ChannelProp" class="ChannelProperty" version="1">
													<prop name="ChannelIdx">0</prop>
												</obj>
											</obj>
											<obj name="PropertyObject" class="ChannelGenotype" version="4">
												<prop name="PropertyTypeName">Scanning Genotype</prop>
												<prop name="Position">0</prop>
												<prop name="IsDefault">1</prop>
												<prop name="ReadOnly">1</prop>
												<obj name="ChannelProp" class="ChannelProperty" version="1">
													<prop name="ChannelIdx">0</prop>
												</obj>
											</obj>
											<obj name="PropertyObject" class="GroupChannelTypeProp" version="4">
												<prop name="PropertyTypeName">Scanning Sample Type</prop>
												<prop name="Position">0</prop>
												<prop name="IsDefault">0</prop>
												<prop name="GroupSampleType">mstUnknown</prop>
												<obj name="ChannelProp" class="ChannelProperty" version="1">
													<prop name="ChannelIdx">0</prop>
												</obj>
											</obj>
											<obj name="PropertyObject" class="TargetName" version="4">
												<prop name="PropertyTypeName">Target Name</prop>
												<prop name="Position">0</prop>
												<prop name="IsDefault">1</prop>
												<obj name="ChannelProp" class="ChannelProperty" version="1">
													<prop name="ChannelIdx">0</prop>
												</obj>
											</obj>
											<obj name="PropertyObject" class="RQTargetProperty" version="4">
												<prop name="PropertyTypeName">Target Type</prop>
												<prop name="Position">0</prop>
												<prop name="IsDefault">0</prop>
												<prop name="TargetType">dtNone</prop>
												<obj name="ChannelProp" class="ChannelProperty" version="1">
													<prop name="ChannelIdx">0</prop>
												</obj>
											</obj>
										</list>
									</obj>
									<obj name="item" class="PropertyList" version="1">
										<list name="emlist" count="12">
											<obj name="PropertyObject" class="RQSampleTargetProperty" version="4">
												<prop name="PropertyTypeName">Combined Sample and Target Type</prop>
												<prop name="Position">0</prop>
												<prop name="IsDefault">0</prop>
												<obj name="ChannelProp" class="ChannelProperty" version="1">
													<prop name="ChannelIdx">1</prop>
												</obj>
											</obj>
											<obj name="PropertyObject" class="QuantConcProperty" version="4">
												<prop name="PropertyTypeName">Concentration</prop>
												<prop name="Position">0</prop>
												<prop name="IsDefault">1</prop>
												<prop name="Concentration">0</prop>
												<obj name="ChannelProp" class="ChannelProperty" version="1">
													<prop name="ChannelIdx">1</prop>
												</obj>
												<prop name="ReadOnly">1</prop>
											</obj>
											<obj name="PropertyObject" class="QuantCpHighProp" version="4">
												<prop name="PropertyTypeName">Cp High</prop>
												<prop name="Position">0</prop>
												<prop name="IsDefault">1</prop>
												<prop name="CpRangeHigh">0</prop>
												<obj name="ChannelProp" class="ChannelProperty" version="1">
													<prop name="ChannelIdx">1</prop>
												</obj>
												<prop name="ReadOnly">1</prop>
											</obj>
											<obj name="PropertyObject" class="QuantCpLowProp" version="4">
												<prop name="PropertyTypeName">Cp Low</prop>
												<prop name="Position">0</prop>
												<prop name="IsDefault">1</prop>
												<prop name="CpRangeLow">0</prop>
												<obj name="ChannelProp" class="ChannelProperty" version="1">
													<prop name="ChannelIdx">1</prop>
												</obj>
												<prop name="ReadOnly">1</prop>
											</obj>
											<obj name="PropertyObject" class="RQEffProp" version="4">
												<prop name="PropertyTypeName">Efficiency</prop>
												<prop name="Position">0</prop>
												<prop name="IsDefault">1</prop>
												<prop name="Efficiency">2</prop>
												<obj name="ChannelProp" class="ChannelProperty" version="1">
													<prop name="ChannelIdx">1</prop>
												</obj>
											</obj>
											<obj name="PropertyObject" class="ChannelGenotype" version="4">
												<prop name="PropertyTypeName">Melt Geno Genotype</prop>
												<prop name="Position">0</prop>
												<prop name="IsDefault">1</prop>
												<prop name="ReadOnly">1</prop>
												<obj name="ChannelProp" class="ChannelProperty" version="1">
													<prop name="ChannelIdx">1</prop>
												</obj>
											</obj>
											<obj name="PropertyObject" class="GroupChannelTypeProp" version="4">
												<prop name="PropertyTypeName">Melt Geno Sample Type</prop>
												<prop name="Position">0</prop>
												<prop name="IsDefault">0</prop>
												<prop name="GroupSampleType">mstUnknown</prop>
												<obj name="ChannelProp" class="ChannelProperty" version="1">
													<prop name="ChannelIdx">1</prop>
												</obj>
											</obj>
											<obj name="PropertyObject" class="QuantSampleTypeProperty" version="4">
												<prop name="PropertyTypeName">Quantification Sample Type</prop>
												<prop name="Position">0</prop>
												<prop name="IsDefault">0</prop>
												<prop name="SampleType">qsUnknown</prop>
												<obj name="ChannelProp" class="ChannelProperty" version="1">
													<prop name="ChannelIdx">1</prop>
												</obj>
											</obj>
											<obj name="PropertyObject" class="ChannelGenotype" version="4">
												<prop name="PropertyTypeName">Scanning Genotype</prop>
												<prop name="Position">0</prop>
												<prop name="IsDefault">1</prop>
												<prop name="ReadOnly">1</prop>
												<obj name="ChannelProp" class="ChannelProperty" version="1">
													<prop name="ChannelIdx">1</prop>
												</obj>
											</obj>
											<obj name="PropertyObject" class="GroupChannelTypeProp" version="4">
												<prop name="PropertyTypeName">Scanning Sample Type</prop>
												<prop name="Position">0</prop>
												<prop name="IsDefault">0</prop>
												<prop name="GroupSampleType">mstUnknown</prop>
												<obj name="ChannelProp" class="ChannelProperty" version="1">
													<prop name="ChannelIdx">1</prop>
												</obj>
											</obj>
											<obj name="PropertyObject" class="TargetName" version="4">
												<prop name="PropertyTypeName">Target Name</prop>
												<prop name="Position">0</prop>
												<prop name="IsDefault">1</prop>
												<obj name="ChannelProp" class="ChannelProperty" version="1">
													<prop name="ChannelIdx">1</prop>
												</obj>
											</obj>
											<obj name="PropertyObject" class="RQTargetProperty" version="4">
												<prop name="PropertyTypeName">Target Type</prop>
												<prop name="Position">0</prop>
												<prop name="IsDefault">0</prop>
												<prop name="TargetType">dtNone</prop>
												<obj name="ChannelProp" class="ChannelProperty" version="1">
													<prop name="ChannelIdx">1</prop>
												</obj>
											</obj>
										</list>
									</obj>
									<obj name="item" class="PropertyList" version="1">
										<list name="emlist" count="12">
											<obj name="PropertyObject" class="RQSampleTargetProperty" version="4">
												<prop name="PropertyTypeName">Combined Sample and Target Type</prop>
												<prop name="Position">0</prop>
												<prop name="IsDefault">0</prop>
												<obj name="ChannelProp" class="ChannelProperty" version="1">
													<prop name="ChannelIdx">2</prop>
												</obj>
											</obj>
											<obj name="PropertyObject" class="QuantConcProperty" version="4">
												<prop name="PropertyTypeName">Concentration</prop>
												<prop name="Position">0</prop>
												<prop name="IsDefault">1</prop>
												<prop name="Concentration">0</prop>
												<obj name="ChannelProp" class="ChannelProperty" version="1">
													<prop name="ChannelIdx">2</prop>
												</obj>
												<prop name="ReadOnly">1</prop>
											</obj>
											<obj name="PropertyObject" class="QuantCpHighProp" version="4">
												<prop name="PropertyTypeName">Cp High</prop>
												<prop name="Position">0</prop>
												<prop name="IsDefault">1</prop>
												<prop name="CpRangeHigh">0</prop>
												<obj name="ChannelProp" class="ChannelProperty" version="1">
													<prop name="ChannelIdx">2</prop>
												</obj>
												<prop name="ReadOnly">1</prop>
											</obj>
											<obj name="PropertyObject" class="QuantCpLowProp" version="4">
												<prop name="PropertyTypeName">Cp Low</prop>
												<prop name="Position">0</prop>
												<prop name="IsDefault">1</prop>
												<prop name="CpRangeLow">0</prop>
												<obj name="ChannelProp" class="ChannelProperty" version="1">
													<prop name="ChannelIdx">2</prop>
												</obj>
												<prop name="ReadOnly">1</prop>
											</obj>
											<obj name="PropertyObject" class="RQEffProp" version="4">
												<prop name="PropertyTypeName">Efficiency</prop>
												<prop name="Position">0</prop>
												<prop name="IsDefault">1</prop>
												<prop name="Efficiency">2</prop>
												<obj name="ChannelProp" class="ChannelProperty" version="1">
													<prop name="ChannelIdx">2</prop>
												</obj>
											</obj>
											<obj name="PropertyObject" class="ChannelGenotype" version="4">
												<prop name="PropertyTypeName">Melt Geno Genotype</prop>
												<prop name="Position">0</prop>
												<prop name="IsDefault">1</prop>
												<prop name="ReadOnly">1</prop>
												<obj name="ChannelProp" class="ChannelProperty" version="1">
													<prop name="ChannelIdx">2</prop>
												</obj>
											</obj>
											<obj name="PropertyObject" class="GroupChannelTypeProp" version="4">
												<prop name="PropertyTypeName">Melt Geno Sample Type</prop>
												<prop name="Position">0</prop>
												<prop name="IsDefault">0</prop>
												<prop name="GroupSampleType">mstUnknown</prop>
												<obj name="ChannelProp" class="ChannelProperty" version="1">
													<prop name="ChannelIdx">2</prop>
												</obj>
											</obj>
											<obj name="PropertyObject" class="QuantSampleTypeProperty" version="4">
												<prop name="PropertyTypeName">Quantification Sample Type</prop>
												<prop name="Position">0</prop>
												<prop name="IsDefault">0</prop>
												<prop name="SampleType">qsUnknown</prop>
												<obj name="ChannelProp" class="ChannelProperty" version="1">
													<prop name="ChannelIdx">2</prop>
												</obj>
											</obj>
											<obj name="PropertyObject" class="ChannelGenotype" version="4">
												<prop name="PropertyTypeName">Scanning Genotype</prop>
												<prop name="Position">0</prop>
												<prop name="IsDefault">1</prop>
												<prop name="ReadOnly">1</prop>
												<obj name="ChannelProp" class="ChannelProperty" version="1">
													<prop name="ChannelIdx">2</prop>
												</obj>
											</obj>
											<obj name="PropertyObject" class="GroupChannelTypeProp" version="4">
												<prop name="PropertyTypeName">Scanning Sample Type</prop>
												<prop name="Position">0</prop>
												<prop name="IsDefault">0</prop>
												<prop name="GroupSampleType">mstUnknown</prop>
												<obj name="ChannelProp" class="ChannelProperty" version="1">
													<prop name="ChannelIdx">2</prop>
												</obj>
											</obj>
											<obj name="PropertyObject" class="TargetName" version="4">
												<prop name="PropertyTypeName">Target Name</prop>
												<prop name="Position">0</prop>
												<prop name="IsDefault">1</prop>
												<obj name="ChannelProp" class="ChannelProperty" version="1">
													<prop name="ChannelIdx">2</prop>
												</obj>
											</obj>
											<obj name="PropertyObject" class="RQTargetProperty" version="4">
												<prop name="PropertyTypeName">Target Type</prop>
												<prop name="Position">0</prop>
												<prop name="IsDefault">0</prop>
												<prop name="TargetType">dtNone</prop>
												<obj name="ChannelProp" class="ChannelProperty" version="1">
													<prop name="ChannelIdx">2</prop>
												</obj>
											</obj>
										</list>
									</obj>
									<obj name="item" class="PropertyList" version="1">
										<list name="emlist" count="12">
											<obj name="PropertyObject" class="RQSampleTargetProperty" version="4">
												<prop name="PropertyTypeName">Combined Sample and Target Type</prop>
												<prop name="Position">0</prop>
												<prop name="IsDefault">0</prop>
												<obj name="ChannelProp" class="ChannelProperty" version="1">
													<prop name="ChannelIdx">3</prop>
												</obj>
											</obj>
											<obj name="PropertyObject" class="QuantConcProperty" version="4">
												<prop name="PropertyTypeName">Concentration</prop>
												<prop name="Position">0</prop>
												<prop name="IsDefault">1</prop>
												<prop name="Concentration">0</prop>
												<obj name="ChannelProp" class="ChannelProperty" version="1">
													<prop name="ChannelIdx">3</prop>
												</obj>
												<prop name="ReadOnly">1</prop>
											</obj>
											<obj name="PropertyObject" class="QuantCpHighProp" version="4">
												<prop name="PropertyTypeName">Cp High</prop>
												<prop name="Position">0</prop>
												<prop name="IsDefault">1</prop>
												<prop name="CpRangeHigh">0</prop>
												<obj name="ChannelProp" class="ChannelProperty" version="1">
													<prop name="ChannelIdx">3</prop>
												</obj>
												<prop name="ReadOnly">1</prop>
											</obj>
											<obj name="PropertyObject" class="QuantCpLowProp" version="4">
												<prop name="PropertyTypeName">Cp Low</prop>
												<prop name="Position">0</prop>
												<prop name="IsDefault">1</prop>
												<prop name="CpRangeLow">0</prop>
												<obj name="ChannelProp" class="ChannelProperty" version="1">
													<prop name="ChannelIdx">3</prop>
												</obj>
												<prop name="ReadOnly">1</prop>
											</obj>
											<obj name="PropertyObject" class="RQEffProp" version="4">
												<prop name="PropertyTypeName">Efficiency</prop>
												<prop name="Position">0</prop>
												<prop name="IsDefault">1</prop>
												<prop name="Efficiency">2</prop>
												<obj name="ChannelProp" class="ChannelProperty" version="1">
													<prop name="ChannelIdx">3</prop>
												</obj>
											</obj>
											<obj name="PropertyObject" class="ChannelGenotype" version="4">
												<prop name="PropertyTypeName">Melt Geno Genotype</prop>
												<prop name="Position">0</prop>
												<prop name="IsDefault">1</prop>
												<prop name="ReadOnly">1</prop>
												<obj name="ChannelProp" class="ChannelProperty" version="1">
													<prop name="ChannelIdx">3</prop>
												</obj>
											</obj>
											<obj name="PropertyObject" class="GroupChannelTypeProp" version="4">
												<prop name="PropertyTypeName">Melt Geno Sample Type</prop>
												<prop name="Position">0</prop>
												<prop name="IsDefault">0</prop>
												<prop name="GroupSampleType">mstUnknown</prop>
												<obj name="ChannelProp" class="ChannelProperty" version="1">
													<prop name="ChannelIdx">3</prop>
												</obj>
											</obj>
											<obj name="PropertyObject" class="QuantSampleTypeProperty" version="4">
												<prop name="PropertyTypeName">Quantification Sample Type</prop>
												<prop name="Position">0</prop>
												<prop name="IsDefault">0</prop>
												<prop name="SampleType">qsUnknown</prop>
												<obj name="ChannelProp" class="ChannelProperty" version="1">
													<prop name="ChannelIdx">3</prop>
												</obj>
											</obj>
											<obj name="PropertyObject" class="ChannelGenotype" version="4">
												<prop name="PropertyTypeName">Scanning Genotype</prop>
												<prop name="Position">0</prop>
												<prop name="IsDefault">1</prop>
												<prop name="ReadOnly">1</prop>
												<obj name="ChannelProp" class="ChannelProperty" version="1">
													<prop name="ChannelIdx">3</prop>
												</obj>
											</obj>
											<obj name="PropertyObject" class="GroupChannelTypeProp" version="4">
												<prop name="PropertyTypeName">Scanning Sample Type</prop>
												<prop name="Position">0</prop>
												<prop name="IsDefault">0</prop>
												<prop name="GroupSampleType">mstUnknown</prop>
												<obj name="ChannelProp" class="ChannelProperty" version="1">
													<prop name="ChannelIdx">3</prop>
												</obj>
											</obj>
											<obj name="PropertyObject" class="TargetName" version="4">
												<prop name="PropertyTypeName">Target Name</prop>
												<prop name="Position">0</prop>
												<prop name="IsDefault">1</prop>
												<obj name="ChannelProp" class="ChannelProperty" version="1">
													<prop name="ChannelIdx">3</prop>
												</obj>
											</obj>
											<obj name="PropertyObject" class="RQTargetProperty" version="4">
												<prop name="PropertyTypeName">Target Type</prop>
												<prop name="Position">0</prop>
												<prop name="IsDefault">0</prop>
												<prop name="TargetType">dtNone</prop>
												<obj name="ChannelProp" class="ChannelProperty" version="1">
													<prop name="ChannelIdx">3</prop>
												</obj>
											</obj>
										</list>
									</obj>
								</list>
							</obj>
						</obj>
						<prop name="ChannelPropertyCount">4</prop>
						<prop name="ContainerPosition">0</prop>
						<prop name="HasSampleProperties">1</prop>
						<obj name="SampleProperties" class="PropertyList" version="1">
							<list name="emlist" count="14">
								<obj name="PropertyObject" class="SamplePrefColor" version="4">
									<prop name="PropertyTypeName">Color</prop>
									<prop name="Position">0</prop>
									<prop name="IsDefault">0</prop>
									<prop name="Color">$00FF8000</prop>
								</obj>
								<obj name="PropertyObject" class="DominantChannelProp" version="4">
									<prop name="PropertyTypeName">Dominant Channel</prop>
									<prop name="Position">0</prop>
									<prop name="IsDefault">0</prop>
									<prop name="DominantChannel">0</prop>
								</obj>
								<obj name="PropertyObject" class="Genotype" version="4">
									<prop name="PropertyTypeName">EndPt Genotype</prop>
									<prop name="Position">0</prop>
									<prop name="IsDefault">1</prop>
									<prop name="ReadOnly">1</prop>
								</obj>
								<obj name="PropertyObject" class="GroupingSample" version="4">
									<prop name="PropertyTypeName">EndPt Sample Type</prop>
									<prop name="Position">0</prop>
									<prop name="IsDefault">0</prop>
									<prop name="GroupSampleType">mstUnknown</prop>
								</obj>
								<obj name="PropertyObject" class="SamplePrefLineStyle" version="4">
									<prop name="PropertyTypeName">Line Style</prop>
									<prop name="Position">0</prop>
									<prop name="IsDefault">0</prop>
									<prop name="LineStyle">psSolid</prop>
								</obj>
								<obj name="PropertyObject" class="GenSampleEditNotes" version="4">
									<prop name="PropertyTypeName">Notes</prop>
									<prop name="Position">0</prop>
									<prop name="IsDefault">1</prop>
								</obj>
								<obj name="PropertyObject" class="SamplePrefPointStyle" version="4">
									<prop name="PropertyTypeName">Point Style</prop>
									<prop name="Position">0</prop>
									<prop name="IsDefault">0</prop>
									<prop name="PointStyle">psNothing</prop>
								</obj>
								<obj name="PropertyObject" class="GenSampleEditPosition" version="4">
									<prop name="PropertyTypeName">Position</prop>
									<prop name="Position">0</prop>
									<prop name="IsDefault">1</prop>
								</obj>
								<obj name="PropertyObject" class="GenSampleEditReplicate" version="4">
									<prop name="PropertyTypeName">Replicate of</prop>
									<prop name="Position">0</prop>
									<prop name="IsDefault">1</prop>
									<prop name="ReplicateOf">-1</prop>
								</obj>
								<obj name="PropertyObject" class="HTCSampleID" version="4">
									<prop name="PropertyTypeName">Sample ID</prop>
									<prop name="Position">0</prop>
									<prop name="IsDefault">1</prop>
								</obj>
								<obj name="PropertyObject" class="GenSampleEditName" version="4">
									<prop name="PropertyTypeName">Sample Name</prop>
									<prop name="Position">0</prop>
									<prop name="IsDefault">1</prop>
									<prop name="name">Sample 1</prop>
								</obj>
								<obj name="PropertyObject" class="HTCSamplePrepNotes" version="4">
									<prop name="PropertyTypeName">Sample Prep Notes</prop>
									<prop name="Position">0</prop>
									<prop name="IsDefault">1</prop>
								</obj>
								<obj name="PropertyObject" class="GenSampleEditSubset" version="4">
									<prop name="PropertyTypeName">Subsets</prop>
									<prop name="Position">0</prop>
									<prop name="IsDefault">1</prop>
								</obj>
								<obj name="PropertyObject" class="SamplePrefWidth" version="5">
									<prop name="PropertyTypeName">Width</prop>
									<prop name="Position">0</prop>
									<prop name="IsDefault">1</prop>
									<prop name="Width">1</prop>
								</obj>
							</list>
						</obj>
					</obj>
					<obj name="item" class="SamplePropInfo" version="1">
						<obj name="ChannelProperties" class="ChanPropList" version="2">
							<obj name="ChannelProperties" class="EMList" version="1">
								<list name="emlist" count="4">
									<obj name="item" class="PropertyList" version="1">
										<list name="emlist" count="12">
											<obj name="PropertyObject" class="RQSampleTargetProperty" version="4">
												<prop name="PropertyTypeName">Combined Sample and Target Type</prop>
												<prop name="Position">1</prop>
												<prop name="IsDefault">0</prop>
												<obj name="ChannelProp" class="ChannelProperty" version="1">
													<prop name="ChannelIdx">0</prop>
												</obj>
											</obj>
											<obj name="PropertyObject" class="QuantConcProperty" version="4">
												<prop name="PropertyTypeName">Concentration</prop>
												<prop name="Position">1</prop>
												<prop name="IsDefault">1</prop>
												<prop name="Concentration">0</prop>
												<obj name="ChannelProp" class="ChannelProperty" version="1">
													<prop name="ChannelIdx">0</prop>
												</obj>
												<prop name="ReadOnly">1</prop>
											</obj>
											<obj name="PropertyObject" class="QuantCpHighProp" version="4">
												<prop name="PropertyTypeName">Cp High</prop>
												<prop name="Position">1</prop>
												<prop name="IsDefault">1</prop>
												<prop name="CpRangeHigh">0</prop>
												<obj name="ChannelProp" class="ChannelProperty" version="1">
													<prop name="ChannelIdx">0</prop>
												</obj>
												<prop name="ReadOnly">1</prop>
											</obj>
											<obj name="PropertyObject" class="QuantCpLowProp" version="4">
												<prop name="PropertyTypeName">Cp Low</prop>
												<prop name="Position">1</prop>
												<prop name="IsDefault">1</prop>
												<prop name="CpRangeLow">0</prop>
												<obj name="ChannelProp" class="ChannelProperty" version="1">
													<prop name="ChannelIdx">0</prop>
												</obj>
												<prop name="ReadOnly">1</prop>
											</obj>
											<obj name="PropertyObject" class="RQEffProp" version="4">
												<prop name="PropertyTypeName">Efficiency</prop>
												<prop name="Position">1</prop>
												<prop name="IsDefault">1</prop>
												<prop name="Efficiency">2</prop>
												<obj name="ChannelProp" class="ChannelProperty" version="1">
													<prop name="ChannelIdx">0</prop>
												</obj>
											</obj>
											<obj name="PropertyObject" class="ChannelGenotype" version="4">
												<prop name="PropertyTypeName">Melt Geno Genotype</prop>
												<prop name="Position">1</prop>
												<prop name="IsDefault">1</prop>
												<prop name="ReadOnly">1</prop>
												<obj name="ChannelProp" class="ChannelProperty" version="1">
													<prop name="ChannelIdx">0</prop>
												</obj>
											</obj>
											<obj name="PropertyObject" class="GroupChannelTypeProp" version="4">
												<prop name="PropertyTypeName">Melt Geno Sample Type</prop>
												<prop name="Position">1</prop>
												<prop name="IsDefault">0</prop>
												<prop name="GroupSampleType">mstUnknown</prop>
												<obj name="ChannelProp" class="ChannelProperty" version="1">
													<prop name="ChannelIdx">0</prop>
												</obj>
											</obj>
											<obj name="PropertyObject" class="QuantSampleTypeProperty" version="4">
												<prop name="PropertyTypeName">Quantification Sample Type</prop>
												<prop name="Position">1</prop>
												<prop name="IsDefault">0</prop>
												<prop name="SampleType">qsUnknown</prop>
												<obj name="ChannelProp" class="ChannelProperty" version="1">
													<prop name="ChannelIdx">0</prop>
												</obj>
											</obj>
											<obj name="PropertyObject" class="ChannelGenotype" version="4">
												<prop name="PropertyTypeName">Scanning Genotype</prop>
												<prop name="Position">1</prop>
												<prop name="IsDefault">1</prop>
												<prop name="ReadOnly">1</prop>
												<obj name="ChannelProp" class="ChannelProperty" version="1">
													<prop name="ChannelIdx">0</prop>
												</obj>
											</obj>
											<obj name="PropertyObject" class="GroupChannelTypeProp" version="4">
												<prop name="PropertyTypeName">Scanning Sample Type</prop>
												<prop name="Position">1</prop>
												<prop name="IsDefault">0</prop>
												<prop name="GroupSampleType">mstUnknown</prop>
												<obj name="ChannelProp" class="ChannelProperty" version="1">
													<prop name="ChannelIdx">0</prop>
												</obj>
											</obj>
											<obj name="PropertyObject" class="TargetName" version="4">
												<prop name="PropertyTypeName">Target Name</prop>
												<prop name="Position">1</prop>
												<prop name="IsDefault">1</prop>
												<obj name="ChannelProp" class="ChannelProperty" version="1">
													<prop name="ChannelIdx">0</prop>
												</obj>
											</obj>
											<obj name="PropertyObject" class="RQTargetProperty" version="4">
												<prop name="PropertyTypeName">Target Type</prop>
												<prop name="Position">1</prop>
												<prop name="IsDefault">0</prop>
												<prop name="TargetType">dtNone</prop>
												<obj name="ChannelProp" class="ChannelProperty" version="1">
													<prop name="ChannelIdx">0</prop>
												</obj>
											</obj>
										</list>
									</obj>
									<obj name="item" class="PropertyList" version="1">
										<list name="emlist" count="12">
											<obj name="PropertyObject" class="RQSampleTargetProperty" version="4">
												<prop name="PropertyTypeName">Combined Sample and Target Type</prop>
												<prop name="Position">1</prop>
												<prop name="IsDefault">0</prop>
												<obj name="ChannelProp" class="ChannelProperty" version="1">
													<prop name="ChannelIdx">1</prop>
												</obj>
											</obj>
											<obj name="PropertyObject" class="QuantConcProperty" version="4">
												<prop name="PropertyTypeName">Concentration</prop>
												<prop name="Position">1</prop>
												<prop name="IsDefault">1</prop>
												<prop name="Concentration">0</prop>
												<obj name="ChannelProp" class="ChannelProperty" version="1">
													<prop name="ChannelIdx">1</prop>
												</obj>
												<prop name="ReadOnly">1</prop>
											</obj>
											<obj name="PropertyObject" class="QuantCpHighProp" version="4">
												<prop name="PropertyTypeName">Cp High</prop>
												<prop name="Position">1</prop>
												<prop name="IsDefault">1</prop>
												<prop name="CpRangeHigh">0</prop>
												<obj name="ChannelProp" class="ChannelProperty" version="1">
													<prop name="ChannelIdx">1</prop>
												</obj>
												<prop name="ReadOnly">1</prop>
											</obj>
											<obj name="PropertyObject" class="QuantCpLowProp" version="4">
												<prop name="PropertyTypeName">Cp Low</prop>
												<prop name="Position">1</prop>
												<prop name="IsDefault">1</prop>
												<prop name="CpRangeLow">0</prop>
												<obj name="ChannelProp" class="ChannelProperty" version="1">
													<prop name="ChannelIdx">1</prop>
												</obj>
												<prop name="ReadOnly">1</prop>
											</obj>
											<obj name="PropertyObject" class="RQEffProp" version="4">
												<prop name="PropertyTypeName">Efficiency</prop>
												<prop name="Position">1</prop>
												<prop name="IsDefault">1</prop>
												<prop name="Efficiency">2</prop>
												<obj name="ChannelProp" class="ChannelProperty" version="1">
													<prop name="ChannelIdx">1</prop>
												</obj>
											</obj>
											<obj name="PropertyObject" class="ChannelGenotype" version="4">
												<prop name="PropertyTypeName">Melt Geno Genotype</prop>
												<prop name="Position">1</prop>
												<prop name="IsDefault">1</prop>
												<prop name="ReadOnly">1</prop>
												<obj name="ChannelProp" class="ChannelProperty" version="1">
													<prop name="ChannelIdx">1</prop>
												</obj>
											</obj>
											<obj name="PropertyObject" class="GroupChannelTypeProp" version="4">
												<prop name="PropertyTypeName">Melt Geno Sample Type</prop>
												<prop name="Position">1</prop>
												<prop name="IsDefault">0</prop>
												<prop name="GroupSampleType">mstUnknown</prop>
												<obj name="ChannelProp" class="ChannelProperty" version="1">
													<prop name="ChannelIdx">1</prop>
												</obj>
											</obj>
											<obj name="PropertyObject" class="QuantSampleTypeProperty" version="4">
												<prop name="PropertyTypeName">Quantification Sample Type</prop>
												<prop name="Position">1</prop>
												<prop name="IsDefault">0</prop>
												<prop name="SampleType">qsUnknown</prop>
												<obj name="ChannelProp" class="ChannelProperty" version="1">
													<prop name="ChannelIdx">1</prop>
												</obj>
											</obj>
											<obj name="PropertyObject" class="ChannelGenotype" version="4">
												<prop name="PropertyTypeName">Scanning Genotype</prop>
												<prop name="Position">1</prop>
												<prop name="IsDefault">1</prop>
												<prop name="ReadOnly">1</prop>
												<obj name="ChannelProp" class="ChannelProperty" version="1">
													<prop name="ChannelIdx">1</prop>
												</obj>
											</obj>
											<obj name="PropertyObject" class="GroupChannelTypeProp" version="4">
												<prop name="PropertyTypeName">Scanning Sample Type</prop>
												<prop name="Position">1</prop>
												<prop name="IsDefault">0</prop>
												<prop name="GroupSampleType">mstUnknown</prop>
												<obj name="ChannelProp" class="ChannelProperty" version="1">
													<prop name="ChannelIdx">1</prop>
												</obj>
											</obj>
											<obj name="PropertyObject" class="TargetName" version="4">
												<prop name="PropertyTypeName">Target Name</prop>
												<prop name="Position">1</prop>
												<prop name="IsDefault">1</prop>
												<obj name="ChannelProp" class="ChannelProperty" version="1">
													<prop name="ChannelIdx">1</prop>
												</obj>
											</obj>
											<obj name="PropertyObject" class="RQTargetProperty" version="4">
												<prop name="PropertyTypeName">Target Type</prop>
												<prop name="Position">1</prop>
												<prop name="IsDefault">0</prop>
												<prop name="TargetType">dtNone</prop>
												<obj name="ChannelProp" class="ChannelProperty" version="1">
													<prop name="ChannelIdx">1</prop>
												</obj>
											</obj>
										</list>
									</obj>
									<obj name="item" class="PropertyList" version="1">
										<list name="emlist" count="12">
											<obj name="PropertyObject" class="RQSampleTargetProperty" version="4">
												<prop name="PropertyTypeName">Combined Sample and Target Type</prop>
												<prop name="Position">1</prop>
												<prop name="IsDefault">0</prop>
												<obj name="ChannelProp" class="ChannelProperty" version="1">
													<prop name="ChannelIdx">2</prop>
												</obj>
											</obj>
											<obj name="PropertyObject" class="QuantConcProperty" version="4">
												<prop name="PropertyTypeName">Concentration</prop>
												<prop name="Position">1</prop>
												<prop name="IsDefault">1</prop>
												<prop name="Concentration">0</prop>
												<obj name="ChannelProp" class="ChannelProperty" version="1">
													<prop name="ChannelIdx">2</prop>
												</obj>
												<prop name="ReadOnly">1</prop>
											</obj>
											<obj name="PropertyObject" class="QuantCpHighProp" version="4">
												<prop name="PropertyTypeName">Cp High</prop>
												<prop name="Position">1</prop>
												<prop name="IsDefault">1</prop>
												<prop name="CpRangeHigh">0</prop>
												<obj name="ChannelProp" class="ChannelProperty" version="1">
													<prop name="ChannelIdx">2</prop>
												</obj>
												<prop name="ReadOnly">1</prop>
											</obj>
											<obj name="PropertyObject" class="QuantCpLowProp" version="4">
												<prop name="PropertyTypeName">Cp Low</prop>
												<prop name="Position">1</prop>
												<prop name="IsDefault">1</prop>
												<prop name="CpRangeLow">0</prop>
												<obj name="ChannelProp" class="ChannelProperty" version="1">
													<prop name="ChannelIdx">2</prop>
												</obj>
												<prop name="ReadOnly">1</prop>
											</obj>
											<obj name="PropertyObject" class="RQEffProp" version="4">
												<prop name="PropertyTypeName">Efficiency</prop>
												<prop name="Position">1</prop>
												<prop name="IsDefault">1</prop>
												<prop name="Efficiency">2</prop>
												<obj name="ChannelProp" class="ChannelProperty" version="1">
													<prop name="ChannelIdx">2</prop>
												</obj>
											</obj>
											<obj name="PropertyObject" class="ChannelGenotype" version="4">
												<prop name="PropertyTypeName">Melt Geno Genotype</prop>
												<prop name="Position">1</prop>
												<prop name="IsDefault">1</prop>
												<prop name="ReadOnly">1</prop>
												<obj name="ChannelProp" class="ChannelProperty" version="1">
													<prop name="ChannelIdx">2</prop>
												</obj>
											</obj>
											<obj name="PropertyObject" class="GroupChannelTypeProp" version="4">
												<prop name="PropertyTypeName">Melt Geno Sample Type</prop>
												<prop name="Position">1</prop>
												<prop name="IsDefault">0</prop>
												<prop name="GroupSampleType">mstUnknown</prop>
												<obj name="ChannelProp" class="ChannelProperty" version="1">
													<prop name="ChannelIdx">2</prop>
												</obj>
											</obj>
											<obj name="PropertyObject" class="QuantSampleTypeProperty" version="4">
												<prop name="PropertyTypeName">Quantification Sample Type</prop>
												<prop name="Position">1</prop>
												<prop name="IsDefault">0</prop>
												<prop name="SampleType">qsUnknown</prop>
												<obj name="ChannelProp" class="ChannelProperty" version="1">
													<prop name="ChannelIdx">2</prop>
												</obj>
											</obj>
											<obj name="PropertyObject" class="ChannelGenotype" version="4">
												<prop name="PropertyTypeName">Scanning Genotype</prop>
												<prop name="Position">1</prop>
												<prop name="IsDefault">1</prop>
												<prop name="ReadOnly">1</prop>
												<obj name="ChannelProp" class="ChannelProperty" version="1">
													<prop name="ChannelIdx">2</prop>
												</obj>
											</obj>
											<obj name="PropertyObject" class="GroupChannelTypeProp" version="4">
												<prop name="PropertyTypeName">Scanning Sample Type</prop>
												<prop name="Position">1</prop>
												<prop name="IsDefault">0</prop>
												<prop name="GroupSampleType">mstUnknown</prop>
												<obj name="ChannelProp" class="ChannelProperty" version="1">
													<prop name="ChannelIdx">2</prop>
												</obj>
											</obj>
											<obj name="PropertyObject" class="TargetName" version="4">
												<prop name="PropertyTypeName">Target Name</prop>
												<prop name="Position">1</prop>
												<prop name="IsDefault">1</prop>
												<obj name="ChannelProp" class="ChannelProperty" version="1">
													<prop name="ChannelIdx">2</prop>
												</obj>
											</obj>
											<obj name="PropertyObject" class="RQTargetProperty" version="4">
												<prop name="PropertyTypeName">Target Type</prop>
												<prop name="Position">1</prop>
												<prop name="IsDefault">0</prop>
												<prop name="TargetType">dtNone</prop>
												<obj name="ChannelProp" class="ChannelProperty" version="1">
													<prop name="ChannelIdx">2</prop>
												</obj>
											</obj>
										</list>
									</obj>
									<obj name="item" class="PropertyList" version="1">
										<list name="emlist" count="12">
											<obj name="PropertyObject" class="RQSampleTargetProperty" version="4">
												<prop name="PropertyTypeName">Combined Sample and Target Type</prop>
												<prop name="Position">1</prop>
												<prop name="IsDefault">0</prop>
												<obj name="ChannelProp" class="ChannelProperty" version="1">
													<prop name="ChannelIdx">3</prop>
												</obj>
											</obj>
											<obj name="PropertyObject" class="QuantConcProperty" version="4">
												<prop name="PropertyTypeName">Concentration</prop>
												<prop name="Position">1</prop>
												<prop name="IsDefault">1</prop>
												<prop name="Concentration">0</prop>
												<obj name="ChannelProp" class="ChannelProperty" version="1">
													<prop name="ChannelIdx">3</prop>
												</obj>
												<prop name="ReadOnly">1</prop>
											</obj>
											<obj name="PropertyObject" class="QuantCpHighProp" version="4">
												<prop name="PropertyTypeName">Cp High</prop>
												<prop name="Position">1</prop>
												<prop name="IsDefault">1</prop>
												<prop name="CpRangeHigh">0</prop>
												<obj name="ChannelProp" class="ChannelProperty" version="1">
													<prop name="ChannelIdx">3</prop>
												</obj>
												<prop name="ReadOnly">1</prop>
											</obj>
											<obj name="PropertyObject" class="QuantCpLowProp" version="4">
												<prop name="PropertyTypeName">Cp Low</prop>
												<prop name="Position">1</prop>
												<prop name="IsDefault">1</prop>
												<prop name="CpRangeLow">0</prop>
												<obj name="ChannelProp" class="ChannelProperty" version="1">
													<prop name="ChannelIdx">3</prop>
												</obj>
												<prop name="ReadOnly">1</prop>
											</obj>
											<obj name="PropertyObject" class="RQEffProp" version="4">
												<prop name="PropertyTypeName">Efficiency</prop>
												<prop name="Position">1</prop>
												<prop name="IsDefault">1</prop>
												<prop name="Efficiency">2</prop>
												<obj name="ChannelProp" class="ChannelProperty" version="1">
													<prop name="ChannelIdx">3</prop>
												</obj>
											</obj>
											<obj name="PropertyObject" class="ChannelGenotype" version="4">
												<prop name="PropertyTypeName">Melt Geno Genotype</prop>
												<prop name="Position">1</prop>
												<prop name="IsDefault">1</prop>
												<prop name="ReadOnly">1</prop>
												<obj name="ChannelProp" class="ChannelProperty" version="1">
													<prop name="ChannelIdx">3</prop>
												</obj>
											</obj>
											<obj name="PropertyObject" class="GroupChannelTypeProp" version="4">
												<prop name="PropertyTypeName">Melt Geno Sample Type</prop>
												<prop name="Position">1</prop>
												<prop name="IsDefault">0</prop>
												<prop name="GroupSampleType">mstUnknown</prop>
												<obj name="ChannelProp" class="ChannelProperty" version="1">
													<prop name="ChannelIdx">3</prop>
												</obj>
											</obj>
											<obj name="PropertyObject" class="QuantSampleTypeProperty" version="4">
												<prop name="PropertyTypeName">Quantification Sample Type</prop>
												<prop name="Position">1</prop>
												<prop name="IsDefault">0</prop>
												<prop name="SampleType">qsUnknown</prop>
												<obj name="ChannelProp" class="ChannelProperty" version="1">
													<prop name="ChannelIdx">3</prop>
												</obj>
											</obj>
											<obj name="PropertyObject" class="ChannelGenotype" version="4">
												<prop name="PropertyTypeName">Scanning Genotype</prop>
												<prop name="Position">1</prop>
												<prop name="IsDefault">1</prop>
												<prop name="ReadOnly">1</prop>
												<obj name="ChannelProp" class="ChannelProperty" version="1">
													<prop name="ChannelIdx">3</prop>
												</obj>
											</obj>
											<obj name="PropertyObject" class="GroupChannelTypeProp" version="4">
												<prop name="PropertyTypeName">Scanning Sample Type</prop>
												<prop name="Position">1</prop>
												<prop name="IsDefault">0</prop>
												<prop name="GroupSampleType">mstUnknown</prop>
												<obj name="ChannelProp" class="ChannelProperty" version="1">
													<prop name="ChannelIdx">3</prop>
												</obj>
											</obj>
											<obj name="PropertyObject" class="TargetName" version="4">
												<prop name="PropertyTypeName">Target Name</prop>
												<prop name="Position">1</prop>
												<prop name="IsDefault">1</prop>
												<obj name="ChannelProp" class="ChannelProperty" version="1">
													<prop name="ChannelIdx">3</prop>
												</obj>
											</obj>
											<obj name="PropertyObject" class="RQTargetProperty" version="4">
												<prop name="PropertyTypeName">Target Type</prop>
												<prop name="Position">1</prop>
												<prop name="IsDefault">0</prop>
												<prop name="TargetType">dtNone</prop>
												<obj name="ChannelProp" class="ChannelProperty" version="1">
													<prop name="ChannelIdx">3</prop>
												</obj>
											</obj>
										</list>
									</obj>
								</list>
							</obj>
						</obj>
						<prop name="ChannelPropertyCount">4</prop>
						<prop name="ContainerPosition">1</prop>
						<prop name="HasSampleProperties">1</prop>
						<obj name="SampleProperties" class="PropertyList" version="1">
							<list name="emlist" count="14">
								<obj name="PropertyObject" class="SamplePrefColor" version="4">
									<prop name="PropertyTypeName">Color</prop>
									<prop name="Position">1</prop>
									<prop name="IsDefault">0</prop>
									<prop name="Color">clRed</prop>
								</obj>
								<obj name="PropertyObject" class="DominantChannelProp" version="4">
									<prop name="PropertyTypeName">Dominant Channel</prop>
									<prop name="Position">1</prop>
									<prop name="IsDefault">0</prop>
									<prop name="DominantChannel">0</prop>
								</obj>
								<obj name="PropertyObject" class="Genotype" version="4">
									<prop name="PropertyTypeName">EndPt Genotype</prop>
									<prop name="Position">1</prop>
									<prop name="IsDefault">1</prop>
									<prop name="ReadOnly">1</prop>
								</obj>
								<obj name="PropertyObject" class="GroupingSample" version="4">
									<prop name="PropertyTypeName">EndPt Sample Type</prop>
									<prop name="Position">1</prop>
									<prop name="IsDefault">0</prop>
									<prop name="GroupSampleType">mstUnknown</prop>
								</obj>
								<obj name="PropertyObject" class="SamplePrefLineStyle" version="4">
									<prop name="PropertyTypeName">Line Style</prop>
									<prop name="Position">1</prop>
									<prop name="IsDefault">0</prop>
									<prop name="LineStyle">psSolid</prop>
								</obj>
								<obj name="PropertyObject" class="GenSampleEditNotes" version="4">
									<prop name="PropertyTypeName">Notes</prop>
									<prop name="Position">1</prop>
									<prop name="IsDefault">1</prop>
								</obj>
								<obj name="PropertyObject" class="SamplePrefPointStyle" version="4">
									<prop name="PropertyTypeName">Point Style</prop>
									<prop name="Position">1</prop>
									<prop name="IsDefault">0</prop>
									<prop name="PointStyle">psNothing</prop>
								</obj>
								<obj name="PropertyObject" class="GenSampleEditPosition" version="4">
									<prop name="PropertyTypeName">Position</prop>
									<prop name="Position">1</prop>
									<prop name="IsDefault">1</prop>
								</obj>
								<obj name="PropertyObject" class="GenSampleEditReplicate" version="4">
									<prop name="PropertyTypeName">Replicate of</prop>
									<prop name="Position">1</prop>
									<prop name="IsDefault">1</prop>
									<prop name="ReplicateOf">-1</prop>
								</obj>
								<obj name="PropertyObject" class="HTCSampleID" version="4">
									<prop name="PropertyTypeName">Sample ID</prop>
									<prop name="Position">1</prop>
									<prop name="IsDefault">1</prop>
								</obj>
								<obj name="PropertyObject" class="GenSampleEditName" version="4">
									<prop name="PropertyTypeName">Sample Name</prop>
									<prop name="Position">1</prop>
									<prop name="IsDefault">1</prop>
									<prop name="name">Sample 2</prop>
								</obj>
								<obj name="PropertyObject" class="HTCSamplePrepNotes" version="4">
									<prop name="PropertyTypeName">Sample Prep Notes</prop>
									<prop name="Position">1</prop>
									<prop name="IsDefault">1</prop>
								</obj>
								<obj name="PropertyObject" class="GenSampleEditSubset" version="4">
									<prop name="PropertyTypeName">Subsets</prop>
									<prop name="Position">1</prop>
									<prop name="IsDefault">1</prop>
								</obj>
								<obj name="PropertyObject" class="SamplePrefWidth" version="5">
									<prop name="PropertyTypeName">Width</prop>
									<prop name="Position">1</prop>
									<prop name="IsDefault">1</prop>
									<prop name="Width">1</prop>
								</obj>
							</list>
						</obj>
					</obj>
					<obj name="item" class="SamplePropInfo" version="1">
						<obj name="ChannelProperties" class="ChanPropList" version="2">
							<obj name="ChannelProperties" class="EMList" version="1">
								<list name="emlist" count="4">
									<obj name="item" class="PropertyList" version="1">
										<list name="emlist" count="12">
											<obj name="PropertyObject" class="RQSampleTargetProperty" version="4">
												<prop name="PropertyTypeName">Combined Sample and Target Type</prop>
												<prop name="Position">2</prop>
												<prop name="IsDefault">0</prop>
												<obj name="ChannelProp" class="ChannelProperty" version="1">
													<prop name="ChannelIdx">0</prop>
												</obj>
											</obj>
											<obj name="PropertyObject" class="QuantConcProperty" version="4">
												<prop name="PropertyTypeName">Concentration</prop>
												<prop name="Position">2</prop>
												<prop name="IsDefault">1</prop>
												<prop name="Concentration">0</prop>
												<obj name="ChannelProp" class="ChannelProperty" version="1">
													<prop name="ChannelIdx">0</prop>
												</obj>
												<prop name="ReadOnly">1</prop>
											</obj>
											<obj name="PropertyObject" class="QuantCpHighProp" version="4">
												<prop name="PropertyTypeName">Cp High</prop>
												<prop name="Position">2</prop>
												<prop name="IsDefault">1</prop>
												<prop name="CpRangeHigh">0</prop>
												<obj name="ChannelProp" class="ChannelProperty" version="1">
													<prop name="ChannelIdx">0</prop>
												</obj>
												<prop name="ReadOnly">1</prop>
											</obj>
											<obj name="PropertyObject" class="QuantCpLowProp" version="4">
												<prop name="PropertyTypeName">Cp Low</prop>
												<prop name="Position">2</prop>
												<prop name="IsDefault">1</prop>
												<prop name="CpRangeLow">0</prop>
												<obj name="ChannelProp" class="ChannelProperty" version="1">
													<prop name="ChannelIdx">0</prop>
												</obj>
												<prop name="ReadOnly">1</prop>
											</obj>
											<obj name="PropertyObject" class="RQEffProp" version="4">
												<prop name="PropertyTypeName">Efficiency</prop>
												<prop name="Position">2</prop>
												<prop name="IsDefault">1</prop>
												<prop name="Efficiency">2</prop>
												<obj name="ChannelProp" class="ChannelProperty" version="1">
													<prop name="ChannelIdx">0</prop>
												</obj>
											</obj>
											<obj name="PropertyObject" class="ChannelGenotype" version="4">
												<prop name="PropertyTypeName">Melt Geno Genotype</prop>
												<prop name="Position">2</prop>
												<prop name="IsDefault">1</prop>
												<prop name="ReadOnly">1</prop>
												<obj name="ChannelProp" class="ChannelProperty" version="1">
													<prop name="ChannelIdx">0</prop>
												</obj>
											</obj>
											<obj name="PropertyObject" class="GroupChannelTypeProp" version="4">
												<prop name="PropertyTypeName">Melt Geno Sample Type</prop>
												<prop name="Position">2</prop>
												<prop name="IsDefault">0</prop>
												<prop name="GroupSampleType">mstUnknown</prop>
												<obj name="ChannelProp" class="ChannelProperty" version="1">
													<prop name="ChannelIdx">0</prop>
												</obj>
											</obj>
											<obj name="PropertyObject" class="QuantSampleTypeProperty" version="4">
												<prop name="PropertyTypeName">Quantification Sample Type</prop>
												<prop name="Position">2</prop>
												<prop name="IsDefault">0</prop>
												<prop name="SampleType">qsUnknown</prop>
												<obj name="ChannelProp" class="ChannelProperty" version="1">
													<prop name="ChannelIdx">0</prop>
												</obj>
											</obj>
											<obj name="PropertyObject" class="ChannelGenotype" version="4">
												<prop name="PropertyTypeName">Scanning Genotype</prop>
												<prop name="Position">2</prop>
												<prop name="IsDefault">1</prop>
												<prop name="ReadOnly">1</prop>
												<obj name="ChannelProp" class="ChannelProperty" version="1">
													<prop name="ChannelIdx">0</prop>
												</obj>
											</obj>
											<obj name="PropertyObject" class="GroupChannelTypeProp" version="4">
												<prop name="PropertyTypeName">Scanning Sample Type</prop>
												<prop name="Position">2</prop>
												<prop name="IsDefault">0</prop>
												<prop name="GroupSampleType">mstUnknown</prop>
												<obj name="ChannelProp" class="ChannelProperty" version="1">
													<prop name="ChannelIdx">0</prop>
												</obj>
											</obj>
											<obj name="PropertyObject" class="TargetName" version="4">
												<prop name="PropertyTypeName">Target Name</prop>
												<prop name="Position">2</prop>
												<prop name="IsDefault">1</prop>
												<obj name="ChannelProp" class="ChannelProperty" version="1">
													<prop name="ChannelIdx">0</prop>
												</obj>
											</obj>
											<obj name="PropertyObject" class="RQTargetProperty" version="4">
												<prop name="PropertyTypeName">Target Type</prop>
												<prop name="Position">2</prop>
												<prop name="IsDefault">0</prop>
												<prop name="TargetType">dtNone</prop>
												<obj name="ChannelProp" class="ChannelProperty" version="1">
													<prop name="ChannelIdx">0</prop>
												</obj>
											</obj>
										</list>
									</obj>
									<obj name="item" class="PropertyList" version="1">
										<list name="emlist" count="12">
											<obj name="PropertyObject" class="RQSampleTargetProperty" version="4">
												<prop name="PropertyTypeName">Combined Sample and Target Type</prop>
												<prop name="Position">2</prop>
												<prop name="IsDefault">0</prop>
												<obj name="ChannelProp" class="ChannelProperty" version="1">
													<prop name="ChannelIdx">1</prop>
												</obj>
											</obj>
											<obj name="PropertyObject" class="QuantConcProperty" version="4">
												<prop name="PropertyTypeName">Concentration</prop>
												<prop name="Position">2</prop>
												<prop name="IsDefault">1</prop>
												<prop name="Concentration">0</prop>
												<obj name="ChannelProp" class="ChannelProperty" version="1">
													<prop name="ChannelIdx">1</prop>
												</obj>
												<prop name="ReadOnly">1</prop>
											</obj>
											<obj name="PropertyObject" class="QuantCpHighProp" version="4">
												<prop name="PropertyTypeName">Cp High</prop>
												<prop name="Position">2</prop>
												<prop name="IsDefault">1</prop>
												<prop name="CpRangeHigh">0</prop>
												<obj name="ChannelProp" class="ChannelProperty" version="1">
													<prop name="ChannelIdx">1</prop>
												</obj>
												<prop name="ReadOnly">1</prop>
											</obj>
											<obj name="PropertyObject" class="QuantCpLowProp" version="4">
												<prop name="PropertyTypeName">Cp Low</prop>
												<prop name="Position">2</prop>
												<prop name="IsDefault">1</prop>
												<prop name="CpRangeLow">0</prop>
												<obj name="ChannelProp" class="ChannelProperty" version="1">
													<prop name="ChannelIdx">1</prop>
												</obj>
												<prop name="ReadOnly">1</prop>
											</obj>
											<obj name="PropertyObject" class="RQEffProp" version="4">
												<prop name="PropertyTypeName">Efficiency</prop>
												<prop name="Position">2</prop>
												<prop name="IsDefault">1</prop>
												<prop name="Efficiency">2</prop>
												<obj name="ChannelProp" class="ChannelProperty" version="1">
													<prop name="ChannelIdx">1</prop>
												</obj>
											</obj>
											<obj name="PropertyObject" class="ChannelGenotype" version="4">
												<prop name="PropertyTypeName">Melt Geno Genotype</prop>
												<prop name="Position">2</prop>
												<prop name="IsDefault">1</prop>
												<prop name="ReadOnly">1</prop>
												<obj name="ChannelProp" class="ChannelProperty" version="1">
													<prop name="ChannelIdx">1</prop>
												</obj>
											</obj>
											<obj name="PropertyObject" class="GroupChannelTypeProp" version="4">
												<prop name="PropertyTypeName">Melt Geno Sample Type</prop>
												<prop name="Position">2</prop>
												<prop name="IsDefault">0</prop>
												<prop name="GroupSampleType">mstUnknown</prop>
												<obj name="ChannelProp" class="ChannelProperty" version="1">
													<prop name="ChannelIdx">1</prop>
												</obj>
											</obj>
											<obj name="PropertyObject" class="QuantSampleTypeProperty" version="4">
												<prop name="PropertyTypeName">Quantification Sample Type</prop>
												<prop name="Position">2</prop>
												<prop name="IsDefault">0</prop>
												<prop name="SampleType">qsUnknown</prop>
												<obj name="ChannelProp" class="ChannelProperty" version="1">
													<prop name="ChannelIdx">1</prop>
												</obj>
											</obj>
											<obj name="PropertyObject" class="ChannelGenotype" version="4">
												<prop name="PropertyTypeName">Scanning Genotype</prop>
												<prop name="Position">2</prop>
												<prop name="IsDefault">1</prop>
												<prop name="ReadOnly">1</prop>
												<obj name="ChannelProp" class="ChannelProperty" version="1">
													<prop name="ChannelIdx">1</prop>
												</obj>
											</obj>
											<obj name="PropertyObject" class="GroupChannelTypeProp" version="4">
												<prop name="PropertyTypeName">Scanning Sample Type</prop>
												<prop name="Position">2</prop>
												<prop name="IsDefault">0</prop>
												<prop name="GroupSampleType">mstUnknown</prop>
												<obj name="ChannelProp" class="ChannelProperty" version="1">
													<prop name="ChannelIdx">1</prop>
												</obj>
											</obj>
											<obj name="PropertyObject" class="TargetName" version="4">
												<prop name="PropertyTypeName">Target Name</prop>
												<prop name="Position">2</prop>
												<prop name="IsDefault">1</prop>
												<obj name="ChannelProp" class="ChannelProperty" version="1">
													<prop name="ChannelIdx">1</prop>
												</obj>
											</obj>
											<obj name="PropertyObject" class="RQTargetProperty" version="4">
												<prop name="PropertyTypeName">Target Type</prop>
												<prop name="Position">2</prop>
												<prop name="IsDefault">0</prop>
												<prop name="TargetType">dtNone</prop>
												<obj name="ChannelProp" class="ChannelProperty" version="1">
													<prop name="ChannelIdx">1</prop>
												</obj>
											</obj>
										</list>
									</obj>
									<obj name="item" class="PropertyList" version="1">
										<list name="emlist" count="12">
											<obj name="PropertyObject" class="RQSampleTargetProperty" version="4">
												<prop name="PropertyTypeName">Combined Sample and Target Type</prop>
												<prop name="Position">2</prop>
												<prop name="IsDefault">0</prop>
												<obj name="ChannelProp" class="ChannelProperty" version="1">
													<prop name="ChannelIdx">2</prop>
												</obj>
											</obj>
											<obj name="PropertyObject" class="QuantConcProperty" version="4">
												<prop name="PropertyTypeName">Concentration</prop>
												<prop name="Position">2</prop>
												<prop name="IsDefault">1</prop>
												<prop name="Concentration">0</prop>
												<obj name="ChannelProp" class="ChannelProperty" version="1">
													<prop name="ChannelIdx">2</prop>
												</obj>
												<prop name="ReadOnly">1</prop>
											</obj>
											<obj name="PropertyObject" class="QuantCpHighProp" version="4">
												<prop name="PropertyTypeName">Cp High</prop>
												<prop name="Position">2</prop>
												<prop name="IsDefault">1</prop>
												<prop name="CpRangeHigh">0</prop>
												<obj name="ChannelProp" class="ChannelProperty" version="1">
													<prop name="ChannelIdx">2</prop>
												</obj>
												<prop name="ReadOnly">1</prop>
											</obj>
											<obj name="PropertyObject" class="QuantCpLowProp" version="4">
												<prop name="PropertyTypeName">Cp Low</prop>
												<prop name="Position">2</prop>
												<prop name="IsDefault">1</prop>
												<prop name="CpRangeLow">0</prop>
												<obj name="ChannelProp" class="ChannelProperty" version="1">
													<prop name="ChannelIdx">2</prop>
												</obj>
												<prop name="ReadOnly">1</prop>
											</obj>
											<obj name="PropertyObject" class="RQEffProp" version="4">
												<prop name="PropertyTypeName">Efficiency</prop>
												<prop name="Position">2</prop>
												<prop name="IsDefault">1</prop>
												<prop name="Efficiency">2</prop>
												<obj name="ChannelProp" class="ChannelProperty" version="1">
													<prop name="ChannelIdx">2</prop>
												</obj>
											</obj>
											<obj name="PropertyObject" class="ChannelGenotype" version="4">
												<prop name="PropertyTypeName">Melt Geno Genotype</prop>
												<prop name="Position">2</prop>
												<prop name="IsDefault">1</prop>
												<prop name="ReadOnly">1</prop>
												<obj name="ChannelProp" class="ChannelProperty" version="1">
													<prop name="ChannelIdx">2</prop>
												</obj>
											</obj>
											<obj name="PropertyObject" class="GroupChannelTypeProp" version="4">
												<prop name="PropertyTypeName">Melt Geno Sample Type</prop>
												<prop name="Position">2</prop>
												<prop name="IsDefault">0</prop>
												<prop name="GroupSampleType">mstUnknown</prop>
												<obj name="ChannelProp" class="ChannelProperty" version="1">
													<prop name="ChannelIdx">2</prop>
												</obj>
											</obj>
											<obj name="PropertyObject" class="QuantSampleTypeProperty" version="4">
												<prop name="PropertyTypeName">Quantification Sample Type</prop>
												<prop name="Position">2</prop>
												<prop name="IsDefault">0</prop>
												<prop name="SampleType">qsUnknown</prop>
												<obj name="ChannelProp" class="ChannelProperty" version="1">
													<prop name="ChannelIdx">2</prop>
												</obj>
											</obj>
											<obj name="PropertyObject" class="ChannelGenotype" version="4">
												<prop name="PropertyTypeName">Scanning Genotype</prop>
												<prop name="Position">2</prop>
												<prop name="IsDefault">1</prop>
												<prop name="ReadOnly">1</prop>
												<obj name="ChannelProp" class="ChannelProperty" version="1">
													<prop name="ChannelIdx">2</prop>
												</obj>
											</obj>
											<obj name="PropertyObject" class="GroupChannelTypeProp" version="4">
												<prop name="PropertyTypeName">Scanning Sample Type</prop>
												<prop name="Position">2</prop>
												<prop name="IsDefault">0</prop>
												<prop name="GroupSampleType">mstUnknown</prop>
												<obj name="ChannelProp" class="ChannelProperty" version="1">
													<prop name="ChannelIdx">2</prop>
												</obj>
											</obj>
											<obj name="PropertyObject" class="TargetName" version="4">
												<prop name="PropertyTypeName">Target Name</prop>
												<prop name="Position">2</prop>
												<prop name="IsDefault">1</prop>
												<obj name="ChannelProp" class="ChannelProperty" version="1">
													<prop name="ChannelIdx">2</prop>
												</obj>
											</obj>
											<obj name="PropertyObject" class="RQTargetProperty" version="4">
												<prop name="PropertyTypeName">Target Type</prop>
												<prop name="Position">2</prop>
												<prop name="IsDefault">0</prop>
												<prop name="TargetType">dtNone</prop>
												<obj name="ChannelProp" class="ChannelProperty" version="1">
													<prop name="ChannelIdx">2</prop>
												</obj>
											</obj>
										</list>
									</obj>
									<obj name="item" class="PropertyList" version="1">
										<list name="emlist" count="12">
											<obj name="PropertyObject" class="RQSampleTargetProperty" version="4">
												<prop name="PropertyTypeName">Combined Sample and Target Type</prop>
												<prop name="Position">2</prop>
												<prop name="IsDefault">0</prop>
												<obj name="ChannelProp" class="ChannelProperty" version="1">
													<prop name="ChannelIdx">3</prop>
												</obj>
											</obj>
											<obj name="PropertyObject" class="QuantConcProperty" version="4">
												<prop name="PropertyTypeName">Concentration</prop>
												<prop name="Position">2</prop>
												<prop name="IsDefault">1</prop>
												<prop name="Concentration">0</prop>
												<obj name="ChannelProp" class="ChannelProperty" version="1">
													<prop name="ChannelIdx">3</prop>
												</obj>
												<prop name="ReadOnly">1</prop>
											</obj>
											<obj name="PropertyObject" class="QuantCpHighProp" version="4">
												<prop name="PropertyTypeName">Cp High</prop>
												<prop name="Position">2</prop>
												<prop name="IsDefault">1</prop>
												<prop name="CpRangeHigh">0</prop>
												<obj name="ChannelProp" class="ChannelProperty" version="1">
													<prop name="ChannelIdx">3</prop>
												</obj>
												<prop name="ReadOnly">1</prop>
											</obj>
											<obj name="PropertyObject" class="QuantCpLowProp" version="4">
												<prop name="PropertyTypeName">Cp Low</prop>
												<prop name="Position">2</prop>
												<prop name="IsDefault">1</prop>
												<prop name="CpRangeLow">0</prop>
												<obj name="ChannelProp" class="ChannelProperty" version="1">
													<prop name="ChannelIdx">3</prop>
												</obj>
												<prop name="ReadOnly">1</prop>
											</obj>
											<obj name="PropertyObject" class="RQEffProp" version="4">
												<prop name="PropertyTypeName">Efficiency</prop>
												<prop name="Position">2</prop>
												<prop name="IsDefault">1</prop>
												<prop name="Efficiency">2</prop>
												<obj name="ChannelProp" class="ChannelProperty" version="1">
													<prop name="ChannelIdx">3</prop>
												</obj>
											</obj>
											<obj name="PropertyObject" class="ChannelGenotype" version="4">
												<prop name="PropertyTypeName">Melt Geno Genotype</prop>
												<prop name="Position">2</prop>
												<prop name="IsDefault">1</prop>
												<prop name="ReadOnly">1</prop>
												<obj name="ChannelProp" class="ChannelProperty" version="1">
													<prop name="ChannelIdx">3</prop>
												</obj>
											</obj>
											<obj name="PropertyObject" class="GroupChannelTypeProp" version="4">
												<prop name="PropertyTypeName">Melt Geno Sample Type</prop>
												<prop name="Position">2</prop>
												<prop name="IsDefault">0</prop>
												<prop name="GroupSampleType">mstUnknown</prop>
												<obj name="ChannelProp" class="ChannelProperty" version="1">
													<prop name="ChannelIdx">3</prop>
												</obj>
											</obj>
											<obj name="PropertyObject" class="QuantSampleTypeProperty" version="4">
												<prop name="PropertyTypeName">Quantification Sample Type</prop>
												<prop name="Position">2</prop>
												<prop name="IsDefault">0</prop>
												<prop name="SampleType">qsUnknown</prop>
												<obj name="ChannelProp" class="ChannelProperty" version="1">
													<prop name="ChannelIdx">3</prop>
												</obj>
											</obj>
											<obj name="PropertyObject" class="ChannelGenotype" version="4">
												<prop name="PropertyTypeName">Scanning Genotype</prop>
												<prop name="Position">2</prop>
												<prop name="IsDefault">1</prop>
												<prop name="ReadOnly">1</prop>
												<obj name="ChannelProp" class="ChannelProperty" version="1">
													<prop name="ChannelIdx">3</prop>
												</obj>
											</obj>
											<obj name="PropertyObject" class="GroupChannelTypeProp" version="4">
												<prop name="PropertyTypeName">Scanning Sample Type</prop>
												<prop name="Position">2</prop>
												<prop name="IsDefault">0</prop>
												<prop name="GroupSampleType">mstUnknown</prop>
												<obj name="ChannelProp" class="ChannelProperty" version="1">
													<prop name="ChannelIdx">3</prop>
												</obj>
											</obj>
											<obj name="PropertyObject" class="TargetName" version="4">
												<prop name="PropertyTypeName">Target Name</prop>
												<prop name="Position">2</prop>
												<prop name="IsDefault">1</prop>
												<obj name="ChannelProp" class="ChannelProperty" version="1">
													<prop name="ChannelIdx">3</prop>
												</obj>
											</obj>
											<obj name="PropertyObject" class="RQTargetProperty" version="4">
												<prop name="PropertyTypeName">Target Type</prop>
												<prop name="Position">2</prop>
												<prop name="IsDefault">0</prop>
												<prop name="TargetType">dtNone</prop>
												<obj name="ChannelProp" class="ChannelProperty" version="1">
													<prop name="ChannelIdx">3</prop>
												</obj>
											</obj>
										</list>
									</obj>
								</list>
							</obj>
						</obj>
						<prop name="ChannelPropertyCount">4</prop>
						<prop name="ContainerPosition">2</prop>
						<prop name="HasSampleProperties">1</prop>
						<obj name="SampleProperties" class="PropertyList" version="1">
							<list name="emlist" count="14">
								<obj name="PropertyObject" class="SamplePrefColor" version="4">
									<prop name="PropertyTypeName">Color</prop>
									<prop name="Position">2</prop>
									<prop name="IsDefault">0</prop>
									<prop name="Color">$0030D700</prop>
								</obj>
								<obj name="PropertyObject" class="DominantChannelProp" version="4">
									<prop name="PropertyTypeName">Dominant Channel</prop>
									<prop name="Position">2</prop>
									<prop name="IsDefault">0</prop>
									<prop name="DominantChannel">0</prop>
								</obj>
								<obj name="PropertyObject" class="Genotype" version="4">
									<prop name="PropertyTypeName">EndPt Genotype</prop>
									<prop name="Position">2</prop>
									<prop name="IsDefault">1</prop>
									<prop name="ReadOnly">1</prop>
								</obj>
								<obj name="PropertyObject" class="GroupingSample" version="4">
									<prop name="PropertyTypeName">EndPt Sample Type</prop>
									<prop name="Position">2</prop>
									<prop name="IsDefault">0</prop>
									<prop name="GroupSampleType">mstUnknown</prop>
								</obj>
								<obj name="PropertyObject" class="SamplePrefLineStyle" version="4">
									<prop name="PropertyTypeName">Line Style</prop>
									<prop name="Position">2</prop>
									<prop name="IsDefault">0</prop>
									<prop name="LineStyle">psSolid</prop>
								</obj>
								<obj name="PropertyObject" class="GenSampleEditNotes" version="4">
									<prop name="PropertyTypeName">Notes</prop>
									<prop name="Position">2</prop>
									<prop name="IsDefault">1</prop>
								</obj>
								<obj name="PropertyObject" class="SamplePrefPointStyle" version="4">
									<prop name="PropertyTypeName">Point Style</prop>
									<prop name="Position">2</prop>
									<prop name="IsDefault">0</prop>
									<prop name="PointStyle">psNothing</prop>
								</obj>
								<obj name="PropertyObject" class="GenSampleEditPosition" version="4">
									<prop name="PropertyTypeName">Position</prop>
									<prop name="Position">2</prop>
									<prop name="IsDefault">1</prop>
								</obj>
								<obj name="PropertyObject" class="GenSampleEditReplicate" version="4">
									<prop name="PropertyTypeName">Replicate of</prop>
									<prop name="Position">2</prop>
									<prop name="IsDefault">1</prop>
									<prop name="ReplicateOf">-1</prop>
								</obj>
								<obj name="PropertyObject" class="HTCSampleID" version="4">
									<prop name="PropertyTypeName">Sample ID</prop>
									<prop name="Position">2</prop>
									<prop name="IsDefault">1</prop>
								</obj>
								<obj name="PropertyObject" class="GenSampleEditName" version="4">
									<prop name="PropertyTypeName">Sample Name</prop>
									<prop name="Position">2</prop>
									<prop name="IsDefault">1</prop>
									<prop name="name">Sample 3</prop>
								</obj>
								<obj name="PropertyObject" class="HTCSamplePrepNotes" version="4">
									<prop name="PropertyTypeName">Sample Prep Notes</prop>
									<prop name="Position">2</prop>
									<prop name="IsDefault">1</prop>
								</obj>
								<obj name="PropertyObject" class="GenSampleEditSubset" version="4">
									<prop name="PropertyTypeName">Subsets</prop>
									<prop name="Position">2</prop>
									<prop name="IsDefault">1</prop>
								</obj>
								<obj name="PropertyObject" class="SamplePrefWidth" version="5">
									<prop name="PropertyTypeName">Width</prop>
									<prop name="Position">2</prop>
									<prop name="IsDefault">1</prop>
									<prop name="Width">1</prop>
								</obj>
							</list>
						</obj>
					</obj>
					<obj name="item" class="SamplePropInfo" version="1">
						<obj name="ChannelProperties" class="ChanPropList" version="2">
							<obj name="ChannelProperties" class="EMList" version="1">
								<list name="emlist" count="4">
									<obj name="item" class="PropertyList" version="1">
										<list name="emlist" count="12">
											<obj name="PropertyObject" class="RQSampleTargetProperty" version="4">
												<prop name="PropertyTypeName">Combined Sample and Target Type</prop>
												<prop name="Position">3</prop>
												<prop name="IsDefault">0</prop>
												<obj name="ChannelProp" class="ChannelProperty" version="1">
													<prop name="ChannelIdx">0</prop>
												</obj>
											</obj>
											<obj name="PropertyObject" class="QuantConcProperty" version="4">
												<prop name="PropertyTypeName">Concentration</prop>
												<prop name="Position">3</prop>
												<prop name="IsDefault">1</prop>
												<prop name="Concentration">0</prop>
												<obj name="ChannelProp" class="ChannelProperty" version="1">
													<prop name="ChannelIdx">0</prop>
												</obj>
												<prop name="ReadOnly">1</prop>
											</obj>
											<obj name="PropertyObject" class="QuantCpHighProp" version="4">
												<prop name="PropertyTypeName">Cp High</prop>
												<prop name="Position">3</prop>
												<prop name="IsDefault">1</prop>
												<prop name="CpRangeHigh">0</prop>
												<obj name="ChannelProp" class="ChannelProperty" version="1">
													<prop name="ChannelIdx">0</prop>
												</obj>
												<prop name="ReadOnly">1</prop>
											</obj>
											<obj name="PropertyObject" class="QuantCpLowProp" version="4">
												<prop name="PropertyTypeName">Cp Low</prop>
												<prop name="Position">3</prop>
												<prop name="IsDefault">1</prop>
												<prop name="CpRangeLow">0</prop>
												<obj name="ChannelProp" class="ChannelProperty" version="1">
													<prop name="ChannelIdx">0</prop>
												</obj>
												<prop name="ReadOnly">1</prop>
											</obj>
											<obj name="PropertyObject" class="RQEffProp" version="4">
												<prop name="PropertyTypeName">Efficiency</prop>
												<prop name="Position">3</prop>
												<prop name="IsDefault">1</prop>
												<prop name="Efficiency">2</prop>
												<obj name="ChannelProp" class="ChannelProperty" version="1">
													<prop name="ChannelIdx">0</prop>
												</obj>
											</obj>
											<obj name="PropertyObject" class="ChannelGenotype" version="4">
												<prop name="PropertyTypeName">Melt Geno Genotype</prop>
												<prop name="Position">3</prop>
												<prop name="IsDefault">1</prop>
												<prop name="ReadOnly">1</prop>
												<obj name="ChannelProp" class="ChannelProperty" version="1">
													<prop name="ChannelIdx">0</prop>
												</obj>
											</obj>
											<obj name="PropertyObject" class="GroupChannelTypeProp" version="4">
												<prop name="PropertyTypeName">Melt Geno Sample Type</prop>
												<prop name="Position">3</prop>
												<prop name="IsDefault">0</prop>
												<prop name="GroupSampleType">mstUnknown</prop>
												<obj name="ChannelProp" class="ChannelProperty" version="1">
													<prop name="ChannelIdx">0</prop>
												</obj>
											</obj>
											<obj name="PropertyObject" class="QuantSampleTypeProperty" version="4">
												<prop name="PropertyTypeName">Quantification Sample Type</prop>
												<prop name="Position">3</prop>
												<prop name="IsDefault">0</prop>
												<prop name="SampleType">qsUnknown</prop>
												<obj name="ChannelProp" class="ChannelProperty" version="1">
													<prop name="ChannelIdx">0</prop>
												</obj>
											</obj>
											<obj name="PropertyObject" class="ChannelGenotype" version="4">
												<prop name="PropertyTypeName">Scanning Genotype</prop>
												<prop name="Position">3</prop>
												<prop name="IsDefault">1</prop>
												<prop name="ReadOnly">1</prop>
												<obj name="ChannelProp" class="ChannelProperty" version="1">
													<prop name="ChannelIdx">0</prop>
												</obj>
											</obj>
											<obj name="PropertyObject" class="GroupChannelTypeProp" version="4">
												<prop name="PropertyTypeName">Scanning Sample Type</prop>
												<prop name="Position">3</prop>
												<prop name="IsDefault">0</prop>
												<prop name="GroupSampleType">mstUnknown</prop>
												<obj name="ChannelProp" class="ChannelProperty" version="1">
													<prop name="ChannelIdx">0</prop>
												</obj>
											</obj>
											<obj name="PropertyObject" class="TargetName" version="4">
												<prop name="PropertyTypeName">Target Name</prop>
												<prop name="Position">3</prop>
												<prop name="IsDefault">1</prop>
												<obj name="ChannelProp" class="ChannelProperty" version="1">
													<prop name="ChannelIdx">0</prop>
												</obj>
											</obj>
											<obj name="PropertyObject" class="RQTargetProperty" version="4">
												<prop name="PropertyTypeName">Target Type</prop>
												<prop name="Position">3</prop>
												<prop name="IsDefault">0</prop>
												<prop name="TargetType">dtNone</prop>
												<obj name="ChannelProp" class="ChannelProperty" version="1">
													<prop name="ChannelIdx">0</prop>
												</obj>
											</obj>
										</list>
									</obj>
									<obj name="item" class="PropertyList" version="1">
										<list name="emlist" count="12">
											<obj name="PropertyObject" class="RQSampleTargetProperty" version="4">
												<prop name="PropertyTypeName">Combined Sample and Target Type</prop>
												<prop name="Position">3</prop>
												<prop name="IsDefault">0</prop>
												<obj name="ChannelProp" class="ChannelProperty" version="1">
													<prop name="ChannelIdx">1</prop>
												</obj>
											</obj>
											<obj name="PropertyObject" class="QuantConcProperty" version="4">
												<prop name="PropertyTypeName">Concentration</prop>
												<prop name="Position">3</prop>
												<prop name="IsDefault">1</prop>
												<prop name="Concentration">0</prop>
												<obj name="ChannelProp" class="ChannelProperty" version="1">
													<prop name="ChannelIdx">1</prop>
												</obj>
												<prop name="ReadOnly">1</prop>
											</obj>
											<obj name="PropertyObject" class="QuantCpHighProp" version="4">
												<prop name="PropertyTypeName">Cp High</prop>
												<prop name="Position">3</prop>
												<prop name="IsDefault">1</prop>
												<prop name="CpRangeHigh">0</prop>
												<obj name="ChannelProp" class="ChannelProperty" version="1">
													<prop name="ChannelIdx">1</prop>
												</obj>
												<prop name="ReadOnly">1</prop>
											</obj>
											<obj name="PropertyObject" class="QuantCpLowProp" version="4">
												<prop name="PropertyTypeName">Cp Low</prop>
												<prop name="Position">3</prop>
												<prop name="IsDefault">1</prop>
												<prop name="CpRangeLow">0</prop>
												<obj name="ChannelProp" class="ChannelProperty" version="1">
													<prop name="ChannelIdx">1</prop>
												</obj>
												<prop name="ReadOnly">1</prop>
											</obj>
											<obj name="PropertyObject" class="RQEffProp" version="4">
												<prop name="PropertyTypeName">Efficiency</prop>
												<prop name="Position">3</prop>
												<prop name="IsDefault">1</prop>
												<prop name="Efficiency">2</prop>
												<obj name="ChannelProp" class="ChannelProperty" version="1">
													<prop name="ChannelIdx">1</prop>
												</obj>
											</obj>
											<obj name="PropertyObject" class="ChannelGenotype" version="4">
												<prop name="PropertyTypeName">Melt Geno Genotype</prop>
												<prop name="Position">3</prop>
												<prop name="IsDefault">1</prop>
												<prop name="ReadOnly">1</prop>
												<obj name="ChannelProp" class="ChannelProperty" version="1">
													<prop name="ChannelIdx">1</prop>
												</obj>
											</obj>
											<obj name="PropertyObject" class="GroupChannelTypeProp" version="4">
												<prop name="PropertyTypeName">Melt Geno Sample Type</prop>
												<prop name="Position">3</prop>
												<prop name="IsDefault">0</prop>
												<prop name="GroupSampleType">mstUnknown</prop>
												<obj name="ChannelProp" class="ChannelProperty" version="1">
													<prop name="ChannelIdx">1</prop>
												</obj>
											</obj>
											<obj name="PropertyObject" class="QuantSampleTypeProperty" version="4">
												<prop name="PropertyTypeName">Quantification Sample Type</prop>
												<prop name="Position">3</prop>
												<prop name="IsDefault">0</prop>
												<prop name="SampleType">qsUnknown</prop>
												<obj name="ChannelProp" class="ChannelProperty" version="1">
													<prop name="ChannelIdx">1</prop>
												</obj>
											</obj>
											<obj name="PropertyObject" class="ChannelGenotype" version="4">
												<prop name="PropertyTypeName">Scanning Genotype</prop>
												<prop name="Position">3</prop>
												<prop name="IsDefault">1</prop>
												<prop name="ReadOnly">1</prop>
												<obj name="ChannelProp" class="ChannelProperty" version="1">
													<prop name="ChannelIdx">1</prop>
												</obj>
											</obj>
											<obj name="PropertyObject" class="GroupChannelTypeProp" version="4">
												<prop name="PropertyTypeName">Scanning Sample Type</prop>
												<prop name="Position">3</prop>
												<prop name="IsDefault">0</prop>
												<prop name="GroupSampleType">mstUnknown</prop>
												<obj name="ChannelProp" class="ChannelProperty" version="1">
													<prop name="ChannelIdx">1</prop>
												</obj>
											</obj>
											<obj name="PropertyObject" class="TargetName" version="4">
												<prop name="PropertyTypeName">Target Name</prop>
												<prop name="Position">3</prop>
												<prop name="IsDefault">1</prop>
												<obj name="ChannelProp" class="ChannelProperty" version="1">
													<prop name="ChannelIdx">1</prop>
												</obj>
											</obj>
											<obj name="PropertyObject" class="RQTargetProperty" version="4">
												<prop name="PropertyTypeName">Target Type</prop>
												<prop name="Position">3</prop>
												<prop name="IsDefault">0</prop>
												<prop name="TargetType">dtNone</prop>
												<obj name="ChannelProp" class="ChannelProperty" version="1">
													<prop name="ChannelIdx">1</prop>
												</obj>
											</obj>
										</list>
									</obj>
									<obj name="item" class="PropertyList" version="1">
										<list name="emlist" count="12">
											<obj name="PropertyObject" class="RQSampleTargetProperty" version="4">
												<prop name="PropertyTypeName">Combined Sample and Target Type</prop>
												<prop name="Position">3</prop>
												<prop name="IsDefault">0</prop>
												<obj name="ChannelProp" class="ChannelProperty" version="1">
													<prop name="ChannelIdx">2</prop>
												</obj>
											</obj>
											<obj name="PropertyObject" class="QuantConcProperty" version="4">
												<prop name="PropertyTypeName">Concentration</prop>
												<prop name="Position">3</prop>
												<prop name="IsDefault">1</prop>
												<prop name="Concentration">0</prop>
												<obj name="ChannelProp" class="ChannelProperty" version="1">
													<prop name="ChannelIdx">2</prop>
												</obj>
												<prop name="ReadOnly">1</prop>
											</obj>
											<obj name="PropertyObject" class="QuantCpHighProp" version="4">
												<prop name="PropertyTypeName">Cp High</prop>
												<prop name="Position">3</prop>
												<prop name="IsDefault">1</prop>
												<prop name="CpRangeHigh">0</prop>
												<obj name="ChannelProp" class="ChannelProperty" version="1">
													<prop name="ChannelIdx">2</prop>
												</obj>
												<prop name="ReadOnly">1</prop>
											</obj>
											<obj name="PropertyObject" class="QuantCpLowProp" version="4">
												<prop name="PropertyTypeName">Cp Low</prop>
												<prop name="Position">3</prop>
												<prop name="IsDefault">1</prop>
												<prop name="CpRangeLow">0</prop>
												<obj name="ChannelProp" class="ChannelProperty" version="1">
													<prop name="ChannelIdx">2</prop>
												</obj>
												<prop name="ReadOnly">1</prop>
											</obj>
											<obj name="PropertyObject" class="RQEffProp" version="4">
												<prop name="PropertyTypeName">Efficiency</prop>
												<prop name="Position">3</prop>
												<prop name="IsDefault">1</prop>
												<prop name="Efficiency">2</prop>
												<obj name="ChannelProp" class="ChannelProperty" version="1">
													<prop name="ChannelIdx">2</prop>
												</obj>
											</obj>
											<obj name="PropertyObject" class="ChannelGenotype" version="4">
												<prop name="PropertyTypeName">Melt Geno Genotype</prop>
												<prop name="Position">3</prop>
												<prop name="IsDefault">1</prop>
												<prop name="ReadOnly">1</prop>
												<obj name="ChannelProp" class="ChannelProperty" version="1">
													<prop name="ChannelIdx">2</prop>
												</obj>
											</obj>
											<obj name="PropertyObject" class="GroupChannelTypeProp" version="4">
												<prop name="PropertyTypeName">Melt Geno Sample Type</prop>
												<prop name="Position">3</prop>
												<prop name="IsDefault">0</prop>
												<prop name="GroupSampleType">mstUnknown</prop>
												<obj name="ChannelProp" class="ChannelProperty" version="1">
													<prop name="ChannelIdx">2</prop>
												</obj>
											</obj>
											<obj name="PropertyObject" class="QuantSampleTypeProperty" version="4">
												<prop name="PropertyTypeName">Quantification Sample Type</prop>
												<prop name="Position">3</prop>
												<prop name="IsDefault">0</prop>
												<prop name="SampleType">qsUnknown</prop>
												<obj name="ChannelProp" class="ChannelProperty" version="1">
													<prop name="ChannelIdx">2</prop>
												</obj>
											</obj>
											<obj name="PropertyObject" class="ChannelGenotype" version="4">
												<prop name="PropertyTypeName">Scanning Genotype</prop>
												<prop name="Position">3</prop>
												<prop name="IsDefault">1</prop>
												<prop name="ReadOnly">1</prop>
												<obj name="ChannelProp" class="ChannelProperty" version="1">
													<prop name="ChannelIdx">2</prop>
												</obj>
											</obj>
											<obj name="PropertyObject" class="GroupChannelTypeProp" version="4">
												<prop name="PropertyTypeName">Scanning Sample Type</prop>
												<prop name="Position">3</prop>
												<prop name="IsDefault">0</prop>
												<prop name="GroupSampleType">mstUnknown</prop>
												<obj name="ChannelProp" class="ChannelProperty" version="1">
													<prop name="ChannelIdx">2</prop>
												</obj>
											</obj>
											<obj name="PropertyObject" class="TargetName" version="4">
												<prop name="PropertyTypeName">Target Name</prop>
												<prop name="Position">3</prop>
												<prop name="IsDefault">1</prop>
												<obj name="ChannelProp" class="ChannelProperty" version="1">
													<prop name="ChannelIdx">2</prop>
												</obj>
											</obj>
											<obj name="PropertyObject" class="RQTargetProperty" version="4">
												<prop name="PropertyTypeName">Target Type</prop>
												<prop name="Position">3</prop>
												<prop name="IsDefault">0</prop>
												<prop name="TargetType">dtNone</prop>
												<obj name="ChannelProp" class="ChannelProperty" version="1">
													<prop name="ChannelIdx">2</prop>
												</obj>
											</obj>
										</list>
									</obj>
									<obj name="item" class="PropertyList" version="1">
										<list name="emlist" count="12">
											<obj name="PropertyObject" class="RQSampleTargetProperty" version="4">
												<prop name="PropertyTypeName">Combined Sample and Target Type</prop>
												<prop name="Position">3</prop>
												<prop name="IsDefault">0</prop>
												<obj name="ChannelProp" class="ChannelProperty" version="1">
													<prop name="ChannelIdx">3</prop>
												</obj>
											</obj>
											<obj name="PropertyObject" class="QuantConcProperty" version="4">
												<prop name="PropertyTypeName">Concentration</prop>
												<prop name="Position">3</prop>
												<prop name="IsDefault">1</prop>
												<prop name="Concentration">0</prop>
												<obj name="ChannelProp" class="ChannelProperty" version="1">
													<prop name="ChannelIdx">3</prop>
												</obj>
												<prop name="ReadOnly">1</prop>
											</obj>
											<obj name="PropertyObject" class="QuantCpHighProp" version="4">
												<prop name="PropertyTypeName">Cp High</prop>
												<prop name="Position">3</prop>
												<prop name="IsDefault">1</prop>
												<prop name="CpRangeHigh">0</prop>
												<obj name="ChannelProp" class="ChannelProperty" version="1">
													<prop name="ChannelIdx">3</prop>
												</obj>
												<prop name="ReadOnly">1</prop>
											</obj>
											<obj name="PropertyObject" class="QuantCpLowProp" version="4">
												<prop name="PropertyTypeName">Cp Low</prop>
												<prop name="Position">3</prop>
												<prop name="IsDefault">1</prop>
												<prop name="CpRangeLow">0</prop>
												<obj name="ChannelProp" class="ChannelProperty" version="1">
													<prop name="ChannelIdx">3</prop>
												</obj>
												<prop name="ReadOnly">1</prop>
											</obj>
											<obj name="PropertyObject" class="RQEffProp" version="4">
												<prop name="PropertyTypeName">Efficiency</prop>
												<prop name="Position">3</prop>
												<prop name="IsDefault">1</prop>
												<prop name="Efficiency">2</prop>
												<obj name="ChannelProp" class="ChannelProperty" version="1">
													<prop name="ChannelIdx">3</prop>
												</obj>
											</obj>
											<obj name="PropertyObject" class="ChannelGenotype" version="4">
												<prop name="PropertyTypeName">Melt Geno Genotype</prop>
												<prop name="Position">3</prop>
												<prop name="IsDefault">1</prop>
												<prop name="ReadOnly">1</prop>
												<obj name="ChannelProp" class="ChannelProperty" version="1">
													<prop name="ChannelIdx">3</prop>
												</obj>
											</obj>
											<obj name="PropertyObject" class="GroupChannelTypeProp" version="4">
												<prop name="PropertyTypeName">Melt Geno Sample Type</prop>
												<prop name="Position">3</prop>
												<prop name="IsDefault">0</prop>
												<prop name="GroupSampleType">mstUnknown</prop>
												<obj name="ChannelProp" class="ChannelProperty" version="1">
													<prop name="ChannelIdx">3</prop>
												</obj>
											</obj>
											<obj name="PropertyObject" class="QuantSampleTypeProperty" version="4">
												<prop name="PropertyTypeName">Quantification Sample Type</prop>
												<prop name="Position">3</prop>
												<prop name="IsDefault">0</prop>
												<prop name="SampleType">qsUnknown</prop>
												<obj name="ChannelProp" class="ChannelProperty" version="1">
													<prop name="ChannelIdx">3</prop>
												</obj>
											</obj>
											<obj name="PropertyObject" class="ChannelGenotype" version="4">
												<prop name="PropertyTypeName">Scanning Genotype</prop>
												<prop name="Position">3</prop>
												<prop name="IsDefault">1</prop>
												<prop name="ReadOnly">1</prop>
												<obj name="ChannelProp" class="ChannelProperty" version="1">
													<prop name="ChannelIdx">3</prop>
												</obj>
											</obj>
											<obj name="PropertyObject" class="GroupChannelTypeProp" version="4">
												<prop name="PropertyTypeName">Scanning Sample Type</prop>
												<prop name="Position">3</prop>
												<prop name="IsDefault">0</prop>
												<prop name="GroupSampleType">mstUnknown</prop>
												<obj name="ChannelProp" class="ChannelProperty" version="1">
													<prop name="ChannelIdx">3</prop>
												</obj>
											</obj>
											<obj name="PropertyObject" class="TargetName" version="4">
												<prop name="PropertyTypeName">Target Name</prop>
												<prop name="Position">3</prop>
												<prop name="IsDefault">1</prop>
												<obj name="ChannelProp" class="ChannelProperty" version="1">
													<prop name="ChannelIdx">3</prop>
												</obj>
											</obj>
											<obj name="PropertyObject" class="RQTargetProperty" version="4">
												<prop name="PropertyTypeName">Target Type</prop>
												<prop name="Position">3</prop>
												<prop name="IsDefault">0</prop>
												<prop name="TargetType">dtNone</prop>
												<obj name="ChannelProp" class="ChannelProperty" version="1">
													<prop name="ChannelIdx">3</prop>
												</obj>
											</obj>
										</list>
									</obj>
								</list>
							</obj>
						</obj>
						<prop name="ChannelPropertyCount">4</prop>
						<prop name="ContainerPosition">3</prop>
						<prop name="HasSampleProperties">1</prop>
						<obj name="SampleProperties" class="PropertyList" version="1">
							<list name="emlist" count="14">
								<obj name="PropertyObject" class="SamplePrefColor" version="4">
									<prop name="PropertyTypeName">Color</prop>
									<prop name="Position">3</prop>
									<prop name="IsDefault">0</prop>
									<prop name="Color">clFuchsia</prop>
								</obj>
								<obj name="PropertyObject" class="DominantChannelProp" version="4">
									<prop name="PropertyTypeName">Dominant Channel</prop>
									<prop name="Position">3</prop>
									<prop name="IsDefault">0</prop>
									<prop name="DominantChannel">0</prop>
								</obj>
								<obj name="PropertyObject" class="Genotype" version="4">
									<prop name="PropertyTypeName">EndPt Genotype</prop>
									<prop name="Position">3</prop>
									<prop name="IsDefault">1</prop>
									<prop name="ReadOnly">1</prop>
								</obj>
								<obj name="PropertyObject" class="GroupingSample" version="4">
									<prop name="PropertyTypeName">EndPt Sample Type</prop>
									<prop name="Position">3</prop>
									<prop name="IsDefault">0</prop>
									<prop name="GroupSampleType">mstUnknown</prop>
								</obj>
								<obj name="PropertyObject" class="SamplePrefLineStyle" version="4">
									<prop name="PropertyTypeName">Line Style</prop>
									<prop name="Position">3</prop>
									<prop name="IsDefault">0</prop>
									<prop name="LineStyle">psSolid</prop>
								</obj>
								<obj name="PropertyObject" class="GenSampleEditNotes" version="4">
									<prop name="PropertyTypeName">Notes</prop>
									<prop name="Position">3</prop>
									<prop name="IsDefault">1</prop>
								</obj>
								<obj name="PropertyObject" class="SamplePrefPointStyle" version="4">
									<prop name="PropertyTypeName">Point Style</prop>
									<prop name="Position">3</prop>
									<prop name="IsDefault">0</prop>
									<prop name="PointStyle">psNothing</prop>
								</obj>
								<obj name="PropertyObject" class="GenSampleEditPosition" version="4">
									<prop name="PropertyTypeName">Position</prop>
									<prop name="Position">3</prop>
									<prop name="IsDefault">1</prop>
								</obj>
								<obj name="PropertyObject" class="GenSampleEditReplicate" version="4">
									<prop name="PropertyTypeName">Replicate of</prop>
									<prop name="Position">3</prop>
									<prop name="IsDefault">1</prop>
									<prop name="ReplicateOf">-1</prop>
								</obj>
								<obj name="PropertyObject" class="HTCSampleID" version="4">
									<prop name="PropertyTypeName">Sample ID</prop>
									<prop name="Position">3</prop>
									<prop name="IsDefault">1</prop>
								</obj>
								<obj name="PropertyObject" class="GenSampleEditName" version="4">
									<prop name="PropertyTypeName">Sample Name</prop>
									<prop name="Position">3</prop>
									<prop name="IsDefault">1</prop>
									<prop name="name">Sample 4</prop>
								</obj>
								<obj name="PropertyObject" class="HTCSamplePrepNotes" version="4">
									<prop name="PropertyTypeName">Sample Prep Notes</prop>
									<prop name="Position">3</prop>
									<prop name="IsDefault">1</prop>
								</obj>
								<obj name="PropertyObject" class="GenSampleEditSubset" version="4">
									<prop name="PropertyTypeName">Subsets</prop>
									<prop name="Position">3</prop>
									<prop name="IsDefault">1</prop>
								</obj>
								<obj name="PropertyObject" class="SamplePrefWidth" version="5">
									<prop name="PropertyTypeName">Width</prop>
									<prop name="Position">3</prop>
									<prop name="IsDefault">1</prop>
									<prop name="Width">1</prop>
								</obj>
							</list>
						</obj>
					</obj>
					<obj name="item" class="SamplePropInfo" version="1">
						<obj name="ChannelProperties" class="ChanPropList" version="2">
							<obj name="ChannelProperties" class="EMList" version="1">
								<list name="emlist" count="4">
									<obj name="item" class="PropertyList" version="1">
										<list name="emlist" count="12">
											<obj name="PropertyObject" class="RQSampleTargetProperty" version="4">
												<prop name="PropertyTypeName">Combined Sample and Target Type</prop>
												<prop name="Position">4</prop>
												<prop name="IsDefault">0</prop>
												<obj name="ChannelProp" class="ChannelProperty" version="1">
													<prop name="ChannelIdx">0</prop>
												</obj>
											</obj>
											<obj name="PropertyObject" class="QuantConcProperty" version="4">
												<prop name="PropertyTypeName">Concentration</prop>
												<prop name="Position">4</prop>
												<prop name="IsDefault">1</prop>
												<prop name="Concentration">0</prop>
												<obj name="ChannelProp" class="ChannelProperty" version="1">
													<prop name="ChannelIdx">0</prop>
												</obj>
												<prop name="ReadOnly">1</prop>
											</obj>
											<obj name="PropertyObject" class="QuantCpHighProp" version="4">
												<prop name="PropertyTypeName">Cp High</prop>
												<prop name="Position">4</prop>
												<prop name="IsDefault">1</prop>
												<prop name="CpRangeHigh">0</prop>
												<obj name="ChannelProp" class="ChannelProperty" version="1">
													<prop name="ChannelIdx">0</prop>
												</obj>
												<prop name="ReadOnly">1</prop>
											</obj>
											<obj name="PropertyObject" class="QuantCpLowProp" version="4">
												<prop name="PropertyTypeName">Cp Low</prop>
												<prop name="Position">4</prop>
												<prop name="IsDefault">1</prop>
												<prop name="CpRangeLow">0</prop>
												<obj name="ChannelProp" class="ChannelProperty" version="1">
													<prop name="ChannelIdx">0</prop>
												</obj>
												<prop name="ReadOnly">1</prop>
											</obj>
											<obj name="PropertyObject" class="RQEffProp" version="4">
												<prop name="PropertyTypeName">Efficiency</prop>
												<prop name="Position">4</prop>
												<prop name="IsDefault">1</prop>
												<prop name="Efficiency">2</prop>
												<obj name="ChannelProp" class="ChannelProperty" version="1">
													<prop name="ChannelIdx">0</prop>
												</obj>
											</obj>
											<obj name="PropertyObject" class="ChannelGenotype" version="4">
												<prop name="PropertyTypeName">Melt Geno Genotype</prop>
												<prop name="Position">4</prop>
												<prop name="IsDefault">1</prop>
												<prop name="ReadOnly">1</prop>
												<obj name="ChannelProp" class="ChannelProperty" version="1">
													<prop name="ChannelIdx">0</prop>
												</obj>
											</obj>
											<obj name="PropertyObject" class="GroupChannelTypeProp" version="4">
												<prop name="PropertyTypeName">Melt Geno Sample Type</prop>
												<prop name="Position">4</prop>
												<prop name="IsDefault">0</prop>
												<prop name="GroupSampleType">mstUnknown</prop>
												<obj name="ChannelProp" class="ChannelProperty" version="1">
													<prop name="ChannelIdx">0</prop>
												</obj>
											</obj>
											<obj name="PropertyObject" class="QuantSampleTypeProperty" version="4">
												<prop name="PropertyTypeName">Quantification Sample Type</prop>
												<prop name="Position">4</prop>
												<prop name="IsDefault">0</prop>
												<prop name="SampleType">qsUnknown</prop>
												<obj name="ChannelProp" class="ChannelProperty" version="1">
													<prop name="ChannelIdx">0</prop>
												</obj>
											</obj>
											<obj name="PropertyObject" class="ChannelGenotype" version="4">
												<prop name="PropertyTypeName">Scanning Genotype</prop>
												<prop name="Position">4</prop>
												<prop name="IsDefault">1</prop>
												<prop name="ReadOnly">1</prop>
												<obj name="ChannelProp" class="ChannelProperty" version="1">
													<prop name="ChannelIdx">0</prop>
												</obj>
											</obj>
											<obj name="PropertyObject" class="GroupChannelTypeProp" version="4">
												<prop name="PropertyTypeName">Scanning Sample Type</prop>
												<prop name="Position">4</prop>
												<prop name="IsDefault">0</prop>
												<prop name="GroupSampleType">mstUnknown</prop>
												<obj name="ChannelProp" class="ChannelProperty" version="1">
													<prop name="ChannelIdx">0</prop>
												</obj>
											</obj>
											<obj name="PropertyObject" class="TargetName" version="4">
												<prop name="PropertyTypeName">Target Name</prop>
												<prop name="Position">4</prop>
												<prop name="IsDefault">1</prop>
												<obj name="ChannelProp" class="ChannelProperty" version="1">
													<prop name="ChannelIdx">0</prop>
												</obj>
											</obj>
											<obj name="PropertyObject" class="RQTargetProperty" version="4">
												<prop name="PropertyTypeName">Target Type</prop>
												<prop name="Position">4</prop>
												<prop name="IsDefault">0</prop>
												<prop name="TargetType">dtNone</prop>
												<obj name="ChannelProp" class="ChannelProperty" version="1">
													<prop name="ChannelIdx">0</prop>
												</obj>
											</obj>
										</list>
									</obj>
									<obj name="item" class="PropertyList" version="1">
										<list name="emlist" count="12">
											<obj name="PropertyObject" class="RQSampleTargetProperty" version="4">
												<prop name="PropertyTypeName">Combined Sample and Target Type</prop>
												<prop name="Position">4</prop>
												<prop name="IsDefault">0</prop>
												<obj name="ChannelProp" class="ChannelProperty" version="1">
													<prop name="ChannelIdx">1</prop>
												</obj>
											</obj>
											<obj name="PropertyObject" class="QuantConcProperty" version="4">
												<prop name="PropertyTypeName">Concentration</prop>
												<prop name="Position">4</prop>
												<prop name="IsDefault">1</prop>
												<prop name="Concentration">0</prop>
												<obj name="ChannelProp" class="ChannelProperty" version="1">
													<prop name="ChannelIdx">1</prop>
												</obj>
												<prop name="ReadOnly">1</prop>
											</obj>
											<obj name="PropertyObject" class="QuantCpHighProp" version="4">
												<prop name="PropertyTypeName">Cp High</prop>
												<prop name="Position">4</prop>
												<prop name="IsDefault">1</prop>
												<prop name="CpRangeHigh">0</prop>
												<obj name="ChannelProp" class="ChannelProperty" version="1">
													<prop name="ChannelIdx">1</prop>
												</obj>
												<prop name="ReadOnly">1</prop>
											</obj>
											<obj name="PropertyObject" class="QuantCpLowProp" version="4">
												<prop name="PropertyTypeName">Cp Low</prop>
												<prop name="Position">4</prop>
												<prop name="IsDefault">1</prop>
												<prop name="CpRangeLow">0</prop>
												<obj name="ChannelProp" class="ChannelProperty" version="1">
													<prop name="ChannelIdx">1</prop>
												</obj>
												<prop name="ReadOnly">1</prop>
											</obj>
											<obj name="PropertyObject" class="RQEffProp" version="4">
												<prop name="PropertyTypeName">Efficiency</prop>
												<prop name="Position">4</prop>
												<prop name="IsDefault">1</prop>
												<prop name="Efficiency">2</prop>
												<obj name="ChannelProp" class="ChannelProperty" version="1">
													<prop name="ChannelIdx">1</prop>
												</obj>
											</obj>
											<obj name="PropertyObject" class="ChannelGenotype" version="4">
												<prop name="PropertyTypeName">Melt Geno Genotype</prop>
												<prop name="Position">4</prop>
												<prop name="IsDefault">1</prop>
												<prop name="ReadOnly">1</prop>
												<obj name="ChannelProp" class="ChannelProperty" version="1">
													<prop name="ChannelIdx">1</prop>
												</obj>
											</obj>
											<obj name="PropertyObject" class="GroupChannelTypeProp" version="4">
												<prop name="PropertyTypeName">Melt Geno Sample Type</prop>
												<prop name="Position">4</prop>
												<prop name="IsDefault">0</prop>
												<prop name="GroupSampleType">mstUnknown</prop>
												<obj name="ChannelProp" class="ChannelProperty" version="1">
													<prop name="ChannelIdx">1</prop>
												</obj>
											</obj>
											<obj name="PropertyObject" class="QuantSampleTypeProperty" version="4">
												<prop name="PropertyTypeName">Quantification Sample Type</prop>
												<prop name="Position">4</prop>
												<prop name="IsDefault">0</prop>
												<prop name="SampleType">qsUnknown</prop>
												<obj name="ChannelProp" class="ChannelProperty" version="1">
													<prop name="ChannelIdx">1</prop>
												</obj>
											</obj>
											<obj name="PropertyObject" class="ChannelGenotype" version="4">
												<prop name="PropertyTypeName">Scanning Genotype</prop>
												<prop name="Position">4</prop>
												<prop name="IsDefault">1</prop>
												<prop name="ReadOnly">1</prop>
												<obj name="ChannelProp" class="ChannelProperty" version="1">
													<prop name="ChannelIdx">1</prop>
												</obj>
											</obj>
											<obj name="PropertyObject" class="GroupChannelTypeProp" version="4">
												<prop name="PropertyTypeName">Scanning Sample Type</prop>
												<prop name="Position">4</prop>
												<prop name="IsDefault">0</prop>
												<prop name="GroupSampleType">mstUnknown</prop>
												<obj name="ChannelProp" class="ChannelProperty" version="1">
													<prop name="ChannelIdx">1</prop>
												</obj>
											</obj>
											<obj name="PropertyObject" class="TargetName" version="4">
												<prop name="PropertyTypeName">Target Name</prop>
												<prop name="Position">4</prop>
												<prop name="IsDefault">1</prop>
												<obj name="ChannelProp" class="ChannelProperty" version="1">
													<prop name="ChannelIdx">1</prop>
												</obj>
											</obj>
											<obj name="PropertyObject" class="RQTargetProperty" version="4">
												<prop name="PropertyTypeName">Target Type</prop>
												<prop name="Position">4</prop>
												<prop name="IsDefault">0</prop>
												<prop name="TargetType">dtNone</prop>
												<obj name="ChannelProp" class="ChannelProperty" version="1">
													<prop name="ChannelIdx">1</prop>
												</obj>
											</obj>
										</list>
									</obj>
									<obj name="item" class="PropertyList" version="1">
										<list name="emlist" count="12">
											<obj name="PropertyObject" class="RQSampleTargetProperty" version="4">
												<prop name="PropertyTypeName">Combined Sample and Target Type</prop>
												<prop name="Position">4</prop>
												<prop name="IsDefault">0</prop>
												<obj name="ChannelProp" class="ChannelProperty" version="1">
													<prop name="ChannelIdx">2</prop>
												</obj>
											</obj>
											<obj name="PropertyObject" class="QuantConcProperty" version="4">
												<prop name="PropertyTypeName">Concentration</prop>
												<prop name="Position">4</prop>
												<prop name="IsDefault">1</prop>
												<prop name="Concentration">0</prop>
												<obj name="ChannelProp" class="ChannelProperty" version="1">
													<prop name="ChannelIdx">2</prop>
												</obj>
												<prop name="ReadOnly">1</prop>
											</obj>
											<obj name="PropertyObject" class="QuantCpHighProp" version="4">
												<prop name="PropertyTypeName">Cp High</prop>
												<prop name="Position">4</prop>
												<prop name="IsDefault">1</prop>
												<prop name="CpRangeHigh">0</prop>
												<obj name="ChannelProp" class="ChannelProperty" version="1">
													<prop name="ChannelIdx">2</prop>
												</obj>
												<prop name="ReadOnly">1</prop>
											</obj>
											<obj name="PropertyObject" class="QuantCpLowProp" version="4">
												<prop name="PropertyTypeName">Cp Low</prop>
												<prop name="Position">4</prop>
												<prop name="IsDefault">1</prop>
												<prop name="CpRangeLow">0</prop>
												<obj name="ChannelProp" class="ChannelProperty" version="1">
													<prop name="ChannelIdx">2</prop>
												</obj>
												<prop name="ReadOnly">1</prop>
											</obj>
											<obj name="PropertyObject" class="RQEffProp" version="4">
												<prop name="PropertyTypeName">Efficiency</prop>
												<prop name="Position">4</prop>
												<prop name="IsDefault">1</prop>
												<prop name="Efficiency">2</prop>
												<obj name="ChannelProp" class="ChannelProperty" version="1">
													<prop name="ChannelIdx">2</prop>
												</obj>
											</obj>
											<obj name="PropertyObject" class="ChannelGenotype" version="4">
												<prop name="PropertyTypeName">Melt Geno Genotype</prop>
												<prop name="Position">4</prop>
												<prop name="IsDefault">1</prop>
												<prop name="ReadOnly">1</prop>
												<obj name="ChannelProp" class="ChannelProperty" version="1">
													<prop name="ChannelIdx">2</prop>
												</obj>
											</obj>
											<obj name="PropertyObject" class="GroupChannelTypeProp" version="4">
												<prop name="PropertyTypeName">Melt Geno Sample Type</prop>
												<prop name="Position">4</prop>
												<prop name="IsDefault">0</prop>
												<prop name="GroupSampleType">mstUnknown</prop>
												<obj name="ChannelProp" class="ChannelProperty" version="1">
													<prop name="ChannelIdx">2</prop>
												</obj>
											</obj>
											<obj name="PropertyObject" class="QuantSampleTypeProperty" version="4">
												<prop name="PropertyTypeName">Quantification Sample Type</prop>
												<prop name="Position">4</prop>
												<prop name="IsDefault">0</prop>
												<prop name="SampleType">qsUnknown</prop>
												<obj name="ChannelProp" class="ChannelProperty" version="1">
													<prop name="ChannelIdx">2</prop>
												</obj>
											</obj>
											<obj name="PropertyObject" class="ChannelGenotype" version="4">
												<prop name="PropertyTypeName">Scanning Genotype</prop>
												<prop name="Position">4</prop>
												<prop name="IsDefault">1</prop>
												<prop name="ReadOnly">1</prop>
												<obj name="ChannelProp" class="ChannelProperty" version="1">
													<prop name="ChannelIdx">2</prop>
												</obj>
											</obj>
											<obj name="PropertyObject" class="GroupChannelTypeProp" version="4">
												<prop name="PropertyTypeName">Scanning Sample Type</prop>
												<prop name="Position">4</prop>
												<prop name="IsDefault">0</prop>
												<prop name="GroupSampleType">mstUnknown</prop>
												<obj name="ChannelProp" class="ChannelProperty" version="1">
													<prop name="ChannelIdx">2</prop>
												</obj>
											</obj>
											<obj name="PropertyObject" class="TargetName" version="4">
												<prop name="PropertyTypeName">Target Name</prop>
												<prop name="Position">4</prop>
												<prop name="IsDefault">1</prop>
												<obj name="ChannelProp" class="ChannelProperty" version="1">
													<prop name="ChannelIdx">2</prop>
												</obj>
											</obj>
											<obj name="PropertyObject" class="RQTargetProperty" version="4">
												<prop name="PropertyTypeName">Target Type</prop>
												<prop name="Position">4</prop>
												<prop name="IsDefault">0</prop>
												<prop name="TargetType">dtNone</prop>
												<obj name="ChannelProp" class="ChannelProperty" version="1">
													<prop name="ChannelIdx">2</prop>
												</obj>
											</obj>
										</list>
									</obj>
									<obj name="item" class="PropertyList" version="1">
										<list name="emlist" count="12">
											<obj name="PropertyObject" class="RQSampleTargetProperty" version="4">
												<prop name="PropertyTypeName">Combined Sample and Target Type</prop>
												<prop name="Position">4</prop>
												<prop name="IsDefault">0</prop>
												<obj name="ChannelProp" class="ChannelProperty" version="1">
													<prop name="ChannelIdx">3</prop>
												</obj>
											</obj>
											<obj name="PropertyObject" class="QuantConcProperty" version="4">
												<prop name="PropertyTypeName">Concentration</prop>
												<prop name="Position">4</prop>
												<prop name="IsDefault">1</prop>
												<prop name="Concentration">0</prop>
												<obj name="ChannelProp" class="ChannelProperty" version="1">
													<prop name="ChannelIdx">3</prop>
												</obj>
												<prop name="ReadOnly">1</prop>
											</obj>
											<obj name="PropertyObject" class="QuantCpHighProp" version="4">
												<prop name="PropertyTypeName">Cp High</prop>
												<prop name="Position">4</prop>
												<prop name="IsDefault">1</prop>
												<prop name="CpRangeHigh">0</prop>
												<obj name="ChannelProp" class="ChannelProperty" version="1">
													<prop name="ChannelIdx">3</prop>
												</obj>
												<prop name="ReadOnly">1</prop>
											</obj>
											<obj name="PropertyObject" class="QuantCpLowProp" version="4">
												<prop name="PropertyTypeName">Cp Low</prop>
												<prop name="Position">4</prop>
												<prop name="IsDefault">1</prop>
												<prop name="CpRangeLow">0</prop>
												<obj name="ChannelProp" class="ChannelProperty" version="1">
													<prop name="ChannelIdx">3</prop>
												</obj>
												<prop name="ReadOnly">1</prop>
											</obj>
											<obj name="PropertyObject" class="RQEffProp" version="4">
												<prop name="PropertyTypeName">Efficiency</prop>
												<prop name="Position">4</prop>
												<prop name="IsDefault">1</prop>
												<prop name="Efficiency">2</prop>
												<obj name="ChannelProp" class="ChannelProperty" version="1">
													<prop name="ChannelIdx">3</prop>
												</obj>
											</obj>
											<obj name="PropertyObject" class="ChannelGenotype" version="4">
												<prop name="PropertyTypeName">Melt Geno Genotype</prop>
												<prop name="Position">4</prop>
												<prop name="IsDefault">1</prop>
												<prop name="ReadOnly">1</prop>
												<obj name="ChannelProp" class="ChannelProperty" version="1">
													<prop name="ChannelIdx">3</prop>
												</obj>
											</obj>
											<obj name="PropertyObject" class="GroupChannelTypeProp" version="4">
												<prop name="PropertyTypeName">Melt Geno Sample Type</prop>
												<prop name="Position">4</prop>
												<prop name="IsDefault">0</prop>
												<prop name="GroupSampleType">mstUnknown</prop>
												<obj name="ChannelProp" class="ChannelProperty" version="1">
													<prop name="ChannelIdx">3</prop>
												</obj>
											</obj>
											<obj name="PropertyObject" class="QuantSampleTypeProperty" version="4">
												<prop name="PropertyTypeName">Quantification Sample Type</prop>
												<prop name="Position">4</prop>
												<prop name="IsDefault">0</prop>
												<prop name="SampleType">qsUnknown</prop>
												<obj name="ChannelProp" class="ChannelProperty" version="1">
													<prop name="ChannelIdx">3</prop>
												</obj>
											</obj>
											<obj name="PropertyObject" class="ChannelGenotype" version="4">
												<prop name="PropertyTypeName">Scanning Genotype</prop>
												<prop name="Position">4</prop>
												<prop name="IsDefault">1</prop>
												<prop name="ReadOnly">1</prop>
												<obj name="ChannelProp" class="ChannelProperty" version="1">
													<prop name="ChannelIdx">3</prop>
												</obj>
											</obj>
											<obj name="PropertyObject" class="GroupChannelTypeProp" version="4">
												<prop name="PropertyTypeName">Scanning Sample Type</prop>
												<prop name="Position">4</prop>
												<prop name="IsDefault">0</prop>
												<prop name="GroupSampleType">mstUnknown</prop>
												<obj name="ChannelProp" class="ChannelProperty" version="1">
													<prop name="ChannelIdx">3</prop>
												</obj>
											</obj>
											<obj name="PropertyObject" class="TargetName" version="4">
												<prop name="PropertyTypeName">Target Name</prop>
												<prop name="Position">4</prop>
												<prop name="IsDefault">1</prop>
												<obj name="ChannelProp" class="ChannelProperty" version="1">
													<prop name="ChannelIdx">3</prop>
												</obj>
											</obj>
											<obj name="PropertyObject" class="RQTargetProperty" version="4">
												<prop name="PropertyTypeName">Target Type</prop>
												<prop name="Position">4</prop>
												<prop name="IsDefault">0</prop>
												<prop name="TargetType">dtNone</prop>
												<obj name="ChannelProp" class="ChannelProperty" version="1">
													<prop name="ChannelIdx">3</prop>
												</obj>
											</obj>
										</list>
									</obj>
								</list>
							</obj>
						</obj>
						<prop name="ChannelPropertyCount">4</prop>
						<prop name="ContainerPosition">4</prop>
						<prop name="HasSampleProperties">1</prop>
						<obj name="SampleProperties" class="PropertyList" version="1">
							<list name="emlist" count="14">
								<obj name="PropertyObject" class="SamplePrefColor" version="4">
									<prop name="PropertyTypeName">Color</prop>
									<prop name="Position">4</prop>
									<prop name="IsDefault">0</prop>
									<prop name="Color">clGray</prop>
								</obj>
								<obj name="PropertyObject" class="DominantChannelProp" version="4">
									<prop name="PropertyTypeName">Dominant Channel</prop>
									<prop name="Position">4</prop>
									<prop name="IsDefault">0</prop>
									<prop name="DominantChannel">0</prop>
								</obj>
								<obj name="PropertyObject" class="Genotype" version="4">
									<prop name="PropertyTypeName">EndPt Genotype</prop>
									<prop name="Position">4</prop>
									<prop name="IsDefault">1</prop>
									<prop name="ReadOnly">1</prop>
								</obj>
								<obj name="PropertyObject" class="GroupingSample" version="4">
									<prop name="PropertyTypeName">EndPt Sample Type</prop>
									<prop name="Position">4</prop>
									<prop name="IsDefault">0</prop>
									<prop name="GroupSampleType">mstUnknown</prop>
								</obj>
								<obj name="PropertyObject" class="SamplePrefLineStyle" version="4">
									<prop name="PropertyTypeName">Line Style</prop>
									<prop name="Position">4</prop>
									<prop name="IsDefault">0</prop>
									<prop name="LineStyle">psSolid</prop>
								</obj>
								<obj name="PropertyObject" class="GenSampleEditNotes" version="4">
									<prop name="PropertyTypeName">Notes</prop>
									<prop name="Position">4</prop>
									<prop name="IsDefault">1</prop>
								</obj>
								<obj name="PropertyObject" class="SamplePrefPointStyle" version="4">
									<prop name="PropertyTypeName">Point Style</prop>
									<prop name="Position">4</prop>
									<prop name="IsDefault">0</prop>
									<prop name="PointStyle">psNothing</prop>
								</obj>
								<obj name="PropertyObject" class="GenSampleEditPosition" version="4">
									<prop name="PropertyTypeName">Position</prop>
									<prop name="Position">4</prop>
									<prop name="IsDefault">1</prop>
								</obj>
								<obj name="PropertyObject" class="GenSampleEditReplicate" version="4">
									<prop name="PropertyTypeName">Replicate of</prop>
									<prop name="Position">4</prop>
									<prop name="IsDefault">1</prop>
									<prop name="ReplicateOf">-1</prop>
								</obj>
								<obj name="PropertyObject" class="HTCSampleID" version="4">
									<prop name="PropertyTypeName">Sample ID</prop>
									<prop name="Position">4</prop>
									<prop name="IsDefault">1</prop>
								</obj>
								<obj name="PropertyObject" class="GenSampleEditName" version="4">
									<prop name="PropertyTypeName">Sample Name</prop>
									<prop name="Position">4</prop>
									<prop name="IsDefault">1</prop>
									<prop name="name">Sample 5</prop>
								</obj>
								<obj name="PropertyObject" class="HTCSamplePrepNotes" version="4">
									<prop name="PropertyTypeName">Sample Prep Notes</prop>
									<prop name="Position">4</prop>
									<prop name="IsDefault">1</prop>
								</obj>
								<obj name="PropertyObject" class="GenSampleEditSubset" version="4">
									<prop name="PropertyTypeName">Subsets</prop>
									<prop name="Position">4</prop>
									<prop name="IsDefault">1</prop>
								</obj>
								<obj name="PropertyObject" class="SamplePrefWidth" version="5">
									<prop name="PropertyTypeName">Width</prop>
									<prop name="Position">4</prop>
									<prop name="IsDefault">1</prop>
									<prop name="Width">1</prop>
								</obj>
							</list>
						</obj>
					</obj>
					<obj name="item" class="SamplePropInfo" version="1">
						<obj name="ChannelProperties" class="ChanPropList" version="2">
							<obj name="ChannelProperties" class="EMList" version="1">
								<list name="emlist" count="4">
									<obj name="item" class="PropertyList" version="1">
										<list name="emlist" count="12">
											<obj name="PropertyObject" class="RQSampleTargetProperty" version="4">
												<prop name="PropertyTypeName">Combined Sample and Target Type</prop>
												<prop name="Position">5</prop>
												<prop name="IsDefault">0</prop>
												<obj name="ChannelProp" class="ChannelProperty" version="1">
													<prop name="ChannelIdx">0</prop>
												</obj>
											</obj>
											<obj name="PropertyObject" class="QuantConcProperty" version="4">
												<prop name="PropertyTypeName">Concentration</prop>
												<prop name="Position">5</prop>
												<prop name="IsDefault">1</prop>
												<prop name="Concentration">0</prop>
												<obj name="ChannelProp" class="ChannelProperty" version="1">
													<prop name="ChannelIdx">0</prop>
												</obj>
												<prop name="ReadOnly">1</prop>
											</obj>
											<obj name="PropertyObject" class="QuantCpHighProp" version="4">
												<prop name="PropertyTypeName">Cp High</prop>
												<prop name="Position">5</prop>
												<prop name="IsDefault">1</prop>
												<prop name="CpRangeHigh">0</prop>
												<obj name="ChannelProp" class="ChannelProperty" version="1">
													<prop name="ChannelIdx">0</prop>
												</obj>
												<prop name="ReadOnly">1</prop>
											</obj>
											<obj name="PropertyObject" class="QuantCpLowProp" version="4">
												<prop name="PropertyTypeName">Cp Low</prop>
												<prop name="Position">5</prop>
												<prop name="IsDefault">1</prop>
												<prop name="CpRangeLow">0</prop>
												<obj name="ChannelProp" class="ChannelProperty" version="1">
													<prop name="ChannelIdx">0</prop>
												</obj>
												<prop name="ReadOnly">1</prop>
											</obj>
											<obj name="PropertyObject" class="RQEffProp" version="4">
												<prop name="PropertyTypeName">Efficiency</prop>
												<prop name="Position">5</prop>
												<prop name="IsDefault">1</prop>
												<prop name="Efficiency">2</prop>
												<obj name="ChannelProp" class="ChannelProperty" version="1">
													<prop name="ChannelIdx">0</prop>
												</obj>
											</obj>
											<obj name="PropertyObject" class="ChannelGenotype" version="4">
												<prop name="PropertyTypeName">Melt Geno Genotype</prop>
												<prop name="Position">5</prop>
												<prop name="IsDefault">1</prop>
												<prop name="ReadOnly">1</prop>
												<obj name="ChannelProp" class="ChannelProperty" version="1">
													<prop name="ChannelIdx">0</prop>
												</obj>
											</obj>
											<obj name="PropertyObject" class="GroupChannelTypeProp" version="4">
												<prop name="PropertyTypeName">Melt Geno Sample Type</prop>
												<prop name="Position">5</prop>
												<prop name="IsDefault">0</prop>
												<prop name="GroupSampleType">mstUnknown</prop>
												<obj name="ChannelProp" class="ChannelProperty" version="1">
													<prop name="ChannelIdx">0</prop>
												</obj>
											</obj>
											<obj name="PropertyObject" class="QuantSampleTypeProperty" version="4">
												<prop name="PropertyTypeName">Quantification Sample Type</prop>
												<prop name="Position">5</prop>
												<prop name="IsDefault">0</prop>
												<prop name="SampleType">qsUnknown</prop>
												<obj name="ChannelProp" class="ChannelProperty" version="1">
													<prop name="ChannelIdx">0</prop>
												</obj>
											</obj>
											<obj name="PropertyObject" class="ChannelGenotype" version="4">
												<prop name="PropertyTypeName">Scanning Genotype</prop>
												<prop name="Position">5</prop>
												<prop name="IsDefault">1</prop>
												<prop name="ReadOnly">1</prop>
												<obj name="ChannelProp" class="ChannelProperty" version="1">
													<prop name="ChannelIdx">0</prop>
												</obj>
											</obj>
											<obj name="PropertyObject" class="GroupChannelTypeProp" version="4">
												<prop name="PropertyTypeName">Scanning Sample Type</prop>
												<prop name="Position">5</prop>
												<prop name="IsDefault">0</prop>
												<prop name="GroupSampleType">mstUnknown</prop>
												<obj name="ChannelProp" class="ChannelProperty" version="1">
													<prop name="ChannelIdx">0</prop>
												</obj>
											</obj>
											<obj name="PropertyObject" class="TargetName" version="4">
												<prop name="PropertyTypeName">Target Name</prop>
												<prop name="Position">5</prop>
												<prop name="IsDefault">1</prop>
												<obj name="ChannelProp" class="ChannelProperty" version="1">
													<prop name="ChannelIdx">0</prop>
												</obj>
											</obj>
											<obj name="PropertyObject" class="RQTargetProperty" version="4">
												<prop name="PropertyTypeName">Target Type</prop>
												<prop name="Position">5</prop>
												<prop name="IsDefault">0</prop>
												<prop name="TargetType">dtNone</prop>
												<obj name="ChannelProp" class="ChannelProperty" version="1">
													<prop name="ChannelIdx">0</prop>
												</obj>
											</obj>
										</list>
									</obj>
									<obj name="item" class="PropertyList" version="1">
										<list name="emlist" count="12">
											<obj name="PropertyObject" class="RQSampleTargetProperty" version="4">
												<prop name="PropertyTypeName">Combined Sample and Target Type</prop>
												<prop name="Position">5</prop>
												<prop name="IsDefault">0</prop>
												<obj name="ChannelProp" class="ChannelProperty" version="1">
													<prop name="ChannelIdx">1</prop>
												</obj>
											</obj>
											<obj name="PropertyObject" class="QuantConcProperty" version="4">
												<prop name="PropertyTypeName">Concentration</prop>
												<prop name="Position">5</prop>
												<prop name="IsDefault">1</prop>
												<prop name="Concentration">0</prop>
												<obj name="ChannelProp" class="ChannelProperty" version="1">
													<prop name="ChannelIdx">1</prop>
												</obj>
												<prop name="ReadOnly">1</prop>
											</obj>
											<obj name="PropertyObject" class="QuantCpHighProp" version="4">
												<prop name="PropertyTypeName">Cp High</prop>
												<prop name="Position">5</prop>
												<prop name="IsDefault">1</prop>
												<prop name="CpRangeHigh">0</prop>
												<obj name="ChannelProp" class="ChannelProperty" version="1">
													<prop name="ChannelIdx">1</prop>
												</obj>
												<prop name="ReadOnly">1</prop>
											</obj>
											<obj name="PropertyObject" class="QuantCpLowProp" version="4">
												<prop name="PropertyTypeName">Cp Low</prop>
												<prop name="Position">5</prop>
												<prop name="IsDefault">1</prop>
												<prop name="CpRangeLow">0</prop>
												<obj name="ChannelProp" class="ChannelProperty" version="1">
													<prop name="ChannelIdx">1</prop>
												</obj>
												<prop name="ReadOnly">1</prop>
											</obj>
											<obj name="PropertyObject" class="RQEffProp" version="4">
												<prop name="PropertyTypeName">Efficiency</prop>
												<prop name="Position">5</prop>
												<prop name="IsDefault">1</prop>
												<prop name="Efficiency">2</prop>
												<obj name="ChannelProp" class="ChannelProperty" version="1">
													<prop name="ChannelIdx">1</prop>
												</obj>
											</obj>
											<obj name="PropertyObject" class="ChannelGenotype" version="4">
												<prop name="PropertyTypeName">Melt Geno Genotype</prop>
												<prop name="Position">5</prop>
												<prop name="IsDefault">1</prop>
												<prop name="ReadOnly">1</prop>
												<obj name="ChannelProp" class="ChannelProperty" version="1">
													<prop name="ChannelIdx">1</prop>
												</obj>
											</obj>
											<obj name="PropertyObject" class="GroupChannelTypeProp" version="4">
												<prop name="PropertyTypeName">Melt Geno Sample Type</prop>
												<prop name="Position">5</prop>
												<prop name="IsDefault">0</prop>
												<prop name="GroupSampleType">mstUnknown</prop>
												<obj name="ChannelProp" class="ChannelProperty" version="1">
													<prop name="ChannelIdx">1</prop>
												</obj>
											</obj>
											<obj name="PropertyObject" class="QuantSampleTypeProperty" version="4">
												<prop name="PropertyTypeName">Quantification Sample Type</prop>
												<prop name="Position">5</prop>
												<prop name="IsDefault">0</prop>
												<prop name="SampleType">qsUnknown</prop>
												<obj name="ChannelProp" class="ChannelProperty" version="1">
													<prop name="ChannelIdx">1</prop>
												</obj>
											</obj>
											<obj name="PropertyObject" class="ChannelGenotype" version="4">
												<prop name="PropertyTypeName">Scanning Genotype</prop>
												<prop name="Position">5</prop>
												<prop name="IsDefault">1</prop>
												<prop name="ReadOnly">1</prop>
												<obj name="ChannelProp" class="ChannelProperty" version="1">
													<prop name="ChannelIdx">1</prop>
												</obj>
											</obj>
											<obj name="PropertyObject" class="GroupChannelTypeProp" version="4">
												<prop name="PropertyTypeName">Scanning Sample Type</prop>
												<prop name="Position">5</prop>
												<prop name="IsDefault">0</prop>
												<prop name="GroupSampleType">mstUnknown</prop>
												<obj name="ChannelProp" class="ChannelProperty" version="1">
													<prop name="ChannelIdx">1</prop>
												</obj>
											</obj>
											<obj name="PropertyObject" class="TargetName" version="4">
												<prop name="PropertyTypeName">Target Name</prop>
												<prop name="Position">5</prop>
												<prop name="IsDefault">1</prop>
												<obj name="ChannelProp" class="ChannelProperty" version="1">
													<prop name="ChannelIdx">1</prop>
												</obj>
											</obj>
											<obj name="PropertyObject" class="RQTargetProperty" version="4">
												<prop name="PropertyTypeName">Target Type</prop>
												<prop name="Position">5</prop>
												<prop name="IsDefault">0</prop>
												<prop name="TargetType">dtNone</prop>
												<obj name="ChannelProp" class="ChannelProperty" version="1">
													<prop name="ChannelIdx">1</prop>
												</obj>
											</obj>
										</list>
									</obj>
									<obj name="item" class="PropertyList" version="1">
										<list name="emlist" count="12">
											<obj name="PropertyObject" class="RQSampleTargetProperty" version="4">
												<prop name="PropertyTypeName">Combined Sample and Target Type</prop>
[truncated: 2,484,746 more chars]
