# Supplementary material for: Unique sperm haplotypes are associated with phenotypically different sperm subpopulations in Astyanax fish
Source: BMC Biol. 2018 Jul 5;16:72. doi: 10.1186/s12915-018-0538-z (PMC6032774; doi:10.1186/s12915-018-0538-z)
Supplement: Supplementary file 8 — Original data. Each subfolder has two ixo files output by the Roche LightCycler480. The two files cover qPCR results for oca2 and mc1r. Subfolder names end in 1, 2, or 3, denoting which subpopulation of sperm was analyzed. (ZIP 10643 kb) [file 12915_2018_538_MOESM8_ESM.zip › FishB'Pop1/May 18 2016 SpermPop B'P1 FACS PEP PLATE 0035 oca2 RK.ixo]

<objectstream signature="IXOS" version="1">
	<obj name="root" class="HTCExperiment" version="5">
		<prop name="name">May 18 2016 SpermPop B&apos;P1 FACS PEP PLATE 0035 oca2 RK</prop>
		<prop name="UID">927A9F4B0E2E4347907229881F3587A1</prop>
		<prop name="OwnerUID">C6C05626183A45218341EE89EA1A5F2A</prop>
		<prop name="Created">2016-05-18T16:12:52.097</prop>
		<prop name="CreatedBy">C6C05626183A45218341EE89EA1A5F2A</prop>
		<prop name="CreatedByName">System Admin</prop>
		<prop name="LastModified">2016-05-18T17:57:04.207</prop>
		<prop name="LastModifiedBy">C6C05626183A45218341EE89EA1A5F2A</prop>
		<prop name="LastModifiedByName">System Admin</prop>
		<list name="AppliedTemplates" count="1">
			<item>Borowsky Protocol PEP product version</item>
		</list>
		<list name="TemplateOwners" count="1">
			<item>System Admin</item>
		</list>
		<prop name="SWVersion">LCS480 1.5.1.62</prop>
		<obj name="AppProperty" class="TAppProperty" version="2">
			<prop name="Created">2016-05-18T16:12:52.097</prop>
			<prop name="LastModified">1899-12-30T00:00:00.000</prop>
		</obj>
		<obj name="ConProperty" class="TAppProperty" version="2">
			<prop name="Created">2016-05-18T16:12:52.097</prop>
			<prop name="LastModified">1899-12-30T00:00:00.000</prop>
		</obj>
		<obj name="run" class="HTCRun" version="7">
			<prop name="name">Run</prop>
			<prop name="Created">2016-05-18T16:12:52.091</prop>
			<prop name="LastModified">2016-05-18T17:56:51.669</prop>
			<obj name="AppProperty" class="TAppProperty" version="2">
				<prop name="Created">2016-05-18T16:12:52.091</prop>
				<prop name="LastModified">1899-12-30T00:00:00.000</prop>
			</obj>
			<obj name="ConProperty" class="TAppProperty" version="2">
				<prop name="Created">2016-05-18T16:12:52.091</prop>
				<prop name="LastModified">1899-12-30T00:00:00.000</prop>
				<prop name="HasProperties">1</prop>
				<obj name="_Properties" class="TAppProperties" version="1">
					<prop name="Created">2016-05-18T16:12:52.091</prop>
					<prop name="LastModified">1899-12-30T00:00:00.000</prop>
					<list name="emlist" count="4">
						<obj name="item" class="TAppProperty" version="2">
							<prop name="name">TopChart</prop>
							<prop name="Created">2016-05-18T16:12:58.966</prop>
							<prop name="LastModified">1899-12-30T00:00:00.000</prop>
						</obj>
						<obj name="item" class="TAppProperty" version="2">
							<prop name="name">LeftChart</prop>
							<prop name="Created">2016-05-18T16:12:58.966</prop>
							<prop name="LastModified">1899-12-30T00:00:00.000</prop>
						</obj>
						<obj name="item" class="TAppProperty" version="2">
							<prop name="name">RightChart</prop>
							<prop name="Created">2016-05-18T16:12:58.966</prop>
							<prop name="LastModified">1899-12-30T00:00:00.000</prop>
						</obj>
						<obj name="item" class="TAppProperty" version="2">
							<prop name="name">RunOverviewChart</prop>
							<prop name="Created">2016-05-18T16:12:58.966</prop>
							<prop name="LastModified">1899-12-30T00:00:00.000</prop>
						</obj>
					</list>
				</obj>
			</obj>
			<prop name="State">3</prop>
			<prop name="StartTime">2016-05-18T16:13:43.293</prop>
			<prop name="EndTime">2016-05-18T17:56:51.668</prop>
			<prop name="InstrumentID">28159</prop>
			<prop name="InstrumentVersion">HTC_VER_10</prop>
			<prop name="InstrumentName">28159</prop>
			<prop name="InstrCalibrationDate">1899.12.30 00:00:00:00</prop>
			<prop name="Technician">System Admin</prop>
			<prop name="AcqStoreClass">HTCAcquisitionStore</prop>
			<prop name="AcquisitionStore">eJzk3Vuzski6KOq/sqJj33khKKhErNkRgJmcTy8kIHcqKgoqng+/fr+Coz6ruubqeTFGr6q9+6KiR3ggQTHz+d5D/u/9bPO/dtPt4r/+cdzvz//4X/Nqejr91z/0SJXnh8v6tD6v97vwvD8u/vG/rovjCf/6r3/w//jn/66P+/r9SrWY7naLSt1fdud//FP4393XY797Rjjd1tXi/QRp8PWMan06f73HY14tTnj813P+6x8ih4f4NTbjvNj+Nraoee5/Pxz/uF8dp9t//JP/s5EsVtvFaxR/9mD7xv/k/mR8H1fj1yiF/8Mg8QrSav/xso8B938/4Gi9xaP2e32R4/5kVNFiW//jn/+PwAnKcMjJ/XH7nz8bf/tBfJzBx4PG7rw6toeSJOlPnhBPq3X+5xcGFkt89LJohjHuEWHEff3vz67xHN9pt6LTOX5v/vHP3n/zNLw8/n69O5/+8U/zVO2CA3E9Zo+ER6xWonMIDgPd5oz1sbir3tCgwebg6py9FQHUcjpKgpLPuiVZdKO76jvyPFibY8qsZRVS1V17XLBbDW3OUjbjQg3sAILrVrA4c3sFRZX3tzCo2c0pjZNjierxRIzgtJqqzA7VR6VelVsSnMJHVNp9P7yr6Yyrgisf6pwhuWuqnq4nGpTM0pk5KNeu6p9Ws+C84TqMeDdVUTdzEgdlOpgzez1an9XRTs6DwjjonCnuIxxfJGyCy9qjxNpqK1Gdutw2uIiySix3cwd1ejpfg72xdErTqsNczVUuC6rnTiuNW5dRdToJjsHm+vBL27leK8UI53awmp+11/jw/MhiPglWR2IzKw9DSQ0uJAiqwUMrrXrXlZT9WN4F69kMHx8ogagmXSMLVquLWVrkspJU2p9MgvIR6cwGS87V2ZSwoKg2tLSpVijqpCyTYMXWbmnOFkqmZhK3Cg7ji8YMGq5rtWNs1WA31BxiZ/W9Vo+03AeH+RbHvxhveHW9X62DalVazHwaeD5f344u3k3fekuJUv/f3VIy4YX2P8r/6Zb6s9vi224ptc8T7ntvqTsse+BcTJvES12NKZkFS4jtjs7i7N7lSTfGe0KtbcolIVV4SqP9FPBbJZUROwd3enJICcHYlVlcdIo7XfKnHGIp1xnb6OuMJsVJhnD10LhkWMkmTZ6yA3E8Mss05O9AY3rsgLrSZJaknUKi48e1C0a/0lm6HRYivWTcDOASaSyJTquC6tFGAHW7IhyrFzeJ+pW8gjDC4yd9/i5S84DfxcwRdcJcGkgUvxJzmEQ1vv4m3ihVBiSHibXUSaozOabcerWEhNlKydZewVMIbgtIZ0Qv2VS4n+mYlTMIL6VWJtvJQ6EJt5pCUt3weswmPpDnfdwBchEMlmpwr6hM8frAY6cxdt4qFVUcwiDJdFrG0TkwaTl0ZhAPfK1MTQsyGmjcAiYiM7n4fpRzeu3tFzDPc50kgyG+PlGNBGauTlmsSEVNB1NjBRObGSzhotCk1cjJIJk+tZK5YfdO9GJ0gRl0LS7tPIGnosZen+cRzx/vB4UWW+cAifO0WRpM8P1+7JYaiuI3zVK9n7yllLEof/MtdYiqChQyrElgsVoi4742A5I8tyw8q3pMao/XYDwYlGWg2WJF1N0jBivXply0EoWYdFaDHGTJz0tYMzEnz5M6BXN335LwtDmYpCNVfXBOp4oLhEO/JlNZ08FYcDsu2rq1S45Ab+BeIWdhImUVuWfKEwhxtmWUbsyaZMk0BZ07VizMxhOTWAo9AR0pJQkPC6HAqSnMwJ8+cg7unlmR0emhgT20Kg5oZ1KRyUPLgApJVQaHqJ8RyoUTMK7rigvjLBXJY/1IYZyelyxcpXVOjvJiBp6gbMsg7ePfh6eVggViVYaHa30mEAxi8IWoLGF86eWkc40v4Mg9HK/zEE3SsxYM9OuuIjDN6ph49RqArHJ8/krqV6QceTG426giUc+eSPgT3YmB9qQdBwETFAKTA46PG+H4T1YG5Fh3AtBsecNFnQm+nzXvTHEulbYsOnbx+kQrD8CZ9ssyjLntnUwX2yXIRxc/T21mFmSb4PUhvF6RUN1kNTn4hw24D69mcNzUlPzYLSUN/u3C7384S/V/9Jbi1e++pcjowYM9OeEss+1ea7JjTx6MdC2R6LKc40cyvVRgnaNBGXrmUiESF9XgSdtLCaY+F4kj+Rx42ejBIjb2TVKnQxHk/hKfF49X+LV2xg5Yux2+38oa8eTp9ScgG51uGYVLCW/Z3lAF7T5/lJER4vHn550D5Jp3uMBYd0VC7acAXkeWSDDjpDM5XfQxaLIh4HgeeU5IrT/AXq4fJVguvl497xYgr3ZdEt3OHn6FU3sILhgSi+TpGWcVOuyB561HJODs+Znw++UdvNWFY6H26MaEdv0heKHWxfMb4fuxsjsAW+9KZfA8L0Xii907jCd3EW9NcViRxSPF8fhJh4D98HCUg+cTZI+XWNDbdHNiOd0z2JUy5CIHzgrZjroPMMhkWEaLdYeSOB5f8BZWu1xEHq5L+o4tABlwUhkW06tJVufZGbShOmDhdHWlZF6nPCjeFc+HGh2J6Im/Bo9PcDwgOZSkfAAQjocKSUG8xsRd7PpA9D4ej7tcM8J0RwHGg4w/m+OL+YdbqvsC17+7v35af7899B/VnyD0Bv92Xv0f/gj8tP5E4Xt/BC4evwz2y3NAjBWP+iLmbRtsDxZqbfOMCjW+CevgUvEaZw1UpVIXvOwFZ6mWOVOtSKwqEpsENcSEWVaxxr/lbeetP3/zvH/ozwBBAVWcnZLgSC9uaayFQfWhP2s7GCtqFDiL4OpVcWnu/afyoT97uVN5dfM4WcFxZ2vEIqBIKsS3Y3DcZmNiitWjUB0xKILLdbcqTW20cdWpvi+C87xjcIatbMRWf3vd1d76Q2JdWv0ZVrhW1Nuwegbr0cEubWGvSiqLuCLY3TyDs32dZa3+rtOn96m/9cpDnSoa6rHV36HvMFOAyFVVP5gH+x0ufU1ir+7qwbhdg3PpBZwx2EOm9gc43uN1bzN7NoGzmj3lMtjUMepQGd9z1T/OUW9TZpT2rMTxrZzROliN06C0KAFJnRmT/Vt/3ekjU6/9B2n1Z51OqMNGf2vG66UlXCJFrXluEZxntUl+VH+CIHKjv4f+etw3/4MKOP0++NutVaaSr7o03MiohSHqLSlV1NtuWk5gHgItE9tUztR25AzSTiVxgfuQ76jF2xpmjd4eGeqvNG45zAaor2RvPmK6cYkMeSyidg7lzaVZFtiQ4p3LEuOE+qNefwTmJu9yYc9F/fWILQFhR51LmPWlvwnnaiy9Wqg/m8d5S41iwiVnHnV3GhqotWcqE5be7jzN+/j+0z3+BKQqdxPpmcznEA4NjcVTH/UpGLc5LMsN6k/IUX+LGZdDbjpKGUNxv1PHRr3mc9DLuFPCmfYGpxmk8hV1pQ9Boh2foLYCjXIs11B/l81uCNbJM0h6nNwLOulNMgivnEbifo4a3IATw1Toof50P3DpkN5Qk9IUrweMUH8xoEazcm6WrO7JGa1jlkM6NTUu7vBQ0FPNxbDYrXHGfJygpt7+toT5amaUSa9QFboKbjieDY86FTf+nWw35RmicGOxtLNFvXLcKIfl9YrjdeZ4PVf2fAe4hMLPmyo/pz9BGAy/6x9Uflp/6jcvVaU57FBPyb6M1keRJ1UX9aasI9RF5zCg5Bz1GGhpVLKof0UNGSc1BqXjTDmY3o2YqMIaNVK6OYGT85v+nrAlcHtaCtlldwGXkmPUWwopTzh+oYEu67uXBjOTXCb3EzjjcM6FRlxXpBDNByhze8uF9RA1l44WKS6NTxULyoeA4+H5PZgi23BhVO0rstp6KfgHdBhkHTx+Oelp4JEj6mnoof62jopL41lcseh004EovpWAfslRo5qi82TUQc26i+OyDO9BlpH19JKB3Slx/EK3zkh91BLw/V7FwODrmixCDf8f10MNZ3stI+EwP4A3n6CWZRvPp7QOEXgGjiykWQ1k7k5Rb9a0ZNApdmdynGoxqDo6NzrnhkTUoRqBpnR3JeQDXSLLCWqU6gs833yduUTpWQDySS1xqX4X8XovULM+f9jiUlrF6yWGVoBL6xT1dySaSK6dwwIcyd2XoV3g8+fdQwL29Imfn+BkBXmojwL8fg8/bwY/pz9BGA3/7Sz1P/wHlb+b/nRv2gd9pKIGtE23IHavj/qDUmLhQ76ZtHzYqJNLPCijQXQRie2Pa/DD06UMuAD1Z+SoGe+RPEiURUuTPHrjAVCzg7OYcV25VC99F1TNQQ0JksOT8345AWf76LJWf71ZVwZ9xh4ERlO/ImMd9Wc7i24ZWtZVJFF6FcC6LVCPp4t0J6kf4WKtWwkMlJ1UkOPCv8E4XTxYKLFrQUxltwR5+NJfWqH+/Bj1p+eeVEYT4sbkIIx7YPT5IReoW+dMbtb4BtYTUH/lYwnEBH8E7mSLx7+wZU2mMzwfXV7h+SjaUiL2XL+DbIcDEonbWU0mu6UCWnHFx6mI16dWr08wHE5isB77GSltvH7KdTvkQJhLlBSD/lt/MKoXLhH04QmU8qVhI0SdUr7bB5k9cbyyhdfzOUzPMN7ZgzLYq/i3HaDO/cEUdb3tX3iySzcFGAt5QMJid3KJAQ5AWvYVkoTbpUtMilq0hqshCaMrnl/WeXbBnMvdMiidzl9Sf7/NSv9R/YkDfvhd/6r64/r75h+BmXTeBAchd1mrvyb21+jPPj3GoNorsgjKSifv2F/mExqcrwuJac4JdVhnk/JTf5W3M4NtTsy3/tKTHAfleo1/j+Si+tCftVOndzWTcMa4Tq4KM0ad9V3N1TIMqseJvWN/3mlVt/ozn4kaq8PNcoieDFB7v2J/jf6MJvbHpk4erHenFfmI/TX6a2N/h5WwbPWHN5hcqfxROAT7eYWv703g3sb+PvQ3ebK8jf2ZF7+s1UXMdm3sz9gaV6ocgsBvY3+WIRaot6Gw+tTf/cKhF6PE+NTf1nXgrb/d/JQHW8O2SrNeovb25XwVnBZjg5mSsTqr5mA/D2r+qZW25aGeaX8ybfX3Eftb0824bPXn1AsZdTex/0V/9mj0+rz+M/oTBwIv/T30xyvffEuV97EALsqKxbyN+ss6wgKWA0tnsTlY53S3m09gMbJomc5i1MTQOGXAHLPDoucM9ZcFwRqmzwr15Zlwp26K+kv3W9QffqGh1V/cXaB2xIHstrG/yJii/g5QAF2qXQn8TJZJfJIAdbI6dsH2LzoXpxVq7u6vpjCfWRpJ3TQo6DKx+VZ/adFB/XXj0QLy5w7XBaWj8PQKEwdCLkb9hfPgS398ifo7WrhOUOajGWpM1gnjRBloMi5ziO5PhYu7POo2f/09IRc8f/+Ka7mJFUwhsW18fS9D/Z0WqN+4M8frkdBlTNZ2OgCvf9Y5NnFQf4cNy2Ax2+B4RUWp6GooM9TYirKYRrjO2C2cKbB5hFqTIiWnk0c5R11KqL9gIhd0XgQ5hKaB47dLfD99j/qDfkgJ0273mmZaiTr3twZr9dcVX5+Pg9c3vgtXiXDK6gzh6Iaf5yREvZLgpVvxpdXpveBb/U1C0yoTZY46/bFbShwJfxP9jb75ljpx5g6s+KWBcljfyXreyUBbhaiZ4/FgEu2O+jPkC37iKy/LSa/r4d/FfEaCw8EAIoeLL/3xBPUVd1AnVnxHPcFAlIg+UEQYiwXqK3/seOKXiQ6ycNhxYfk0TYKLugtYQZiTNvY35yQOtNkJj+9uUH9jC/WniVpFWv09heoI9jrbcNH9groLPS8By+NzFl0ueHz58dDBO7lVGe63k4I8484ErBkugsMjpDHplOu3/sIs390JHb3Oj2MrAtMJ6m+kPjIYP1F/AexQT8mkE4NXPnD81RDHZ5moOzI44fXw5G1B3C7qT8VlKwmeG5G2+jNiq+TCREH9JcvQBzNkJWn113leYrCibclBvUX9WbUagirIuzKajyYKsZxBAsqoi9q8WHh9dBig7rIctbsMspiMNtMMHMtF/d12YkEOB8sHRZqUJTyfukIq+YBLde2yZ5BlOP5ehufrZAHqLzvg9TnSzgrc0WjP/WjsTxwMR981S/20/r57ltr3cT0nb3WcZZR8iUCf2T2QQ4p6mV5uLs2d2QXknTzgwp3mSWSSXQ+gDPMrCQU0HVmONk/w6Cv2Vhy7Jpla+gAcXe6Q8NTFX2W/98SvVHmTyqAnuQqJYnsG5jLussAV8+wj9hes1GtNzterB/p92eWCx6ErEunaFcF3xjiee/d8b2N/bsgLZRhu3Yo8teUdzGmBx5+ccfxqdSxAHun4/gO6qIlQRSPw+3c8vp7i8cLFDPUnnEcs8uXTnVzT7g3cS84TyKxrTLZ3H2dNH/UXHDgcTz/Sh6BdNhIXHuaoUbHcPMCn8wEL5qfZnXRiHL9bRV+xPyfpc5+xP0lMr2DzxojAXHFdQs3Xv7E+FNTfcu/hLcfNzmDfNl0OcgnH91zhqgHXCKi/w7Drkmx4vYCrwoALwtnVJNH82ANvq+EqoTd9xf7C8Rp1fRjgLZPPc+LbE4DZbaawhOg+oFZRu9TdDnGuXOOsalJBhsVOeOk2vrh/Rf39dgv9R/U3GHHfNq/+tP763xyoaGJ/dST5xE5HKlX1yekSXC2c71r9/Xns76W/NvNzbp1Wn/qbnLpRcJW7FmcdcW5o9dfE/lr9+eHNeutvfrXyf9GfosjTYH9ZJp+xv5O0N976a2J/Tean5UlFrQYWtwwuyEhijw8PaDM/D89N8am/8rV0/dBfKQWEGMYUzDbzs9GfWSyUotXfmeOs0ij2j/NH5qcF/TGvrsPJ5lN/zsIIg3JzNUqbyPj6NvZ3Obhv/RXenL0zPzsRKP+ivyb21+ivzfxs9Fe6nPk7/cUhKe0gLoo287OqFt5bf03srzyNSNlmfhZJR2tjfwbd3cV35qc5Rn3KVklVYTVPgrPJ6T+rv8Go3/u38+r/8B9Uflp/9Lv1t7sOQYGxVcbaIzRp135lPq5nOmP8I0T9lWwCce3Rkg1HqCHaKzOcgdIOA9Nd3elKGBUQPC8yi5evWNlsvc8BuAR1lXhqTE/+SYGs72olm9Wore5s7wD4lUlSP1GASj2/C9ScyIzdWSFSjq5kYK/YH/MvqDlY/Ka/0rsVVDk+e6Bfx4RjiV4oNA1Rq4v0jK+/MeApISe3jf2xarUSaXSfzGHi0a/YX/nEv2E60LikHN1iyqurHOLHQCWpIqL+1hMc/0zo6Czl+r/TXzIiikSNofDWHzOHy4x4Bs7brjbSuSTfo+ZmIepv0gk1Eg/LomgzPxePG2VszQdAQ9d46y9eWPj8zojNYEYvZpnUeVDR0dxADe56r8dXqD93s49hcfFQf2cRx7M/4eczG6sGi6/ztULvZYD6syWNpedVYNLUup0hXqiov94atd5Pm/O3KBdLA7ye+MHsYCYqVsk2V/gx/Q1GwrclU/+0/r57qdrE/mwj3pdQbVB//GqAulAa/Y0HLhHPlwgsbluSSFLFjJyF3pf+dE5wibd+ZV76zpwL+w4+fmGoP6dzR31dprVEBJUOwAvXqCe+35dwabjVwLKsHQstTTTxi0Kv79jfoULN1AV9gnI6oW72Y9TfY4u6U9ZqyUWGjPp7zMQD+MvTpowUEXU3elgJ/v3MyyhZ1hnJtIsO2vZWkWjs4ePTZy8FyzyjHu21jnoyUXOmPcfxyEn/TIweno8rPlcklFav2FoPtSj39Ipr9bcZ4OPq9qU53qzf+rOVsCThZtMriPHMj0Cus4qL1hHqb7fvhWCrx7KMNlCbxNI9H8a7YMMFCdfHpTYZMKCPAs+nyfx0I9Sf5ip4PZ5zgxJu1UlgLK0qAgsV9XfjL7jgzNINLrUTE4joqpN35qeAEytxBpYHtieUDLaKnpHp9rIAql72BHZmBsR/LvD6nDQc71HA6zOUpkvQl8s9C3dnUfkp/Q1GA2n4N9Gf9M231Ga5HoIazPFXftPxK2JXOuqP2BIX7SL8VRUO1ytqYzHgorvcVchu2D+AWtVX1uqvx1A77uTyJDCSfJf0LX8IhrfqkMie3YBSUw/wK/NAzcwsySXT83EGrrJCfcx2L411IgJaoj444CzUlt9HLRJVlknKhr5EnuZQhHG2lfCWDFw02nlIQX5eBC7alHlNht71Du7p9GRQuTj+UXbcgLLVu2Xk86i/tZiOQF6JOJ6dgMcbkGsfxmthxAIhGPGk7+xQj/eKL4PTEWede/+lP26L+hyfumcimfYQvF2J18Nf4ng2S/tLf4/RkSclmY3BUXnUblWgxp4dvB6aE+P5Hodf+ht3HdTfoJMDkfXjEww3HHLhyO7EZLewT6DMY5nEj6VUEdfzBfA0XDXB4In6E/nhFWSfDTh4Xq8uCSK9D2rXRf3lgMfbza4FuFw1YCFVR2cS82UIS3eu4Kx/e+nvZuP5ugFq0zh0Y7LcnGSI45c2nwPvL6m/3yoX/6P6G+KtOfib6K/3zZmfTd3ftu+G5KPubzNV0R/Al4rKRezyqT9lL4dt5qd1Cwlt9XckN42ZfP6o1HyQbt6Zn43+lvNb9qm/JvZ36p28d+yvyfysT3T8mfm5trK0tLMA9dnE/g60Y74zP2fxCfVJDYOZVwFtFmTGptVfm/k5Gxp4PD1ZvzM/+3unCrbm3uLs7m0T/0vdX5P5+aG/XMyGbd3f/yHz86PuL8i4aZv5+Tv9BT4zoyDKW/01mZ+2OV4V6tHeP9vMT3swRL02dX8f+utTYR4cxdJiRq3LklpYwupfYn+HxxSPf7srtTrk96dgN4lpaduWKrb6a2J/H/prYn+t/prYXxVejZ/V34jrCb2/Sezvu+v+VHMmvWN/jf40/fQV+1uoj4KOxNXvYn/2ZTQBoNsOF3bOqzO9sFsBbBvJJasmqKeBeMthLlOdxMnqAZTEIxXggGul+JSuMrrtly4wdWGSeGUUQJ/RREbdDGSWJq/MROjg735Snb5if7einMFkwqH+hlqAGrIjEYw4I1wS3m4SVS3U2vQAcplG3fudLiLBg8hmeDxyXfG0eNXZ5fNAYyxeof6gI88A7wmNSy9WkNEJxddniquyZLjH81OgxPeLjzpp9afGL60J/Jf+HIa6i8sHXo/RrluQ/LGTYFxZqFUpuudUMZwJzM0C9TdxlIJ2Ko5B+vBRf9UJ1xk1mU9hsd3jeGZzyKlcGbOXRk0WOx25onF3hONVX3WGhwAKupBXqD9hQEnSXxY1Heeo3abuL42foUIHCzlFnZ7x/co8iOn6zJ0hE2WLpSrF8/Hr1RyWjKdcWqh4fVWPbSFz+1aZ1sXP6W/ECdx3zVI/rb/vzlDpnvgaFJFDDcAwO5OlNZiAvYAtCeTnwCTCcx2BuTiUqJG5meFSaRuBrK1nJHSlvUueTJuA5Xs5i0SGWnqGL/3tXvoTDplIuh1FBHO+xBlLzidKG/szjvmORD0fdbSLFVzKkRBfL13MvK37cxNnywL7iX9bJysGKqGWoJeh/np36QzmeLJhrf42HD5O7s+cA+WKuuHxJ/+tv91lkrf6I+lLb85yB4TxjxjkwwDH8yhTngRGLwIShysWsMyMiTnUUnDX+6qEpCvCW3/BvuSC/IY6VXwtBHl83HDhZJRU5KZnJ/A3I3w+mdcKicggxKWzg/q7KHh+0lXzQL5f8PkzisdzpkkECszxfFZ9QSJsjL84zh71F/H23iRLqsVg72XUqj81KVHSrQemEG/KcO/WQJ44T4JeFVvS6m8g4/vT/Sv2112muNQXUH/jJ+ovGhWov4GvMfBQoyR0Uvz8qKAtQFupqH17i/r8sVtqwPP/P9WfdFUlkG08s5gsunWrP71z/tJfP7dvoG6KL/313e4Bxnp4ZcFohPozmY+ayZInrpBK1MliEQ1hLCgdFk5uMtDxcxOCP+OlMthtJfxKHGc5uHMP9cFuqLEzW1Kw7fpJgvkUjz+v+wHozxXqbzG9iqSU8Iut7wyJhUR1RdI7H3Xwt1TgAsuUajK6PR+gi49nGa5j1N/jeK1Ambz019T9NfpTp7MOCZaylJPiiHoyhhLqTzueePyKRnewfZvnotvGz8jG/y3zc8uuZ2J09QFo8y2+vsn85LXjA8ZsMMCfiIctkuXRJm3sLxJq1NjKQv2pfvKKdb5ifyN3dgU6OI4ILj/PGbHs4RP8SBuWYcRQf/3AP4O60PB6CMG5buv+mtgfzAjqTXb0KyhPfsAFp0X3rb829heffOUj9gfreiSRKtuH77q/5QS1Z/H93qf+itVcBrY+4PESZwF/Rf2J/1f0J/ES/3fR30dJxfdlfn7U/TWxvw/9NbG/puuLWUZr2nZ9KdY7hTN+xf4+9AeT6/lTf03d32Hn22/9NV1fPjI/pWnptPprY3/VclIEleZkpWkFm0KlZ+fcxv7+RX+Vjc8P+vNdqz/jsnrc28zPox9uyB/119b98aPbNSj2js5sV4Fzm/m5JhZ51/01+mtif7a/w9cHhFWt/v7Y9cVwlnKsNrG/j7q/NvPzFfszLn50/sj8NERck6onb9UPVgaNSRv706BMPuv+mthfU/fXxv6aur9Wf3Gu3NXHwEC9ORFw/1L318T+Is0yWv19dH1ZK6FZmmsoY3U2c7Zt5qflyEz8Kf1JPf7b6ul/uu6P/+Zw+vI47oJ82lssuVYPk+5eXUdmwlUv29gf3IUMJpFOWdqbou564yCDuZ12ygjXrXfKS/MVJP2eXMbHV5cUfSMvYMHvdMKetQrUnZTjVn+JpwU5FcOJB8k9NQnLlshIpSvIkAVjmUu3RBFpaQkKTEZLg7CpovA0FNgUEq/WSNv1JeunwzbzMx5vAolel6jN5UyUOaY+UX+zAmejUEtRd9NAFumgE6CmCg711uVRf3w5n8P8kmhckh3kjIY+/h0nRC0TblK8Y3+T/hnHT5dKTb3OKINlTTWWpq8uNPuHkUGQ40DjyxbXAUn67IItGKi/ww01F9Sov5QH1CqZw1t/sZuj/gxpFdMOXU1hclO0kvX6RU6jNWp0olsmY7iYwONz8rzVH0tZUVDRnzOYhDfU32aGGjXH7F33ly4j1N9uOErfmZ9nCa/vbXY7w6K6W4y5V0Cta5N5m/nZxv4kh2xhUdpWGYevrjQ/dkv1e99Vnf53q/ubivWp1R9sn6i/i4f6k7vhlkD86toy2OEiqI39sTLLyNLzInBddVYGobYHcuuoqKvEz8vAoainco/6c0+ov6ATov5MKx+CE3VQM4v9hJJroRpt7K+t+5vH7h2UGPUXdl+ZpRP53gPj+pv+3EBFrW3zsgxva4MSwavPoE+jL/09HNSfpd4XJOR1MSNuifpTu0FFwkGCj4v+I2ljf5E11rNWf37NVSzY93Se+Bbqz5sHqzLyX3V6vT7qz+RN1Fx3h/oba1/6i477rCCeHIZgyi5qymW9MwmX2RmsTv46Xy5TyMHpoOZwEmYBwTuQkAx15o5s1J9Q62KrPyMC1FqT+ZmlagDOeb0jgTczXCLYFgObKni8q4mvn9aoP3/2Ot/DSHTxelsp4GplS0JlVedEKS0P1L1Ysmhw3okfsb9gLGYu8UkHF9WXcsMFxMPrAwdvAY5zw89btMwfi/1JPfHbMlT+bnV/nWuvA6Zjyyw9an6NwtqgjpSTxAW3dIVU7/q3NvMzmhCfkqqcHYF62ZWDQYH6s6wlamb2fBLonVAnw8tsBPqtQJ1wyxtQSezjV6gW8f1GEWpPdZYI+sf2K/bn25EGsn59slZ/ldkNgRwC1Ojs0RXJ4JVJ6i80iQVmKInkyXXNNvYXKue8JqJzRL11uee760t8f+5QS7tuCaf4K/Y31tc4nib2J+BKr439RckSxy+srg9Q+nyPBbl9zd+Zn6/YX1SW13fsTz0SiQtz4Sv2R6bXAQnMraMQWd9R0M8c6q98XBUi3fp8q7/w+kT9zYeoP2JHIwbSUirIefrkwJ/II4I38iVr9dfE/hJ7Ld3fsb86Rn07Durv1EH9mYfpkISbDN9J1NO3/kILUH87pq+BMndQhtPl2SXz6y2E+bSjMMbu15g4LOqDeb8PyyCKl1mb+cnUCR7vsLv8JfX3Zz1Jf15/PNcffdvE+tP8438i+Nekfn7wr0n9bPm3vJ+2Lf8s37rzbfDvT5t+tvzbpNfnO/WzKfz7Ffwzd/iOH00//5x/TdPPPwb/dh6z3k0/G/61qZ9N25dfhX/mhEce/Qr+GbfRI2/bvtR8ZL5TP28Jt2sL/9rUz4/Cvz9t+/Kr8O8j+Lcnt4CzRDvAGWz2aoL6K/Xzzb/c+yz8a4J/bernWZmMgsvADD9TP6v4qb8L/5rg30fh3+PAJu+mnw3/mtTPJvjXpn4OjqRsUz8t/PEz1R5bOJ+pn6OYu7Wpn9Z2WfL/Kf7xnMAN/+2/q/5Fcj/H3zyznrSRDLDrWaT1X3BfvXM/4wsuIen2if6ZdyrK4kRGH81CJ4O4y3W44Nq7nel2RArI90uFpMYevXG7jxaQKalOklkQAhVn+7f/UiOVC7opSw9Cip9p2/Vzv0LvLWRO5mJ59PJe/fLf4Kxzce/VZfRRo/8WdYz+O5T4+sEt7YDL6+g/4YT+4+7cAqI0+/JfmRh+W/mHMlvx1E0I+i9X0W/FaWXSlXXDv6sCH9/Nbjk9DYI5zFT25T+yf3nwMddJXFvF239s/PLc84k+7cz2E1h2M/TwPvfPZLRzZFiEPf1Vx6W8o3/JKfjy38jfR23lX/qQ0JsseEUT8wDHQ6hSUNsfvbqICiZL5STgqdoZzSBMeLxeve49b3M/47FCSbrYo0clYbKAfHD7qvw7GVza5n4m3EmuaNP1cxF1LNL2fXlweH7x+IFedfg7T+1yvoVIe6APfzL3E++pV3fq77mn/m7hv2fFI2AC/OmNdjPzTDbWK1myH1SvxisWJZF9icARVwiIQSDGJKKXNwCjKyBYdFmbAPWDnItuc/ELgAJUZVQ8EID1ocbVaz5EkB0Ogkmm2dpow39QTPDOWgHgatEDfP168UpO5M49BNrpldy4FnPSJwhAqowQTE34bzuHK8heb8PCkCDwMg/B5LPbgkXLPQJUVRcmGDd4JXt6+5xoGQLQ5Gz8u2n72QCQaOOKgH1EkDXhPzt1Vxw8xAzIKnuF/4S6KsO+jgB8cA8GzpSUZbDSvwDoqdWGA7er3QnXj68tAKOHUysk2WgARuf8BcDK67gtAIOzJygtAOXlEsHWNH5Jj78BcHeYADnHHgN3X5RceKtFpQ3/kUH4BcDjeP0GIJoBr8+kozngnkUEuqchkH2cnMEg3hcArdvgDcCIl/DzuYwfC3ANd89Cjv1c+A/vKaH/dxHg8JvvqXq8U/Dbkckkja8oQLab9cEX/Q6BcIeCc8bpHay8GpJgOPyK/5HTDQUYPFFQ3D59gnndPRHt+O0ipx6Ky+LHnTLISxmo3dMZjDdzFBRvuAWxdX0JFrt3uVaA9X2pg59OnlxEDihAvxxHbfyvFWCP+UMYH2uJhd4mF8mkfNqgCU+RhPvwFS+zdndQVQFd1dT+nZYvAV5f8b+m88v6iiK1+QyFthzj8bPc/8r+7KiSQoba8AFaR+i9sz9FGwXoDV99P5VR90xWij4ED3b4+rssK7Sp/dPW6wELFr05JVqI4yddQLE1Amzif47LowClCEU585f4GyB7KE7LQbFuErwbbV4bkfAoL/I2+9PU910u2OSSROyJLYB+n3RIeJ4v3/E/Oxzi9b8P8W9een4JcLR5CbDp/FLcBiWOOo/JacxFMBtfFZa4SjcjrrP56vvJDD9vO784uovCrcbeX1KAv91f/1kB8uJQ+LsI8Lu3ffhj8V+T/tkKsGn82QiwSf9sA4Bt+uev4r9GgB8BQD1+dj+3fWiK/6rj1uGMMMT3/+/TPz+K/5rWL23x38o2imB9krT/pvHnr/TPtviP7lkVXBFMn40/GwG26Z+NAJv0T/N4vmcfAUB76axB5SbQbdM/2+K/Jv3z8hzobwEmM+faCrBN/2wE+LHtw9U15n/e+uWPAcA2/bNp/dIEAE3vdT5/LP77SP9siv/+tPFnk/7ZBgBJlVifAnzyp9OnAH+1frGzc1n9mAB5UZL+LgIk33xPeXNZgXCGXyqWZmuTlpPTAqbxXS+Tcf7q/ZKfJii+CQrwRlAUQTnJYDpQu6St/lOetwLmRFBYK0CeygtgT4LCanq/JLZD2uq/dDBDodjyym+r/+LNHoAeq70KkwrnOHwmiHTKkFvJcYECXAsouiDcz94C5Je3gmbKXIaJ6n3t+9Dkf8Ljgq/3hvh8N5kEKLBK49iZBbhctJzZu/pPC28uTXr7OUQQaFzanaEoRQ1fzyRvTNg9KN69X3DW1FnynN7f+Z/TgYFis7p3kQbODa/HfUdxuTm74vxenRSY2ileL5sUBQoTBRhkD40wXHYWdHb5TYALLsjb/M/Z+Yli67v3iqq5MIVQcMwyrg43npoawjG9b74EOIYyhkmGc3jipyhAd4ifT7Y/GyUz6eMtwATPp4zDIYr8EgiXd/5nI8DNBEUbdZDKLNJRsE/9tIX8lFs43ufP9X7h+QH/7zd++IuEAL87p1q7VFcw8zuKIdxkZyKuehPwvNfGDYdo+m7+Yg/HrwTGGgVhLZMQ7Hgy46LhWngngI7LcFG2CaCOqk3BtVCAsJuiAB87pQNaLVcMRp6Aq61JYr4TQN0iM8nezJ7gFv6ibEOAWpCLYKsowGBnmwXhD1oMjiWVZXQ4TChRLP4B41zelO3GD/OVFYPvXRYlPCdZTBZzfH+XfyWAiotJTqLNJWkTQNsQ4BHXebiGNvDxztxQCJNfCaAyrmODLaD4BoqVAj2/BDhL8e/7/CXg6/ZLgKXzStikKGJQ061I5nZ8A92SXs9nKEC26ADYew9vuSYBVJA7HgrSQwEar/F3L6+E2rxG0aYmPn/eVX0w1yqKuM6EmLCr9RZgGwLM/YXbJoAGpxOK7hQfUvDl2RbFdzQz8hhpLhh2hgK8SBOzbf6izy97Ei5r020TQBsBggooRpEfLJpmPz8sQH7QF///2v0lTDZqK8CkO/HPRBk+USD9BwpkdkQBXtPZHeSlOSTtzg+Prn7E2Wd05cLjAGeXpv7PTvADCrLkGhPq7CQU2qZTRrWAAtwcZjHI/Ess3QUKqOp1CxSdicLaXKScmL2nCeZqyTGoo+WZ6LIdgyXcZBYnG18i+RoF6KhnqYyC41kk4/XSBc9eiQS02fkrBhgVeHyXXmuS2f0alMPuq/7PeS5RdBO1U8L1cc6J/NwJ4LnqCIU3kygZsP4DyFPpkzYGKC+jr/q/NYcCXPZRtMrdxfFHJFCocRw+QTGDQRldyAjIbnc0YTx5dkggrVGA1+mQB8v9rf4vizY3/A738XhdJb+TLIw4sGiNApxynYLoanoGw+zLhB0XHYWMLngn696rXrEn4fVsM0ArechC99F9C7Cp/wv6wZISfTpbgyvEAy6S91JF1NBgrQBTdbp8C9Bed4dcZAZ4fmN/LwPM5yjsv2oG6Oj/jgB7w8G3zax/NwE2McDdMYfPrR+aFFB7yqHwDurq8BkD/LX1gy1mEbTNPxsBvpt/Ws446P5q/9LEAJsU0A8Bfmz94JtG8LnxX1MAeDyEk3cKaBMDbFJArXqxrtRQOIWtANvmn40AmxjgHwVosdFa+tj6waLiuPoQ4EcMsBFgu/EfcfkjHtcy/kWAbQpo0/yz2frBoNndbFNAt5vAfMcAWwE27V+aAsB/lwL6p80/GwG2BYDCzCg/Y4C/mn9+FAB+pIBm6x5ez0HhfRYA1uLKKu3DuYrfG//1Mof9rAB7w5H0d+n+Of7me4rtShVmI81ibFc83hWAjQDfOaATI4N5Ofvq/9IIMNmcuyQ4Lm93mgjBCib+RXnv/dDkgKb3h8bFAUEBbpeMtDFAtg5XNc2HzG9zQNsYoLaUVQhyTmExfpV5elqtCLAk/4oBNv1fUqJqJC6lVUHPl4kMoXgkXNJ1VhItj6+cTargTNJUAEYTdGUTA2S8IYt0mxkoQDNCAabeq89bdpp9CrDJAZ09/DGJnwwFaEqrOSTFTCfJ0CtqmlpcBtkRRRezuEBBXYQvAVYximxfGioKWdDL+M5BTu99YwKQdCmXJnsU4YJ8VQCmzi4oPisA1TMKrMkBbSsAkz2OtxXgq/9LGhhKQffr8l0BGI9CFOlGZ+8KwFgcFdI7BzReoQDpUObp+ORc2v4vbN7H89kNSzw/uv/KAZ0e5XcO6I9WAPK9ETf4uzSA+e72n1kKjzYGGErRVwywKQGMurMvAbYxwG1Rx0TPvfCdBNo0gCFTNQWvjJYkGLtmTKajVwwwvn8JcLzMcI11mKO41JuBwtp6JpDeZEfa9p/Xe8GD+vQXXCtA7kZxDcjOWxbJDzEjnGwlrQDbJFAaiDwQx9ywgB/uc7JSXyWAq8uCC+oVCjCVLRssL6hIoCb7fxXgQkQR2dUKHw96gkISpxeC8jgVJJodUEw710vAXBpVGY2WoktWAxSg0tVQoOfX5hJNDLARYHRmJiWdCK9fWwIYxygqXJgD6MKrXaoPKLjOYOC2JYCRVgiUiPKBvWOAODUpbRLo2Ni8SiKVSUa6Y++dBBquClEhfrR+lwDCZVbj+M54PWRr9yXADYcC1NJXDHA+2kNbAkgPHn6eE8iARLWKx0vpS/A7vJ6doZeDDdGe/WgJIN5TvcG/Lf/5i8QAv70DzHAzBn18kEna91E8TRaofuE7LCqvKECS7+7gJP6QtTFAFaITaEd2I60AV+snB+PujCvD+/KakckFBehXRYdBSYKY+myXgNLHdUC0LNwz2Yl6AXJn2sXvmOrmZD1cWii6PVe2WaCduZ/gPb6SGTvPUIDhyB6AHAQSB3VHkggndb1WgB8dYLR4jK9vBNjd9I+gKjsUnEIv51aAmrLE8XiRVJB9NkQB+tMRi+bgmkTK9Qe4TOuXYTJDIV3ob/0/mw4wxzMKVLNqFHGTBbqTxvj87m7Agup4qYnO6Va7918YHFCA+hoF6HkvAc7nftHWAHoBPyqjxxMF2MQAyWGCIhsfvwRI7hoKvC/gilRUfRHcVYrvp/EowGUvuoE+JF8CbGoAdRZ1ykDroMgbATp9blCG11F+JtqVfMUAn0M/I47q9197M+LxFl38fDh2ewuQzW6dv6QAf7tD/rMC7Evi32bzv95PCLApAjTpY823McBd3fXeWaCNANsWMH8QoNVs/9Dbk31w4myDmcg4XtWyUg9upO9wtr7l7uplERTB6iq5nCVNUYgP7zRtY4BGfzkz1dVuz4JyPEORBfwTPooA2yzQkcTd2yzQNgbYCLDq6eZ76/emCHDfUwixy9lGUTs6q4NNT9wSuz+K3lmgbRFgErLsz4sAKz+iXJsFqk+L/rsFTFME+KsFTLv9Q5MFesovwJmTMwquiQHu13er/Nz+4ZUF2hYB/tr8rxXgheBv2kGTJu8YYJMF2mz93sYARytyaosA7ZiC+y+b/zVFgH+MAZ6uOp5P0wKmyQJdTzn3Mwu0KQJsBdjGAOuF/cMC7Eujv8vuf98eA/RLZwwJS1EMBoTvKsBsHaJomv0ftn3yzgJtBXiTOFwFleduGc73KMBYPRUwVyOlZNsH3GlgGgtgtfBVBfgYnGgbA4wt83amd1UIYJZTFOBwqsS0mLAxQD5VylaA4oajMHNXBklsAL7d/a/pABq7mlzRZ4Liyq074eJbF8XUCHAxYziTNDHASr2FbQfQNgv0lwBZuEQBNvs/pNIThdhJ8P2a/R+STjxmbQfQsEYRZtvTlwBXSdOxc4yv9w+/iwGm6xsKsLMuxzB7VQHiyqR4Z4Eug9vvYoDTSKE40x2DinYewTsGyO4PFNickRkEwdkskyK4SW0VYBMDbHvA/OoA2lYBNjHAoLdEAdJDqNDOQUghie+vvd/VQqGCSS4wT0KLJeWweO//EO68r93/BFPYQmgTi/1oFSDeU9Lw3/ZV+otkgX73atX2z89WgEH0NGvy8FCATRlg1B1bZtsC1C0XXwJsmsCY2WVO2jLAXNUmoNnxkkXbUsTHb9oUfAVe2+2ppkjsWdxts0ADJuDzq8XFBEvidwSGBIVV0LoHZIsCxG9KnZEqcIe42nRRgHMLxbVcoPD06+IrBqhJFY+r3+FXGWA8txiQ7LhkYee1QcLzoNpAjftXFmgZvwRI97+LATqHqnrtjYaidGQUrjy0Chas6hreTWB+ZYEql8c7BtgKkNILCg/JxoWPEAWLa9EnjNPfskD3j0HYlgFGnbrGqWTUccG26k0ZFq8YXSh4EYwvryYxjQDj7m9ZoH4g5GSGczLOZOrvBNiUAeIkhwI8p4+0bQIT7uhXFqh8z1CcQoSvn4aHJYrS27NWgHPA66fEa/z8oleL1CYLVBGXKMQfjQEK3P9g66//j8YA+WBD2y4wSd5f1uS62Qng75NO2XaByaLrA8jEHr7+LaJLCZlcj2Dk8a2E8U6i7x0gRiqPP4i7bkai8tgBPVl3UIwyCpCn+uSdBRrQnCc9S1/DmFNQnPe5lBOyjhww2JUnkTL2z2RgRSn4g99igHsjGoLO21IJ8SgXyZ3HUSlSIpK2DrDpAjOebVGAo3P3Vfc3PIGq6ijMXzFA69TpsFCbuwWZePa7DjAIR65LlHT5BJcc+yiy8Wv/wzjqtAIMO/PunajVRgJvfOiQYB7LCk0onq9xeO2HyA+8O5GEqw32aY4iu0WvOskJCpD4vdd4T8uijQE2dYBh3jnzZD85ftUBSs9LRXr7zTsGmI6zi0uCQSqCkfbxevmnK5Du7bXDxbJCgc8YirA4Hvtgn7NOGarHJSU71t+0McDXL5FEoOcwWMxvStkK0JugeJ1sOyJhN/NzcpsFMmRy9y8swF9pY/9ZAop4b/9ddgD8uS6gLQGbQsCjOPLfQcCmC+j+UBr/UgioNV1AGwJuRgv9nQa6ECdGS8A2CNgQsO0D0xDwcD8t30HAk2OJbRBwO7wR8sc9IFoCNn1gmh0A2yCgZZ+S3+0B8WdpoMedUr33gFhq8+wzDbTpAvqxB0TTBfR4vBCu3QGwIeAfCwGbIGC7B0QTBPwgYNMFtAkC/jkBmyDgubs3P4OA+7uaEFNcI2E/9n/v7xT3ow/MRxBwbb26iP7qA9MUAv6RgG0h4O558N4EfFRrs00DbYOAxraibSFgtXp1Gd3OSPxjBBT5If83IWDvu/9ZhQsFAtkUF31tGijODkvITR1JwzpIwJFpZO9NIOjz/t4EIg4n3RJob/UmIM5aCpfGqcJTu0cWMN0xJFZwD4FudoYGoX5FAtZccKbpgwDMNz0kYBIXMU0qjkC+9xSOCQaIlLNGFJb3m4FELJCE56EwQ8KcvoKAXn8+hvBXI5hlhoQLHiYS0ugjAc99LoSFpSEBdQeJmLvBuxCQKZubS8dF8JUG2t8FNZ2btxzwLh6XbRCw3QLw1QimTQO9SUIGwfqgsbYQsHgRuCFgvFLh1eSJG8MyP+D1smZ3vF5BkAG7qBpJnNu9oHl4Y+0G8MnOxeNJ+9u7EUx6IUi6hoDNBvDp6oCESyxj3hYCto1gmg3gJwZBQv5qA9qkgaadaq1Q/m5M2g3gY3YHSh+T+RXX00g8NjCUOz15pzmAvaRcjER9p4G2QUBO+MEgoMiPRt+VWv13I2AU3blXId2evHZdOJNA++oDCslw8A4CukEXyXN79cls0kDV3mLGfXSC0eVkyUUKee0CcVGn4Ba/pYEe7J7cdoIB7yHEJI41qyVgtHWRNF5+RgIuveW7E4yjSxJo+xcBt+EXAbWrWL53gBfBHbRBQHAT46sQUD0sWRsE3Nw7Djize8m1BOTTFwH3p4qEdaLnLQGbICAQDUkWqb0I6KguyjYNtAkCNgRsO8FcuUMEuld9pYGmVi+EMekgqdIZEpDzXR68u/RFwGOqvjvBRE8RCWiPVQ+o6b4I7RluS0AyKvH9TuuMvgsBX31A4THB82nSQBsCRt1XEPF5fBUCNrtA+NFXGqgSPLYsMKWvIGC7C8T6IVTketguP4OATRqoP9mVJNjcsncfUF/X8fGz8nOdYHixx43+LkHA7+6uJA3HtN0GIn6Yy/s7CFgLSMAmCGjxSCwvuQ1ZtL/gJHbbHU9gPGZfBGzSQCmceIZQvOZkICABtXWJRHENJKAjLjOg3U2HQHnK78TeHMu2ELBNA02SmQOulvAslGbLMynLdAJ+uJJZwuhKoYa1GQHJHxKHs8FZIsNJCmCoM5FE0fF8JtrRfiDJXCRoQ8DafRFQ23W5cFEhAe3u7h0EjHqnc0ECORJhvDVGJRiDHIhqIuno+S7gI45f4J2HBFSOr9c3BLxH0Qgod8I7cXLtSmRxj57giI9BGTwL70xqEwkrp/2vVjBjr/vaSjeVuCArkYA9cXcDdTkclaHjXBTSv47fBAz6Qxxf1XmeQRmIMomt8AIkXM0GoNEhHi90/ZhsndkNlMQellBUS/xN87t9fP8xfj6OtjTJLjhuwDwoQwLrxDMJbwcM59WNUqZTbpkTl3sKbRpouHy8ChMHjgx5cP4rE/C3x/6zBBz0+9/2M/DTBBz+cCvQX5WALQF/VQL+y0YQvzaBb/NAl1VI1cmkdIP+HzaC+MgD/dUKtM0D/WMvmIaAbS+YZhP4ZhvAj03g/9gLpiFg4VvKexP4thfMgNu+80D/uAn8f18J+NEKtCGgtd2N839pBdpUAjYEbPNAH+l+8dkK9I+VgL82gviIAv6xErCNAv5hE/iWgE0vmJaAv7YB/NgI4lcr0DYK2OSBfrQCpZrMfUYBf/WC+dko4KA/6H9Xj+2/Wy/Qjsw0mMLBYqnXC006PL96q1hTJM1ee+0E8SLg4iAjAY+vfeWaXjBRZuHU89iveDqjXAHgJyqJTxES8Llhy3cvUJE+YnpTV3obBUyMxe1Oj9keIFWJyWK6gZh2CofCYsd9EXBiOFobBWx7gV76txlEowUSzliuKgobRiDcrgiXcvFKoll/lUNKXgQ9BPj89XIUQqLuvnaBb3aCCIevSr7bDgn4qxdoPBVXNX3KcySg7I45NpbgvRNEPM6/ooAd/WsniFjL7u880OBwQQKOjq+dL0oug/RWv3auKJU3Aad2hARcSEpBl5rw3gcwMddI4N1gNIV46OB4pjOlpuc9ji/eHE2WbhagUFVEAs4FJCwTauW9C3xDwHYX+Oe0xM/n4hosmXiPLwKWeD5MK8Gl0nB1hfmeWvh5dfHzMp6jHN8PkNC36tVr9Tp5EzAZHIqfI+CgP/zbbAT43Xtr7s+KgMSAr14w6R4J2GwE2OaB6iP13Qw0gAcSK9GRTPqCzFmoHIV3Lxi3tlckskZiTITpFwHDYI0EtEaa0m4EGOJdkZHbeGCDbtx2JKj3SJou3PEDt90lF6w69atv/L3TbgQYXtZIymYriLYZaDZGso2m1RC86va7XjDOLVqRkN2QqKe854CfXisS5J191hKw7QVjbvs5ORdrJKXh4nhu9d4krofn40z0gmubgTaVgMrBxPG7y69KwKYZKER+XZCztn1vBQE6j7/2Re35bS+YdiuIuEYCyvkrD3Sq/K4XTNgpDMTus/NFwBkVzZaAfr/YERiskKxNM1CjKJCwy7VJyT5ee6DUwqZse8HsuyGeD99HAi7rOie9CxJQ3yABw+faOL8J+GsjwCYK2GwF0RKwiQK2zUB/NA900Jek7/qnyp8m4Hf3LFvxuoH3gPtFQBYfBfB3WacE/5XHuWX6E4kTDlnY0ZEcTR6oFSU37oOAavXky0gJkByp0O+Cd97g65s80KuNBHTOSyQSWJJEwBrjz+lg1H1tpokEvM50/E5kQ74MYHM9k+iCz1dskBnbFjeFHtdIuIaAIb9fKER5PBnIi7vIAn4tnQmp9QcQjvHvKOA8717AnI6ROM/4lQeabSQw9zie4ML/1gumIaC5leKWgPJYEFh0PyEB9Q0S0JTx9cmSIQH7ZjoCc2R3WDAuVu8oYENA8B2PJ4eTjSSWRHy8fkXlXLnbA8tNcLzdOd7ZzL++CRj5/oKSqYREdO/5iMFpj4TUpsc3AVM2u8RI6OhdCQhm4mdE04538Fzj/yXvTtoUxbq1Af8gB2KDwhBw0yrIgk03U1FRsO/99d+CjZVUVJ5Tk8j3zfzOrOKKUNFIAu56VvMhYJUCVgT0kHgq2SejLUyG+ZDg3zgnIJK3CADE14eA017Eg3a+IDnXMR5PIi7qaaDRaL8MfksC/nVd+s8ScMh3v20h6J/WClhYcP85Ab8Og2kUgjbGgVYpYGMYjKcj8VgKiJdDuTkO9Lj1ClYI2tgGUaWAVSEo2wX4tRC0SgGrXYCNVsDmLsC/NsEzAlaFoBcFL90sBfwxDIa1AuJ/nNk4UFYIeonJq1kIWo0DrbZBmOJue20Ugja2QVTDYBgBuz7dsXGgLAVkuwDPZEzHW5s0x4EiutbPRiFooxWwIuDXbRCsELQaBtMgINsGUW6CZwSsxoFWBGQp4G0dhiwFZASsUsAGAatWwKoQ9NeOAx3yfP9PGQbz3ZdWfiForBUwwH/wNlsFP3udPgSEOZLG3x9VJNAeycNWwasDvPTE8EBy3dZrmMW6QlkKqMlIwDTuIgGvEw9U4drXIYzL8ZuZhD9/eMceJA8RyVMVgha9hYqvd1QIWwaoe7EOsTAyKGsFvDzKwsjtXCO06yABNxGnQlSugmcpYLUKPnhyCmGr4JPnhALcYyReP1/Xw2DSfazRcCZKNQGrVfC0W5KMykhIrxuSehX8e12thi/Hga7DZ10IGsAeCZru8PhUV0rADQgScLErCy3H5J8ErIbBsFXw0kyqWwHDEZ6srBWwIiB1AYmWd406BQzHu0xmhaCLdqDl0XNRrpJfSgEsF91PCliNA/Wi/mccKGsFzHf4+Vo3GdRHmtcpYAQUnqwQNOyi1MPsiMR2d4d6GAyN41+YAg75Idf/Qwj43YnF6NgZshTQG46SJzFyJKCu+zvKUsDbEgk4cTafcaBVCmjrq0XuPV6IR3NnxaDpFyRYtQtejEsClvsg2DjQSHMUGPFZuX1vZaTEdU8TlgJ64goJONbkAUjBbk0ZAU+9axus13iXsxRQP3ifXfB+uS3vzPEtNg4U8sehHgZDnuUu92ofxMN/2awV0H/s/hoGU6aA7iHeZyQbnYJ6GEzOG3a9DRCKDfEDma/Hgf50GIw37CK5RsqsbgVkBJytyl3vZSGoF14SmbQHrboVkKWAVSFo1QroWlY/YONAJ48QiedF+Hg/QDIyAp6mh4KYvPO3fRDVONCJxX8IeHzOIjDulx1+fq8kZcNgzHmMr2c8D08yWyIBlfXtQN1bWdjaOePvbyobaIeXbKZkA6cPAdvpLyTgkBe/rWHhT1sI8bJ0E8bxRaLhUZ4+idXu9UFftVocSwFH0ugNmtsZ5u7rODXZMBjrgTjyn+Nr+b8VRhxIHhLMBxkJ1bndW2DNCZLrGa8Dtb/dz1grIIShI5NDcN4xArp9aqekOz87SL5Dl0A2wmfFG585SwHZMni+tRVA2vifVsBx0AtgGhg8hblhX4l191/giEmHYwS8H9t3MAEJFxnq7Um61w8BQVteC+I8pwPE60PIvVdXTBgBjVzs4+MpHn84L1PASG9zeDWeduoUcHdvUTYOtBoGo6/XA8579G8dsl73bqwV0E+ttkrCFxKwSgFZIWiVAkqLhcD5203LZIWg45YkUN8ct54kCEY3GNuhRIKELBOWAkozoUW9vCRfVQhapYBuJ2on5MVN8S/ZalemtFMkuR62awK66c5JybCDBKxSQDq18f1M5TEPSstAAnZ0JODttpbAPW7x82kprd+TgH+dQ/9ZAgrDLven9AL2v7kQtDdPzs1pMEfDeDV7AVsUv24QsEoBq4WA/+gFHIe+qoy7QuT285f9j15Ag16UDisEbfQCVgRsrIOvCFilgI1pMI118P/oBSxTwKoXkBGwKgRtELBaCPjTeaA/JyBbCOhS+x8LARsbIaoU0DpLzysjYGMd/E+nwTQKQX9KQDYNpuoFTN5S7p4DdfLPdfA/psE0CFhNg2n0AlYp4NdewKoQ1JhwneI/thFCGPb7f8g0mC73zf9bxZ889GYK6G2lFSxemUHC+xYJuHNLsvgleYR7Vm8E9B8tiQaDXOqog7GUQbgRFRq+38+OmqnxCkLtiAQMHQWJZ7gGhJ1c46Ji6fIqn198CNTph4CdlqtBcnrg46t5oJ2M6rDqbT6FoONigmS7+RqNinLjAbkutJqA1UaIk31JwR3tkZDVNJjNzq0JSIs1ErC9qOaB9jQa7Ey8Vcjf8QLm7zESkVDpqQ4NfPzsYhBKTTt7qlPvMw80Es7yUc0pmbGNgGwffCQj+eZbDj+P2MLXC3v4+bBC0JYAqTr3aF0ISi07KxgBgY/x5889F19PfcxhfulqebhcwVWdnekcFtOhSYMHfZrqpoXv15tEeHyx+CEgHHZIcMHCn4+P6yXMNc3I6dDyVNXw3RjC2wzfr3fEu4E193iAvw6tPGpd5aeaaVIKS1fC4+l18fNdXSc7WDzuFhJW/IW9gMJw0PlTUsDv/t8qFQGlsbvH27VzciWyggQkPLfLvfP5sxJwbKg58YnxSQGVyxAxdzoZNQGdzWRNvXmOBMtfypwthGcE1JehUheC7vpIwPX2ZgNRrnvqSgPTJoKlDmHcV9e5/9CQNL75ksBWz0jAqhfQVJwQjPMIyWRTwyTKdiaB+nQ+vYAVAfUI1tRvt8t5pCI+v+04BWXzQKtewKl+wsdXKSDfntXzQL2ZhTd+VQpoRmRD2EaI7db620rAjfeiYCOhONYLiJ+tDyOxkxPv0kpMhKfjskJQNg+0tf70ArJpMKer5uDtsbvlPHWAn9ePeaCMgHHySQH9YBUX5DnSAhjNynmgK5lvLoRnBNzNlbBZCCq+PgvhvU0Wd8hstlmzFJAVgio9D2/vL1pOADbHmoBmmPzqeaDCUPi2hoU/jYCLa29cp4CL16om4DRct+t5oFUKqPjvIfX78bROAcceAt5fUCRgb6xzYOwVJJzDT1NyPn1SQEZAQdEXdSFoN26ppP30DyBdciRPe4wEFC/TKWjxsUtZL6A12M9Bs0HKWSFoGp5FIPdOuXHhZotEgCiCkdbiCSOg48/fYGorfH2+gwQ0rdEDzAkSJ8iL25UVghIeSep173ZBVpN2XQjq7zv4+sasLMxMZZ6wXsCpXvYCrqsN7TYSMOkhIe3rFQkYT9bNXsAGAatCUNYLWBFwYnfxeC8Ej8fz30/QZjySU0yXNtGKVQdGo45AYLpDAqqb9q0uBD10kXAtigSccmVv4Wm3ShgBp8/jMPfvGhJQ1+Y1Ab23+EkByXwypO6EvxXkPS7nXA85OY8O5UaKqT9FAurZkHPbbSRhVQi6SDkk4Dpwfk8C9v87BBTFTudP6QXsffPtqseb7+ZSwIqAa3PgNsfBNHbC/yBgYyc8I2CVAgq7PPnfCkEbKeAzOMuNXkBz8ERSfk0BfwwEZQRs9AKyQtByHMzXgaC5czgQVgj6g4CNgaBsKeA9wMdXhaCNXsBqIGhVCMoGgv5YCsh6ATdevGUDQa2XJvEKDdYblgKa4zc+3w8CGobji6wQtBoIar23SMTHTDaa42CMfb+oewElE0k7hvzACGjJo2fKegHZOJjsooBiTx+75jiYhSc82EqIRgrIBoJWvYBVIehXAla9gL+WgKLY+/el8L9LCvjdKyHM2IAgM5GA4lSx1QeHBEx3EprIjTaZOhSQfElrg4SpVkKs94cEgmgp0bAqBK1WQoSLWOFoaw4d1RusV/VSwIP5CtS0+zBhOW1rOfWXSLaxVw7ILAtB6Xr5DFRXWejgnzQlZ4Wgjnww/kZAvVxqBy4SjJqPo9rpT3QA4FQSCcpTZkvhl8uhQlkKWNxjCmlPR3JuRo9PL2BuaXkQOHijSz1aEzCK70jAddpPIVkKpB4Hgx9K3QvICBhb7gxctf9ZCj+hSLyqEDTE69dV7R/KFQ8e3mCEeE9SE3DuUiSnwpeFoH2BQsyXS+TTFD8vYYXPB5sMP4/zFR8PPB7f8j3Dz2PiyDYrBPX8nZZH4/yZqaJ2qQtBg6OGP790hM9KiIqA4WGBBHwNkYyXIb7+aSH8jYBHwU1hvthoJKQUREbAOS/j91U5O/4yAooi3/3XFPA36QX87hRQsxKxHgdTrYQgtJUg8YIdx1LAqhDUfJlInmolREVA0x2n1F3GiMXZpdwKv7itOegQJBLrBSwHgrrW4MiT+2A5AllTCur2Fwgvab10QAvUPfWj8REI3v+KIFvqmnNvOyTg5niSwVgiAV3lbKbktUMCOtwKCfcQDyaZxRsZrEO6zV19/1kJIQuwzlkKWBHQIHck4MhBIlZLAcnA+VsKaJ9PSNI3HAJicuXAU13Z4M+bZkDeqVITkBWCVgTUO8ec80ZyUrBCULU1yPHz0hObGCISsFEIWq2EYCngFpB4VQqoxS/8+aUdJ41eQL8/OdqEjhRgKyHcqXa4sl7A8UEqCEsBfxSCegf7CGwrvF3QHYXZMKm3wlv7CAkI64NI7ptlBjLvHCisn8cPAcsU0Dv3j3UvYEVAf9M3fh0BywlL/1dXQlxeo0ndC1gRsF8MedBDqU1YCngzey9WCArzabsm4OS+fVLvvUMC2lskjbXTkXBVClgVgmqkaOG/wTUS8LKOUpiaOyTUtocEGsyGeyBy/BkHcwjwsqO+nt2crYRoafsFKwRtpIAGXw7IrApB1XwVg5WcPymgG6zeMB6vu8TNbvj4hI6eYM5KAk5SJODavrdAsosPAVsFEssY2kiyrpBmBC+0HJD4xOcsBczAb4P0+isFLK5zAeSt26IwcB+yWvUCWjdjwHnHtNUhYbG91wTcjO4mI6Dk9ETOtfDMZgS0ipbAuQN+CawXsCoEdXd3JCAZ+jcYnwfl59F2MkZAeTtoET+2kXwJ3T9BP0yHHAiHe0LIBC+H2sEsU9oyBdzDPIdReEYCcgSf7wcBA771txQQrO4d3+8klmA1euDng5f335OA/H+FgN1Oh/v3fbu/SQr43btBfxSC/i/jYNhOiKoXsCoEbRDw6ziYbvBYNglYpYCNQtAfvYCMgNVE0GyqafVE0N4yL/5BwEYKWBGQFYKyFLAsBGUTQSsCTnh8vQYBq3EwbCLoWN7yrBC0GgfTSAF/2gv4dSJoYyvg9v6a5mwcTAyTU7MQ9Os4mK8ErFLAzX2Y/GMrYIOAjULQxjiYHxNBv/YCNlLAsad4zZ0QP7YCMgJWE0F/PQHxnOoO/5BxMJ3v7lsyNclkE0EZAUNJWIG/9w1STwT18xlE9KhyrBewuFaFj4WU0+3z0VHtk5TBzBMVLmyXhDvOkYBsImjVCxgWrgWe2NE4un2vkSB7o5wEdjbL1C8L1PNDMCCZpUjIhMfH00cfj+fCGZQR0L4Ic5inTySY0n8U6vCOPx/OIpWE3uMhqjr+mwT6nCp5oOX483SOl5bgfPj0Ak79xQLiAAkaLc5rYFsBKwKGC99Fwi6FFPygS7hwEmRPdRMf6l7AiOtB3Qs4DwefrYA964HEm7XVnCby86niST+DJZKxJqBZxHUvYLTnnnUh6IoWSMBRgSTdkUudAtLRDF+vSgHh2TbzQOdkUE0XybZ44vGHxRUJ+XiSEG9M7yoNc6/c8sfFK1is8UwL8S+Sqh6tdQwr+YHHq9tQqJeIe7BewOCwxuPjY4KkPZIPARWH7mAm+r84BcRzqt//U1LA704s7strC9TpY8+xQtBqHIx+omUKOBrYBP+EB2CZh08vYLUXXl30Uo6lgNVWQGePBPS8CxIsND4poPtWjiKJwxNhhaCelccFGS8cmxHQu6UJEL0ViDCNCD5+GiJp6BwJWPUC+tYAny/lyvEs2ibn/G7HQJKaSwUmsNnm/sM2snonxO7xIWBaLKc1AScaEvBgIwGnpxsSUDvvC0ZAw4rwGloRcKyUE0EDacOxiaBsL/zm8CFgtRdeX+v4+udDkpE+WXp1Crg/IeGEvQX1TogfBNSgnPhZFYJWWwH11n3L+fzhkLKdEGwroDDibVYIqtnynrp6y7iS4VH5pIDVOJjW8zQF7Tzc5mCq+HndS3KzQtDQNjNGQMns57nLxwlerlubdbMQtCKgM7PweAcmfr5z2k3rrYC/chwMnlOD/r/OgfhNCPjd/1ulK0Y2WK31XyngTUcCukqbepHx6QXEK8Mw9wrrbhObbq/gZPmTg458tclEnHLg5NDlWAr4yN9tvANTkSj4hzJQB8I2Zb2A3lhFAvqH+xHsbvohoGz2PFAnfI+46gVfv0XuS5YCRvtgLatd4yyCrCRlyha1ZDJZ9mYgHxI+96JErAlohoduzgh4cUcvJKD/6QXsjvYtGHHHFgdLwz4yAjoTD0m2XCMJ1XcPSWZbfyNgVQjqRQES8OyvxHocjHFEAl77ew605XnAQSrfeJIl5zuSTcDvC++VSka83gPHKXsBFVp2+e57NQH9+ewWEHkbdUDb3QXiTc0lzwpBjXwuUSrLyyuRrO0A1O2inGBa7oSoUsBJ8hri36zpKiHxst3H4321ODfMkJzVRNBJmw7xnL4vO8QbPUKgo1zOQ7HTzoh73396AatC0IqAs4eCrxcqreS3JODgv0PAblf898Xwv0kKOPzmxKIqBK0I+PPF8MGjv3GPxVLlDEBzKIIiWfVE0KoQ9MdieDYOZtdZrOu1gNPt+8lSwONmbDTHwRzpY5IbUXEKGmsBWSHoDwKyxfBVL2BjLaB8u8z+QcBGCkhnk5QRkBWC/hgHY4HJmYyAbC1glQJWE0FZIWiVAla9gP82DqYiIOsF/ErAny6GLwYvrVkImi2lqEnAqhCU9QKyQlC+nNhZFYJWSyFYIWhFwB+FoOZ8KScsBawIaEb8NmCFoNVieOtywe//WArRIOCvHwfT7fY64h+SAn77RNCjTMesEDTojJGAx76BhJu9DCTcQcnUYXGYAf6jRfL0ykJJ1cev55eJxAXyal0TEAE5IkFI8P6qSy5rVgga3nabQLUGCwvmVjl+pWwYUh+HRQCr/QIJyD2eeOlNYwNms9GIRFpH5tU5ET4ENLpyRz313QWEOwUJ5nDrQk07uQVuC28E6XMiy6oncUuYB4XCRXBBAhrvS1hKTCfBQZR4VRgi+bwhEi489F1QjWN/ATTQ8fu3IxLxdJgsIdjGhIvs5EPAeb+l00AblhM4aT6HxdFFQhY9fH/yPk8gLB4qF/SngJ+H9JjXBCwoki88LRJYzrdIrruJJBu93IBNBKUvigQevtZzSMd3jQabLb6eOMoXsHJWZk5bMX4eIaEpeKaBBFyZz0JVC/dDQNfJrngncFhB7MRGHlm+p6qvF5fASgP8vLvl0ogZZzxhdkusPIIZfh4zd1H2Su7weFo3WVTfhbCHmVrg993416WAeE71+D8lBfzuxfDZ+CaBsfc+vYA3BwmoLjo7DiJq2XUh6LZcLP4aJwkjINkqKecbYRywpRDG7Z4R2FA+JZNJScAYCo6lgIExUMFcrArqjiUkjqa/pmBZ1icFPPc8CSyFZMRLW2ZKAnGjgLwY7zhWCHrfhBGoIpLIG176JmnnA8IIyCaCnvpsLSA+frw/JsSxZ1MYkysS7rBDAs7e3YilgP6e32eEdl4BTI8cEvE5jROiDcoU8LhCAs5kJC7rBYyQgPC6IwFHWrcuBPX6ayTXZNLyQJEeOYGnUI6zUZGAk3BecKwXUAy7Hl77LkjAKgV8Rso/CWj4gATc8GaTgCAXRocRUOrJOefeT6ZKHp3bFMz57EPAl+TFbBwMWwrhXpCAxr2X556l4+vdb7MMJA0J6Hk8fr7XbBYyArJC0GocTLUW0A3vv64QFM8p/t8Xw/9/OhF0LflT1gvICHiX9AFMzX07dw8uEm55i94wcWIkxoVvm8TonG8wHdlPztfTq0ny8buD51yrR+CId3+EBGsJ4KUhuWYLfDwftld1CihxSKDtuXcCSSyXUFTjYOaPkQ+Wv0AC2sP2lfCb96ouBD2aSMDX5t0C6REiAQe8I5MgGy5gKo15zrto6ZNMAI8P7YQEXXaRgKaHZGUpoHhFAmYyElAZ6a3c3bXFgmjbqCagf90jCa31FI9f9gfEXZZkm9mfiaDuQJw+SbcsJDU12sr90/VDwCoFhHyBhKtSQNsZ4PszfSSZPUQCam7UIsBx7YK85TsSLksFDuLuLSFHLuqC5WwF6gY5Pp7jxzdw3gl+HubAuRIarupCUG+wnCaEd95PmO64Icd6AYNgztcTQcW47AX0y7Pt+hzmvm4uRcJ3kIBeHshcqKermoC2a+PrSa9pPQ7Gn65+53Ewf51g/1kC9vrCH7MZ/lcTsEoBq15AlgI2egF/TARt9AJWhaAsBaz2AsqcdGS9gI1C0CoFZEshqs3wFQH/bRwMI+BPC0ErAtaFoF8I+CMFNB7Cq7kX8GshqAUHJORPewF/SsCvvYAsBfw6EZSNgykJ2EgBGxNBq0LQrykgI2CVAlYE/EcKeCrMuhfwnCGh/5elED/tBWwQkG2GL1PAX0vAHt/5+b+93y8F/PaJoN57MYaVMrZolLbKcXlzdwXemzNIpGevQnW5koDiQ82jiQBX9THrJ+DrG4kLb7Dm2UTQtCWOaHSVkHCTzmMNy8tcpzQ9vQJ16x7GMN8nSBpvkpnqTZmErBA0nF4gUIe9hwnxJcLHMwI+DAtWPc3Aa0yKhLGOdAHLcfApBL3NCJI1S5BEUpLJ6mDUX0I6C5GAB+HZUccCF0Ky7WscDXgkoP+MF+ArJeGue7dOAVf5Vif0ZZeb5T0JCTk9EI5O0+dTpXskoJ+t8Pg5Kl/VLEAChuNx2YtYEnD6mJQEPn4IyN+MOcwujkFYCtjrxwkEvZFGIjnICnULkwBJbSEBd90PAZfHs5YHYgtfz5XWC5YCRo7yTBsEjM48ICkVIwSIHJXS2+NZF4L6HUACvtWNqubXQwyrsY/vB65lr6YkPSGUD1ZOFyI+//KdL2EmvTVCN92nqOrSeg/RbI7fv2nw6wjY47uDP4WA3120NtAHMisE9XdjJGBVCGq/gg8B77ETsImgnj44BiQxWz6MNW9JGAGrXkD7Mc0oJItyfMuyJODkiSS6zY4iOTotFYmSF9SLlMOTjIvTFOz2FMmzkHgkV4AE1GKSUVYIet4uR6CNy3Ew/Q0+n+aEIUwfpCBwUvs26egKXp/IC0lajYPZcmUhaMdBgsr3vwh4meLrDUIkoCUjAb+mgJaRIfGWr35C9D4ST761Pyng/dWKQZ4YBQeGjse3LYlYFYI2JoJWBGQp4KFnefU4mKoXsCLgWDkjAe0nkky8aw5Mp48t58Gwn5HX5lUT0F+W42fg+BkH4125fofYkRaAlkl4vO0X/okTxq+agO72btYErApBWQpoGkhAPAFzzu+tEpOQwTJjKSAkCR7/+D4LwJ5fkYDZO6l7AY2Z8IsLQfGc6g/+FAJ+d39tJusukIUo0SjrI8Hk04gHfaq2qassHoFa3oHVm+ENZWWTRfd8BWk8ehFGwOmqXRPQf26QUI6GBKTdQ5uAy+Hjb0d/DVJHa1HXdm8puexWZ5YC0mocjDGb+2Buy83s1VKIjttbg3FDAtJhgeQa016Z/A9bxGuZN5VI930Kykvmc7YUwou2bxhtb13Om7Xw8aFVEdD/9AKavV4bpqrZ4lzxmH5SQHsgcO6mwMebE52DUYf7EPDO+20wF+9yPEtZCLq6IgFVpYOErCaCdrnokwKeew5PdGP8AJUTkWTT4Uolu9GoBxMol0QM808KOHnmIvGpt0SSHe8dRkD/esXH56v5De8YxxKlMed0yKh7HgKZLT8EbNPhC+yW/0kBWyZevtg4mB8ENI7uMPe6i7ZKOge8Ts/8kZzT/R7JB8P2oCagdcTjaYdEhkQ0f+cUUPjvELA/GH7betA/jYBVIWhjHMyPQlDWC1gVglYEZL2A+axchZ5nhFjVXsBqKQQjYDUO5pgbh+ZE0B97AVkhaEXAahxMg4CNvYC+O1m655MX55Y2VbJ/LIWoxsF83QtYFYKafPHKGAEvs9WxSUCWAv6YCMrGwbwFJW2mgF9Ww7NewKoQtNoL+HUiKCPgj4mgbBxMoxC06gWsVsN/7QXM5e6cNgiYRRqS8aV4aaMQ9Od7AX+kgMYsQjJW42CqiaCG6m2OrBewsRSCEZB28Phvw07nP5YC9odc57surb+agL1vvrQqT2MC8d6xKF2sXrYqiXQFbhIZNBKmZQo4lWaQHGIkzyWUn+qs7SbgGUOZhO72wauX+yQDOtJGOZ335Y663SEBU/+kkwiWXqD6IpKtSgHDYiebqpzgn/64xX8IuH1PLEjuSMggNzNRfQf4NZsImpWzG04zJGA04D4ENIfxBAK85tJg7CIBFxySKBpMRiRIOSTgVulHkC4MnQRxuTRC0/MFpMebloeR8CkEDSYeHp92wO+Pj+4SgCsndmoqki4RPr2AjIC6h2Rz2wuNBt0ERFYICqaNnwf3zp7qQxfw+/kKyXyOnxkjYKyqSMaKgAUeKMyXZySgd33KahHhz89ARJLqSyTuSbsgcYlncsFjm6WqOVuksNgPkbDXDT5+lsQh4EeABF+tkHhLQVpBEJ6MnEKsqOpihCRfuYFOg3Mbj4dTjSfEm0G5FELD38cwfizrQlD7iAS8bR97iD3TyoM9lX8dAfvDzr/vBfw9CkEH331OnR/hCMz0+UkBRWVQE9DFa5JNHsosBFMfIyGWCzMhp+6NwvTZX+aeQA4BgThMwHhAxsFlUvYC9loLGHdKAqoeEhDOlgbaUSqoGy3jDukutSnIl2Cf+1kHibIYzmRw4m2Wu4KDpBmOQgJq94Svvx/j12e6icHcHfDGy9sbNrluNvh8dwtv0oRyqMtrUo6D0SZIyGhaTsh8W/hPfndDAq5uSMBzBwmojh8F8YtWdCTWaxnC6FaOezGokRHl1Q3AXC+21DefCRANlA8BwzbeGBbeAAl1mODjq0LQ88hDAsteTly9LBTdDpGA0nBYcG6LS2SyW76QiNnlQ0CSIAHt4xvJWLTignj2DMkJi5xz25IZMAKakYQkHk6QZMehgsdDyr2FN8s0ydZEAo6PLSTvbvkpBFVm4o66XPgpBLV33ZzzTi3eJvljtgGndz1QTyx7N+PzLmRLIRgB00W4xBO0OORA/F9YCNof9oTvqgD71QT87mTdoiNgKSBVknLO52s8AN0hn0JQRsAyBWQElMzeBeRH9spZIWi/t+/ApDvtcX4Iq4x0TuXEyYHRJqwQ9J1Ga7BGJhLw5iOBpHR4Yb2AVJpfM3KSxwE4D73HuSYtJ5Lm7QzsC0gchRQvR6KBBLR3bXx8lQIW92gFxlD7EDAcn9+gXWmPwjmclotGkHTm6q+JoFzxboPUurQ4CDzxWo+D2UsC54kz8Ukm3XkHnPFgQP3NZFWQQ1ESsCgfHxTlRFBzK7KJoIyAxaQsHB0+Pimg4Lc/BFTO7ToFdLzoQ0B72n6C8xzhX5fOu1UTUE48Iffdc0tkBJxKZ4mGub0USdJHApqbFhJwflvVBFTuvSHnj3j8+rjf8mBw+H4YAateQCUYIBGvu7tJLi0hhFANZY4R0H/sBUZAX8rbRyImtCbg75sC/nWK/GcJyAsD4buGbf9qAgrfTEAplnuMgKwX0Nofum6e9IAz2j0ua/QCMgLqtjBjBBzTHlf8YxzMcGvc/ofV8G1uW4+DaRCQkMuC9QKycTBmyh3rFPDLRFAjuL/VZiFoMUYyVgTcydVy2x8p4Ck61b2AP1JA1gsY3x/vJgF/pIDj1WQDLAWsCNjoBfxKwEYKWBWCNlbDsxTwy2r4KgVsEPAc92fU4qey2FgNzwgorMmlmQJWhaAsBWz0AqZTj7Pup03KCLiRB2ZdCAqtW8IKQRsErMbBmC+zmzR6AX8tAXlB7H7XopVfTcD+N19aX7fHhBWChvkWCVilgOHsiASMOC9T3VN/Bt5xrHLRXkJitM+TGbj+VSbRpO12VMlBAsKtNeLCA5/x6sq/rMFr3ctCyjYScB0vJrCQFkiuxSuz1Zb2iCAmHTMP0CKJ+iwLRSsC0uP6yatqthgjMQ0kTl/D5zsoecoIGBQzJOBs1bdRjmeVsnEwZSMRLJLniIZ434ok1YUI6OaMhKtSQPmI5ItnTyTXafcI1GQmLCAROkjEpwGyCvfFEpJbScrohcTt3MoJoXNJp9Fm+qxTwCjNkJDrCRLVGCK5IFSQgPSOP99+uQuYaWCQ0HtCpu7GC/z+a18eLyDhlMckgLAlIAFHMahqXu4pTK2Xhu9fx/cXv5CoMU9NLlLez1Sd9uIUoD/RCSsEzc+LmoBhYSFRq17A1dbGz+dx8lRVNsrezOSAx6usoaPinfcLVgfR4qL1Bkm8gLKwN+lpJLDx3FOPWb5nvYBhaD1/HQF5kRO7fwgBuW8+pzgyG4H+eB+onw+PT3JstZB0XLgn3m1yggYBvTA8pmwcjN11lhw4qzggE7yVBW3ibYgrckjAI18S0Ack4NYayGSpejqMVyMkoOTGPBm3NZelgO7bOwbkkCIBzRES0J+nfEZ2d4+AlSEBYbT9ELBKAb173AeiRjcdb2+3JcHKcTD78lQis0tGYaMjcaa2BqCn9qcQ9H4d1AT01GvvSHbGKwT53MZraEVA0ipTPm+4pS5NkGRKt4WXntfubwQ0xuPPOJiKgHq7/SHgWUUCkvv8Q0B3/fLrFDDOPgQ0PZoT/7nvHxkBlS2X5+4NL0fEPZcEhNUeOfDui4Rbt5CoIhLQc2ZIQLOHBBz1F0hAycDjq1JAzZrtKDz25efVt6YgncLy58MkIKSLBBy/7EPuZgP8+YGIBLSJk1P/MMTfH5ycJWhrBb/favO/joC8+H0Lwf40Al7sqQdasZRoIPpInkV3OoCpfmznjIBvusLf5nQ+RGj40zoFlEXyyt3uoiSgHCGhFoM+hXwwzUh7jgRM9mUhaJUCXv37BozohITaiE5G9N38Cnh+lMSSkIDDjo//Zl+PPmEE7CxLAhJZ4sKWjeTSW+0W6wVkKeCB22ZgkRvP+ds8PTICkv4CYVYRsJ3rHTC3ZSFo2mkhKYf3FksBofO8HsnNPA8YAd3d2e4QszXmQHtKA84LS7L10pKAhi+RcBqseOLI5xZLAVkh6PrW5oBE8hCP5+bwJFpGD1Aecvn8YySYkY66YLj9FvWydHokznD4xDMvE/BVyK2oC0GjVMgBL+Qy2e7vd1B2dyT4NbzLrBewIiAsnXZKEnP0Avu9FAjsZPy618Xvj+UpEpB73W2yT9s5nm39IefGa/z99LokYoWgwWnZxjOt6w9ZL6DfGSBxL9lDhjRo/cYp4I/L23+WgEOOF/+UXsDBN6+Gr1LAnSL6zXEw1URQVgj6YyLoPwpBqxTw617Ai4fkaKSAO3Gd/m+FoK/QiJsTQatewNtOnTXHwewdatWFoP3nYfW3XsByIihbCnFbv56sF/DSdc5NArKJoFUvYEd43Ou9gD8IeHv1tOZewK8EPF46VnMcTGMpREXA9eKq/X0pxN/HwXxdDV+lgIyAP00Bfz4RtEoBKwJWE0HZOJivvYDr6Sb6+VIIqxt1+XoiaDeZ/OJxMENO6P0pSyG+uxdwcsttKO8Q8/B9UWx15VAkw/ts0MB+IAGLNZmDGyyQgK8zEuT0Ws9gjtcSGhkHl2dLIZY7Skhwu5YEm/TXSJxyqUI0VAJ10b5MYNUfIwGPowxUcSZFrBeQyskzUdvZZQzhIB5xFFQk1vF2GANNTSOPHg4SybwuFrBa6EimioBnEk9hPr2rJMparsgI6O4pEnBdlBM7R0YMIM+QgLaK3z+E6wWkD6JxdDnDW4WLS1NI5BMSa4s/p94udAlLE23GCJiH3BKi4P4pBC38NZ4KsYOvP8ueIisEXWj+JwXc9/D46Lulc8HSfWbqg8tnQMWuRqP8Jte9gAtpjZ8f33mqqhv26xQwfHeQbFUvICOgmCD5uiYScHG2NC7wZ1Co7VMcAqhdPL6jWO4htIQVuPz2Q0A2DiaI8Hi1pcwzAlJdwN9nwOPxGZvJh4B0KIvqRLnsAUhiccHr/AtTwGGH4/6UcTDfXbR2aO3wanDxD5SlgBUBx3kXCXhZWHUKqAePkhD+sU4BR6vTisDsaQTE2XgJOKfXhoB2QQKC30phIiMBYaAgAU+rmQ4jsityv3M0eNLdbwDGh94nBbyU412mprIhvt01U+LNHbVOAR8+EnBkLSPQeO1TCCq+LRNUQUaCdRf9gvUCyqcxEtKO8PHbMRKwWgrhhV0koNArC0H7Ln5dETByQyTteIEknUpxwQhoXAbbHHYHPJ6qEFTq6ki6wRS//pECuukDydWVLR+c9gJfX3DMv6WA7y2vkqFS7hEkJyRjD442KwRVZB8JqJSr24u9UqeA3umCZHNkxYPpoSSgdEZCVgRsFILqMHDx8862nKf0EiCd3anuBfS9JR7PfIMEHL/LPYOX3YeAjRSwLZ8isO8TJPyym2QsBWS9gO7iF6aAw0733/cC/iYp4HefU+JmSsGclIWID4LkubUiJKCTtylcn1KgutKcA8NcDTlGwIvxvoIihC8Oxj4ScBtskVzppp/DbYaEMie5BIv9oY3/Bk0pUdNnewvaYYyE8jOnXJIwvoE89pBo25uYkr7n4+88j/o5GwfD30cbGPeyTyHoet1Gko1nLeLKnqOStd3esBSQTQSN7XtNQD/S8PEJHXdZCsh6ATtTJOBkOkEyFUq5RKLcC+iAJSKJXjbPUsDpTB0SlgKu3AMStlwNH4CKn0dVCGo8Inw8/uuW1VeIJB7ZkyH1ev6SJ97EfyBpV0i2+7Zt4n8hATU3RgI+BCTYVUQCGruVwHnprHVlq+En1uBDQL9zvsOYx/uwkL+3VaJe7nUK6F+1e0pWq/ELrNMCCfferlKWAk6KstCWV5GAuqsXgLflAvG4WTtgKaDv9WW8r3BWNQEdixOoP16s8G/K4yLDqnuUCOUet98yBez+9b3/LAGFLs/961So34SAnV9BQJYCHu++2iBgYy/g9TQ0672AVQpY6LnSXArRmAja8ei7ngj6YzV8vtkgv/b4jIyA1URQY9MfFA0Cfp0I2kgBGwRspIBsNfxfKSAjYLUafn3zT7mpCUi4Ri/gDwJmhwkebzDFn/9RCMpSwAYB+wdFZL2AP00BG+NgqhSQLYWoU8ByKcSXFLDRC1ilgAbfxeOvUsCKgI2JoLnNmX9LAatC0N17k7FC0K9LIaoUkPUCfiVgtRSi6gVkKeCPpRBG21fNX0ZAoTvk/5RewO9OLNIjcSCN7p8UcL6O1+AljpGHs/kGCSgIM0bAwIPnUw3Cfk3AIFohARPX3UA4XhEaDGQk0kYlGcyvV50Ghx4S8DgnNtBJC0k2fiEBpwYSrZECOs5kDN5+NuLCro0EPCXchBEwpBaSbp+XEzovRy2npoAEtGeSC6ujoFK65J6y2g4EJGAnGuXBW0UCpaIbg3ual6vdTSRgfKdz1gsYyPBJAWNrhQR8jGRV9bM1kio8lEsbFCTZ4P1Ysl7AAK+WV7Wt5XPw4IWv3z6BqL49OoOwPfsQUHhMFuDinSihKz7L1LeERHaPO43S6w4JKE8IhWR1U/PoOZZNRkBXP2h5NHXLlDPF40kVFQl4i/BPw3G1TgHac40LZ7usUKc9GsJsF+HxKR0kaQ4L/P3MBPx82m8koHA2ElglfSTgW0fi+cbhBfHjanF04OD7WXNlb2fL0Ej4TBSZETDYtX/1OBihK/4xewG/e3SFfOoSRkB3MD8+Sf/VmjECQrIYIHGcMABDuuXU7YhIwEJZUrCE+4qyXsD9qSwEfb43lBEwH5Yp4PKJJDq8eJFstksDJNCL3B1aB5HIi5fHCkHBbiFRenMk4HiPBGSFoNlQ08Dpm3u83R19CKik+08h6CnX8ILD0y3HCkFvMyTgJLKy3FNWSMDzroUkc8oUkGhIvOV5UBPQH0H0ZIWgFQF9DZCQVSGoKpfjVi5g4u3eYfAh4HKFx+fHSMTR5oGv7/Jl4eVU82DSipBUixH+fJZ+UkBvPEcCTndIwNH+nOfenP8bAQGo8STPXgtf75Uh2YrOh4BKX0ICDrzEJNpKCcDprj4pYGB3p2AMVluO9QJWBHTuq08KWBFQm3QL4q/UI37+QriBSXA95P79WRbatk91Cghtij9/dJZL0FerA/Xn+S9MAYVep/OnpIDfTcCldaZg6/JfE0EXJQGlU5tjBCy0bZ0C+qv5yiY3d3qFESxenGf2ryZxysJGxTr3Ob/7QvI83FxmBPTlBAm4n+lbkLNbK/emcyTZZuffwbpLn4mg88Eez5nTEAmZLqZPEgXjHBzhKXFsHEw61pGASdrCoxzeVEKX94KNg3Ed8VMIamhKn7i+c28SMAw7+HoWvNv4b+haFk6WhaNVCuj4G4Fz99GVJ+7j3gWSmUMK45JsjIDu9pMCns17nQJCliIBh96UA/PgD4kbS45IJqfpA3S8R+YYAR/qqAeSx7co2wuoCyXhuqpI3KRbroIf9upCUM9635GAdvsOE61MYRV+arJCUMdo4/FWBLxo7ToFZATc5vMBqO32pxBUj1cfAp7ze0IEX4og2URIwO19Wp6ZI/zLeA8F6oVa+0pOhfQpBOXpb5oC/nVd+s8SUOz3/30v4G9SCMr/CgI2lkJUE0G3M8VuErBRCFr1At5vc+2fvYDVOJidInVqAvI7kjVWw7NewMZq+MvE4tlSiIqAbBzM/CpdWS/g172AXyeC1uNg/iIg6wXs7uKrexhY57wxEbSxF7AiYFUIygjYSAGriaCzy/VeL4WoCFilgOsLEvZrLyBLAau9gI1C0K+9gBUBG72AzwU/afYC/igEbYyD+boa/msK2FgK8TUFrHoBKwKyQtCziqSslkIwAv4YB/NrU0CxP/i2SWt/GgGfqVsTkC2F4J9IQCjuRh6dhU2dAiaho3LUviMBrSOZQeQkhDACVoWgSYuQnBWC+gP8ermffgpBiw11kJBTJKDQzQI12wgJLK+xmYeDBxJwoS4m4O8lfL6LCLwq7CQbPHNg5EHnjF/rbyRgagtIpp2JJ9MkXQAEi65Ko+P50wu4cs8jLsAbQl6NZZpAvBwi8d42EhDWXAo+2WlcZNzdQH3GQgre5onHYyiZyQg431zx/S1a8FTDgiv37sl6HhlcdlXp8DGHdMMhAfXhh4BwvvytENRLXIOE7ULOVHjlM1ieI41GXvYs1KIXBxCtnyoX0fnTVqd2PIeA9zQu6JWf13DGLcC/hUjAYvg8qovzpxcwkpZQF4JWKSDVD0jS+9T99ALqfUVFok+QgIcUj5dPkXgDPa8LQQMrzOpC0HlvgQTU2nj8VSGo39taOaXiLySg2Be6f0ghKJ7733tOdWlLBfv8OhDXGfEd8nSRgKNB9LdCUON+QfK0O2ZC9hziYzzfb+oUsDOwYtBbdJO7J4LEmAStFKwMdoSlgMPoZtYEjIOjTHa90AcVPy28fU2ShKTpbgSao2womwhaEVCelikgPy/Jtd4gye6ngriyZACJVGXMUkBweki8zq0sBPWPGcfGwYxOHwLC0MHvA7RisA7PgkIu9Z6klW9qAnrL+HAkMocEJHYfiWUa+Hhv3U3AlPVPISi5DSgY5dw/r2MeC3JctXwggwuSuEoBq0JQyRaQgOWlnvUCsqUQiowE3L6RaA4f59Qzh8aVqHAK6l5ARsB2ORFUX++pCy8kH5BWWBOwVX699gcuOEm65fxWfAwIbyv4fgRllzMCnk5lCqh3kIDHa1kI64ZbmIj2IWcpYObfPingtDhmRHq9VmwcDL5fJOsvO6d4rvt/dSlEz4yCeilEVQhapYC6ZCEBn3QdqM4LyWJZ0icF5P3VDbRk0a2XQlSFoPILeOJfvPJfgpgjoUy9TUCzkYA7skWydR0koMAhyV7H+YONgwkd85oRg7ZjmLRWfY4RUJlOc1A0ReICt1zC4LTHbbBpuXRhNFuqBHajPagm8BxSRHyypRCOqfYpKN32k1zW4x6YVx+JMwhuT7LaIgFJ8WgTryDXJ5sIOtq5SLJL6sh4Nq06oLbuwxyOwiojh6IkYNkLSE/iHd9VDwlILv0W501eUl0IKpvJpxB0462ezRTwnOl9cLy4Rd3ZdXUkYzp6sV5Ad7u+dQhvITmrFNDfR+USifmwLgSNpps7Yu2EBJxCNV4mbKdEHeovkIRMoH4qIAl3VzzT5R3fKqfw3pGA1C9AmhwE6t5b+PMuIRHMxN2HgP5lNQR9439SwB+FoGHB/6Yp4F/n0H+UgD1u0Ov+XyVgtRp+17O9OgWsegGrFLDRC1ilgEZ/4QWsEHTrJzoxlYIErBC0ePMmYQTUIebdp3FzagKKq8exWQi60C/75l7Aqhfw60TQBgH/56UQjIAQPM51L2A+38psNXyhaJfmavivvYCNFLAi4CFc6M1C0MZewDHHHdlEUPM2zY+NQtDGOJiKgH8bB+NO6XhrE7uZAt7OJeFWT5cR8GsKaOWD17ExEZQVglYE/LoX8GshaH70rZqAHVtJ3X04nRJrkinHRgpoUbd7ZAS8HpfjX0tAPKf4b5u09qcRUHKMKSMgYsez1ei1WMNiPjRouAQPCbOdzIHSnUZYIWhhGTMIgjGpU8DXhm4g7MwJFy4KmVfHlGQQv9o6pcfcS9Rw+XAgzh46CTyK5DOdfoKPF8ycFYK66WMC3rxs3ZvckCi0i2SsegFDcYvPtzs8UqBRD0k1s9dXVYwnXt0LON3LdS8gnNcjLtodkVRiOY6FTi/4evIACbjtl4WWGa9xYe+NtwqiHKcQUlOn4TxFAj5u8RKWHUkjjIBGjgRctpCwEZTkut24vxFQHS1qAoZvIXuqmlYWglrypxdwe18nEE37Gg3cVlYT0D/1kIAWn9lq//VYQETHGkdVHZ/P6rp4PNBBAnrlOJrpMy/H04h4/O8bEpI6eYjPzyMB7wf8vvlAoofcyOCiVN2YdS9gbus5/o48VT0tHx8CHvZyhxWCVgSkNHvJ6tx090DvYOXBiPt1E0HxnBr2/jUF/D0mgn57L+DbdzRGQNj6HwKSNN5TlgJap13IUkDWC/gWNQpyq7+h/prvB8RvzRJQl8GG84eX44eAwXNH3OXWqgmo6lY5gbPLyyQ7Ln28Hdb3nNsS+IRc5icCUkfZ5GB2kDTPWUuHkXdEgpK5WZBLaxmxcTCMgPnFmzQJOLacECaGjoSsUkAOrxwgXyZIuPUOv7/xy8LOQ6/IvdFr/ySv8FT3AnqPt3EkQusVgCZ2c8IIGFqDGIi4Lzh/PC2/jlsBmPoTb8SrXkCfOkjgAf5JcOWJGRD7avmsENRfnPFqWdAbvj9/nOesEDRceVOQVmE5QXTZ77AU0OHO+H7GJ3x+Q1Q8JGlrn8M4QVJuXkhAWSiP7wcBpYuC73dQ9fZNkdyjzNjh1SzF41lRJODo2imozwVI5nvobcF07QPnEQvJXhWCTtQn/v7EiC9YCii96SGHV/fXpYB4Tom9f00Bf5NC0O/eX+saegja2EOChOd7h6WAjnj+pIDG7Iz4I6pAGAHj6H0DfRD1CEsBi77fBfUx53M8B+5HlgJWBPTH0iNRefLewQjsVu4ey8LJbnp+gEyPSJCKgG/7nYDWPfEUvLzdIZHv70CyPYmjO9SKSvCp2DgYT9vcVJJp7QMjIKyGSMBqIqgRjvu5b+7uTzLdTftgtpGAQVdsPcldESSgFQHVAn8+FYcDMPjrh4Ae7XVhbL6GnE8m7WNNQH4rkehyXfFEmb9rArr3riurC1nvsF5AlgJetf0TxuEIvx9wU5N0fCSg5iZIwrCzqlPAsTYRqXu18P3bI78H9iASci88IgGfAySxqbTx81+XKd5zfRfAmEn4fN3DNCNF4b+BqFuBwmmJRK16AUfvBZLUc6pC0N4OHL0QiLsz7gUJW+6HgNoDfx909xZYIag3nq6uhOoTGaC44ust9s7vmQL2/zsE7Ajdf/8z8JsQUPh1haA/egGrpRCNiaBVCsgI+DUFrApBGwRM3Lj9j4mgxXk3qVPAH+NgWAr4g4A/HwcjiNyTFYKak74fKCvrcHaLrm42C0G3AFpzHEyDgF97AYfepV8vhehtfVnRu5MuSwEbhaBXl9rNQtAqBfzaC9goBK2WQnzdC9goBK1SQFYI+iMFNPnNxlaMfb9gSyFMpyTt19XwjIDVOJjsokAjBWSFoMJjgn+gwrVBjfTpF8pOcFb1avhXsTEZAbPrHUkbL3tmoxdw/CqK5JcRsCP0he9KLH75RNBv7gXUzIvLegEjT9jYqjZ5rCHay0ZOhfRVqNPBGgl4eiB5xE25NGErzGFZ3FAU89FDVMn8sYEF/u5ItFGfono6TzIIHoAkqQioDSdTiFtvnYTm+pmqix0Sat5amXnw1uVUvUxcGxbLBUESLmUkEc2nsBqcPingXrt8UkBRelxV3Vj4kOz7KrJ0I6sqbblLWKQxoWGv80SSumWv4tFGwu0UkNUsltJ/EJBmbyRqyIGpCoPHCpaHQqP0sHx2VMnoLyEgLzx+UOWn6oolAds7fP3zCF8wF5HAnjPWSDhdQEe9jZGY855S7lEsx7dUKWDiaOXev3LcijEpV9UXHH5+D/kZqPly8UkBkbCiuismKSsEDdsOvr6ZH5YQKXc0sXbC57vb6xB8wVY5Os/xeAYzYw1z2zI4lgJmd4oEHHJ6HkqxZ6q7o/SGsCdbXHQ/fwiYnlSNhnhCyOpdkQ6QZmuL+6UpIJ5T37fG+k8j4AOWOisEZeNgpokyA0eI9tS750jAl/aKQDu9kBDyPkkJ/wyRRCsRCdhL46QuBO2VBDwISEDxPKgJ6E+8gUzoRLHwRveMBNQPvEouyxMFqX/ac7A/I1FG0xuBqSZvcq9vHwsinQYGSG1zT+AwQgIeB7sYdCQTdfPjAQjYjg16oSHZ1tvDkUgUCWiu9xvq3pf4+u7i5YNDzmVvnhMfyW6ClxLN7Be5vx3pHZKcBiGQu4MkrAjYGiAB7ZTi++v1jwHeB7wSINtdwXlaD4kWZUrIUkD/AEgoIwzL8jmnJPE9CRBySED7leD7rQjI90/4tXbMOS+Uj0Aec2cK+iXCU/TWQwKeZ1q5xxDfmT+w+bRJwMuDB7JbdyOwnCW+3+spsUl6U1xQWuVSjpWLrydskdzG7LHLfaGHx7PVynEwChIQugJ+fvkBCViNg/G6Hn6+E7w1hrGO78/V0yQjeWKtagIWbmL+MgJ2BIH/1ym7/58SMLvqEchd95MCytp2COPFXiLhIC73+glIQCLtkICb/RTI8DS8gjFNkYCQ4x1j1Quov9d8DvwQ/+W1+geZTQRlvYB4Y7ID6/1EEnXvSKZxb/rCc2QgUXruphk5zKYzGIs2XxeCHqIPAaOe+VDVczRqg7xZtahvnFoqiaX5iRHQm9vXDsn6Iw60zOeJ24nKcTa3koDdMgV8Fa0O4ca9NuAFoE3dIEhrAjreSyRecHXw9mnz7oKFJCOeURZuZjIScFYulQj14C6SRxsJ2OgFjLbTDwH3nZtIDKn9AnWTI9n0HEnWDpCAFpS9gL6IBDyc9BdbCgFy2hJZClgR0H/bSMbXRn/UhaCFvUrJ/HYfgnMvl0J4Pfz6PJy/QfcKgboDDr82p+NPIehoXRKwLARV9zYS0fHb5RKMRQwwPMocNQ8lAQ89JGU8QHJ2y1RS9voyBM9yFb1HW+lvSUD+v0PAHtf5972Av0kvoNj/3j8DVQpYFYJazmUUNJZCsHEwPwjIegGrFPBiLlXCegFHO+7SJODzYUvNiaBVClhNBDXoBb9fFYKyXsCKgMF7snbPm7lRp4AVAQ9ye/4/ELAaB3M7421tPRG0HAfTSAGrXsBjwF9zRsDAwOfbZOL4HykgI2Brgze8VQrYmAhaEdCku1GzEJSlgN7SeLvr19WrU8DBSrr+bSLo6ZCzFNBqTUjKlkKsz0Mrtw6vl8wIWPjPtCZgoi6OrBCUpYDVRFBWCIriuyq74eXSnAi6nggbt5j4UE8E/dELyAg4SgdzlgI2CFgthRgPil7dC/gfSAF7XE/8U8bB8N9MwIhOAKKLZOWhmWxAVW7cGuLZ2sij+Ukp1MEZCRgpK5UL0jL1GihcTcBIDJCA0Ms34NljJBlXpmTrbbyBmZIjSeIDEnAqci64Lw8JeJ5mmZr4SKC5MTc5ek2RhIPDxYG5tyVcxJ+QRIv1w4V0P8fXhzsSUB32U/CXSy0P+2Wkro37FFajnUpDQ3uqanS+rGAhLkkeCTwSsOVcZuCnNyQer2U1AdPhROOiw85NVHlAUghiPPUiV81AXYl9fLxzQAJ22kg6x/yLgFKK73dmGgtGwDAuCy3luTSDxXWvkWDSyzoqsfD5/DUxkKQ7KNSVfpjB6hFrOUsBzcclZClgmG+RgFsiLACyHI+nP33JKjohBVc6WYQ6Z3w+88YtAW5lr6Kzxj8V4o6LwH0s8fM/dZCApC+tAaS9wYXjTDFVbYvkXQ23eh5cO/j1ODXeQM8bC1/PkHl15lxqAgbaTqlTwHg8we93y4mnv+6c4gd/ylKI4Tffrl5XNx20Fj1Q1+ZMvL17K3PQ7f7fCKi2uRzJdz+mpF3sArz9Kja5fx4fagKOetGWMgLenoMlmG9AEskjC28vT84YyiJEzp1NeJsA7yG59Hyfu4FTPd9Lg9Ei2+LtYoCE2Uk3C8yLvs89e4tQkjQk4CiZ4DVv+ewDEVuaU6eA4gWJ5zlIQDlWNxy45biTh1AWqg6tggO1XMKgP7SEERAydc8TO0XSOZNOwfnewbgS7vYKQbNKAl4OSKbN7JbAhBY7wgg4DKwIzMRHks1nSUGWnkbB4Lp5zggYBUhARezvqHvwkVS2gq/PCJg9jzYZpd4UrIzHz088HniSC04Aerfs3Xuu8P2rgeLXBMwP+HwKV66yX6/w9ewZEpAPBi6otoWE61t8wlJAqd1FAso7/HxuCySg7HBIWilPjuTuOYjt5HrgoPVKEuJmrRgJO8TjrcbBDMXZCmxBOHCu0jn+skJQPKeGg++qAPvFBBx1v/mcUtRtzCaChqt3GwmVl4WDi0giwdFeJ4yAhnz4ELA3Gd3AWG971NvNkYC71rYLjmoOSJ0C2heZ7QVkBNwe5wdwrPuHgP70/gKy0D4E7C96cxgfysLOrj3lyUHFn68KQRkBq15A+bFp5b43cUwycvQzHl82IL5IkIDpuyxRvc94Cu1WWQh6mPJgPt/4/GLL6RASSBIsBL9NvcU07eC/6ZJY/kksp/K2TNYL6NAECTUv7ldyCpGA83E5UfRgIwH9a7sNZDn8ENBK9kje9XFIGQHTI5J2JGht4u0n+JNVCjgBvpW7Yxufr1Cmb1AEE19vrN9lQk73Phi5JODfgCcSUCa9J2jkJeXBY3nPyMpCstmS3Cbw1suvy3EwFQH9frudlRfFIYzGHn6+O4Kvt1+tdmDyUJKS4PtP5uUYM9VSCCNgkOkiTKylgJ//enUlbvn7SayS/Kflb5oCDv47BOx3uX9fufubpIDSN6eA1VKIqhDUeh3eRWMpxP/SC7h7hAZlSyEahaDVXsDzCv+c/7QQlBGwKgRlKWBvNTeVfXbJGQFZCni9TJ5sIqg1cN9PVghaLYVg42Ae9LD9WwpYErBKARvjYK62eG0WgjYIWO0FPNuWQU3B2haNQlDrrb0yhYuhzQjIVsN/JWCVAhbjs1+ngBUBq72AbBzMzEDCMQImY3JVtpJUNAlYThh3r8JtmTMCVoWgVQrICPhjImhjNTzrBaxSwJ+Og6kKQRsEZCngl4mgzRTwl4+DwXMKL65/CAG/e9FKen8ALBYZEjDJXqAmbyED/7gzSiJ4R7WYXuawuupInsMeiVSlgDM/QQIScEW1Xyw2EF5AzYMt/ptSexQJuOpySCjb9FL1jL9ygGmApGkd5UyVL8YckunOzANvA6kqjMgUkrynkoAMMlEdJH0XSbnE11+OnqKaj8gS6NtFggV76aq2LCGABC2YRys5M9WZRFfgF3ifzVJA74wEXC7Weh4tnbJXsCRffJR1wgi4nUxSmJnZh4A7QtawUGwtj/gxkvMVIcFiXsHH945IwN4ACbiMY40Ld3FJtgmZgRdJ+HmcBbmjih0kqtfSDRpIXSQfL5e9gzcLCfgux7vsz+sAUsPSSBhacqL2juUSif/H3Z21qYosCwP+QV6IAyqXgJnIqAQkIHfIIAoqzsOv/wKo1eWu7nP6pmqftb5n7xtbhRQLM98VkREg1uVeFDxe8lITSEexTvxjkfN0Ojun4A8Bx+edoaIXbYIELJ9IyFJ69Gi0PufgbESVCx6Dp0ZlBckZTLwZ5913jkWFLhIwlYhB2BlneOqNiwyi/v5XFHBtxHtwDzt8/njKf46Aw/5w/K+R9d8kEXT0zctVyJ8qGKp3KBzT1Hjij+UIZJffM4h6OpDlof8RBXS3IhLCaPbeOadN4WhDNSRHMYqAbge/COivkIC6Dr8SQcV+ZLaJoPa07ls3szbeRyJoQ8Cz0FfAtNdbXP6VSMDseNRhVqlI0CYRFDgkGTXqqJkj163oD9cFiGFVEHvQUSsSc/MA5rvNlrhkjufvyXj8NgpoX5GIFYcENK48nl/uzXpEWug+zK7JLwKONkhAteMUOL41kqmXHkNQ63vN2eyRgHr9+iYR1C3HSMCucXVbArpmUnlEzXUG2gjnZBdWmkaM4eYXAW2tArIofRvU7gSJaawOAumoIx+m3uMXAeUxEpBO0j0HQk1OtsHrbS0FHK/wRAI6+w4S8EoL4vZXOD5R64dg2csd10YBe3fdbgkIizMSsCiQgE0iKJjHXwTUlz4SsEkEbaKALQEH5x8k4LA/Gn9XKcCfJuC399pcrkIg8gMJqMVdnuj6HomRqCJhuYYE3A67PVCk2YS4SnoDQvzXDVQm/iLg+Bj0gUSvEXOYicTIy4ME2UHvFu66h/PCIcmQdI7f4ZwBd6Ok4Oq9dDsRCeKDVRI128YgqsKIgW/eemR+2VZAF3UiqDkXKU13dWJmXQ7GLedXi5i5cQE5J0jOx8jqkXJicKB1ZSTkcI6EvR2RgDpxxSIQvU6P8NuJCJHs/yIgW3cnoE4EgblG0LHIsgwGYAbChNmXOmo3sOooYNf9RUBzg4S0VzEScLtaUyosxj2grDsu7KudSW0UUA7rCp3R+WaReYnnV20koCvWpCTEfcHUtIXCvp+6lOSr1wCmUE04tyt38Z7x3aapBBKwv8hKMnNeE5gNcjyfkiH5aLZ9gTFRkXgzDx+b6m2EBF12WRsF3AezHYj2csI5vLX4IKAdR38RMJtOkMjiLwLOxYkM8ZYikW/y9feMAv51g/13CcgPhD+mNbz8zVHAhoBv5WC+9gVsmkIcjoX6TsBmL2AbBWzKwVxPO/0jChgvqGIPi6f1Xg7mLRG0iQI2TSHeEkGbvoBtRdDPRFBjsHA+CLg5C8p7RdCmNXzbFOJtL2CTCNqUg2migP9WEVQNB3WZ8b8I+JYI+rYXcPliCRJ3rxRtIujXvoCfewH/oxzMX3sBP1vDv+0FbKKA7V7AJgrY7gXUzlPtvS/gUsyFNgp4HPX0DwJai/uu7QvYtoZvEkHf+gI2BGwrgn5GAZtyMG1TiM9yMD9LQH7Y//fW8L8JAYVvJiDPmw7YIX5nXjaTPTreDHNgIUVi6MGmootAjMH3jV8ELPZmnchISOEtHkhAn6pbWLl1xcpxLEvUWa43AO5uVvhF/kxocUIBOtIKScPzj5IKZxa3UUBvmT9y2p1xNmTenLJgM0cSzSx8vf9a4/lnMQhUHtaJnmyLZFpv7hfaRyuBM0iRgESQKD366wxY0KHETx18fUE5JOoY//5ZfgKJPrI60VLYzIh3I2JCvUWMj6dXHE86AJSrLK5h1XsqnNefIpn0l5jBUp/+IuBrYtZ9/6y6ScPTkWjOkMTBa/srCjiLkXDRSVVZMHpCSZdTPL/vnJCsvCpdqFFwPjDzjASUJSSvaR1iwFlR4dieIcmgWyTA6EonngZIYJtOMoCIzZBsABfqrMQA3LVW71Vc4fnu4RIJWBKNtAQ8BUhAWz/OuCA3nx69+oyDcKcYxAvrvZn7JRLX30cKY+LGoZQj5gG8WDaI79ylnyMgPxxM/pS9gJNvXq76nKIBBf8XAacDZQWL7RIJdvcij5hpJwDCB0UBl6GWkKDeS7egyw3XEjDUNxFoj+GWc5I6EREudRRQgh1zj4ZeL099E+Y3G0km8BqQSX71QX+YSMDriE/IvRrNkETrbYF/kHUUS98YMFvu9wU8Gvilx19RQMVVPSLuNzZM9y8kUdRDAu6PSEAlFfH9TRQQzikS9aAjQZtE0IaA0mJcFo40CHgS0zQA9bbB8SiD4YP0zjUBlXvBuYMFkqxNBNVKJF04Q5LxgoLjFQMkmXfB8YE98mAxdPF65JIWEmWKBJxlwY7BaIsEzHdIQGmII3cMQALKkALM9yIS0z4vBfKwkJTyrN5VGNQVOmXrryigG4QJWSJckcx1ImhDwP5dBpCTExIycPF8ZOMj0RVpxwG3qipCDnMbxL2LpB1u+QsJn3oJ0/MFRzqI8PNcs1EAmhLheNmjvp75dd0mgv4sAfkhP/lDmkJMv7t/LTsFEUhLUjdhmC8EInJIkGmkIYFmgv1RDmY6vCGRFuHNeyOg7UWJRyb2fgDqUhhxdlx0LyRenSVYeadu4QweSMB+eKpgPg46nD21kSyX7p5ro4CBuhFKwvGDBCiVRwUolxtPhGB/AjrYIAH7/i8CRsauUzhhOdfIyZ3ekI47JKDOBJ6cNkEPVF1Hgq5nGU+0yB21ewHbRNB5Hwm3FMZIUhZcesR0Z/j5yrXA7NcYSRm83AFIW2lS2GmCZDvP6ijgfYtE2ghdgUgSvp/VUUD7UOB4pKQuj3OFMbN7p4VE3MsYiTY9/ooCnldIQNmNOoV99JFkTRSw3Qs48m4aicPTABQhEYhtDJGAD/n2gKmEZGXSoVuRTb8rIJGneDxNrJtUTPF6qQdA4q1UfNx9riYwfxpdUu8V9MgM9nvAWRSJuFni5y82hxCcjSmTdi+g11sIoLk5fr6+2zTd4CRgnQ1en4Cf/54EnPzfEHCEvwJ/CgG/ey9gkwh6JNacqeves5QrVX22iaBvewHbphBNX8C0J87f9wI2UcCWgE0UkEv52QcBm0TQXlcsWwK+JYJe98fFeyLo1b/PiFGcX482CpjnfPyeCFr4R+N/iwK+VQT9TAQ1BhM3aRNB3wjYJII2ewFbAjZNId72As6ifGBvYn3+t72Ab1HApiJoGwWM4+HjPQr4lgjaRAGd22H9tyjgWyLoZxSw7Qv4WQ6mrQjaRAG/toZ/KwfzSUBje3j1/rYX8B+jgE0i6M8ScDTqDf6UphD8N0+tZ7FwAWCqF35yQAIaZ/MjCvhGwOXqjuSZb6Ue5W/DFTi5Twpf7d0FqqfDDZLpSjl/dkfSdEdIQEZVJMkRnITSaeFAqp2QZPPgUdHxs67QWXEaF5A6MdRaqDY4MUNCdrdILIlbOuAsbJXz5O6DpxuDpZCN10gq7WRf6FUzkUQJR/E+G+YfiaBsSGjBqggJNV7h+NJBhucLB/kHAV1wkICpaieUpMsEskdd7uVUSV4bBVwGBIknZXi+6jREcl4cJOBOxs97WjMkWnJGsg1GSNTTI/4goG+IOZIxxeOz61BlfphKJa3u9xWsbhMcrxTnFzoXkKxNFNDrb5GAa1qT1BzOiD9hMqX0LOJ6lpd05hsZEvpuIEHB7SMBb1xe0fhCAgi5MRJQDZDgiqPi9fZilWPXeGPRiKgrsJO7SnwzcTy6Hi45iGdLgwTduuLoQkHi2sNUKZhiPj8IGMojnWOcjMT9uXuq/+/9a3+TRNDvvqf28VwD0ewjAXskFMjQU2KQR6N9Yc96I49Ymr4EWcuKuloeEkvePz3QhsqW2AtJTYjP0qguzPKLgOYNCagekYBQbiNKKNtZIG3uSK6no+HydqzXUTvYc26canlLQGuSbTlX6SGMcHwmmNM9EvQ51Sqy61/DtiKoM94ePBIsOjZo87pV/TlfInmcOgqYZdvCLXc4vpxtvDYRtCWgcdCRgNcuEqnL7wVyFJBEko33kj2aLXny3DwDkK0b4lWto3KfiaAw7P6VCHrtIckaAiqu7IHeGxeFOxni55FmSEBTrBMzFb1Csukpg8W8bmLReyABNSOygawTfH2+C6U2CtgScF03vRibHQb0ER+IM6j3MuriDj/vNvkVBbTMOYDZOSMBuTMSUIv6Eeg35RcB3XX9POfsiHOahj1SrJGAkoMEtDs1sbt3/PyqIdRRywN+P00i6HwYHjh3stF+bi/gCP9Svyuy/qdFAYvuFr+jmCFBVFuUaOnXBAz0X1HA4W3W+0gEfQGS4ykYN9CldFA4l5kVtlFAeiFjJEkfydMQ0C+tLuceEzGkp3H3CNp91CXucLSwyMvr4vFkQIK8hEtJHv4gA5LpI64lIE9PZzCvjkRaAk75swhJT+4UcMxSi7jGFgm600YEituFJzc/68EMrqPCmSjdHnHu7rgloL9O5zy5Vki4QA27BRQzq0fOo/0Y1E4pMKh2qddGAcnlIBDgrzj+xxEJGEvTukLn/F7/0ytBQpoJjl8/4HhuO7ffEtBZTLoSGW63LxAHepcAqxMzN2EdhYSow7lZfTx5GbzAkk54PtLNNKKdB0MwXW7CwSG+AV618QPMZ339zdHiQjqG0QFpWuD5Vstb/Y8zLw7EyxkJ17G7eKca00mbCOrkDzxfQ0A5iZCIinYTyGxwDyF2zkjAc4Uk916GAAtOxvMZMhKwSQR12R3Pd2LX/Lck4F+3yH+XgOPxhPtTEkGln0gEfesL2BDwazmYtyhg0xew2Qv4RsD9lhkfBPQ6YLQENGY77iFTsbi2BNS73JbK2+K8bRNB24qgTV/ANwI2TSHaKGBTEfQfCfjWF7CJAq5jfvaRCNpEAfP8cf0g4DPEx2+JoJ/lYFoCNuVg3qKATVOIthzMP7aGb/YCvkUBm3Iwh81D/xsB2yhgQ8BL96D9LRG0jQI25WDe9gJ+rQja9gX8QsC3cjDJZT14jwL+YzmYloD/1b2A9S31Xf+6+uOJoN88tab7iQt+3kUSVM9NSLPpcgN+PNGIX06eFS0yFkMynSNhOEfiaejHMdgHlXDsMUViTV7iFvz9TCFBWCIxHrfDBrLLYcZ5S2+TUCnifhFQCJBEwxsSEJ9BAs5ukNPVqQCIljoS8rl0KM2nQwah4uL5n7YktAR0cqpwgX0TH3TAL5eQkIJy3onmFk2sewYh3SEhLwYScj+frMA/iHU5mkxCUipxCik54vnH9j2hWt1rYRkY+PhYSCE1NHsN7lZHIjIbCcn5SDD/QGccM6dIqPPtnoAX2Hj+5wI/30gnKyRcXe5FXSEZt9dzCm7aUQt2daWKuqs6UXY3RnJxqfT4IOCji9dvbz1ymh3iBNIjNyPBVJE16t9VJOy41Fng1iT08zgHPwrrcjRPuNCoWi9bAvpOD0k6LuwNpIsJEvkoyUBH4yUS8OCpLLCjJy6F5msO0n5iME/f4vW7z9kanNsMx9NGATdxBdDTkYj56fFzBBxP+r0/JRFU+uZ7KlYiHXQPCYjk06WWgNZwtOecJx2FJErmvwjYVZBAPQMJRQ/VLwLSdFdHPEZIFJcgSYaDfgaz82NXOPMTElB7PuftXkA4m2FIBokTgGIieWDjIoSGG1nDObJbkDYKeFR8C7Rsty/cYIsEHBY1eTbWryhgEcwdqAs5F45/UB+EL3B82jRFgo4VrSQSF/kfBGwSQdfOPAKlk+LjhTeUyMH1A9AfZySTb6s8qdhzCWqFx3eiW5iQYLKJYPoqkIjBoI4KXpCY5F7vJRwLfEVIdvVgdj/UrdgdPiTcQ/FwOejvCrg5SEC9U/dNDNUSCSYhIRsCqlVRcM5rXVFi75GcYk9CUvIujrendzxQJxO8HkWKj7NzGoJixUjWsRN6pGvPnZaA7iXVEmLcFPw83WrHuZESPshmiQSc9e1dYV+OPC73C3kHpnOumO3qOP7bPApxvGnBtVFAL5znYCjlgXNc7gcJOJ4Me39KIuh3J1cLncUKpkUpFgE9ryWqDQdIDFa3iu/27ZBaJZLH6L8mzJmOkYDpxLiDxo0HhSt3LI84w+4AtNt8zOyJkvWI6nMyRPmlyzkXbZ3QYGecQH1Ou8yW7FtIYGQMQHoFePwRJ+A9FazWQPT5GP/Gra5A5uHrAotFTcAmETS63yVIZ/QXAW1n8ADLrkaFq+yQgLz46sM0w+/PoTN8/+3pTkCfvkTmzf1UIGFQR/HmcbewJy+LJ6fTdgJzcIQCzt00bAlolGeBOTvUJOnFdRRwiO/3wymef8vViaA0+0XAk7rqgxJxvwjYofsXzEbXLnNHDElWb2gExUYCOq95lydZZ/UCzeeEwoETPr9LxgPAnwCB2HS7CEm3XD1x/AMk2XJ165HLKajL1+y7hevkt4rQKZJZN59IPJojCQn36nxEAZOsjgIebwfQBEkgTrfuoxisuBD8qSUj4eXbg/hCJoA1PiMBJb37IJm6xu+HrxNl78POb0nAzySX/y4BJ8K496cQUP4xAn4tB9MmgjolN2oJ+LUiaNsUokkEfSOgkghWWw6mJWCzF7DpC/hGwCYK2BLwsxzM217AhoDtXsCGgE1TiDcCviWCNlHAQ18i7wR8iwI2ewGbiqCq7yDhPsvBtATEJcLof2gK0UQBZyW7tE0h2r6ADQG/9gVsooBtU4i2ImjdGr4lYD6PWUvAt0TQt72AXxNB24qg+GvyQcC3KGCTCPpZDqZNBB33Due2L2C7F/CtNfxnFLBpCvEeBVxVGvlZAk4Egf9XAv4mUcDvTgSdlwcG9kxGAu4FuaRWckZipFRjOCk6D7pVkWCghEgenQOeToNhArC7kYJdzkjAW2BuwZuuFcZOK0ejW3bfQmqckFA3SU6obCxdiK7dGfO4uqJlliHBIifQOOYtcYXqTGN83hggcbZ3JJZBTQ9WoaIx/4ATBs28Qwa2M1I4X1fXPapeJjh1nDy0mjUAi846SBx3nFEu0LKNRIc8iQGOr1kRzF4g0dkDibjsZ3WTh2qd08CtW7+/2KzwlFmOBA3vOThSU04F8P2nEckAvAES9nRBEhZuXR7mLs9QcpcNpap8j5GUCyQVHSCJi2K5huUDkGQLW7rQlOL5vTBVONaNkYi9eB2Ax3y8fvLrUdLny8bzSzu8HuZ8A7TXH67x+p91HC+tSdjjNmAXoBKm1EQzbRYBrosVFvR0vP5qyArI7iFeH6fceHQg1J+XEZXzww1S+WkNe+AXM4PzBuOHQEc9JKPtbHE8yR6P3xPPRwhIbjB23z96P0ZAgev1/5RyMOI3L1cH+LcK1mV54NxAOGpksJ+noMxXe842bnpCUtpZwQJ/rklLQG/rh2A4ZMvsV3+JzyvHFShpVDD7FFcXsob+GpR9TcDBCwnox6M5THO2I+5wziOxXmkEpsvvOXev4vHKkaKBtuoUeGfH/AVt58zB6lN8Pj8hATfLUQTq3W76Ch5CsvLrxEnWQdLACgnnEyeEuZcgIR9zJI6i+z5YoYaEO/pIQFd1IpCzurxLdj1IZDHYIelcHA9c/aFAtvYzBDE9lYXDZlpO0vsxglky3TGnfwtzYi2QrBKd4utltXoQw+8EYDyfeP74gqS9BEhA89pDAlZ1Bc+7qvugVIeSuDupLr+yx5+kRb8sOLerI7m0TFkCMa5IQD+qo5wxHo/uIvxlY5Z2IbvhfAWyGe0YrOR6L+LO/yAgmDskXTLvxDC1zT1xuV3FI5HndWv6657YOxhRQlIkIF2bFQd3mc9JOESiT/vHksBWQsIK3CgHDZeUnH1UNOvHCChw39cQ7KcJ+N2R9bmTxTCTFiLnz11Ro0646sDMzMTCJ/49odV0PwDK2xNmr6dIuJaAh+WggNvGContL/ogs2DMQT5c8KRT3mVwzjUBm0RQfogEtIbrXwRUu9s+UNVAggR5UhGOW21APfLjwh73M4EI08ENj7eVmGdESC47OovgyGUH71G1g3fDYfpsCeispURoo4DTW2fM3E6ABKxSdwy6OMXx87s6CrggIgT8Gsdznl6Ej72AdRTQ1q1OSdLeYAjzsytwLk2RbK8TEjDRa0JObzalysaUIOisu8R5cGtKzZk7APNJxoU7IAuNsN2tB5ry6hYOVZB0+707AjlYIQFnt5tA+gSfl8yHULjpMgvbKOBMCQQGMM5yIsyDF+j+Ca//qi7HMy3ueH657svYd7ILOTEkuBrGSLyGgOV0jUTlUyTn5I7nm91OFZhK3XfwWJNV98QIVjsRv5JegaQM/UUXjLEvEDevK6aK+/MUnBzJ6RGWlr8lAf967r9KwCHXG/0xfQEnP7EX8K0pxNdEULUU++9RwM9E0Le9gG8EXFwS+yMRtGkK8ZkI2hLwazmYz0TQloBNFPCtHMxnRdCWgPv9Yf+RCPq5F/AtCtiWg6nON/KWCPq1ImhTDsZI02mvJWA+ktSPcjCfFUHbcjBNIuhbFLBJBG0rgsJBtt4qgrYE/IgCJvOPiqBNU4iWgEsdry/n5aF9El5r7q0pRBMFVIPXhv8oB8MX+kc5mLco4CcB23IwTUXQz0RQvVoXtI0Cfq0I2jaF+IwC/nxTCLynJuN/TQT9TaKA311p7bK8M3AvG4P5G23DU+ItC2BD0Dh/beBjSxMzCB+SUgTiHUl2CZEwyw4hnD80gdJ9Z72FbHdVOM9+yUDtPreF1eyhEl86IgFTnbmwnGQzLmB7JNFryzIk11kn3kaSKnrdq7gwMxIkJMyfFk1g6QM7ClrhGTyeTzhzSLjHDo9PN2KPrjpsheRMFeJZBDy6H51zSFdMIcyykWjjp5mAN6rLuTR9A2N/mOHzZ3ycFHbVJoIus8GsYI+NVFJ1YG4gvI6QrP7Yoe1eQP8SqfXeOyTp5Wam4NwtJFvYwePXhUJhyeVK4WUHJNZhoiIhB2ONeHcLiRsmZgzB6qwU/sLE148OwyWkAYfjK9THhd58JCnLNni8g79J6MlZbsHNPYN47nhjUeF4LyFKhLopxxzJN1pwSMBDff0bAvYYt4d4eEKi96/4fpvH8UXBEUk4Hj8v9OgsBxCOnibxfQfPX81E/D68CM/HU9mio+7yBHEwxO+bf+Dxfuye6nODPyQRlP/2AvbLqwGiE1cE+AWST7GiNeiqgCTZ7I852bpKBsYW6qjVC4lSnp8xqMtyy9n74pAQ/XhdgdqtEyOtc/ggvPTMgXCAJFGnSEpjWu9Vu/TqvXkaksjpyqs2Cug+nkhGbqjrQAZJSRyJIQHHqrLA5ev0wOyFG15Ib40EnSluWbjAqwnx0nm9129TN4k4VBIZmX4Mxn6MBKUdPH6kIgEl8Yjk3Prqheyf/grJZOwK24oOSFzjGYDuPXeFe2b4fld84niUPY6vvCIhGwJOw+2OucsbEs3pbkIkpYXEE5/agzjXOup49EvWEjDQFDzfiO0429I1IOcKSSd3VCSXE+L49+HRAUOtyaedKo1U2jEEmffx89h7/kE0EUln9JeHwl2e8fi97JqCOe/vOAhrwrnKxgVj0i84p6vXren7fgpy194z1zuMNDI7O05dCgNnx54aeYTf9w/4vHEs7IcRlsR35Rik3r1kjrxFcse+vAHFY/h9g1/BTxEQ76n+4Lv61/50UwjyzffUbYzrPmU/FTk2GIhAV5esA4b+EAt2P9g5hU3Aw/Q+nODfVHBLSMzdHm0iqK0urKStCDo91q3JF/xaotYaCWhfliLxmyjgTc/OYMz1bmH364qWoXwagjyneHxnJFzIA1ZFS0BnMrtTOrwj8bSFKzFf3yFpXs+7BL4563DQyZGAvToxlZ67I859dJF0RECCGpw85lxXFSVqFoHQloPxZz4ScOmqEq4PHRzPKpzTtiLodK8iAbvmvCKlgp+PMqHD7CzG93fygwRpjoQMdqu11RKwTQRNNFujdmkMwDgvxpxtsptFcjMbIuGGXc5OlW5C2GU1BtUe4XipeNfovrcYtOVgXHOH5HsIA7ye+0RgblonzurSrQ/6YyERtsrw+k0PqgzZbSaSIN1mDxJkiyGI1BIK25lmFbksljg+RUJSC+UtR3KuzrBY+fi8neP4VK+exwUiF8FyhySfqzUZD3OBczY6Ph5yBwLMHOH3TfXO5bck4F/z0n+XgL0BP/iuZIAfbwrxzRGLtjW8LLgfUcCGgIeKczhD7RfQRgHfWsN/VgR9aw3/thfwPnmw/20vIBudT+97AXnRPLRRwLYcTPe07NlH4Zm8EzDPRPPvBFxlU+lvFUGb1vD/SMCvewHbiqBNImhDwLe9gG+JoF9bwzflYJqKoG0iaLMXsEkE/Y9yMFObaZxOhLemEOp29IQ3Ahq85jzeo4CfiaBvTSHaiqBNOZi3RNDPcjBNRVBEtfERBdR19GjeE+yP1vDWTh22BFTvyYHKrjA8tomgP0vA3mA8+a6IxU8T8LsL2DuztQdsVZokGEXbnD6L8x4iNdALLx+4SKKgJl6GBGMvAYnkPeq9f3ufEt8Kc5x6XvcC0ktdPmU9dSpqyKSAULFVjrk7JODKUT1YbZCEXsXJlEoSks3vzHTmWSt4ULO0fViN7jOc+hQnpFPbDGFVqjoLyrqVeVAUOUTKEs8/mq4FChwSMuMuM8KGd0ioGNoFLMsZErKvI6GWnJ20UUDmTB9IIGG9hvS0Vkmg7NcPeqxUJFPKI0knROpRvzwguaSuyvnjKZ5/FqsZLg02KpJxg3/x98saz78+4OfrHByLXoNDho9feP5bD6/H2TJLiB+pTljZxeNtp0i8JgroT+ZOTufL5QqcnYKEi5ZI4LrYGo5HmBV+tURip+P4AKseb3Dea/FMKIyHZ3CTPRJcXiHhQr/eazhdz1iw4JFsJTlcIDKoVgTwkh/0cp9sgal1FHe8fFHa7cY8+LJrMZ+74fXIBHsHoXhTmT/ikehRWdyBdQ08nzbA8f/cPSUM/xACjr67dIUvj0ywnp2KOfhVSUR8XHdAnpuK2L587BHloePjsi6PstlUPHk9R1skTV4UbRQw7CoJTgCTkrgLXHsRlT43sNjZe87tvJCAposEotth3WRBReIdqigFI54jMfs1gfzOXAd1scLjr4jWIzehD0BLEfGljpGUfhjh8V+9sgCuhlUh60sw3ArJBnV5FNvebEAdREXhPIW6qcRRD9ooYEvA6WQXg0gmewZ16fh2L6ApzPDxNAw1wp2RXPSxQXK5Jp7vGm0iWBzqKOA+5XtEK/sx0DTbM1ud4GMYzhOY50HJ2bsunr//kpcgmo/6eHYVkq2WRjC71XsB1zxeDxNGDBQ1w/FEZWWRfYEkk9djvB7DtI6SKng95+tnVTjBMxTI+jrC1UGdEOOUJxzP49n3wLpmJbGtJZI50Jwt0EWdKLsbjEoyNX0G2iw9MftU6j0y7R1PoOy0M3H4F18RfrpJQYcdXq9wUlVE2naQB/VCHYZ7zfsxAvbwf38IAb99L2C1eWVA2EwqGH8XK7pyJyI4g0givnldV7SwgjFY+92Ec4UXEk6kXQ70bDYo4ChfKiL4AySRsxGYY4troM7xLAGsTiILOoAElPXXBYxniqSZDzKenGZjJNfdFjlvcBV6RHhM9zBjp0nhulTE31XF7YGuE4nz1ikSML9PZHDYocO57Hz1SPd64sHiAiTjKL/i32T2GgAV1Amxtzy+vjupE0EtXEF51zkSMN8xGYJIF5mXR/j+F1+XU3FkHO9jPxfIY4+fT97ZSCqgtkX5+UEE6BdIpPi+DmnPjJFkg7xLIJvdLWpxXR7U9D7Be1bo4vGEmQAUeDyfusa//ImHx28I6DijtUcfg+4ILHgKhTPf3XhSdgZ4/rCLJMs3+Hmn5nYEcm7i9d9LokbNkFPADu4iF0wXNpLwaIzBDE5I1MNxUZJ5dqeQduwu5y5DJORssr2DrkKncIry7lHFO8QQydmUBC4gqR8qjj+Z1E0tZq+6qYWAx18ZPYl4xaor/ZYE/Ose+u8SsM8P/70v4G8SBZR+LgrY7AX8rAjaErBpCtEQ8GtF0LdE0Le+gA0Bv/YFfKsI2iSCvvUF/KwI+pYI2vQF/OdE0KYv4Nco4BsBP/cCvjWFeCsH0+wFbBJB2yjg16YQTSLoQc3Mv5WD0WGAr//HcjDHjWP8D30BP8vBtARs9gLeKrb+j9bwo631kQj6dS/gP/YFfGsK8bUczHIV5S0BtWzrhHKmhGKbCKp2uBkvm+vi9t8gYJ8f//Pf3m9IwO/eCyhI9wBCe2tx/m1YVNTP2BmWbogkHPivklJDPYJvuUgmwUUSwXF5qKNglAuOtzykgycrwdeIWvj6w9XoGj0GS22ik2Cy3+T07HM+eP25Rry16iR0+yBbWEKpc/5p8xDohD9H4OVrlXmmjqQpz3ECgZkahb/bIlEu5/sWQrU7I172AEqXc24LzlBG0sgECfmwkFDgLJTCX9dkc1X2QUD/tpQoJUd8fRamGmOCDBY1xixFgvIqC8TnRqPuq6gggL5eBNzmiYSbIwFdIdFYMMRfBKqL8Q6iHSBh7dPTo5vS3EJQnPB6LOnGo0QhF7BnN4MFj0G9l89bbz6igPrtBXRe3tewYgqOP1Bw4b56ijtgOYfX6zl0L1S7kSdEzsEqmN91HlTcHXiIemOTeXaGhHzM7Q2s0hBfPylkiWYl4yGdxHX5nsnUozejTuwc9SzGDjf3UVds7SD5hEXhqxOnpNctd4bY6GoFMxI5p5vxGj0w0E3Oz+1n/mME7POT0Z+yF1D45ntKFxQTJHN2ZO5tH0skduY3MCT1yOzcNzTyWB+foMf5ntipMwIisd0NZHm5Y+CfDjm53nZrUPK0LOzRqi4fExxLmG3vNTGMkUV697oP3ibG19+fGk+2g/4WZiftQEDNeYGoso8EVYMDs6/PkUTOqw1i6hIeCxgZR4lssmcG8pGro2a7Q4+cciTdnNREmtSv77HnGaZZWHCu64UV8Z/KEhS9JmCUIgFP804G02cdZaPasCT8zl+CdlocCgdfHpLRFcerm4MDc47rIyUrfxfBfCjtCnugRBYJ55scxOG+Yu7IxKkhSaISxMVtxzkKpyXkZnZWoI50/DyvK5+TyXWD55vM6ijh4fggeuT4YKoiku1y0ICclGMOi9NtV7iWEOXkdXw+QI/UE7HNfhSS11Z+wmy3PeLrWeSR23iD5L2+kJzqpBLI0vZPoG39QwFLtqqr7aYhzBT9zjnmYoU/WO78jgQvr5w9IkjW8UJGst9hXzgPr466jtM9yNt1RVyR47/uW/rGe2rEjb6redGfVhFUzrdrIJdELrz+OAeqJmcZUn8pk8DJ7gIVHrEIrhcLhW1ubj0ikunwg4DLQBBaAircvsOBOVqXlD9xMoRTUSJs790TGt5mVxAFCUlj3ZA8nIzkEaMnEnNpXjWSbVYXoJ0ESXYe1OVn/NMYpqYiF+yh2BqVtuYUUn7eJTZ15zlRCRPB51YTzu7zc4sMnMEINP06Yc7WEYH6eh0FtOq9bnonFcixWk8h6O7x/P6r82gJOC3uSLJusQiJZJ86sNgcxILlYyTrZH2QcB4lSLJVR3zQxJ9QCA7bLnMSAQnIdZGMasQjWdPLoiLd3ZJAYmgSzoPjLk+ed07Ev/Yxjtc+2j3aTfGxGwcCB9IY3x9zqgRB1e0U7kC3L3T0EHH9GvblIuh270CvgmhB3OnIjC2fawvn6aUE9jkUmd83bni+AWcBs30k9m2A5D3o7hjoWRKJH16Q7MtijfNsURLGRBdJGExtJGVc4OsPJR6PXiYGZBsq4Tzbuf2WFUEHw/8bAg7Gg29rD/rjBPzmn4HPvoBv5WDW2sj+2Av4ScA2CtiUg2kI2JaDaVrDt4mgDQH5CQTv5WA+9wK2BGwSQd8I2PQFfGsK8bUczPy8rtpyMKp3e1E50w+nj9bwnxVB3xJBbzR+2NXlcPsg4GQvJi0Bv7aGb6OATSLoKSm1vxGwTQT9jAKqVsDxLQG/loNpEkHbcjCfUcC2ImiTCPpGwN4yTN4J+LU1fEvA/3kv4GdF0LemEDcfl/tvUcB/rAjaErCNAtZ7AX+0IijeU6Pen5II+t2R9ddKXAI7T2zOX+/7lzqxcADp6L4gvh+zhO6iOrHw/ETCjapNjx6DO4ckHCiFd6wrVJYet4coAJ2x8kqAJikSJ/TmJvMfKySMl9+XAPxAZ14x3yK5ZLIHe8OMIngUT6C7I5fD6oB3gO8OtiHlWVziZ9YszkvhadHxdngAZ5LOSICiCinL2Akf75CQ+d3xaDZYPyG7bBUucIfPB04Z6xS8/RQJmN1zSoezyQHs2wCJJlCJp2PdTGGl4d9UYA6RfPFl+ICI7a3Cj9CntM/MNcQnJGqwTTmJLqz4CuGrqxGWlM+Szs/mCSB94PUwleeFKmk8xvPrc+JJ201JZ08VSXmqmz4sL+xBDw+xAhalM87L+xue3m51FC+8axzbK55H1zdJAccybI7lw2lIhfMDIBJjIH6PIPFS/X4GO9gbhPXwW6DCnbfByfcG50lXktCNFQ/BH60dxpy5p1FY8DNgA99lQbGbAn2c4wEspdgsgufB4WmZeATC/mFeMMHH53/unhqP/7UpxG8SBfzuf1YZuLoFU1wkcg4JLwLprRYimLPhhTjz3qlH1slNAzmmSCBPPAqkbxoUyH5eMcchy4ocdpsdTPHDFc5+M6bkDtEJVPF24uz9eKQRuxdFIHXTHXMuERLR8/sXUAYpks8IkYi7NLVAJY8T5x6GSKBAHUVg3E4X5q7GSM715FqCKg2RQAOb98hm5W9AzLwTA687xuVqz+nAfBqUxNVN/kKOdyTg7KDumAu7OgpI8f0GLkqRZGZIyXq0W8JiqiO5Omn1wMX3jgPqTU8ERqNR2ZaDsS4d/K+lpfOEm11PIAWLcwFWF0kmhXIPxK2On19ahzkhmxEu8qWsKpyOHgrkdrgeWwI6cXbWyFKQV7j4nRyJq06RnKerjNfnJB2I68lIuKe+t4AeBhfOGfv4edYZXu9Z73wj7mK+8oiJyztQbX/PQH3oCdmjKsCcTo/MoVvBI4cRPm8WdMRBZV5yEqyjEUinjGNwuyJpu76MZCfpEcl9xevTWXduQBdaVbj7DY735+4pYfxde9b/tChgudpuYHrhSOEPJhskW8op4KVsynn7i5TQi15QcK5ah3P14q7Re90qvSWgZF1z0rFmA5jNS7HwhEjy6O2IBHQZLzPv1hd/EVBZSJy/6osVpYPBGOb3nsR5pYfvd51sCPOwjlKlhzVP18FBBn9dTbk2EbR7PlBYLZ5d4hz2nR4p3DsFP3G6BCoe399dLDqgu+6kgIN4r2gYNwTcIul6cySgMhBxHsjXMvHVNLuQ0XAhgNpNkLQTEUnKpkMZIrtCAl+NBw6v7gvIhHq3TnZ45NR+cToE0a7LgHSQVHlERLCfiw4Sj8Pxyf55DpnYmTLPEpFwwghJZ/v155lPHhd6P8YzWPkuklOT1g/aUW0c/4gXifdI4UIH8lCHcHInzD9M7iW9DdgKEg3vfv+5skuKa2UVsiNev2ASZxXB2aYuy9ZBQh8fdk4Jm8xgSVyp8IkgAb1dhltwYagQxqVI2I1zsCCS8LbyRvo6p1y9MyTralMSyJxtfZmnfg8C8v83BBwK/T+mL+B3E3DVu3TbKGDbFKIpB9MQsN0L2PQFbFrD6wv90ZOlg+j8rSLoOpPNj0TQ1ymJbf5QLTjD25fSW0XQr4mgbTmYJgr4thew6QvY7AXUDouX1BLwbS/g14qgdqhu2yhg2xTC5O28jQK2fQEbAjblYIzufet97AVcwvS9ImiTCPpWDqaNAjaJoG/lYD4J2O4FbAj4uRfwPxJB/9oL2EQBm76AeiJvyjYR9I2AX1vDH4p4bRcI5vfW8FXvpRSG7eW5vCwKv60I+tYUoikH0+4FbAj4thfwjYDxZVa9EfBno4BDge/9MeVgvvmeopd7BGzj+UWwlHiLVkPPAFsfM44paZ/S6pzYsFp1kGzjExIpv/A6OPupyjxvhySaDiZHsIurxflQ9IFOXPWIJJTswpMDJOAhKHCqEBOLsR3PQpp3YyTQfoSPtTESbPg83CBSTCSUmHMX6u3rohTblcP8hfYMac9aP8BT6719R+LgeFIVyQX9RRFs6TSh3AumEJPZjLCt75Z0JSwTSFZbfP2TQwJmDnuC62WLwt9MpxYV5WEGvhfoRXDmCaXhhZcgWfRdEgTjsialvQbvJFsc4xaKRPn+pIsL49zAqSx5UTplxRgi6Bkc44sXfh7OCyCdyC5jytTN6Wau9loCBok4S2gyK0Z1y2CN+WbA8PryYgfg3jELr7SWlEY9voLVUfYLjwyLEp8PJ8CcU8iCXEdCJuyBU30ZLHBpEuDS585gCEtlM2dspPZzep+GDFZEWBF/P94ntC8nIbjL5Yr58QUJn62qOXgZ2iLgr9OKDs44oyfrBB9vukX1YwQcCrWs/gwCfvc9xUE0B2kPV2ZzAi73nt3FBojeezLbNgSLjMPFAEihXApb35gWWTy6N5jS44058kV9kHmxe8J0qR4K0LQ4IUkPiWQMLnck4+mokSe/K0B/1hUsz0+DksPJkGCeHA6FbbBjRZ7y0QY5oM8C7NjQyEs7ljCdvZ6Fw3NHnlib6A4SF++Iy0e6RYKtj8vfaP4kEE6TnJxMNwexGpTMPrPwQRblKATzsUdydvtIwLLS7zCdDu/E0UGn5LJMkYj3wZ1A1xrlJBYDABk6+PjUNSoiXZGAkpTsiQObiUa0nd6BmRK/mHubjyWylfcuGP7sUsC91HD88fEEc2V2LtxgfMzJ3fU7IDk7JCB36VSk7yCR1e3xysGC40uSK8cOyPzzyDn6OLFIvHa7oHa4F7FPVVyR6/jG4fi6A85lG8sit066B6UfVRwcYZyQDcxwkj3d8fxsj8vN06hzgunuqZCAiGuPeqOBCbPjs1MA99QrchYMGSR2w/MbQtgjC24zgcWmPp5wjaofI+BQ+L6GYH9aFFDzVzuQBQXnneLOSkpKc4G/m3WlabnrJLRbTeaweqZ1+RZvXVLRNGcQTe74nR/0btXuBVzMNrioeblyRY/r4RSyxYkULLkiAeeP1R3McUaIt9whqTbVQABJWEyJH70yjVgpEi9xBnj8CS7ZaDFnJgT7DAnTRAGvnYMOq7qvH5ykRU50niwg5iIkZKp3gUDKCJIwEgg8qYTzgB902kTQloCGwhnAOh2Cv8v6+kIJXdSJoCMkYHEAiQb5XYWoJ1OO7c+yRi3tLOHx+5Th+2WeTrexCytV7RbOmRNLOoxwvE6iIuHgir9BNynOIWYuzkud+bquLB2rLQEdV5qGNPNsFyAeCpzzII8HHQpLC1aKJxVs89rmVE1YCMl0NyvY4Jhb9KniPL0sRxoXDNCGNItMD+ybiCRcF3i9D2KB8+DFkZkvnpDcbBIvwe4i2dnTfiaU9bkLLMeCVvgVPCravw8jgI5Icd7PJUpHISshmu1p4d8O0tcNC78HAUf/NwQc9Xr//jPwm+wF/JFE0HYv4PPw+iDgWyLoZ1OItyjgW0XQhoBviaDG2EvswXpsfLSG/1oOpiHgW1OIphxMEwXUd6Op1EYBN3oYfEQBm9bwR9rROL1KkVCfreF1gj8nb3sBWwI2ewHbKGA1cS9viaBfm0K0iaCfTSHaKGDTFKIhoCbstpe2KcQbAecSGbYENDoMhLco4H8kgv5FwLe9gE1F0IaABf4gcm1TiLe+gE05mHYvYF0O5q0pxDFi6vtewLJM5x9RwM+mEG99AVsC0v2Db8vBvCWCtuVgfrw1PN5Tw/6f0hpe/OYoYCRya8jWx3XhyyNDoGSS3MG30oz5q1LNkVjWBDL/aHNsMfRyOhxVT5wqOgbnd9yCUqVr38EePhhjwkLlqbM275CGbInEWcg5hVjMYTkYOUUwWyoXGqRsBPh/vC8Ox1eP+m41g3ihMObLsKd0P30skHx2xLHI2TwoRJUMMKN1FC3aWnSvSDgVRe4Sp37f8+jpIeDxo9MMp7puKVHbW6cQV+WM821N0qjP5QTJVAbElzKa09yry71IlsWC3nMX0uvwkkHGJknBZsZSo+bDXEOw3rlFUJnDBxUlIYVAHs85r1oxiXJd8MGbTOoonUt6dCYfCZLvGhfea1Fq9Cnzc7BNCUlaabxAB9tqBcAyk3m7vR/SjuPFENx54PwJOyIhF7IDwSDF6z+Q+j2qG50NrEyrIN7aGiS0PJZbYOFzWbDreivRZbVJITR6SM4zHATaE0YSuCe/wPMvqwddzC9IRC4tGDt1+xfq5t4AooEWE0/Be4guzLkCYX5aMm81nX3919XvvKd44V8rV/9/mgi6dNM5TK/lq3CU08ujxorNIenM6n1ByuJCrvJkA/C89YidPudIpt0yhtSORsym94NAVH8xA/XinAq05PVBfNHVgEo6X7RRQBpu+qCEbM+cmz7JicqfSqCmWtVZIoZHpE3HBZrcOpzNGfj8uDoOYDrfT4jL9SYScVY3AtZysiNArsaDaPvBFOYh6xB3J9sXyuUTvAdHvbJwD1EotAQUQxUJqO1qovbGFMTJgGcwOho9ws516/V9f8jZ0eL0wFX1BP8mxzzP3HmYVGR09FegDIM9B+t+JyHHKFvDvJN2C3eenIFwgzUukRWlV7jjNf8gue2KUF8bAnZy6pH9bZGDItK6gimfh1TZO0NQzM6Q2QtL65H1wFiDUvo3zl7d6p5oN+4AttGbcPZzeAMi0nMGIammLNDvNtBXEU3AmveuBRiVgMv7bUzxB+nFEXu+cXhqD04yGOzKiCdyG57OciQ6la8q3tPL04UYdvcAyjUeFJDER4mwKPPATLxj4RwV88daw+M9NRb+lCjgd1cEfXDZFSSDXxAvfgb4uxzE+Dsfr+rsjTXx6DBTU0iescz5syP+jdhb24PVRB4Se9BF8nSnwRAsUtZluALG06YiKPimygVGeUdC3vZ3mBVDtfDG/SmlZsyJEOCyg3mlfkeyBdwSwsNySoLJqM7OGOM8s7xGehFMN0jAM40ZRGWB5PJL/Bub6ywHu3ejnLcF0aKLYm1BUHYF5jL+6VEtWnVB93EF5T/6SEBcG3nAPKaSIB85Gl1lLySgvRE4Oz/jPBpJqovzLK5VfW2E8648RQJGCq9x/rlLLXqT4wLcknQZbE5Aaa9Y1vewKzPvOXhc6GlMZZzX8RL4pZXzlDnMBZ/FXeaOcx/vGe9+hHA3FjjQy1eOBC0S8Ewkskf9fkLhpXLA9pzFMUt8htTXywTs/OEwT+s5Fxpe1xdwnbrZ0K53q4hGwzWkY73uOCM5D1oK5wHO2ze1CDZuEdLFXuyAH5k2Y+4V5/VJxR5I8r3BgsFKtmh5Cgm4Fq+zoKizbX5HAv41af13CTgecN/WcvfHCfjNy9UmCtgkgrYEbPYCNlHAloBNRdAmCvi2F7CJAmo7HUkU6+f1ezkYesw39kO9zj/2AjZRwCYRtI0CfvYF/FoO5m0vYBsFbFrDfxKwjQK+JYKWxubxt0TQpiJo2SvupI0CNgT8x3Iwb3sB3xJB29bwTVOIL1HAr30B26YQn3sB3/sCPvrwXg5myyw8fxMF7K8gtw+Ok7OWgP/YFKIpB2MsxVz4W1/AZi9gEwV8SwStJvXrGwJ+RgHbvYD/WA7mv1ARdDwYDP+URNDJN99T8byoYLkvKxIs4uxBn7kTALOyAwsmxlGgpnDNwEWSsaA8qkC3bj+EVecAReAelYqG/FmAMMmygnXDU0U7I3MMwUHcIlFCuaRV735GUnExC552CLSPty+4h8znvNkJSTYWpRdEh8WaBPIlzKnnXroQ80LBAukyxamio23AnlGcOq5X6tGRMMflmrbZFp5WDoF6x6MG9uM+Y75j7Cuadw8pMKQZ10YBZfBKfL21IQyCYYVLg0kGjiPi1HUmmkWTwVWDOL/smT/tRDktTbZGQl4SnJq9VUKlforPry9eEbA57VF3Ek0hFdKI+c9y5lE2UE7g3uMdknY2pDSd8sOWgP5tm2hoWlmDpaoDHj8KKX1yvgqrWQeJq3WTC7ULvwu2P6+4oL+tgAYT14eYzW5oYr/iaah2FhCNn9uCCV0i0XAxsyE4e3Hhz0W83sbAP0AK9o34pDe50MPZDyBar69coCKW6dV2cKq+STvmFSS40GR/PEMqRjnHhkn4c1HA8YDn/pRyMN/dFKLk+wtYbAuB2P19INHFwxLB7Yi4HDTrkkDVMk/ASQqJ8++h5NHs9vDAn3AKMv9cheRmzG6g88qjsE2Kz18mgwvIa5lwgb4a4Tp2NQtBOj0PzOGqTCK7Qb2c25gVZ/vVJCH6Il3CQig0zkt6c55EwW0FhnxWGBvZVyBn41TBbLHeEcczOheiFqsTSENTw+X1zO1RmIUSLHdeWTiTG55vkP9FwH5HvZAO6Z5hPndxeddL5g9y28ohyNsXYcy+zCUycw9nWHacevm4WSfUuiIBF87lwDlbUdKoFZoLyFYZLu+0JK3IvDSf4Be+TLybNaKk6O23OIbnmLP5uEMJN54AQB0FhPGUlfTemS5BVDt4/kLVPWL6hzmsdJMn7uuMy2sD50hYLVyF87MRXm9LsBgSO16QYEpflK7KFRL0OBgwe1+sgR6f7AKZpuHy+TJSerRIXxXMy+m28K/33YP250sPXNHyiS8zqyTBvHDAThPkwEkaeYTr3rpgzfwTrjpWafhjBBwPxt+2YeFPI+DhYUxAu7OoCHb7SKKJfx7id2wEBdMRF7QqVR7c0QG/8yRAxvNseYYY1CGBdIGE6PJ7nC3Gmznn7zaqRYGbTGE5VWwWHGUxp6fw9YDpJbeZH69KnAdH6ylEc18nXuaARfliOQJX7+LverDbUVp2CgEiTnBYS0DV4EoIJkzkgtUA71lyw3soGvZNzn+qkkX7IzUGdtgIhc2kIsF5rSZgXFc49fybRFby+gCrbo7EtQNS0cfK7cD0MOwQNypKSjki7gGnP4/zBvqsNl5NQAtvMn9pHxLay3sy4Bu7BZxzSaBifl+Dfe4qSN7ttqS+6g3Bc7ig8Ifm60HH5L6D2Kv3Anb5pUCfawkgOMVIwN6rn9NYLHgIoavhPPXEeSkZCgkE3nLJmJIRnMelkQXRlWbMm5Iezkv0EiAxS4+xi3K7kNgbLSAZUI0ET2ACDY5hBSsrXnCelu+BKithBXE3jwqfW5Q8FUw+hGUf3x/MpgXQW9brw3KbOkXQZd7XDQu/BwEn/zcEnOC99V3/uvrTBPzuwsBXpTd+3wv4WQ7mrTV8sxewTQT92hfwa2v4fqQVH+VgmijgZzmYloBvewGbphDNXsC3iqBf9wI2BPxfEkGbcjCXw1olRrHaSu1ewKu0erxXBL32wfzoC5h650m7F1DfUHz82RSirQjaJIK+NYVo9gI2TSHaiqCfUcCWgJ+JoP+8F7DpC/h1L+A/NoVoE0E/m0Ko1UwU5FzH423qHsMtAT8TQd+igEXl6h+JoE05mIaARlg9KvnVO58/EkEbAm4O600bBdTLoVf9GAEnfH/4r9vsfxMCTr/5nlILcQIJf+uTgFZPSRHWAQVn/uyRIFPTsCaJAc5tX+Dyc69faEC3Ciz1aVSwTr8KqTmUGIRkWxH/xGUejd3QBmc5vHBsSjYl5deJCCGf70gwskyLeknJA75jzfmRimRiVRSDw50qwkaFmdN15e8gPRlImEfMVZTPHBOywUJnzASc6sx9/wrLu3ctmJHqJfUmyhW8qTNjeKRKoKVa9wGcBjOO9QA0yi2vC1w/amcW3M8r74OA5gXHD6Kp0ejUf+DU231x7DIWBPqykID2Y7onbB13KdWWyguWh2eGJFsNcerORwfw55eC8yYn7UIn6nSLrx89cerfRwlNuvMUwKv7CD436/L/kXcu3Yoqy9r+QTYEBZUmSGYKKkpAcuuBKJdERUVBf/2Xau1dnrnW2asza5+q8XVqDIc1vUBGZjy+EfES/3wXIK1HEfN1cyzzz1d0EG2biiM1ahWSugcZkqg/RDQebTiyLicL2E8HPRTERoPxOR1MwJGyG6KbSBTxdbGZwXXp7RE90TXGx8fsCYCnCfKesz6JqM2msLN7CvXL25KnKm2wBh/IndHG59fH2h4KiHrHk+DZ68nXX1e/M6akb0tXfzUCfndMmfHVASynBAWPi1xj4bifgr10HeRlJ6zhgz+i4AzOFgtGR5Rjgh2ACC94+nQ5xiYa9C4JpOl8QqH2mIVD3QghSFJAbwQ07jwWqJSdqF1cuxyjXWeALRtnBItmC2gSk4xnrQZfc/0VpDjZhUuIieswL+nlfE1FyOOP13vBGZd5gzfmc2STdw0EOlgeMT4Ec52nb24lwGJxatBlfY9gfiR79lYBpZUUgHdeAvJPKK9x6c05Ag50no5a01bG2to8gxOfnhUwPZ2nh7355tlLd2LuttQVrGzsPsRaHQu+GeUpvsYRj1UILMGPnuNcyNi2AJIGM39fqQouTYwhIKhi9vgYAo7XaAYQP/j7LbcLjOzxpAeb1keCdxnxZLRSegE4aE2Rd/bEFNfKaAFhtNwyes+HGnYptSAyiqkQrAY6f3EslrBbWU8v1L4p483MdiE8O1fmG7u6w8lzUq+7KBkK/PFT4elbU6B9tKKepsUiSmI7B3vuNgKEY9B+YUyNxO/qr/3VCPjdk6unRcvPIXyrGB0cLhGGvZVD0Dol9RqX78P7u7eB3QVbQtDPPQufVHHNEYNKyGUTscY1uBIYapkgKvVHOe45kg5RuUuEdy+gXPXvsL6iFPmjUBKx4rQmRPOpw/z7YyrizTq6Qjqe8Ndni5rHcE/k55A8SgUf+xwBaynnSHlCU0R73gPjWZEL4GR+QINNO23wcshE8MSZIthiMBPxWliqED8R0NtdOQIepHoGcZ3HyIuFg4JNod8DY+L1kH0aGhGOLG0Gm8uyoH6DIxE7F46AdnrYCf4iH4n4IJotbJVTn/EFque4r6gj2Kw8C/nU2neY9ns5xPqiFIJixh9jDQhs/YQj4PK28LCymvI1ftn2kHMtoxzvuqoCuqg54l6ycYeHo70JoTksWTBGMxPfdX6ObXz1iOjMC028enqhgj4pEA12/QYd1T2P6UliC55yP8iYjno+R8gb35MEpU6xdI4RvyV3xqgSSjKeBAMTnL2Z8/sRDnNcdL0duDXLaOCERvpbIuC/Q+S/i4DKSBH/FBVQ/WZr+LcK+CwEffcCvsbBfJ0I+rUQ9DUOZiGllfnRC2gMnNKbrk5a9WkK8RUBX4WgXxHweCImMldHjpxfJ4IKq0z8LAR9mUJ8joN59gLutRqjhX7iiPUfVEAs69W7EJQpNvo0hai0+VyYG9q0+w++gG9r+K+9gD9NIb4i4IcK+PIFnB/vd+2NgK9C0A9TiI+JoD9VwI9xMG9TiJ/jYF7W8G9fwK8I2ISjg33xTvDDFML37YldV8qSmVpuWFPs2hxx+65FzWCBlV+GgMpYHP0pE0G/W7FYxJBCQE0dxVu+ZsjtsOjDzt9NaVjLnUWkvD8E/7q98aMu72l4JOsTSLJRSemtt/QwjxMJ4vImskAaQUeKh3WHoKnH7K0CjhbmFpxd0FEvX9wULFx4uhi2rBY8Ipw03B1dC7yGiNTXlAwTVpQpP6pWE+q7BanxrdgPIVYGPF1m6VjDe3FRgaeMJohS08rxpB1uIY39GfO70UbBfsAR0F4NZ0Kw6DoTi9f7CHawHCG6nvUqHFfLDGB+KhE9PnYi7i7DPdAB04Roceg0kosbflRG/GwKEqRVJC2SE9jFaU8p02MFq+IuhC26tzTITxyhFr7kQu2kGk1OWdPhfbBeg70TOQJS36lJcw0uYPekgtHZpO/xdL5fw051O+rX0kMjKpkkcJ6FOotKo8/T6RMP1Ty7z2hs7dWIDKvZEJJ9qVAajo4WRhk7wnFx7ijHBy0iowStYO8cMUrI4u6RBw6eE0MXMxROol2N804ikJ/7Kosf2UXBdp65cCHSkHlz3bbIr4up4eAff6r8TVTA7+5Zr+W7D9gIbYGe2rOIL9A7g6+gTKAPZOS4a1cypL3DltKmDSM8r0cT8NGJp0OeNk7RdioHsMlzwoI8ChrcKdoK4mGSMe86mVuozXIVPK24CLZQCBFOz/6C3/Ndg1z1wdPZw2PVAJ5P94LvPRFyIko9oHcvR/64RyMsz8CA4DY7CLZ9EzGOjZRA9JgwwR828wrPVgO+ZtPHHjlDvIhQ611jmKn7PQPXN0RUl90S/HvDv081FHIcwSCGRTHma9xsXZ7e4esWNkTPkF9nfoon514K+MZh0tbzIMJdvlKBP3XkMXYSRPyI5hXsTtmW+of5ApCVZwLstowjZqM8OnzeFD8QEOarUYq7vXSDICcFT2dPSwvxI6MH/p4jMp2HxxT7+qoP2/u8QMEhkRR8CZwW/OnxiPxZWsvY74cDgLO5FKi9DipcJ/EaXDIOmK8ONznfIzYTAE+WBW+TTDxs6xzhd9f0Kvgjzalwn85ViPLTRvBUeZEip8nXfA9MWsGx+/qvm7KrjOXBn1IIOvrmmNJKg3Hkqm7Mx+a2wbnmLAFwdKFB4W4w3k/EPvjE4vdwpoWAB2Y+gbTKJOrethwxXiqg5ZsV8zdRauJbMNFhYx4rGmSc4PG0t7gDMsWD4IVlAlhiGwdsZZyhQM89wJntpxwJx4EQ7I7nCEsSCQHGR34uBPeMI1FqteAl/Fjyl1OxwcfgnvBz886RaN9REbvXLgB7UHMEnKrziO/STwSsXVXwoccRUOhHA9gpfb4H8HRMwdpw9gMBXVE6NdhcYgHiR3hGlJOjh5OOZ1jeSq5p0HlNhFf7wgd/cOkzV6GVgpnV7TgC9gJEd9eoxtF4bAFfoVcUoG0d8dfvHm8VELKB0uDJ+nQGd1L1qGuaFw/f3ZUNvuHvqD92e4BptD8AdTcXfm5MZA+r2x1/v/mBn+tlFmPMZqMWNsPBmb0RUCkWz0nfLUfsSIwqTNbxBIKFwxHWWiYcwVlcwNM/EHnK7gyYnbYX8OzViXk5iU0sk5nJ96y4FoKK//s7IuDP4+2/ioCyMJn8Mdbw02/eBt6+gK9C0Jcv4EsFfFnD/wdTiK8qYO3frB8IGNT58V0I+p4I+nMczEcv4NsX8Is1/FsF/NtC0L+fCPoyhXCm4cM+SYaJ5pFfwjTTmfyJgC8V8G0KsYlZ/UbAa7HC6EMF/NtC0A8V8GUK8VYBv1rD/y++gE9TiJcK+NUX8IWA2dgufoyDqctn7yPern8g4HV1vH36Ar5MIT4QcORk57cvoImUe/NGwJcv4Ech6AcCvgpB3whYHo30bQrxKgT9pSqgLCjC+E/xBfzudJWHyQJozRYsthlWyLEfbqGm0pzFfdcFUjK6hqwfTJivOapCluoxhsNqcaL0It0arF2vHiRrSxNC6LkiQVkP+NE4QUL4QkDYnwg4p6onBKthrhB9dO0DPUoDGkjCpcJmK+hwG2D+9wPHwaQcSSsoBh1myaSWOmwGjwuk98alNPe2FsaRAXAxbYwiV8mAyNXEhExfceQTZdUjUSZl4LaGgQK3yk0cB/2Wv5/JEak3a2XyQsBw0ZyoP/BymViyDU+EmqNoSUpM6vBSgN2HvuArnEYJ7FUHsmnCj87p8Qr4vA4J3LpcEehe4wg1Py5FqPTRHCXmLOtIuGl1OIwpR0BRRxU5nDMPDvdhLfiHVZeT5xRsKErWR8H2ThXStZIMp9F2ISTXQKuJfGiW0AzqNQpRrwAy3dIYLtqAsFgb1wqePCwErJn3KT23D5PI0wtHxkZZCOF2Ry3iiCiGpi7XNNpM8opkK6OCPVsYLNQf/Hr1J4YIhTHTaTiOC/yrEJDH1OBPsYb/9l7Ah7JKYGkdU0aVsyXizSmhANKYp2u2c6qx7gcRbMXjUfBRfyTiLlrvIXSEFgXLtRKhS39KYdfbA6OaWncY94oVeEyqmVdeYkAbM8awW4ctcjZoKOLdcT8GZ6bdODj1C+DpZjHmd3rfCd6pDnJM0pP2LLKqGRWYUeP+YIvB0ZxacOLlscbH40kFOltekZ+Violnsh6Ai5w9BZNO4I2ARlFxBNysOAIG9moG6Ujhe4AgHRpc9a8RrC47jkjSYF/jIBmbEI7ZkXk7LTJxK/o5rK+3lronjk54vnFKCCaCSH0yNhr8GgfjjpdHIaCDJUbats4hSqMdon094AgWc6R1fVYxJwo4oiHdzACK5MqCwyVt+PXqlWA/2oz6mzC28AbvStiF8Unwap+n82Kl83T+Pm45Eo82gA9LqwbbG0XUX0unCp/duIHN4s6YPz9fFRyexDOEbTdFcZSvGjxcnhg4E02mQc2vPB5QUoCvunvm9/AmRYmw0sGrXYHZejj4ZQjIY0r6Z2v43wQBv3sczOoMFrjPeUa+vc488mjnJ9hsKr6GVrOth3kquIatJOYsyKo53+5L3+drdC9R6F/GFg5XOxmsTr1SuqS3CgtrVYfgtrgI1CUcASU1EcBsxbsQuCOlw3ebZeBIdS14vYNk4eMlmEFoqAWlgzTtsPCYKuAeN1fmqySzcKyfPPAdZgge1sMU+4dTH5xM5jFORzMPG9DjMdhresgxjqmHWbfUIK6ehaDWvo8RHW7DZ8NDg3wJj8U3Aq68mP//g6NgfCSOB5tHI/BzQ+Br0h5fNNgeAoHntaNbjWl3HYCnzlVE561R4cHGR5BeTrngPYabCF/xWgK6RZLgrx5JhZ1zj8LW3/QpDOu1jL3MpeBJiCOg1d5MLHTOHWx0OCDv2vBzbjd46BDNjiKlQ/ls4v3oLIF9vcoC5fzIP5+oh7AdqiLzCmstor3+kCFVxjymNtPEwoe4n4En0iOins6RVchcDdL5RKQeMdIKN6vZGqh9e6CAko2C1d3uDrvDSBD8mX6Rf0sE/Pdz/10EHAhj6U+xhle/eRzMuxD0qQJ+FIJ+9AJ+RcCXCvhhDf/yBfyYCHqTvfrTF/CFgKfDevHDFOKnCvgxDuatAr56AV+FoC8E/DCFeBWCfiDg50TQL72AL1/AveXeP1XANwK+VMBXIegLAU21E/BbBXwh4Ech6Ecv4E8E/OgF/A8q4E9fwLcK+NUX8KcK+O4F/CgE/ekL+O4FfE0E/egF3D+K/N0L+FYBf/oCvlTAD1OIIhasH72Ar3Ewr0LQtwr40xr+l46D4TGlKH8KAn63KQTPNFtwys5FEZ4dckKX0hhYqQNLlszTyCXnR+G+sxBNeru7SARXekA+ETvmtVOONO6h9wB7NzJovNx5DTlqxRWc+2BBY4XeK2w9HJ4upX0sxLX3EIlvL04QpLcpjaPzOsf2KUthPzVMGh3LR0cWlnDlCDheskTZ8/SMdrYDl4mfIqo3WUPWgXqFY/FYoKjyoCPSaFPAZXadCdTkhxYpvEkG8eBkIFrVnYkP09ABBo+lkPSUu0XGQ5pBMC3vlIbwqMmZ0RtUqAAh0VaCSFabJQPPcAkK9wuMiYTVC5z8jSh4Cy/XSF3x1z9fav59GJ5qxDzlLhxmikPDzJzmZOGxLZynJUdAfBqYZOmqD2At7lgQ4NIkA5U+oDiOCQs7168JYZ0Dx+vCRXFulxz5zGYP2XDiCfFsyTQStUcJrjvXEuJNfOY4UaYJf9wnNGQtrUmzbGZwxA7//N5FFElv2wpwoVNfSCJDt4hQKVO47Ns1DfWAI589zT2oDrs5Cu1ZKf4yBByIovynmEJ8+0TQc1yCtTlUzJ9OdhUWo9kIfHH4VH69SY2X4ngAm/uEI9pwlwIuzwzDLRPHQhDZNsba5oEA2mvKkWab5Lg1Tz3wzLRjFDYcAVeB/4Dt2nkwR/Uijij2+gpBAg/qiAtUYd0bL0AT9IngW5c6wqeSp8sOkfjfb/Nzjdn1eoQwYQ1Pj41Rh7N4sIV4nw2oH8brCLMzTz/DGDgC7vQG0PJ2imHdPRFwvuUImA/JEYJF/mDemUUevlv7CHCxHTPv6ksKhnTWQWzPOuTN7iMF3wb8/5u1+GD2an+2sJD3MSRhqKE4Lccp1lDSA7rU7sxfbi2M2mpgQFTRveAJIKcYzcYOeHFRCdAnqwi7fm8OO1caI58Uuxw169sMgr56ZH4T8Bjpy4IG19HuzjyH8HTTu7otuLkjCZSQXo41LbYBtLzkCOvy9FPorWewvc8a5olpm5NCJxZ4Ts1jLL+qEYkCnafT6KrRKL1JGnYmiQab+fSKPJkqKZqZ1x3sho2EYGdI3S9DwIE4lP8UX8DvNoWI0UkHh39BGh80zSQzsiCwjSQFBeSRYbKxeykkUboX6MzaYCyE8wvYK5AEJ7KtCBOcjGE6TAbIB6sV+ba7xOC2qwfzVw5HQDybDZ4+fQqiBsk0Mtzzfdt1ZYEfgkmkYBHNWvCOXs1hrd9v8KX/2EJkBzxmWK+1cOZe75DomY2C2/Rk4rMU8HMGiVfBD3Ao43q498HX7B61g3Fmkpo9EfDVC7i/cgS8LOIH7IKQI9SuxxFRimd9WAXz3tPrsq/hzWje8mhcTijtDTgC79zLFGwy6CGvhbYjc/3hQBxmKg2G1zlPx64kAm8gHjlSlTsTYyatoKI+X8N3aPiaF+PrDwRc2qpI1FnJEXHzeJpq+PwxGs0cgDC9Us+TckwuCd9gtqtaQR5/0OFksJzDZXBRWTzPmw4XxmEM0Bv1KJ3NbI3HnGFAwxNrSpl94ef8eqdAcLYa5IntVsEk6SfgjtFE8BLrluJGTHjecC5HLChv64Z/38kCbpD1acDi7deY+j0Q8N/n0n8XAYeD0T9bw/8mCDj9ZgT8WQj6RsBLgEb/yRr+ZQrxYQ1vi1n7oxA0Xz2qaVZr5x/jYF69gMuc3j9VQKu53H6Mg/lZCPphCvFSAV+9gG8V8GUN/9EL+CoE/bSGZ+j2VgE/EPBkBh376AX8GAfzsxfQQBGqP1TADwT8sIb/qgL+RMCPXsC/qoDPXsDXRNBXL+BHIejPiaAfKuDHOJiv1vAfvoA/x8H8BwR89QK+fAHfKuAHAr5UwJ8I+GtVwKfVwj8i4G/SC/jd6apflDHYsRex+Lw1IoJuPDE8juuAJbW1T0lhZVeoVGKyaNRnPD16dCYcjlh69gEVMtmezyuw+xeOKMv90CLtVZ9D4Km2EEpOUePIWPX50dLnyFZMKo+UOjKBCYWJQs6RJimkywOay9Wm0WGITbJeRQsoBdURwuljk+JVmJ3huJ8ygYYBR7il083gtqj5/58apUZmLpPhchY48lmN/lT11B8I6LUjzcTxfnKEsx+4QrRVy4iorZqD/djKzC9k8Vl4Cibs4RaiSNn6QNLjsoZw6M2FGG/2HonnzRTyYTthAXOdjhjTyxDK+34hRG7t5kSj2gXOtOXXb1+5CtnhTIRa9WbUj8+zlCwYXgI7lBILOg+l5NDDFjRqu2TxXZopZHJOD5Cfmogj4JXVBCM8gcs0Slicijgi85tsQ2knFCVXj6cy423eQHXRl4ynoyL/e09LoQ72vhBrLb/+YV+bw62npSjxApaSji8G/nlzDyWjxK2IK9f8YJ0t1kL4KEX4ZQg4HAqj/18LQU/u/QJLtzqzYDPhB8Q0aPk9NyuJ0pHUizA9Hnl6dNRGKOht+imG/cSD0wHrKG5vXYWd27AFP6qf83uK1MTEGTcQFwVfQ1sUe+ghnEtIlHIg2E2QeLh3Eiyo2mhI3YuzV3DZX0RgDY/89Zx6ruCzcnZgJ2w5Ah3kVY2rWd8Ej804Mg7FTY1DcTSCZOQqLFgd2ppY63YNR8/eM/sx7VnIWxQJEA/tBZuuDBlZok6eKt8EecFi1LwRcBoMdRYN1FOOY1+aQ9OYEvWzjL9+tvOHYNq7AQUrmHQ4VhcFhNaVsMg+bE08TyWAxuuPkTcSthoajOItJDurEfz1LDGxVzwebwR076mtkVG5L8GXfJ0l91Dt8MZ3j+BneUvpJmw8nCP++c87QxbobnQD/LhNMGTg9wWqzm2LgH2tISZCzbyt3WKy75U78M6lyPyrnEek3l0LoGN9jhJ9qHkkn58zjnwmpnG6MiPcD8ZbcIkhCP4l6aVoZU054ifTMXXCbWz+MgQc8uTvTykE/e5xMINBLwfP0pGQbP2uIwNpsQN6OGksnpw50uX3+RGCO+PI0bZKg/3ZQQXHC2XqmEbfxOLxoYDJNhPqJyeoSX20MWxCW0Y+OmU5NqqDBKtLORXiaZTJJJykBsAE+igwxaTCoswMOEr0xnzB4zEyCGYjiMDmCLodq4CDx20JwXIfUW98XVT4cdVHQEn7YIGn1wre9Qc1UDvkiIX4gULO+ImAWckRsD/gCMhp0ITUVxTk53CtcLtc90G/tn1ka77tkXQWGDyGE40lA35kkRJzBAx6jY6iZZ6nBKQH//59UaXeZJkoeDPnCJzIeiN4uqg2xELLDdy6OaZJ0PDr4c4XiCNg2mdQ5PzzdGq7gKyn96nrLTuRDNa3K3iPSkDBLASRbLtDC06/1VjoXVcY2wR5cFtNeQwGLX898xou4DRupyzRWabh4+4CcEaXVvB3W6XG0p7vCecN65g/eKiYbPu3DkC58+9zm6opGclLHWrZVGmkSZ1GVhKKIac2QqF05sj8OyLgv2Pov4uAkiT/Mdbw391m/3MczN9PBH2NgynO7vyvvYB0KFTTLXpOpHwWgr5VQE2Kbp++gD+t4b8Wgs4nxzG8J4JWYjf/0QvYP4eifVLu6Wcv4IcK6KfH249C0GSnax/jYN6FoD9VwDcCvlTA1ziYNwK+CkHP1tz4MQ7mpwr4UQj6YQrx6gUsGnPxOQ6mWpzdz4mgH6YQt4ge/1Mh6HBrVn8xhfiqAn74Ar5VwP99HExv3o7/0gv4Ggfz0QuYb5fWJwK+xsH80omgPKYmwp9iCvHdxdWJvOgB2OOtkIARKmRoiifIx2jDIhHPaqJvhDHcDkuLI8MAKwTZ3QbY0lOYJ250hczWtwpc7+qw0BweLTIfDQtI8M2jbwTUb4cQfO26RuF2O6jJtbwkcJ5nKxoF6yIi3srS4XItfRpuFwSI2MMMqoEaCLFyvmIcrkUV8kw40yDZ6im5ZtEGqkNBhfBgMUxihSPWRR4alO7byiIDeZnDNhlzBMyd3MLnzXIELKwjIe4PBCCuGOYQC4++4NsaR7yMJ8dQ50JKo/o+TIndVzug7nXFQlk7RGShYQ8KN9ZQfAsoEH3PEbU+72yOgD5rSHzr+nBu/B2N5Y4jbB2JBmTnekZpuQ+BSA+cQRGNeoIvqFVOADcMmnUPaCIYRkXM2JOBjcwtjc8jTyTuYzWD06jJUDKoSEXivVhBgwcRiiDeNhhuygSuag0sigaBRoJBzRE9Hyc02k1Di/TASuFyW+ToaUnFkXdsNlAu/EiIwhR1BPfmUzjkHqVRbvvpL0NA6dkN+Icg4HefU4UyeoA+CzoaRJQjRHChCdRx22MB61SNDHLBg0OxVvk9lHg6OS2MEvY7vm8mh9QFfAuOCzhL85rS07ZX4YlgzIGhYx/RGz15qFEMAnnNeHp7lzci7rltDsUwHSFb9qUKC9KiAnSzZjRUBpsIn2giA1/ePcFbympNyPRxgO2ZjZB7xFsP75TShYAfACgc37WUlOVxC815vWdONbppqDY5Aq750v+BgIfTIQdXVDUhjpKxjJNJHIPabA0h6uhCxtnejuCcynzNs6Rn4m51A5guLYnBbba18MNKxrD1BguahHsVyFFRC6ikQqPJcbDqUJ4XHPkOPP2k0/GywsVoM4P8NuUIWLttR+S2N4IdCwwWzQStw3tgU7jK0yHySX5t8OqxSeDiJypK1is1J7vHs5hb0nWUzESeXgbqQoXAD2/UxxVPp49ZOQBnep0IVOoci/S1+xB2x7nFom46tch4rMvgzSpDCAfHeY09Ux8CfeQjwSPjHSDR3VGwR7Ii2MQdfx1d8Y0xJYvjP0UF/O5eQMnoTSCZXmc0OrhTIG1/zNeIG3FEGBVdRKKScKTA9IaCVl+bWHFKAOe05TEyV1t+LtGzAvrkxGNu7E094pUhAVcuFOpBr81xZo5lMLITQXEbdhU552IKoZxyxLHTi4JpdvGgCs4iJ59pbpFGtA1opvxciDau7eHVepyDP7zliGJ5KWJBzfjzzBsK/ro6dVhJV3zNejwmwBOdnFwGTwS8PnsBx9u+iYxol0DiBhxpg2id4/IRquA+ERCauy2TvXzbQJL4/PuKbdcQcccR0NeHBCXKDhSSLcoRJF2gMhoMFAtnZ2cCXqHfqecvu5o4nXSA7G4bNGqdZwODr/vgBE9jlog6mHRG5kOhFH1qX5ZORUbX5RTOFEsCVfuFR6xcUqFBa0Tj7fZm4pixLZwODhbiwFJNEm1Dn587Febnfmdr+LRUQ8jlZ6HuydxWOJuEDjQzS0TBhWQ16cUbDQ53h3+f6bRVyNS9WHA50CmLKdIUUjRGBSct5XtYYNjdb4mA0v8NAsojafynFIJ+96+rbORon72AX1XAlynESwVc5E0hTutW2n0iID/DLp/jYBYz+f6XcTB/bwrxUgFfCFgomwVasAtHvr9FwHyncoSbqo/6jYCZqXNEeyHgaxzMCwG/FoJ+IOBLBfz7iaAf42BeCPjVGv6nL+Dfm0J8VQFvlrH5CwJ+WMO/TCE+xsG8CkHf1vBfVMAPa/i3CvjqBfxpCvG2hn8h4MsU4o2A4/pa2bmo2H8xhTAddvQ+TCF+rQooj8aDP8UU4rt9AaURtaDaDnIahn4UkbjpxvyoqDIaIZ8jDOFYCPUtexaGjocmGWHlAhnacCRyS9qRzWE8AsglH8XHidSQwXY4AFtZcmTJD9Mar333Bk6kOyhRfY6UaMk4Yhorh8UuPCJyeGAbysM0YUlA+evPZUWGXNlsUPy43FLcI6YLzDt3yM9lmpJ4HPH3L8WQxWItKKQ1+FFd23zl+YU+sMiuNHLYYZkjYLTtLOwRbQ6n+WbLoksqamR4Fvjzw3ZKk1t8ABK3VgdM9DMhTpFhkShGYwjTHGg4XBiYjDKP8edrnYWt5eVET+oN3LZ9DyVTkSNdudnP4HiOcyHsBcTk368JocmiGfMOtcGP6kPVQpb0NCFZ9jjitioe8nRf9jjyebVGYneL4FSHOY1mni8S/zRfQY2DAiXHR5CTrAERbo6fothcrmV8DlYI2Cb0hHDnzxSiqXgCx0u9Q7FVHWsizOQL1PtHScP2OjCJvo4Ufj3DVIiFGvPnF6cFHORLwKK9OIx+GQLKo8lk8Icg4HdPL6xvexn0XjlgQank/B4hdITcpVMU3+9qR67DSQbljepCbHqQk7jfXoGtugUNjyOs4bmdbSDD5RV5JN2J+LJWY8jWB75mJxOOgN6KhXDdh2Pq6PeehaersINSZRPBFoW6wgdPv4Hmn+dCfF9ZHW5XmQXsnPH39wiIPAaWKhyHkSrQjd7vsJjfzuCYORISfcERaBraJyik1QG5ZLJuULPbJjBt2L8QsLomPJ1dJhhFZmJpeHC/JqD2e0shfkBq4dH1WME1vk5p7E12OR5kZwHUdDui4GGe3vbCowmX2WKNwoECHrnoyw74SYlYdJ6tI2QMbwjCbS4LHucqBffLlsLpmO6ZvcZ5Sma92QrifbTke8i16LDObB4zrvIsUuutFYx6UgXlBnQUN3UHZONNUmj6E8xiWYSO44DrQbQpBcFThwUma/+Ioe5dePpd7KcKuVhDE2CHbBqaSiGTlU4NOGjdEoWNl4g4OaIZXHY7FXHSbTW8VoMLxJNARYHONr/MaEWWx8LkT0HA7+4FDMpnoeP8aNIkuN1rUraTKd8XS4LCm6l1RFkUHMvvuBP80ajFxL7utuAaM5k567FakZcKaFF9SsMqdURCjhsCgQEqjUvSVnghzEagrmSDxmIwxaQy0xvsFj5h0a1baXjaXbZw1dOnsjzLK9I2zIaqm+g0jnccAfNkdoe0vlfIG2WKiLVOsOGw0EaCvxHOKUb5mK+plxX74/oAIoyfCHh//KsQ1JnPjkCJhVDU0AyTFwJGuthH9tPNgQwG/QvY6ztHvnN5N8kp4hlWcqYGDUvhDmTV3+hwaCSOgP0N3xMOl8MctltfFDzR5sicnugVLmNtzuIubGtiCzP2VgGdtnZSMtgbWyitus8zuEVpknhjLIBdxAkKhod7R+zIJlAkKkHRAaka6U0Mfi6G+UxI8LDNiUrYDk7rnCNbtuEIOLkJG7iu7xLzFs4OsDCiIZzsuYT826LTSOKpBlSFyL9PJnGk3k1VjwfTnO8BjlPU5PT0GSzTjclf3+6+ji37PRBQ/r9BwNFkOPmuAptfXgj6yyaCfu0FfJtCfPUFfCHgaxzMVwR8W8Pfj1r3AwFfhaA/x8H8fS/gV1/AFwK+egGNM1DtL6YQLwR8F4L+NIX4WghaeOs7+2oK8VEI+lIB34WgP1VAY+4U2qcv4JdC0Lc1/E8ENHDUmW8E/CdfwHchqOM8TTOeCFhJF4beCPgqBH1NBF2MWRn9/TiYckEWf+0FfE0E3TiT9q0CvsfBbCVSf/oCvkwh3gj46gX8aQrxa1XA0WT0bZPW/jQVcCKHAbD7rkTx9lB3pA16GLLuXKAwXHKk6DsaP+qqMxXCdi5hQkk3gtOimwrxzK9SkokZgVt6jFBiNqZJXIkiODJlQ8PNsKjxA/hRl8sjiqLxJORbvSJIcBkuPBrKWLCIscEhHCw3Q2F8DERy5ZAJVT/fsWQYZB4pqFdA1fREwU8XYkTMXT6C8/yRCMnBqDqya7wzlMuFwWicEpHQhZ2DYy8NGgwemoUX69SHwzXliFXQqiYj1SjA6W0QSxr7qJETmapQ+ahg0TQxKqLDc8D+QHR5ekqPEQk8q4Xb6oRZaLBBTg4b8wyXFUfQpB4QTNy2WMHZOZRCtEIDhTiKtofLeTljvnCIMBkqJke0boxQnK/3ChmwvQ7HRxmyqM3qiJCDM+ffr8+v/3A5rMlyQijse8eSv598NMnQ6PHrt5tmKNJzNSW9QWHCeTThiK1fQ4+EwVSHLDvmKHROpkbU0pOhTruKhrur35GFPMBw8tYZR+Bq4JEa7hypbRqjUOmMXzcOZjQZK/+oAv4mphDfbV60hmkfltvdWKArZVoR494KcOtdkRCfh1pO6uHmDKdNPkMxTXh6dkDSCMqDv2JRVww5UrToDIf19M6C86RNSQjLE9yWIqbRkI4iRCftEQq+4yN7vVhXeMgPvuc97zFXDE/8cX0eACbmCiXDpo/xY6ymPJ07IiFaeDzrmiubJZwKC1NPadScDDaUx0AXzliM8V0mfbMV3who++MW4/QQbwCty73gelhSkOxcOMKV0UyI9uYW463fS2CVLGwWZc01xZuQdlAlW4xCcck/v56qS9hU7pi5i5kdkZHIke5wHjgsXCdTj5gc2uAWshlLRv2diO7LwIP4sO1T/yLz9HGb2xkcgOee4Jk8Pc+CfgHe5GLT6HJ6NNiSOIs13U1jHB95etvv2Te48sSahds+KCQaZQcoyM6gkWfec5KNbzWkzeA58dPUNRKn9hry2YnvCXK/rAg9JBugteOiJMd6TRo1dOEyadYo0e4bBbfs6MC5KqdCFBith1vJ0KBhtSr4MyMVfxkCjiaK8qcg4Hc3LBizQw5p1Z8LkSbdFRIOWwPOxW3G7/my0Ig98CfgdJqAaPfga3oyX5/AHbgyc4VNJpOltuiBoV90mizE0iJxzBEwtgK+ZtpErfBWCMawOMlzlJCySIm20vpAYWWiMNKuMr5MKIOTfu2hQHQ0kWymdgDX1QSjKNCzCBuCpEI2eBxRYOjXBk/FiQ+naq6wQN5tMO4bugc0y/sU5JMu8nPhXwj4VgHF5foO4ch7Ih6xPdJf8tfbhvM+AzLMayLtZjLEzObINY6nKZG1iw6JGvHPO2VFTh4tM6Eq5yrzr4utgumk9IHuqcSCscyR2VsbAhx8aUnDeWXz6zfe3SCOtn0BpquCI95MYpCvnu+HTbciir3ha17ye8yPfReTh7FZQGWwmRBmnNZI12Q1NPhuosToVJGYil3BxZ0ZQmiKmYYlb8NjdmmOqfeAm4iVlbQBZrUj6jd1DuRRqRZcHcy/j+fnKRnKRgysmGAh8dcPkzSCKkDt6wsWafyD/ZYIOPq/QcCJMFD+FAT8bsXiwxr+byeC/lQB/74Q9GMi6KsXkM4i8XMczE8V8AMBXyrguxB009i3H4WgX3oB3yrg14mgf2sK8VUFPPHwZR/jYD4QUDMa9a0CmvsLk6fiNsf2lV0XgrkZO8obAQ+H/pp+nQj6RsA5vwN2Ix589DER9IWAxupSWJ+mEGsTW+9xMG8EfKmAr0LQZn0thK/W8G8E/DkO5o2A/9QL+FIBXxNBPwpBXyrgXN7e5U8V8FUI+tMU4teqgBNBHv4pCPjdRysqLzu4sCtj4WU6MskgJAsoK1SyyLYNnj7FXQgnQQ1YOKzClAQo1qE8r3i65KU+R6CztIJc4Dc8lEiUk3s6WUJ5pVvhjYDu3ODpYn3yWHS3jxWJLilHRL0MaDS4UZEse9EWqgxz5Cy3hkXstsfTU3zjyNbNVZmESXWFcl7Igq9e+PsNphx5TjDYskgxSUScmSXBTegMwVvwRI9UVVgAKNa/ELA8azns0YIjlqoPTBL21Bzc+YiwuI45QvUvVwIsA4bChWfIxFuBCx7eUhb7rVGTfFfJPB2PZjS8FDOPNHdNgrzWEhYZ+SAlVPEd2J/2FY0n5FCRbCt3HHHVmRAkhhmRxi90aIw5QWGrHCIiJysT2HicoOgayw0JjtM1XLIRv/4rZpgk2JII6nHOOGI/jJQc9GIGp6WdsxC7mULWm5MFjC03KL7fJI6M3dSA4zIuaIRGpkdwtNLgNtb2QrxCgUcCGCzgKh9yIS5GHAnrPieKy63mnx+Zxq8rBJ0I43/ur/1NVMDvjinxcdAAx1SliXjTLXIUWQ+aB5rRpBk5/HGjitCI/JyKHdtRiP7gMVGl/L6GxSRssEpCCU79fIj8ZZ+na+ZhOYTb9siR64LnKVps2QBust6jtnBWI3KWIwvyLFcRrffjHHexq4D+yGwhuiPVIjeWneE86ThyGpOyIUmphlAcznNER30Nk2hlzKHQa1NIeNKVkt2C9qEqmgNyGswRx+r7G5gNdY6AB1GSEQuWHOGaZs7CWbPD+MQGCSy2mSuE+uTW4KWQjSHbUY6UgdVhcq6PO6BVPRHcacy/j1C0W+BnkCdEJubpuCTkJuRSOqdJX+HIiXsHBrHxVD1HyxaIeeEIfOAHGXNGWVGTaroWYTuIXRrP+ijHzlEo4SIuEI0HoFlkatkSsLU1E+KsKipCppcOTt2U48Mp1k0yP40nEPT1HqN9xNPxzWPCY+525TEuysgiUTNuwHNlj4Y+pUDCNd3A3h6BkKhDjrzWgD+uFi1P/9OqrbA8svme12s16o+a69fphd8ZU8o/e0L/Jgj43YWgXhFcIBKjhRCuDnzNYM+wIOuHBosK426RFm4cmZAgMmpVrUja8iG8EdC55XyND3Y6jwmYIJrc9m7+RkB3POVrTFzxe+ht1iOYCzw3iYvw3pDwsCLg5Mc5S9r5LsUDlyNP2V5VIcFyp5AVX6yQuyGhYTPOPBz3bQQ30ztRGm1vHKMmHGmqA0e+AJFNjnM32f1AQDTk+Z58fSLgpNSQZ6/XFjo4Dxl2isFjxp2oKTkV/PmIeH1mRwhkogTLKbA8MIRE2D9VsqcK6Bm9BQoHM6chPXm5hHx3Vhl11VuKb+FuB9tiP2LBJC4Uki75nnI2S4vFB5pbJJ/qQwjDHkfARTrlSLi9HKCmVl+wFb2UCZiTEOrNQEVRU5VAFuVmDcdVZghxr8lyoglGAydtOUdRSPj11Ur1BNftmu9pjdJqeLE8FlAsewryopuNSWXYPM/oL8dCsD1pKVleDRuKOOYIOTl2PEaTzRbqbkeexeT8/nTCRYJizpZCbOba71kI+u/fLf+7CKgMBsI/FoL+Jgg4/WYEVEONI885BWTi+7PQ8x98AV+mEB/jYF4IWKzS1Y9C0A8E/GkN/1EI+hMBjctyLn/4An4Ugn74An5VAT8mglaLonuPg3lNBDXl6p6/fQE/CkH/d2v4haFyRPtaCPpWATfz1acpxKsX8I2AP3sB/+NE0P+JgCW1+N+Hc359XwhYM6tkbwR8qYAfvYAvX8CPcTAfE0G9VOveCJjpgf3ZC1hoI/OHCvgqBP1QAT9MIV6FoEmy3P83JoIqA0n+YwpBv/loLdmkgsuirFg8TUcRIaZv8/RMZwJPLSOL9CjOoElPkRB2A6MjI98xOCLuCE1Me88fn5+/dt6VlCW7KuqILRkUKsfLWISX0waLDQO4VcQXYs/giBWKyhqaQxsKEeV/QMKlVcLe52ssvoyOKemSHkBzjwsWd0t+BlJJk6EKNwrzUTFoiIoJf//ZJaNhYhKF3OSTBs1FNYTAyIfVBwJ6mp4DvkvKGTLHYTRy/T1HtPmkAL8nGzRhalgT9coRqZl0FU1m18gks2WUwibUPSGUa/55H8TR4DyQ+FHVtySN1EXM329HUyGRJvzzxNM4gOrm7Fl4nEmYsL08hnoaGpS626gmvkJmcLyd+NHOUCASqo048lV5ysLRsOZH723lwvlgVyxxekZE1t1+C1ma71HiW1JHbup2CfXVK1joj/n1mDUDABaEW5po5KiQs86R+dYdShp2Pn+/3YMQ2JvukYbLzaEj5tPf6Wj7JYo4mZg83b5uodzoKUfSw7H5ZQioDEbiP6arv4kK+N3K+ojeMCyrcCqEw6krkn0/mkFzvvP0SPccvqYumz7sBXnJEst1K7I/dRYc7zlF8WIQA37MMIbrRR0LdCh3KaH3hqeX7WL+7BXkCKgUJoJ8YvYFd2ZpGtkdogguyZ6nf8V4E2Gv2kwhCvsui2TZ7ggKN0PYG65Jo2LFKtK3eAwcnGQteJ2s8RjoSRSurbWkobWiGtlvReONgHBcqjmO8/kWZuucI2HdSAqKq5Cnc+PxUghLZmukWcccAc2FLyRuaacEFc2zg0nk6WGFtYbUetaBl2uK4Do7yIlPJwc4HA4hjXz6UMjVbFy+p8x5urd52IDz+eMB29sGsVAY2yJR2lCESlweBbtqXIunzxcdbvbap9FxggFvO6mBw2hMhHB3ho4YRapBIW3nNNIa1ySlF47gpvkWilzq8uuR2DOoyrPGkuNSqIi24ntGs53PUYJa1pGDMe5DfJEDlpxMKpPFst1DtQl4dv9odxY27sYeDtaCx/QkbEU87jMfmqcxTlAvMu0XxtRE/FNMIb57HEzCUY0jnrpk0eOoR8Q6ZDacsqXJonXgeKR1xzo4OB8wKgJHko1WTsBNLZnZ+0UHJJv0OQLuGBJi2PE18ELAiOg6eheCDo7nCRCkL2nU205lUt1PSwiGowWLeuObiPeWfYGLc5qicOoWJqlSdQunZDCjCTrYHtYHFwP2u81Z8Nu63+DoukmhiYcqjeLessPpoTzAbj/tUzeQaUTQszzzhYCUDNcm8ja3HjjVxGBhHmZ8TyhtjoCo4QjIz32N9Az+eWs3Nlki3gp+Lkw4Am4v+yWKMv8uEuZyRHshoLfvrzsc7IIK6OY64YiZ6SaJkskYTsp+RcNYBI/c253yAwHLWueIVtMT3JxTn7lCjfj1O182UNuKyuIYlSk53/g5Xsm6KYSzR9uQS0db/vxsLsT1TrMIEoQGzkI+Z5FNbIyTw4UBW+U9GgyJDQQnUg51T1FQsFRyvgcJggvZ3JqjuJflDVnM+fO5LM9Y+HD1jqglG0MVzSwhlvscgX9HBJz8nyDgSJDEf/YF/F16Ab8ZAT/GwbxUwBcCfjWF+CgEfSHgxdziz4mgbwRcLnRx2vOtyacvYFIII3vfnmz0RsCfE0HNJR4303mvPb8LQecSQz98AfNc3vxlHIy5lFzv0xfwPQ7miYDHWWsK73EwB8b//76eCshMJq4yXY/U7ocK+PIFfKmA7G6a1Di5YvoXa/gXAn5Yw88q2nyOg3kVgr4QcNGjoLwLQS/VY/lDBYwNdPksBH0h4F7dcQR9jYORQDt9FoK+VMAXAr5VwEnG//4rAp5iavyPXsCnL+C7EHQrof5bBTSvIfU+CkE/fAE/VMCfE0F/aSEoj6nh6E8ZB/PdMXXqhye4KNZeSPrFqSYb60R5ejithCjpyynRB+kBjj07EZLajTBJrhw5ml09Y9G2PORkkLEt3Ob1jj1bczSSGkICx9ElZ9E1Kxocbi8hFHsjEBLZr01yH1UhXE8sRskaiTIx7OYIJ4lWKEyevYTzZOsDW184Ej7qTiSbkiPYyViqLGTdwSJ0USyfPns5R9DZMCJleSWQEdEQvKrmiAXhpoDU7xnUpzOOgIINApxsXLHoIu0VIrJjCaGo8aNnuOOIp/GQh6wQ9zTOajkijyo6gDPzfRael/zzjoQ5T8e3gzkLg74BRKYFhkxwMxRFy6FGhqc4Bn6WHIQ4DkOPHDN/CtdzajBq67JMLieOmKWecYSUVY6I48nWBXZhOyHadSeLKMY9gNtsvGfx9nGsyTjrFXBKgwNKAkPWSHsvbMgT4NdjU4NIjOPK44geZRxhK46s7Wq1hn3/xlAYLkyZuP5qDnm5r2my7IX8aGcjChnlz8fDaZCS4nwtYG+ftih5VIbyq9JVHlPPoaD/fyLgRHRnQHYGRkk8RB6RldqGW9Nf0ris9JwcnyODSklcozC6CiYx/caHS3z2abgiSxNf9vLT9u7WFzyV8fQHYuDpXXPgiDRX4hQ9esoaDseKp3u+yNOpTscMsuFVQ/6hUjy8vLQYvLXuCRGS8ohs5OdU22y+oEm38zwy9owGSjf2kd+Hu0VWtN3Ctd/x9LAZoZR4PIuG0+N8oI48tRssd04K60nGH98rjoBk1NZwXMdrFA3WbU6oe9qAddlGLGZGjglJowVUx8mSha59B0KOogqbjvapPXgUGrle1Rsc+7NYCB93WhNhrSSQd8IaxZqd5XhxbFW4TcUZimqHI7CHhR6cd2UtuKr4aEicUQuaxSHkiKYQDYvFcgD1tTFpWGd3j9BTbUA+cHh63LmPmtg3awqXw5C/Pr5TIEH6xIdZp/PrecZAbik9Q2leOF6YDvbI8s7T+eO4iGiUjXFE7uqmhcqlPouOyDbJdXO8AQuHppDsbA1jmm4yKOrhlNG8zL4WrX1nTI2Hf0oh6HergKv+WYEoTy0UXpqnSkRtFxrI5yjczJyUqF1JwFtIQ+rnFUcSRWIqlE8EdPNIi8hymPRguvAwjbaJy1fNNSPgaqXOooonSfi42Y3BwM+fCVDvwZELc3AJi5SviWHQYhKc6A1O50xHyV1wLBL4kxwOZWaguB9kEZ63kwVHRNxQr5NsjcTzSQbXw0QVwluoYHyKZw1EN4Mj3ekqVIT4/0JAf7pbW2gnTzSo4sikPH/KGrIyjz8Q0PWn/P1m+GhyBDzPUaJ1hUw65akCSsFSSB59jqyEL2xo6EIV/OjcamQcjs9gy0/k8hzXIxNR7cHNQ3zPqRZdTuSdocLpVQjqt7pFIq+9vFVA8GoeI9uztIPyaGsomc3KisSFwfOCmzunYSi2Ijn1jh0cZu0CRdek8wg5STe4TOMFShI50/B4bVdwlp/F3GmXefze2CWc570e8mZa15ELhB6czdNcCBcuP9fWPGuEq1jx63nPHgqhc1uBbHtcsdhb/sW/9vdAwH+HyH8XAcWR8M+Wu78LAn5zL+BPX8D3RFBrwHpvFdDoD4X8XQj6txNBzf1ckN+9gOf5fP2jENTaV6P3RNC3CkinaPAXX8A3Amr3c/SXiaAwOsp/bw3/gYCfphDPXsCXCrhgSam9EfCazh8/VMB7FDZ/QcCPiaAvU4hXIegbAVM5Gn+qgD8R8KMX8MMUohdfxDcCvlXA90TQLwj4UgHfvYAvFbCwFuyHCjiyWffuBfywhi/RwPqrNfxlzD+ftW739u20cH9Yw78Q8GMczNTfNj+s4X8Wgr5UwDm+Gc27EPTXj4PhMTWY/KMK+P+qO5smZG0gjn8gD4KCDxxFQ3hR0IUg4QaiCAEEFUU/fdenl04PbQ9PZ9pjBmaykN3s/wfJ5j+CgOtfjICQv57w2M8QYZZ2r9KDcuDwLA1EwtvYPSi7Xx7QtVUuEttWI6prsz3K08aWOL0pDq10LgC5osCpWkWkacIrIkywL0Uay6uHKWrtDPfjhUt8DBGx2q4uMNXdM5JY7s9DF4wbIkvVkORYcZ2uoUfeeX+E4KW9QiEtL0wQbLdiXJ62HX1p7h5Te1Ayvs6tkTbvtwvNxkQEHBJu0PItKkjSwWYsXY6RGVx0DS7tuWEJa+cRbVulAjZdbFgqlY5DE70PoepXLeMqdCgXz/AEcLexSPzEieima2xMddZGyu6hUlP3ju1n2BVSUvRzj9Y3msNTUa5SMoBd06n23Xs3kx3CAstFBDP7HXSN64qk4tyje3UWQ7NEikR73JyyARGyr2et4IepItPCnNUwDFccj02aeCiPgxB6tREiaTWU6+/zBJH6GF5YelQTTL3tAe23dCFly6436W5c+NDt9J6l6e4aUbnD8ew2VKAUcecP+voxaWD4cTxJaUedP2+z/5UxpSj/l3Iwv7psGeE7FzyptUQ6EEml19JJoCsxj6T3nphU8mEPnXcAxl+NeNAuMk7QTGLO+Obog7my5CO0yntFEjFHhLokcgpV3CPCTCI3J1N3TKG42gaLrTX6RPk2B7irU0OKTcX3zNmDOMD5lJPMeRo6jb9Vcx+ZgvL5cjoYtNDvM2iaNidsIb87qj14A8+ji7n0hypU2mUj+ti4acXeZIVq9o6fg3/6/gU0PdUg0lL7wPVoAsuCptDpYeIfYTdXMvTxEDqUe1EA7bnwRZL6pUwPj9yDgMtLFp+K8kKns+McLlGXk0wfEMFOJQj04RFIdo2Lhxn0nEI1F4h0e/ttUP0zWlBaixsBiQuPRrkSQTMPECHPounMVWNPoC0+GKNPA+WwSM0dFHLrSfwmE4N+brILbSYDSSYfNtJAuSfQhBUl2Q/l+xnqIyQQt7cvZZO8Hql31HB8um1GstcEr8u+pkCf61xKnvK+prsnU6CZtdifSQDMomA9dGt9TeJyB//a/lqMqYXytwj4D7Xf/w0B11ysoD52nkjrFLFeHfcRXI0I59UpQ58K7jcLc1mlsOj6RRKA5RqqnwtBi+9esrI7T4CEvimlyYmZ9Pou8P6EEpIVU0TAMpjr4C/enshs9eNQbzsJIVOfHkv8/OXR5VMZYehKQpK9FUS0tlkFhdpjHgzbV2LykXlwE3wQ8bovHHofSQVDtjVYej3pYNa99QaYfxdaZjEZf0fAbPkxCJtbiICvUFsj4oEjZVr1GqmhSQacshQRcPn5fkb5HrrwWO/weQ0rNOiKvtZwbEO075xXBg3IPYTbOV2KaHl/OfQ6rQYAq9elQzz5VtIGD5FPMXcircpLTRcO9i+yKdqz2X4ianlXBOoTYJvZJKebO7+AGCyD8aaqOnraYsw95htXStXlaNBFfP2ACKON4KqEiK31BSKhg+3s4xemOXTLFqrHdkk4vqecPhLUCfdkPSWs7hH5zK12gMvN37DM7AyVrgLRQOO4tuBbLhx6SLdTKDp3x7L6Wf7loRB/bPwGZMLf+g==</prop>
			<obj name="TemperatureLog" class="TemperatureLog" version="2">
				<prop name="Times">TEFSWgAA6Z0AAIDpmFAAAADqAQAAhAMAAB4FAADCBgAAXAgAAPYJAACQCwAAKg0AAM4OAABoEAAAAhIAAJwTAABAFQAA2hYAAHQYAAAYGgAAshsAAEwdAADmHgAAiiAAACQiAAC+IwAAWCUAAPImAACWKAAAMCoAAMorAABkLQAACC8AAKIwAAA8MgAA4DMAAHo1AAAUNwAArjgAAFI6AADsOwAAhj0AACA/AAC6QAAAXkIAAPhDAACSRQAALEcAANBIAABqSgAABEwAAKhNAABCTwAA3FAAAHZSAAAaVAAAtFUAAE5XAADoWAAAgloAACZcAADAXQAAWl8AAPRgAACYYgAAMmQAAMxlAABwZwAACmkAAKRqAAA+bAAA2G0AAHxvAAAWcQAAsHIAAFR0AADudQAAiHcAACJ5AADGegAAYHwAAPp9AACUfwAALoEAANKCAABshAAABoYAAKqHAABEiQAA3ooAAHiMAAAcjgAAto8AAFCRAADqkgAAjpQAACiWAADClwAAXJkAAPaaAACanAAANJ4AAM6fAAByoQAADKMAAKakAABApgAA2qcAAH6pAAAYqwAAsqwAAFauAADwrwAAirEAACSzAADItAAAYrYAAPy3AACWuQAAMLsAANS8AABuvgAACMAAAKLBAABGwwAA4MQAAHrGAAAeyAAAuMkAAFLLAADszAAAkM4AACrQAADE0QAAXtMAAPjUAACc1gAANtgAANDZAABq2wAADt0AAKjeAABC4AAA5uEAAIDjAAAa5QAAtOYAAFjoAADy6QAAjOsAACbtAADA7gAAZPAAAP7xAACY8wAAMvUAANb2AABw+AAACvoAAK77AABI/QAA4v4AAHwAAQAgAgEAugMBAFQFAQDuBgEAiAgBACwKAQDGCwEAYA0BAPoOAQCeEAEAOBIBANITAQB2FQEAEBcBAKoYAQBEGgEA3hsBAIIdAQAcHwEAtiABAFAiAQD0IwEAjiUBACgnAQDMKAEAZioBAAAsAQCaLQEANC8BANgwAQByMgEADDQBAKY1AQBKNwEA5DgBAH46AQAiPAEAvD0BAFY/AQDwQAEAlEIBAC5EAQDIRQEAYkcBAPxIAQCgSgEAOkwBANRNAQBuTwEAElEBAKxSAQBGVAEA6lUBAIRXAQAeWQEAuFoBAFxcAQD2XQEAkF8BACphAQDEYgEAaGQBAAJmAQCcZwEANmkBANpqAQB0bAEADm4BALJvAQBMcQEA5nIBAIB0AQAkdgEAvncBAFh5AQDyegEAjHwBADB+AQDKfwEAZIEBAP6CAQCihAEAPIYBANaHAQB6iQEAFIsBAK6MAQBIjgEA4o8BAIaRAQAgkwEAupQBAFSWAQD4lwEAkpkBACybAQDQnAEAap4BAASgAQCeoQEAQqMBANykAQB2pgEAEKgBAKqpAQBOqwEA6KwBAIKuAQAmsAEAwLEBAFqzAQD0tAEAmLYBADK4AQDMuQEAZrsBAAC9AQCkvgEAPsABANjBAQBywwEAFsUBALDGAQBKyAEA7skBAIjLAQAizQEAvM4BAGDQAQD60QEAlNMBAC7VAQDI1gEAbNgBAAbaAQCg2wEAOt0BAN7eAQB44AEAEuIBAKzjAQBQ5QEA6uYBAIToAQAe6gEAwusBAFztAQD27gEAmvABADTyAQDO8wEAaPUBAAz3AQCm+AEAQPoBANr7AQB0/QEAGP8BALIAAgBMAgIA8AMCAIoFAgAkBwIAvggCAGIKAgD8CwIAlg0CADAPAgDKEAIAbhICAAgUAgCiFQIAPBcCAOAYAgB6GgIAFBwCALgdAgBSHwIA7CACAIYiAgAqJAIAxCUCAF4nAgD4KAIAkioCADYsAgDQLQIAai8CAAQxAgCoMgIAQjQCANw1AgCANwIAGjkCALQ6AgBOPAIA6D0CAIw/AgAmQQIAwEICAFpEAgD+RQIAmEcCADJJAgDWSgIAcEwCAApOAgCkTwIASFECAOJSAgB8VAIAFlYCALBXAgBUWQIA7loCAIhcAgAiXgIAxl8CAGBhAgD6YgIAnmQCADhmAgDSZwIAbGkCAAZrAgCqbAIARG4CAN5vAgB4cQIAHHMCALZ0AgBQdgIA9HcCAI55AgAoewIAwnwCAGZ+AgAAgAIAmoECADSDAgDOhAIAcoYCAAyIAgCmiQIAQIsCAOSMAgB+jgIAGJACALyRAgBWkwIA8JQCAIqWAgAumAIAyJkCAGKbAgD8nAIAlp4CADqgAgDUoQIAbqMCABKlAgCspgIARqgCAOCpAgCEqwIAHq0CALiuAgBSsAIA7LECAJCzAgAqtQIAxLYCAF64AgACugIAnLsCADa9AgDavgIAdMACAA7CAgCowwIATMUCAObGAgCAyAIAGsoCALTLAgBYzQIA8s4CAIzQAgAm0gIAytMCAGTVAgD+1gIAotgCADzaAgDW2wIAcN0CABTfAgCu4AIASOICAOLjAgB85QIAIOcCALroAgBU6gIA7usCAJLtAgAs7wIAxvACAGryAgAE9AIAnvUCADj3AgDS+AIAdvoCABD8AgCq/QIARP8CAOgAAwCCAgMAHAQDAMAFAwBaBwMA9AgDAI4KAwAyDAMAzA0DAGYPAwAAEQMApBIDAD4UAwDYFQMAchcDAAwZAwCwGgMAShwDAOQdAwB+HwMAIiEDALwiAwBWJAMA8CUDAJQnAwAuKQMAyCoDAGIsAwAGLgMAoC8DADoxAwDeMgMAeDQDABI2AwCsNwMAUDkDAOo6AwCEPAMAHj4DALg/AwBcQQMA9kIDAJBEAwA0RgMAzkcDAGhJAwACSwMApkwDAEBOAwDaTwMAdFEDAA5TAwCyVAMATFYDAOZXAwCAWQMAJFsDAL5cAwBYXgMA/F8DAJZhAwAwYwMAymQDAGRmAwAIaAMAomkDADxrAwDWbAMAem4DABRwAwCucQMASHMDAOx0AwCGdgMAIHgDAMR5AwBeewMA+HwDAJJ+AwA2gAMA0IEDAGqDAwAEhQMAnoYDAEKIAwDciQMAdosDABCNAwC0jgMATpADAOiRAwCMkwMAJpUDAMCWAwBamAMA/pkDAJibAwAynQMAzJ4DAGagAwAKogMApKMDAD6lAwDYpgMAfKgDABaqAwCwqwMAVK0DAO6uAwCIsAMAIrIDAMazAwBgtQMA+rYDAJS4AwAuugMA0rsDAGy9AwAGvwMAoMADAETCAwDewwMAeMUDABzHAwC2yAMAUMoDAOrLAwCEzQMAKM8DAMLQAwBc0gMA9tMDAJrVAwA01wMAztgDAHLaAwAM3AMApt0DAEDfAwDk4AMAfuIDABjkAwCy5QMATOcDAPDoAwCK6gMAJOwDAL7tAwBi7wMA/PADAJbyAwA69AMA1PUDAG73AwAI+QMArPoDAEb8AwDg/QMAev8DABQBBAC4AgQAUgQEAOwFBACGBwQAKgkEAMQKBABeDAQAAg4EAJwPBAA2EQQA0BIEAHQUBAAOFgQAqBcEAEIZBADcGgQAgBwEABoeBAC0HwQATiEEAPIiBACMJAQAJiYEAMonBABkKQQA/ioEAJgsBAA8LgQA1i8EAHAxBAAKMwQApDQEAEg2BADiNwQAfDkEABY7BAC6PAQAVD4EAO4/BACSQQQALEMEAMZEBABgRgQABEgEAJ5JBAA4SwQA0kwEAHZOBAAQUAQAqlEEAERTBADeVAQAglYEABxYBAC2WQQAUFsEAPRcBACOXgQAKGAEAMxhBABmYwQAAGUEAJpmBAA0aAQA2GkEAHJrBAAMbQQAsG4EAEpwBADkcQQAfnMEACJ1BAC8dgQAVngEAPB5BACKewQALn0EAMh+BABigAQABoIEAKCDBAA6hQQA1IYEAHiIBAASigQArIsEAEaNBADqjgQAhJAEAB6SBAC4kwQAUpUEAPaWBACQmAQAKpoEAM6bBABonQQAAp8EAJygBABAogQA2qMEAHSlBAAOpwQAsqgEAEyqBADmqwQAgK0EACSvBAC+sAQAWLIEAPKzBACWtQQAMLcEAMq4BABkugQACLwEAKK9BAA8vwQA1sAEAHrCBAAUxAQArsUEAEjHBADsyAQAhsoEACDMBAC6zQQAVM8EAPjQBACS0gQALNQEAMbVBABq1wQABNkEAJ7aBAA43AQA3N0EAHbfBAAQ4QQAtOIEAE7kBADo5QQAgucEACbpBADA6gQAWuwEAPTtBACO7wQAMvEEAMzyBABw9AQACvYEAKT3BABI+QQA4voEAIb8BAAg/gQAuv8EAFQBBQD4AgUAkgQFADYGBQDQBwUAagkFAAQLBQCeDAUAOA4FANwPBQB2EQUAEBMFALQUBQBOFgUA6BcFAIIZBQAmGwUAwBwFAFoeBQD0HwUAjiEFADIjBQDMJAUAZiYFAAAoBQCkKQUAPisFANgsBQB8LgUAFjAFALAxBQBKMwUA7jQFAIg2BQAiOAUAvDkFAFY7BQD6PAUAlD4FAC5ABQDIQQUAbEMFAAZFBQCgRgUAREgFAN5JBQB4SwUAEk0FAKxOBQBQUAUA6lEFAIRTBQAeVQUAwlYFAFxYBQD2WQUAmlsFADRdBQDOXgUAaGAFAAxiBQCmYwUAQGUFANpmBQB0aAUAGGoFALJrBQBMbQUA8G4FAIpwBQAkcgUAvnMFAFh1BQD8dgUAlngFADB6BQDKewUAbn0FAAh/BQCigAUAPIIFAOCDBQB6hQUAFIcFALiIBQBSigUA7IsFAIaNBQAgjwUAxJAFAF6SBQD4kwUAkpUFADaXBQDQmAUAapoFAAScBQConQUAQp8FANygBQCAogUAGqQFALSlBQBOpwUA6KgFAIyqBQAmrAUAwK0FAFqvBQD+sAUAmLIFADK0BQDMtQUAcLcFAAq5BQCkugUASLwFAOK9BQB8vwUAFsEFALrCBQBUxAUA7sUFAIjHBQAiyQUAxsoFAGDMBQD6zQUAlM8FADjRBQDS0gUAbNQFABDWBQCq1wUARNkFAN7aBQB43AUAHN4FALbfBQBQ4QUA6uIFAI7kBQAo5gUAwucFAFzpBQAA6wUAmuwFADTuBQDY7wUAcvEFAAzzBQCm9AUASvYFAOT3BQB++QUAGPsFALL8BQBW/gUA8P8FAIoBBgAkAwYAyAQGAGIGBgD8BwYAoAkGADoLBgDUDAYAbg4GAAgQBgCsEQYARhMGAOAUBgB6FgYAHhgGALgZBgBSGwYA9hwGAJAeBgAqIAYAxCEGAGgjBgACJQYAnCYGADYoBgDQKQYAdCsGAA4tBgCoLgYAQjAGAOYxBgCAMwYAGjUGAL42BgBYOAYA8jkGAIw7BgAwPQYAyj4GAGRABgD+QQYAmEMGADxFBgDWRgYAcEgGAApKBgCuSwYASE0GAOJOBgCGUAYAIFIGALpTBgBUVQYA+FYGAJJYBgAsWgYAxlsGAGBdBgAEXwYAnmAGADhiBgDSYwYAdmUGABBnBgCqaAYATmoGAOhrBgCCbQYAHG8GAMBwBgBacgYA9HMGAI51BgAodwYAzHgGAGZ6BgAAfAYAmn0GAD5/BgDYgAYAcoIGABaEBgCwhQYASocGAOSIBgCIigYAIowGALyNBgBWjwYA8JAGAJSSBgAulAYAyJUGAGKXBgAGmQYAoJoGADqcBgDenQYAeJ8GABKhBgCsogYAUKQGAOqlBgCEpwYAHqkGALiqBgBcrAYA9q0GAJCvBgAqsQYAzrIGAGi0BgACtgYAprcGAEC5BgDaugYAdLwGABi+BgCyvwYATMEGAObCBgCKxAYAJMYGAL7HBgBYyQYA8soGAJbMBgAwzgYAys8GAG7RBgAI0wYAotQGADzWBgDg1wYAetkGABTbBgCu3AYAUt4GAOzfBgCG4QYAIOMGALrkBgBe5gYA+OcGAJLpBgA26wYA0OwGAGruBgAE8AYAnvEGAELzBgDc9AYAdvYGABD4BgC0+QYATvsGAOj8BgCM/gYAJgAHAMABBwBaAwcA/gQHAJgGBwAyCAcAzAkHAGYLBwAKDQcApA4HAD4QBwDYEQcAfBMHABYVBwCwFgcAVBgHAO4ZBwCIGwcAIh0HALweBwBgIAcA+iEHAJQjBwAuJQcA0iYHAGwoBwAGKgcAqisHAEQtBwDeLgcAeDAHABIyBwC2MwcAUDUHAOo2BwCEOAcAKDoHAMI7BwBcPQcAAD8HAJpABwA0QgcAzkMHAGhFBwAMRwcApkgHAEBKBwDaSwcAfk0HABhPBwCyUAcATFIHAPBTBwCKVQcAJFcHAL5YBwBiWgcA/FsHAJZdBwAwXwcA1GAHAG5iBwAIZAcArGUHAEZnBwDgaAcAemoHABRsBwC4bQcAUm8HAOxwBwCGcgcAKnQHAMR1BwBedwcA+HgHAJx6BwA2fAcA0H0HAHR/BwAOgQcAqIIHAEKEBwDmhQcAgIcHABqJBwC0igcATowHAPKNBwCMjwcAJpEHAMCSBwBklAcA/pUHAJiXBwA8mQcA1poHAHCcBwAKngcApJ8HAEihBwDiogcAfKQHABamBwC6pwcAVKkHAO6qBwCIrAcALK4HAMavBwBgsQcABLMHAJ60BwA4tgcA0rcHAGy5BwAQuwcAqrwHAES+BwDevwcAgsEHABzDBwC2xAcAUMYHAPTHBwCOyQcAKMsHAMzMBwBmzgcAANAHAJrRBwA00wcA2NQHAHLWBwAM2AcAptkHAErbBwDk3AcAft4HABjgBwC84QcAVuMHAPDkBwCU5gcALugHAMjpBwBi6wcA/OwHAKDuBwA68AcA1PEHAG7zBwAS9QcArPYHAEb4BwDg+QcAhPsHAB79BwC4/gcAXAAIAPYBCACQAwgAKgUIAM4GCABoCAgAAgoIAJwLCAA2DQgA2g4IAHQQCAAOEggAqBMIAEwVCADmFggAgBgIACQaCAC+GwgAWB0IAPIeCACWIAgAMCIIAMojCABkJQgA/iYIAKIoCAA8KggA1isIAHAtCAAULwgArjAIAEgyCADsMwgAhjUIACA3CAC6OAgAXjoIAPg7CACSPQgALD8IAMZACABqQggABEQIAJ5FCAA4RwgA3EgIAHZKCAAQTAgAtE0IAE5PCADoUAgAglIIACZUCADAVQgAWlcIAPRYCACOWggAMlwIAMxdCABmXwgAAGEIAKRiCAA+ZAgA2GUIAHxnCAAWaQgAsGoIAEpsCADubQgAiG8IACJxCAC8cggAVnQIAPp1CACUdwgALnkIAMh6CABsfAgABn4IAKB/CABEgQgA3oIIAHiECAAShggArIcIAFCJCADqiggAhIwIAB6OCADCjwgAXJEIAPaSCACQlAgANJYIAM6XCABomQgAApsIAKacCABAnggA2p8IAHShCAAYowgAsqQIAEymCADmpwgAiqkIACSrCAC+rAgAWK4IAPyvCACWsQgAMLMIANS0CAButggACLgIAKK5CAA8uwgA4LwIAHq+CAAUwAgArsEIAFLDCADsxAgAhsYIACrICADEyQgAXssIAPjMCACSzggANtAIANDRCABq0wgABNUIAKjWCABC2AgA3NkIAIDbCAAa3QgAtN4IAE7gCADo4QgAjOMIACblCADA5ggAWugIAP7pCACY6wgAMu0IANbuCABw8AgACvIIAKTzCABI9QgA4vYIAHz4CAAW+ggAsPsIAFT9CADu/ggAiAAJACICCQDGAwkAYAUJAPoGCQCeCAkAOAoJANILCQBsDQkABg8JAKoQCQBEEgkA3hMJAHgVCQAcFwkAthgJAFAaCQD0GwkAjh0JACgfCQDCIAkAXCIJAAAkCQCaJQkANCcJANgoCQByKgkADCwJAKYtCQBALwkA5DAJAH4yCQAYNAkAsjUJAFY3CQDwOAkAijoJACQ8CQDIPQkAYj8JAPxACQCgQgkAOkQJANRFCQBuRwkACEkJAKxKCQBGTAkA4E0JAIRPCQAeUQkAuFIJAFJUCQDsVQkAkFcJACpZCQDEWgkAXlwJAAJeCQCcXwkANmEJANBiCQB0ZAkADmYJAKhnCQBCaQkA5moJAIBsCQAabgkAtG8JAFhxCQDycgkAjHQJADB2CQDKdwkAZHkJAP56CQCYfAkAPH4JANZ/CQBwgQkACoMJAK6ECQBIhgkA4ocJAHyJCQAgiwkAuowJAFSOCQDujwkAkpEJACyTCQDGlAkAYJYJAASYCQCemQkAOJsJANKcCQB2ngkAEKAJAKqhCQBOowkA6KQJAIKmCQAcqAkAtqkJAFqrCQD0rAkAjq4JACiwCQDCsQkAZrMJAAC1CQCktgkAPrgJANi5CQByuwkADL0JALC+CQBKwAkA5MEJAH7DCQAixQkAvMYJAFbICQDwyQkAlMsJAC7NCQDIzgkAbNAJAAbSCQCg0wkAOtUJANTWCQB42AkAEtoJAKzbCQBG3QkA6t4JAITgCQAe4gkAwuMJAFzlCQD25gkAkOgJACrqCQDO6wkAaO0JAALvCQCc8AkAQPIJANrzCQB09QkAGPcJALL4CQBM+gkA5vsJAID9CQAk/wkAvgAKAFgCCgDyAwoAlgUKADAHCgDKCAoAZAoKAAgMCgCiDQoAPA8KANYQCgB6EgoAFBQKAK4VCgBIFwoA7BgKAIYaCgAgHAoAuh0KAF4fCgD4IAoAkiIKADYkCgDQJQoAaicKAAQpCgCeKgoAQiwKANwtCgB2LwoAEDEKALQyCgBONAoA6DUKAII3CgAmOQoAwDoKAFo8CgD+PQoAmD8KADJBCgDMQgoAZkQKAApGCgCkRwoAPkkKANhKCgB8TAoAFk4KALBPCgBKUQoA7lIKAIhUCgAiVgoAxlcKAGBZCgD6WgoAlFwKAC5eCgDSXwoAbGEKAAZjCgCgZAoARGYKAN5nCgB4aQoAJmsKAMBsCgBabgoA/m8KAJhxCgAycwoAzHQKAHB2CgAKeAoApHkKAD57CgDYfAoAfH4KACCACgDEgQoAXoMKAPiECgCShgoALIgKANCJCgBqiwoABI0KAJ6OCgBCkAoA3JEKAHaTCgAQlQoAtJYKAE6YCgDomQoAgpsKACadCgDAngoAWqAKAP6hCgCYowoAMqUKAMymCgBmqAoACqoKAKSrCgA+rQoA4q4KAHywCgAWsgoAsLMKAEq1CgDutgoAiLgKACK6CgC8uwoAYL0KAPq+CgCUwAoALsIKANLDCgBsxQoABscKAKrICgBEygoA3ssKAHjNCgASzwoAttAKAFDSCgDq0woAhNUKACjXCgDC2AoAXNoKAPbbCgCa3QoANN8KAM7gCgBo4goADOQKAKblCgBA5woA2ugKAH7qCgAY7AoAsu0KAFbvCgDw8AoAivIKACT0CgDI9QoAYvcKAPz4CgCW+goAMPwKANT9CgBu/woACAELAKICCwBGBAsA4AULAHoHCwAUCQsAuAoLAFIMCwDsDQsAkA8LACoRCwDEEgsAXhQLAPgVCwCcFwsANhkLANAaCwBqHAsADh4LAKgfCwBCIQsA5iILAIAkCwAaJgsAtCcLAE4pCwDyKgsAjCwLACYuCwDALwsAWjELAP4yCwCYNAsAPDYLANY3CwBwOQsACjsLAKQ8CwBIPgsA4j8LAHxBCwAWQwsAukQLAFRGCwDuRwsAiEkLACxLCwDGTAsAYE4LAARQCwCeUQsAOFMLANJUCwBsVgsAEFgLAKpZCwBEWwsA3lwLAIJeCwAcYAsAtmELAFpjCwD0ZAsAjmYLAChoCwDCaQsAZmsLAABtCwCabgsANHALANhxCwBycwsADHULAKZ2CwBKeAsA5HkLAH57CwAYfQsAvH4LAFaACwDwgQsAioMLAC6FCwDIhgsAYogLAPyJCwCgiwsAOo0LANSOCwB4kAsAEpILAKyTCwBGlQsA4JYLAISYCwAemgsAuJsLAFKdCwD2ngsAkKALACqiCwDOowsAaKULAAKnCwCcqAsANqoLANqrCwB0rQsADq8LAKiwCwBCsgsA5rMLAIC1CwAktwsAvrgLAFi6CwDyuwsAjL0LADC/CwDKwAsAZMILAP7DCwCixQsAPMcLANbICwBwygsAFMwLAK7NCwBIzwsA4tALAIbSCwAg1AsAutULAFTXCwD42AsAktoLACzcCwDG3QsAat8LAAThCwCe4gsAQuQLANzlCwB25wsAEOkLAKrqCwBO7AsA6O0LAILvCwAc8QsAwPILAFr0CwD09QsAmPcLADL5CwDM+gsAZvwLAAD+CwCk/wsAPgEMANgCDAByBAwAFgYMALAHDABKCQwA7goMAIgMDAAiDgwAvA8MAFYRDAD6EgwAlBQMAC4WDADIFwwAbBkMAAYbDACgHAwARB4MAN4fDAB4IQwAEiMMAKwkDABQJgwA6icMAIQpDAAeKwwAwiwMAFwuDAD2LwwAmjEMADQzDADONAwAaDYMAAw4DACwOQwASjsMAOQ8DACIPgwAIkAMALxBDABWQwwABEUMAJ5GDAA4SAwA3EkMAHZLDAAQTQwAtE4MAE5QDADoUQwAglMMABxVDADAVgwAWlgMAPRZDACYWwwAMl0MAMxeDABmYAwAAGIMAKRjDAA+ZQwA2GYMAHJoDAAMagwAsGsMAEptDADubgwAiHAMACJyDAC8cwwAYHUMAPp2DACUeAwALnoMAMh7DABsfQwABn8MAKCADAA6ggwA1IMMAHiFDAAShwwAtogMAFCKDADqiwwAhI0MAB6PDADCkAwAXJIMAPaTDACQlQwANJcMAM6YDABomgwAApwMAKadDABAnwwA2qAMAHSiDAAYpAwAsqUMAEynDADmqAwAiqoMACSsDAC+rQwAWK8MAPywDACWsgwAMLQMANS1DAButwwACLkMAKK6DAA8vAwA4L0MAHq/DAAUwQwArsIMAFLEDADsxQwAhscMACDJDADEygwAXswMAPjNDACSzwwANtEMANDSDABq1AwADtYMAKjXDABC2QwA3NoMAHbcDAAa3gwAtN8MAE7hDADo4gwAjOQMACbmDADA5wwAZOkMAP7qDACY7AwAMu4MAMzvDABw8QwACvMMAKT0DAA+9gwA2PcMAHz5DAAW+wwAuvwMAFT+DADu/wwAiAENACIDDQDGBA0AYAYNAPoHDQCUCQ0AOAsNANIMDQBsDg0ABhANAKoRDQBEEw0A3hQNAIIWDQAcGA0AthkNAFAbDQDqHA0Ajh4NACggDQDCIQ0AXCMNAAAlDQCaJg0ANCgNAM4pDQByKw0ADC0NAKYuDQBKMA0A5DENAH4zDQAYNQ0AsjYNAFY4DQDwOQ0AijsNACQ9DQDIPg0AYkANAPxBDQCWQw0AOkUNANRGDQBuSA0AEkoNAKxLDQBGTQ0A4E4NAHpQDQAeUg0AuFMNAFJVDQDsVg0AhlgNACpaDQDEWw0AaF0NAAJfDQCcYA0ANmINANBjDQB0ZQ0ADmcNAKhoDQBCag0A5msNAIBtDQAabw0AtHANAE5yDQDycw0AjHUNACZ3DQDKeA0AZHoNAP57DQCYfQ0APH8NANaADQBwgg0AFIQNAK6FDQBIhw0A4ogNAHyKDQAgjA0Auo0NAFSPDQDukA0AkpINACyUDQDGlQ0AYJcNAASZDQCemg0AOJwNANydDQB2nw0AEKENAKqiDQBEpA0A6KUNAIKnDQAcqQ0AtqoNAFCsDQD0rQ0Ajq8NADKxDQDMsg0AZrQNAAC2DQCatw0APrkNANi6DQByvA0ADL4NALC/DQBKwQ0A5MINAH7EDQAixg0AvMcNAFbJDQD6yg0AlMwNAC7ODQDIzw0AYtENAAbTDQCg1A0AOtYNANTXDQBu2Q0AEtsNAKzcDQBG3g0A6t8NAIThDQAe4w0AuOQNAFzmDQD25w0AkOkNACrrDQDO7A0AaO4NAALwDQCc8Q0ANvMNANr0DQB09g0AGPgNALL5DQBM+w0A5vwNAID+DQAkAA4AvgEOAFgDDgDyBA4AoAYOADoIDgDUCQ4AeAsOABINDgCsDg4AUBAOAOoRDgCEEw4AHhUOALgWDgBcGA4A9hkOAJAbDgAqHQ4AxB4OAGggDgACIg4AnCMOAEAlDgDaJg4AdCgOAA4qDgCyKw4ATC0OAOYuDgCAMA4AJDIOAL4zDgBYNQ4A/DYOAJY4DgAwOg4AyjsOAGQ9DgAIPw4AokAOADxCDgDWQw4AekUOABRHDgCuSA4ASEoOAOxLDgCGTQ4AIE8OAMRQDgBeUg4A+FMOAJJVDgAsVw4A0FgOAGpaDgAEXA4Anl0OADhfDgDcYA4AdmIOABBkDgC0ZQ4ATmcOAOhoDgCMag4AJmwOAMBtDgBabw4A9HAOAJhyDgAydA4AzHUOAGZ3DgAKeQ4ApHoOAD58DgDYfQ4AfH8OABaBDgCwgg4ASoQOAO6FDgCIhw4AIokOALyKDgBgjA4A+o0OAJSPDgAukQ4A0pIOAGyUDgAGlg4AoJcOAESZDgDemg4AeJwOAByeDgC2nw4AUKEOAOqiDgCEpA4AKKYOAMKnDgBcqQ4A9qoOAJCsDgA0rg4Azq8OAGixDgAMsw4AprQOAEC2DgDatw4AfrkOABi7DgCyvA4ATL4OAPC/DgCKwQ4AJMMOAL7EDgBixg4A/McOAJbJDgA6yw4A1MwOAG7ODgAI0A4AotEOAEbTDgDg1A4AetYOABTYDgCu2Q4AUtsOAOzcDgCG3g4AKuAOAMThDgBe4w4AAuUOAJzmDgA26A4A0OkOAGrrDgAO7Q4AqO4OAELwDgDc8Q4AgPMOABr1DgC09g4AWPgOAPL5DgCM+w4AJv0OAMD+DgBkAA8A/gEPAJgDDwAyBQ8A1gYPAHAIDwAKCg8ArgsPAEgNDwDiDg8AfBAPABYSDwC6Ew8AVBUPAO4WDwCIGA8ALBoPAMYbDwBgHQ8ABB8PAJ4gDwA4Ig8A0iMPAGwlDwAQJw8AqigPAEQqDwDeKw8AeC0PABwvDwC2MA8AWjIPAPQzDwCONQ8AKDcPAMI4DwBmOg8AADwPAJo9DwA0Pw8A2EAPAHJCDwAMRA8ApkUPAEpHDwDkSA8AfkoPABhMDwC8TQ8AVk8PAPBQDwCKUg8ALlQPAMhVDwBiVw8A/FgPAKBaDwA6XA8A1F0PAHhfDwASYQ8ArGIPAEZkDwDgZQ8AhGcPAB5pDwC4ag8AUmwPAOxtDwCQbw8AKnEPAM5yDwBodA8AAnYPAJx3DwA2eQ8A2noPAHR8DwAOfg8AqH8PAEyBDwDmgg8AgIQPABqGDwC+hw8AWIkPAPKKDwCWjA8AMI4PAMqPDwBkkQ8A/pIPAKKUDwA8lg8A1pcPAHCZDwAUmw8ArpwPAEieDwDsnw8AhqEPACCjDwC6pA8AVKYPAPinDwCSqQ8ALKsPAMasDwBgrg8ABLAPAJ6xDwBCsw8A3LQPAHa2DwAQuA8AqrkPAE67DwDovA8Agr4PABzADwDAwQ8AWsMPAPTEDwCOxg8AMsgPAMzJDwBmyw8ACs0PAKTODwA+0A8A2NEPAHLTDwAW1Q8AsNYPAErYDwDk2Q8AiNsPACLdDwC83g8AVuAPAPrhDwCU4w8ALuUPAMjmDwBs6A8ABuoPAKDrDwA67Q8A3u4PAHjwDwAS8g8ArPMPAFD1DwDq9g8AhPgPACj6DwDC+w8AXP0PAPb+DwCQABAANAIQAM4DEABoBRAAAgcQAKYIEABAChAA2gsQAHQNEAAYDxAAshAQAEwSEADmExAAihUQACQXEAC+GBAAWBoQAPwbEACWHRAAMB8QAMogEABuIhAACCQQAKIlEABGJxAA4CgQAHoqEAAULBAAri0QAFIvEADsMBAAhjIQACA0EADENRAAXjcQAPg4EACcOhAANjwQANA9EABqPxAABEEQAKhCEABCRBAA3EUQAHZHEAAaSRAAtEoQAE5MEADyTRAAjE8QACZREADAUhAAWlQQAP5VEACYVxAAMlkQAMxaEABwXBAACl4QAKRfEAA+YRAA4mIQAHxkEAAWZhAAsGcQAFRpEADuahAAiGwQACJuEADGbxAAYHEQAPpyEACUdBAAOHYQANJ3EABseRAABnsQAKB8EABEfhAA3n8QAHiBEAAcgxAAtoQQAFCGEADqhxAAjokQACiLEADCjBAAXI4QAACQEACakRAANJMQAM6UEABylhAADJgQAKaZEABKmxAA5JwQAH6eEAAYoBAAsqEQAFajEADwpBAAiqYQACSoEAC+qRAAYqsQAPysEACWrhAAOrAQANSxEABusxAACLUQAKy2EABGuBAA4LkQAHq7EAAevRAAuL4QAFLAEADswRAAhsMQACrFEADExhAAXsgQAALKEACcyxAANs0QANDOEAB00BAADtIQAKjTEABC1RAA5tYQAIDYEAAa2hAAtNsQAFjdEADy3hAAjOAQADDiEADK4xAAZOUQAP7mEACY6BAAPOoQANbrEABw7RAACu8QAKTwEABI8hAA4vMQAHz1EAAg9xAAuvgQAFT6EAD4+xAAkv0QACz/EADGABEAYAIRAAQEEQCeBREAOAcRANIIEQBsChEAEAwRAKoNEQBEDxEA6BARAIISEQAcFBEAthURAFoXEQD0GBEAjhoRACgcEQDMHREAZh8RAAAhEQCaIhEAPiQRANglEQByJxEADCkRALAqEQBKLBEA5C0RAH4vEQAYMREAvDIRAFY0EQD6NREAlDcRAC45EQDIOhEAYjwRAAY+EQCgPxEAOkERANRCEQB4RBEAEkYRAKxHEQBGSREA6koRAIRMEQAeThEAwk8RAFxREQD2UhEAkFQRACpWEQDOVxEAaFkRAAJbEQCcXBEANl4RANpfEQB0YREADmMRALJkEQBMZhEA5mcRAIBpEQAkaxEAvmwRAFhuEQDybxEAlnERADBzEQDKdBEAZHYRAP53EQCieREAPHsRAOB8EQB6fhEAFIARAK6BEQBIgxEA7IQRAIaGEQAgiBEAuokRAF6LEQD4jBEAko4RADaQEQDQkREAapMRAASVEQCelhEAQpgRANyZEQB2mxEAEJ0RAKqeEQBOoBEA6KERAIyjEQAmpREAwKYRAFqoEQD+qREAmKsRADKtEQDMrhEAZrARAAqyEQCksxEAPrURAOK2EQB8uBEAFroRALC7EQBKvREA5L4RAIjAEQAiwhEAvMMRAFbFEQD6xhEAlMgRAC7KEQDSyxEAbM0RAAbPEQCg0BEARNIRAN7TEQB41REAEtcRAKzYEQBQ2hEA6tsRAI7dEQAo3xEAwuARAFziEQD24xEAmuURADTnEQDO6BEAaOoRAAzsEQCm7REAQO8RANrwEQB+8hEAGPQRALL1EQBW9xEA8PgRAIr6EQAk/BEAvv0RAGL/EQD8ABIAlgISADAEEgDKBRIAbgcSAAgJEgCiChIARgwSAOANEgB6DxIAFBESALgSEgBSFBIA7BUSAIYXEgAqGRIAxBoSAF4cEgD4HRIAkh8SADYhEgDQIhIAdCQSAA4mEgCoJxIAQikSANwqEgCALBIAGi4SALQvEgBOMRIA8jISAIw0EgAmNhIAwDcSAGQ5EgD+OhIAmDwSADI+EgDWPxIAcEESAApDEgCkRBIAPkYSAOJHEgB8SRIAFksSALpMEgBUThIA7k8SAIhREgAsUxIAxlQSAGBWEgD6VxIAnlkSADhbEgDSXBIAdl4SABBgEgCqYRIARGMSAN5kEgCCZhIAHGgSALZpEgBQaxIA6mwSAI5uEgAocBIAwnESAGZzEgAAdRIAmnYSADR4EgDYeRIAcnsSAAx9EgCmfhIASoASAOSBEgB+gxIAGIUSALKGEgBWiBIA8IkSAJSLEgAujRIAyI4SAGKQEgD8kRIAoJMSADqVEgDUlhIAbpgSABKaEgCsmxIARp0SAOCeEgCEoBIAHqISALijEgBcpRIA9qYSAJCoEgAqqhIAxKsSAGitEgACrxIAnLASADayEgDQsxIAdLUSAA63EgCouBIATLoSAOa7EgCAvRIAGr8SAL7AEgBYwhIA8sMSAIzFEgAwxxIAysgSAGTKEgD+yxIAmM0SADzPEgDW0BIAcNISABTUEgCu1RIASNcSAOLYEgCG2hIAINwSALrdEgBU3xIA+OASAJLiEgAs5BIAxuUSAGrnEgAE6RIAnuoSAELsEgDc7RIAdu8SABDxEgCq8hIATvQSAOj1EgCC9xIAHPkSALb6EgBa/BIA9P0SAJj/EgAyARMAzAITAGYEEwAABhMApAcTAD4JEwDYChMAcgwTABYOEwCwDxMAShETAOQSEwB+FBMAIhYTALwXEwBWGRMA+hoTAJQcEwAuHhMAyB8TAGwhEwAGIxMAoCQTADomEwDUJxMAeCkTABIrEwCsLBMAUC4TAOovEwCEMRMAHjMTAMI0EwBcNhMA9jcTAJA5EwA0OxMAzjwTAGg+EwACQBMAnEETAEBDEwDaRBMAdEYTABhIEwCySRMATEsTAOZMEwCKThMAJFATAL5REwBYUxMA/FQTAJZWEwAwWBMAylkTAGRbEwAIXRMAol4TADxgEwDgYRMAemMTABRlEwCuZhMAUmgTAOxpEwCGaxMAIG0TAMRuEwBecBMA+HETAJJzEwAsdRMA0HYTAGp4EwAEehMAqHsTAEJ9EwDcfhMAdoATABqCEwC0gxMAToUTAOiGEwCCiBMAJooTAMCLEwBajRMA9I4TAJiQEwAykhMAzJMTAGaVEwAUlxMArpgTAFKaEwDsmxMAhp0TACCfEwC6oBMAXqITAPijEwCSpRMANqcTANCoEwBqqhMABKwTAKitEwBCrxMA3LATAHayEwAatBMAtLUTAE63EwDouBMAjLoTACa8EwDAvRMAZL8TAP7AEwCYwhMAMsQTAMzFEwBwxxMACskTAKTKEwA+zBMA2M0TAHzPEwAW0RMAutITAFTUEwDu1RMAiNcTACLZEwDG2hMAYNwTAPrdEwCU3xMALuETANLiEwBs5BMABuYTAKrnEwBE6RMA3uoTAHjsEwAc7hMAtu8TAFDxEwDq8hMAhPQTACj2EwDC9xMAXPkTAAD7EwCa/BMANP4TAM7/EwByARQADAMUAKYEFABABhQA2gcUAH4JFAAYCxQAsgwUAFYOFADwDxQAihEUACQTFADIFBQAYhYUAPwXFACWGRQAOhsUANQcFABuHhQAEiAUAKwhFABGIxQA4CQUAHomFAAeKBQAuCkUAFIrFADsLBQAhi4UACowFADEMRQAXjMUAAI1FACcNhQANjgUANA5FAB0OxQADj0UAKg+FABCQBQA5kEUAIBDFAAaRRQAtEYUAE5IFADySRQAjEsUACZNFADKThQAZFAUAP5RFACYUxQAPFUUANZWFABwWBQACloUAKRbFABIXRQA4l4UAHxgFAAgYhQAumMUAFRlFADuZhQAkmgUACxqFADGaxQAYG0UAARvFACecBQAOHIUANJzFABsdRQAEHcUAKp4FABOehQA6HsUAIJ9FAAcfxQAtoAUAFqCFAD0gxQAjoUUACiHFADCiBQAZooUAACMFACajRQAPo8UANiQFABykhQADJQUALCVFABKlxQA5JgUAH6aFAAinBQAvJ0UAFafFADwoBQAiqIUAC6kFADIpRQAYqcUAAapFACgqhQAOqwUANStFABurxQAErEUAKyyFABQtBQA6rUUAIS3FAAeuRQAuLoUAFy8FAD2vRQAkL8UACrBFADEwhQAaMQUAALGFACcxxQAQMkUANrKFAB0zBQADs4UALLPFABM0RQA5tIUAIDUFAAa1hQAvtcUAFjZFADy2hQAltwUADDeFADK3xQAZOEUAAjjFACi5BQAPOYUANbnFAB66RQAFOsUAK7sFABI7hQA4u8UAIbxFAAg8xQAuvQUAF72FAD49xQAkvkUACz7FADQ/BQAav4UAAQAFQCeARUAOAMVANwEFQB2BhUAEAgVALQJFQBOCxUA6AwVAIIOFQAmEBUAwBEVAFoTFQD0FBUAmBYVADIYFQDMGRUAZhsVAAodFQCkHhUAPiAVAOIhFQB8IxUAFiUVALAmFQBKKBUA7ikVAIgrFQAiLRUAvC4VAGAwFQD6MRUAlDMVAC41FQDSNhUAbDgVAAY6FQCgOxUARD0VAN4+FQB4QBUAEkIVAKxDFQBQRRUA6kYVAI5IFQAoShUAwksVAGZNFQAATxUApFAVAD5SFQDYUxUAclUVABZXFQCwWBUASloVAO5bFQCIXRUAIl8VALxgFQBgYhUA+mMVAJRlFQAuZxUA0mgVAGxqFQAGbBUAqm0VAERvFQDecBUAeHIVABJ0FQC2dRUAUHcVAOp4FQCEehUAHnwVAMJ9FQBcfxUA9oAVAJqCFQA0hBUAzoUVAGiHFQAMiRUApooVAECMFQDajRUAdI8VABiRFQCykhUATJQVAPCVFQCKlxUAJJkVAL6aFQBinBUA/J0VAJafFQAwoRUA1KIVAG6kFQAIphUAoqcVADypFQDgqhUAeqwVAB6uFQC4rxUAUrEVAOyyFQCGtBUAILYVAMS3FQBeuRUA+LoVAJy8FQA2vhUA0L8VAGrBFQAOwxUAqMQVAELGFQDcxxUAgMkVABrLFQC0zBUATs4VAOjPFQCM0RUAJtMVAMrUFQBk1hUA/tcVAJjZFQAy2xUAzNwVAHDeFQAK4BUAruEVAEjjFQDi5BUAfOYVABboFQC66RUAVOsVAO7sFQCI7hUAIvAVAMbxFQBg8xUABPUVAJ72FQA4+BUA0vkVAGz7FQAQ/RUAqv4VAEQAFgDeARYAeAMWABwFFgC2BhYAUAgWAPQJFgCOCxYAKA0WAMIOFgBmEBYAABIWAJoTFgA0FRYA2BYWAHIYFgAMGhYAphsWAEAdFgDkHhYAfiAWACIiFgC8IxYAViUWAPAmFgCKKBYALioWAMgrFgBiLRYA/C4WAKAwFgA6MhYA1DMWAG41FgAINxYArDgWAEY6FgDqOxYAhD0WAB4/FgC4QBYAUkIWAPZDFgCQRRYAKkcWAMRIFgBeShYAAkwWAJxNFgA2TxYA2lAWAHRSFgAOVBYAqFUWAExXFgDmWBYAgFoWABpcFgC+XRYAWF8WAPJgFgCMYhYAJmQWAMplFgBkZxYA/mgWAKJqFgA8bBYA1m0WAHBvFgAUcRYArnIWAEh0FgDidRYAhncWACB5FgC6ehYAVHwWAO59FgCSfxYALIEWAMaCFgBqhBYABIYWAJ6HFgA4iRYA3IoWAHaMFgAQjhYAqo8WAE6RFgDokhYAgpQWAByWFgC2lxYAWpkWAPSaFgCYnBYAMp4WAMyfFgBmoRYAAKMWAKSkFgA+phYA2KcWAHKpFgAMqxYAsKwWAEquFgDkrxYAiLEWACKzFgC8tBYAVrYWAPq3FgCUuRYALrsWAMi8FgBsvhYABsAWAKDBFgA6wxYA1MQWAHjGFgASyBYArMkWAFDLFgDqzBYAhM4WAB7QFgDC0RYAXNMWAPbUFgCQ1hYANNgWAM7ZFgBo2xYAAt0WAJzeFgBA4BYA2uEWAHTjFgAY5RYAsuYWAEzoFgDm6RYAiusWACTtFgC+7hYAYvAWAPzxFgCW8xYAMPUWAMr2FgBu+BYACPoWAKL7FgA8/RYA1v4WAHoAFwAUAhcArgMXAFIFFwDsBhcAhggXACAKFwDECxcAXg0XAPgOFwCSEBcANhIXANATFwBqFRcABBcXAKgYFwBCGhcA3BsXAHYdFwAaHxcAtCAXAE4iFwDoIxcAjCUXACYnFwDAKBcAWioXAP4rFwCYLRcAMi8XAMwwFwBwMhcACjQXAKQ1FwA+NxcA4jgXAHw6FwAWPBcAsD0XAFQ/FwDuQBcAiEIXACJEFwDGRRcAYEcXAPpIFwCUShcAOEwXANJNFwBsTxcABlEXAKBSFwBEVBcA3lUXAHhXFwAcWRcAtloXAFBcFwDqXRcAjl8XAChhFwDCYhcAXGQXAPZlFwCaZxcANGkXAM5qFwBybBcADG4XAKZvFwBAcRcA5HIXAH50FwAYdhcAsncXAEx5FwDwehcAinwXACR+FwC+fxcAYoEXAPyCFwCghBcAOoYXANSHFwBuiRcACIsXAKyMFwBGjhcA4I8XAHqRFwAUkxcAuJQXAFKWFwDslxcAkJkXACqbFwDEnBcAXp4XAAKgFwCcoRcANqMXANCkFwB0phcADqgXAKipFwBCqxcA5qwXAICuFwAasBcAtLEXAFizFwDytBcAjLYXACa4FwDAuRcAZLsXAP68FwCYvhcAPMAXANbBFwBwwxcACsUXAK7GFwBIyBcA4skXAHzLFwAWzRcAus4XAFTQFwDu0RcAktMXACzVFwDG1hcAYNgXAATaFwCe2xcAON0XANLeFwBs4BcAEOIXAKrjFwBE5RcA6OYXAILoFwAc6hcAtusXAFrtFwD07hcAjvAXACjyFwDC8xcAZvUXAAD3FwCa+BcANPoXANj7FwBy/RcAFv8XALAAGABKAhgA5AMYAH4FGAAiBxgAvAgYAFYKGADwCxgAig0YAC4PGADIEBgAYhIYAAYUGACgFRgAOhcYANQYGAB4GhgAEhwYAKwdGABGHxgA6iAYAIQiGAAeJBgAuCUYAFInGAD2KBgAkCoYACosGADOLRgAaC8YAAIxGACcMhgAQDQYANo1GAB0NxgADjkYAKg6GABMPBgA5j0YAIA/GAAkQRgAvkIYAFhEGADyRRgAlkcYADBJGADKShgAZEwYAAhOGACiTxgAPFEYANZSGAB6VBgAFFYYAK5XGABIWRgA7FoYAIZcGAAgXhgAul8YAFRhGAD4YhgAkmQYACxmGADQZxgAamkYAARrGACebBgAQm4YANxvGAB2cRgAEHMYAKp0GABOdhgA6HcYAIJ5GAAmexgAwHwYAFp+GAD0fxgAmIEYADKDGADMhBgAZoYYAACIGACkiRgAPosYANiMGAByjhgAFpAYALCRGABKkxgA7pQYAIiWGAAimBgAvJkYAGCbGAD6nBgAlJ4YAC6gGADIoRgAbKMYAAalGACgphgARKgYAN6pGAB4qxgAEq0YALauGABQsBgA6rEYAISzGAAotRgAwrYYAFy4GAD2uRgAkLsYADS9GADOvhgAaMAYAAzCGACmwxgAQMUYANrGGAB+yBgAGMoYALLLGABMzRgA5s4YAIrQGAAk0hgAvtMYAGLVGAD81hgAltgYADDaGADU2xgAbt0YAAjfGACi4BgARuIYAODjGAB65RgAFOcYAK7oGABS6hgA7OsYAIbtGAAg7xgAxPAYAF7yGAD48xgAkvUYADb3GADQ+BgAavoYAAT8GACo/RgAQv8YANwAGQB2AhkAGgQZALQFGQBOBxkA6AgZAIwKGQAmDBkAwA0ZAGQPGQD+EBkAmBIZADIUGQDMFRkAcBcZAAoZGQCkGhkASBwZAOIdGQB8HxkAFiEZALoiGQBUJBkA7iUZAIgnGQAiKRkAxioZAGAsGQD6LRkAni8ZADgxGQDSMhkAbDQZABA2GQCqNxkARDkZAN46GQCCPBkAHD4ZALY/GQBQQRkA6kIZAI5EGQAoRhkAwkcZAGZJGQAASxkAmkwZADROGQDYTxkAclEZAAxTGQCmVBkASlYZAORXGQB+WRkAGFsZALJcGQBWXhkA8F8ZAIphGQAuYxkAyGQZAGJmGQD8ZxkAoGkZADprGQDUbBkAbm4ZAAhwGQCscRkARnMZAOB0GQCEdhkAHngZALh5GQBSexkA7HwZAJB+GQAqgBkAxIEZAGiDGQAChRkAnIYZADaIGQDaiRkAdIsZAA6NGQCojhkATJAZAOaRGQCAkxkAGpUZAL6WGQBYmBkA8pkZAIybGQAmnRkAyp4ZAGSgGQD+oRkAmKMZADylGQDWphkAcKgZABSqGQCuqxkASK0ZAOKuGQCGsBkAILIZALqzGQBUtRkA7rYZAJK4GQAsuhkAxrsZAGq9GQAEvxkAnsAZADjCGQDcwxkAdsUZABDHGQCqyBkATsoZAOjLGQCCzRkAHM8ZALbQGQBa0hkA9NMZAI7VGQAy1xkAzNgZAGbaGQAA3BkApN0ZAD7fGQDY4BkAcuIZAAzkGQCw5RkASucZAOToGQB+6hkAIuwZALztGQBW7xkA+vAZAJTyGQAu9BkAyPUZAGz3GQAG+RkAoPoZADr8GQDU/RkAeP8ZABIBGgCsAhoAUAQaAOoFGgCEBxoAHgkaAMIKGgBcDBoA9g0aAJAPGgAqERoAzhIaAGgUGgACFhoAphcaAEAZGgDaGhoAdBwaABgeGgCyHxoATCEaAOYiGgCAJBoAJCYaAL4nGgBYKRoA/CoaAJYsGgAwLhoAyi8aAG4xGgAIMxoAojQaADw2GgDWNxoAejkaABQ7GgCuPBoAUj4aAOw/GgCGQRoAIEMaAMREGgBeRhoA+EcaAJJJGgAsSxoA0EwaAGpOGgAEUBoAnlEaAEJTGgDcVBoAdlYaABpYGgC0WRoATlsaAOhcGgCMXhoAJmAaAMBhGgBaYxoA9GQaAJhmGgAyaBoAzGkaAGZrGgAKbRoApG4aAD5wGgDicRoAfHMaABZ1GgCwdhoAVHgaAO55GgCIexoAIn0aALx+GgBggBoA+oEaAJSDGgA4hRoA0oYaAGyIGgAGihoAqosaAESNGgDejhoAeJAaABySGgC2kxoAUJUaAOqWGgCEmBoAKJoaAMKbGgBcnRoAAJ8aAJqgGgA0ohoAzqMaAHKlGgAMpxoApqgaAECqGgDaqxoAfq0aABivGgCysBoATLIaAPCzGgCKtRoAJLcaAMi4GgBiuhoA/LsaAJa9GgA6vxoA1MAaAG7CGgAIxBoArMUaAEbHGgDgyBoAesoaAB7MGgDCzRoAXM8aAADRGgCa0hoANNQaAM7VGgBy1xoAFtkaALDaGgBK3BoA7t0aAIjfGgAi4RoAxuIaAGDkGgD65RoAlOcaAC7pGgDS6hoAbOwaAAbuGgCg7xoARPEaAN7yGgB49BoAHPYaALb3GgBQ+RoA6voaAI78GgAo/hoAwv8aAFwBGwD2AhsAmgQbADQGGwDOBxsAaAkbAAwLGwCmDBsAQA4bAOQPGwB+ERsAGBMbALIUGwBWFhsA8BcbAIoZGwAkGxsAvhwbAGIeGwD8HxsAliEbADAjGwDUJBsAbiYbAAgoGwCsKRsARisbAOAsGwB6LhsAHjAbALgxGwBSMxsA7DQbAIY2GwAqOBsAxDkbAF47GwD4PBsAnD4bADZAGwDQQRsAdEMbAA5FGwCoRhsAQkgbAOZJGwCASxsAGk0bALROGwBYUBsA8lEbAIxTGwAmVRsAylYbAGRYGwD+WRsAmFsbADJdGwDWXhsAcGAbAApiGwCkYxsASGUbAOJmGwB8aBsAIGobALprGwBUbRsA7m4bAJJwGwAschsAxnMbAGB1GwD6dhsAnngbADh6GwDSexsAbH0bABB/GwCqgBsARIIbAOiDGwCChRsAHIcbALaIGwBaihsA9IsbAI6NGwAojxsAzJAbAGaSGwAAlBsAmpUbAD6XGwDYmBsAcpobAAycGwCmnRsASp8bAOSgGwB+ohsAIqQbALylGwBWpxsA8KgbAJSqGwAurBsAyK0bAGKvGwD8sBsAoLIbADq0GwDUtRsAbrcbABK5GwCsuhsARrwbAOq9GwCEvxsAHsEbALjCGwBcxBsA9sUbAJDHGwAqyRsAxMobAGjMGwACzhsAnM8bADbRGwDa0hsAdNQbAA7WGwCy1xsATNkbAObaGwCA3BsAJN4bAL7fGwBY4RsA8uIbAIzkGwAw5hsAyucbAGTpGwD+6hsAouwbADzuGwDW7xsAevEbABTzGwCu9BsASPYbAOz3GwCG+RsAIPsbALr8GwBU/hsA+P8bAJIBHAAsAxwA0AQcAGoGHAAECBwAngkcAEILHADcDBwAdg4cABAQHACqERwAThMcAOgUHACCFhwAHBgcAMAZHABaGxwA9BwcAJgeHAAyIBwAzCEcAGYjHAAKJRwApCYcAD4oHADYKRwAciscABYtHACwLhwASjAcAOQxHACIMxwAIjUcALw2HABgOBwA+jkcAJQ7HAAuPRwA0j4cAGxAHAAGQhwAoEMcADpFHADeRhwAeEgcABJKHAC2SxwAUE0cAOpOHACEUBwAKFIcAMJTHABcVRwA9lYcAJBYHAA0WhwAzlscAGhdHAACXxwApmAcAEBiHADaYxwAfmUcABhnHACyaBwATGocAPBrHACKbRwAJG8cAL5wHABYchwA/HMcAJZ1HAAwdxwAyngcAG56HAAIfBwAon0cAEZ/HADggBwAeoIcABSEHAC4hRwAUoccAOyIHACGihwAIIwcAMSNHABejxwA+JAcAJySHAA2lBwA0JUcAGqXHAAOmRwAqJocAEKcHADcnRwAgJ8cABqhHAC0ohwATqQcAPKlHACMpxwAJqkcAMCqHABkrBwA/q0cAJivHAAysRwAzLIcAHC0HAAKthwApLccAEi5HADiuhwAfLwcABa+HAC6vxwAVMEcAO7CHACIxBwAIsYcAMbHHABgyRwA+socAJ7MHAA4zhwA0s8cAGzRHAAQ0xwAqtQcAETWHADe1xwAeNkcABzbHAC23BwAUN4cAPTfHACO4RwAKOMcAMLkHABc5hwAAOgcAJrpHAA06xwA2OwcAHLuHAAM8BwApvEcAErzHADk9BwAfvYcABj4HACy+RwAVvscAPD8HACK/hwAJAAdAMgBHQBiAx0A/AQdAKAGHQA6CB0A1AkdAG4LHQASDR0ArA4dAEYQHQDgER0AehMdAB4VHQC4Fh0AUhgdAPYZHQCQGx0AKh0dAMQeHQBeIB0AAiIdAJwjHQA2JR0A2iYdAHQoHQAOKh0AqCsdAEwtHQDmLh0AgDAdABoyHQC0Mx0AWDUdAPI2HQCMOB0AJjodAMo7HQBkPR0A/j4dAKJAHQA8Qh0A1kMdAHBFHQAURx0ArkgdAEhKHQDiSx0AfE0dACBPHQC6UB0AVFIdAPhTHQCSVR0ALFcdAMZYHQBqWh0ABFwdAJ5dHQA4Xx0A0mAdAHZiHQAQZB0AqmUdAE5nHQDoaB0AgmodABxsHQDAbR0AWm8dAPRwHQCOch0AKHQdAMx1HQBmdx0AAHkdAKR6HQA+fB0A2H0dAHJ/HQAWgR0AsIIdAEqEHQDkhR0AfocdACKJHQC8ih0AVowdAPCNHQCUjx0ALpEdAMiSHQBslB0ABpYdAKCXHQA6mR0A3podAHicHQASnh0ArJ8dAEahHQDqoh0AhKQdAB6mHQC4px0AXKkdAPaqHQCQrB0ANK4dAM6vHQBosR0AArMdAKa0HQBAth0A2rcdAHS5HQAOux0AsrwdAEy+HQDmvx0AisEdACTDHQC+xB0AWMYdAPzHHQCWyR0AMMsdAMrMHQBkzh0ACNAdAKLRHQA80x0A1tQdAHrWHQAU2B0ArtkdAFLbHQDs3B0Aht4dACDgHQDE4R0AXuMdAPjkHQCS5h0ALOgdANDpHQBq6x0ABO0dAJ7uHQBC8B0A3PEdAHbzHQAa9R0AtPYdAE74HQDo+R0AjPsdACb9HQDA/h0AWgAeAPQBHgCYAx4AMgUeAMwGHgBwCB4ACgoeAKQLHgA+DR4A4g4eAHwQHgAWEh4AsBMeAFQVHgDuFh4AiBgeACIaHgC8Gx4AYB0eAPoeHgCeIB4ALiIeANIjHgBsJR4ABiceAKAoHgBEKh4A3iseAHgtHgAcLx4AtjAeAFAyHgDqMx4AjjUeACg3HgDCOB4AXDoeAAA8HgCaPR4AND8eAM5AHgByQh4ADEQeAKZFHgBARx4A2kgeAH5KHgAYTB4Ask0eAExPHgDwUB4AilIeACRUHgDIVR4AYlceAPxYHgCWWh4AOlweANRdHgBuXx4ACGEeAKxiHgBGZB4A4GUeAHpnHgAeaR4AuGoeAFJsHgDsbR4AkG8eACpxHgDEch4AXnQeAAJ2HgCcdx4ANnkeANB6HgB0fB4ADn4eAKh/HgBCgR4A3IIeAICEHgAahh4AtIceAFiJHgDyih4AjIweACaOHgDKjx4AZJEeAP6SHgCYlB4AMpYeANaXHgBwmR4ACpseAKScHgBInh4A4p8eAHyhHgAgox4AuqQeAFSmHgDupx4AkqkeACyrHgDGrB4AYK4eAPqvHgCesR4AOLMeANK0HgB2th4AELgeAKq5HgBEux4A6LweAIK+HgAcwB4AtsEeAFDDHgD0xB4AjsYeACjIHgDMyR4AZsseAADNHgCazh4APtAeANjRHgBy0x4ADNUeAKbWHgBK2B4A5NkeAH7bHgAi3R4AvN4eAFbgHgDw4R4AlOMeAC7lHgDI5h4AYugeAPzpHgCg6x4AOu0eANTuHgB48B4AEvIeAKzzHgBG9R4A4PYeAIT4HgAe+h4AuPseAFL9HgD2/h4AkAAfACoCHwDOAx8AaAUfAAIHHwCcCB8AQAofANoLHwB0DR8ADg8fAKgQHwBMEh8A5hMfAIAVHwAaFx8AvhgfAFgaHwDyGx8Alh0fADAfHwDKIB8AZCIfAAgkHwCiJR8APCcfANYoHwBwKh8AFCwfAK4tHwBILx8A7DAfAIYyHwAgNB8AujUfAF43HwD4OB8AkjofACw8HwDGPR8Aaj8fAARBHwCeQh8AOEQfANxFHwB2Rx8AEEkfALRKHwBOTB8A6E0fAIJPHwAcUR8AwFIfAFpUHwD0VR8AjlcfADJZHwDMWh8AZlwfAApeHwCkXx8APmEfANhiHwByZB8AFmYfALBnHwBKaR8A5GofAIhsHwAibh8AvG8fAGBxHwD6ch8AlHQfAC52HwDSdx8AbHkfAAZ7HwCgfB8ARH4fAN5/HwB4gR8AEoMfALaEHwBQhh8A6ocfAISJHwAeix8AwowfAFyOHwD2jx8AmpEfADSTHwDOlB8AaJYfAAyYHwCmmR8AQJsfANqcHwB0nh8AGKAfALKhHwBMox8A5qQfAIqmHwAkqB8AvqkfAGKrHwD8rB8Alq4fADCwHwDUsR8AbrMfAAi1HwCith8APLgfAOC5HwB6ux8AFL0fAK6+HwBSwB8A7MEfAIbDHwAqxR8AxMYfAF7IHwD4yR8AkssfADbNHwDQzh8AatAfAATSHwCo0x8AQtUfANzWHwCA2B8AGtofALTbHwBO3R8A8t4fAIzgHwAm4h8AwOMfAFrlHwD+5h8AmOgfADLqHwDW6x8AcO0fAArvHwCk8B8ASPIfAOLzHwB89R8AFvcfALD4HwBU+h8A7vsfAIj9HwAi/x8AxgAgAGACIAD6AyAAngUgADgHIADSCCAAbAogAAYMIACqDSAARA8gAN4QIAB4EiAAHBQgALYVIABQFyAA9BggAI4aIAAoHCAAwh0gAFwfIAAAISAAmiIgADQkIADOJSAAcicgAAwpIACmKiAASiwgAOQtIAB+LyAAGDEgALwyIABWNCAA8DUgAIo3IAAuOSAAyDogAGI8IAD8PSAAoD8gADpBIADUQiAAbkQgABJGIACsRyAARkkgAOBKIACETCAAHk4gALhPIABSUSAA9lIgAJBUIAAqViAAxFcgAF5ZIAACWyAAnFwgADZeIADaXyAAdGEgAA5jIACoZCAATGYgAOZnIACAaSAAGmsgALRsIABYbiAA8m8gAIxxIAAwcyAAynQgAGR2IAD+dyAAonkgADx7IADWfCAAcH4gAAqAIACugSAASIMgAOKEIAB8hiAAIIggALqJIABUiyAA+IwgAJKOIAAskCAAxpEgAGCTIAAElSAAnpYgADiYIADSmSAAdpsgABCdIACqniAATqAgAOihIACCoyAAHKUgAMCmIABaqCAA9KkgAI6rIAAorSAAzK4gAGawIAAAsiAAmrMgAD61IADYtiAAcrggABa6IACwuyAASr0gAOS+IAB+wCAAIsIgALzDIABWxSAA8MYgAJTIIAAuyiAAyMsgAGzNIAAGzyAAoNAgADrSIADe0yAAeNUgABLXIACs2CAARtogAOrbIACE3SAAHt8gALjgIABc4iAA9uMgAJDlIAA05yAAzuggAGjqIAAC7CAApu0gAEDvIADa8CAAdPIgAA70IACy9SAATPcgAOb4IACK+iAAJPwgAL79IABY/yAA/AAhAJYCIQAwBCEAygUhAGQHIQAICSEAogohADwMIQDWDSEAeg8hABQRIQCuEiEAUhQhAOwVIQCGFyEAIBkhALoaIQBeHCEA+B0hAJIfIQAsISEA0CIhAGokIQAEJiEAqCchAEIpIQDcKiEAdiwhABAuIQC0LyEATjEhAOgyIQCMNCEAJjYhAMA3IQBaOSEA/johAJg8IQAyPiEAzD8hAGZBIQAKQyEApEQhAD5GIQDiRyEAfEkhABZLIQCwTCEAVE4hAO5PIQCIUSEAIlMhALxUIQBgViEA+lchAJRZIQAuWyEA0lwhAGxeIQAGYCEAqmEhAERjIQDeZCEAeGYhABJoIQC2aSEAUGshAOpsIQCEbiEAKHAhAMJxIQBccyEAAHUhAJp2IQA0eCEAznkhAGh7IQAMfSEApn4hAECAIQDagSEAfoMhABiFIQCyhiEAVoghAPCJIQCKiyEAJI0hAMiOIQBikCEA/JEhAJaTIQAwlSEA1JYhAG6YIQAImiEAopshAEadIQDgniEAeqAhAB6iIQC4oyEAUqUhAOymIQCGqCEAKqohAMSrIQBerSEA+K4hAJywIQA2siEA0LMhAHS1IQAOtyEAqLghAEK6IQDmuyEAgL0hABq/IQC0wCEATsIhAPLDIQCMxSEAJschAMrIIQBkyiEA/sshAJjNIQA8zyEA1tAhAHDSIQAK1CEApNUhAEjXIQDi2CEAfNohABbcIQC63SEAVN8hAO7gIQCS4iEALOQhAMblIQBg5yEABOkhAJ7qIQA47CEA0u0hAGzvIQAQ8SEAqvIhAET0IQDe9SEAgvchABz5IQC2+iEAWvwhAPT9IQCO/yEAKAEiAMICIgBmBCIAAAYiAJoHIgA0CSIA2AoiAHIMIgAMDiIApg8iAEoRIgDkEiIAfhQiACIWIgC8FyIAVhkiAPAaIgCKHCIALh4iAMgfIgBiISIA/CIiAKAkIgA6JiIA1CciAG4pIgASKyIArCwiAEYuIgDgLyIAhDEiAB4zIgC4NCIAXDYiAPY3IgCQOSIAKjsiAM48IgBoPiIAAkAiAJxBIgA2QyIA2kQiAHRGIgAOSCIAqEkiAExLIgDmTCIAgE4iACRQIgC+USIAWFMiAPJUIgCWViIAMFgiAMpZIgBkWyIA/lwiAKJeIgA8YCIA1mEiAHBjIgAUZSIArmYiAEhoIgDiaSIAhmsiACBtIgC6biIAXnAiAPhxIgCScyIALHUiANB2IgBqeCIABHoiAJ57IgA4fSIA3H4iAHaAIgAQgiIAqoMiAE6FIgDohiIAgogiACaKIgDAiyIAWo0iAPSOIgCYkCIAMpIiAMyTIgBmlSIACpciAKSYIgA+miIA2JsiAHydIgAWnyIAsKAiAEqiIgDkoyIAiKUiACKnIgC8qCIAVqoiAPqrIgCUrSIALq8iANKwIgBssiIABrQiAKC1IgA6tyIA3rgiAHi6IgASvCIArL0iAFC/IgDqwCIAhMIiACjEIgDCxSIAXMciAPbIIgCayiIANMwiAM7NIgBozyIAAtEiAKbSIgBA1CIA2tUiAH7XIgAY2SIAstoiAEzcIgDw3SIAit8iACThIgC+4iIAWOQiAPzlIgCW5yIAMOkiAMrqIgBu7CIACO4iAKLvIgBG8SIA4PIiAHr0IgAU9iIAuPciAFL5IgDs+iIAhvwiACD+IgDE/yIAXgEjAPgCIwCSBCMANgYjANAHIwBqCSMADgsjAKgMIwBCDiMA3A8jAHYRIwAaEyMAtBQjAE4WIwDoFyMAjBkjACYbIwDAHCMAZB4jAP4fIwCYISMAMiMjANYkIwBwJiMACigjAKQpIwA+KyMA4iwjAHwuIwAWMCMAsDEjAFQzIwDuNCMAiDYjACw4IwDGOSMAYDsjAPo8IwCePiMAOEAjANJBIwBsQyMAEEUjAKpGIwBESCMA3kkjAHhLIwAcTSMAtk4jAFBQIwDqUSMAjlMjAChVIwDCViMAZlgjAABaIwCaWyMANF0jAM5eIwByYCMADGIjAKZjIwBKZSMA5GYjAH5oIwAYaiMAvGsjAFZtIwDwbiMAinAjACRyIwDIcyMAYnUjAPx2IwCWeCMAOnojANR7IwBufSMAEn8jAKyAIwBGgiMA4IMjAHqFIwAehyMAuIgjAFKKIwDsiyMAkI0jACqPIwDEkCMAaJIjAAKUIwCclSMANpcjANqYIwB0miMADpwjAKidIwBCnyMA5qAjAICiIwAapCMAtKUjAFinIwDyqCMAjKojADCsIwDKrSMAZK8jAP6wIwCYsiMAPLQjANa1IwBwtyMACrkjAK66IwBIvCMA4r0jAIa/IwAgwSMAusIjAFTEIwD4xSMAkscjACzJIwDGyiMAYMwjAATOIwCezyMAONEjANLSIwB21CMAENYjALTXIwBY2SMA8tojAIzcIwAw3iMAyt8jAGThIwD+4iMAouQjADzmIwDW5yMAcOkjABTrIwCu7CMASO4jAOLvIwCG8SMAIPMjALr0IwBU9iMA7vcjAJL5IwAs+yMAxvwjAGr+IwAEACQAngEkADgDJADcBCQAdgYkABAIJACqCSQARAskAOgMJACCDiQAHBAkALYRJABaEyQA9BQkAI4WJAAyGCQAzBkkAGYbJAAAHSQAmh4kAD4gJADYISQAciMkAAwlJACwJiQASigkAOQpJACIKyQAIi0kALwuJABWMCQA+jEkAJQzJAAuNSQAyDYkAGI4JAAGOiQAoDskADo9JADUPiQAeEAkABJCJACsQyQAUEUkAOpGJACESCQAHkokALhLJABcTSQA9k4kAJBQJAA0UiQAzlMkAGhVJAACVyQAnFgkAEBaJADaWyQAdF0kAA5fJACyYCQATGIkAOZjJACAZSQAJGckAL5oJABYaiQA8mskAJZtJAAwbyQAynAkAG5yJAAIdCQAonUkADx3JADgeCQAenokABR8JACufSQASH8kAOyAJACGgiQAIIQkALqFJABehyQA+IgkAJKKJAA2jCQA0I0kAGqPJAAEkSQAqJIkAEKUJADclSQAdpckABCZJAC0miQATpwkAOidJACCnyQAJqEkAMCiJABapCQA/qUkAJinJAAyqSQAzKokAHCsJAAKriQApK8kAD6xJADYsiQAfLQkABa2JACwtyQASrkkAO66JACIvCQAIr4kAMa/JABgwSQA+sIkAJTEJAAuxiQA0sckAGzJJAAGyyQAoMwkAETOJADezyQAeNEkABzTJAC21CQAUNYkAOrXJACE2SQAKNskAMLcJABc3iQA9t8kAJrhJAA04yQAzuQkAGjmJAAM6CQApukkAEDrJADk7CQAfu4kABjwJACy8SQATPMkAPD0JACK9iQAJPgkAL75JABi+yQA/PwkAJb+JAA6ACUA1AElAG4DJQAIBSUAogYlAEYIJQDgCSUAegslABQNJQC4DiUAUhAlAOwRJQCGEyUAKhUlAMQWJQBeGCUAAholAJwbJQA2HSUA0B4lAGogJQAOIiUAqCMlAEIlJQDcJiUAgCglABoqJQC0KyUATi0lAPIuJQCMMCUAJjIlAMozJQBkNSUA/jYlAJg4JQAyOiUA1jslAHA9JQAKPyUApEAlAEhCJQDiQyUAfEUlACBHJQC6SCUAVEolAO5LJQCITSUALE8lAMZQJQBgUiUA+lMlAJ5VJQA4VyUA0lglAGxaJQAQXCUAql0lAERfJQDoYCUAgmIlABxkJQC2ZSUAUGclAPRoJQCOaiUAKGwlAMJtJQBmbyUAAHElAJpyJQA0dCUA2HUlAHJ3JQAMeSUAsHolAEp8JQDkfSUAfn8lABiBJQC8giUAVoQlAPCFJQCKhyUALoklAMiKJQBijCUA/I0lAKCPJQA6kSUA1JIlAG6UJQASliUArJclAEaZJQDgmiUAhJwlAB6eJQC4nyUAXKElAPaiJQCQpCUAKqYlAMSnJQBoqSUAAqslAJysJQBAriUA2q8lAHSxJQAOsyUAqLQlAEy2JQDmtyUAgLklABq7JQC+vCUAWL4lAPK/JQCWwSUAMMMlAMrEJQBkxiUA/sclAKLJJQA8yyUA1swlAHrOJQAU0CUArtElAEjTJQDs1CUAhtYlACDYJQC62SUAVNslAPjcJQCS3iUALOAlAMbhJQBq4yUABOUlAJ7mJQBC6CUA3OklAHbrJQAQ7SUAqu4lAE7wJQDo8SUAgvMlABz1JQDA9iUAWvglAPT5JQCY+yUAMv0lAMz+JQBmACYACgImAKQDJgA+BSYA2AYmAHIIJgAWCiYAsAsmAEoNJgDkDiYAiBAmACISJgC8EyYAYBUmAPoWJgCUGCYALhomANIbJgBsHSYABh8mAKAgJgA6IiYA3iMmAHglJgASJyYArCgmAFAqJgDqKyYAhC0mACgvJgDCMCYAXDImAPYzJgCaNSYAPjcmANg4JgByOiYAFjwmALA9JgBKPyYA5EAmAIhCJgAiRCYAvEUmAGBHJgD6SCYAlEomAC5MJgDITSYAbE8mAAZRJgCgUiYAOlQmAN5VJgB4VyYAElkmAKxaJgBQXCYA6l0mAIRfJgAoYSYAwmImAFxkJgD2ZSYAkGcmADRpJgDOaiYAaGwmAAJuJgCmbyYAQHEmANpyJgB0dCYAGHYmALJ3JgBMeSYA8HomAIp8JgAkfiYAvn8mAFiBJgD8giYAloQmADCGJgDKhyYAbokmAAiLJgCijCYAPI4mAOCPJgB6kSYAFJMmALiUJgBSliYA7JcmAIaZJgAgmyYAxJwmAF6eJgD4nyYAkqEmADajJgDQpCYAaqYmAASoJgCoqSYAQqsmANysJgCAriYAGrAmALSxJgBOsyYA6LQmAIy2JgAmuCYAwLkmAGS7JgD+vCYAmL4mADLAJgDWwSYAcMMmAArFJgCkxiYAPsgmAOLJJgB8yyYAFs0mALDOJgBU0CYA7tEmAIjTJgAs1SYAxtYmAGDYJgD62SYAlNsmADjdJgDS3iYAbOAmAAbiJgCq4yYAROUmAN7mJgB46CYAHOomALbrJgBQ7SYA9O4mAI7wJgAo8iYAwvMmAFz1JgAA9yYAmvgmADT6JgDO+yYAcv0mAAz/JgCmACcASgInAOQDJwB+BScAGAcnALIIJwBWCicA8AsnAIoNJwAkDycAyBAnAGISJwD8EycAlhUnADoXJwDUGCcAbhonAAgcJwCsHScARh8nAOAgJwB6IicAHiQnALglJwBSJycA7CgnAJAqJwAqLCcAxC0nAGgvJwACMScAnDInADY0JwDQNScAdDcnAA45JwCoOicAQjwnAOY9JwCAPycAGkEnAL5CJwBYRCcA8kUnAIxHJwAmSScAykonAGRMJwD+TScAmE8nADxRJwDWUicAcFQnAApWJwCuVycASFknAOJaJwCGXCcAIF4nALpfJwBUYScA7mInAJJkJwAsZicAxmcnAGBpJwD6aicAnmwnADhuJwDcbycAdnEnABBzJwCqdCcATnYnAOh3JwCCeScAHHsnAMB8JwBaficA9H8nAI6BJwAygycAzIQnAGaGJwAAiCcApIknAD6LJwDYjCcAco4nABaQJwCwkScASpMnAOSUJwB+licAIpgnALyZJwBWmycA8JwnAJSeJwAuoCcAyKEnAGyjJwAGpScAoKYnADqoJwDUqScAeKsnABKtJwCsricARrAnAOqxJwCEsycAHrUnAMK2JwBcuCcA9rknAJC7JwA0vScAzr4nAGjAJwACwicAnMMnAEDFJwDaxicAdMgnAA7KJwCyyycATM0nAObOJwCK0CcAJNInAL7TJwBY1ScA8tYnAJbYJwAw2icAytsnAGTdJwAI3ycAouAnADziJwDW4ycAeuUnABTnJwCu6CcAUuonAOzrJwCG7ScAIO8nAMTwJwBe8icA+PMnAJL1JwA29ycA0PgnAGr6JwAE/CcAnv0nAEL/JwDcACgAdgIoABAEKAC0BSgATgcoAOgIKACCCigAJgwoAMANKABaDygA9BAoAJgSKAAyFCgAzBUoAHAXKAAKGSgApBooAD4cKADYHSgAfB8oABYhKACwIigASiQoAO4lKACIJygAIikoAMYqKABgLCgA+i0oAJQvKAAuMSgA0jIoAGw0KAAGNigAoDcoAEQ5KADeOigAeDwoABI+KAC2PygAUEEoAOpCKACERCgAKEYoAMJHKABcSSgA9kooAJpMKAA0TigAzk8oAGhRKAAMUygAplQoAEBWKADkVygAflkoABhbKACyXCgATF4oAPBfKACKYSgAJGMoAL5kKABYZigA/GcoAJZpKAA6aygA1GwoAG5uKAAIcCgAonEoAEZzKADgdCgAenYoABR4KAC4eSgAUnsoAOx8KACQfigAKoAoAMSBKABegygA+IQoAJyGKAA2iCgA0IkoAGqLKAAOjSgAqI4oAEKQKADmkSgAgJMoABqVKAC0ligATpgoAPKZKACMmygAJp0oAMCeKABkoCgA/qEoAJijKAAypSgA1qYoAHCoKAAKqigArqsoAEitKADirigAfLAoABayKAC6sygAVLUoAO62KACIuCgAIrooAMa7KABgvSgABL8oAJ7AKAA4wigA0sMoAGzFKAAQxygAqsgoAETKKADeyygAgs0oABzPKAC20CgAUNIoAPTTKACO1SgAKNcoAMzYKABm2igAANwoAJrdKAA03ygA2OAoAHLiKAAM5CgApuUoAErnKADk6CgAfuooABjsKAC87SgAVu8oAPDwKACU8igALvQoAMj1KABi9ygA/PgoAKD6KAA6/CgA1P0oAG7/KAASASkArAIpAEYEKQDqBSkAhAcpAB4JKQC4CikAUgwpAPYNKQCQDykAKhEpAMQSKQBoFCkAAhYpAJwXKQA2GSkA2hopAHQcKQAOHikAqB8pAEwhKQDmIikAgCQpABomKQC+JykAWCkpAPIqKQCMLCkAMC4pAMovKQBkMSkA/jIpAKI0KQA8NikA1jcpAHA5KQAUOykArjwpAEg+KQDsPykAhkEpACBDKQC6RCkAVEYpAPhHKQCSSSkALEspAMZMKQBqTikABFApAJ5RKQA4UykA3FQpAHZWKQAQWCkAtFkpAE5bKQDoXCkAgl4pACZgKQDAYSkAWmMpAPRkKQCOZikAMmgpAMxpKQBmaykACm0pAKRuKQA+cCkA2HEpAHxzKQAWdSkAsHYpAEp4KQDkeSkAiHspACJ9KQC8fikAVoApAPqBKQCUgykALoUpANKGKQBsiCkABoopAKCLKQA6jSkA3o4pAHiQKQASkikArJMpAEaVKQDqlikAhJgpACiaKQDCmykAXJ0pAPaeKQCQoCkANKIpAM6jKQBopSkAAqcpAJyoKQBAqikA2qspAH6tKQAYrykAsrApAEyyKQDwsykAirUpACS3KQC+uCkAWLopAPy7KQCWvSkAML8pAMrAKQBuwikACMQpAKLFKQBGxykA4MgpAHrKKQAUzCkArs0pAFLPKQDs0CkAhtIpACDUKQDE1SkAXtcpAPjYKQCS2ikANtwpANDdKQBq3ykABOEpAKjiKQBC5CkA3OUpAIDnKQAa6SkAtOopAE7sKQDo7SkAjO8pACbxKQDA8ikAWvQpAP71KQCY9ykAMvkpANb6KQBw/CkACv4pAKT/KQA+ASoA4gIqAHwEKgAWBioAsAcqAFQJKgDuCioAiAwqACwOKgDGDyoAYBEqAPoSKgCUFCoAOBYqANIXKgBsGSoABhsqAKocKgBEHioA3h8qAIIhKgAcIyoAtiQqAFAmKgDqJyoAjikqACgrKgDCLCoAXC4qAPYvKgCaMSoANDMqANg0KgByNioADDgqAKY5KgBAOyoA5DwqAH4+KgAYQCoAskEqAFZDKgDwRCoAikYqACRIKgDISSoAYksqAPxMKgCgTioAOlAqANRRKgBuUyoACFUqAKxWKgBGWCoA4FkqAHpbKgAUXSoAuF4qAFJgKgDsYSoAkGMqACplKgDEZioAaGgqAAJqKgCcayoANm0qANBuKgB0cCoADnIqAKhzKgBCdSoA3HYqAIB4KgAaeioAvnsqAFh9KgDyfioAjIAqACaCKgDKgyoAZIUqAP6GKgCYiCoAPIoqANaLKgBwjSoAFI8qAK6QKgBIkioA4pMqAHyVKgAglyoAupgqAFSaKgDumyoAkp0qACyfKgDGoCoAYKIqAASkKgCepSoAOKcqANKoKgB2qioAEKwqAKqtKgBEryoA6LAqAIKyKgActCoAwLUqAFq3KgD0uCoAjroqACi8KgDMvSoAZr8qAADBKgCawioAPsQqANjFKgByxyoAFskqALDKKgBKzCoA5M0qAH7PKgAi0SoAvNIqAFbUKgDw1SoAitcqAC7ZKgDI2ioAbNwqAAbeKgCg3yoAOuEqANTiKgB45CoAEuYqAKznKgBG6SoA6uoqAITsKgAe7ioAuO8qAFzxKgD28ioAkPQqADT2KgDO9yoAaPkqAAL7KgCc/CoAQP4qANr/KgB0ASsADgMrAKgEKwBMBisA5gcrAIoJKwAkCysAvgwrAFgOKwDyDysAlhErADATKwDKFCsAZBYrAAgYKwCiGSsARhsrAOocKwCEHisAKCArAMwhKwBmIysAACUrAJomKwA+KCsA2CkrAHIrKwAMLSsAsC4rAEowKwDkMSsAiDMrACI1KwC8NisAVjgrAPA5KwCUOysALj0rAMg+KwBiQCsABkIrAKBDKwA6RSsA3kYrAHhIKwASSisArEsrAEZNKwDqTisAhFArAB5SKwC4UysAUlUrAPZWKwCQWCsANForAM5bKwBoXSsAAl8rAJxgKwBAYisA2mMrAHRlKwAYZysAsmgrAExqKwDmaysAgG0rACRvKwC+cCsAWHIrAPJzKwCWdSsAMHcrAMp4KwBueisACHwrAKJ9KwA8fysA1oArAHqCKwAUhCsAroUrAEiHKwDiiCsAhoorACCMKwC6jSsAXo8rAPiQKwCSkisANpQrANCVKwBqlysABJkrAJ6aKwBCnCsA3J0rAHafKwAQoSsAtKIrAE6kKwDopSsAjKcrACapKwDAqisAWqwrAPStKwCYrysAMrErAMyyKwBwtCsACrYrAKS3KwA+uSsA2LorAHy8KwAWvisAsL8rAErBKwDkwisAiMQrACLGKwDGxysAYMkrAPrKKwCUzCsALs4rANLPKwBs0SsABtMrAKDUKwBE1isA3tcrAHjZKwAS2ysAttwrAFDeKwDq3ysAjuErACjjKwDC5CsAXOYrAPbnKwCa6SsANOsrAM7sKwBo7isAAvArAKbxKwBA8ysA5PQrAH72KwAY+CsAsvkrAEz7KwDw/CsAiv4rACQALAC+ASwAYgMsAPwELACWBiwAMAgsANQJLABuCywACA0sAKwOLABGECwA4BEsAHoTLAAUFSwAuBYsAFIYLADsGSwAhhssACAdLADEHiwAXiAsAAIiLACcIywANiUsANAmLABqKCwADiosAKgrLABCLSwA3C4sAIAwLAAaMiwAtDMsAE41LADoNiwAjDgsACY6LADAOywAZD0sAP4+LACYQCwAMkIsANZDLABwRSwACkcsAKRILABISiwA4kssAHxNLAAWTywAulAsAFRSLADuUywAklUsACxXLADGWCwAYFosAPpbLACeXSwAOF8sANJgLABsYiwAEGQsAKplLABEZywA3mgsAIJqLAAcbCwAtm0sAFpvLAD0cCwAjnIsACh0LADCdSwAZncsAAB5LACaeiwANHwsAM59LAByfywADIEsAKaCLABKhCwA5IUsAH6HLAAYiSwAvIosAFaMLADwjSwAio8sAC6RLADIkiwAYpQsAPyVLACWlywAOpksANSaLABunCwAEp4sAKyfLABGoSwA4KIsAISkLAAepiwAuKcsAFypLAD2qiwAkKwsACquLADErywAaLEsAAKzLACctCwANrYsANq3LAB0uSwADrssAKi8LABMviwA5r8sAIDBLAAawywAtMQsAFjGLADyxywAjMksADDLLADKzCwAZM4sAP7PLACi0SwAPNMsANbULABw1iwAFNgsAK7ZLABI2ywA4twsAIbeLAAg4CwAuuEsAF7jLAD45CwAkuYsACzoLADG6SwAaussAATtLACe7iwAOPAsANzxLAB28ywAEPUsALT2LABO+CwA6PksAIL7LAAm/SwAwP4sAFoALQD0AS0AjgMtADIFLQDMBi0AZggtAAAKLQCkCy0APg0tANgOLQB8EC0AFhItALATLQBKFS0A5BYtAIgYLQAiGi0AvBstAFYdLQDwHi0AlCAtAC4iLQDIIy0AbCUtAAYnLQCgKC0AOiotAN4rLQB4LS0AEi8tAKwwLQBGMi0A6jMtAIQ1LQAoNy0AwjgtAFw6LQD2Oy0AkD0tADQ/LQDOQC0AaEItAAJELQCcRS0AQEctANpILQB0Si0AGEwtALJNLQBMTy0A5lAtAIpSLQAkVC0AvlUtAFhXLQD8WC0AllotADBcLQDKXS0Abl8tAAhhLQCiYi0ARmQtAOBlLQB6Zy0AFGktAK5qLQBSbC0A7G0tAIZvLQAgcS0AunItAF50LQD4dS0AknctADZ5LQDQei0AanwtAAR+LQCofy0AQoEtANyCLQB2hC0AGoYtALSHLQBOiS0A8ootAIyMLQAmji0AwI8tAFqRLQD+ki0AmJQtADKWLQDMly0AcJktAAqbLQCknC0APp4tANifLQB8oS0AFqMtALqkLQBUpi0A7qctAIipLQAiqy0AxqwtAGCuLQD6ry0AlLEtADizLQDStC0AbLYtAAa4LQCguS0ARLstAN68LQB4vi0AHMAtALbBLQBQwy0A9MQtAI7GLQAoyC0AwsktAFzLLQAAzS0Ams4tADTQLQDO0S0AaNMtAAzVLQCm1i0AQNgtAOTZLQB+2y0AGN0tALzeLQBW4C0A8OEtAIrjLQAk5S0AyOYtAGLoLQD86S0AlustADDtLQDU7i0AbvAtABLyLQCs8y0ARvUtAOD2LQB6+C0AHvotALj7LQBS/S0A9v4tAJAALgAqAi4AxAMuAF4FLgACBy4AnAguADYKLgDQCy4AdA0uAA4PLgCoEC4AQhIuAOYTLgCAFS4AGhcuAL4YLgBYGi4A8hsuAIwdLgAmHy4AyiAuAGQiLgD+Iy4AmCUuADInLgDWKC4AcCouAAosLgCuLS4ASC8uAOIwLgCGMi4AIDQuALo1LgBUNy4A7jguAJI6LgAsPC4Axj0uAGA/LgD6QC4AnkIuADhELgDSRS4AdkcuABBJLgCqSi4ATkwuAOhNLgCCTy4AHFEuALZSLgBaVC4A9FUuAI5XLgAoWS4AwlouAGZcLgAAXi4Aml8uAD5hLgDYYi4AcmQuAAxmLgCwZy4ASmkuAORqLgB+bC4AIm4uALxvLgBWcS4A8HIuAJR0LgAudi4AyHcuAGx5LgAGey4AoHwuADp+LgDUfy4AeIEuABKDLgCshC4ARoYuAOqHLgCEiS4AHosuALiMLgBcji4A9o8uAJCRLgAqky4AzpQuAGiWLgACmC4AnJkuADabLgDanC4AdJ4uAA6gLgCyoS4ATKMuAOakLgCKpi4AJKguAL6pLgBYqy4A8qwuAJauLgAwsC4AyrEuAGSzLgD+tC4AorYuADy4LgDWuS4AersuABS9LgCuvi4ASMAuAOLBLgCGwy4AIMUuALrGLgBUyC4A+MkuAJLLLgAszS4A0M4uAGrQLgAE0i4AntMuAELVLgDc1i4AdtguABDaLgC+2y4AWN0uAPLeLgCM4C4AMOIuAMrjLgBk5S4ACOcuAKLoLgA86i4A1usuAHrtLgAU7y4ArvAuAFLyLgDs8y4AhvUuACD3LgC6+C4AXvouAPj7LgCS/S4ALP8uAMYALwBqAi8ABAQvAKgFLwBCBy8A3AgvAHYKLwAQDC8AtA0vAE4PLwDoEC8AghIvABwULwDAFS8AWhcvAP4YLwCYGi8AMhwvAMwdLwBmHy8ACiEvAKQiLwA+JC8A2CUvAHInLwAWKS8AsCovAFQsLwDuLS8AiC8vACIxLwC8Mi8AYDQvAPo1LwCUNy8ALjkvAMg6LwBsPC8ABj4vAKA/LwBEQS8A3kIvAHhELwASRi8AtkcvAFBJLwDqSi8AhEwvAChOLwDCTy8AXFEvAPZSLwCaVC8ANFYvAM5XLwBoWS8AAlsvAKZcLwBAXi8A2l8vAH5hLwAYYy8AsmQvAExmLwDwZy8AimkvACRrLwC+bC8AYm4vAPxvLwCWcS8AMHMvANR0LwBudi8ACHgvAKJ5LwBGey8A4HwvAHp+LwAUgC8AuIEvAFKDLwDshC8AhoYvACqILwDEiS8AXosvAPiMLwCcji8ANpAvANCRLwBqky8ADpUvAKiWLwBCmC8A3JkvAICbLwAanS8AtJ4vAFigLwDyoS8AjKMvACalLwDApi8AZKgvAP6pLwCYqy8AMq0vANauLwBwsC8ACrIvAKSzLwBItS8A4rYvAHy4LwAWui8AursvAFS9LwDuvi8AiMAvACLCLwDGwy8AYMUvAATHLwCeyC8AOMovANLLLwBszS8AEM8vAKrQLwBE0i8A3tMvAILVLwAc1y8AttgvAFraLwD02y8Ajt0vACjfLwDC4C8AZuIvAADkLwCa5S8ANOcvANjoLwBy6i8ADOwvALDtLwBK7y8A5PAvAH7yLwAY9C8AvPUvAFb3LwDw+C8AivovAC78LwDI/S8AYv8vAAYBMACgAjAAOgQwANQFMABuBzAAEgkwAKwKMABGDDAA4A0wAHoPMAAeETAAuBIwAFwUMAD2FTAAkBcwACoZMADEGjAAaBwwAAIeMACcHzAANiEwANAiMAB0JDAADiYwALInMABMKTAA5iowAIAsMAAaLjAAvi8wAFgxMADyMjAAjDQwACY2MADKNzAAZDkwAAg7MACiPDAAPD4wANY/MABwQTAAFEMwAK5EMABIRjAA4kcwAHxJMAAgSzAAukwwAF5OMAD4TzAAklEwACxTMADGVDAAalYwAARYMACeWTAAOFswANJcMAB2XjAAEGAwALRhMABOYzAA6GQwAIJmMAAcaDAAwGkwAFprMAD0bDAAjm4wAChwMADMcTAAZnMwAAp1MACkdjAAPngwANh5MAByezAAFn0wALB+MABKgDAA5IEwAIiDMAAihTAAvIYwAFaIMAD6iTAAlIswAC6NMADIjjAAbJAwAAaSMACgkzAARJUwAN6WMAB4mDAAEpowAKybMABQnTAA/p4wAKKgMAA8ojAA1qMwAHClMAAKpzAArqgwAEiqMADiqzAAfK0wACCvMADYsDAAcrIwAAy0MACmtTAASrcwAOS4MAB+ujAAGLwwALK9MABWvzAA8MAwAJTCMAAuxDAAyMUwAGLHMAD8yDAAoMowADrMMADUzTAAbs8wAAjRMACs0jAARtQwAOrVMACE1zAAHtkwALjaMABS3DAA9t0wAJDfMAAq4TAAxOIwAF7kMAAC5jAAnOcwADbpMADa6jAAdOwwAA7uMACo7zAATPEwAObyMACA9DAAGvYwAL73MABY+TAA8vowAIz8MAAw/jAAyv8wAGQBMQD+AjEAogQxADwGMQDWBzEAcAkxABQLMQCuDDEASA4xAOIPMQB8ETEAIBMxALoUMQBeFjEA+BcxAJIZMQAsGzEAxhwxAGAeMQAEIDEAniExADgjMQDcJDEAdiYxABAoMQCqKTEATisxAOgsMQCCLjEAHDAxAMAxMQBaMzEA9DQxAI42MQAoODEAzDkxAGY7MQAAPTEApD4xAD5AMQDYQTEAckMxABZFMQCwRjEASkgxAORJMQCISzEAIk0xALxOMQBWUDEA+lExAJRTMQAuVTEA0lYxAGxYMQAGWjEAoFsxADpdMQDeXjEAeGAxABJiMQCsYzEARmUxAOpmMQCEaDEAHmoxAMJrMQBcbTEA9m4xAJBwMQA0cjEAznMxAGh1MQACdzEAnHgxAEB6MQDaezEAdH0xABh/MQCygDEATIIxAOaDMQCKhTEAJIcxAL6IMQBYijEA/IsxAJaNMQAwjzEAypAxAGSSMQAIlDEAopUxADyXMQDgmDEAepoxABScMQCunTEAUp8xAOygMQCGojEAIKQxAMSlMQBepzEA+KgxAJKqMQAsrDEA0K0xAGqvMQAOsTEAqLIxAEK0MQDctTEAdrcxABq5MQC0ujEATrwxAOi9MQCMvzEAJsExAMDCMQBaxDEA/sUxAJjHMQAyyTEAzMoxAGbMMQAKzjEApM8xAEjRMQDi0jEAfNQxABbWMQCw1zEAVNkxAO7aMQCI3DEAIt4xALzfMQBg4TEA+uIxAJTkMQA45jEA0ucxAGzpMQAG6zEAquwxAETuMQDe7zEAePExABzzMQC29DEAUPYxAOr3MQCE+TEAKPsxAML8MQBc/jEAAAAyAJoBMgA0AzIAzgQyAHIGMgAMCDIApgkyAEALMgDaDDIAfg4yABgQMgCyETIATBMyAPAUMgCKFjIALhgyAMgZMgBiGzIA/BwyAJYeMgA6IDIA1CEyAG4jMgAIJTIArCYyAEYoMgDgKTIAhCsyAB4tMgC4LjIAUjAyAOwxMgCQMzIAKjUyAMQ2MgBeODIA+DkyAJw7MgA2PTIA0D4yAHRAMgAOQjIAqEMyAEJFMgDmRjIAgEgyABpKMgC0SzIAWE0yAPJOMgCMUDIAJlIyAMBTMgBkVTIA/lYyAKJYMgA8WjIA1lsyAHBdMgAKXzIArmAyAFJiMgDsYzIAhmUyACpnMgDEaDIAXmoyAAJsMgCcbTIANm8yANBwMgB0cjIADnQyAKh1MgBCdzIA3HgyAIB6MgAafDIAtH0yAFh/MgDygDIAjIIyACaEMgDAhTIAZIcyAP6IMgCYijIAPIwyANaNMgBwjzIACpEyAK6SMgBIlDIA4pUyAHyXMgAgmTIAupoyAFScMgDunTIAiJ8yACyhMgDGojIAYKQyAASmMgCepzIAOKkyANKqMgB2rDIAEK4yAKqvMgBEsTIA3rIyAIK0MgActjIAtrcyAFq5MgD0ujIAjrwyACi+MgDMvzIAZsEyAADDMgCaxDIAPsYyANjHMgByyTIADMsyALDMMgBKzjIA5M8yAH7RMgAY0zIAvNQyAFbWMgDw1zIAlNkyAC7bMgDI3DIAYt4yAAbgMgCg4TIAOuMyANTkMgB45jIAEugyAKzpMgBG6zIA4OwyAITuMgAe8DIAuPEyAFzzMgD29DIAkPYyACr4MgDE+TIAaPsyAAL9MgCc/jIAQAAzANoBMwB0AzMADgUzALIGMwBMCDMA5gkzAIALMwAkDTMAvg4zAFgQMwDyETMAjBMzADAVMwDKFjMAbhgzAAgaMwCiGzMAPB0zANYeMwB6IDMAFCIzAK4jMwBIJTMA4iYzAIYoMwAgKjMAuiszAF4tMwD4LjMAkjAzACwyMwDQMzMAajUzAAQ3MwCeODMAQjozANw7MwB2PTMAED8zAKpAMwBOQjMA6EMzAIJFMwAmRzMAwEgzAFpKMwD0SzMAmE0zADJPMwDMUDMAZlIzAABUMwCkVTMAPlczANhYMwB8WjMAFlwzALBdMwBKXzMA7mAzAIhiMwAiZDMAvGUzAFZnMwD6aDMAlGozAC5sMwDSbTMAbG8zAAZxMwCgcjMARHQzAN51MwB4dzMAEnkzALZ6MwBQfDMA6n0zAIR/MwAegTMAwoIzAFyEMwD2hTMAmoczADSJMwDOijMAaIwzAAyOMwCmjzMAQJEzANqSMwB+lDMAGJYzALKXMwBMmTMA5pozAIqcMwAknjMAvp8zAGKhMwD8ojMAlqQzADCmMwDUpzMAbqkzAAirMwCirDMAPK4zAOCvMwB6sTMAFLMzALi0MwBStjMA7LczAIa5MwAquzMAxLwzAF6+MwD4vzMAnMEzADbDMwDQxDMAasYzAATIMwCoyTMAQsszANzMMwCAzjMAGtAzALTRMwBO0zMA8tQzAIzWMwAm2DMAwNkzAGTbMwD+3DMAmN4zADLgMwDM4TMAcOMzAArlMwCk5jMASOgzAOLpMwB86zMAFu0zALruMwBU8DMA7vEzAIjzMwAi9TMAxvYzAGD4MwD6+TMAlPszADj9MwDS/jMAdgA0AAYCNACqAzQARAU0AN4GNAB4CDQAHAo0ALYLNABaDTQA9A40AI4QNAAoEjQAwhM0AGYVNAAAFzQAmhg0ADQaNADYGzQAch00AAwfNACmIDQASiI0AOQjNAB+JTQAGCc0ALIoNABWKjQA8Cs0AIotNAAuLzQAyDA0AGIyNAD8MzQAljU0ADo3NADUODQAbjo0AAg8NACsPTQARj80AOBANACEQjQAHkQ0ALhFNABSRzQA9kg0AJBKNAAqTDQAxE00AF5PNAACUTQAnFI0ADZUNADaVTQAdFc0AA5ZNACoWjQATFw0AOZdNACAXzQAGmE0ALRiNABYZDQA8mU0AJZnNAAwaTQAymo0AGRsNAD+bTQAom80ADxxNADWcjQAcHQ0AAp2NACudzQASHk0AOx6NACGfDQAIH40ALp/NABUgTQA+II0AJKENAAshjQAxoc0AGCJNAAEizQAnow0AEKONADcjzQAdpE0ABCTNACqlDQATpY0AOiXNACCmTQAHJs0ALacNABanjQA9J80AJihNAAyozQAzKQ0AGamNAAAqDQApKk0AD6rNADYrDQAcq40AAywNACwsTQASrM0AO60NACItjQAIrg0ALy5NABWuzQA+rw0AJS+NAAuwDQAyME0AGzDNAAGxTQAoMY0ADrINADeyTQAeMs0ABLNNACszjQARtA0AOrRNACE0zQAHtU0AMLWNABc2DQA9tk0AJDbNAA03TQAzt40AGjgNAAC4jQAnOM0AEDlNADa5jQAdOg0ABjqNACy6zQATO00AObuNACK8DQAJPI0AL7zNABY9TQA8vY0AJb4NAAw+jQAyvs0AG79NAAI/zQAogA1ADwCNQDgAzUAegU1ABQHNQCuCDUAUgo1AOwLNQCGDTUAIA81ALoQNQBeEjUA+BM1AJIVNQA2FzUA0Bg1AGoaNQAEHDUAqB01AEIfNQDcIDUAdiI1ABAkNQC0JTUATic1AOgoNQCMKjUAJiw1AMAtNQBaLzUA/jA1AJgyNQAyNDUAzDU1AHA3NQAKOTUApDo1AD48NQDYPTUAfD81ABZBNQCwQjUAVEQ1AO5FNQCIRzUAIkk1AMZKNQBgTDUA+k01AJRPNQAuUTUA0lI1AGxUNQAGVjUAqlc1AERZNQDeWjUAeFw1ABJeNQC2XzUAUGE1AOpiNQCOZDUAKGY1AMJnNQBcaTUAAGs1AJpsNQA0bjUAzm81AGhxNQAMczUApnQ1AEB2NQDkdzUAfnk1ABh7NQCyfDUAVn41APB/NQCKgTUAJIM1AL6ENQBihjUA/Ic1AJaJNQAwizUA1Iw1AG6ONQAIkDUArJE1AEaTNQDglDUAepY1AB6YNQC4mTUAUps1AOycNQCGnjUAKqA1AMShNQBeozUAAqU1AJymNQA2qDUA0Kk1AHSrNQAOrTUAqK41AEKwNQDmsTUAgLM1ABq1NQC0tjUATrg1APK5NQCMuzUAJr01AMq+NQBkwDUA/sE1AJjDNQA8xTUA1sY1AHDINQAKyjUApMs1AEjNNQDizjUAfNA1ACDSNQC60zUAVNU1AO7WNQCS2DUALNo1AMbbNQBg3TUABN81AJ7gNQA44jUA0uM1AGzlNQAQ5zUAqug1AETqNQDo6zUAgu01ABzvNQC28DUAWvI1APTzNQCO9TUAKPc1AML4NQBm+jUAAPw1AJr9NQA+/zUA2AA2AHICNgAMBDYAsAU2AEoHNgDkCDYAfgo2ACIMNgC8DTYAVg82APAQNgCUEjYALhQ2AMgVNgBiFzYABhk2AKAaNgA6HDYA1B02AHgfNgASITYAtiI2AFokNgD0JTYAjic2ACgpNgDMKjYAZiw2AAAuNgCaLzYANDE2ANgyNgByNDYADDY2ALA3NgBKOTYA5Do2AH48NgAiPjYAvD82AFZBNgDwQjYAikQ2AC5GNgDIRzYAYkk2APxKNgCgTDYAOk42AN5PNgB4UTYAElM2AKxUNgBGVjYA6lc2AIRZNgAeWzYAuFw2AFJeNgD2XzYAkGE2ACpjNgDOZDYAaGY2AAJoNgCcaTYANms2ANpsNgB0bjYADnA2ALJxNgBMczYA5nQ2AIB2NgAkeDYAvnk2AFh7NgDyfDYAjH42ADCANgDKgTYAZIM2AAiFNgCihjYAPIg2ANaJNgB6izYAFI02AK6ONgBIkDYA7JE2AIaTNgAglTYAupY2AF6YNgD4mTYAkps2ACydNgDGnjYAaqA2AASiNgCeozYAOKU2ANymNgB2qDYAEKo2ALSrNgBOrTYA6K42AIKwNgAmsjYAwLM2AFq1NgD0tjYAjrg2ADK6NgDMuzYAZr02AAq/NgCkwDYAPsI2ANjDNgB8xTYAFsc2ALDINgBKyjYA7ss2AIjNNgAizzYAvNA2AFbSNgD60zYAlNU2AC7XNgDS2DYAbNo2AAbcNgCg3TYARN82AN7gNgB44jYAEuQ2AKzlNgBQ5zYA6ug2AITqNgAo7DYAwu02AFzvNgD28DYAmvI2ADT0NgDO9TYAaPc2AAz5NgCm+jYAQPw2ANr9NgB0/zYAGAE3ALICNwBMBDcA8AU3AIoHNwAkCTcAvgo3AGIMNwD8DTcAlg83ADARNwDUEjcAbhQ3AAgWNwCiFzcAPBk3AOAaNwB6HDcAFB43ALgfNwBSITcA7CI3AIYkNwAqJjcAxCc3AF4pNwD4KjcAnCw3ADYuNwDQLzcAajE3AAQzNwCoNDcAQjY3ANw3NwCAOTcAGjs3ALQ8NwBOPjcA8j83AIxBNwAmQzcAwEQ3AFpGNwD+RzcAmEk3ADJLNwDMTDcAcE43AApQNwCkUTcASFM3AOJUNwB8VjcAFlg3ALpZNwBUWzcA7lw3AIheNwAiYDcAxmE3AGBjNwD6ZDcAnmY3ADhoNwDSaTcAbGs3ABBtNwCqbjcARHA3AN5xNwCCczcAHHU3ALZ2NwBQeDcA6nk3AI57NwAofTcAwn43AGaANwAAgjcAmoM3ADSFNwDYhjcAcog3AAyKNwCmizcASo03AOSONwB+kDcAGJI3ALKTNwBWlTcA8JY3AIqYNwAumjcAyJs3AGKdNwD8njcAoKA3ADqiNwDUozcAbqU3AAinNwCsqDcARqo3AOCrNwCErTcAHq83ALiwNwBSsjcA7LM3AJC1NwAqtzcAxLg3AF66NwACvDcAnL03AEC/NwDawDcAdMI3AA7ENwCoxTcATMc3AObINwCAyjcAGsw3ALTNNwBYzzcA8tA3AIzSNwAw1DcAytU3AGTXNwAI2TcAtto3AFDcNwD03TcAjt83ACjhNwDC4jcAZuQ3AADmNwCa5zcANOk3AM7qNwBy7DcADO43AKbvNwBA8TcA5PI3AH70NwA29jcA0Pc3AGr5NwAE+zcAqPw3AEL+NwDc/zcAdgE4ABoDOAC0BDgATgY4APIHOACMCTgAJgs4AMAMOABkDjgA/g84AJgROAAyEzgAzBQ4AHAWOAAKGDgApBk4AD4bOADiHDgAfB44ABYgOAC6ITgAVCM4AO4kOACIJjgALCg4AMYpOABgKzgA+iw4AJQuOAA4MDgA0jE4AGwzOAAQNTgAqjY4AEQ4OADeOTgAgjs4ABw9OAC2PjgAUEA4APRBOACOQzgAKEU4AMJGOABcSDgAAEo4AJpLOAA0TTgA2E44AHJQOAAMUjgAplM4AEpVOADkVjgAflg4ABhaOACyWzgAVl04APBeOACKYDgALmI4AMhjOABiZTgA/GY4AJZoOAA6ajgA1Gs4AG5tOAASbzgArHA4AEZyOADgczgAhHU4AB53OAC4eDgAUno4AOx7OACQfTgAKn84AMSAOABegjgAAoQ4AJyFOAA2hzgA2og4AHSKOAAOjDgAqI04AEyPOADmkDgAgJI4ABqUOAC0lTgAWJc4APKYOACMmjgAJpw4AMqdOABknzgA/qA4AKKiOAA8pDgA1qU4AHCnOAAUqTgArqo4AEisOADirTgAfK84ACCxOAC6sjgAVLQ4AO61OACStzgALLk4AMa6OABqvDgABL44AJ6/OAA4wTgA3MI4AHbEOAAQxjgAqsc4AETJOADoyjgAgsw4ABzOOAC2zzgAWtE4APTSOACO1DgAMtY4AMzXOABm2TgAANs4AKTcOAA+3jgA2N84AHLhOAAW4zgAsOQ4AErmOADk5zgAfuk4ACLrOAC87DgAVu44APrvOACU8TgALvM4AMj0OABs9jgABvg4AKD5OAA6+zgA3vw4AHj+OAASADkArAE5AEYDOQDqBDkAhAY5AB4IOQDCCTkAXAs5APYMOQCQDjkANBA5AM4ROQBoEzkAAhU5AJwWOQBAGDkA2hk5AHQbOQAOHTkAsh45AEwgOQDmITkAiiM5ACQlOQC+JjkAWCg5APwpOQCWKzkAMC05AMouOQBuMDkACDI5AKIzOQA8NTkA1jY5AHo4OQAUOjkArjs5AFI9OQDsPjkAhkA5ACBCOQDEQzkAXkU5APhGOQCSSDkANko5ANBLOQBqTTkABE85AJ5QOQBCUjkA3FM5AHZVOQAaVzkAtFg5AE5aOQDoWzkAjF05ACZfOQDAYDkAWmI5AP5jOQCYZTkAMmc5AMxoOQBmajkACmw5AKRtOQA+bzkA4nA5AHxyOQAWdDkAsHU5AFR3OQDueDkAiHo5ACJ8OQC8fTkAYH85APqAOQCUgjkAOIQ5ANKFOQBshzkABok5AKqKOQBEjDkA3o05AHiPOQAckTkAtpI5AFCUOQDqlTkAhJc5ACiZOQDCmjkAXJw5AACeOQCanzkANKE5AM6iOQBypDkADKY5AKanOQBAqTkA2qo5AH6sOQAYrjkAsq85AFaxOQDwsjkAirQ5ACS2OQDItzkAYrk5APy6OQCWvDkAOr45ANS/OQBuwTkACMM5AKzEOQBGxjkA4Mc5AHrJOQAUyzkAuMw5AFLOOQDszzkAkNE5ACrTOQDE1DkAXtY5APjXOQCc2TkANts5ANDcOQB03jkADuA5AKjhOQBC4zkA5uQ5AIDmOQAa6DkAtOk5AE7rOQDy7DkAjO45ACbwOQDK8TkAZPM5AP70OQCY9jkAPPg5ANb5OQBw+zkACv05AKT+OQBIADoA4gE6AHwDOgAgBToAugY6AFQIOgDuCToAkgs6ACwNOgDGDjoAYBA6APoROgCeEzoAOBU6ANIWOgB2GDoAEBo6AKobOgBEHToA6B46AIIgOgAcIjoAtiM6AFAlOgD0JjoAjig6ACgqOgDMKzoAZi06AAAvOgCaMDoAPjI6ANgzOgByNToADDc6AKY4OgBKOjoA5Ds6AH49OgAiPzoAvEA6AFZCOgDwQzoAikU6AC5HOgDISDoAYko6APxLOgCgTToAOk86ANRQOgB4UjoAElQ6AKxVOgBGVzoA6lg6AIRaOgAeXDoAuF06AFJfOgD2YDoAkGI6ACpkOgDOZToAaGc6AAJpOgCcajoAQGw6ANptOgB0bzoADnE6AKhyOgBMdDoA5nU6AIB3OgAkeToAvno6AFh8OgDyfToAjH86ADCBOgDKgjoAZIQ6AP6FOgCihzoAPIk6ANaKOgB6jDoAFI46AK6POgBIkToA7JI6AIaUOgAgljoAupc6AF6ZOgD4mjoAkpw6ACyeOgDGnzoAaqE6AASjOgCepDoAOKY6ANynOgB2qToAEKs6ALSsOgBOrjoA6K86AIKxOgAcszoAwLQ6AFq2OgD0tzoAjrk6ADK7OgDMvDoAZr46AArAOgCkwToAPsM6ANjEOgB8xjoAFsg6ALDJOgBKyzoA5Mw6AIjOOgAi0DoAvNE6AGDTOgD61DoAlNY6AC7YOgDS2ToAbNs6AAbdOgCg3joAOuA6AN7hOgB44zoAEuU6ALbmOgBQ6DoA6uk6AITrOgAo7ToAwu46AFzwOgD28ToAkPM6ADT1OgDO9joAaPg6AAL6OgCm+zoAQP06ANr+OgB+ADsAGAI7ALIDOwBMBTsA5gY7AIoIOwAkCjsAvgs7AFgNOwD8DjsAlhA7ADASOwDUEzsAbhU7AAgXOwCiGDsAPBo7AOAbOwB6HTsAFB87ALggOwBSIjsA7CM7AIYlOwAqJzsAxCg7AF4qOwD4KzsAki07ADYvOwDQMDsAajI7AA40OwCoNTsAQjc7ANw4OwCAOjsAGjw7ALQ9OwBOPzsA6EA7AIxCOwAmRDsAwEU7AGRHOwD+SDsAmEo7ADJMOwDWTTsAcE87AApROwCkUjsAPlQ7AOJVOwB8VzsAFlk7ALpaOwBUXDsA7l07AIhfOwAsYTsAxmI7AGBkOwD6ZTsAlGc7ADhpOwDSajsAbGw7ABBuOwCqbzsARHE7AN5yOwCCdDsAHHY7ALZ3OwBQeTsA9Ho7AI58OwAofjsAwn87AGaBOwAAgzsAmoQ7ADSGOwDYhzsAcok7AAyLOwCmjDsAQI47AOSPOwB+kTsAGJM7ALyUOwBWljsA8Jc7AIqZOwAkmzsAyJw7AGKeOwD8nzsAoKE7ADqjOwDUpDsAbqY7ABKoOwCsqTsARqs7AOCsOwB6rjsAHrA7ALixOwBSszsA7LQ7AJC2OwAquDsAxLk7AGi7OwACvTsAnL47ADbAOwDawTsAdMM7AA7FOwCoxjsAQsg7AObJOwCAyzsAGs07ALTOOwBY0DsA8tE7AIzTOwAw1TsAytY7AGTYOwD+2TsAots7ADzdOwDW3jsAcOA7AAriOwCu4zsASOU7AOLmOwB86DsAIOo7ALrrOwBU7TsA7u47AJLwOwAs8jsAxvM7AGD1OwAE9zsAnvg7ADj6OwDc+zsAdv07ABD/OwCqADwATgI8AOgDPACCBTwAHAc8AMAIPABaCjwA9As8AI4NPAAyDzwAzBA8AGYSPAAAFDwAmhU8AD4XPADYGDwAcho8AAwcPACwHTwASh88AOQgPACIIjwAIiQ8ALwlPABWJzwA+ig8AJQqPAAuLDwAyC08AGIvPAAGMTwAoDI8ADo0PADUNTwAeDc8ABI5PACsOjwAUDw8AOo9PACEPzwAHkE8AMJCPABcRDwA9kU8AJBHPAAqSTwAzko8AGhMPAACTjwAnE88AEBRPADaUjwAdFQ8ABhWPACyVzwATFk8AOZaPACKXDwAJF48AL5fPABYYTwA8mI8AJZkPAAwZjwAymc8AG5pPAAIazwAomw8ADxuPADgbzwAenE8ABRzPACudDwASHY8AOx3PACGeTwAIHs8AMR8PABefjwA+H88AJKBPAA2gzwA0IQ8AGqGPAAEiDwAnok8AEKLPADcjDwAdo48ABCQPAC0kTwATpM8AOiUPACMljwAJpg8AMCZPABamzwA/pw8AJiePAAyoDwAzKE8AGajPAAKpTwApKY8AD6oPADYqTwAfKs8ABatPACwrjwAVLA8AO6xPACIszwAIrU8AMa2PABguDwA+rk8AJS7PAAuvTwA0r48AGzAPAAGwjwAoMM8AETFPADexjwAeMg8ABzKPAC2yzwAUM08AOrOPACO0DwAKNI8AMLTPABc1TwA9tY8AJrYPAA02jwAzts8AGjdPAAM3zwApuA8AEDiPADk4zwAfuU8ABjnPACy6DwAVuo8APDrPACK7TwAJO88AL7wPABi8jwA/PM8AJb1PAAw9zwA1Pg8AG76PAAI/DwArP08AEb/PADgAD0AegI9AB4EPQC4BT0AUgc9AOwIPQCGCj0AKgw9AMQNPQBeDz0A+BA9AJwSPQA2FD0A0BU9AHQXPQAOGT0AqBo9AEIcPQDmHT0AgB89ABohPQC0Ij0ATiQ9APIlPQCMJz0AJik9AMAqPQBkLD0A/i09AJgvPQA8MT0A1jI9AHA0PQAKNj0Arjc9AEg5PQDiOj0AfDw9ABY+PQC6Pz0AVEE9AO5CPQCIRD0ALEY9AMZHPQBgST0A+ko9AJ5MPQA4Tj0A0k89AGxRPQAQUz0AqlQ9AERWPQDeVz0Aglk9ABxbPQC2XD0AUF49APRfPQCOYT0AKGM9AMJkPQBmZj0AAGg9AJppPQA+az0A2Gw9AHJuPQAMcD0ApnE9AEpzPQDkdD0AfnY9ABh4PQC8eT0AVns9APB8PQCUfj0ALoA9AMiBPQBigz0ABoU9AKCGPQA6iD0A1Ik9AG6LPQASjT0ArI49AEaQPQDgkT0AhJM9AB6VPQC4lj0AXJg9APaZPQCQmz0AKp09AM6ePQBooD0AAqI9AJyjPQA2pT0A2qY9AHSoPQAOqj0AqKs9AEytPQDmrj0AgLA9ACSyPQC+sz0AWLU9APK2PQCWuD0AMLo9AMq7PQBkvT0A/r49AKLAPQA8wj0A1sM9AHDFPQAUxz0Arsg9AEjKPQDsyz0Ahs09ACDPPQC60D0AVNI9APjTPQCS1T0ALNc9ANDYPQBq2j0ABNw9AJ7dPQA43z0A3OA9AHbiPQAQ5D0AquU9AE7nPQDo6D0Aguo9ACbsPQDA7T0AWu89APTwPQCO8j0AMvQ9AMz1PQBm9z0AAPk9AKT6PQA+/D0A2P09AHz/PQAWAT4AsAI+AEoEPgDkBT4AiAc+ACIJPgC8Cj4AVgw+APoNPgCUDz4ALhE+ANISPgBsFD4ABhY+AKAXPgBEGT4A3ho+AHgcPgASHj4ArB8+AFAhPgDqIj4AhCQ+AB4mPgDCJz4AXCk+APYqPgCaLD4ANC4+AM4vPgBoMT4AAjM+AKY0PgBANj4A2jc+AHQ5PgAYOz4Asjw+AEw+PgDwPz4AikE+ACRDPgC+RD4AYkY+APxHPgCWST4AMEs+AMpMPgBuTj4ACFA+AKJRPgA8Uz4A4FQ+AHpWPgAUWD4AuFk+AFJbPgDsXD4Ahl4+ACpgPgDEYT4AXmM+APhkPgCSZj4ANmg+ANBpPgBqaz4ABG0+AKhuPgBCcD4A3HE+AIBzPgAadT4AtHY+AE54PgDoeT4AjHs+ACZ9PgDAfj4AWoA+AP6BPgCYgz4AMoU+ANaGPgBwiD4ACoo+AKSLPgBIjT4A4o4+AHyQPgAWkj4AsJM+AFSVPgDulj4AiJg+ACKaPgDGmz4AYJ0+APqePgCeoD4AOKI+ANKjPgBspT4AEKc+AKqoPgBEqj4A3qs+AIKtPgAcrz4AtrA+AFCyPgDqsz4AjrU+ACi3PgDCuD4AXLo+AAC8PgCavT4ANL8+ANjAPgBywj4ADMQ+AKbFPgBKxz4A5Mg+AH7KPgAYzD4Ass0+AFbPPgDw0D4AitI+ACTUPgDI1T4AYtc+APzYPgCg2j4AOtw+ANTdPgBu3z4ACOE+AKziPgBG5D4A4OU+AHrnPgAe6T4AuOo+AFLsPgD27T4AkO8+ACrxPgDE8j4AaPQ+AAL2PgCc9z4ANvk+AND6PgB0/D4ADv4+AKj/PgBCAT8A5gI/AIAEPwAaBj8Avgc/AFgJPwDyCj8AjAw/ACYOPwDKDz8AZBE/AP4SPwCYFD8APBY/ANYXPwBwGT8AChs/AK4cPwBIHj8A4h8/AHwhPwAgIz8AuiQ/AFQmPwD4Jz8Apik/AEorPwDkLD8Afi4/ABgwPwC8MT8AYDM/APo0PwCUNj8AODg/ANI5PwBsOz8ABj0/AKo+PwBEQD8A3kE/AHhDPwAcRT8AtkY/AFBIPwD0ST8Ajks/AChNPwDCTj8AZlA/AABSPwCaUz8ANFU/AM5WPwByWD8ADFo/AKZbPwBAXT8A5F4/AH5gPwAYYj8AvGM/AFZlPwDwZj8Aimg/AC5qPwDIaz8AYm0/APxuPwCWcD8AOnI/ANRzPwBudT8ACHc/AKx4PwBGej8A4Hs/AIR9PwAefz8AuIA/AFKCPwD2gz8AkIU/ACqHPwDEiD8AXoo/AAKMPwCcjT8ANo8/ANCQPwB0kj8ADpQ/AKiVPwBMlz8A5pg/AICaPwAanD8Avp0/AFifPwDyoD8AjKI/ACakPwDKpT8AZKc/AP6oPwCiqj8APKw/ANatPwBwrz8ACrE/AK6yPwBItD8A4rU/AHy3PwAguT8Auro/AFS8PwDuvT8Akr8/ACzBPwDGwj8AasQ/AATGPwCexz8AOMk/ANLKPwB2zD8AEM4/AKrPPwBE0T8A6NI/AILUPwAc1j8Attc/AFrZPwD02j8Ajtw/ADLePwDM3z8AZuE/AADjPwCa5D8APuY/ANjnPwBy6T8ADOs/ALDsPwBK7j8A5O8/AH7xPwAi8z8AvPQ/AFb2PwD69z8AlPk/AC77PwDI/D8AYv4/AAYAQACgAUAAOgNAANQEQAB4BkAAEghAAKwJQABGC0AA6gxAAIQOQAAeEEAAwhFAAFwTQAD2FEAAkBZAACoYQADOGUAAaBtAAAIdQACcHkAAQCBAANohQAB0I0AAGCVAALImQABMKEAA5ilAAIorQAAkLUAAvi5AAFgwQADyMUAAljNAADA1QADKNkAAZDhAAAg6QACiO0AAPD1AAOA+QAB6QEAAFEJAAK5DQABSRUAA7EZAAIZIQAAgSkAAuktAAF5NQAD4TkAAklBAACxSQADQU0AAalVAAARXQACoWEAAQlpAANxbQAB2XUAAGl9AALRgQABOYkAA6GNAAIJlQAAmZ0AAwGhAAFpqQAD+a0AAmG1AADJvQADMcEAAZnJAAAp0QACkdUAAPndAANh4QAB8ekAAFnxAALB9QABUf0AA7oBAAIiCQAAihEAAvIVAAGCHQAD6iEAAlIpAAC6MQADSjUAAbI9AAAaRQACqkkAARJRAAN6VQAB4l0AAHJlAALaaQABQnEAA6p1AAISfQAAooUAAwqJAAFykQAD2pUAAmqdAADSpQADOqkAAcqxAAAyuQACmr0AAQLFAAOSyQAB+tEAAGLZAALK3QABMuUAA8LpAAIq8QAAkvkAAvr9AAGLBQAD8wkAAlsRAADrGQADUx0AAbslAAAjLQACizEAARs5AAODPQAB60UAAFNNAALjUQABS1kAA7NdAAIbZQAAq20AAxNxAAF7eQAAC4EAAnOFAADbjQADQ5EAAauZAAA7oQACo6UAAQutAAObsQACA7kAAGvBAALTxQABY80AA8vRAAIz2QAAm+EAAwPlAAGT7QAD+/EAAmP5AADIAQQDWAUEAcANBAAoFQQCkBkEASAhBAOIJQQB8C0EAIA1BALoOQQBUEEEA7hFBAIgTQQAsFUEAxhZBAGAYQQD6GUEAnhtBADgdQQDSHkEAbCBBABAiQQCqI0EARCVBAOgmQQCCKEEAHCpBALYrQQBQLUEA9C5BAI4wQQAoMkEAwjNBAGY1QQAAN0EAmjhBAD46QQDYO0EAcj1BAAw/QQCwQEEASkJBAORDQQB+RUEAGEdBALxIQQBWSkEA8EtBAIpNQQAuT0EAyFBBAGJSQQAGVEEAoFVBADpXQQDUWEEAblpBABJcQQCsXUEARl9BAOBgQQCEYkEAHmRBALhlQQBcZ0EA9mhBAJBqQQAqbEEAzm1BAGhvQQACcUEAnHJBADZ0QQDadUEAdHdBAA55QQCyekEATHxBAOZ9QQCAf0EAGoFBAL6CQQBYhEEA8oVBAIyHQQAwiUEAyopBAGSMQQAIjkEAoo9BADyRQQDWkkEAcJRBABSWQQCul0EASJlBAOKaQQCGnEEAIJ5BALqfQQBeoUEA+KJBAJKkQQAspkEAxqdBAGqpQQAEq0EAnqxBADiuQQDcr0EAdrFBABCzQQC0tEEATrZBAOi3QQCCuUEAHLtBAMC8QQBavkEA/r9BAJjBQQAyw0EAzMRBAGbGQQAAyEEApMlBAD7LQQDYzEEAcs5BABbQQQCw0UEAStNBAO7UQQCI1kEAIthBALzZQQBW20EA+txBAJTeQQAu4EEA0uFBAGzjQQAG5UEAoOZBAEToQQDe6UEAeOtBABLtQQCs7kEAUPBBAOrxQQCE80EAHvVBAML2QQBc+EEA9vlBAJr7QQA0/UEAzv5BAGgAQgACAkIApgNCAEAFQgDaBkIAdAhCABgKQgCyC0IATA1CAPAOQgCKEEIAJBJCAL4TQgBYFUIA/BZCAJYYQgAwGkIAyhtCAG4dQgAIH0IAoiBCAEYiQgDgI0IAeiVCABQnQgCuKEIAUipCAOwrQgCGLUIAIC9CAMQwQgBeMkIA+DNCAJw1QgA2N0IA0DhCAGo6QgAEPEIAqD1CAEI/QgDcQEIAdkJCABpEQgC0RUIATkdCAPJIQgCMSkIAJkxCAMBNQgBaT0IA/lBCAJhSQgAyVEIAzFVCAHBXQgAKWUIApFpCAEhcQgDiXUIAfF9CABZhQgCwYkIAVGRCAO5lQgCIZ0IALGlCAMZqQgBgbEIA+m1CAJ5vQgA4cUIA0nJCAGx0QgAGdkIAqndCAER5QgDeekIAeHxCABx+QgC2f0IAUIFCAPSCQgCOhEIAKIZCAMKHQgBciUIAAItCAJqMQgA0jkIAzo9CAHKRQgAMk0IAppRCAEqWQgDkl0IAfplCABibQgCynEIAVp5CAPCfQgCKoUIAJKNCAMikQgBipkIA/KdCAKCpQgA6q0IA1KxCAG6uQgASsEIArLFCAEazQgDgtEIAerZCAB64QgC4uUIAUrtCAOy8QgCQvkIAKsBCAMTBQgBew0IAAsVCAJzGQgA2yEIA0MlCAHTLQgAOzUIAqM5CAELQQgDm0UIAgNNCABrVQgC+1kIAWNhCAPLZQgCM20IAJt1CAMreQgBk4EIA/uFCAKLjQgA85UIA1uZCAHDoQgAU6kIArutCAEjtQgDi7kIAfPBCACDyQgC680IAVPVCAO72QgCS+EIALPpCAMb7QgBq/UIABP9CAJ4AQwA4AkMA0gNDAHYFQwAQB0MAqghDAEQKQwDoC0MAgg1DABwPQwDAEEMAWhJDAPQTQwCOFUMAMhdDAMwYQwBmGkMAABxDAJodQwA+H0MA2CBDAHIiQwAWJEMAsCVDAEonQwDkKEMAiCpDACIsQwC8LUMAVi9DAPAwQwCUMkMALjRDAMg1QwBiN0MABjlDAKA6QwA6PEMA3j1DAHg/QwASQUMArEJDAEZEQwDqRUMAhEdDAB5JQwDCSkMAXExDAPZNQwCQT0MAKlFDAM5SQwBoVEMAAlZDAJxXQwBAWUMA2lpDAHRcQwAOXkMAsl9DAExhQwDmYkMAimRDACRmQwC+Z0MAWGlDAPJqQwCWbEMAMG5DAMpvQwBkcUMACHNDAKJ0QwA8dkMA4HdDAHp5QwAUe0MArnxDAEh+QwDsf0MAhoFDACCDQwC6hEMAXoZDAPiHQwCSiUMANotDANCMQwBqjkMABJBDAJ6RQwBCk0MA3JRDAHaWQwAQmEMAtJlDAE6bQwDonEMAjJ5DACagQwDAoUMAWqNDAPSkQwCYpkMAMqhDAMypQwBmq0MACq1DAKSuQwA+sEMA4rFDAHyzQwAWtUMAsLZDAEq4QwDuuUMAiLtDACK9QwC8vkMAYMBDAPrBQwCUw0MAOMVDANLGQwBsyEMABspDAKDLQwBEzUMA3s5DAHjQQwAS0kMAttNDAFDVQwDq1kMAjthDACjaQwDC20MAXN1DAPbeQwCa4EMANOJDAM7jQwBo5UMADOdDAKboQwBA6kMA5OtDAH7tQwAY70MAsvBDAFbyQwDw80MAivVDACT3QwC++EMAYvpDAPz7QwCW/UMAMP9DANQARABuAkQACAREAKwFRABGB0QA4AhEAHoKRAAUDEQAuA1EAFIPRADsEEQAhhJEACoURADEFUQAXhdEAAIZRACcGkQANhxEANAdRAB0H0QADiFEAKgiRABCJEQA3CVEAIAnRAAaKUQAtCpEAE4sRADyLUQAjC9EACYxRADKMkQAZDREAP41RACYN0QAMjlEANY6RABwPEQACj5EAKQ/RABIQUQA4kJEAHxERAAWRkQAukdEAFRJRADuSkQAiExEACxORADGT0QAYFFEAARTRACeVEQAOFZEANJXRABsWUQAEFtEAKpcRABEXkQA6F9EAIJhRAAcY0QAtmREAFBmRAD0Z0QAjmlEAChrRADCbEQAZm5EAABwRACacUQAPnNEANh0RABydkQADHhEAKZ5RABKe0QA5HxEAH5+RAAYgEQAvIFEAFaDRADwhEQAioZEAC6IRADIiUQAYotEAAaNRACgjkQAOpBEANSRRAB4k0QAEpVEAKyWRABGmEQA6plEAISbRAAenUQAuJ5EAFygRAD2oUQAkKNEAD6lRADYpkQAcqhEAAyqRACmq0QASq1EAOSuRAB+sEQAIrJEALyzRABWtUQA8LZEAIq4RAAuukQAyLtEAGK9RAD8vkQAoMBEADrCRADUw0QAeMVEABLHRACsyEQARspEAODLRACEzUQAHs9EALjQRABS0kQA9tNEAJDVRAAq10QAxNhEAGjaRAAC3EQAnN1EAEDfRADa4EQAdOJEAA7kRACo5UQATOdEAOboRACA6kQAGuxEALTtRABY70QA8vBEAJbyRAAw9EQAyvVEAGT3RAD++EQAovpEADz8RADW/UQAcP9EABQBRQCuAkUASARFAOIFRQCGB0UAIAlFALoKRQBeDEUA+A1FAJIPRQAsEUUAxhJFAGoURQAEFkUAnhdFADgZRQDcGkUAdhxFABAeRQC0H0UATiFFAOgiRQCCJEUAHCZFAMAnRQBaKUUA9CpFAI4sRQAyLkUAzC9FAGYxRQAKM0UApDRFAD42RQDYN0UAcjlFABY7RQCwPEUASj5FAOQ/RQCIQUUAIkNFALxERQBWRkUA+kdFAJRJRQAuS0UA0kxFAGxORQAGUEUAoFFFADpTRQDeVEUAeFZFABJYRQCsWUUAUFtFAOpcRQCEXkUAHmBFAMJhRQBcY0UA9mRFAJpmRQA0aEUAzmlFAGhrRQACbUUApm5FAEBwRQDacUUAdHNFABh1RQCydkUATHhFAPB5RQCKe0UAJH1FAL5+RQBYgEUA/IFFAJaDRQAwhUUAyoZFAG6IRQAIikUAootFADyNRQDgjkUAepBFABSSRQC4k0UAUpVFAOyWRQCGmEUAIJpFAMSbRQBenUUA+J5FAJKgRQA2okUA0KNFAGqlRQAEp0UAqKhFAEKqRQDcq0UAgK1FABqvRQC0sEUATrJFAPKzRQCMtUUAJrdFAMC4RQBaukUA/rtFAJi9RQAyv0UAzMBFAGbCRQAKxEUApMVFAEjHRQDiyEUAfMpFABbMRQC6zUUAVM9FAO7QRQCI0kUAItRFAMbVRQBg10UA+thFAJTaRQA43EUA0t1FAGzfRQAG4UUAquJFAETkRQDe5UUAgudFABzpRQC26kUAUOxFAOrtRQCO70UAKPFFAMLyRQBc9EUAAPZFAJr3RQA0+UUAzvpFAHL8RQAM/kUApv9FAEoBRgDkAkYAfgRGABgGRgCyB0YAVglGAPAKRgCKDEYAJA5GAMgPRgBiEUYA/BJGAJYURgA6FkYA1BdGAG4ZRgAIG0YArBxGAEYeRgDgH0YAhCFGAB4jRgC4JEYAUiZGAOwnRgCQKUYAKitGAMQsRgBeLkYAAjBGAJwxRgA2M0YA0DRGAHQ2RgAOOEYAqDlGAEI7RgDmPEYAgD5GABpARgC+QUYAWENGAPJERgCMRkYAJkhGAMpJRgBkS0YA/kxGAJhORgA8UEYA1lFGAHBTRgAKVUYApFZGAEhYRgDiWUYAhltGACBdRgC6XkYAVGBGAO5hRgCSY0YALGVGAMZmRgBgaEYABGpGAJ5rRgBMbUYA8G5GAIpwRgAkckYAyHNGAGJ1RgD8dkYAqnhGAER6RgDee0YAgn1GABx/RgC2gEYAUIJGAOqDRgCOhUYAKIdGAMKIRgBcikYAAIxGAJqNRgA0j0YA2JBGAHKSRgAMlEYAppVGAECXRgDkmEYAfppGABicRgCynUYAVp9GAPCgRgCKokYALqRGAMilRgBip0YA/KhGAJaqRgA6rEYA1K1GAG6vRgAIsUYArLJGAEa0RgDgtUYAerdGAB65RgC4ukYAUrxGAPa9RgCQv0YAKsFGAMTCRgBexEYAAsZGAJzHRgA2yUYA0MpGAHTMRgAOzkYAqM9GAEzRRgDm0kYAgNRGABrWRgC010YAWNlGAPLaRgCM3EYAJt5GAMrfRgBk4UYA/uJGAJjkRgA85kYA1udGAHDpRgAU60YAruxGAEjuRgDi70YAfPFGACDzRgC69EYAVPZGAPj3RgCS+UYALPtGAMb8RgBg/kYABABHAJ4BRwA4A0cA0gRHAGwGRwAQCEcAqglHAE4LRwDoDEcAgg5HABwQRwC2EUcAWhNHAPQURwCOFkcAKBhHAMwZRwBmG0cAAB1HAJoeRwA0IEcA2CFHAHIjRwAWJUcAsCZHAEooRwDkKUcAfitHACItRwC8LkcAVjBHAPAxRwCUM0cALjVHAMg2RwBsOEcABjpHAKA7RwA6PUcA1D5HAHhARwASQkcArENHAEZFRwDgRkcAhEhHAB5KRwDCS0cAXE1HAPZORwCQUEcANFJHAM5TRwBoVUcAAldHAJxYRwBAWkcA2ltHAHRdRwAOX0cAsmBHAExiRwDmY0cAimVHACRnRwC+aEcAWGpHAPJrRwCWbUcAMG9HAMpwRwBkckcACHRHAKJ1RwA8d0cA1nhHAHp6RwAUfEcArn1HAFJ/RwDsgEcAhoJHACCERwC6hUcAXodHAPiIRwCSikcALIxHANCNRwBqj0cABJFHAJ6SRwBClEcA3JVHAHaXRwAamUcAtJpHAE6cRwDonUcAgp9HACahRwDAokcAWqRHAPSlRwCYp0cAMqlHAMyqRwBwrEcACq5HAKSvRwA+sUcA2LJHAHy0RwAWtkcAsLdHAEq5RwDuukcAiLxHACK+RwDGv0cAYMFHAPrCRwCUxEcALsZHANLHRwBsyUcABstHAKDMRwBEzkcA3s9HAHjRRwAc00cAttRHAFDWRwDq10cAhNlHACjbRwDC3EcAXN5HAPbfRwCa4UcANONHAM7kRwBo5kcADOhHAKbpRwBA60cA5OxHAH7uRwAY8EcAsvFHAEzzRwDw9EcAivZHACT4RwC++UcAYvtHAPz8RwCW/kcAMABIANQBSABuA0gACAVIAKwGSABGCEgA4AlIAHoLSAAUDUgAuA5IAFIQSADsEUgAhhNIACoVSADEFkgAXhhIAPgZSACcG0gANh1IANAeSAB0IEgADiJIAKgjSABCJUgA3CZIAIAoSAAaKkgAtCtIAE4tSADoLkgAjDBIACYySADAM0gAZDVIAP42SACYOEgAMjpIANY7SABwPUgACj9IAK5ASABIQkgA4kNIAHxFSAAWR0gAukhIAFRKSADuS0gAkk1IACxPSADGUEgAYFJIAPpTSACeVUgAOFdIANJYSAB2WkgAEFxIAKpdSABEX0gA3mBIAIJiSAAcZEgAtmVIAFBnSAD0aEgAjmpIAChsSADCbUgAZm9IAABxSACackgANHRIANh1SAByd0gADHlIAKZ6SABKfEgA5H1IAH5/SAAigUgAvIJIAFaESADwhUgAiodIAC6JSADIikgAYoxIAAaOSACgj0gAOpFIANSSSABulEgAEpZIAKyXSABGmUgA4JpIAHqcSAAenkgAuJ9IAFyhSAD2okgAkKRIACqmSADEp0gAaKlIAAKrSACcrEgANq5IANqvSAB0sUgADrNIAKi0SABMtkgA5rdIAIC5SAAku0gAvrxIAFi+SADyv0gAjMFIADDDSADKxEgAZMZIAAjISACiyUgAPMtIANbMSABwzkgAFNBIAK7RSABI00gA4tRIAIbWSAAg2EgAutlIAF7bSAD43EgAkt5IACzgSADG4UgAauNIAATlSACe5kgAOOhIANLpSAB260gAEO1IALTuSABO8EgA6PFIAILzSAAc9UgAwPZIAFr4SAD0+UgAjvtIADL9SADM/kgAZgBJAAoCSQCkA0kAPgVJANgGSQByCEkAFgpJALALSQBKDUkA5A5JAH4QSQAiEkkAvBNJAGAVSQD6FkkAlBhJAC4aSQDIG0kAbB1JAAYfSQCgIEkAOiJJAN4jSQB4JUkAEidJAKwoSQBQKkkA6itJAIQtSQAoL0kAwjBJAFwySQD2M0kAkDVJADQ3SQDOOEkAaDpJAAI8SQCcPUkAQD9JANpASQB0QkkAGERJALJFSQBMR0kA8EhJAIpKSQAkTEkAvk1JAFhPSQD8UEkAllJJADBUSQDKVUkAZFdJAAhZSQCiWkkARlxJAOBdSQB6X0kAFGFJAK5iSQBSZEkA7GVJAIZnSQAgaUkAxGpJAF5sSQD4bUkAkm9JADZxSQDQckkAanRJAA52SQCod0kAQnlJANx6SQB2fEkAGn5JALR/SQBOgUkA6IJJAIKESQAmhkkAwIdJAGSJSQD+ikkAmIxJADKOSQDMj0kAcJFJAAqTSQCklEkAPpZJAOKXSQB8mUkAFptJALCcSQBUnkkA7p9JAIihSQAso0kAxqRJAGCmSQD6p0kAlKlJADirSQDSrEkAbK5JAAawSQCgsUkARLNJAN60SQB4tkkAHLhJALa5SQBQu0kA6rxJAI6+SQAowEkAwsFJAFzDSQAAxUkAmsZJADTISQDOyUkAcstJAAzNSQCmzkkAStBJAOTRSQB+00kAGNVJALLWSQBW2EkA8NlJAIrbSQAk3UkAvt5JAGLgSQD84UkAoONJADrlSQDU5kkAbuhJAAjqSQCs60kARu1JAODuSQB68EkAFPJJALjzSQBS9UkA7PZJAJD4SQAq+kkAxPtJAF79SQAC/0kAnABKADYCSgDaA0oAdAVKAA4HSgCoCEoATApKAOYLSgCADUoAGg9KAL4QSgBYEkoA8hNKAIwVSgAwF0oAyhhKAGQaSgD+G0oAoh1KADwfSgDWIEoAcCJKAAokSgCuJUoASCdKAOIoSgCGKkoAICxKALotSgBUL0oA7jBKAJIySgAsNEoAxjVKAGA3SgAEOUoAnjpKADg8SgDSPUoAdj9KABBBSgCqQkoATkRKAOhFSgCCR0oAHElKALZKSgBQTEoA9E1KAI5PSgAoUUoAzFJKAGZUSgAAVkoAmldKAD5ZSgDYWkoAclxKAAxeSgCwX0oASmFKAORiSgB+ZEoAImZKALxnSgBWaUoA8GpKAJRsSgAubkoAyG9KAGJxSgAGc0oAoHRKADp2SgDUd0oAeHlKABJ7SgCsfEoAUH5KAOp/SgCEgUoAHoNKALiESgBchkoA9odKAJCJSgAqi0oAxIxKAGiOSgACkEoAnJFKAECTSgDalEoAdJZKAA6YSgCymUoATJtKAOacSgCKnkoAJKBKAL6hSgBYo0oA8qRKAJamSgAwqEoAyqlKAGSrSgD+rEoAoq5KADywSgDgsUoAerNKABS1SgCutkoASLhKAOy5SgCGu0oAIL1KALq+SgBUwEoA+MFKAJLDSgAsxUoA0MZKAGrISgAEykoAnstKAELNSgDczkoAdtBKABDSSgC000oATtVKAOjWSgCC2EoAJtpKAMDbSgBa3UoA/t5KAJjgSgAy4koAzONKAGblSgAK50oApOhKAD7qSgDY60oAfO1KABbvSgCw8EoASvJKAO7zSgCI9UoAIvdKAMb4SgBg+koA+vtKAJT9SgAu/0oA0gBLAGwCSwAGBEsAoAVLADoHSwDeCEsAeApLABIMSwC2DUsAUA9LAOoQSwCEEksAKBRLAMIVSwBcF0sA9hhLAJoaSwA0HEsAzh1LAGgfSwACIUsApiJLAEAkSwDkJUsAfidLABgpSwCyKksATCxLAPAtSwCKL0sAJDFLAL4ySwBYNEsA/DVLAJY3SwAwOUsA1DpLAG48SwAIPksAoj9LAEZBSwDgQksAekRLABRGSwC4R0sAUklLAOxKSwCGTEsAKk5LAMRPSwBeUUsAAlNLAJxUSwA2VksA0FdLAGpZSwAOW0sAqFxLAEJeSwDcX0sAdmFLABpjSwC0ZEsAWGZLAPJnSwCMaUsAJmtLAMBsSwBkbksA/m9LAJhxSwAyc0sAzHRLAHB2SwAKeEsApHlLAEh7SwDifEsAfH5LABaASwC6gUsAVINLAO6ESwCIhksALIhLAMaJSwBgi0sA+oxLAJ6OSwA4kEsA0pFLAHaTSwAQlUsAqpZLAESYSwDemUsAgptLABydSwC2nksAUKBLAOqhSwCOo0sAKKVLAMymSwBmqEsAAKpLAJqrSwA0rUsA2K5LAHKwSwAMsksAprNLAEq1SwDktksAfrhLACK6SwC8u0sAVr1LAPC+SwCKwEsALsJLAMjDSwBixUsA/MZLAJbISwA6yksA1MtLAHjNSwASz0sArNBLAEbSSwDg00sAhNVLAB7XSwC42EsAXNpLAPbbSwCQ3UsAKt9LAMTgSwBo4ksAAuRLAJzlSwA250sA2uhLAHTqSwAO7EsAsu1LAEzvSwDm8EsAgPJLACT0SwC+9UsAWPdLAPL4SwCM+ksAMPxLAMr9SwBk/0sA/gBMAJgCTAA8BEwA1gVMAHAHTAAUCUwArgpMAEgMTADiDUwAhg9MACARTAC6EkwAVBRMAPgVTACSF0wALBlMAMYaTABgHEwABB5MAJ4fTAA4IUwA3CJMAHYkTAAQJkwAqidMAE4pTADoKkwAgixMABwuTADAL0wAWjFMAPQyTACONEwAKDZMAMw3TABmOUwAADtMAKQ8TAA+PkwA2D9MAHJBTAAWQ0wAsERMAEpGTADkR0wAiElMACJLTAC8TEwAVk5MAPBPTACUUUwALlNMAMhUTABsVkwABlhMAKBZTAA6W0wA3lxMAHheTAASYEwArGFMAFBjTADqZEwAhGZMAB5oTADCaUwAXGtMAPZsTACQbkwANHBMAM5xTABoc0wAAnVMAJx2TABAeEwA2nlMAHR7TAAYfUwAsn5MAEyATADmgUwAgINMACSFTAC+hkwAYohMAPyJTACWi0wAMI1MAMqOTABukEwACJJMAKKTTAA8lUwA4JZMAHqYTAAUmkwArptMAFKdTADsnkwAhqBMACqiTADEo0wAXqVMAPimTACSqEwANqpMANCrTABqrUwABK9MAJ6wTABCskwA3LNMAIC1TAAat0wAtLhMAE66TADou0wAjL1MACa/TADAwEwAWsJMAPTDTACYxUwAMsdMAMzITABwykwACsxMAKTNTAA+z0wA4tBMAHzSTAAW1EwAsNVMAFTXTADu2EwAiNpMACLcTAC83UwAYN9MAPrgTACe4kwAOORMANLlTABs50wABulMAKrqTABE7EwA3u1MAHjvTAAS8UwAtvJMAFD0TAD09UwAjvdMACj5TADC+kwAXPxMAAD+TACa/0wANAFNAM4CTQByBE0ADAZNAKYHTQBACU0A5ApNAH4MTQAYDk0Asg9NAFYRTQDwEk0AihRNACQWTQDIF00AYhlNAPwaTQCgHE0AOh5NANQfTQBuIU0ACCNNAKwkTQBGJk0A4CdNAHopTQAeK00AuCxNAFIuTQD2L00AkDFNACozTQDENE0AXjZNAAI4TQCcOU0ANjtNANA8TQBqPk0ADkBNAKhBTQBMQ00A5kRNAIBGTQAaSE0AtElNAFhLTQDyTE0AjE5NACZQTQDAUU0AZFNNAP5UTQCYVk0APFhNANZZTQBwW00ACl1NAK5eTQBIYE0A4mFNAHxjTQAgZU0AumZNAFRoTQDuaU0AiGtNACxtTQDGbk0AanBNAARyTQCec00AOHVNANJ2TQB2eE0AEHpNAKp7TQBEfU0A3n5NAIKATQAcgk0AtoNNAFqFTQD0hk0AjohNACiKTQDMi00AZo1NAACPTQCakE0APpJNANiTTQBylU0ADJdNAKaYTQBKmk0A5JtNAIidTQAin00AvKBNAFaiTQD6o00AlKVNAC6nTQDIqE0AYqpNAPyrTQCgrU0AOq9NAN6wTQBusk0AHLRNALa1TQBat00A9LhNAI66TQAyvE0AzL1NAGa/TQAAwU0AmsJNADTETQDYxU0AcsdNAAzJTQCwyk0ASsxNAOTNTQB+z00AItFNALzSTQBW1E0A8NVNAJTXTQAu2U0AyNpNAGLcTQD83U0AoN9NADrhTQDU4k0AeORNABLmTQCs500ARulNAOrqTQCE7E0AHu5NALjvTQBc8U0A9vJNAJD0TQAq9k0AxPdNAGj5TQAC+00AnPxNAED+TQDa/00AdAFOAA4DTgCyBE4ATAZOAOYHTgCACU4AJAtOAL4MTgBYDk4A8g9OAJYRTgAwE04AyhROAG4WTgAIGE4AohlOADwbTgDWHE4Aeh5OABQgTgCuIU4ASCNOAOIkTgCGJk4AIChOAMQpTgBeK04A+CxOAJIuTgAsME4A0DFOAGozTgAENU4AnjZOAEI4TgDcOU4AdjtOABA9TgC0Pk4ATkBOAOhBTgCCQ04AJkVOAMBGTgBaSE4A9ElOAI5LTgAyTU4AzE5OAHBQTgAKUk4ApFNOAD5VTgDYVk4AfFhOABZaTgCwW04ASl1OAOReTgCIYE4AImJOALxjTgBgZU4A+mZOAJRoTgAuak4A0mtOAGxtTgAGb04AoHBOAERyTgDec04AeHVOABJ3TgCseE4AUHpOAOp7TgCEfU4AKH9OAMKATgBcgk4A9oNOAJqFTgA0h04AzohOAGiKTgAMjE4Apo1OAECPTgDakE4AdJJOABiUTgCylU4ATJdOAPCYTgCKmk4AJJxOAL6dTgBin04A/KBOAJaiTgAwpE4A1KVOAG6nTgAIqU4AoqpOADysTgDgrU4Aeq9OABSxTgC4sk4AUrROAOy1TgCGt04AKrlOAMS6TgBevE4A+L1OAJy/TgA2wU4A0MJOAGrETgAExk4AqMdOAELJTgDcyk4AgMxOABrOTgC0z04ATtFOAPLSTgCM1E4AJtZOAMDXTgBk2U4A/tpOAJjcTgAy3k4A1t9OAHDhTgAK404ApOROAD7mTgDi504AfOlOABbrTgC67E4AVO5OAO7vTgCI8U4ALPNOAMb0TgBg9k4A+vdOAJ75TgA4+04A0vxOAGz+TgAGAE8AqgFPAEQDTwDoBE8AggZPABwITwC2CU8AUAtPAPQMTwCODk8AKBBPAMIRTwBcE08AABVPAJoWTwA0GE8A2BlPAHIbTwAMHU8Aph5PAEogTwDkIU8AfiNPABglTwC8Jk8AVihPAPApTwCKK08AJC1PAMguTwBiME8A/DFPAKAzTwA6NU8A1DZPAG44TwASOk8ArDtPAEY9TwDgPk8AhEBPAB5CTwC4Q08AUkVPAOxGTwCQSE8AKkpPAM5LTwBoTU8AAk9PAJxQTwA2Uk8A0FNPAHRVTwAOV08AqFhPAExaTwDmW08AgF1PABpfTwC+YE8AWGJPAPJjTwCMZU8AMGdPAMpoTwBkak8A/mtPAJhtTwA8b08A1nBPAHByTwAUdE8ArnVPAEh3TwDieE8AfHpPACB8TwC6fU8AVH9PAPiATwCSgk8ALIRPAMaFTwBgh08ABIlPAJ6KTwA4jE8A3I1PAHaPTwAQkU8AqpJPAESUTwDolU8AgpdPAByZTwDAmk8AWpxPAPSdTwCOn08AKKFPAMyiTwBmpE8AAKZPAKSnTwA+qU8A2KpPAHKsTwAWrk8AsK9PAEqxTwDksk8AiLRPACK2TwC8t08AVrlPAPC6TwCUvE8ALr5PANK/TwBswU8ABsNPAKDETwA6xk8A3sdPAHjJTwASy08ArMxPAEbOTwDqz08AhNFPAB7TTwDC1E8AXNZPAPbXTwCQ2U8ANNtPAM7cTwBo3k8AAuBPAJzhTwBA408A2uRPAHTmTwAY6E8AsulPAEzrTwDm7E8Aiu5PACTwTwC+8U8AWPNPAPz0TwCW9k8AMPhPAMr5TwBu+08ACP1PAKL+TwA8AFAA4AFQAHoDUAAUBVAArgZQAFIIUADsCVAAhgtQACANUADEDlAAXhBQAPgRUACSE1AANhVQANAWUABqGFAABBpQAJ4bUABCHVAA3B5QAHYgUAAaIlAAtCNQAE4lUADoJlAAjChQACYqUADAK1AAWi1QAP4uUACYMFAAMjJQAMwzUABwNVAACjdQAKQ4UAA+OlAA2DtQAHw9UAAWP1AAukBQAFRCUADuQ1AAiEVQACJHUADGSFAAYEpQAPpLUACUTVAALk9QANJQUABsUlAABlRQAKpVUABEV1AA3lhQAHhaUAAcXFAAtl1QAFBfUADqYFAAhGJQAChkUADCZVAAXGdQAABpUACaalAANGxQAM5tUAByb1AADHFQAKZyUABAdFAA5HVQAH53UAAYeVAAsnpQAEx8UADwfVAAin9QAC6BUADIglAAYoRQAPyFUACWh1AAOolQANSKUABujFAACI5QAKyPUABGkVAA4JJQAHqUUAAellAAuJdQAFKZUADsmlAAkJxQACqeUADEn1AAXqFQAPiiUACcpFAANqZQANqnUAB0qVAADqtQAKisUABCrlAA5q9QAICxUAAas1AAtLRQAE62UADyt1AAjLlQADC7UADKvFAAZL5QAP6/UACYwVAAPMNQANbEUABwxlAACshQAK7JUABIy1AA4sxQAHzOUAAg0FAAutFQAFTTUADu1FAAktZQACzYUADG2VAAYNtQAPrcUACe3lAAOOBQANzhUAB241AAEOVQAKrmUABE6FAA6OlQAILrUAAc7VAAtu5QAFDwUAD08VAAjvNQACj1UADM9lAAZvhQAAD6UACa+1AAPv1QANj+UAByAFEADAJRALADUQBKBVEA5AZRAH4IUQAYClEAvAtRAFYNUQD6DlEAlBBRAC4SUQDIE1EAYhVRAAYXUQCgGFEAOhpRANQbUQBuHVEAEh9RAKwgUQBGIlEA6iNRAIQlUQAeJ1EAuChRAFwqUQD2K1EAkC1RACovUQDEMFEAaDJRAAI0UQCcNVEAQDdRANo4UQB0OlEADjxRALI9UQBMP1EA5kBRAIBCUQAkRFEAvkVRAFhHUQDySFEAlkpRADBMUQDKTVEAZE9RAAhRUQCiUlEAPFRRANZVUQB6V1EAFFlRAK5aUQBIXFEA7F1RAIZfUQAgYVEAumJRAF5kUQD4ZVEAkmdRACxpUQDQalEAamxRAARuUQCeb1EAOHFRANxyUQB2dFEAEHZRALR3UQBOeVEA6HpRAIJ8UQAmflEAwH9RAFqBUQD0glEAmIRRADKGUQDMh1EAZolRAAqLUQCkjFEAPo5RANiPUQBykVEAFpNRALCUUQBKllEA7pdRAIiZUQAim1EAvJxRAGCeUQD6n1EAlKFRAC6jUQDSpFEAbKZRAAaoUQCgqVEAOqtRAN6sUQB4rlEAHLBRALaxUQBQs1EA6rRRAIS2UQAouFEAwrlRAFy7UQD2vFEAkL5RADTAUQDOwVEAaMNRAAzFUQCmxlEAQMhRANrJUQB+y1EAGM1RALLOUQBM0FEA5tFRAIrTUQAk1VEAvtZRAGLYUQD82VEAlttRADDdUQDK3lEAbuBRAAjiUQCi41EARuVRAODmUQB66FEAFOpRALjrUQBS7VEA7O5RAIbwUQAg8lEAxPNRAF71UQD49lEAnPhRADb6UQDQ+1EAav1RAA7/UQCoAFIAQgJSANwDUgCABVIAGgdSALQIUgBOClIA8gtSAIwNUgAmD1IAwBBSAGQSUgD+E1IAmBVSADIXUgDWGFIAcBpSAAocUgCkHVIAPh9SAOIgUgB8IlIAFiRSALolUgBUJ1IA7ihSAIgqUgAsLFIAxi1SAGAvUgD6MFIAlDJSADg0UgDSNVIAbDdSABA5UgCqOlIARDxSAN49UgCCP1IAHEFSALZCUgBQRFIA6kVSAI5HUgAoSVIAzEpSAGZMUgAATlIAmk9SADRRUgDYUlIAclRSAAxWUgCmV1IAQFlSAORaUgB+XFIAGF5SALxfUgBWYVIA8GJSAIpkUgAuZlIAyGdSAGJpUgD8alIAoGxSADpuUgDUb1IAeHFSABJzUgCsdFIARnZSAOB3UgCEeVIAHntSALh8UgBSflIA7H9SAJCBUgAqg1IAxIRSAGiGUgACiFIAnIlSADaLUgDajFIAdI5SAA6QUgCokVIATJNSAOaUUgCAllIAGphSALSZUgBYm1IA8pxSAIyeUgAwoFIAyqFSAGSjUgD+pFIAoqZSADyoUgDWqVIAcKtSAAqtUgCurlIASLBSAOKxUgCGs1IAILVSALq2UgBUuFIA+LlSAJK7UgAsvVIAxr5SAGDAUgAEwlIAnsNSADjFUgDSxlIAdshSABDKUgCqy1IATs1SAOjOUgCC0FIAHNJSAMDTUgBa1VIA9NZSAI7YUgAo2lIAzNtSAGbdUgAK31IApOBSAD7iUgDY41IAcuVSABbnUgCw6FIASupSAOTrUgB+7VIAIu9SALzwUgBW8lIA+vNSAJT1UgAu91IAyPhSAGz6UgAG/FIAoP1SADr/UgDUAFMAeAJTABIEUwCsBVMAUAdTAOoIUwCEClMAHgxTAMINUwBcD1MA9hBTAJASUwAqFFMAzhVTAGgXUwACGVMAphpTAEAcUwDaHVMAdB9TABghUwCyIlMATCRTAOYlUwCKJ1MALilTAMgqUwBsLFMABi5TAKAvUwA6MVMA1DJTAHg0UwASNlMArDdTAFA5UwDqOlMAhDxTAB4+UwC4P1MAXEFTAPZCUwCQRFMANEZTAM5HUwBoSVMAAktTAKZMUwBATlMA2k9TAHRRUwAYU1MAslRTAExWUwDmV1MAgFlTACRbUwC+XFMAWF5TAPxfUwCWYVMAMGNTAMpkUwBuZlMACGhTAKJpUwA8a1MA1mxTAHpuUwAUcFMAuHFTAFJzUwDsdFMAhnZTACB4UwDEeVMAXntTAPh8UwCSflMALIBTANCBUwBqg1MABIVTAKiGUwBCiFMA3IlTAHaLUwAajVMAtI5TAE6QUwDokVMAgpNTACaVUwDAllMAWphTAP6ZUwCYm1MAMp1TAMyeUwBwoFMACqJTAKSjUwA+pVMA4qZTAHyoUwAWqlMAsKtTAFStUwDurlMAiLBTACKyUwC8s1MAYLVTAPq2UwCUuFMAOLpTANK7UwBsvVMABr9TAKrAUwBEwlMA3sNTAHjFUwASx1MAtshTAFDKUwDqy1MAjs1TACjPUwDC0FMAXNJTAPbTUwCa1VMANNdTAM7YUwBy2lMADNxTAKbdUwBA31MA5OBTAH7iUwAY5FMAsuVTAEznUwDw6FMAiupTACTsUwDI7VMAYu9TAPzwUwCW8lMAOvRTANT1UwBu91MACPlTAKz6UwBG/FMA4P1TAHr/UwAUAVQAuAJUAFIEVADsBVQAkAdUACoJVADEClQAXgxUAAIOVACcD1QANhFUANASVABqFFQADhZUAKgXVABCGVQA5hpUAIAcVAAaHlQAtB9UAFghVADyIlQAjCRUACYmVADAJ1QAZClUAP4qVACYLFQAPC5UANYvVABwMVQACjNUAK40VABINlQA4jdUAHw5VAAWO1QAujxUAFQ+VADuP1QAkkFUACxDVADGRFQAYEZUAARIVACeSVQAOEtUANJMVABsTlQAEFBUAKpRVABEU1QA6FRUAIJWVAAcWFQAtllUAFpbVAD0XFQAjl5UAChgVADCYVQAZmNUAABlVACaZlQAPmhUANhpVABya1QADG1UALBuVABKcFQA5HFUAH5zVAAYdVQAvHZUAFZ4VADweVQAlHtUAC59VADIflQAYoBUAAaCVACgg1QAOoVUANSGVABuiFQAEopUAKyLVABGjVQA4I5UAISQVAAeklQAuJNUAFyVVAD2llQAkJhUACqaVADOm1QAaJ1UAAKfVACcoFQANqJUANqjVAB0pVQADqdUALKoVABMqlQA5qtUAICtVAAkr1QAvrBUAFiyVADys1QAjLVUADC3VADKuFQAZLpUAP67VACivVQAPL9UANbAVAB6wlQAFMRUAK7FVABIx1QA7MhUAIbKVAAgzFQAus1UAFTPVAD40FQAktJUACzUVADQ1VQAatdUAATZVACe2lQAQtxUANzdVAB231QAEOFUAKriVABO5FQA6OVUAILnVAAm6VQAwOpUAFrsVAAS7lQArO9UAEbxVADq8lQAjvRUACj2VADM91QAZvlUAAD7VACa/FQANP5UANj/VAByAVUADANVALAEVQBKBlUA5AdVAH4JVQAYC1UAvAxVAFYOVQDwD1UAlBFVAC4TVQDIFFUAYhZVAAYYVQCgGVUAOhtVANQcVQBuHlUAEiBVAKwhVQBGI1UA4CRVAIQmVQAeKFUAuClVAFwrVQD2LFUAkC5VACowVQDOMVUAaDNVAAI1VQCcNlUANjhVANo5VQB0O1UADj1VALI+VQBMQFUA5kFVAIBDVQAkRVUAvkZVAFhIVQDySVUAjEtVADBNVQDKTlUAZFBVAAhSVQCiU1UAPFVVANZWVQB6WFUAFFpVAK5bVQBIXVUA4l5VAIZgVQAgYlUAumNVAF5lVQD4ZlUAkmhVACxqVQDQa1UAam1VAARvVQCecFUAOHJVANxzVQB2dVUAEHdVALR4VQBOelUA6HtVAIJ9VQAcf1UAwIBVAFqCVQD0g1UAjoVVADKHVQDMiFUAZopVAAqMVQCkjVUAPo9VANiQVQB8klUAFpRVALCVVQBKl1UA7phVAIiaVQAinFUAvJ1VAFafVQD6oFUAlKJVAC6kVQDSpVUAbKdVAAapVQCgqlUAOqxVAN6tVQB4r1UAErFVALayVQBQtFUA6rVVAIS3VQAouVUAwrpVAFy8VQD2vVUAkL9VADTBVQDOwlUAaMRVAALGVQCmx1UAQMlVANrKVQB+zFUAGM5VALLPVQBM0VUA8NJVAIrUVQAk1lUAvtdVAFjZVQD82lUAltxVADDeVQDU31UAbuFVAAjjVQCi5FUARuZVAODnVQB66VUAFOtVAK7sVQBS7lUA7O9VAIbxVQAq81UAxPRVAF72VQD491UAnPlVADb7VQDQ/FUAav5VAAQAVgCoAVYAQgNWANwEVgB2BlYAGghWALQJVgBOC1YA8gxWAIwOVgAmEFYAwBFWAGQTVgD+FFYAmBZWADIYVgDMGVYAcBtWAAodVgCkHlYASCBWAOIhVgB8I1YAFiVWALomVgBUKFYA7ilWAIgrVgAiLVYAxi5WAGAwVgD6MVYAnjNWADg1VgDSNlYAbDhWABA6VgCqO1YARD1WAN4+VgB4QFYAHEJWALZDVgBQRVYA6kZWAI5IVgAoSlYAwktWAGZNVgAAT1YAmlBWADRSVgDYU1YAclVWAAxXVgCmWFYAQFpWAORbVgB+XVYAGF9WALxgVgBWYlYA8GNWAIplVgAuZ1YAyGhWAGJqVgD8a1YAlm1WADpvVgDUcFYAbnJWABJ0VgCsdVYARndWAOB4VgCEelYAHnxWALh9VgBSf1YA7IBWAJCCVgAqhFYAxIVWAF6HVgACiVYAnIpWADaMVgDajVYAdI9WAA6RVgCoklYATJRWAOaVVgCAl1YAGplWALSaVgBYnFYA8p1WAIyfVgAwoVYAyqJWAGSkVgD+pVYAoqdWADypVgDWqlYAcKxWAAquVgCur1YASLFWAOKyVgCGtFYAILZWALq3VgBUuVYA+LpWAJK8VgAsvlYAxr9WAGrBVgAEw1YAnsRWADjGVgDcx1YAdslWABDLVgCqzFYATs5WAOjPVgCC0VYAHNNWAMDUVgBa1lYA9NdWAI7ZVgAy21YAzNxWAGbeVgAA4FYAmuFWAD7jVgDY5FYAcuZWABboVgCw6VYASutWAOTsVgB+7lYAIvBWALzxVgBW81YA+vRWAJT2VgAu+FYAyPlWAGz7VgAG/VYAoP5WADoAVwDUAVcAeANXABIFVwCsBlcAUAhXAOoJVwCEC1cAHg1XAMIOVwBcEFcA9hFXAJATVwAqFVcAzhZXAGgYVwACGlcAphtXAEAdVwDaHlcAdCBXABgiVwCyI1cATCVXAOYmVwCAKFcAJCpXAL4rVwBYLVcA/C5XAJYwVwAwMlcAyjNXAG41VwAIN1cAojhXADw6VwDWO1cAej1XABQ/VwCuQFcAUkJXAOxDVwCGRVcAIEdXALpIVwBeSlcA+EtXAJJNVwA2T1cA0FBXAGpSVwAEVFcAqFVXAEJXVwDcWFcAdlpXABBcVwC0XVcATl9XAOhgVwCMYlcAJmRXAMBlVwBaZ1cA/mhXAJhqVwAybFcAzG1XAGZvVwAKcVcApHJXAD50VwDidVcAfHdXABZ5VwCwelcAVHxXAO59VwCIf1cAIoFXALyCVwBghFcA+oVXAJSHVwA4iVcA0opXAGyMVwAGjlcAqo9XAESRVwDeklcAeJRXABKWVwC2l1cAUJlXAOqaVwCOnFcAKJ5XAMKfVwBcoVcAAKNXAJqkVwA0plcAzqdXAGipVwAMq1cApqxXAECuVwDkr1cAfrFXABizVwCytFcAVrZXAPC3VwCKuVcAJLtXAL68VwBivlcA/L9XAJbBVwA6w1cA1MRXAG7GVwAIyFcArMlXAEbLVwDgzFcAes5XABTQVwC40VcAUtNXAOzUVwCQ1lcAKthXAMTZVwBe21cAAt1XAJzeVwA24FcA0OFXAGrjVwAO5VcAqOZXAELoVwDm6VcAgOtXABrtVwC07lcAWPBXAPLxVwCM81cAJvVXAMD2VwBk+FcA/vlXAJj7VwA8/VcA1v5XAHAAWAAKAlgArgNYAEgFWADiBlgAfAhYABYKWAC6C1gAVA1YAO4OWACSEFgALBJYAMYTWABgFVgABBdYAJ4YWAA4GlgA0htYAGwdWAAQH1gAqiBYAEQiWADoI1gAgiVYABwnWAC2KFgAWipYAPQrWACOLVgAKC9YAMwwWABmMlgAADRYAJo1WAA0N1gA2DhYAHI6WAAMPFgAsD1YAEo/WADkQFgAfkJYACJEWAC8RVgAVkdYAPBIWACKSlgALkxYAMhNWABiT1gABlFYAKBSWAA6VFgA1FVYAHhXWAASWVgArFpYAEZcWADgXVgAhF9YAB5hWAC4YlgAXGRYAPZlWACQZ1gAKmlYAM5qWABobFgAAm5YAJxvWAA2cVgA2nJYAHR0WAAOdlgAsndYAEx5WADmelgAgHxYACR+WAC+f1gAWIFYAPKCWACMhFgAMIZYAMqHWABkiVgACItYAKKMWAA8jlgA1o9YAHCRWAAUk1gArpRYAEiWWADsl1gAhplYACCbWAC6nFgAXp5YAPifWACcoVgANqNYANqkWAB0plgADqhYAKipWABMq1gA5qxYAICuWAAksFgAvrFYAFizWADytFgAlrZYADC4WADKuVgAZLtYAP68WACivlgAPMBYANbBWABww1gAFMVYAK7GWABIyFgA7MlYAIbLWAAgzVgAus5YAFTQWAD40VgAktNYACzVWADG1lgAathYAATaWACe21gAQt1YANzeWAB24FgAEOJYALTjWABO5VgA6OZYAILoWAAc6lgAwOtYAFrtWAD07lgAmPBYADLyWADM81gAZvVYAAr3WACk+FgAPvpYANj7WABy/VgAFv9YALAAWQBKAlkA5ANZAIgFWQAiB1kAvAhZAGAKWQD6C1kAlA1ZAC4PWQDIEFkAbBJZAAYUWQCgFVkAOhdZAN4YWQB4GlkAEhxZAKwdWQBQH1kA6iBZAIQiWQAoJFkAwiVZAFwnWQD2KFkAmipZADQsWQDOLVkAaC9ZAAIxWQCmMlkAQDRZANo1WQB0N1kAGDlZALI6WQBMPFkA5j1ZAIo/WQAkQVkAvkJZAGJEWQD8RVkAlkdZADBJWQDUSlkAbkxZAAhOWQCiT1kARlFZAOBSWQB6VFkAFFZZAK5XWQBSWVkA7FpZAIZcWQAqXlkAxF9ZAF5hWQD4YlkAnGRZADZmWQDQZ1kAamlZAARrWQCobFkAQm5ZANxvWQCAcVkAGnNZALR0WQBOdlkA8ndZAIx5WQAme1kAwHxZAFp+WQD+f1kAmIFZADKDWQDWhFkAcIZZAAqIWQCkiVkASItZAOKMWQB8jlkAFpBZALCRWQBUk1kA7pRZAIiWWQAsmFkAxplZAGCbWQD6nFkAnp5ZADigWQDSoVkAbKNZAAalWQCqplkARKhZAN6pWQCCq1kAHK1ZALauWQBQsFkA9LFZAI6zWQAotVkAwrZZAFy4WQAAulkAmrtZADS9WQDYvlkAcsBZAAzCWQCmw1kASsVZAOTGWQB+yFkAGMpZALLLWQBWzVkA8M5ZAIrQWQAu0lkAyNNZAGLVWQD81lkAoNhZADraWQDU21kAbt1ZAAjfWQCs4FkARuJZAODjWQCE5VkAHudZALjoWQBS6lkA9utZAJDtWQAq71kAxPBZAF7yWQAC9FkAnPVZADb3WQDa+FkAdPpZAA78WQCo/VkATP9ZAOYAWgCAAloAGgRaALQFWgBYB1oA8ghaAIwKWgAwDFoAyg1aAGQPWgD+EFoAohJaADwUWgDWFVoAcBdaAAoZWgCuGloASBxaAOIdWgCGH1oAICFaALoiWgBUJFoA+CVaAJInWgAsKVoAxipaAGAsWgAELloAni9aADgxWgDcMloAdjRaABA2WgCqN1oATjlaAOg6WgCCPFoAHD5aALY/WgBaQVoA9EJaAI5EWgAyRloAzEdaAGZJWgAAS1oApExaAD5OWgDYT1oAclFaAAxTWgCwVFoASlZaAORXWgCIWVoAIltaALxcWgBWXloA+l9aAJRhWgAuY1oAyGRaAGJmWgAGaFoAoGlaAE5rWgDobFoAgm5aABxwWgDAcVoAWnNaAPR0WgCOdloAMnhaAMx5WgBme1oACn1aAK5+WgBIgFoA4oFaAIaDWgAghVoAuoZaAFSIWgDuiVoAkotaACyNWgDGjloAapBaAASSWgCek1oAOJVaANyWWgB2mFoAEJpaAKqbWgBEnVoA6J5aAIKgWgAcoloAtqNaAFqlWgD0ploAjqhaADKqWgDMq1oAZq1aAACvWgCasFoAPrJaANizWgBytVoADLdaALC4WgBKuloA5LtaAIi9WgAiv1oAvMBaAFbCWgDww1oAlMVaAC7HWgDIyFoAYspaAAbMWgCgzVoAOs9aAN7QWgB40loAEtRaAKzVWgBQ11oA6thaAITaWgAe3FoAuN1aAFzfWgD24FoAkOJaACrkWgDO5VoAaOdaAALpWgCm6loAQOxaANrtWgB071oADvFaALLyWgBM9FoA5vVaAIr3WgAk+VoAvvpaAFj8WgD8/VoAlv9aADABWwDKAlsAZARbAAgGWwCiB1sAPAlbAOAKWwB6DFsAFA5bAK4PWwBSEVsA7BJbAIYUWwAgFlsAuhdbAF4ZWwD4GlsAkhxbADYeWwDQH1sAaiFbAAQjWwCoJFsAQiZbANwnWwB2KVsAECtbALQsWwBOLlsA6C9bAIIxWwAmM1sAwDRbAFo2WwD+N1sAmDlbADI7WwDMPFsAZj5bAApAWwCkQVsAPkNbANhEWwB8RlsAFkhbALBJWwBUS1sA7kxbAIhOWwAiUFsAvFFbAGBTWwD6VFsAlFZbAC5YWwDSWVsAbFtbAAZdWwCqXlsARGBbAN5hWwB4Y1sAEmVbALZmWwBQaFsA6mlbAIRrWwAobVsAwm5bAFxwWwAAclsAmnNbADR1WwDOdlsAcnhbAAx6WwCme1sAQH1bANp+WwB+gFsAGIJbALKDWwBMhVsA8IZbAIqIWwAkilsAyItbAGKNWwD8jlsAlpBbADqSWwDUk1sAbpVbAAiXWwCimFsARppbAOCbWwB6nVsAHp9bALigWwBSolsA7KNbAJClWwAqp1sAxKhbAF6qWwD4q1sAnK1bADavWwDQsFsAarJbAA60WwCotVsAQrdbAOa4WwCAulsAGrxbALS9WwBYv1sA8sBbAIzCWwAmxFsAwMVbAGTHWwD+yFsAmMpbADLMWwDWzVsAcM9bAArRWwCu0lsASNRbAOLVWwB811sAFtlbALraWwBU3FsA7t1bAIjfWwAs4VsAxuJbAGDkWwAE5lsAnudbADjpWwDS6lsAduxbABDuWwCq71sARPFbAN7yWwCC9FsAHPZbALb3WwBQ+VsA9PpbAI78WwAo/lsAzP9bAGYBXAAAA1wAmgRcAD4GXADYB1wAcglcAAwLXACmDFwASg5cAOQPXAB+EVwAGBNcALwUXABWFlwA8BdcAJQZXAAuG1wAyBxcAGIeXAD8H1wAoCFcADojXADUJFwAbiZcABIoXACsKVwARitcAOosXACELlwAHjBcALgxXABSM1wA9jRcAJA2XAAqOFwA2DlcAHI7XAAMPVwAuj5cAFRAXADuQVwAkkNcACxFXADGRlwAYEhcAARKXACeS1wAOE1cANJOXAB2UFwAEFJcAKpTXABEVVwA6FZcAIJYXAAcWlwAtltcAFBdXAD0XlwAjmBcAChiXADCY1wAZmVcAABnXACaaFwAPmpcANhrXABybVwADG9cAKZwXABKclwA5HNcAH51XAAYd1wAvHhcAFZ6XADwe1wAlH1cAC5/XADIgFwAYoJcAPyDXACghVwAOodcANSIXABuilwAEoxcAKyNXABGj1wA6pBcAISSXAAelFwAuJVcAFyXXAD2mFwAkJpcACqcXADEnVwAaJ9cAAKhXACcolwAQKRcANqlXAB0p1wADqlcALKqXABMrFwA5q1cAICvXAAasVwAvrJcAFi0XADytVwAjLdcADC5XADKulwAZLxcAP69XACiv1wAPMFcANbCXABwxFwAFMZcAK7HXABIyVwA7MpcAIbMXAAgzlwAus9cAF7RXAD40lwAktRcACzWXADG11wAatlcAATbXACe3FwAON5cANzfXAB24VwAEONcALTkXABO5lwA6OdcAILpXAAc61wAwOxcAFruXAD071wAjvFcADLzXADM9FwAZvZcAAr4XACk+VwAPvtcANj8XAB8/lwAFgBdALABXQBKA10A5ARdAIgGXQAiCF0AvAldAFYLXQD6DF0AlA5dAC4QXQDSEV0AbBNdAAYVXQCgFl0AOhhdAN4ZXQB4G10AEh1dAKweXQBQIF0A6iFdAIQjXQAoJV0AwiZdAFwoXQD2KV0AmitdADQtXQDOLl0AaDBdAAIyXQCmM10AQDVdANo2XQB0OF0AGDpdALI7XQBMPV0A8D5dAIpAXQAkQl0AvkNdAFhFXQD8Rl0AlkhdADBKXQDKS10Abk1dAAhPXQCiUF0ARlJdAOBTXQB6VV0AFFddALhYXQBSWl0A7FtdAIZdXQAqX10AxGBdAF5iXQD4Y10AkmVdADZnXQDQaF0AampdAARsXQCobV0AQm9dANxwXQCAcl0AGnRdALR1XQBOd10A6HhdAIx6XQAmfF0AwH1dAFp/XQD+gF0AmIJdADKEXQDWhV0AcIddAAqJXQCkil0ASIxdAOKNXQB8j10AFpFdALCSXQBUlF0A7pVdAIiXXQAsmV0AxppdAGCcXQD6nV0Anp9dADihXQDSol0AbKRdAAamXQCqp10ARKldAN6qXQCCrF0AHK5dALavXQBQsV0A9LJdAI60XQAotl0AwrddAFy5XQAAu10AmrxdADS+XQDOv10AcsFdAAzDXQCmxF0ASsZdAOTHXQB+yV0AGMtdALLMXQBWzl0A8M9dAIrRXQAk010AyNRdAGLWXQD8110AoNldADrbXQDU3F0Abt5dABLgXQCs4V0ARuNdAODkXQB65l0AHuhdALjpXQBS610A9uxdAJDuXQAq8F0AxPFdAF7zXQAC9V0AnPZdADb4XQDQ+V0AdPtdAA79XQCo/l0AQgBeAOYBXgCAA14AGgVeALQGXgBYCF4A8gleAIwLXgAmDV4Ayg5eAGQQXgD+EV4AmBNeADwVXgDWFl4AcBheABQaXgAA</prop>
				<prop name="Temps">REFSWgAAZzsCAIBnNv8UrkfhepQ9QPvNzPfxPUDXo3B/PQoXP0CamQcA/3lAQLgehetR/3hBQEjhehSu72dCQDMeAVNDQH2kAADXQ0RACv7xr2pFQFIOAkYFAzn7R0AoAKNwHUhA3hAAuB4FSS0D6kn/QI/C9Shcz0r/QPYoXI/CtUv2HQPTTAUDuU1Ae+7u8ZpOQBcBR4FP9iUDM1AVA6dQQCluaAD1GFF9A4pRBQPbGVItA4pSfQP6Ur1A7/EUblNA6fLg7VOFA1FUNQPBVEDe7vI0VUDDYACPwrbsBDJWHQOjVoUDEb1XzQOAV0DsUACF2+tXZQNVWM0DwFi2NQMxWV0DT1nNAzDVWUUD/SQXcUYBgFjexQM+WEAfTgH+V3blA9RX9fRXQGZ+EQnGfBcOAsiMH4YfoBt+FQLu8sTMH9YV7gPsHyYTBCcg3gMUJwYtBiVGAr0sLz4lEFYvaC9CIRYSu4Qvfi+oLwC6L8wv1iV2A+Qv7i32LwA/IBo/RD9WPzAzFgK3ZD+GPwCYP2o/rD+2Pb493j/QP/o5AP4/CE8qTzxPHk9QT1pPjE8AZk+gT7JP1E/eT9BPAl8cXwAmX0hfQl9kX05feF+CX6xfAA5fyF+KT+xf3l8ob7pfPG8ADm8Yb1pvhG9+b7Bvkm/MbwDeb/Bvwm8cf/5vCH86f2x/AF5/eH+Kf7R/rn+gfyp//H8A9n8gjxKPNI8mj9B/2n98jwBOj2iPoo+0j5aPYI/ijxyfAMaPKJ9SnwyfDp9Yn5qfZJ8Ahp+4n8qf1J/Ojwiv+p80rwBOryivOq+Er0avQK+qr7SvALavyK/arwS/5q8QvzK/RL8AXr9wv4K/jL+mv5i/yr/cvwDev+i/Cs8kz76/MM9Cz3TPAE7PYM+Sz6TPrs+Az8rP9M8AFt8Q3zLfRN9W3wjfct+c3wCO37Df6s/U38bf+N8C7wzvAB7vOO9K71TvTu+I73rvrO8Anu+478rv7O/m7wD/Kv9E/wAW/zj/av98/17voP+y/7z/YN7/WP8KDyw3ngKYV4UD22FXxQMeV70D2laafQRWlQNXVp0EVATKbVVFE41V5QNUVb0D2xpVLRPhVLUDqlS2PQNxVL0DOlQdE/W1Uz0kU10Dh1NVE1DVU2UEU40EUgUzqVK2bRN0Ul0TLlI1A/htUVUTwFGFA4pR7RN3UlFANwEoHFGtA9vlUEUTrVA1A2hQthUjMVCNE/hPNQOIbU8NIyBPFSOxTh0D20dOPQPhTZ0jXU3dQJcBCvdMFSORTLaVAypMvRRLQLAQuN8eZUtApHgQ1wPtSz0DoUrVIytKQH4XEVzPSUDNzL8QtYy8FzPOEdNJPQNBrUqdE8NK7QRLLRRLsnUTd/QXzhJzS+0DbgAMJ+4VlhUmLe4VPi9QKw4tIG4vgC+SLwQvVhJxrCcGJQC+Jb4v6C/6L6wn9h8YPzo/QCQ/Rj9wP4I/lDeGAnqkNwCeP7A7tj/IP/I/3D/+PxBLAA5PKE9KT1xPZk1+T3BPok8AxE+GT7hPkk/0T95PKF8SXwAEX1ZfSF9yX4RfPl+oX7pfAJRfll/IX9pfLG8+byBvSm8AVG9eb5hvWm+sb55vyG/ibwD0b/ZvCH8ifyx/Jn9gf1J/AJR/pn+Af5J/vH/Wf+B/8n8AFI8WjziPSo9cjy6PiI+aj8Ckj3aPwI/Sj/SPnhKDS9tAH5YR3ksdA+dMtpUT5U01A+hODRPibU8dA2dQvRPcUMUEtVGNFFF1E1dSlQPKbVIVEzxTPQOxU5UTWyVUdROXVLXDCYQErXqEBApWrRN7VATqtlQEWlc9E8hXnRMzbVi1A51YtRP/WO0EbVk9AxFZxQPgWKUUbVgNE2JYxQMgWCWUNkwEyldNE8BXtQQkpwg2r0irDhLCTK9ur4CrLqVALq2WrbavyK8yoa4Su+SvYPavCL8avyy3dhKnVwUkKVc1FJyk7VQEqlwPTgPWdASdVT0EVT0TKFWWtRPvVI0TtpwPDhIC2qQEyoSUlVO9E1xTlq0DJVPtA+7cD74SPK1SlRMFUrUDzRwUla1R7QNeUY20UeUD5GwkF5YSdVC1Ez9QHQPbB1ANE6JP5QM0T9ptlE6VE0VOPRPYTVrdJE2tEwtNTcRMpQRlTHUT17SHFhL8Sj0TbZisxDhKFRPcSQ3ElUkVlEm1BEmtFq4SywVKdRM3lBf2X1AzFi0eLwAw30LfHN9WLxAvet+c39YtAJ4vyC/aL/TfBu9gP1o/LO8APu9Q73LvhO+W76jvuo+87wDej9Dv6u/87/aPMP/qj1z/AD7/cP86/5T/nv+w/5L/3P8Alv8AD/L/HA/e/0gPCg9sDwBmD5APgg+8D9YPyA/qD/wPAB4fAB+6DzwfLh9YH2ofhB+Ajh+gH7of5B/2H8gbfsKL1hyUPkyN0yg0lChO2t3ETz3DD1DVs4VQ2nWz+jzEb1GFswFShp2zdlI1lPS007BWktBFU1XDRJy3jrVuwriklK0qrJSbVtXDDSy0e1lXFaYWklNYJbRY1bTZWeWWbpIKWdWz1VhanbOW5CRVWEWzE9yUA99XXZTUry6vSD9aP6SvAGY/qK+iP7Q/3q/YO84/+D9ICk8cT5aSuSRHppKaRLRrY1eFsyFUtN1W5bOriVbFk0hkRAm8lMq2fLSNVVXDVFVttFXWdcPhVHWTnLS0YlSa3cRU1bP1U9XE1LSFrVM9w09TbbRTtbPSmvS0nPy0ZVLllHQk+G1RVZPAUY3TiFG1s2tSUc2zDGSU11BVo6ugUI3UUE20UMWT+LVPFVRPdZMcT0Wzk2lONSZWo03Fk1hNRbPb80zNs4xMnbMmTLRdpIzUSEzU5Uqds4atSrWzIkptlEmNVEmWVZOQSW3ESY3UxFTqAUplxMTXph8Q3yrfNG9O3wBo33LffG+Ob6Bv0t+s39bfANhv+m8Mf1bvIH8yeTZ/YH8Acn+Ef5Z/qH/CD8R/1n/IHwDyfwSPBm/gfzqPVI9OjwgvACqPlI+Wj2iPqo/cj+6PAJ8AEp8kn26P0I9an2Sfto+InwCin6yfpp/An9Kf/J8GrxivAPKfRK8+r2iviq98r56vkK9ASq/Mr96vyK/6oTZDS+20tiwkaE3Ns2xOXcNqaU/tJEwkpTxUGFF9Q1uqUdXDHVJ1w5H8tbbcRHhTXVPsUyUjXm1UVXPTVFVDYVVFY9HVpCRzQH5CumREKVemdWOYV/20HDRvHDTvrViVMzBZxbRZ1cP91uQkxViVw4cMxEdYDNW2ljLQV51UxD82P4g/AGLPlD+Gz5jPqs/sP87P4D9Ays8E3y5NNk02Rc4it3zErZAsxFJXRSRXfSO8rVbNI3dWDcM3bET4rVVdU7xVJSN+rLRFVoTUDFUFxFSFRFRFY6tVVCUjHpQk5tREr7VTbdRT7WNBU30j/NlSBcT8RI5SDcNXUrZFIx9SZUPpUe1jsWlRxSQsVDcMVABRzSNrx1BlVFC1Q1tQRWPVJVQk2ky0blRU6E7WXVN8ThU0TkVjpU2WfcNATS1UTC227mIRaUxlVKxkLhwky0rtZLVKJVRKLbO0SdUjg61JZUOZSbVDC7xUgg1K1SMDS9VErGeufxhvACpvPP9Wb2D/cm+E/5b/qP8A0mnubcb97m/4/woPFP8WDwAQ/yoPVA92D4gPmg8Ev6YPALgPyg/0D94PCB8KvxQfDr8AKB9aH2Qfjh9AH3IfvB/OHwDoH+IfBC8OLygvOi9ML1YvALgfci+ML44vyC/aL7wv5i8A+C8KPyQ/Nj9AP1I/hC9WPwCgP2o/tD+mP8g/2j+EP9bjbUu9095L7VOqTFVD26FNtVOmTuVDok/WNeNnUC1EUA1TUFG2tVPGUfWzOVKt062tUn3DIFNF85WMRCVtVC1Tl1T1swlVJVPbfFX9U+5V7fNhVqqttFYts0Rk1MxE1DdVWD1EWPXkWUVUWdVTsyBZ5bZG8rVYLbNktVi9VFg14+dXvbPKAHzPRs9wz2JfdF82X5hfql8AvF/uz9hfEt8EbxbfMNse3ZamsrFXZQRX9URc1O+qvLSqbNRndNQnfNTotqxErFVlA2NVNUMqtVXltFS1s7hUjVOAVVQ140e0ZBCsZNiMR1bG4lxTBcMllLTu/NS1t4REgAzkSVItwxK2fETNUQXDlVG9816tUbWzKFGls/FU5Lq2POSDUMXjTFA14wdpUE1GtrI4TLTOTpW0bU71s/lNZUOQTX3zayhNfeRMvdM+TFXktARHtrIYFES3Sv3USsa9s/pJHXTU56aywUmWNeMnSn3kSm20tHRYAGQPVgXu9W79Rv9Y/1qPbI8Arv+Qj6KPtIc2DbaPEA/yjwAEn1YPEJ/6DzSfXp9wn4KfAJSfpp+IPxJPxJ8GT9ifEq8A9J8WryCv+j9sr1avaK+SrwC0r66vyK+6r+Sv5q/4rxq/AEyvPr9Yv2q/jL+Gv6C/kr8AvL/Ov+C/+r8MzxbPEM9CzwBUz2bPeM+Kz5zPrs/Az+q/ANTP9s9Iq7ZjDNSrcJZ1htJV3JR05UxE4mTkaEx0WdxkTz5yOlI1Q8r01CM+U01klEd+gpikT27is+xVHeRsZOpWfYNYbVdlc8hX9eMzWP1zW51Y/eP/WK3kWXXklvxE4FhVk6MUX6ZC6UTURx5SwkxfjlXu8sFc5wBW7X5fiO+KX0Tvtu/AX8pfQPTv7u8Y/yr/LG9GoqdMZKlxXG9+Q1Z9c2nU1BgZVmXUpGSfVT2EnGc2c21UNUO6VN3zgVStQ9s8VG1DBlTtY85TrJ1E7GReUy10U83j8G1SfYO4Um1DdlKddLVSZXMIhETQUXVjl7VRvURRLfMrUVWT821QZWOvUH2DeFA1c6tBUKVEUEVET0XTPG1PZUPQTiVDY041c1vhTWVzeE0F5E01RgZuQkZMVdQkR/519nU+gltFSjVD6kl9c5nsdBGH5H/2dVaSM3yHRq9QmwDehTaPSI9yj2wffo+QHzoZAJYfuBMmhSaFxh/QGwafCC8AGi8cHyYvGB9Sn3Qvhi+YLwAKv7Qvpi/ILwrf5C/mLxg/ADI/TD/2Lzg/cj+MP34/oD8Amj/MP64/AE+6PxRPHk8wTwBaT2xPRk94T+o/rE+WT+A/ANJP7E/2TxBf4k88X1ZfSF8AYl90X55fsF+KX8Rfzl/gXxjyXxxvLvKLS512jnWOc7VONQRPbfMPUB1zhSo8dPps1HA0dAEEB87TqVLdZnYDUx3jRMz0tjbMZChVZXO4VY10zNS1mnz0CUT0eVcdc+VWXPRRWP30WJ3UWWX0bVk1cxFZfXPZWM1ktizkWVjtcxdYhQRXAHXU5O9G72B/cn9Uf35/SH8Aun/Mf+bvCP8y/xSPRv02j1RIi7bSnFz0YVz0IWz0U99WNWTM1ErM1AqM9K3MrPSRVXXTVrTUHNakhOZU3YOezPRmVNZt8y9U9QP3lNTBU7adA4pTVdNSUx1zGrVTddPWDASeUn30Uqxl9ITU+lE95FG104zVUR3jVHxkEXzU2lCqLQOhZNRsZGQ1XAT5tU8tlE+lcyBPHXROth3jNE6tE8hNZYRNWm1kTGVjlUz91ExFg6vLS23zT0Qk8wQUk21KbdMwSrVj2Elt0wGQ5Jfela4T1AXMBbwXBm8AWDPOFXYdRh9YH2qvfK+2HwCgr7Kv7B+mFR4vSCv2HxC/AHIvZC8uv0C/Ur98v2a/oL8AQl+0v86/GG/Cv/y/Ds8gzwD6vzzP5r8gb3LPnM9Oz5jPANLPtM8mz/jP6s8c3/7PMN8AOt9U34bfmN+q33zfft/g3wDS3wTvFu/43yLvdN/G31jvADrvbO+m74jvmu+8777v8O8IAv8U/0dinDxvTmXOg1xvhG5lDgKOfG+Ob6BrvmNUpKVktIS2xG9GggtMhHttV/UD51d9A1NYlbNj01hlYwNwpnIwWW0DWwxZZWPVWLVjmCx0LVf8ZBVYrePXPHemfwCQf2oPfA+ef1gPog/ED9YPAOh/So8MHx4fMB8ij1SPlrLFY2yMz3yP1mPMZMpVlnWDj1U1lFX1hKwU1FlUPfS89GRUVWRUZWNb9VN1g79TLXOHpPTVUOSECqz01Jz0nFJqTaRSzYRSjaP4UdWTrcBElIpRZWNFLJQMrVGNo9hQtQOgbGRqtkyUMVC1Y/hPjaOIbU9NowVPreOXTlWTyyxOTaPFlJeu4vdMkgVzkayXnmKwvJd2gu9BSqUU1Jf+8+yXLpNJBaS1SfXzYwyk5Uq1A0AAFK8mrzivQq9MP24/iK+6qQCOP8Cv0qnOP9irBr0GvxBPACJP3O+GvzhPWk98T45PoE8Ask8k/9bv0E/iT/RPBl8gXwAqXzRfXl9YX2pffF82X5BfAMpfrF/mX7hfAm8Mb9ZfQG8AKm9Mb25vmG+Cb6xvvm/QbwDibwR/9m8Yfyp/TH9Gb2h/AFpvfH+Of3B/un/Ef+5/wH9QAo8Uj9Z1VhNLtfN4TPSraE1VlE7lg2p0lDCtUPXzo1BNozVElKrVUX0THxSUkRQkBVPWpTN4U60z7qT0YFTKzSRUnSRV/fTE9EZWli0Dt1YFBFellGwUAzY8BIdY9QPtWA0GLgIrJ1n1A/0EBMX8hz5SvUckBPhXQMPYIdICRJTC7A9eD3Cfgp+Un64PAFifyp/cn/YPAK8SrySvRh/QWBNWHd6DtJSQRJRSV6rdIwBkFLyUFHmMFDptVmWD+lV9875VZSOrgVU1lFV9pFUtA8fZVH30tPRYVN0jIFS2pTPoU/3zs1PVdFO2jfM2U33z/lJtI8jZUm2klPRaUkWTIlJWNaPrUV0ztSwkcEwkWzhRRZMCUTWjy3yE25VQ9ZNdUD1TJ1BWRZPiTx20T62ETvXzq4NOvfMUjCSsVPRIbU318+NM9ZN9TIX0aUzV9Nx0N0yE2EqNpDbctBlKxYPBSe0U/CRrqknd9EpFk4JKLQMBB8QndkXWfXZFnj1WPV7NAH4/gM+qP6TPts/Iy/497j8AAEsGTxjfMk883zbfYN9y3wCE35bfqN/if7zfJo8gj9LfAATv5t8g7xrvTO9e7/jfMo8AhO+m77jvwu/c73bv+O+C7wAU/xb/KP9i/2z/Zv9I/5L/ALz/tv+A/9L//P+u/zAPGg8AVA9OD3gPYg+MD+7/iA+aD0DkD/b/AB/iD7QPjrNLBbOz3kv9tLy0oU39tE62RZOiTxWTZ1BNFFBq9RRR1YPGNCQ6UvWTza0UtCBTXbSsFCVU6oUkVBXEVV2DfFVAbpfBKOxVxcNeVsWDq9FWFTRXDbRXBTMztgSUnVjVI/9YtSRZotUTHByUC5A2s1iVs2TVWCW0WFWj6YSkzFcClYPB7J+WnVYlViWWn5gvAKovXC+un8gv8i88p/afIDuoFj9AP0KvV8WDsfSEc5ZUJDFXvYRWnRTchGdVVm20VtWz6MwUrMyEW2NVZYMqVcWD8dSkq7hU3SOAxBRH1DQQZVRlg9qsF16CXFPlhNYEtO5S1dO3FLSAUmpVo0kktBKcFM1R7YStUd0jYFG9NFHFNFC2xbO6UM2Dg1Bdg0xFUFWjCXS0cxDWEjyEtG3OjLRjTlWj+U3do9WQpLQoZBVMdbNCTGhNFtYzRIQZJBS6SkVEtUoFtElVo5lJjbRJlM009LQn7LSh5LVMhFgABNdG30DPWs9sz3ZfiF+azwCsX75f8MveXxDfMtn2XyBvAFrfPF9ObTZvSG9yb5xvrm8AuA8qH9RvLh/obwJ/FH8efwAwf0p/XH9uf4B/kn+0f75/ANB/wm/kfwaPKI86jxSPRo8AcI9Sj1yPho+Yj7KPzI/ejwDoj8KPJJ82nwifIp9sn06fAGCfop8Un66fyJ/an/yf5p+0+J8yr0tNM4tL/TMMrUy9M+pM5aRNTTMr1U/lNFAFQ4VcRPpQZh3Db1GttES0WFJNJNikpANAPrLQU5WzRFTa/aO2zDQoVU0zm1WaHcMP5BSBVt2k3CSAtlQ061f1s1dY7bRYbB0mt5I0Wb0zGlkFQ5vVWNWzmFgFto5iEwYMJN9XjRT8Ly49ri/gKwCGv/gvur/Mv96/aL86P/y/QA7POM9iOV49ZjX+Mpx0NLVjpLQghDTfVkWjmq1WZTNZVp1TGJTEyrbcpI9VNSNUVUWjGrVVLVPh7DSqVI1kVJqVFFQFQ/VTJcQERIWWtKRQU6XEU83EJESprVI1I3RSFSRSnVP4tVGFE8CUFIpRfUNStVEdJFE1I+RQxVOu1VCdVFD9FFD1E/hP2p1TiIREHE8tU7FO2t00TsUz4U0lw11N1vVz90wtU5FcpCpMmI0UbFf+EgNLFVZuo0rW7aPPSf0zjAxUh0m2ZUPTScUzQUpFE8MBShUknFe2f0BfUlle73DvAILvnF+m77jvyu/UXw5t/u8AGG8i/7yfNv9I//p/fP9e/wCI/7L/xP/W/+j/Kq/0/zbvABgPIg9MD0YPCA9yD5QPfg8AkA+6D8wP9g/YD+oPLB+WDwAoH2IfHB9uH0gfih+kH8YfANgfuh/sH/4fEC96HzwvNi8AYC9yL4wvfi+QL0ov3C/GL0DYLxI/9C8uP/gjr0KcJDSbOkzFMyFNlUbO0mbahEQsdNSjUD0DF1Fk/dRURAEk125SBVMFs6t3U0Wj6gxEXuQ00NVUvURVxaRVPQMnVrYFQ7VWZUMjV/1Dk61XpUMAWEWjagy00a1YfUMiWW2kWYWkWKod5Fi9w4Q8REREtAMtWM3T1le9w8Skv5a9Fr5CwlctU8GMT36/aE8Amr+8T+ZP+E/6vwxfLl9AX6hKz2zHBrK31ESQhERStVel0xGMxM9WTaRW1sXTSlZ91FV9M7xVtPWkvMREtFQMVQ3kVFpVNFS9w2RUxTMexKSr5lPto68M1HgU1EHVU8XTCryk1KSknFLWPQNXUgXTIBzU6VFaldRRTVN7Uf3DRZQ02wxRPQPXUN3Dk1C2TVNbUK0zJVDFM97WlNRxT600Tz0Dl062raMsTp3jqE3VQ0BNTUWj2kwl1LzUEWSkLaic5EhLXaRKBfTsZNsRSjWzuEltM4NJtv3DlUnto+9JneRKBOVm7qJP3Oc+D0BzVu3W1QBmf9jTju+Qf5rvtH/Gf9h/AOJx9u1O7Rb/II8yj5z/nv8AWI9Cf0SPfo+wj8KPRD/OjwDgjwo/9I/+jzCfQp9Unw6fABifep+kn76fsJ/an/Sf5p8ACK8aryyvNq9Ir1qvdK9+rwCYn4qvvK/er9Cv6q8Uv+6vALiv+q9cv1a/OL9Cv5S/Xr8AgL+iv9y/5r/4vwLPJM8mzTJmU0vFZq4ypU3VxJzUW6dPpWNMUD3UUL3DazRRrWRRJVMdUv1UrVIF8yFTnWRTZVMJbVTdc35UpdPxVJ2D1WPUVVUF82H0NNNWLNU0lFSvV8XTGjxHrnKr6Fgl5Fl9ZFlFQ/S2HNS4WMXTelid0zcJWH3UhETSXEf+T8BPqk8AnN/OT3jf0t/k3/bfKF8aWYBOXzjvWl9c51btBtUO8oHYhEQD0MYy/lalY7xW1mVTeVatcyikVOpVWsUzrtRUc1VlUzm85Gv+VE3Tx+xUjlRlU7NJVM1k3FTcU4U0U9Z9M2xT3TM2xDT+Ulb9Y8hSBXRSReNLpDTbFFLdc95R3TOmUZoVc2+cxDhRBUSUNLxVUFVjhYRkTow1UIVEtpxkV0/dc+5OvVROtiXj/U1FQ5RNreRNmoVETH0zXEytVAzEl1qUhDMsxLpKBcNa9PTT+kl9xAQEhxR0r0laXWRK3TOGSmU0SyXjAV2cj26NVn9wf3oPfH+mfwDgf8IP1A8Ojf517n0OHyAfADIfRB+Wj5CPQg+MH54fsB8Awh/UH+Yf4L/6HwwvFi8oLwBSLzwvPi84z4IvjC9uL8AvANIv5C/2L6AvGj8EPzY/UD8AKj+EP34/mD+qP7Q/rj+IPwDqPwRPFk8oTzpPTE9eT3BPAMo/jE+mT7BPok/UT+5P4E9QCl8kXyZdnlNLXWRMJXSm1GToTZ32HtNPDVNqrIRlhGRuUS3z45zEWK1SDVPKUrVkU30Ts7VTfWRUDdOaVFXTKK1VReObVV1kViXjfVqc5Oz0VF1XtVRXhQNpNTzXVmIVNNQ0WQ3UrVmlI+dYdeOpHNRoLVilIydYLQPhDGe+3wCA37LfnG9uba5vgG/SbyTvABbvAH8qfzx/Vu9o72p5piKrp1ctA3HkZDAcdN1VVg1TmqTkWazkGKR0i9pVfeOfxOTjwA7yLLVVlcPk/OSsVIUDda1U7VM8VE3zBuTkzqy8x37yXlMNUxrEVONtUh1zrVJN83ZSffNrPlKlIwe8VNBRTdNbl1GVw1RR3QMeVITb51DdA65QrQN4UFYtA0FQxcRQTfRP5WNrIE+F47F8xEdOXWStTVXTeE194w90xUzK/cRMTfPGjAcu8gNLai0DoSwEQSwE4Ul142mZDAf+40kN00pKRXMLy0qlIzesB6YvSJNeDwiID3qZLgJhlA+en7APwpkAtp/oD/oP/Jd+Ffad9p1WHwB4H1IJXq9wr0qfnK+ur8CvANKv5K/2rzA/Ar9MXxa/EL8AIr88v26/iL96v7y/zr8wXwCiv9y/7r8IzyrPPM9OzwDPAGrPhM92z9i/ks/cz87P+M8A8s8U3ybfON9K31TfVt+A3wDqz7TfZt+g38rf3N8O7/jf0ArvJO8m5Q7ynEzkOkyyzVRNzVSshCdPHXMNpVCFo4OE9Wz0jFT0/ypchHREhOc09Fsc9AuAlmbyQFRNhFTV5Nx0tNVVzVRWDYRWJWMFV7CFpIx0Y2BO8mZY7VPMbVhl8yBZRWMpWQX0zVmFo9NYtfQkZFVYVoWjA1iVg9Yc9MbkbxSmbcbzV/2TwZz35mWe/wCob8pv5P/2/wgP+m8sDxZ/0DgPYg90D+5SnIx0YVcsxYScBM9WXVRWJZSsdLUJ/FTMxHSPVZWDVrVV3ZMO3HTUVN2Tnrb8dGZUxXMvVG2D961TxXO/U91TiCSEQ01T1XMMU2X0PISeRITbZ1L9kzFSzYP6UaqV9FH1VFElY0Ws5A82rFTYUP2ToVCNVu6CtTOMhPmkhHFPdZMFtU8NhE7tUyxOdZPFtU0FZE1ls/dM/ZOR1tQUEUztU6zUlEhLWm1USpWDhkqF5ErNg6vKSaXkSTUUSSVj9TYUJGxKxXPvSu0W3pUAZr2GpV6feJ+CL5Qvpp/YnwDKL9wv7i0Wr/ifCq80P0Y/AHivWj90P04viD+yP8Q/1j8A6D/6P1TvTu8gT3rfVE8OTwBATzpPjE92T3BPqk/MT95PAOhPAl/0TwZfGF8yX1xffl8AQF9qX7xfrl/IX6pf7F/+XwDQX+JfLG9Ob2Bvgm90b6ZvAJhvum/Ub8Zv0G/6bxR/Hn9U4G9a70s9hEy9Iyh856p2AiuchBCMFKN8hBjMpOcW8gFStebmYupSavVzXNTk0NTkYFRF9G1UlSNFVb2DuFV9dCqsBJusBAt8BHsM9GPwok4CbVz0S/B+41ntIy5VWc2DCjz01WT0lkz0LUQ0hAVYRVPXbP8WDQDO/6CPso+Mj36P6I/6jwyfQE4PMJ9Cn1SfZp028rl8l1SGDZbyUpQEESSUzawPtobiB1blY8pVJZONyPTk83AmE1XldrYCmlTWteNkVI10VI0T81PaJZRTheN3Ux0zQVNqRYRTlfPSzHScUpUktVI9hFK9I/hRHTOx1VEVhFGNE0Ok5AxRqm2EUI3zoKR0aHwUMVaEFNpP7SRPtXRPpTOrk059dE6N9E31c1itTR0z8UzNA2/kFAwqfHSonCRFnCTl/BeW8msiSr0USY0Tg0k18wuZSdWkSb0kDCT7ED4vAJg/Yi+cL4a/qC+qv7wvbr0A7i8oOx4/CM8CyU4/QM9SzwCkP2Y/cM+Cz5TPvs/Qz+LPAPTPBt/wbzp/HN9WfzjfUt8AdN9+33jfqt+038bfcN/y3wAE7xbvKO8y30TvVu9o74LvAJTvrt+476rv3O/u78jvwu8AJP8O/0D/Wv98/27/mP+K/wCs/77/0P/q/wwPnv8oDzr/qFQPPgV+k0v1c3h8dGi1Td20TrUDak+1E0ytUNVzwFCNszV0FKhqXBQdRBSRRKQFU92z23hTlRMJVG1zfFSqpZPx5HRj7JVVXYRW2mUTtQwUJVc1I69X2r2TGlyEhFjds+hY1D2GBqNZFcMBRITKWLa9k3pYBSM3WPVz+BaclNJXvXPEHJ/Oj6AfAMqPvB/OH4gf+h8knx4tFi1AFi9QL2IvfJ9mJcaSt5yUrYJ8FERX1XMAlJS8rVaFk3lWFdM3xJT3rVW9k7pV3aRVVYM2NVWVk/wMpMNU1ZTsdKtVVHVzHvyU5CSkodospGo0pDJTPQP6UtoVE8VMpI5SFdNXUrYdEx9SvZPaUZ2TomZ0pGxRrQZ2cv5QxZOrx1C1pFBlI1usBBW1UHVzvrSkU0/9pE7a5QROHRMPTo2zpU1WbXM8TUUkTM2kTL1z2/RLHROPS72TKkuWZSPLSm00Sg2EDLSitUmdJEm9k6pJFUuCCUrFlPQ0TxTHls9ov3q/AIxPlr+4v+K/xE/mT/C/AskAFl8wzzpfTF9eX7DPos98XwCWX7hfyl/cX+5fAG86DxxvACZvUA8aD1xvbm+Ab5JvpG8Axm8wb7pv7G/+bxh/En8sfwAmf1h/an9Ef4Z/mH+yf6R/AHZ/8H/qfwSPDo8ojzqPRI8AZo9Qj5qPhI+mj7iPyo/Uj4DmjwCf8o8snwafKJvmEoA1S52T4vxErkzNNi5DZsw05U+Npg4y3lD9k6tUUX0DyHSkPFQ0r21SDaMjU61Ts1OdQ5slVN1DmFTdBOwkfG1V5RPwVRXDYVadQ2vVVh0TX7QkzFetBM1YDTOeWE0W5hIwWZoNNFkdE+9YzTQsFGSWLBQkWIUj6SSn/rLBAAwvph+or7qvzK+uHwgvAr8AFL9GLygvMr9cv26/eC+CIVYGYqdX7QNxhKQxHBSr71Ytk6q8JGnEJCcVVv0z6twkn/wE+wDmAlMsVe0G1iNUHVOB9JS1SQTEEQw0zlMFY5dtUw0zXlN9AyhTBaS1Ut1DuMQEgVJ1s0vaTDQHVDTPUUVDl1FqDaRR/TRRrVPzULUktow0g1DtA0FQ3QRQ1uUjpk/VNE/1Q85OtvUjY06FI/lNrSOQ1U3FNE1dpEwNMz5M0i2T2kSXfgIYNJS3StpNNErto+BJFROVSbZFQ4dJnUPFSa0jMLVKhZRK7QMhS+0DYQBMnwZldk+gT4rRVtWG37BPAMLfdN/2TwBfIlH21a5VDu0AJl8g6zbvaF9y76Rfju8IbwC678zv3u/w7wL/FP8m/zj/AGLfXP9W/2j/Sp+k/47/iP8Ayv+s/+7/4P8KDyQPRg84DwBiD3wPdg+ID5oPxA+uD9APABoP/A/uDxgfMh9EH/4PWB8AUh+MH54feB9iH7wf3h/wHwAKLxwvJi84L2IvdJeuk4SXlubS6E310+6cn9bC4GVQLTNSvJ++EspS7aONQOSUtVMl0+uY1jIMJVV9M34Ep06yfRyku7DCTrJdJK82r0ijJtIVWZL1s+Fcrx5CInSvHkLCACS/3q+wP8I/1D/ur5g/8j8AHE9Ov0BPUk9kT3ZPgL+av8oMRDAsNOy8t27CZ1YK5dMYvLTa3L9+w/S/BsUKxpNUbTMEHM8uz0DLrsKDdlLtxFzPbs+Ay4aTUMLl03icz67PwMvustxNFm0zdE2FQwvkz/bPCNOWNkKdSjVDPRzfxpKMJUn9Q8E8337yN+TXDh8AcN+C2Z7dnt+w38rf5N/mbQDebSbtBn8ge0bvYO9af2x/AJbvqO+SeZZ/wH/Sf7R/9n8ACI8ajyyPPo9QL8IfdI9mjwCIj3qPXI+2j8iPso/kj56PAAif8o88nzafYJ9qn4Sflp8AQJ9Sn7Sf7p+4n8qfDK8urwAorxqvbK9Or2ivoq+Ur7avAMiv2q/krwa/+K8yvxS/Pr/YUL9aoYZCi0sVUwxMtq1jJU3dYyhOdVMntU/dxFAl04VQVaP6bVA9M25RxcPjUVVWbJYjVMRbU9XD0FNtM4tEVMUjuARU+0CGQpu1VfWDJ9xEmlatVFe2dVN3V+1z41flQ0+1WE1UWO1zE1nlYy5tWT0zDll1U9dYHcRafDRZZDQVWF00V9UkACxPnj+wz8LP1M8OT/jPCt8AHN8uT4hPUt9k33bfkE+iQVSG1c4inDTEY+zEIDzUrd0kxIlWxSNIzEQH2tREyBQ0jVVtM1RVqtVEVU3j4QRUmhxUZG1UhdMrVLWz9VM91FbsJIVTPcRT1URTjTMr0lKt1FKtZFJVxNy02/hRRWPAUd1jiFG0vSaOs1H1g9dQ7cOg2JxUsyBGcjFQbTP0T9atY4VPDWRP7XOTTpSdtu7DTcUjWJwllCSIrUz9QyFMPdRLzVNDtqRk4UqNM4JKPTMerUqtY8VJdVOHRGSQ2UnVVDRkbEr1Q+pKCu1zMwxkWPxnDn+Aa479AL5vsP/ib9T/5v/4/yJ5Jn8ASHtOf0gPWg9sD6Z/8H/qfwC0D8YP2A/qD/wPDh9gr1qvAGS/Rh84H2IfbB+WH5Afsh8AvB/GH8AfAi8MLyYv4B8aLwBkL0YvWC96L5wvhi+4L0IvAOQv/i8QPyI/ND/OL2A/cj8AVD9+P5A/oj+8P8Y/6D/aPwAUT94/AE86T1RPPk9IM57TWUvdVPTkaE1N9E71Q61qxFQuUM1To5xUGLZ85KhRPdMdUjUDkVpUVAZE5HhTvVPs7LRrYFStA9MEVGNVrWNb1VW1U0ZWtbO1JFRbJVfNU5NXRWMAbMStakTE6Fgd5FnN0ymtWTUDAVmFU8p0xIm2RMRIWB0TB1hN5FcCHfPCNN+ez+DPyl/cX65fAPBfAm8834bVLm9Qb2JvdG/Qjt+g057VNvK3HGSQV6r11FeFwxGs1Lzc1He1Vh0TN9zU91UN47q1VcWzfvTURFVF8wytVQ3zw1Tt1FSl81WtVI3jHFTVs+Y85K+1Uy3EUwXjQVO9tFLatbPFZOSOUh0TV1K2PcMfUs3T6VEF47G1UYVje5TkN1HFs/5tUDXzx1CFw5FQ5bSqtOQkvLTatERuvOTlrU5F83xOrbROpfOlrU1F8zxNleRMPcNvmUyNtj7Cj0sFxIS0y7VKxfRKhWMLSjV0SdYN84NJzdOZTPQMSibVs4ZK3dSURFSMB0Y9IK4F/vWm9ZaNhsJhnI+m/wDQj8r5xv8AnxKfJA+uBTYPAECfQg90n64PqA8iH6Sfzp8A4J/ynwSvFq8orzqvdE9uTwAoT2qvjK+Wr6ivUq/Mr96vALivsq8Uv3avML/6r1S/Tr8AgL9av5S/br/Iv7q/7L/uvwD4vxrP5L9GzzjPYs90zy7PAKDPis+8z5bP+M/azwzfvs9gIN8y31zfVt0eYoBLJfPN3iSUrkzldhaCqk62HVOmTzXTSlB15FBUhebG4siM5DxsdK/cRNshU2Wzl1NdUwlURh2TflQFdvZlXpLxHORrYVYFVFYd80JXNXRtV61DGlgl855YZVaaruNZxYMlWbXkTFS4rVjl43hYNfM3VFTrFsxkzFd9c8Ekbw5v6F8AGm/c7+bvsO8a/4xvPv84b0Ay/3T/nmWWb5D7pnKxlFRZgpRUO+XvVjXTquRkbWfcZCdW1dPoVdX0aVX9dBxUNvz071TV06u4VI3UVNVjRwTkDrYUBNhTBfOgU61EU2otVFP1Y+5kdLdSjdS2dHRJUs3TElKtQ9qtUc3TolEdk17U1Ci1UaVz8bx0ulB9c4FtUAWDTFDFgxVQ9WNbvk/V0zhPbVRO9WNrXk4tU/WkRIxNZeQVTZ1kTL1kTPV0PNc30m0UXJSxSh2TTkod5LFJTeQ8h6ZywUlVVEpardRKpXMhS2XzXcSfAGa17o22j6iPwo/MH96PIJsA7h8on2KRDiVWnS4vYJ+CnwB0L4afuJ+aL6Qvti/gL/IvAAQ/Fj8oPzo/bN9GP1g/aj8AdD+WP4g/oj+8P07fsD/yPwDkPw5PAE8qT1RPbk9gT4pPALRPpk+YTzpP1E8OX/hPIl8ALF8mX1hfal90X45fSF+aXwDUX85f4F/yXwRvDm9AbwpvMFxvLm94Y3byi0sFhhaCW+pMBSPoTa1kTgXzaxBQTQOFvHT6UP10bVENc+NRBSNYUnVjbcpcdD5TxdPQUzXktVQFE7QUBChVdfObVvT0ClZl830sdO3c9Ct3V80j4zzkT3TnziKxE1znRuNs5ORYdWOatVil81mE5BdYtRPhAVfV1AT/vu/Af9J/5H/+7wCwfwqPLI8+j2j/Yo90j4aPqID/kvmeYpy09GEchCCqVITd1PSa3PRX5PQXbVYFI9hVVYONVQUUtVUFIxgc5OFUrdRUtrUTcVR1YzpUzdMCaVRVhEwEhfxkUFMNlNlTFZRsBKlSBRN0Ukzd1n4y91HF1ORkiIQErNPQdmIaUXV0UFWDrVq8BHWsBDFQbeRPpdOthcwEGE+d1E6l00VVTjUETW2UTQ0j7qxki4hMZRRMVYRsFw7i/A1KBROUSs0EZBRTEN7yq4dJ7QRJNQRJbXNKLUqVg8tKfTM3xBd+PwCIH5ofrK++r8gf6h/srwa/ABi/Gi88L0YtXr9wv5IvjL8Alr+Ar8q/rL/mv9i/Es8kzwA2z0jPOm9cz3ZveM9yz6zPAIbPwM+6z/zPrs/YzyLfBN8ADt9g33LfhN+e35Dfut/M3wCu39DfUs/s3x7vMO9C71TvAAbvaO+a74zvpu8Q77rv9O8A5u8A/9rvHP8e/0D/cv+E/5omopxc9DpM9Qb2A07WBQNmTyWjLKwEoVAs7YSclIpRDQP/pJRzkNYu8udSPXRTJfPqU7adY1xU1WPPVE2TQGYElLRV9QTshJdWZRRtVyUTkVfFA/5XvfRtWMUDzliVkyJZrYNbKVnFYwVZTRRYBRO1hIQERFx0A1i989ZiVATGHI8ehVYiwVeVkwHCvA/mf/APAh9MjyYfOB+ASh+cj24fgB+SH6Qf5oK3qhQUkMwEUsSEEVwUzbVWlWRWNaNIVq2DCW1WJaO8VRUTgFUt82tHVSWzDgSU1FSd9FoMdGQ8lC1UrWRTPQNtsVSUeFP9s0NTFSTVU50EUk0DnnyUZ1JqZQRSpRPr3GSzUS10VVHFY0Xk9A/kZNjM92weo9T0J1BNA95PRbTWzJQFTzUETp1jLE7aPaRNFRNATS3z10xSbZRMnWb+oqj8pEjUpKvlSr3zhmSkCyyktK1J3WODSW0kScVj9TVJRbRK/bPzSiU2/rUAJv3+tSa1xq3Gg7Q3xq/YrwDiP/yv9q8ovzK/LE8+vf61AF5NZk+Av5pPNP+mT7hP0k8A9E8GXxhfKl88Xzb/YP+K/wBsX1ZfgF+iX8Rfrl/IX8JfAAxvFm8obzpvBG9Wb3Bvgm8AnG+mb7hvym/sb15v4G/abwAkf/ZvQH9Sf1x/nm9QX5p/AHx/rn/Qf+p/DI8ejzCPQo/QVI/+f3iPio9LnSO1S1qlI28MpKFNbSROnfRpTyU0zCS+xJQ0Ub3zW6ZRJaMcUq2UUhUTrSBUJJNTNaMIJCR8WjyU7RQEX1XlQ9MEJM1gPATRVv0kXBStVyzVlGQEglj19FhtBu6DWVmFJGQEsliNI3OMlLUzjJTzFBTQV40DxAC0Dw4dzgXODdYPwJ+yD1QfAB6vQK9aH2Svdq+Ir5qvrKeqbgK51BSx3JSCrJREmkwFVg0DvFb99DQEJ7bsFOhV1XOqVT0DcW1VvfM2VQ0D/FSNI23DNCSNVP3zR1QVJG1UVZPYU830U0Bfodc9alPNAzIEBPpS1CW0/ISA/PRHfCQSUrZVs9pRzQOiUQ0DbK1RrTM1UU0EUNVzum1Q5UODUA0DTFCtM1UV1IVP5UNT3CTlxIRrfE5dNE0NA4xNPQSZTb2kDDRUTG00rISP1UtVsypERK5sNFNK0s3z8VQ3XpNJVbOqSQgVNDQ3PgNLvSTkT6Z1Dk0AFkXGP8DP0j/kzyZPEE8C3wAs335NTk1+T3hPct+U36Z/AMBPqt/c3+7fAO8S7yTvNu8ASO9yj1zvVu9o73rvlO9+7wC479Lv5O/u76jvIv80/z7/AAD/av98/47/oP+y/9T/Xv8AWP/a/wQPJg84DwIPTA8ODwBQD1oPnA92D3AP0g/cD94PAAgfGh8sHzYf8A9CH3QfZhXSTjNLzSQ0xUytM6VNUuWETuWEzIRozCVQ3ZO1UuSExpy0PFKlI6+tUrUjIVPlJFOdIyW1VFWzmhSUDFXdo36lVS3T7jSXLpNW3ZNCrVdlE8pXpbRYvYRYtrUjAVk1ozBZ3ZMirVnVo/RYFdO4jCRoVmSUJ1h9lFfFs8z0lwBOr7if2i80r84vEK8SPzQ/AF6tRj+or3o/jD+2rZ4/wKs0DrMsNDBkNO1WBbTspNln9K8GumFVVZMoVTYlw+9UFbO2VHW0NLeyLjIQRLfewpVTxbNcKhQlUzUkUrUDt3S3bpJpSYS3ZjLNpLSVUTWUFVEdRFEFw/G0v8a1NrJtB+QUok9VkzhPVbOLyk7do170vwbFlrNMlmUTOky1A9dsF2cSFNQ0xy7STkTHcWYxkEnapRRJBcPBSZUzK0oAXcR0z87dztUO3c7PwF/SXwDszxbfCG8abyxvVt0+3XbfAFDTht+Ib5pvbB++b9BvwtkA1m8AfxJ/JH82f0h/Wn+MHwBmH2Afkn+0f55/mH/af/R/AO5/yH8ijzSPTo9gj3KPfI8Ajo/Af3qPxI/Oj8iP+o8MnwDmj7iPKp9UnzafcJ+Kn5yfAKafuJ/in8yf9p8IryqvHK9ANq+Yj0qvdK+OrZYyi/xU2whM7aPnTAXD4U2W7aMnT2UzDcRH/lL4WMS0o7BO0uFRZXNXjLTVyoREWVxEzFy0QlTaNVO0LEQmVa0zmVVaZcRWZTN9Vq0zCaw0K3lXFSPl1DRRjCcWItkVdCfuYhNZBcPRWNY1U5RYpRNTbCQRWAZlM91X7RQsPx4/2L/qvwD8vyY/QD8yz0TPZj9YO2bPoHjPuj+kz5bNdpKa1DRhqhzEIIzE3ew0mky0WdVW/VMY7DTKJESPVVrNE1Y8tBxVNVPkJCTLrFTtZFT1FDxE91O2JUO/UwVDiFNVU1BtU3WTGlPtY+NSlcNrq1LNE3Z8RDBS5aRtUd1DwlF1k4pRNVNbVFElIxxRXbRQtRS2vERqUKUTM1AFQ/jW1BSIT+XET01jsU7aPUROJSPcTQVDWE1m7WPzTAVUxKQhTJ3UbIRXHsIASwVDmErdExseStVTxUkFVFRXBuNZSUVWJkLPSmVzNzxnAN5voFvWX8Dv0u/kX/bvAG8AGv8s/z5veGte/4Brfm+Q/wCi/5zvZn/A/9L//P8ODyAPADIPRA9WD4Cfgq+MD5avUK8Agg+sD9YPyA/yDwQfHh8wHwBCH2Qfdh8IH2IfnB+eH8AfAIIf3B/uHwAvGi8sL0YvkB8AOi90L4YvmC9yL8Qvzi/gLwCSD/wv7i/oL0I/TD8GL4A/2Go/lDc20pxL9UM+TNbd4yVNDfRO7UNqT2o98y7U1KPkpBhRBVSytEQBhNfu4gVTPUN3ZmzU6lP1RDzU01QdtLYc1LZVDfMoVv3Tt21WdbMlV11Tk1dVUwsAWM3UWI22xjN8t05iqwFZ7URYvcOJbLRIFVgFMwdstNi0t07P0L8A4k/0Tx7NHs8oXzpfTF+GzwCYz4JflF+mX7jPslFOQxxUW5BXNUNSV33jD2xUa81WraRWReNIVpVD2/pVNdO8VR1TgFVWBTNHVT3zDizU1DTUrZwstGZUTeRUDfPo1VP9M7EcRHp01ENTVjXTDFM1ZFK9M56U1GtYUmXTIHzU61Gds7OzUUW0vNRFUe1UUWy1RNykk1CtU1tQBTNrJ1C9M9701HFPDURtTwUzl05F0yxODfPbqE0dU0BNBTPXTEzl9BzkDEwNdOTkReTka+VK7aRKrVMLSiW0rUmds4NJhWRJdbP1JUll9EoV5Fx0VKz3Hj0Apu0O9e7l3sPMd97v6O8C/wAM/x6PMI9K/0SPdv9wj4r/AJyPrv/g/8qP1I8GP/CPAp8ALJ8+n1CfKj9kn44/YJ+KnwCsn8afqJ/Sn/yftp/onwqvAESvnp9Yr3KvhK8Wr7ivmq8AxK9Or/iv6q/Urxa/IL86vwBcvya/ML+Cv5y/br/Qv8q/AOy/9r8IzxLPNM9Wz0DPcs+gjM+Gz7CzxlNchK7ENKWtTYXTpk7VxE9F00ytUP0zwVAt0zTEZKi2pNQ6Un3jr1LV0yNpU/1kXNQIPGR8VH3js+9UzXQcZPBVZfNhZVYtRFY1ROxUr1eVQ2saWDVjhLRE6Fhl81sxWTVDIlk1Y/S0RNu4WJVDelj90zdYFN3U5FTS5FTCVF/WT+jfACJf9N8G7yDvQu9U765feO+Aal+c775dvu/IU15j5FSCWORUY9C+Mv5WBXO8TESzZ1bdZAz051Wts6q1VWXTbzxENlUFc/ytVBXTw1QdZFSt00e1VC1kVAVj2FM146DVU9U0UzVDMhxE+lJWjbO3Uh1kUk30UjVDWxJSlUPaUTVDovQ0a2xR5XM1/DTxUK2zTbrMZINQ5cb2chXkZGu+TxWTU/Rk5U4lRNVOdXRN9TRN/TMhTarFVEyNdEw11Ev9VEu07VTExUo9g05KfYPxbGx3vjJ+Sa3Tp0ktdK1KlUOqSh0ES5XjXQAUn461foW+fcYP2A/yf/wPAD6NDh8wH0IfrH9WHYaNhh0Aro+oH9KPpA/eH8gf6h8ULwAmLzgvSi9cL7a/sL+CL6zPAI4vuC+qL+wv1i/wL/ovDD8ANj8oP1I/dD+GP1g/oj/EPwC2P9g/6j/8Pw5P0D8qT0RPAGY/UE9yT3xPfk/AT4pP1E8A1k/oT5JPFF8WXzBfUl8kXxAmX0BfYlkeY0vlZMTP1sWq/vNPdVNq5GVQdfNSlVFFY8a09DwM136CIbZsZLNTtWMlVIUDmlos1Aw09HxVRRPuRNRpYFTXlgNXdVPKV730tVhtdFhl0/9YNeMwaIzfdgOc1Gh01CRYpeML61cFc8w07w7v6G/6bwAMfxbv4G/Sb1R/Xu+Q76rvQJx/tu/Y47Z/2OOGUqfc5DNxV4XUZNTvVh30BP9MFvWGcp1VPdYm0igk9EQ70C7ytkT/VvVuY1PlAyuVU30DXCxlU01khP9slvX2AgVShXPNUS1jG5VRRRNeUTWExP/W9bZm0j9QrdMHUGX0T1r1xE+FA8pOdVNaDA9WpnILTWUETAXUTIVTwdeMV0YPWANe83wEjElWFdODSe3ESaVzK4QPAJYF7h9gG74P0J/in/QPBq8AKB8iHzyvTq2WFV6tfh2uHwCYr6qvvK/2Hf4fqJ/qrxS/ACa/OL9Kv1y/br9wX5pffL8Apl+gv7q/1L+GvwDP8r8kzwAuz0DPUs98z3bPiM96v6TPAAbPyM/qz/zPBt8Y3yrfPN8Ans8A33rflN+O37Dfwt/k3wDW3/Df+t8c7ybvQO+6z1TvoF7voN+i7zwHfgNMjZPqNtRU5U3tgydPTZTk9LWF1IT65IRvUT3z461RNaNYUm1kUnWGcRaGcdBTLQNERIc2hSYCNZlEZAxkZH1WJZTEdKt5Vy1j5ex0UaxkuK1YBbMTWfV0WY2TGm1Z7YPXWI3jmljFc2tZWOX0WB0D4Vc1gwHIRH82f/D/Ag8UD+b9Zn8ASA9aD3x/pn+QD6IPtA/GD6zQew5inFcFs2M0BCCqfATdBISaDIRXFIQXtVY1o8gkhI1V/VRV2jWjGFRk4FTFc6lU2u10VDWjOFR1k/NTbH0ELGSFUxVjT1M9FK1ThaPhUk0UUpVjcrVSTaMujIT3UcVTvrYU9IhRLfNQUY3jGm1RNfPkUH0DrVA1pFb0hDBQnWRP9eRPNYNrGE/NVE6Vk0FOZZStTTXzVE1NZEy9FEzafQMdPCS9SzWDWEu2PWP8SjXzlErFUx7AlJSDkHaVbpVmlQaSSkoWzQPLSmXjNzSn9q+4nwDKmS6D9J/2nxCvEj9UryY/AFivaqlur+CrZq1+r8Cvuj8AzD/+r2jvAk8UTyZPOE9KTwBcT25PsO96T4xPrk+QT9pPAOxPnk+A79JPJF8OX1hfQl8AZF9+X3Bfml+0X8ZfqF/SXwD8X+5fGG8ibzRvVm9Ib3pvAIRvlm9ob3JvxG+2bwh/ym8AFH/ub0B/Un9kf2Z/IH+Sf0Scd1YinJx0O5CWk011k9tjTj3zZk+dcypQpqUzoVAdFMwUisyEAW1SNfN0Uu0zA1Ptg6t3U51z6nSFVDUD0LVULfNANBSyVe0zI81WpTOxVv0GNgKQV7aNk/pXNfNkWG2TzNVYZSRZhZRZfQP9WFZ188VYzWOHtIRHvPQtBbSE11c988Y0Dx4NAjYSwvyH7o8InyqfZA8+nwBgn3Kf1A+Wn6ifup/Mn9aVohYSt3SHNhN89BGElM3WZPSLVh0jSByk+FVaVSO8RBSAVb2EVUUzmw5VNfPUVM10PPRmWkyEIFwU6FMVg7GEFFt4U+0zQ1NVIww09JvUUrUTnlIV9majUlrVk+sM9LNRXfRRdfOzRVHt5LwU2FDtM5O1UNWTWwSEJ1C1E97ZT6U0/BQFT81jl062PYMsTj0zqE1Vk0CVTc2ETO00TM3mJrNLWmUTQ/Qk5Uo9g2yUJKULXCS0dCeeo0n95EkqpTRK7TPzXCRU1DeefQC+Le4t3iXeL/gvGj8czz4/AEDPUs9sP27Npj2Oz6g/us8AzM+uL9jP0m8U3ybfON9K3wBc327fsH+if5Tftt+I35LfAOTf1t/43xrvJO8270jvWu8AxN9m75Dvgu+s767vwO/a7wD07/bvCP/y71T/Tv94/2L/AGz/lv8Y/8L/5P+u/8j/Eg8AHA8+D1APKg9kD1YPaA+KD6y8D3YStUt9E2/cdKFNTf2Dok7tBPR0SvykW75Q/YMyUV2jpsSkyx1S3RRSbYSEpJNTth0jCFSNI3pUhZPt1VR9E19chNM0pGBW1F0UbIRAhJStfIQaWBb1E4RYbaRYnYaWhU4TVVhVhFi9o3O8FDO8FIXzVJTQ/Id2n+iLrsLBADSfFi84n+qP7B9eL3Aviplghp+gL7IvxC/WLZqZ7yDVuQSksfyEgvyEQle2TYMAVz2DvFbtI3nZVvWkJKToVZ0DqlXa3QRVXaM2VT2D/FTWvaPDVBWkVO2TR1RaRaRUHaPYU/10U4UTM2pTDRQ0hPpSrYQsFNuAUu0jSVL9gxJSVoUT2lHtBFFltFH1s1s1UQUT/lCdA7rkpFuDUD2DTFD1sxUEFbVP/cNTDLTlTi2jfG1OzaP1TT2DjE3ddmruI0yltEzVo+9LFaS1S4UTKmTErkpdw07RSk1EhLf+I0mFE6pJWkW0Sl2jhkrddEuVIwFd/M++1a7FNsX2v+hP+k8ABM82zR5fYM9SX3zPXlX2zQCGza7PsF/CX7RPtk/4X+pfABxvLm9Ab1JvZG92b4hveg8AnG+uD5gPum/kb9ZvkG8CfwAkfz5/MH/ib4R/fn+Yf7J/AMx/3n/wf8J/FI9Wf7h/Eo8ATI9ejzCPao+Uj6aPII/CjwDsj/6PEJ/ajySfNp9Yn2qfQESffp+Qn5qfvJd+s0v9pFpkRUwFU6VNFRROFRRlT9UjS/ylDBRSUT0TbcjMNDxS1aOvUqVTqyFTFbRT7SMJbKSYtVSNpFUFE35VpVPxgmSkYWwXBjV+FcYVliKdbVilUwFZpVMxWd0TayJZdbP0lBS4WD0TU3hY9aScFOsUNMwEJwCOLT4vCL9KLyS/Lr94L2K/AHS/li+Yv6q/5C+2v+gr7i9UADOmo1dNRFY1NFZlM9FnJD82PT4SKDw071SGRTO2VKU0ZD92PZZCXG1TnTMlU11T7lIdc2G3pDduw7Q/FlKVUV1TLV4cpChR5QPx5D/2PWz2BT4SOE+FE8pO3TOxXiRPNk2GgjpMHXPXhNRXh4IUZE9mo3xH1pNJFuUDwUmdFEqNRKRP3l8gGGMuXQZfGFPmAmHs3xZfACDvKl9kX1bvcFuOXX5fkF8Aql+8777fGG/i7wT/7u8A/wA6/0z/Xv9w/4L/lP+2n4CPAKL/zP/W/6j/Ag/s/xYPsJ8AKg9cD0YPQA+SD6QPfg/ADwDaD+wP/g8QHyIfLB9GH1gfAHofbB+GH5gfsh/MH8YP0B8A4h8MLy4vGC8qL2Qv7h9YL0CaL3wvri/o81ZFlkNMvTNb6kxF4+hNncROFUT1T50zhezE+lBAcdqOslHVk+NR5fNXUrZ9I8pSXeM+Uy3zsyVTRUNEXMdeQ1WVpGQ0iw1WTUN/dDQbwLbTV2oNM+X8tFHUpLtYDTObFVlNszBZpTb+0uHZWO2UpDRVWC3zE1gGTUPfVx2kTL8WvwhPGk8ALE/uP0hPUr90T4a/2L+qT6C8T96/0L/ySebyp/y0YWpkRCCURN0cxJpW9bOrWVZF4xgcxNpExJ9tVV3DVlUloxxVJTRWVKSsVC30VCWkVE0zbQR0VMxTNcOIUx0za1BTfSMaRDTjUu1DW6tSXcN2Ug2jPqTEbQe8xMJRfSOKURWmVlaiHFGNNFBt1FBF49t4UP3TQVD1s/lP1kXjiE/lVE+t47FO2m3ETlWj3E1NM3RNat0zDzTVTF3DJkzNVGy012ZCAEs1w5hKFdTVSjVkSTXUSR0zkElYhWZ21d4yz0rl8zcM5wAe/9Df4t/83w7vKO8qf2TvAD5/YH9yeX7vkO+i6aZ/yO8A0n8s/+5/MP8ajyyPDo9QjwBij3SPho/AL8ovtI/Gj4AvAOKP/I+uj/CPKp80n0afUJ8AEp+En6aPuJ+in9yfdp/onwBynwSvBq8or0KvXK9mr4ivAHqvtK+Wr8iv2q/sr+6vEL8Awq8sv1a/QL8Kv2y/jr8Qr1iqv7S3ZlKcS71UTAVzsyVN9bQsZCdPbXMutVCN06P8VBhRhdOO0uTEAbRXtrLqrFRbU2plU+yUVGBsVNNUBXNbRVV1Y7hVFaMnNFRtmCxUCVe9c5FXhdNr/ldVdFiF085YHTNrIFkNxFllUwxZLWPb11hF04lYVXNIWCzFVNTE2Fc1w8ZkT/Y/ABDfIt8034ZPYE9S33zfjk+A8E+y38Tf1t/YT+pJZtKQtVdNM1QMVBFXrWRWWt0kVuUzSFYtYwc0VFvIVSXDflVNNFVdM2sKVb1z0Vw0mlTdU9tiVOXTK1RdU/NTtn0zr1MtY3dTvXNB1oxUCFPdU9KsVJtSbAV0PDQuUi1j51Fl02uwUQ1jeSQ0Q1HlJLYsNNdQZdOgUC1jZ9VQTTMkFDTaDMRuT1otxE9Fg5NOVXMoNGStvDxkVE1dxEx9M2+q9CQI9LSlbGRA/GThrUqd031KDWMZrGSvbUndU4JJDWOZSb1zNfGMZGysZO9K1cRUdwA2j9hv6m/8Z/5tLn8oDzp/AEwPXg9wC751hg2Gf4APwn8AzA/eDwCP8g8UH/YPCB8aHwBcH24fgB/Kv7S/jh+gv7IfAKQfph/wHxIvJC/eH1gvMi8ATC9+L5Avmi+kL54v2C/KLwAEPw4/sC9CPyw/Vj9IP4o/AHQ/lj+oP7o/3D/OP/A/Ak8AFE/2L+g/Wk9kT4ZPYE+aT5CsT85PcEP+00s9ZPS0ZW1NNcOmTt1Tok/l07VLBGTBDPQ0UUUDqG1RndMdUl1Tk1K9A1shU10jl1OFxFRtA2t+VP1j8WRUYVVdxG1VNcNGVgVz1VZV5GYk5K9X5VTcxIdY5dOz61i1xu5SJVm19FjWBXO1WDXEWBXDM1gavVP1ZNTQV11klN823wAYbypvPG9m32Bvcm+Eb5bfAOjTnt/Ab9Jv/Nf+3f7VDgJVsfRUgvRUQpTFVu3jrbyExHlWXSM3NOTorVXt46xVDQNxbMQ4tkzk/lS9U8VUJcRU1jXDVlS9AxFs5NpTrBXETMRsUyVUU+3j/GbM5MdSDeS05EtSreNbElJNw9xRDfOkJMStbvTkN1FVwwDc5MltUEUTg1Alw05QXSNrF1D1VE9dI1dPRQNt6Dz0fE618w9OVcPVkPy1Tf3UTG3DWEy2RRPzS7Xzj0td4yo1S7V0Sm0DTkql9ibCm55JFcODSY32vlIVFUpd44qM9A8MB0YVbk0AvgXu/wAPEgkWnxgPOp90DwDm/VafsA+SmXaVng0+HbafANif6p90Tw6vIK8yr0SvVq8AaK96r4yvdk9wT7KvzK+2rwDAT/Kv/K/+rwi/Ir9Mvya/AGC/ir+cv36/qL+yv+S/5r8AGL/KvzzPBs9gzzrPbM9+zwBoz/K/zM+ez9DP2s8E3+bPACDfMt9U3z7faN+C36Tfjt+ooN9K2S7jS+3kTM3kTDR19EyE5QxU4k8F9u7ibdwk5GxRzZPhUS2Ta1VSXePKxOQ+Uw10zVP9kyNUTVR8dCZVZJ30dOQJNHdG0upWbZObWFddg8hX3VY+wrdtWA0DEVnVYytZ/ZPbE1n1c+BY/ZOjWLb1U2JY9XMgWLXz3yCc50ZvCP9SYc6SwST3Fv8AMP9S/5xvdv+I/5r/3G++/6DQ/+L/9P/+9T7Cpwx0cWok9DGs9N2M5JpWtXO1Vzx0F5Tk2FWt851YVHRzUF5yKFU15FQFc22pZFRxVEXTOlT1U60ChATKUy2Tlax0XC1TbZMYUzXkUnUEzHRrclKFBFItkwVSrfO1zTzklfR0UFFF0xq23HTkUK3zrVAtk3UWBBQ9UL1TBRyEE1BectsYT3WTrk4tk0VO1l2D2E3NlE21cwdNipWETIUETO1GXoNM1Pe1SvVDlIQUNEpFFEmwRYSch5YVtoJKSv3zywFKPXRslz7N/pVmnf6PEJ8AKp8sL0afaJ96n3Qvlp+onwCaL4wv7p/gL/qf3B8+zxA/ACI/TD9eP3A/gj+UP07fSN8Auj/UP+Y/wD/S3xRPFk8ITwAST2RPRk94T5JPXE+eT7BPAMpP7E/+T7hPCl8kXzZfUF8AYl90X4ZfoF+yX9Rfjl8gXwDSXxxvLm/oXwJvXG8+b3BvwIpvnG+ub/BfamnWcpxLpuVzPkxNhk6DTrVzJ7VPZfMQHBSFUK0EUbb104xRxYMBUn1zdqVSLYRSpQb2ctCkdETNVDUz01RldGQEuFWyXSMoNAf+8gtXheRX1q2D5VfVY2q05NFY2k2EWWXzMFnlcw5ZVlWD2Vg1BFhVg1ms5C0HrOTXV23jxqz/nv0AXv8gj0KPFI9Wj3iPqv8MjwCWj8CP0o/kh24T7I/+jTYDVhwEYVft4w+0hM2E5IuJVnUTSITkg+CWA1W27eOPVW3jVlV1Iw7NVY0T1FT1ZGzkZlS2tYMtVB3j91Pt47+1U3UTiFzkQ1P1YwzWZHTUUl0UUlVDZ1JsxXRMdPhRJRPCUbWDW31RHRNFUS2UUU0E1VDNI6EsdGgMpDFQVm0T+U/NJE/VBE9l5G1O9dMsTrXjwU11FA1NNTPzTDV0ZKT70CYia6VLpRNDHCTlSiUT24JK/WMeSiUjxUnWHeOHSV0USdVj+kkqzSRKXaRKXSNIfCdWTQDOJfYd/h8QLyK/RC9eL1gvAHovfL+OL5C/sr/Ev+4v6L8A+i8MzwbPMM8iz1TPZs94zwCKz5zPZm+oz7rP1M/Ob+jPAALfHN8G3zDfQt9U31bfcN8Akt+c37bfwN+C3/Tf7t/g3wAi70zvRu9Y7wrvlO+O74DvALLvvO/m7/jv2u8M/zb/KP8ASv9c//7viP9y/8Tvxu+g/1iy+W4Vt/J0TGW0TWW0tU61E2o0FC5QnRPAagwUNQSkqOyUHVLVs6mR1AWsBHi0lOy0lHwtVJ2T71QNtFVtdHSUa0RWHRO1lAQlV6UT25NXtRMaWI0ThFiaTXRY3YMrWcUG1rIBtVm1E8rEBItYFXM3rVh1E/hX5ZPS/ATCAKyPXo9IjzofJB9OH3CPgh8AlB/ej7gfyh8Mn94f8B/aEWoWcrd0FJD8BEJX/WPb/lY1c7xWFXN3VtrF8zdEJPdVrQO6Vdr9Y35klDZVNXP8VGZ9o8NU5QRsdFNUNXO1HHR05JyUr1MdBFNW5ZMyU7WkUn0kUn2zbY7MlFdSnZMfUhVzNefklKI0dGxRNQY2I21QFXPHUD1zkVCtA9taUOWTIlC187pPbI0kNKTlTkWTeE4tlNVOdaRNfZM8XKTTTFa1A1RMdQRL5QRLRXOrJksNNEp9o2OUNAPVSqUkSY2kSa0DqkmabaRKRXOGSpV0BARUAPy3tv1OxfavAL8avzS/Pk8AaL9iT3RPhr+Yv4pBTsWmTwD4v9pP7E/+v8j/Il80Xw5fAFhfal98X45foF/S/7Rfvl8A2F9C/+xfBm8gbypvRG9WbwAQb3JvhG8+b8Bv0m+kb95vAOBf8m8cf/5vQH9Sf3R/bn8AgH+SfzR/rn/gf/J/BI+2fwAof9J/TI9Gj2CPUo88j46PYKiPyo+0j8Z1dhKAS5Wja95LtTRMDbOhTYWT26ZOdROgT6WjZ1DadSPcLARQUYWTxlFW/fM5UqUTrdSUIKyUm5NTNUMlVD2klJQH1nQkfFWFQ+6MlF5Wtg2z0VZ1E0BXRTPItqQEM1h1I5xYpSP/1VglBFltAxzMBOtYqu0jsuSUYuSUIuwE5y1X5YPKV9WzwWwfXh0ADqUOpR6vUK9iH3Svbq+YrwCqH7yvxqWur+iv+q/8Hx5CtbEktHEMpDFXdQRWauWDqlQkZ0wkJ1ZFM8voVUW0VX0GRjIoVcx1Bm4itlT9hHyUR1SWhUMOVEUz2GSXhpJcpVOdBFONlNQkt1yUgK1S/fNJUu0jElSUzVb8JJVRlZRRdbRRHUNb8VBVQ7hQNbOBNJS1TAw0ByQ0ok9FMzi1T90ETmUjXk6dA/VtTXUjjE0dQyFNZSNbnkzlgzpMxXPX7IesTjOMRK5KhUNOpDTvZUktA5CsNx5CwUnFBFVKtTRKZcRL3aNdTF8AxnWGRf4/EN8i30xPRt9QTwCKT2Tflk/AS57Vtk/IT9rfAOzf5s9IWwbvEO8q71TvZu8AOO9K75zvLo+477Lv5O/O7wDg7wL/HP82/0j/Gv9c/4b/AGj/gv90/5b/4P+6//z/9v8AyP8iDzQPDg/w/4IPlA9eDwBwD7oPzA/WD+gP+g8UHzYfAAgfMh9sH14fkB96H6Qfph9guB9SH/yPDp2G0uhO7SMR4iyfPpXvEsRMn14zpCeGjuIjVPW0fJ+OlTayYZVW3aPtpCRdBKf+I1jabcRYNbMBWY2jMFm2TcMeWa3D4FiN46MA7J/+nY6vGK8yP0Q/Zq8oPwBqPxw/pq/Qr7I/vD/OPxC/ECKxDk32Nabipyy31iM8vyxOvYbS2FXlM51sv36/DJC7l7IBVAWkrL++v9C7CnbDUjXTBey//r8QyzbSS3VQjcM/LM/vEjRExxLuElpUx57TTYUkbM9+xYiO5Y7NRlNKpbSsx7aSgwC8z87NNtWm7/jPCt8cby5vADjfUm+M32ZviG+S36xvtt8AyGveb/BvAn+M74bv8F9KfwBcfzZ/gH+Sf6R/tn8ID8J/AOQf5n8AjwqPJI8uj0iP+n8AfI/WH8gfmo+8j9aPyI/ijwD0j4aPCJ8yn0SfVp8An2qfAIyfnp+wn8KfzJ/Gn4if+p8AHK8mr0CvUq9cr26vgK+Sr9C8r5avqK/in0v1M4tLZj0jDEwFNBwkIU69U1sjT+UzDVB1c4MUxG34PCRsUc0j4VF9g9VX1ETn3LRZvETMU9Y1w0JUTSO0jEQmVVZVQ5dV3bMJXESXVETVB7wkdTRE4eQ0TVja1URYDcMRWZVjLlm2xUMFWXVz01hNI5S1WL1TU+wkE1iNw99FV41Dxow/dj3OIsE8zwBWP2DPkj9sz54/qM+qP9w/wPY/8M8C3wRPDtWOIpxXqnVzY5TEINzE3UxEmtJURFestWREyGxEjVW2TSNUVX1jGFWVw+BZVBUkpERxVM1UVL1T0/NT3cTERIVsJE9T0oXUU1W0bLSp7ERlUmzdtNRE91HdI75RfWPTiFFFJvaiGkwk5FDalcOgHFRoUM0jMVC2TSP0T0VjhU99Qxi1T51UTkVjRU5lI7xVTX3UTZUkTAXkTN3DbR2E5L1LfUNYS2UjG/xK3cN9St0k3FTLUMy+VY4ijEmtVhYiSkoWDdPLSn1jSJxnZn94cwAGbzhrdkMc/0ZvUP9ibwz/AG7/qG+6YZ79zm3Wbxh71v8AAA96eQYPeH9yf0QPfo94DwCKD5wPrg/ADxqf5A/ur/APAAIfJB8uH0gfGh9kHzYfWB8Aoh+EH4YfsB+aH+wf7h8YLwDqDywvDi9gL3IvhC+OL6AvALIvzC/uLzgv4i8UPzY/ID8AMj9cP3Y/YD9qP6w/tj/QP4iaP+w/ZuKc/DSDUHZDTba9U2NOFcNmT2XjLNY05KFQRSMXFOSKUbaVU/9RlcOQUmUDA61THbN3U70z6rxFVKa1Y9FUfbR81LR81ETNVr1Ts1bdVETEkVdsneQUxGZYrePOWLVTmyBZRfMlWUW01LTB1Vg9U4L0tEQExANYFhXD1leFs8S8zy7PSM8AOl9UXx7PeF+6z6xfvl/gz0DiX/RfFt8o2wZlXtK3lFS1kBxUVLy0EVcNw89pVg20pLQ3XNT3VdXjy7pVreN+pEV0ZApVbI1G1uKaVEXzVVR1s5UchLTkxNSvdEfO8kFZU41kfLTSUmXjjPTU1GOwDsIfbLTpVLSxUbads3lRveNDURW0UbYds8dQvbORUNXjWq1Q/UMiUL0z2lTkbm1PvbMBT2UDk04FY1sLTr2zoU1lZE3ttNVMBWNrfOQIJLShSzaVU0BLvePDSi1ErHSrA0q9ZEn9REmds5nVSc3z8cTkbNzkC0sAfdTM91YPCPse/zD/Oo+E/wCG/5j7Dv12j5jzBv3O/caPAMD/+v/8jy4PSC8yn0SfVp8AaJ9iD4yfnp+wn8Kf/D/mnwD4n9qfHK8GrxivUq88r/Y/AGiviq+Ur/4/wK+ar9Sv7q8ACL8avyy/Pr8Av1q/dL/mrwCYv3q/zL/Gv/C/4r8MzybPABjPMs9Ez27PYM96z6TPrr9AiM+qz7zPzs/ww67i3pyE265MTYOlTc1Dpk62/UOiTwVjS1AN48BWPOQ0UU3jyFREOvRk269SveMjU6Wjl1O23dMJVMVDfFRdQ+/JVH1m1nNVLURkZNdW2s1DRkxksVeV8x5Y3s1ziVhA9kBwwgWlWTXkWd1GltNYTYO11hRUdli94zPc1PVXAu3DypRfJl+QX0LvTO9W7wBQ73Lv1F8GZbbv2O/q7/zvwB5tHmUebcbV/kNE9EJXVp3T/lbtw6psZGdkZK0nZGTnVV30VV1Db21VzUM2Vd1z/FTNQ9u2VJ3jgFQlc0dUtp2DDlRd09hTneOgWVONhNxkMlOdg+7sZKu3UqX0Uq30Uu3TEE1SjWPaUT3UHHRsXNTbKFH1Q/FQjYO4ULaFk4NQ3XNMUE2DFbVQndO+XHRTT81Dxq1O7cNaThXkTY2DiLVNtURN3dO1TEVkTKiV1BSXVmIPJNVKjWNKYrx078x3xnWOYqpJ/eMNK7QEqkq1RCyHhp+oowDWhY6FHo8wj0IfZI9mH5CPAIofnB+ejc6P0B/yj+QfBi8AGC8CHzwvTi9gL3IvhC+WLwCoL7ovzC/uz9gvCt/0LwY/ABg/Sj/kz14/aD9aP5w/hj8AmD+6P8w/pj/oPxJPNE9GTwAgT1pPbE92T4hP8j+sT8ZPAOhP2k/8T+5PEF/CT1Rf/j8AUF96X5Rfhl9IX7Jf5F+eX6D4W15jfBSTcK7S45R04a1NVRPlTqUEUCVzh2ZEdPpQhfQUdONRfRPTWFId5Oz0QMxk0VOy3dNFnPe+0iZV/eObtpT0DFbN431W3XPsbVZVE3VXLSPjV/XTa09Y5fRYLSMTWZ3j2zBZJXMXWY0D5FhqvVOa1NRZ/NQVWDVkEBzvdu+I694SwUR/Zn+I7wCq75x/rn/Af9Lpzu/wfwKPoBz/Do8wgwZzxNRhhHQgauR03Vz0mmT0V1Z9E1UYXPTahPSPjPRWfPS1GqzU44zUrFQtJFTWPQM8VI0DBJTUv1NaXdOI1PRSU5WEU81kbVItg6tSjQN0Up3T1T4EBPoMBMJk1IpR2o0EUY3THFHd0+VQqiXUUE00UOXUUF3T+NVPdQRPJZRP3ROxTlqt9E6N09xN9YRNpdS1TD0DjDRkIUzldEu25XNdS43T/Epd05hatJQ47ATBSU1kSe3Tq5BJNWRJvRNOvATPAUpl1HwXTj0uJb4VJh84EwA2H0ivWh9sr34fkKuGr7gfAOIZrq32HyAvAr8Uvy4vCK8AMr9Mv26/gL+Sv6S/tr/IvwDKX/xfll/ov/K/JM8GzwDPAErPfM+Oz3DPos+8z87PWM8A+s+0zw7fGN8K3zzfVt9I3wAy33Tfht9g35rfrN/W3+jfAPrfHO8e70DvUu9k73bviO8Amu+078bv2O/q7xTvBvUmkmucS20DNZyUHU019FVOzQNiXJQsRJShPJQtFxQEjFGVA/8clPuAav7C5/T0d9yE6lM9A9tcVIVz0FT980BVts0DslVdoyVW/cOXtVZlsyNUdJFX/YP+bVedY2ZY/YPOWNWT2yBZDXMpWW0DBVmqxZRYjQOEDARE5GQDLVhdA9ZXjQPEfH9GfwBYc1Z9Xg9Yf4J/nA+uD8APgNJ/3A/mfwgfGh8cj26Ct6aUBJBX1YTUZA/8BM2tVg1ziVa1k0hshAetVgWTulX9g36s9EJtVQWTClVls9NUBZOrmlRF9FQlEyu8hOQNU+2Tr1OF9n5lnhPUhK3S7ISbUl2kUu2TH7aE9OdRlQOwUQ1zedpkZENk9AxR/cPXULaVA6BQBZNaUEXzItZUZNpPvaRPTYMBT7KFhE619HSUvE39wze1TaUUTCUTa0xdowVmNGShS31kpJTdSrVkbUqdgwNKBZOqSUXzW4JJDXOZSYWUSbWDW2xKZbPzSqWjSMSnAP7N7qV+rSavQK9SPyQ/fq8AsK+aP6w/xq/AO+atxj3mrwAgvyJPDD8uT0BPWk98T45PAKBPsk/ET6bvCP/6T9xPDl8A6E8qX0xfZl9AX2JfhF9WXwCYXwpfzF/eX7hfcl8Mby5vAABvKm9cb/ZfYG96b7xvrm8A0G+ab/xvFn/obxJ/PH9GfwAAf/pvlH92f5B/gn/Ef65/ROB/Ao9LPRRMRaQlTUXzs6JOPSRUlEhQ/YO+VkwkMlG1k6gklVL9A1utUg1DIVNlM5XMhK0IrBR6VP0D7cSEX2qkFVUNQ2HE9NNWlRSWXBSvVwWTGgwHhjLotVi9FFnV8x5ZpYRYmq30WCUjc1hFlBSU8wKUBNB8B84PABOGD2Cfcp8AhJ9OnZ6fQJ/Kn/wP7p8Ar0ASrzwXPhU2HdaFDkKBVBRU04DW81YtI7xsFHm89G0ndBToVS0jrFVFM2txVXUTOIwU/lQt89vFVNXzjlSF80dU2g1DEawU2lMlI6NTViXzbFMVAzSU9PwMJLXHhISB9BRLUkXzErVSJfPcdPSkUdXzbtY0JDdRpfMAZPS8UMplM4VchE5c9Uwkwk9qbUNTVITofCR8TvXzy/lNZfRNtfQ89L1MtnUTWEzVg+9LbSRL2oUTKrQ0rkq9M05KbOUm1vKeSSUjg0nVhFbkJBFKbSRK3fMmRDcA9n8YPzI/RDdGP1jPaj98zwCuP8Azjs+4z9o/xMcGT/DPACpPHN9OT2BPQt9M317fiN8Amt+s377f0N8Kj9zf9t8Y7wAq7+zfDu9A7xqPdO8G76DvAILvtO+u7+Dv0u/877bvMP8Ayu9E/27/gP9i/5T/nv+o/wA6/9z/7v/I/9L/JA9GDzAPAFoPdA+GD1APAg+sD44PyA+w+g8MH7YFtpKAS2Wj3my8tZwkpU39s6ZOTRRVTwW0UE3DwUwkUmyEtcgsJDwEJK9SJSMjbVMt45dTLYMJVHW02qQUDKSkflW9M+5VNrWTYFZNw9FWrSTklNutV52jGFgtI5xYttWD/1i1kzBZTSRZbOUk7IS4WJ2jeFi9o6039ITrV70zzlykwgDcn4afYC9yL4QvTi+4n7ovAMwv3p8YrwI/FD8erzivMqFKTsKxXKSCXKems1a1AxuqVr2jZ1aNtISndjOtVdWDb1X9szacNO8tVP2ztlTNw368p87CWw5UnaPYU02EU52DW2pTraMlU70UUi3js7dSLRT0pEdSNbMQVVLNpFFFhFHNw15shFsoUU3D8VAVJFB106uDUIWzTES0FVyFT9qdpE+dg8pOZaNeTrato/VNrcOITU3DITVNLYRM5aNUTMWENNdSrrIPvLfOokr0tO/Ut6q2E0llFEk1szDMRKoFSpVES520BNdu3abNXs8ASF9aX4TPhs/Az6rPzM8G1QDOz+DL5s3+XxBvIm8cXz5vADDvUm98b45voG+yb8Rv1m8A4A/ybxwf5m8YfzJ/JH9WfwBIf3J/jH9+f4h/un/Uf+Z/AMB/qn8cjwaPGI9Cj2SPRo8AmI+qj4yPvo+wj9qPBJ/+jwAonxqfTJ82n4iPQp+Un46fAHCfsp/Mn96fmJ/ynxynJjJti6xUCEyNE+NMFbSWjLTlTu0jDUxHrlL4VlREbFEF0+EstFccRLXKFLQ87KTMUzWzQLVU5aO0tDQmVZ0TmVaUNApWJTN7dDTqhDS1dVQ04ewkTVj9NFg2TcMRWSUzK1n9ptZS295YpUOUWI0TU1gq7bRY7SPd5BTIrC+GLwSwIwbSwWy3Vr+Iv6ovpL8ARi+4v/Ip3r8oP/K5Bs8wP6hCMT49vpKaVDRh1LQg2hzE3XQ0mladE1lWaq1TGHQ02pw0j1WlRGaUNBpVRaSkFKxUdWTZVH0UrKQEVIUTv1NWbUOIU20UU63EU3Vj2+NSLcOrUqVDdFJmNRM+Um2kJETCUb2Ta4pRpURRTaMcUe0zq+VQxURQfYRQjRMzrVBtQ/hPjURPPdRPmsVETm1TRU5Npg7TTaoNJEyNREyVREwdxEs2HcNdS02j/EodtMzU0TQEVPNADkKH9ESQSdbVs+BJ1VNO1ETPSgK9kzqsV76dJl84W2bDTO8AXl9wX4LvrF+mX5hf2lnG7wDIW/bvyFsmbyj/Ov8k736PAFj7Xv+Q/6L/tP/G/9j/6v8A/P++nxAPAg8Urz4PWA9KDwB8D44PoA9qD7QPbg/YD9IPABwfLh9AH1IfZB92HxAfih8AlB+mH7gfkh/sHwYv+B8SLwA8L04vIC9iL3wvji94L5ovMLwvti9YL+ovS0AA</prop>
			</obj>
			<obj name="Protocol" class="HTCProtocol" version="1">
				<prop name="Created">2016-05-18T16:12:52.091</prop>
				<prop name="LastModified">1899-12-30T00:00:00.000</prop>
				<obj name="Programs" class="HTCRunProgramList" version="5">
					<list name="emlist" count="2">
						<obj name="item" class="HTCRunProgram" version="1">
							<prop name="name">Program</prop>
							<prop name="Cycles">1</prop>
							<prop name="AnalysisMode">None</prop>
							<obj name="Segments" class="TEMRunSegmentList" version="1">
								<list name="emlist" count="1">
									<obj name="item" class="HTCRunSegment" version="2">
										<prop name="Hold">180</prop>
										<prop name="Slope">4.4</prop>
										<prop name="StepDelay">0</prop>
										<prop name="StepSize">0</prop>
										<prop name="Target">95</prop>
										<prop name="Target2">0</prop>
										<prop name="AcquisitionMode">0</prop>
										<prop name="AcqPerDegree">5</prop>
									</obj>
								</list>
							</obj>
						</obj>
						<obj name="item" class="HTCRunProgram" version="1">
							<prop name="name">Program</prop>
							<prop name="Cycles">50</prop>
							<prop name="AnalysisMode">Quantification</prop>
							<obj name="Segments" class="TEMRunSegmentList" version="1">
								<list name="emlist" count="2">
									<obj name="item" class="HTCRunSegment" version="2">
										<prop name="Hold">15</prop>
										<prop name="Slope">4.4</prop>
										<prop name="StepDelay">0</prop>
										<prop name="StepSize">0</prop>
										<prop name="Target">95</prop>
										<prop name="Target2">0</prop>
										<prop name="AcquisitionMode">0</prop>
										<prop name="AcqPerDegree">5</prop>
									</obj>
									<obj name="item" class="HTCRunSegment" version="2">
										<prop name="Hold">60</prop>
										<prop name="Slope">2.2</prop>
										<prop name="StepDelay">0</prop>
										<prop name="StepSize">0</prop>
										<prop name="Target">55</prop>
										<prop name="Target2">0</prop>
										<prop name="AcquisitionMode">1</prop>
										<prop name="AcqPerDegree">5</prop>
									</obj>
								</list>
							</obj>
						</obj>
					</list>
					<list name="AnalysisModes" count="4">
						<item>None</item>
						<item>Quantification</item>
						<item>Melting Curves</item>
						<item>Color Compensation</item>
					</list>
					<prop name="ChannelCount">4</prop>
					<prop name="InstrumentSubclass">HTC_VER_10</prop>
					<obj name="Container" class="HTCBlockType" version="1">
						<prop name="Id">bt96S</prop>
						<prop name="RowCount">8</prop>
						<prop name="ColCount">12</prop>
						<prop name="OvershootDnDelay">10</prop>
						<prop name="OvershootUpDelay">10</prop>
						<prop name="RampRateMaxDn">2.2</prop>
						<prop name="RampRateMaxUp">4.4</prop>
						<prop name="ReactionVolMin">10</prop>
						<prop name="ReactionVolMax">100</prop>
						<prop name="ReactionVolDefault">20</prop>
						<prop name="HorVertCrosstalkCoefficient">0.0003</prop>
						<prop name="DiagCrosstalkCoefficent">0.0001</prop>
					</obj>
					<prop name="MaxPositionsToSeek">96</prop>
					<obj name="DetectionFormats" class="DetectionFormats" version="2">
						<list name="emlist" count="1">
							<obj name="item" class="HTCDetectionFormat" version="1">
								<list name="emlist" count="4">
									<obj name="item" class="HTCChannel" version="2">
										<prop name="name">618-660</prop>
										<prop name="Active">1</prop>
										<prop name="EmissionWL">660</prop>
										<prop name="ExcitationWL">618</prop>
										<prop name="IntgrTime">250</prop>
										<prop name="MaxIntgrTime">1000</prop>
										<prop name="MeltFactor">1</prop>
										<prop name="QuantFactor">1</prop>
									</obj>
									<obj name="item" class="HTCChannel" version="2">
										<prop name="name">498-580</prop>
										<prop name="Active">1</prop>
										<prop name="EmissionWL">580</prop>
										<prop name="ExcitationWL">498</prop>
										<prop name="IntgrTime">250</prop>
										<prop name="MaxIntgrTime">1000</prop>
										<prop name="MeltFactor">1</prop>
										<prop name="QuantFactor">1</prop>
									</obj>
									<obj name="item" class="HTCChannel" version="2">
										<prop name="name">533-580</prop>
										<prop name="Active">1</prop>
										<prop name="EmissionWL">580</prop>
										<prop name="ExcitationWL">533</prop>
										<prop name="IntgrTime">250</prop>
										<prop name="MaxIntgrTime">1000</prop>
										<prop name="MeltFactor">1</prop>
										<prop name="QuantFactor">1</prop>
									</obj>
									<obj name="item" class="HTCChannel" version="2">
										<prop name="name">465-510</prop>
										<prop name="Active">1</prop>
										<prop name="EmissionWL">510</prop>
										<prop name="ExcitationWL">465</prop>
										<prop name="IntgrTime">250</prop>
										<prop name="MaxIntgrTime">1000</prop>
										<prop name="MeltFactor">1</prop>
										<prop name="QuantFactor">1</prop>
									</obj>
								</list>
								<prop name="name">Borowsky_2</prop>
								<prop name="Active">1</prop>
								<prop name="DefChannelNdx">0</prop>
								<prop name="DenominatorNdx">-1</prop>
								<prop name="ReadOnly">0</prop>
								<list name="EmissionWLAvail" count="6">
									<item>488</item>
									<item>510</item>
									<item>580</item>
									<item>610</item>
									<item>640</item>
									<item>660</item>
								</list>
								<list name="ExcitationWLAvail" count="5">
									<item>440</item>
									<item>465</item>
									<item>498</item>
									<item>533</item>
									<item>618</item>
								</list>
								<prop name="MeasuringMode">hmmDynamic</prop>
							</obj>
						</list>
						<prop name="DefFormatName">Borowsky_2</prop>
					</obj>
					<list name="AcquisitionModes" count="4">
						<item>None</item>
						<item>Single</item>
						<item>Continuous</item>
						<item>Step</item>
					</list>
					<prop name="SeekTemp">30</prop>
					<prop name="SampleVolume">10</prop>
					<prop name="PlateID">06148356</prop>
				</obj>
			</obj>
			<prop name="CompletedProgramNo">3</prop>
			<prop name="StopPoint">3</prop>
			<prop name="CarouselConstMoved">0</prop>
		</obj>
		<obj name="AnlsAndSampleInfo" class="AnlsAndSampleInfo" version="1">
			<obj name="AnlsPropTypes" class="PropertyTypeList" version="1">
				<list name="emlist" count="3">
					<obj name="item" class="SamplePropType" version="1">
						<prop name="name">Units</prop>
						<prop name="PropClass">QuantUnitsProp</prop>
						<prop name="IsChannelProperty">0</prop>
						<prop name="SelectorOrder">0</prop>
						<prop name="ShowInSelector">0</prop>
						<prop name="ShowInTable">0</prop>
						<prop name="TableOrder">0</prop>
					</obj>
					<obj name="item" class="SamplePropType" version="1">
						<prop name="name">ExtRef</prop>
						<prop name="PropClass">RQExtRefProp</prop>
						<prop name="IsChannelProperty">0</prop>
						<prop name="SelectorOrder">0</prop>
						<prop name="ShowInSelector">0</prop>
						<prop name="ShowInTable">0</prop>
						<prop name="TableOrder">0</prop>
					</obj>
					<obj name="item" class="SamplePropType" version="1">
						<prop name="name">Endpt External Experiment</prop>
						<prop name="PropClass">EndptGenoExtExp</prop>
						<prop name="IsChannelProperty">0</prop>
						<prop name="SelectorOrder">0</prop>
						<prop name="ShowInSelector">0</prop>
						<prop name="ShowInTable">0</prop>
						<prop name="TableOrder">0</prop>
					</obj>
				</list>
			</obj>
			<obj name="SamplePropTypes" class="PropertyTypeList" version="1">
				<list name="emlist" count="26">
					<obj name="item" class="SamplePosPropType" version="1">
						<prop name="name">Position</prop>
						<prop name="PropClass">GenSampleEditPosition</prop>
						<prop name="AnalysisClass">General</prop>
						<prop name="IsChannelProperty">0</prop>
						<prop name="SelectorOrder">0</prop>
						<prop name="ShowInSelector">0</prop>
						<prop name="ShowInTable">1</prop>
						<prop name="TableOrder">0</prop>
					</obj>
					<obj name="item" class="SamplePropType" version="1">
						<prop name="name">Color</prop>
						<prop name="PropClass">SamplePrefColor</prop>
						<prop name="AnalysisClass">General</prop>
						<prop name="IsChannelProperty">0</prop>
						<prop name="SelectorOrder">1</prop>
						<prop name="ShowInSelector">0</prop>
						<prop name="ShowInTable">1</prop>
						<prop name="TableOrder">1</prop>
					</obj>
					<obj name="item" class="SamplePropType" version="1">
						<prop name="name">Replicate of</prop>
						<prop name="PropClass">GenSampleEditReplicate</prop>
						<prop name="AnalysisClass">General</prop>
						<prop name="IsChannelProperty">0</prop>
						<prop name="SelectorOrder">2</prop>
						<prop name="ShowInSelector">0</prop>
						<prop name="ShowInTable">1</prop>
						<prop name="TableOrder">2</prop>
					</obj>
					<obj name="item" class="SamplePropType" version="1">
						<prop name="name">Sample Name</prop>
						<prop name="PropClass">GenSampleEditName</prop>
						<prop name="AnalysisClass">General</prop>
						<prop name="IsChannelProperty">0</prop>
						<prop name="SelectorOrder">3</prop>
						<prop name="ShowInSelector">1</prop>
						<prop name="ShowInTable">1</prop>
						<prop name="TableOrder">3</prop>
					</obj>
					<obj name="item" class="SamplePropType" version="1">
						<prop name="name">Subsets</prop>
						<prop name="PropClass">GenSampleEditSubset</prop>
						<prop name="AnalysisClass">General</prop>
						<prop name="IsChannelProperty">0</prop>
						<prop name="SelectorOrder">4</prop>
						<prop name="ShowInSelector">0</prop>
						<prop name="ShowInTable">0</prop>
						<prop name="TableOrder">4</prop>
					</obj>
					<obj name="item" class="SamplePropType" version="1">
						<prop name="name">Notes</prop>
						<prop name="PropClass">GenSampleEditNotes</prop>
						<prop name="AnalysisClass">General</prop>
						<prop name="IsChannelProperty">0</prop>
						<prop name="SelectorOrder">5</prop>
						<prop name="ShowInSelector">0</prop>
						<prop name="ShowInTable">0</prop>
						<prop name="TableOrder">5</prop>
					</obj>
					<obj name="item" class="SamplePropType" version="1">
						<prop name="name">Sample ID</prop>
						<prop name="PropClass">HTCSampleID</prop>
						<prop name="AnalysisClass">General</prop>
						<prop name="IsChannelProperty">0</prop>
						<prop name="SelectorOrder">6</prop>
						<prop name="ShowInSelector">0</prop>
						<prop name="ShowInTable">0</prop>
						<prop name="TableOrder">6</prop>
					</obj>
					<obj name="item" class="SamplePropType" version="1">
						<prop name="name">Sample Prep Notes</prop>
						<prop name="PropClass">HTCSamplePrepNotes</prop>
						<prop name="AnalysisClass">General</prop>
						<prop name="IsChannelProperty">0</prop>
						<prop name="SelectorOrder">7</prop>
						<prop name="ShowInSelector">0</prop>
						<prop name="ShowInTable">0</prop>
						<prop name="TableOrder">7</prop>
					</obj>
					<obj name="item" class="SamplePrefWidthType" version="1">
						<prop name="name">Width</prop>
						<prop name="PropClass">SamplePrefWidth</prop>
						<prop name="AnalysisClass">Sample preferences</prop>
						<prop name="IsChannelProperty">0</prop>
						<prop name="SelectorOrder">8</prop>
						<prop name="ShowInSelector">0</prop>
						<prop name="ShowInTable">0</prop>
						<prop name="TableOrder">8</prop>
					</obj>
					<obj name="item" class="SamplePrefLineStyleType" version="1">
						<prop name="name">Line Style</prop>
						<prop name="PropClass">SamplePrefLineStyle</prop>
						<prop name="AnalysisClass">Sample preferences</prop>
						<prop name="IsChannelProperty">0</prop>
						<prop name="SelectorOrder">9</prop>
						<prop name="ShowInSelector">0</prop>
						<prop name="ShowInTable">0</prop>
						<prop name="TableOrder">9</prop>
					</obj>
					<obj name="item" class="SamplePrefPointStyleType" version="1">
						<prop name="name">Point Style</prop>
						<prop name="PropClass">SamplePrefPointStyle</prop>
						<prop name="AnalysisClass">Sample preferences</prop>
						<prop name="IsChannelProperty">0</prop>
						<prop name="SelectorOrder">10</prop>
						<prop name="ShowInSelector">0</prop>
						<prop name="ShowInTable">0</prop>
						<prop name="TableOrder">10</prop>
					</obj>
					<obj name="item" class="SamplePropType" version="1">
						<prop name="name">Dominant Channel</prop>
						<prop name="PropClass">DominantChannelProp</prop>
						<prop name="AnalysisClass">Color Compensation Analysis</prop>
						<prop name="IsChannelProperty">0</prop>
						<prop name="SelectorOrder">11</prop>
						<prop name="ShowInSelector">0</prop>
						<prop name="ShowInTable">0</prop>
						<prop name="TableOrder">11</prop>
					</obj>
					<obj name="item" class="EndPtSampleTypePropertyType" version="1">
						<prop name="name">EndPt Sample Type</prop>
						<prop name="PropClass">GroupingSample</prop>
						<prop name="AnalysisClass">EndPtGenotyping</prop>
						<prop name="IsChannelProperty">0</prop>
						<prop name="SelectorOrder">12</prop>
						<prop name="ShowInSelector">0</prop>
						<prop name="ShowInTable">0</prop>
						<prop name="TableOrder">12</prop>
					</obj>
					<obj name="item" class="SamplePropType" version="1">
						<prop name="name">EndPt Genotype</prop>
						<prop name="PropClass">Genotype</prop>
						<prop name="AnalysisClass">EndPtGenotyping</prop>
						<prop name="IsChannelProperty">0</prop>
						<prop name="SelectorOrder">13</prop>
						<prop name="ShowInSelector">0</prop>
						<prop name="ShowInTable">0</prop>
						<prop name="TableOrder">13</prop>
					</obj>
					<obj name="item" class="SamplePropType" version="1">
						<prop name="name">Target Name</prop>
						<prop name="PropClass">TargetName</prop>
						<prop name="AnalysisClass">General</prop>
						<prop name="IsChannelProperty">1</prop>
						<prop name="SelectorOrder">14</prop>
						<prop name="ShowInSelector">0</prop>
						<prop name="ShowInTable">0</prop>
						<prop name="TableOrder">14</prop>
					</obj>
					<obj name="item" class="QuantSampleTypePropertyType" version="1">
						<prop name="name">Quantification Sample Type</prop>
						<prop name="PropClass">QuantSampleTypeProperty</prop>
						<prop name="AnalysisClass">Quantification Analysis</prop>
						<prop name="IsChannelProperty">1</prop>
						<prop name="SelectorOrder">15</prop>
						<prop name="ShowInSelector">0</prop>
						<prop name="ShowInTable">0</prop>
						<prop name="TableOrder">15</prop>
					</obj>
					<obj name="item" class="SamplePropType" version="1">
						<prop name="name">Concentration</prop>
						<prop name="PropClass">QuantConcProperty</prop>
						<prop name="AnalysisClass">Quantification Analysis</prop>
						<prop name="IsChannelProperty">1</prop>
						<prop name="SelectorOrder">16</prop>
						<prop name="ShowInSelector">0</prop>
						<prop name="ShowInTable">0</prop>
						<prop name="TableOrder">16</prop>
					</obj>
					<obj name="item" class="QuantCpType" version="1">
						<prop name="name">Cp Low</prop>
						<prop name="PropClass">QuantCpLowProp</prop>
						<prop name="AnalysisClass">Quantification Analysis</prop>
						<prop name="IsChannelProperty">1</prop>
						<prop name="SelectorOrder">17</prop>
						<prop name="ShowInSelector">0</prop>
						<prop name="ShowInTable">0</prop>
						<prop name="TableOrder">17</prop>
					</obj>
					<obj name="item" class="QuantCpType" version="1">
						<prop name="name">Cp High</prop>
						<prop name="PropClass">QuantCpHighProp</prop>
						<prop name="AnalysisClass">Quantification Analysis</prop>
						<prop name="IsChannelProperty">1</prop>
						<prop name="SelectorOrder">18</prop>
						<prop name="ShowInSelector">0</prop>
						<prop name="ShowInTable">0</prop>
						<prop name="TableOrder">18</prop>
					</obj>
					<obj name="item" class="GroupSampleTypePropertyType" version="1">
						<prop name="name">Melt Geno Sample Type</prop>
						<prop name="PropClass">GroupChannelTypeProp</prop>
						<prop name="AnalysisClass">Melt Geno</prop>
						<prop name="IsChannelProperty">1</prop>
						<prop name="SelectorOrder">19</prop>
						<prop name="ShowInSelector">0</prop>
						<prop name="ShowInTable">0</prop>
						<prop name="TableOrder">19</prop>
					</obj>
					<obj name="item" class="SamplePropType" version="1">
						<prop name="name">Melt Geno Genotype</prop>
						<prop name="PropClass">ChannelGenotype</prop>
						<prop name="AnalysisClass">Melt Geno</prop>
						<prop name="IsChannelProperty">1</prop>
						<prop name="SelectorOrder">20</prop>
						<prop name="ShowInSelector">0</prop>
						<prop name="ShowInTable">0</prop>
						<prop name="TableOrder">20</prop>
					</obj>
					<obj name="item" class="RQTargetPropertyType" version="1">
						<prop name="name">Target Type</prop>
						<prop name="PropClass">RQTargetProperty</prop>
						<prop name="AnalysisClass">Relative Quantification</prop>
						<prop name="IsChannelProperty">1</prop>
						<prop name="SelectorOrder">21</prop>
						<prop name="ShowInSelector">0</prop>
						<prop name="ShowInTable">0</prop>
						<prop name="TableOrder">21</prop>
					</obj>
					<obj name="item" class="RQSampleTargetPropertyType" version="1">
						<prop name="name">Combined Sample and Target Type</prop>
						<prop name="PropClass">RQSampleTargetProperty</prop>
						<prop name="AnalysisClass">Relative Quantification</prop>
						<prop name="IsChannelProperty">1</prop>
						<prop name="SelectorOrder">22</prop>
						<prop name="ShowInSelector">0</prop>
						<prop name="ShowInTable">0</prop>
						<prop name="TableOrder">22</prop>
					</obj>
					<obj name="item" class="SamplePropType" version="1">
						<prop name="name">Efficiency</prop>
						<prop name="PropClass">RQEffProp</prop>
						<prop name="AnalysisClass">Relative Quantification</prop>
						<prop name="IsChannelProperty">1</prop>
						<prop name="SelectorOrder">23</prop>
						<prop name="ShowInSelector">0</prop>
						<prop name="ShowInTable">0</prop>
						<prop name="TableOrder">23</prop>
					</obj>
					<obj name="item" class="GroupSampleTypePropertyTypeNoPos" version="1">
						<prop name="name">Scanning Sample Type</prop>
						<prop name="PropClass">GroupChannelTypeProp</prop>
						<prop name="AnalysisClass">Scanning</prop>
						<prop name="IsChannelProperty">1</prop>
						<prop name="SelectorOrder">24</prop>
						<prop name="ShowInSelector">0</prop>
						<prop name="ShowInTable">0</prop>
						<prop name="TableOrder">24</prop>
					</obj>
					<obj name="item" class="SamplePropType" version="1">
						<prop name="name">Scanning Genotype</prop>
						<prop name="PropClass">ChannelGenotype</prop>
						<prop name="AnalysisClass">Scanning</prop>
						<prop name="IsChannelProperty">1</prop>
						<prop name="SelectorOrder">25</prop>
						<prop name="ShowInSelector">0</prop>
						<prop name="ShowInTable">0</prop>
						<prop name="TableOrder">25</prop>
					</obj>
				</list>
			</obj>
			<obj name="SelectedChannels" class="TEMIntegerSet" version="1">
				<list name="Items" count="4">
					<prop name="Item">0</prop>
					<prop name="Item">1</prop>
					<prop name="Item">2</prop>
					<prop name="Item">3</prop>
				</list>
			</obj>
			<obj name="AnalysisProperties" class="ExpPropList" version="1">
				<list name="emlist" count="3">
					<obj name="PropertyObject" class="EndptGenoExtExp" version="3">
						<prop name="PropertyTypeName">Endpt External Experiment</prop>
					</obj>
					<obj name="PropertyObject" class="RQExtRefProp" version="3">
						<prop name="PropertyTypeName">ExtRef</prop>
						<prop name="RefExpProg">-1</prop>
					</obj>
					<obj name="PropertyObject" class="QuantUnitsProp" version="3">
						<prop name="PropertyTypeName">Units</prop>
					</obj>
				</list>
			</obj>
			<obj name="SampleInfoList" class="SamplePropInfoList" version="1">
				<list name="emlist" count="96">
					<obj name="item" class="SamplePropInfo" version="1">
						<obj name="ChannelProperties" class="ChanPropList" version="2">
							<obj name="ChannelProperties" class="EMList" version="1">
								<list name="emlist" count="4">
									<obj name="item" class="PropertyList" version="1">
										<list name="emlist" count="12">
											<obj name="PropertyObject" class="RQSampleTargetProperty" version="4">
												<prop name="PropertyTypeName">Combined Sample and Target Type</prop>
												<prop name="Position">0</prop>
												<prop name="IsDefault">0</prop>
												<obj name="ChannelProp" class="ChannelProperty" version="1">
													<prop name="ChannelIdx">0</prop>
												</obj>
											</obj>
											<obj name="PropertyObject" class="QuantConcProperty" version="4">
												<prop name="PropertyTypeName">Concentration</prop>
												<prop name="Position">0</prop>
												<prop name="IsDefault">1</prop>
												<prop name="Concentration">0</prop>
												<obj name="ChannelProp" class="ChannelProperty" version="1">
													<prop name="ChannelIdx">0</prop>
												</obj>
												<prop name="ReadOnly">1</prop>
											</obj>
											<obj name="PropertyObject" class="QuantCpHighProp" version="4">
												<prop name="PropertyTypeName">Cp High</prop>
												<prop name="Position">0</prop>
												<prop name="IsDefault">1</prop>
												<prop name="CpRangeHigh">0</prop>
												<obj name="ChannelProp" class="ChannelProperty" version="1">
													<prop name="ChannelIdx">0</prop>
												</obj>
												<prop name="ReadOnly">1</prop>
											</obj>
											<obj name="PropertyObject" class="QuantCpLowProp" version="4">
												<prop name="PropertyTypeName">Cp Low</prop>
												<prop name="Position">0</prop>
												<prop name="IsDefault">1</prop>
												<prop name="CpRangeLow">0</prop>
												<obj name="ChannelProp" class="ChannelProperty" version="1">
													<prop name="ChannelIdx">0</prop>
												</obj>
												<prop name="ReadOnly">1</prop>
											</obj>
											<obj name="PropertyObject" class="RQEffProp" version="4">
												<prop name="PropertyTypeName">Efficiency</prop>
												<prop name="Position">0</prop>
												<prop name="IsDefault">1</prop>
												<prop name="Efficiency">2</prop>
												<obj name="ChannelProp" class="ChannelProperty" version="1">
													<prop name="ChannelIdx">0</prop>
												</obj>
											</obj>
											<obj name="PropertyObject" class="ChannelGenotype" version="4">
												<prop name="PropertyTypeName">Melt Geno Genotype</prop>
												<prop name="Position">0</prop>
												<prop name="IsDefault">1</prop>
												<prop name="ReadOnly">1</prop>
												<obj name="ChannelProp" class="ChannelProperty" version="1">
													<prop name="ChannelIdx">0</prop>
												</obj>
											</obj>
											<obj name="PropertyObject" class="GroupChannelTypeProp" version="4">
												<prop name="PropertyTypeName">Melt Geno Sample Type</prop>
												<prop name="Position">0</prop>
												<prop name="IsDefault">0</prop>
												<prop name="GroupSampleType">mstUnknown</prop>
												<obj name="ChannelProp" class="ChannelProperty" version="1">
													<prop name="ChannelIdx">0</prop>
												</obj>
											</obj>
											<obj name="PropertyObject" class="QuantSampleTypeProperty" version="4">
												<prop name="PropertyTypeName">Quantification Sample Type</prop>
												<prop name="Position">0</prop>
												<prop name="IsDefault">0</prop>
												<prop name="SampleType">qsUnknown</prop>
												<obj name="ChannelProp" class="ChannelProperty" version="1">
													<prop name="ChannelIdx">0</prop>
												</obj>
											</obj>
											<obj name="PropertyObject" class="ChannelGenotype" version="4">
												<prop name="PropertyTypeName">Scanning Genotype</prop>
												<prop name="Position">0</prop>
												<prop name="IsDefault">1</prop>
												<prop name="ReadOnly">1</prop>
												<obj name="ChannelProp" class="ChannelProperty" version="1">
													<prop name="ChannelIdx">0</prop>
												</obj>
											</obj>
											<obj name="PropertyObject" class="GroupChannelTypeProp" version="4">
												<prop name="PropertyTypeName">Scanning Sample Type</prop>
												<prop name="Position">0</prop>
												<prop name="IsDefault">0</prop>
												<prop name="GroupSampleType">mstUnknown</prop>
												<obj name="ChannelProp" class="ChannelProperty" version="1">
													<prop name="ChannelIdx">0</prop>
												</obj>
											</obj>
											<obj name="PropertyObject" class="TargetName" version="4">
												<prop name="PropertyTypeName">Target Name</prop>
												<prop name="Position">0</prop>
												<prop name="IsDefault">1</prop>
												<obj name="ChannelProp" class="ChannelProperty" version="1">
													<prop name="ChannelIdx">0</prop>
												</obj>
											</obj>
											<obj name="PropertyObject" class="RQTargetProperty" version="4">
												<prop name="PropertyTypeName">Target Type</prop>
												<prop name="Position">0</prop>
												<prop name="IsDefault">0</prop>
												<prop name="TargetType">dtNone</prop>
												<obj name="ChannelProp" class="ChannelProperty" version="1">
													<prop name="ChannelIdx">0</prop>
												</obj>
											</obj>
										</list>
									</obj>
									<obj name="item" class="PropertyList" version="1">
										<list name="emlist" count="12">
											<obj name="PropertyObject" class="RQSampleTargetProperty" version="4">
												<prop name="PropertyTypeName">Combined Sample and Target Type</prop>
												<prop name="Position">0</prop>
												<prop name="IsDefault">0</prop>
												<obj name="ChannelProp" class="ChannelProperty" version="1">
													<prop name="ChannelIdx">1</prop>
												</obj>
											</obj>
											<obj name="PropertyObject" class="QuantConcProperty" version="4">
												<prop name="PropertyTypeName">Concentration</prop>
												<prop name="Position">0</prop>
												<prop name="IsDefault">1</prop>
												<prop name="Concentration">0</prop>
												<obj name="ChannelProp" class="ChannelProperty" version="1">
													<prop name="ChannelIdx">1</prop>
												</obj>
												<prop name="ReadOnly">1</prop>
											</obj>
											<obj name="PropertyObject" class="QuantCpHighProp" version="4">
												<prop name="PropertyTypeName">Cp High</prop>
												<prop name="Position">0</prop>
												<prop name="IsDefault">1</prop>
												<prop name="CpRangeHigh">0</prop>
												<obj name="ChannelProp" class="ChannelProperty" version="1">
													<prop name="ChannelIdx">1</prop>
												</obj>
												<prop name="ReadOnly">1</prop>
											</obj>
											<obj name="PropertyObject" class="QuantCpLowProp" version="4">
												<prop name="PropertyTypeName">Cp Low</prop>
												<prop name="Position">0</prop>
												<prop name="IsDefault">1</prop>
												<prop name="CpRangeLow">0</prop>
												<obj name="ChannelProp" class="ChannelProperty" version="1">
													<prop name="ChannelIdx">1</prop>
												</obj>
												<prop name="ReadOnly">1</prop>
											</obj>
											<obj name="PropertyObject" class="RQEffProp" version="4">
												<prop name="PropertyTypeName">Efficiency</prop>
												<prop name="Position">0</prop>
												<prop name="IsDefault">1</prop>
												<prop name="Efficiency">2</prop>
												<obj name="ChannelProp" class="ChannelProperty" version="1">
													<prop name="ChannelIdx">1</prop>
												</obj>
											</obj>
											<obj name="PropertyObject" class="ChannelGenotype" version="4">
												<prop name="PropertyTypeName">Melt Geno Genotype</prop>
												<prop name="Position">0</prop>
												<prop name="IsDefault">1</prop>
												<prop name="ReadOnly">1</prop>
												<obj name="ChannelProp" class="ChannelProperty" version="1">
													<prop name="ChannelIdx">1</prop>
												</obj>
											</obj>
											<obj name="PropertyObject" class="GroupChannelTypeProp" version="4">
												<prop name="PropertyTypeName">Melt Geno Sample Type</prop>
												<prop name="Position">0</prop>
												<prop name="IsDefault">0</prop>
												<prop name="GroupSampleType">mstUnknown</prop>
												<obj name="ChannelProp" class="ChannelProperty" version="1">
													<prop name="ChannelIdx">1</prop>
												</obj>
											</obj>
											<obj name="PropertyObject" class="QuantSampleTypeProperty" version="4">
												<prop name="PropertyTypeName">Quantification Sample Type</prop>
												<prop name="Position">0</prop>
												<prop name="IsDefault">0</prop>
												<prop name="SampleType">qsUnknown</prop>
												<obj name="ChannelProp" class="ChannelProperty" version="1">
													<prop name="ChannelIdx">1</prop>
												</obj>
											</obj>
											<obj name="PropertyObject" class="ChannelGenotype" version="4">
												<prop name="PropertyTypeName">Scanning Genotype</prop>
												<prop name="Position">0</prop>
												<prop name="IsDefault">1</prop>
												<prop name="ReadOnly">1</prop>
												<obj name="ChannelProp" class="ChannelProperty" version="1">
													<prop name="ChannelIdx">1</prop>
												</obj>
											</obj>
											<obj name="PropertyObject" class="GroupChannelTypeProp" version="4">
												<prop name="PropertyTypeName">Scanning Sample Type</prop>
												<prop name="Position">0</prop>
												<prop name="IsDefault">0</prop>
												<prop name="GroupSampleType">mstUnknown</prop>
												<obj name="ChannelProp" class="ChannelProperty" version="1">
													<prop name="ChannelIdx">1</prop>
												</obj>
											</obj>
											<obj name="PropertyObject" class="TargetName" version="4">
												<prop name="PropertyTypeName">Target Name</prop>
												<prop name="Position">0</prop>
												<prop name="IsDefault">1</prop>
												<obj name="ChannelProp" class="ChannelProperty" version="1">
													<prop name="ChannelIdx">1</prop>
												</obj>
											</obj>
											<obj name="PropertyObject" class="RQTargetProperty" version="4">
												<prop name="PropertyTypeName">Target Type</prop>
												<prop name="Position">0</prop>
												<prop name="IsDefault">0</prop>
												<prop name="TargetType">dtNone</prop>
												<obj name="ChannelProp" class="ChannelProperty" version="1">
													<prop name="ChannelIdx">1</prop>
												</obj>
											</obj>
										</list>
									</obj>
									<obj name="item" class="PropertyList" version="1">
										<list name="emlist" count="12">
											<obj name="PropertyObject" class="RQSampleTargetProperty" version="4">
												<prop name="PropertyTypeName">Combined Sample and Target Type</prop>
												<prop name="Position">0</prop>
												<prop name="IsDefault">0</prop>
												<obj name="ChannelProp" class="ChannelProperty" version="1">
													<prop name="ChannelIdx">2</prop>
												</obj>
											</obj>
											<obj name="PropertyObject" class="QuantConcProperty" version="4">
												<prop name="PropertyTypeName">Concentration</prop>
												<prop name="Position">0</prop>
												<prop name="IsDefault">1</prop>
												<prop name="Concentration">0</prop>
												<obj name="ChannelProp" class="ChannelProperty" version="1">
													<prop name="ChannelIdx">2</prop>
												</obj>
												<prop name="ReadOnly">1</prop>
											</obj>
											<obj name="PropertyObject" class="QuantCpHighProp" version="4">
												<prop name="PropertyTypeName">Cp High</prop>
												<prop name="Position">0</prop>
												<prop name="IsDefault">1</prop>
												<prop name="CpRangeHigh">0</prop>
												<obj name="ChannelProp" class="ChannelProperty" version="1">
													<prop name="ChannelIdx">2</prop>
												</obj>
												<prop name="ReadOnly">1</prop>
											</obj>
											<obj name="PropertyObject" class="QuantCpLowProp" version="4">
												<prop name="PropertyTypeName">Cp Low</prop>
												<prop name="Position">0</prop>
												<prop name="IsDefault">1</prop>
												<prop name="CpRangeLow">0</prop>
												<obj name="ChannelProp" class="ChannelProperty" version="1">
													<prop name="ChannelIdx">2</prop>
												</obj>
												<prop name="ReadOnly">1</prop>
											</obj>
											<obj name="PropertyObject" class="RQEffProp" version="4">
												<prop name="PropertyTypeName">Efficiency</prop>
												<prop name="Position">0</prop>
												<prop name="IsDefault">1</prop>
												<prop name="Efficiency">2</prop>
												<obj name="ChannelProp" class="ChannelProperty" version="1">
													<prop name="ChannelIdx">2</prop>
												</obj>
											</obj>
											<obj name="PropertyObject" class="ChannelGenotype" version="4">
												<prop name="PropertyTypeName">Melt Geno Genotype</prop>
												<prop name="Position">0</prop>
												<prop name="IsDefault">1</prop>
												<prop name="ReadOnly">1</prop>
												<obj name="ChannelProp" class="ChannelProperty" version="1">
													<prop name="ChannelIdx">2</prop>
												</obj>
											</obj>
											<obj name="PropertyObject" class="GroupChannelTypeProp" version="4">
												<prop name="PropertyTypeName">Melt Geno Sample Type</prop>
												<prop name="Position">0</prop>
												<prop name="IsDefault">0</prop>
												<prop name="GroupSampleType">mstUnknown</prop>
												<obj name="ChannelProp" class="ChannelProperty" version="1">
													<prop name="ChannelIdx">2</prop>
												</obj>
											</obj>
											<obj name="PropertyObject" class="QuantSampleTypeProperty" version="4">
												<prop name="PropertyTypeName">Quantification Sample Type</prop>
												<prop name="Position">0</prop>
												<prop name="IsDefault">0</prop>
												<prop name="SampleType">qsUnknown</prop>
												<obj name="ChannelProp" class="ChannelProperty" version="1">
													<prop name="ChannelIdx">2</prop>
												</obj>
											</obj>
											<obj name="PropertyObject" class="ChannelGenotype" version="4">
												<prop name="PropertyTypeName">Scanning Genotype</prop>
												<prop name="Position">0</prop>
												<prop name="IsDefault">1</prop>
												<prop name="ReadOnly">1</prop>
												<obj name="ChannelProp" class="ChannelProperty" version="1">
													<prop name="ChannelIdx">2</prop>
												</obj>
											</obj>
											<obj name="PropertyObject" class="GroupChannelTypeProp" version="4">
												<prop name="PropertyTypeName">Scanning Sample Type</prop>
												<prop name="Position">0</prop>
												<prop name="IsDefault">0</prop>
												<prop name="GroupSampleType">mstUnknown</prop>
												<obj name="ChannelProp" class="ChannelProperty" version="1">
													<prop name="ChannelIdx">2</prop>
												</obj>
											</obj>
											<obj name="PropertyObject" class="TargetName" version="4">
												<prop name="PropertyTypeName">Target Name</prop>
												<prop name="Position">0</prop>
												<prop name="IsDefault">1</prop>
												<obj name="ChannelProp" class="ChannelProperty" version="1">
													<prop name="ChannelIdx">2</prop>
												</obj>
											</obj>
											<obj name="PropertyObject" class="RQTargetProperty" version="4">
												<prop name="PropertyTypeName">Target Type</prop>
												<prop name="Position">0</prop>
												<prop name="IsDefault">0</prop>
												<prop name="TargetType">dtNone</prop>
												<obj name="ChannelProp" class="ChannelProperty" version="1">
													<prop name="ChannelIdx">2</prop>
												</obj>
											</obj>
										</list>
									</obj>
									<obj name="item" class="PropertyList" version="1">
										<list name="emlist" count="12">
											<obj name="PropertyObject" class="RQSampleTargetProperty" version="4">
												<prop name="PropertyTypeName">Combined Sample and Target Type</prop>
												<prop name="Position">0</prop>
												<prop name="IsDefault">0</prop>
												<obj name="ChannelProp" class="ChannelProperty" version="1">
													<prop name="ChannelIdx">3</prop>
												</obj>
											</obj>
											<obj name="PropertyObject" class="QuantConcProperty" version="4">
												<prop name="PropertyTypeName">Concentration</prop>
												<prop name="Position">0</prop>
												<prop name="IsDefault">1</prop>
												<prop name="Concentration">0</prop>
												<obj name="ChannelProp" class="ChannelProperty" version="1">
													<prop name="ChannelIdx">3</prop>
												</obj>
												<prop name="ReadOnly">1</prop>
											</obj>
											<obj name="PropertyObject" class="QuantCpHighProp" version="4">
												<prop name="PropertyTypeName">Cp High</prop>
												<prop name="Position">0</prop>
												<prop name="IsDefault">1</prop>
												<prop name="CpRangeHigh">0</prop>
												<obj name="ChannelProp" class="ChannelProperty" version="1">
													<prop name="ChannelIdx">3</prop>
												</obj>
												<prop name="ReadOnly">1</prop>
											</obj>
											<obj name="PropertyObject" class="QuantCpLowProp" version="4">
												<prop name="PropertyTypeName">Cp Low</prop>
												<prop name="Position">0</prop>
												<prop name="IsDefault">1</prop>
												<prop name="CpRangeLow">0</prop>
												<obj name="ChannelProp" class="ChannelProperty" version="1">
													<prop name="ChannelIdx">3</prop>
												</obj>
												<prop name="ReadOnly">1</prop>
											</obj>
											<obj name="PropertyObject" class="RQEffProp" version="4">
												<prop name="PropertyTypeName">Efficiency</prop>
												<prop name="Position">0</prop>
												<prop name="IsDefault">1</prop>
												<prop name="Efficiency">2</prop>
												<obj name="ChannelProp" class="ChannelProperty" version="1">
													<prop name="ChannelIdx">3</prop>
												</obj>
											</obj>
											<obj name="PropertyObject" class="ChannelGenotype" version="4">
												<prop name="PropertyTypeName">Melt Geno Genotype</prop>
												<prop name="Position">0</prop>
												<prop name="IsDefault">1</prop>
												<prop name="ReadOnly">1</prop>
												<obj name="ChannelProp" class="ChannelProperty" version="1">
													<prop name="ChannelIdx">3</prop>
												</obj>
											</obj>
											<obj name="PropertyObject" class="GroupChannelTypeProp" version="4">
												<prop name="PropertyTypeName">Melt Geno Sample Type</prop>
												<prop name="Position">0</prop>
												<prop name="IsDefault">0</prop>
												<prop name="GroupSampleType">mstUnknown</prop>
												<obj name="ChannelProp" class="ChannelProperty" version="1">
													<prop name="ChannelIdx">3</prop>
												</obj>
											</obj>
											<obj name="PropertyObject" class="QuantSampleTypeProperty" version="4">
												<prop name="PropertyTypeName">Quantification Sample Type</prop>
												<prop name="Position">0</prop>
												<prop name="IsDefault">0</prop>
												<prop name="SampleType">qsUnknown</prop>
												<obj name="ChannelProp" class="ChannelProperty" version="1">
													<prop name="ChannelIdx">3</prop>
												</obj>
											</obj>
											<obj name="PropertyObject" class="ChannelGenotype" version="4">
												<prop name="PropertyTypeName">Scanning Genotype</prop>
												<prop name="Position">0</prop>
												<prop name="IsDefault">1</prop>
												<prop name="ReadOnly">1</prop>
												<obj name="ChannelProp" class="ChannelProperty" version="1">
													<prop name="ChannelIdx">3</prop>
												</obj>
											</obj>
											<obj name="PropertyObject" class="GroupChannelTypeProp" version="4">
												<prop name="PropertyTypeName">Scanning Sample Type</prop>
												<prop name="Position">0</prop>
												<prop name="IsDefault">0</prop>
												<prop name="GroupSampleType">mstUnknown</prop>
												<obj name="ChannelProp" class="ChannelProperty" version="1">
													<prop name="ChannelIdx">3</prop>
												</obj>
											</obj>
											<obj name="PropertyObject" class="TargetName" version="4">
												<prop name="PropertyTypeName">Target Name</prop>
												<prop name="Position">0</prop>
												<prop name="IsDefault">1</prop>
												<obj name="ChannelProp" class="ChannelProperty" version="1">
													<prop name="ChannelIdx">3</prop>
												</obj>
											</obj>
											<obj name="PropertyObject" class="RQTargetProperty" version="4">
												<prop name="PropertyTypeName">Target Type</prop>
												<prop name="Position">0</prop>
												<prop name="IsDefault">0</prop>
												<prop name="TargetType">dtNone</prop>
												<obj name="ChannelProp" class="ChannelProperty" version="1">
													<prop name="ChannelIdx">3</prop>
												</obj>
											</obj>
										</list>
									</obj>
								</list>
							</obj>
						</obj>
						<prop name="ChannelPropertyCount">4</prop>
						<prop name="ContainerPosition">0</prop>
						<prop name="HasSampleProperties">1</prop>
						<obj name="SampleProperties" class="PropertyList" version="1">
							<list name="emlist" count="14">
								<obj name="PropertyObject" class="SamplePrefColor" version="4">
									<prop name="PropertyTypeName">Color</prop>
									<prop name="Position">0</prop>
									<prop name="IsDefault">0</prop>
									<prop name="Color">$00FF8000</prop>
								</obj>
								<obj name="PropertyObject" class="DominantChannelProp" version="4">
									<prop name="PropertyTypeName">Dominant Channel</prop>
									<prop name="Position">0</prop>
									<prop name="IsDefault">0</prop>
									<prop name="DominantChannel">0</prop>
								</obj>
								<obj name="PropertyObject" class="Genotype" version="4">
									<prop name="PropertyTypeName">EndPt Genotype</prop>
									<prop name="Position">0</prop>
									<prop name="IsDefault">1</prop>
									<prop name="ReadOnly">1</prop>
								</obj>
								<obj name="PropertyObject" class="GroupingSample" version="4">
									<prop name="PropertyTypeName">EndPt Sample Type</prop>
									<prop name="Position">0</prop>
									<prop name="IsDefault">0</prop>
									<prop name="GroupSampleType">mstUnknown</prop>
								</obj>
								<obj name="PropertyObject" class="SamplePrefLineStyle" version="4">
									<prop name="PropertyTypeName">Line Style</prop>
									<prop name="Position">0</prop>
									<prop name="IsDefault">0</prop>
									<prop name="LineStyle">psSolid</prop>
								</obj>
								<obj name="PropertyObject" class="GenSampleEditNotes" version="4">
									<prop name="PropertyTypeName">Notes</prop>
									<prop name="Position">0</prop>
									<prop name="IsDefault">1</prop>
								</obj>
								<obj name="PropertyObject" class="SamplePrefPointStyle" version="4">
									<prop name="PropertyTypeName">Point Style</prop>
									<prop name="Position">0</prop>
									<prop name="IsDefault">0</prop>
									<prop name="PointStyle">psNothing</prop>
								</obj>
								<obj name="PropertyObject" class="GenSampleEditPosition" version="4">
									<prop name="PropertyTypeName">Position</prop>
									<prop name="Position">0</prop>
									<prop name="IsDefault">1</prop>
								</obj>
								<obj name="PropertyObject" class="GenSampleEditReplicate" version="4">
									<prop name="PropertyTypeName">Replicate of</prop>
									<prop name="Position">0</prop>
									<prop name="IsDefault">1</prop>
									<prop name="ReplicateOf">-1</prop>
								</obj>
								<obj name="PropertyObject" class="HTCSampleID" version="4">
									<prop name="PropertyTypeName">Sample ID</prop>
									<prop name="Position">0</prop>
									<prop name="IsDefault">1</prop>
								</obj>
								<obj name="PropertyObject" class="GenSampleEditName" version="4">
									<prop name="PropertyTypeName">Sample Name</prop>
									<prop name="Position">0</prop>
									<prop name="IsDefault">1</prop>
									<prop name="name">Sample 1</prop>
								</obj>
								<obj name="PropertyObject" class="HTCSamplePrepNotes" version="4">
									<prop name="PropertyTypeName">Sample Prep Notes</prop>
									<prop name="Position">0</prop>
									<prop name="IsDefault">1</prop>
								</obj>
								<obj name="PropertyObject" class="GenSampleEditSubset" version="4">
									<prop name="PropertyTypeName">Subsets</prop>
									<prop name="Position">0</prop>
									<prop name="IsDefault">1</prop>
								</obj>
								<obj name="PropertyObject" class="SamplePrefWidth" version="5">
									<prop name="PropertyTypeName">Width</prop>
									<prop name="Position">0</prop>
									<prop name="IsDefault">1</prop>
									<prop name="Width">1</prop>
								</obj>
							</list>
						</obj>
					</obj>
					<obj name="item" class="SamplePropInfo" version="1">
						<obj name="ChannelProperties" class="ChanPropList" version="2">
							<obj name="ChannelProperties" class="EMList" version="1">
								<list name="emlist" count="4">
									<obj name="item" class="PropertyList" version="1">
										<list name="emlist" count="12">
											<obj name="PropertyObject" class="RQSampleTargetProperty" version="4">
												<prop name="PropertyTypeName">Combined Sample and Target Type</prop>
												<prop name="Position">1</prop>
												<prop name="IsDefault">0</prop>
												<obj name="ChannelProp" class="ChannelProperty" version="1">
													<prop name="ChannelIdx">0</prop>
												</obj>
											</obj>
											<obj name="PropertyObject" class="QuantConcProperty" version="4">
												<prop name="PropertyTypeName">Concentration</prop>
												<prop name="Position">1</prop>
												<prop name="IsDefault">1</prop>
												<prop name="Concentration">0</prop>
												<obj name="ChannelProp" class="ChannelProperty" version="1">
													<prop name="ChannelIdx">0</prop>
												</obj>
												<prop name="ReadOnly">1</prop>
											</obj>
											<obj name="PropertyObject" class="QuantCpHighProp" version="4">
												<prop name="PropertyTypeName">Cp High</prop>
												<prop name="Position">1</prop>
												<prop name="IsDefault">1</prop>
												<prop name="CpRangeHigh">0</prop>
												<obj name="ChannelProp" class="ChannelProperty" version="1">
													<prop name="ChannelIdx">0</prop>
												</obj>
												<prop name="ReadOnly">1</prop>
											</obj>
											<obj name="PropertyObject" class="QuantCpLowProp" version="4">
												<prop name="PropertyTypeName">Cp Low</prop>
												<prop name="Position">1</prop>
												<prop name="IsDefault">1</prop>
												<prop name="CpRangeLow">0</prop>
												<obj name="ChannelProp" class="ChannelProperty" version="1">
													<prop name="ChannelIdx">0</prop>
												</obj>
												<prop name="ReadOnly">1</prop>
											</obj>
											<obj name="PropertyObject" class="RQEffProp" version="4">
												<prop name="PropertyTypeName">Efficiency</prop>
												<prop name="Position">1</prop>
												<prop name="IsDefault">1</prop>
												<prop name="Efficiency">2</prop>
												<obj name="ChannelProp" class="ChannelProperty" version="1">
													<prop name="ChannelIdx">0</prop>
												</obj>
											</obj>
											<obj name="PropertyObject" class="ChannelGenotype" version="4">
												<prop name="PropertyTypeName">Melt Geno Genotype</prop>
												<prop name="Position">1</prop>
												<prop name="IsDefault">1</prop>
												<prop name="ReadOnly">1</prop>
												<obj name="ChannelProp" class="ChannelProperty" version="1">
													<prop name="ChannelIdx">0</prop>
												</obj>
											</obj>
											<obj name="PropertyObject" class="GroupChannelTypeProp" version="4">
												<prop name="PropertyTypeName">Melt Geno Sample Type</prop>
												<prop name="Position">1</prop>
												<prop name="IsDefault">0</prop>
												<prop name="GroupSampleType">mstUnknown</prop>
												<obj name="ChannelProp" class="ChannelProperty" version="1">
													<prop name="ChannelIdx">0</prop>
												</obj>
											</obj>
											<obj name="PropertyObject" class="QuantSampleTypeProperty" version="4">
												<prop name="PropertyTypeName">Quantification Sample Type</prop>
												<prop name="Position">1</prop>
												<prop name="IsDefault">0</prop>
												<prop name="SampleType">qsUnknown</prop>
												<obj name="ChannelProp" class="ChannelProperty" version="1">
													<prop name="ChannelIdx">0</prop>
												</obj>
											</obj>
											<obj name="PropertyObject" class="ChannelGenotype" version="4">
												<prop name="PropertyTypeName">Scanning Genotype</prop>
												<prop name="Position">1</prop>
												<prop name="IsDefault">1</prop>
												<prop name="ReadOnly">1</prop>
												<obj name="ChannelProp" class="ChannelProperty" version="1">
													<prop name="ChannelIdx">0</prop>
												</obj>
											</obj>
											<obj name="PropertyObject" class="GroupChannelTypeProp" version="4">
												<prop name="PropertyTypeName">Scanning Sample Type</prop>
												<prop name="Position">1</prop>
												<prop name="IsDefault">0</prop>
												<prop name="GroupSampleType">mstUnknown</prop>
												<obj name="ChannelProp" class="ChannelProperty" version="1">
													<prop name="ChannelIdx">0</prop>
												</obj>
											</obj>
											<obj name="PropertyObject" class="TargetName" version="4">
												<prop name="PropertyTypeName">Target Name</prop>
												<prop name="Position">1</prop>
												<prop name="IsDefault">1</prop>
												<obj name="ChannelProp" class="ChannelProperty" version="1">
													<prop name="ChannelIdx">0</prop>
												</obj>
											</obj>
											<obj name="PropertyObject" class="RQTargetProperty" version="4">
												<prop name="PropertyTypeName">Target Type</prop>
												<prop name="Position">1</prop>
												<prop name="IsDefault">0</prop>
												<prop name="TargetType">dtNone</prop>
												<obj name="ChannelProp" class="ChannelProperty" version="1">
													<prop name="ChannelIdx">0</prop>
												</obj>
											</obj>
										</list>
									</obj>
									<obj name="item" class="PropertyList" version="1">
										<list name="emlist" count="12">
											<obj name="PropertyObject" class="RQSampleTargetProperty" version="4">
												<prop name="PropertyTypeName">Combined Sample and Target Type</prop>
												<prop name="Position">1</prop>
												<prop name="IsDefault">0</prop>
												<obj name="ChannelProp" class="ChannelProperty" version="1">
													<prop name="ChannelIdx">1</prop>
												</obj>
											</obj>
											<obj name="PropertyObject" class="QuantConcProperty" version="4">
												<prop name="PropertyTypeName">Concentration</prop>
												<prop name="Position">1</prop>
												<prop name="IsDefault">1</prop>
												<prop name="Concentration">0</prop>
												<obj name="ChannelProp" class="ChannelProperty" version="1">
													<prop name="ChannelIdx">1</prop>
												</obj>
												<prop name="ReadOnly">1</prop>
											</obj>
											<obj name="PropertyObject" class="QuantCpHighProp" version="4">
												<prop name="PropertyTypeName">Cp High</prop>
												<prop name="Position">1</prop>
												<prop name="IsDefault">1</prop>
												<prop name="CpRangeHigh">0</prop>
												<obj name="ChannelProp" class="ChannelProperty" version="1">
													<prop name="ChannelIdx">1</prop>
												</obj>
												<prop name="ReadOnly">1</prop>
											</obj>
											<obj name="PropertyObject" class="QuantCpLowProp" version="4">
												<prop name="PropertyTypeName">Cp Low</prop>
												<prop name="Position">1</prop>
												<prop name="IsDefault">1</prop>
												<prop name="CpRangeLow">0</prop>
												<obj name="ChannelProp" class="ChannelProperty" version="1">
													<prop name="ChannelIdx">1</prop>
												</obj>
												<prop name="ReadOnly">1</prop>
											</obj>
											<obj name="PropertyObject" class="RQEffProp" version="4">
												<prop name="PropertyTypeName">Efficiency</prop>
												<prop name="Position">1</prop>
												<prop name="IsDefault">1</prop>
												<prop name="Efficiency">2</prop>
												<obj name="ChannelProp" class="ChannelProperty" version="1">
													<prop name="ChannelIdx">1</prop>
												</obj>
											</obj>
											<obj name="PropertyObject" class="ChannelGenotype" version="4">
												<prop name="PropertyTypeName">Melt Geno Genotype</prop>
												<prop name="Position">1</prop>
												<prop name="IsDefault">1</prop>
												<prop name="ReadOnly">1</prop>
												<obj name="ChannelProp" class="ChannelProperty" version="1">
													<prop name="ChannelIdx">1</prop>
												</obj>
											</obj>
											<obj name="PropertyObject" class="GroupChannelTypeProp" version="4">
												<prop name="PropertyTypeName">Melt Geno Sample Type</prop>
												<prop name="Position">1</prop>
												<prop name="IsDefault">0</prop>
												<prop name="GroupSampleType">mstUnknown</prop>
												<obj name="ChannelProp" class="ChannelProperty" version="1">
													<prop name="ChannelIdx">1</prop>
												</obj>
											</obj>
											<obj name="PropertyObject" class="QuantSampleTypeProperty" version="4">
												<prop name="PropertyTypeName">Quantification Sample Type</prop>
												<prop name="Position">1</prop>
												<prop name="IsDefault">0</prop>
												<prop name="SampleType">qsUnknown</prop>
												<obj name="ChannelProp" class="ChannelProperty" version="1">
													<prop name="ChannelIdx">1</prop>
												</obj>
											</obj>
											<obj name="PropertyObject" class="ChannelGenotype" version="4">
												<prop name="PropertyTypeName">Scanning Genotype</prop>
												<prop name="Position">1</prop>
												<prop name="IsDefault">1</prop>
												<prop name="ReadOnly">1</prop>
												<obj name="ChannelProp" class="ChannelProperty" version="1">
													<prop name="ChannelIdx">1</prop>
												</obj>
											</obj>
											<obj name="PropertyObject" class="GroupChannelTypeProp" version="4">
												<prop name="PropertyTypeName">Scanning Sample Type</prop>
												<prop name="Position">1</prop>
												<prop name="IsDefault">0</prop>
												<prop name="GroupSampleType">mstUnknown</prop>
												<obj name="ChannelProp" class="ChannelProperty" version="1">
													<prop name="ChannelIdx">1</prop>
												</obj>
											</obj>
											<obj name="PropertyObject" class="TargetName" version="4">
												<prop name="PropertyTypeName">Target Name</prop>
												<prop name="Position">1</prop>
												<prop name="IsDefault">1</prop>
												<obj name="ChannelProp" class="ChannelProperty" version="1">
													<prop name="ChannelIdx">1</prop>
												</obj>
											</obj>
											<obj name="PropertyObject" class="RQTargetProperty" version="4">
												<prop name="PropertyTypeName">Target Type</prop>
												<prop name="Position">1</prop>
												<prop name="IsDefault">0</prop>
												<prop name="TargetType">dtNone</prop>
												<obj name="ChannelProp" class="ChannelProperty" version="1">
													<prop name="ChannelIdx">1</prop>
												</obj>
											</obj>
										</list>
									</obj>
									<obj name="item" class="PropertyList" version="1">
										<list name="emlist" count="12">
											<obj name="PropertyObject" class="RQSampleTargetProperty" version="4">
												<prop name="PropertyTypeName">Combined Sample and Target Type</prop>
												<prop name="Position">1</prop>
												<prop name="IsDefault">0</prop>
												<obj name="ChannelProp" class="ChannelProperty" version="1">
													<prop name="ChannelIdx">2</prop>
												</obj>
											</obj>
											<obj name="PropertyObject" class="QuantConcProperty" version="4">
												<prop name="PropertyTypeName">Concentration</prop>
												<prop name="Position">1</prop>
												<prop name="IsDefault">1</prop>
												<prop name="Concentration">0</prop>
												<obj name="ChannelProp" class="ChannelProperty" version="1">
													<prop name="ChannelIdx">2</prop>
												</obj>
												<prop name="ReadOnly">1</prop>
											</obj>
											<obj name="PropertyObject" class="QuantCpHighProp" version="4">
												<prop name="PropertyTypeName">Cp High</prop>
												<prop name="Position">1</prop>
												<prop name="IsDefault">1</prop>
												<prop name="CpRangeHigh">0</prop>
												<obj name="ChannelProp" class="ChannelProperty" version="1">
													<prop name="ChannelIdx">2</prop>
												</obj>
												<prop name="ReadOnly">1</prop>
											</obj>
											<obj name="PropertyObject" class="QuantCpLowProp" version="4">
												<prop name="PropertyTypeName">Cp Low</prop>
												<prop name="Position">1</prop>
												<prop name="IsDefault">1</prop>
												<prop name="CpRangeLow">0</prop>
												<obj name="ChannelProp" class="ChannelProperty" version="1">
													<prop name="ChannelIdx">2</prop>
												</obj>
												<prop name="ReadOnly">1</prop>
											</obj>
											<obj name="PropertyObject" class="RQEffProp" version="4">
												<prop name="PropertyTypeName">Efficiency</prop>
												<prop name="Position">1</prop>
												<prop name="IsDefault">1</prop>
												<prop name="Efficiency">2</prop>
												<obj name="ChannelProp" class="ChannelProperty" version="1">
													<prop name="ChannelIdx">2</prop>
												</obj>
											</obj>
											<obj name="PropertyObject" class="ChannelGenotype" version="4">
												<prop name="PropertyTypeName">Melt Geno Genotype</prop>
												<prop name="Position">1</prop>
												<prop name="IsDefault">1</prop>
												<prop name="ReadOnly">1</prop>
												<obj name="ChannelProp" class="ChannelProperty" version="1">
													<prop name="ChannelIdx">2</prop>
												</obj>
											</obj>
											<obj name="PropertyObject" class="GroupChannelTypeProp" version="4">
												<prop name="PropertyTypeName">Melt Geno Sample Type</prop>
												<prop name="Position">1</prop>
												<prop name="IsDefault">0</prop>
												<prop name="GroupSampleType">mstUnknown</prop>
												<obj name="ChannelProp" class="ChannelProperty" version="1">
													<prop name="ChannelIdx">2</prop>
												</obj>
											</obj>
											<obj name="PropertyObject" class="QuantSampleTypeProperty" version="4">
												<prop name="PropertyTypeName">Quantification Sample Type</prop>
												<prop name="Position">1</prop>
												<prop name="IsDefault">0</prop>
												<prop name="SampleType">qsUnknown</prop>
												<obj name="ChannelProp" class="ChannelProperty" version="1">
													<prop name="ChannelIdx">2</prop>
												</obj>
											</obj>
											<obj name="PropertyObject" class="ChannelGenotype" version="4">
												<prop name="PropertyTypeName">Scanning Genotype</prop>
												<prop name="Position">1</prop>
												<prop name="IsDefault">1</prop>
												<prop name="ReadOnly">1</prop>
												<obj name="ChannelProp" class="ChannelProperty" version="1">
													<prop name="ChannelIdx">2</prop>
												</obj>
											</obj>
											<obj name="PropertyObject" class="GroupChannelTypeProp" version="4">
												<prop name="PropertyTypeName">Scanning Sample Type</prop>
												<prop name="Position">1</prop>
												<prop name="IsDefault">0</prop>
												<prop name="GroupSampleType">mstUnknown</prop>
												<obj name="ChannelProp" class="ChannelProperty" version="1">
													<prop name="ChannelIdx">2</prop>
												</obj>
											</obj>
											<obj name="PropertyObject" class="TargetName" version="4">
												<prop name="PropertyTypeName">Target Name</prop>
												<prop name="Position">1</prop>
												<prop name="IsDefault">1</prop>
												<obj name="ChannelProp" class="ChannelProperty" version="1">
													<prop name="ChannelIdx">2</prop>
												</obj>
											</obj>
											<obj name="PropertyObject" class="RQTargetProperty" version="4">
												<prop name="PropertyTypeName">Target Type</prop>
												<prop name="Position">1</prop>
												<prop name="IsDefault">0</prop>
												<prop name="TargetType">dtNone</prop>
												<obj name="ChannelProp" class="ChannelProperty" version="1">
													<prop name="ChannelIdx">2</prop>
												</obj>
											</obj>
										</list>
									</obj>
									<obj name="item" class="PropertyList" version="1">
										<list name="emlist" count="12">
											<obj name="PropertyObject" class="RQSampleTargetProperty" version="4">
												<prop name="PropertyTypeName">Combined Sample and Target Type</prop>
												<prop name="Position">1</prop>
												<prop name="IsDefault">0</prop>
												<obj name="ChannelProp" class="ChannelProperty" version="1">
													<prop name="ChannelIdx">3</prop>
												</obj>
											</obj>
											<obj name="PropertyObject" class="QuantConcProperty" version="4">
												<prop name="PropertyTypeName">Concentration</prop>
												<prop name="Position">1</prop>
												<prop name="IsDefault">1</prop>
												<prop name="Concentration">0</prop>
												<obj name="ChannelProp" class="ChannelProperty" version="1">
													<prop name="ChannelIdx">3</prop>
												</obj>
												<prop name="ReadOnly">1</prop>
											</obj>
											<obj name="PropertyObject" class="QuantCpHighProp" version="4">
												<prop name="PropertyTypeName">Cp High</prop>
												<prop name="Position">1</prop>
												<prop name="IsDefault">1</prop>
												<prop name="CpRangeHigh">0</prop>
												<obj name="ChannelProp" class="ChannelProperty" version="1">
													<prop name="ChannelIdx">3</prop>
												</obj>
												<prop name="ReadOnly">1</prop>
											</obj>
											<obj name="PropertyObject" class="QuantCpLowProp" version="4">
												<prop name="PropertyTypeName">Cp Low</prop>
												<prop name="Position">1</prop>
												<prop name="IsDefault">1</prop>
												<prop name="CpRangeLow">0</prop>
												<obj name="ChannelProp" class="ChannelProperty" version="1">
													<prop name="ChannelIdx">3</prop>
												</obj>
												<prop name="ReadOnly">1</prop>
											</obj>
											<obj name="PropertyObject" class="RQEffProp" version="4">
												<prop name="PropertyTypeName">Efficiency</prop>
												<prop name="Position">1</prop>
												<prop name="IsDefault">1</prop>
												<prop name="Efficiency">2</prop>
												<obj name="ChannelProp" class="ChannelProperty" version="1">
													<prop name="ChannelIdx">3</prop>
												</obj>
											</obj>
											<obj name="PropertyObject" class="ChannelGenotype" version="4">
												<prop name="PropertyTypeName">Melt Geno Genotype</prop>
												<prop name="Position">1</prop>
												<prop name="IsDefault">1</prop>
												<prop name="ReadOnly">1</prop>
												<obj name="ChannelProp" class="ChannelProperty" version="1">
													<prop name="ChannelIdx">3</prop>
												</obj>
											</obj>
											<obj name="PropertyObject" class="GroupChannelTypeProp" version="4">
												<prop name="PropertyTypeName">Melt Geno Sample Type</prop>
												<prop name="Position">1</prop>
												<prop name="IsDefault">0</prop>
												<prop name="GroupSampleType">mstUnknown</prop>
												<obj name="ChannelProp" class="ChannelProperty" version="1">
													<prop name="ChannelIdx">3</prop>
												</obj>
											</obj>
											<obj name="PropertyObject" class="QuantSampleTypeProperty" version="4">
												<prop name="PropertyTypeName">Quantification Sample Type</prop>
												<prop name="Position">1</prop>
												<prop name="IsDefault">0</prop>
												<prop name="SampleType">qsUnknown</prop>
												<obj name="ChannelProp" class="ChannelProperty" version="1">
													<prop name="ChannelIdx">3</prop>
												</obj>
											</obj>
											<obj name="PropertyObject" class="ChannelGenotype" version="4">
												<prop name="PropertyTypeName">Scanning Genotype</prop>
												<prop name="Position">1</prop>
												<prop name="IsDefault">1</prop>
												<prop name="ReadOnly">1</prop>
												<obj name="ChannelProp" class="ChannelProperty" version="1">
													<prop name="ChannelIdx">3</prop>
												</obj>
											</obj>
											<obj name="PropertyObject" class="GroupChannelTypeProp" version="4">
												<prop name="PropertyTypeName">Scanning Sample Type</prop>
												<prop name="Position">1</prop>
												<prop name="IsDefault">0</prop>
												<prop name="GroupSampleType">mstUnknown</prop>
												<obj name="ChannelProp" class="ChannelProperty" version="1">
													<prop name="ChannelIdx">3</prop>
												</obj>
											</obj>
											<obj name="PropertyObject" class="TargetName" version="4">
												<prop name="PropertyTypeName">Target Name</prop>
												<prop name="Position">1</prop>
												<prop name="IsDefault">1</prop>
												<obj name="ChannelProp" class="ChannelProperty" version="1">
													<prop name="ChannelIdx">3</prop>
												</obj>
											</obj>
											<obj name="PropertyObject" class="RQTargetProperty" version="4">
												<prop name="PropertyTypeName">Target Type</prop>
												<prop name="Position">1</prop>
												<prop name="IsDefault">0</prop>
												<prop name="TargetType">dtNone</prop>
												<obj name="ChannelProp" class="ChannelProperty" version="1">
													<prop name="ChannelIdx">3</prop>
												</obj>
											</obj>
										</list>
									</obj>
								</list>
							</obj>
						</obj>
						<prop name="ChannelPropertyCount">4</prop>
						<prop name="ContainerPosition">1</prop>
						<prop name="HasSampleProperties">1</prop>
						<obj name="SampleProperties" class="PropertyList" version="1">
							<list name="emlist" count="14">
								<obj name="PropertyObject" class="SamplePrefColor" version="4">
									<prop name="PropertyTypeName">Color</prop>
									<prop name="Position">1</prop>
									<prop name="IsDefault">0</prop>
									<prop name="Color">clRed</prop>
								</obj>
								<obj name="PropertyObject" class="DominantChannelProp" version="4">
									<prop name="PropertyTypeName">Dominant Channel</prop>
									<prop name="Position">1</prop>
									<prop name="IsDefault">0</prop>
									<prop name="DominantChannel">0</prop>
								</obj>
								<obj name="PropertyObject" class="Genotype" version="4">
									<prop name="PropertyTypeName">EndPt Genotype</prop>
									<prop name="Position">1</prop>
									<prop name="IsDefault">1</prop>
									<prop name="ReadOnly">1</prop>
								</obj>
								<obj name="PropertyObject" class="GroupingSample" version="4">
									<prop name="PropertyTypeName">EndPt Sample Type</prop>
									<prop name="Position">1</prop>
									<prop name="IsDefault">0</prop>
									<prop name="GroupSampleType">mstUnknown</prop>
								</obj>
								<obj name="PropertyObject" class="SamplePrefLineStyle" version="4">
									<prop name="PropertyTypeName">Line Style</prop>
									<prop name="Position">1</prop>
									<prop name="IsDefault">0</prop>
									<prop name="LineStyle">psSolid</prop>
								</obj>
								<obj name="PropertyObject" class="GenSampleEditNotes" version="4">
									<prop name="PropertyTypeName">Notes</prop>
									<prop name="Position">1</prop>
									<prop name="IsDefault">1</prop>
								</obj>
								<obj name="PropertyObject" class="SamplePrefPointStyle" version="4">
									<prop name="PropertyTypeName">Point Style</prop>
									<prop name="Position">1</prop>
									<prop name="IsDefault">0</prop>
									<prop name="PointStyle">psNothing</prop>
								</obj>
								<obj name="PropertyObject" class="GenSampleEditPosition" version="4">
									<prop name="PropertyTypeName">Position</prop>
									<prop name="Position">1</prop>
									<prop name="IsDefault">1</prop>
								</obj>
								<obj name="PropertyObject" class="GenSampleEditReplicate" version="4">
									<prop name="PropertyTypeName">Replicate of</prop>
									<prop name="Position">1</prop>
									<prop name="IsDefault">1</prop>
									<prop name="ReplicateOf">-1</prop>
								</obj>
								<obj name="PropertyObject" class="HTCSampleID" version="4">
									<prop name="PropertyTypeName">Sample ID</prop>
									<prop name="Position">1</prop>
									<prop name="IsDefault">1</prop>
								</obj>
								<obj name="PropertyObject" class="GenSampleEditName" version="4">
									<prop name="PropertyTypeName">Sample Name</prop>
									<prop name="Position">1</prop>
									<prop name="IsDefault">1</prop>
									<prop name="name">Sample 2</prop>
								</obj>
								<obj name="PropertyObject" class="HTCSamplePrepNotes" version="4">
									<prop name="PropertyTypeName">Sample Prep Notes</prop>
									<prop name="Position">1</prop>
									<prop name="IsDefault">1</prop>
								</obj>
								<obj name="PropertyObject" class="GenSampleEditSubset" version="4">
									<prop name="PropertyTypeName">Subsets</prop>
									<prop name="Position">1</prop>
									<prop name="IsDefault">1</prop>
								</obj>
								<obj name="PropertyObject" class="SamplePrefWidth" version="5">
									<prop name="PropertyTypeName">Width</prop>
									<prop name="Position">1</prop>
									<prop name="IsDefault">1</prop>
									<prop name="Width">1</prop>
								</obj>
							</list>
						</obj>
					</obj>
					<obj name="item" class="SamplePropInfo" version="1">
						<obj name="ChannelProperties" class="ChanPropList" version="2">
							<obj name="ChannelProperties" class="EMList" version="1">
								<list name="emlist" count="4">
									<obj name="item" class="PropertyList" version="1">
										<list name="emlist" count="12">
											<obj name="PropertyObject" class="RQSampleTargetProperty" version="4">
												<prop name="PropertyTypeName">Combined Sample and Target Type</prop>
												<prop name="Position">2</prop>
												<prop name="IsDefault">0</prop>
												<obj name="ChannelProp" class="ChannelProperty" version="1">
													<prop name="ChannelIdx">0</prop>
												</obj>
											</obj>
											<obj name="PropertyObject" class="QuantConcProperty" version="4">
												<prop name="PropertyTypeName">Concentration</prop>
												<prop name="Position">2</prop>
												<prop name="IsDefault">1</prop>
												<prop name="Concentration">0</prop>
												<obj name="ChannelProp" class="ChannelProperty" version="1">
													<prop name="ChannelIdx">0</prop>
												</obj>
												<prop name="ReadOnly">1</prop>
											</obj>
											<obj name="PropertyObject" class="QuantCpHighProp" version="4">
												<prop name="PropertyTypeName">Cp High</prop>
												<prop name="Position">2</prop>
												<prop name="IsDefault">1</prop>
												<prop name="CpRangeHigh">0</prop>
												<obj name="ChannelProp" class="ChannelProperty" version="1">
													<prop name="ChannelIdx">0</prop>
												</obj>
												<prop name="ReadOnly">1</prop>
											</obj>
											<obj name="PropertyObject" class="QuantCpLowProp" version="4">
												<prop name="PropertyTypeName">Cp Low</prop>
												<prop name="Position">2</prop>
												<prop name="IsDefault">1</prop>
												<prop name="CpRangeLow">0</prop>
												<obj name="ChannelProp" class="ChannelProperty" version="1">
													<prop name="ChannelIdx">0</prop>
												</obj>
												<prop name="ReadOnly">1</prop>
											</obj>
											<obj name="PropertyObject" class="RQEffProp" version="4">
												<prop name="PropertyTypeName">Efficiency</prop>
												<prop name="Position">2</prop>
												<prop name="IsDefault">1</prop>
												<prop name="Efficiency">2</prop>
												<obj name="ChannelProp" class="ChannelProperty" version="1">
													<prop name="ChannelIdx">0</prop>
												</obj>
											</obj>
											<obj name="PropertyObject" class="ChannelGenotype" version="4">
												<prop name="PropertyTypeName">Melt Geno Genotype</prop>
												<prop name="Position">2</prop>
												<prop name="IsDefault">1</prop>
												<prop name="ReadOnly">1</prop>
												<obj name="ChannelProp" class="ChannelProperty" version="1">
													<prop name="ChannelIdx">0</prop>
												</obj>
											</obj>
											<obj name="PropertyObject" class="GroupChannelTypeProp" version="4">
												<prop name="PropertyTypeName">Melt Geno Sample Type</prop>
												<prop name="Position">2</prop>
												<prop name="IsDefault">0</prop>
												<prop name="GroupSampleType">mstUnknown</prop>
												<obj name="ChannelProp" class="ChannelProperty" version="1">
													<prop name="ChannelIdx">0</prop>
												</obj>
											</obj>
											<obj name="PropertyObject" class="QuantSampleTypeProperty" version="4">
												<prop name="PropertyTypeName">Quantification Sample Type</prop>
												<prop name="Position">2</prop>
												<prop name="IsDefault">0</prop>
												<prop name="SampleType">qsUnknown</prop>
												<obj name="ChannelProp" class="ChannelProperty" version="1">
													<prop name="ChannelIdx">0</prop>
												</obj>
											</obj>
											<obj name="PropertyObject" class="ChannelGenotype" version="4">
												<prop name="PropertyTypeName">Scanning Genotype</prop>
												<prop name="Position">2</prop>
												<prop name="IsDefault">1</prop>
												<prop name="ReadOnly">1</prop>
												<obj name="ChannelProp" class="ChannelProperty" version="1">
													<prop name="ChannelIdx">0</prop>
												</obj>
											</obj>
											<obj name="PropertyObject" class="GroupChannelTypeProp" version="4">
												<prop name="PropertyTypeName">Scanning Sample Type</prop>
												<prop name="Position">2</prop>
												<prop name="IsDefault">0</prop>
												<prop name="GroupSampleType">mstUnknown</prop>
												<obj name="ChannelProp" class="ChannelProperty" version="1">
													<prop name="ChannelIdx">0</prop>
												</obj>
											</obj>
											<obj name="PropertyObject" class="TargetName" version="4">
												<prop name="PropertyTypeName">Target Name</prop>
												<prop name="Position">2</prop>
												<prop name="IsDefault">1</prop>
												<obj name="ChannelProp" class="ChannelProperty" version="1">
													<prop name="ChannelIdx">0</prop>
												</obj>
											</obj>
											<obj name="PropertyObject" class="RQTargetProperty" version="4">
												<prop name="PropertyTypeName">Target Type</prop>
												<prop name="Position">2</prop>
												<prop name="IsDefault">0</prop>
												<prop name="TargetType">dtNone</prop>
												<obj name="ChannelProp" class="ChannelProperty" version="1">
													<prop name="ChannelIdx">0</prop>
												</obj>
											</obj>
										</list>
									</obj>
									<obj name="item" class="PropertyList" version="1">
										<list name="emlist" count="12">
											<obj name="PropertyObject" class="RQSampleTargetProperty" version="4">
												<prop name="PropertyTypeName">Combined Sample and Target Type</prop>
												<prop name="Position">2</prop>
												<prop name="IsDefault">0</prop>
												<obj name="ChannelProp" class="ChannelProperty" version="1">
													<prop name="ChannelIdx">1</prop>
												</obj>
											</obj>
											<obj name="PropertyObject" class="QuantConcProperty" version="4">
												<prop name="PropertyTypeName">Concentration</prop>
												<prop name="Position">2</prop>
												<prop name="IsDefault">1</prop>
												<prop name="Concentration">0</prop>
												<obj name="ChannelProp" class="ChannelProperty" version="1">
													<prop name="ChannelIdx">1</prop>
												</obj>
												<prop name="ReadOnly">1</prop>
											</obj>
											<obj name="PropertyObject" class="QuantCpHighProp" version="4">
												<prop name="PropertyTypeName">Cp High</prop>
												<prop name="Position">2</prop>
												<prop name="IsDefault">1</prop>
												<prop name="CpRangeHigh">0</prop>
												<obj name="ChannelProp" class="ChannelProperty" version="1">
													<prop name="ChannelIdx">1</prop>
												</obj>
												<prop name="ReadOnly">1</prop>
											</obj>
											<obj name="PropertyObject" class="QuantCpLowProp" version="4">
												<prop name="PropertyTypeName">Cp Low</prop>
												<prop name="Position">2</prop>
												<prop name="IsDefault">1</prop>
												<prop name="CpRangeLow">0</prop>
												<obj name="ChannelProp" class="ChannelProperty" version="1">
													<prop name="ChannelIdx">1</prop>
												</obj>
												<prop name="ReadOnly">1</prop>
											</obj>
											<obj name="PropertyObject" class="RQEffProp" version="4">
												<prop name="PropertyTypeName">Efficiency</prop>
												<prop name="Position">2</prop>
												<prop name="IsDefault">1</prop>
												<prop name="Efficiency">2</prop>
												<obj name="ChannelProp" class="ChannelProperty" version="1">
													<prop name="ChannelIdx">1</prop>
												</obj>
											</obj>
											<obj name="PropertyObject" class="ChannelGenotype" version="4">
												<prop name="PropertyTypeName">Melt Geno Genotype</prop>
												<prop name="Position">2</prop>
												<prop name="IsDefault">1</prop>
												<prop name="ReadOnly">1</prop>
												<obj name="ChannelProp" class="ChannelProperty" version="1">
													<prop name="ChannelIdx">1</prop>
												</obj>
											</obj>
											<obj name="PropertyObject" class="GroupChannelTypeProp" version="4">
												<prop name="PropertyTypeName">Melt Geno Sample Type</prop>
												<prop name="Position">2</prop>
												<prop name="IsDefault">0</prop>
												<prop name="GroupSampleType">mstUnknown</prop>
												<obj name="ChannelProp" class="ChannelProperty" version="1">
													<prop name="ChannelIdx">1</prop>
												</obj>
											</obj>
											<obj name="PropertyObject" class="QuantSampleTypeProperty" version="4">
												<prop name="PropertyTypeName">Quantification Sample Type</prop>
												<prop name="Position">2</prop>
												<prop name="IsDefault">0</prop>
												<prop name="SampleType">qsUnknown</prop>
												<obj name="ChannelProp" class="ChannelProperty" version="1">
													<prop name="ChannelIdx">1</prop>
												</obj>
											</obj>
											<obj name="PropertyObject" class="ChannelGenotype" version="4">
												<prop name="PropertyTypeName">Scanning Genotype</prop>
												<prop name="Position">2</prop>
												<prop name="IsDefault">1</prop>
												<prop name="ReadOnly">1</prop>
												<obj name="ChannelProp" class="ChannelProperty" version="1">
													<prop name="ChannelIdx">1</prop>
												</obj>
											</obj>
											<obj name="PropertyObject" class="GroupChannelTypeProp" version="4">
												<prop name="PropertyTypeName">Scanning Sample Type</prop>
												<prop name="Position">2</prop>
												<prop name="IsDefault">0</prop>
												<prop name="GroupSampleType">mstUnknown</prop>
												<obj name="ChannelProp" class="ChannelProperty" version="1">
													<prop name="ChannelIdx">1</prop>
												</obj>
											</obj>
											<obj name="PropertyObject" class="TargetName" version="4">
												<prop name="PropertyTypeName">Target Name</prop>
												<prop name="Position">2</prop>
												<prop name="IsDefault">1</prop>
												<obj name="ChannelProp" class="ChannelProperty" version="1">
													<prop name="ChannelIdx">1</prop>
												</obj>
											</obj>
											<obj name="PropertyObject" class="RQTargetProperty" version="4">
												<prop name="PropertyTypeName">Target Type</prop>
												<prop name="Position">2</prop>
												<prop name="IsDefault">0</prop>
												<prop name="TargetType">dtNone</prop>
												<obj name="ChannelProp" class="ChannelProperty" version="1">
													<prop name="ChannelIdx">1</prop>
												</obj>
											</obj>
										</list>
									</obj>
									<obj name="item" class="PropertyList" version="1">
										<list name="emlist" count="12">
											<obj name="PropertyObject" class="RQSampleTargetProperty" version="4">
												<prop name="PropertyTypeName">Combined Sample and Target Type</prop>
												<prop name="Position">2</prop>
												<prop name="IsDefault">0</prop>
												<obj name="ChannelProp" class="ChannelProperty" version="1">
													<prop name="ChannelIdx">2</prop>
												</obj>
											</obj>
											<obj name="PropertyObject" class="QuantConcProperty" version="4">
												<prop name="PropertyTypeName">Concentration</prop>
												<prop name="Position">2</prop>
												<prop name="IsDefault">1</prop>
												<prop name="Concentration">0</prop>
												<obj name="ChannelProp" class="ChannelProperty" version="1">
													<prop name="ChannelIdx">2</prop>
												</obj>
												<prop name="ReadOnly">1</prop>
											</obj>
											<obj name="PropertyObject" class="QuantCpHighProp" version="4">
												<prop name="PropertyTypeName">Cp High</prop>
												<prop name="Position">2</prop>
												<prop name="IsDefault">1</prop>
												<prop name="CpRangeHigh">0</prop>
												<obj name="ChannelProp" class="ChannelProperty" version="1">
													<prop name="ChannelIdx">2</prop>
												</obj>
												<prop name="ReadOnly">1</prop>
											</obj>
											<obj name="PropertyObject" class="QuantCpLowProp" version="4">
												<prop name="PropertyTypeName">Cp Low</prop>
												<prop name="Position">2</prop>
												<prop name="IsDefault">1</prop>
												<prop name="CpRangeLow">0</prop>
												<obj name="ChannelProp" class="ChannelProperty" version="1">
													<prop name="ChannelIdx">2</prop>
												</obj>
												<prop name="ReadOnly">1</prop>
											</obj>
											<obj name="PropertyObject" class="RQEffProp" version="4">
												<prop name="PropertyTypeName">Efficiency</prop>
												<prop name="Position">2</prop>
												<prop name="IsDefault">1</prop>
												<prop name="Efficiency">2</prop>
												<obj name="ChannelProp" class="ChannelProperty" version="1">
													<prop name="ChannelIdx">2</prop>
												</obj>
											</obj>
											<obj name="PropertyObject" class="ChannelGenotype" version="4">
												<prop name="PropertyTypeName">Melt Geno Genotype</prop>
												<prop name="Position">2</prop>
												<prop name="IsDefault">1</prop>
												<prop name="ReadOnly">1</prop>
												<obj name="ChannelProp" class="ChannelProperty" version="1">
													<prop name="ChannelIdx">2</prop>
												</obj>
											</obj>
											<obj name="PropertyObject" class="GroupChannelTypeProp" version="4">
												<prop name="PropertyTypeName">Melt Geno Sample Type</prop>
												<prop name="Position">2</prop>
												<prop name="IsDefault">0</prop>
												<prop name="GroupSampleType">mstUnknown</prop>
												<obj name="ChannelProp" class="ChannelProperty" version="1">
													<prop name="ChannelIdx">2</prop>
												</obj>
											</obj>
											<obj name="PropertyObject" class="QuantSampleTypeProperty" version="4">
												<prop name="PropertyTypeName">Quantification Sample Type</prop>
												<prop name="Position">2</prop>
												<prop name="IsDefault">0</prop>
												<prop name="SampleType">qsUnknown</prop>
												<obj name="ChannelProp" class="ChannelProperty" version="1">
													<prop name="ChannelIdx">2</prop>
												</obj>
											</obj>
											<obj name="PropertyObject" class="ChannelGenotype" version="4">
												<prop name="PropertyTypeName">Scanning Genotype</prop>
												<prop name="Position">2</prop>
												<prop name="IsDefault">1</prop>
												<prop name="ReadOnly">1</prop>
												<obj name="ChannelProp" class="ChannelProperty" version="1">
													<prop name="ChannelIdx">2</prop>
												</obj>
											</obj>
											<obj name="PropertyObject" class="GroupChannelTypeProp" version="4">
												<prop name="PropertyTypeName">Scanning Sample Type</prop>
												<prop name="Position">2</prop>
												<prop name="IsDefault">0</prop>
												<prop name="GroupSampleType">mstUnknown</prop>
												<obj name="ChannelProp" class="ChannelProperty" version="1">
													<prop name="ChannelIdx">2</prop>
												</obj>
											</obj>
											<obj name="PropertyObject" class="TargetName" version="4">
												<prop name="PropertyTypeName">Target Name</prop>
												<prop name="Position">2</prop>
												<prop name="IsDefault">1</prop>
												<obj name="ChannelProp" class="ChannelProperty" version="1">
													<prop name="ChannelIdx">2</prop>
												</obj>
											</obj>
											<obj name="PropertyObject" class="RQTargetProperty" version="4">
												<prop name="PropertyTypeName">Target Type</prop>
												<prop name="Position">2</prop>
												<prop name="IsDefault">0</prop>
												<prop name="TargetType">dtNone</prop>
												<obj name="ChannelProp" class="ChannelProperty" version="1">
													<prop name="ChannelIdx">2</prop>
												</obj>
											</obj>
										</list>
									</obj>
									<obj name="item" class="PropertyList" version="1">
										<list name="emlist" count="12">
											<obj name="PropertyObject" class="RQSampleTargetProperty" version="4">
												<prop name="PropertyTypeName">Combined Sample and Target Type</prop>
												<prop name="Position">2</prop>
												<prop name="IsDefault">0</prop>
												<obj name="ChannelProp" class="ChannelProperty" version="1">
													<prop name="ChannelIdx">3</prop>
												</obj>
											</obj>
											<obj name="PropertyObject" class="QuantConcProperty" version="4">
												<prop name="PropertyTypeName">Concentration</prop>
												<prop name="Position">2</prop>
												<prop name="IsDefault">1</prop>
												<prop name="Concentration">0</prop>
												<obj name="ChannelProp" class="ChannelProperty" version="1">
													<prop name="ChannelIdx">3</prop>
												</obj>
												<prop name="ReadOnly">1</prop>
											</obj>
											<obj name="PropertyObject" class="QuantCpHighProp" version="4">
												<prop name="PropertyTypeName">Cp High</prop>
												<prop name="Position">2</prop>
												<prop name="IsDefault">1</prop>
												<prop name="CpRangeHigh">0</prop>
												<obj name="ChannelProp" class="ChannelProperty" version="1">
													<prop name="ChannelIdx">3</prop>
												</obj>
												<prop name="ReadOnly">1</prop>
											</obj>
											<obj name="PropertyObject" class="QuantCpLowProp" version="4">
												<prop name="PropertyTypeName">Cp Low</prop>
												<prop name="Position">2</prop>
												<prop name="IsDefault">1</prop>
												<prop name="CpRangeLow">0</prop>
												<obj name="ChannelProp" class="ChannelProperty" version="1">
													<prop name="ChannelIdx">3</prop>
												</obj>
												<prop name="ReadOnly">1</prop>
											</obj>
											<obj name="PropertyObject" class="RQEffProp" version="4">
												<prop name="PropertyTypeName">Efficiency</prop>
												<prop name="Position">2</prop>
												<prop name="IsDefault">1</prop>
												<prop name="Efficiency">2</prop>
												<obj name="ChannelProp" class="ChannelProperty" version="1">
													<prop name="ChannelIdx">3</prop>
												</obj>
											</obj>
											<obj name="PropertyObject" class="ChannelGenotype" version="4">
												<prop name="PropertyTypeName">Melt Geno Genotype</prop>
												<prop name="Position">2</prop>
												<prop name="IsDefault">1</prop>
												<prop name="ReadOnly">1</prop>
												<obj name="ChannelProp" class="ChannelProperty" version="1">
													<prop name="ChannelIdx">3</prop>
												</obj>
											</obj>
											<obj name="PropertyObject" class="GroupChannelTypeProp" version="4">
												<prop name="PropertyTypeName">Melt Geno Sample Type</prop>
												<prop name="Position">2</prop>
												<prop name="IsDefault">0</prop>
												<prop name="GroupSampleType">mstUnknown</prop>
												<obj name="ChannelProp" class="ChannelProperty" version="1">
													<prop name="ChannelIdx">3</prop>
												</obj>
											</obj>
											<obj name="PropertyObject" class="QuantSampleTypeProperty" version="4">
												<prop name="PropertyTypeName">Quantification Sample Type</prop>
												<prop name="Position">2</prop>
												<prop name="IsDefault">0</prop>
												<prop name="SampleType">qsUnknown</prop>
												<obj name="ChannelProp" class="ChannelProperty" version="1">
													<prop name="ChannelIdx">3</prop>
												</obj>
											</obj>
											<obj name="PropertyObject" class="ChannelGenotype" version="4">
												<prop name="PropertyTypeName">Scanning Genotype</prop>
												<prop name="Position">2</prop>
												<prop name="IsDefault">1</prop>
												<prop name="ReadOnly">1</prop>
												<obj name="ChannelProp" class="ChannelProperty" version="1">
													<prop name="ChannelIdx">3</prop>
												</obj>
											</obj>
											<obj name="PropertyObject" class="GroupChannelTypeProp" version="4">
												<prop name="PropertyTypeName">Scanning Sample Type</prop>
												<prop name="Position">2</prop>
												<prop name="IsDefault">0</prop>
												<prop name="GroupSampleType">mstUnknown</prop>
												<obj name="ChannelProp" class="ChannelProperty" version="1">
													<prop name="ChannelIdx">3</prop>
												</obj>
											</obj>
											<obj name="PropertyObject" class="TargetName" version="4">
												<prop name="PropertyTypeName">Target Name</prop>
												<prop name="Position">2</prop>
												<prop name="IsDefault">1</prop>
												<obj name="ChannelProp" class="ChannelProperty" version="1">
													<prop name="ChannelIdx">3</prop>
												</obj>
											</obj>
											<obj name="PropertyObject" class="RQTargetProperty" version="4">
												<prop name="PropertyTypeName">Target Type</prop>
												<prop name="Position">2</prop>
												<prop name="IsDefault">0</prop>
												<prop name="TargetType">dtNone</prop>
												<obj name="ChannelProp" class="ChannelProperty" version="1">
													<prop name="ChannelIdx">3</prop>
												</obj>
											</obj>
										</list>
									</obj>
								</list>
							</obj>
						</obj>
						<prop name="ChannelPropertyCount">4</prop>
						<prop name="ContainerPosition">2</prop>
						<prop name="HasSampleProperties">1</prop>
						<obj name="SampleProperties" class="PropertyList" version="1">
							<list name="emlist" count="14">
								<obj name="PropertyObject" class="SamplePrefColor" version="4">
									<prop name="PropertyTypeName">Color</prop>
									<prop name="Position">2</prop>
									<prop name="IsDefault">0</prop>
									<prop name="Color">$0030D700</prop>
								</obj>
								<obj name="PropertyObject" class="DominantChannelProp" version="4">
									<prop name="PropertyTypeName">Dominant Channel</prop>
									<prop name="Position">2</prop>
									<prop name="IsDefault">0</prop>
									<prop name="DominantChannel">0</prop>
								</obj>
								<obj name="PropertyObject" class="Genotype" version="4">
									<prop name="PropertyTypeName">EndPt Genotype</prop>
									<prop name="Position">2</prop>
									<prop name="IsDefault">1</prop>
									<prop name="ReadOnly">1</prop>
								</obj>
								<obj name="PropertyObject" class="GroupingSample" version="4">
									<prop name="PropertyTypeName">EndPt Sample Type</prop>
									<prop name="Position">2</prop>
									<prop name="IsDefault">0</prop>
									<prop name="GroupSampleType">mstUnknown</prop>
								</obj>
								<obj name="PropertyObject" class="SamplePrefLineStyle" version="4">
									<prop name="PropertyTypeName">Line Style</prop>
									<prop name="Position">2</prop>
									<prop name="IsDefault">0</prop>
									<prop name="LineStyle">psSolid</prop>
								</obj>
								<obj name="PropertyObject" class="GenSampleEditNotes" version="4">
									<prop name="PropertyTypeName">Notes</prop>
									<prop name="Position">2</prop>
									<prop name="IsDefault">1</prop>
								</obj>
								<obj name="PropertyObject" class="SamplePrefPointStyle" version="4">
									<prop name="PropertyTypeName">Point Style</prop>
									<prop name="Position">2</prop>
									<prop name="IsDefault">0</prop>
									<prop name="PointStyle">psNothing</prop>
								</obj>
								<obj name="PropertyObject" class="GenSampleEditPosition" version="4">
									<prop name="PropertyTypeName">Position</prop>
									<prop name="Position">2</prop>
									<prop name="IsDefault">1</prop>
								</obj>
								<obj name="PropertyObject" class="GenSampleEditReplicate" version="4">
									<prop name="PropertyTypeName">Replicate of</prop>
									<prop name="Position">2</prop>
									<prop name="IsDefault">1</prop>
									<prop name="ReplicateOf">-1</prop>
								</obj>
								<obj name="PropertyObject" class="HTCSampleID" version="4">
									<prop name="PropertyTypeName">Sample ID</prop>
									<prop name="Position">2</prop>
									<prop name="IsDefault">1</prop>
								</obj>
								<obj name="PropertyObject" class="GenSampleEditName" version="4">
									<prop name="PropertyTypeName">Sample Name</prop>
									<prop name="Position">2</prop>
									<prop name="IsDefault">1</prop>
									<prop name="name">Sample 3</prop>
								</obj>
								<obj name="PropertyObject" class="HTCSamplePrepNotes" version="4">
									<prop name="PropertyTypeName">Sample Prep Notes</prop>
									<prop name="Position">2</prop>
									<prop name="IsDefault">1</prop>
								</obj>
								<obj name="PropertyObject" class="GenSampleEditSubset" version="4">
									<prop name="PropertyTypeName">Subsets</prop>
									<prop name="Position">2</prop>
									<prop name="IsDefault">1</prop>
								</obj>
								<obj name="PropertyObject" class="SamplePrefWidth" version="5">
									<prop name="PropertyTypeName">Width</prop>
									<prop name="Position">2</prop>
									<prop name="IsDefault">1</prop>
									<prop name="Width">1</prop>
								</obj>
							</list>
						</obj>
					</obj>
					<obj name="item" class="SamplePropInfo" version="1">
						<obj name="ChannelProperties" class="ChanPropList" version="2">
							<obj name="ChannelProperties" class="EMList" version="1">
								<list name="emlist" count="4">
									<obj name="item" class="PropertyList" version="1">
										<list name="emlist" count="12">
											<obj name="PropertyObject" class="RQSampleTargetProperty" version="4">
												<prop name="PropertyTypeName">Combined Sample and Target Type</prop>
												<prop name="Position">3</prop>
												<prop name="IsDefault">0</prop>
												<obj name="ChannelProp" class="ChannelProperty" version="1">
													<prop name="ChannelIdx">0</prop>
												</obj>
											</obj>
											<obj name="PropertyObject" class="QuantConcProperty" version="4">
												<prop name="PropertyTypeName">Concentration</prop>
												<prop name="Position">3</prop>
												<prop name="IsDefault">1</prop>
												<prop name="Concentration">0</prop>
												<obj name="ChannelProp" class="ChannelProperty" version="1">
													<prop name="ChannelIdx">0</prop>
												</obj>
												<prop name="ReadOnly">1</prop>
											</obj>
											<obj name="PropertyObject" class="QuantCpHighProp" version="4">
												<prop name="PropertyTypeName">Cp High</prop>
												<prop name="Position">3</prop>
												<prop name="IsDefault">1</prop>
												<prop name="CpRangeHigh">0</prop>
												<obj name="ChannelProp" class="ChannelProperty" version="1">
													<prop name="ChannelIdx">0</prop>
												</obj>
												<prop name="ReadOnly">1</prop>
											</obj>
											<obj name="PropertyObject" class="QuantCpLowProp" version="4">
												<prop name="PropertyTypeName">Cp Low</prop>
												<prop name="Position">3</prop>
												<prop name="IsDefault">1</prop>
												<prop name="CpRangeLow">0</prop>
												<obj name="ChannelProp" class="ChannelProperty" version="1">
													<prop name="ChannelIdx">0</prop>
												</obj>
												<prop name="ReadOnly">1</prop>
											</obj>
											<obj name="PropertyObject" class="RQEffProp" version="4">
												<prop name="PropertyTypeName">Efficiency</prop>
												<prop name="Position">3</prop>
												<prop name="IsDefault">1</prop>
												<prop name="Efficiency">2</prop>
												<obj name="ChannelProp" class="ChannelProperty" version="1">
													<prop name="ChannelIdx">0</prop>
												</obj>
											</obj>
											<obj name="PropertyObject" class="ChannelGenotype" version="4">
												<prop name="PropertyTypeName">Melt Geno Genotype</prop>
												<prop name="Position">3</prop>
												<prop name="IsDefault">1</prop>
												<prop name="ReadOnly">1</prop>
												<obj name="ChannelProp" class="ChannelProperty" version="1">
													<prop name="ChannelIdx">0</prop>
												</obj>
											</obj>
											<obj name="PropertyObject" class="GroupChannelTypeProp" version="4">
												<prop name="PropertyTypeName">Melt Geno Sample Type</prop>
												<prop name="Position">3</prop>
												<prop name="IsDefault">0</prop>
												<prop name="GroupSampleType">mstUnknown</prop>
												<obj name="ChannelProp" class="ChannelProperty" version="1">
													<prop name="ChannelIdx">0</prop>
												</obj>
											</obj>
											<obj name="PropertyObject" class="QuantSampleTypeProperty" version="4">
												<prop name="PropertyTypeName">Quantification Sample Type</prop>
												<prop name="Position">3</prop>
												<prop name="IsDefault">0</prop>
												<prop name="SampleType">qsUnknown</prop>
												<obj name="ChannelProp" class="ChannelProperty" version="1">
													<prop name="ChannelIdx">0</prop>
												</obj>
											</obj>
											<obj name="PropertyObject" class="ChannelGenotype" version="4">
												<prop name="PropertyTypeName">Scanning Genotype</prop>
												<prop name="Position">3</prop>
												<prop name="IsDefault">1</prop>
												<prop name="ReadOnly">1</prop>
												<obj name="ChannelProp" class="ChannelProperty" version="1">
													<prop name="ChannelIdx">0</prop>
												</obj>
											</obj>
											<obj name="PropertyObject" class="GroupChannelTypeProp" version="4">
												<prop name="PropertyTypeName">Scanning Sample Type</prop>
												<prop name="Position">3</prop>
												<prop name="IsDefault">0</prop>
												<prop name="GroupSampleType">mstUnknown</prop>
												<obj name="ChannelProp" class="ChannelProperty" version="1">
													<prop name="ChannelIdx">0</prop>
												</obj>
											</obj>
											<obj name="PropertyObject" class="TargetName" version="4">
												<prop name="PropertyTypeName">Target Name</prop>
												<prop name="Position">3</prop>
												<prop name="IsDefault">1</prop>
												<obj name="ChannelProp" class="ChannelProperty" version="1">
													<prop name="ChannelIdx">0</prop>
												</obj>
											</obj>
											<obj name="PropertyObject" class="RQTargetProperty" version="4">
												<prop name="PropertyTypeName">Target Type</prop>
												<prop name="Position">3</prop>
												<prop name="IsDefault">0</prop>
												<prop name="TargetType">dtNone</prop>
												<obj name="ChannelProp" class="ChannelProperty" version="1">
													<prop name="ChannelIdx">0</prop>
												</obj>
											</obj>
										</list>
									</obj>
									<obj name="item" class="PropertyList" version="1">
										<list name="emlist" count="12">
											<obj name="PropertyObject" class="RQSampleTargetProperty" version="4">
												<prop name="PropertyTypeName">Combined Sample and Target Type</prop>
												<prop name="Position">3</prop>
												<prop name="IsDefault">0</prop>
												<obj name="ChannelProp" class="ChannelProperty" version="1">
													<prop name="ChannelIdx">1</prop>
												</obj>
											</obj>
											<obj name="PropertyObject" class="QuantConcProperty" version="4">
												<prop name="PropertyTypeName">Concentration</prop>
												<prop name="Position">3</prop>
												<prop name="IsDefault">1</prop>
												<prop name="Concentration">0</prop>
												<obj name="ChannelProp" class="ChannelProperty" version="1">
													<prop name="ChannelIdx">1</prop>
												</obj>
												<prop name="ReadOnly">1</prop>
											</obj>
											<obj name="PropertyObject" class="QuantCpHighProp" version="4">
												<prop name="PropertyTypeName">Cp High</prop>
												<prop name="Position">3</prop>
												<prop name="IsDefault">1</prop>
												<prop name="CpRangeHigh">0</prop>
												<obj name="ChannelProp" class="ChannelProperty" version="1">
													<prop name="ChannelIdx">1</prop>
												</obj>
												<prop name="ReadOnly">1</prop>
											</obj>
											<obj name="PropertyObject" class="QuantCpLowProp" version="4">
												<prop name="PropertyTypeName">Cp Low</prop>
												<prop name="Position">3</prop>
												<prop name="IsDefault">1</prop>
												<prop name="CpRangeLow">0</prop>
												<obj name="ChannelProp" class="ChannelProperty" version="1">
													<prop name="ChannelIdx">1</prop>
												</obj>
												<prop name="ReadOnly">1</prop>
											</obj>
											<obj name="PropertyObject" class="RQEffProp" version="4">
												<prop name="PropertyTypeName">Efficiency</prop>
												<prop name="Position">3</prop>
												<prop name="IsDefault">1</prop>
												<prop name="Efficiency">2</prop>
												<obj name="ChannelProp" class="ChannelProperty" version="1">
													<prop name="ChannelIdx">1</prop>
												</obj>
											</obj>
											<obj name="PropertyObject" class="ChannelGenotype" version="4">
												<prop name="PropertyTypeName">Melt Geno Genotype</prop>
												<prop name="Position">3</prop>
												<prop name="IsDefault">1</prop>
												<prop name="ReadOnly">1</prop>
												<obj name="ChannelProp" class="ChannelProperty" version="1">
													<prop name="ChannelIdx">1</prop>
												</obj>
											</obj>
											<obj name="PropertyObject" class="GroupChannelTypeProp" version="4">
												<prop name="PropertyTypeName">Melt Geno Sample Type</prop>
												<prop name="Position">3</prop>
												<prop name="IsDefault">0</prop>
												<prop name="GroupSampleType">mstUnknown</prop>
												<obj name="ChannelProp" class="ChannelProperty" version="1">
													<prop name="ChannelIdx">1</prop>
												</obj>
											</obj>
											<obj name="PropertyObject" class="QuantSampleTypeProperty" version="4">
												<prop name="PropertyTypeName">Quantification Sample Type</prop>
												<prop name="Position">3</prop>
												<prop name="IsDefault">0</prop>
												<prop name="SampleType">qsUnknown</prop>
												<obj name="ChannelProp" class="ChannelProperty" version="1">
													<prop name="ChannelIdx">1</prop>
												</obj>
											</obj>
											<obj name="PropertyObject" class="ChannelGenotype" version="4">
												<prop name="PropertyTypeName">Scanning Genotype</prop>
												<prop name="Position">3</prop>
												<prop name="IsDefault">1</prop>
												<prop name="ReadOnly">1</prop>
												<obj name="ChannelProp" class="ChannelProperty" version="1">
													<prop name="ChannelIdx">1</prop>
												</obj>
											</obj>
											<obj name="PropertyObject" class="GroupChannelTypeProp" version="4">
												<prop name="PropertyTypeName">Scanning Sample Type</prop>
												<prop name="Position">3</prop>
												<prop name="IsDefault">0</prop>
												<prop name="GroupSampleType">mstUnknown</prop>
												<obj name="ChannelProp" class="ChannelProperty" version="1">
													<prop name="ChannelIdx">1</prop>
												</obj>
											</obj>
											<obj name="PropertyObject" class="TargetName" version="4">
												<prop name="PropertyTypeName">Target Name</prop>
												<prop name="Position">3</prop>
												<prop name="IsDefault">1</prop>
												<obj name="ChannelProp" class="ChannelProperty" version="1">
													<prop name="ChannelIdx">1</prop>
												</obj>
											</obj>
											<obj name="PropertyObject" class="RQTargetProperty" version="4">
												<prop name="PropertyTypeName">Target Type</prop>
												<prop name="Position">3</prop>
												<prop name="IsDefault">0</prop>
												<prop name="TargetType">dtNone</prop>
												<obj name="ChannelProp" class="ChannelProperty" version="1">
													<prop name="ChannelIdx">1</prop>
												</obj>
											</obj>
										</list>
									</obj>
									<obj name="item" class="PropertyList" version="1">
										<list name="emlist" count="12">
											<obj name="PropertyObject" class="RQSampleTargetProperty" version="4">
												<prop name="PropertyTypeName">Combined Sample and Target Type</prop>
												<prop name="Position">3</prop>
												<prop name="IsDefault">0</prop>
												<obj name="ChannelProp" class="ChannelProperty" version="1">
													<prop name="ChannelIdx">2</prop>
												</obj>
											</obj>
											<obj name="PropertyObject" class="QuantConcProperty" version="4">
												<prop name="PropertyTypeName">Concentration</prop>
												<prop name="Position">3</prop>
												<prop name="IsDefault">1</prop>
												<prop name="Concentration">0</prop>
												<obj name="ChannelProp" class="ChannelProperty" version="1">
													<prop name="ChannelIdx">2</prop>
												</obj>
												<prop name="ReadOnly">1</prop>
											</obj>
											<obj name="PropertyObject" class="QuantCpHighProp" version="4">
												<prop name="PropertyTypeName">Cp High</prop>
												<prop name="Position">3</prop>
												<prop name="IsDefault">1</prop>
												<prop name="CpRangeHigh">0</prop>
												<obj name="ChannelProp" class="ChannelProperty" version="1">
													<prop name="ChannelIdx">2</prop>
												</obj>
												<prop name="ReadOnly">1</prop>
											</obj>
											<obj name="PropertyObject" class="QuantCpLowProp" version="4">
												<prop name="PropertyTypeName">Cp Low</prop>
												<prop name="Position">3</prop>
												<prop name="IsDefault">1</prop>
												<prop name="CpRangeLow">0</prop>
												<obj name="ChannelProp" class="ChannelProperty" version="1">
													<prop name="ChannelIdx">2</prop>
												</obj>
												<prop name="ReadOnly">1</prop>
											</obj>
											<obj name="PropertyObject" class="RQEffProp" version="4">
												<prop name="PropertyTypeName">Efficiency</prop>
												<prop name="Position">3</prop>
												<prop name="IsDefault">1</prop>
												<prop name="Efficiency">2</prop>
												<obj name="ChannelProp" class="ChannelProperty" version="1">
													<prop name="ChannelIdx">2</prop>
												</obj>
											</obj>
											<obj name="PropertyObject" class="ChannelGenotype" version="4">
												<prop name="PropertyTypeName">Melt Geno Genotype</prop>
												<prop name="Position">3</prop>
												<prop name="IsDefault">1</prop>
												<prop name="ReadOnly">1</prop>
												<obj name="ChannelProp" class="ChannelProperty" version="1">
													<prop name="ChannelIdx">2</prop>
												</obj>
											</obj>
											<obj name="PropertyObject" class="GroupChannelTypeProp" version="4">
												<prop name="PropertyTypeName">Melt Geno Sample Type</prop>
												<prop name="Position">3</prop>
												<prop name="IsDefault">0</prop>
												<prop name="GroupSampleType">mstUnknown</prop>
												<obj name="ChannelProp" class="ChannelProperty" version="1">
													<prop name="ChannelIdx">2</prop>
												</obj>
											</obj>
											<obj name="PropertyObject" class="QuantSampleTypeProperty" version="4">
												<prop name="PropertyTypeName">Quantification Sample Type</prop>
												<prop name="Position">3</prop>
												<prop name="IsDefault">0</prop>
												<prop name="SampleType">qsUnknown</prop>
												<obj name="ChannelProp" class="ChannelProperty" version="1">
													<prop name="ChannelIdx">2</prop>
												</obj>
											</obj>
											<obj name="PropertyObject" class="ChannelGenotype" version="4">
												<prop name="PropertyTypeName">Scanning Genotype</prop>
												<prop name="Position">3</prop>
												<prop name="IsDefault">1</prop>
												<prop name="ReadOnly">1</prop>
												<obj name="ChannelProp" class="ChannelProperty" version="1">
													<prop name="ChannelIdx">2</prop>
												</obj>
											</obj>
											<obj name="PropertyObject" class="GroupChannelTypeProp" version="4">
												<prop name="PropertyTypeName">Scanning Sample Type</prop>
												<prop name="Position">3</prop>
												<prop name="IsDefault">0</prop>
												<prop name="GroupSampleType">mstUnknown</prop>
												<obj name="ChannelProp" class="ChannelProperty" version="1">
													<prop name="ChannelIdx">2</prop>
												</obj>
											</obj>
											<obj name="PropertyObject" class="TargetName" version="4">
												<prop name="PropertyTypeName">Target Name</prop>
												<prop name="Position">3</prop>
												<prop name="IsDefault">1</prop>
												<obj name="ChannelProp" class="ChannelProperty" version="1">
													<prop name="ChannelIdx">2</prop>
												</obj>
											</obj>
											<obj name="PropertyObject" class="RQTargetProperty" version="4">
												<prop name="PropertyTypeName">Target Type</prop>
												<prop name="Position">3</prop>
												<prop name="IsDefault">0</prop>
												<prop name="TargetType">dtNone</prop>
												<obj name="ChannelProp" class="ChannelProperty" version="1">
													<prop name="ChannelIdx">2</prop>
												</obj>
											</obj>
										</list>
									</obj>
									<obj name="item" class="PropertyList" version="1">
										<list name="emlist" count="12">
											<obj name="PropertyObject" class="RQSampleTargetProperty" version="4">
												<prop name="PropertyTypeName">Combined Sample and Target Type</prop>
												<prop name="Position">3</prop>
												<prop name="IsDefault">0</prop>
												<obj name="ChannelProp" class="ChannelProperty" version="1">
													<prop name="ChannelIdx">3</prop>
												</obj>
											</obj>
											<obj name="PropertyObject" class="QuantConcProperty" version="4">
												<prop name="PropertyTypeName">Concentration</prop>
												<prop name="Position">3</prop>
												<prop name="IsDefault">1</prop>
												<prop name="Concentration">0</prop>
												<obj name="ChannelProp" class="ChannelProperty" version="1">
													<prop name="ChannelIdx">3</prop>
												</obj>
												<prop name="ReadOnly">1</prop>
											</obj>
											<obj name="PropertyObject" class="QuantCpHighProp" version="4">
												<prop name="PropertyTypeName">Cp High</prop>
												<prop name="Position">3</prop>
												<prop name="IsDefault">1</prop>
												<prop name="CpRangeHigh">0</prop>
												<obj name="ChannelProp" class="ChannelProperty" version="1">
													<prop name="ChannelIdx">3</prop>
												</obj>
												<prop name="ReadOnly">1</prop>
											</obj>
											<obj name="PropertyObject" class="QuantCpLowProp" version="4">
												<prop name="PropertyTypeName">Cp Low</prop>
												<prop name="Position">3</prop>
												<prop name="IsDefault">1</prop>
												<prop name="CpRangeLow">0</prop>
												<obj name="ChannelProp" class="ChannelProperty" version="1">
													<prop name="ChannelIdx">3</prop>
												</obj>
												<prop name="ReadOnly">1</prop>
											</obj>
											<obj name="PropertyObject" class="RQEffProp" version="4">
												<prop name="PropertyTypeName">Efficiency</prop>
												<prop name="Position">3</prop>
												<prop name="IsDefault">1</prop>
												<prop name="Efficiency">2</prop>
												<obj name="ChannelProp" class="ChannelProperty" version="1">
													<prop name="ChannelIdx">3</prop>
												</obj>
											</obj>
											<obj name="PropertyObject" class="ChannelGenotype" version="4">
												<prop name="PropertyTypeName">Melt Geno Genotype</prop>
												<prop name="Position">3</prop>
												<prop name="IsDefault">1</prop>
												<prop name="ReadOnly">1</prop>
												<obj name="ChannelProp" class="ChannelProperty" version="1">
													<prop name="ChannelIdx">3</prop>
												</obj>
											</obj>
											<obj name="PropertyObject" class="GroupChannelTypeProp" version="4">
												<prop name="PropertyTypeName">Melt Geno Sample Type</prop>
												<prop name="Position">3</prop>
												<prop name="IsDefault">0</prop>
												<prop name="GroupSampleType">mstUnknown</prop>
												<obj name="ChannelProp" class="ChannelProperty" version="1">
													<prop name="ChannelIdx">3</prop>
												</obj>
											</obj>
											<obj name="PropertyObject" class="QuantSampleTypeProperty" version="4">
												<prop name="PropertyTypeName">Quantification Sample Type</prop>
												<prop name="Position">3</prop>
												<prop name="IsDefault">0</prop>
												<prop name="SampleType">qsUnknown</prop>
												<obj name="ChannelProp" class="ChannelProperty" version="1">
													<prop name="ChannelIdx">3</prop>
												</obj>
											</obj>
											<obj name="PropertyObject" class="ChannelGenotype" version="4">
												<prop name="PropertyTypeName">Scanning Genotype</prop>
												<prop name="Position">3</prop>
												<prop name="IsDefault">1</prop>
												<prop name="ReadOnly">1</prop>
												<obj name="ChannelProp" class="ChannelProperty" version="1">
													<prop name="ChannelIdx">3</prop>
												</obj>
											</obj>
											<obj name="PropertyObject" class="GroupChannelTypeProp" version="4">
												<prop name="PropertyTypeName">Scanning Sample Type</prop>
												<prop name="Position">3</prop>
												<prop name="IsDefault">0</prop>
												<prop name="GroupSampleType">mstUnknown</prop>
												<obj name="ChannelProp" class="ChannelProperty" version="1">
													<prop name="ChannelIdx">3</prop>
												</obj>
											</obj>
											<obj name="PropertyObject" class="TargetName" version="4">
												<prop name="PropertyTypeName">Target Name</prop>
												<prop name="Position">3</prop>
												<prop name="IsDefault">1</prop>
												<obj name="ChannelProp" class="ChannelProperty" version="1">
													<prop name="ChannelIdx">3</prop>
												</obj>
											</obj>
											<obj name="PropertyObject" class="RQTargetProperty" version="4">
												<prop name="PropertyTypeName">Target Type</prop>
												<prop name="Position">3</prop>
												<prop name="IsDefault">0</prop>
												<prop name="TargetType">dtNone</prop>
												<obj name="ChannelProp" class="ChannelProperty" version="1">
													<prop name="ChannelIdx">3</prop>
												</obj>
											</obj>
										</list>
									</obj>
								</list>
							</obj>
						</obj>
						<prop name="ChannelPropertyCount">4</prop>
						<prop name="ContainerPosition">3</prop>
						<prop name="HasSampleProperties">1</prop>
						<obj name="SampleProperties" class="PropertyList" version="1">
							<list name="emlist" count="14">
								<obj name="PropertyObject" class="SamplePrefColor" version="4">
									<prop name="PropertyTypeName">Color</prop>
									<prop name="Position">3</prop>
									<prop name="IsDefault">0</prop>
									<prop name="Color">clFuchsia</prop>
								</obj>
								<obj name="PropertyObject" class="DominantChannelProp" version="4">
									<prop name="PropertyTypeName">Dominant Channel</prop>
									<prop name="Position">3</prop>
									<prop name="IsDefault">0</prop>
									<prop name="DominantChannel">0</prop>
								</obj>
								<obj name="PropertyObject" class="Genotype" version="4">
									<prop name="PropertyTypeName">EndPt Genotype</prop>
									<prop name="Position">3</prop>
									<prop name="IsDefault">1</prop>
									<prop name="ReadOnly">1</prop>
								</obj>
								<obj name="PropertyObject" class="GroupingSample" version="4">
									<prop name="PropertyTypeName">EndPt Sample Type</prop>
									<prop name="Position">3</prop>
									<prop name="IsDefault">0</prop>
									<prop name="GroupSampleType">mstUnknown</prop>
								</obj>
								<obj name="PropertyObject" class="SamplePrefLineStyle" version="4">
									<prop name="PropertyTypeName">Line Style</prop>
									<prop name="Position">3</prop>
									<prop name="IsDefault">0</prop>
									<prop name="LineStyle">psSolid</prop>
								</obj>
								<obj name="PropertyObject" class="GenSampleEditNotes" version="4">
									<prop name="PropertyTypeName">Notes</prop>
									<prop name="Position">3</prop>
									<prop name="IsDefault">1</prop>
								</obj>
								<obj name="PropertyObject" class="SamplePrefPointStyle" version="4">
									<prop name="PropertyTypeName">Point Style</prop>
									<prop name="Position">3</prop>
									<prop name="IsDefault">0</prop>
									<prop name="PointStyle">psNothing</prop>
								</obj>
								<obj name="PropertyObject" class="GenSampleEditPosition" version="4">
									<prop name="PropertyTypeName">Position</prop>
									<prop name="Position">3</prop>
									<prop name="IsDefault">1</prop>
								</obj>
								<obj name="PropertyObject" class="GenSampleEditReplicate" version="4">
									<prop name="PropertyTypeName">Replicate of</prop>
									<prop name="Position">3</prop>
									<prop name="IsDefault">1</prop>
									<prop name="ReplicateOf">-1</prop>
								</obj>
								<obj name="PropertyObject" class="HTCSampleID" version="4">
									<prop name="PropertyTypeName">Sample ID</prop>
									<prop name="Position">3</prop>
									<prop name="IsDefault">1</prop>
								</obj>
								<obj name="PropertyObject" class="GenSampleEditName" version="4">
									<prop name="PropertyTypeName">Sample Name</prop>
									<prop name="Position">3</prop>
									<prop name="IsDefault">1</prop>
									<prop name="name">Sample 4</prop>
								</obj>
								<obj name="PropertyObject" class="HTCSamplePrepNotes" version="4">
									<prop name="PropertyTypeName">Sample Prep Notes</prop>
									<prop name="Position">3</prop>
									<prop name="IsDefault">1</prop>
								</obj>
								<obj name="PropertyObject" class="GenSampleEditSubset" version="4">
									<prop name="PropertyTypeName">Subsets</prop>
									<prop name="Position">3</prop>
									<prop name="IsDefault">1</prop>
								</obj>
								<obj name="PropertyObject" class="SamplePrefWidth" version="5">
									<prop name="PropertyTypeName">Width</prop>
									<prop name="Position">3</prop>
									<prop name="IsDefault">1</prop>
									<prop name="Width">1</prop>
								</obj>
							</list>
						</obj>
					</obj>
					<obj name="item" class="SamplePropInfo" version="1">
						<obj name="ChannelProperties" class="ChanPropList" version="2">
							<obj name="ChannelProperties" class="EMList" version="1">
								<list name="emlist" count="4">
									<obj name="item" class="PropertyList" version="1">
										<list name="emlist" count="12">
											<obj name="PropertyObject" class="RQSampleTargetProperty" version="4">
												<prop name="PropertyTypeName">Combined Sample and Target Type</prop>
												<prop name="Position">4</prop>
												<prop name="IsDefault">0</prop>
												<obj name="ChannelProp" class="ChannelProperty" version="1">
													<prop name="ChannelIdx">0</prop>
												</obj>
											</obj>
											<obj name="PropertyObject" class="QuantConcProperty" version="4">
												<prop name="PropertyTypeName">Concentration</prop>
												<prop name="Position">4</prop>
												<prop name="IsDefault">1</prop>
												<prop name="Concentration">0</prop>
												<obj name="ChannelProp" class="ChannelProperty" version="1">
													<prop name="ChannelIdx">0</prop>
												</obj>
												<prop name="ReadOnly">1</prop>
											</obj>
											<obj name="PropertyObject" class="QuantCpHighProp" version="4">
												<prop name="PropertyTypeName">Cp High</prop>
												<prop name="Position">4</prop>
												<prop name="IsDefault">1</prop>
												<prop name="CpRangeHigh">0</prop>
												<obj name="ChannelProp" class="ChannelProperty" version="1">
													<prop name="ChannelIdx">0</prop>
												</obj>
												<prop name="ReadOnly">1</prop>
											</obj>
											<obj name="PropertyObject" class="QuantCpLowProp" version="4">
												<prop name="PropertyTypeName">Cp Low</prop>
												<prop name="Position">4</prop>
												<prop name="IsDefault">1</prop>
												<prop name="CpRangeLow">0</prop>
												<obj name="ChannelProp" class="ChannelProperty" version="1">
													<prop name="ChannelIdx">0</prop>
												</obj>
												<prop name="ReadOnly">1</prop>
											</obj>
											<obj name="PropertyObject" class="RQEffProp" version="4">
												<prop name="PropertyTypeName">Efficiency</prop>
												<prop name="Position">4</prop>
												<prop name="IsDefault">1</prop>
												<prop name="Efficiency">2</prop>
												<obj name="ChannelProp" class="ChannelProperty" version="1">
													<prop name="ChannelIdx">0</prop>
												</obj>
											</obj>
											<obj name="PropertyObject" class="ChannelGenotype" version="4">
												<prop name="PropertyTypeName">Melt Geno Genotype</prop>
												<prop name="Position">4</prop>
												<prop name="IsDefault">1</prop>
												<prop name="ReadOnly">1</prop>
												<obj name="ChannelProp" class="ChannelProperty" version="1">
													<prop name="ChannelIdx">0</prop>
												</obj>
											</obj>
											<obj name="PropertyObject" class="GroupChannelTypeProp" version="4">
												<prop name="PropertyTypeName">Melt Geno Sample Type</prop>
												<prop name="Position">4</prop>
												<prop name="IsDefault">0</prop>
												<prop name="GroupSampleType">mstUnknown</prop>
												<obj name="ChannelProp" class="ChannelProperty" version="1">
													<prop name="ChannelIdx">0</prop>
												</obj>
											</obj>
											<obj name="PropertyObject" class="QuantSampleTypeProperty" version="4">
												<prop name="PropertyTypeName">Quantification Sample Type</prop>
												<prop name="Position">4</prop>
												<prop name="IsDefault">0</prop>
												<prop name="SampleType">qsUnknown</prop>
												<obj name="ChannelProp" class="ChannelProperty" version="1">
													<prop name="ChannelIdx">0</prop>
												</obj>
											</obj>
											<obj name="PropertyObject" class="ChannelGenotype" version="4">
												<prop name="PropertyTypeName">Scanning Genotype</prop>
												<prop name="Position">4</prop>
												<prop name="IsDefault">1</prop>
												<prop name="ReadOnly">1</prop>
												<obj name="ChannelProp" class="ChannelProperty" version="1">
													<prop name="ChannelIdx">0</prop>
												</obj>
											</obj>
											<obj name="PropertyObject" class="GroupChannelTypeProp" version="4">
												<prop name="PropertyTypeName">Scanning Sample Type</prop>
												<prop name="Position">4</prop>
												<prop name="IsDefault">0</prop>
												<prop name="GroupSampleType">mstUnknown</prop>
												<obj name="ChannelProp" class="ChannelProperty" version="1">
													<prop name="ChannelIdx">0</prop>
												</obj>
											</obj>
											<obj name="PropertyObject" class="TargetName" version="4">
												<prop name="PropertyTypeName">Target Name</prop>
												<prop name="Position">4</prop>
												<prop name="IsDefault">1</prop>
												<obj name="ChannelProp" class="ChannelProperty" version="1">
													<prop name="ChannelIdx">0</prop>
												</obj>
											</obj>
											<obj name="PropertyObject" class="RQTargetProperty" version="4">
												<prop name="PropertyTypeName">Target Type</prop>
												<prop name="Position">4</prop>
												<prop name="IsDefault">0</prop>
												<prop name="TargetType">dtNone</prop>
												<obj name="ChannelProp" class="ChannelProperty" version="1">
													<prop name="ChannelIdx">0</prop>
												</obj>
											</obj>
										</list>
									</obj>
									<obj name="item" class="PropertyList" version="1">
										<list name="emlist" count="12">
											<obj name="PropertyObject" class="RQSampleTargetProperty" version="4">
												<prop name="PropertyTypeName">Combined Sample and Target Type</prop>
												<prop name="Position">4</prop>
												<prop name="IsDefault">0</prop>
												<obj name="ChannelProp" class="ChannelProperty" version="1">
													<prop name="ChannelIdx">1</prop>
												</obj>
											</obj>
											<obj name="PropertyObject" class="QuantConcProperty" version="4">
												<prop name="PropertyTypeName">Concentration</prop>
												<prop name="Position">4</prop>
												<prop name="IsDefault">1</prop>
												<prop name="Concentration">0</prop>
												<obj name="ChannelProp" class="ChannelProperty" version="1">
													<prop name="ChannelIdx">1</prop>
												</obj>
												<prop name="ReadOnly">1</prop>
											</obj>
											<obj name="PropertyObject" class="QuantCpHighProp" version="4">
												<prop name="PropertyTypeName">Cp High</prop>
												<prop name="Position">4</prop>
												<prop name="IsDefault">1</prop>
												<prop name="CpRangeHigh">0</prop>
												<obj name="ChannelProp" class="ChannelProperty" version="1">
													<prop name="ChannelIdx">1</prop>
												</obj>
												<prop name="ReadOnly">1</prop>
											</obj>
											<obj name="PropertyObject" class="QuantCpLowProp" version="4">
												<prop name="PropertyTypeName">Cp Low</prop>
												<prop name="Position">4</prop>
												<prop name="IsDefault">1</prop>
												<prop name="CpRangeLow">0</prop>
												<obj name="ChannelProp" class="ChannelProperty" version="1">
													<prop name="ChannelIdx">1</prop>
												</obj>
												<prop name="ReadOnly">1</prop>
											</obj>
											<obj name="PropertyObject" class="RQEffProp" version="4">
												<prop name="PropertyTypeName">Efficiency</prop>
												<prop name="Position">4</prop>
												<prop name="IsDefault">1</prop>
												<prop name="Efficiency">2</prop>
												<obj name="ChannelProp" class="ChannelProperty" version="1">
													<prop name="ChannelIdx">1</prop>
												</obj>
											</obj>
											<obj name="PropertyObject" class="ChannelGenotype" version="4">
												<prop name="PropertyTypeName">Melt Geno Genotype</prop>
												<prop name="Position">4</prop>
												<prop name="IsDefault">1</prop>
												<prop name="ReadOnly">1</prop>
												<obj name="ChannelProp" class="ChannelProperty" version="1">
													<prop name="ChannelIdx">1</prop>
												</obj>
											</obj>
											<obj name="PropertyObject" class="GroupChannelTypeProp" version="4">
												<prop name="PropertyTypeName">Melt Geno Sample Type</prop>
												<prop name="Position">4</prop>
												<prop name="IsDefault">0</prop>
												<prop name="GroupSampleType">mstUnknown</prop>
												<obj name="ChannelProp" class="ChannelProperty" version="1">
													<prop name="ChannelIdx">1</prop>
												</obj>
											</obj>
											<obj name="PropertyObject" class="QuantSampleTypeProperty" version="4">
												<prop name="PropertyTypeName">Quantification Sample Type</prop>
												<prop name="Position">4</prop>
												<prop name="IsDefault">0</prop>
												<prop name="SampleType">qsUnknown</prop>
												<obj name="ChannelProp" class="ChannelProperty" version="1">
													<prop name="ChannelIdx">1</prop>
												</obj>
											</obj>
											<obj name="PropertyObject" class="ChannelGenotype" version="4">
												<prop name="PropertyTypeName">Scanning Genotype</prop>
												<prop name="Position">4</prop>
												<prop name="IsDefault">1</prop>
												<prop name="ReadOnly">1</prop>
												<obj name="ChannelProp" class="ChannelProperty" version="1">
													<prop name="ChannelIdx">1</prop>
												</obj>
											</obj>
											<obj name="PropertyObject" class="GroupChannelTypeProp" version="4">
												<prop name="PropertyTypeName">Scanning Sample Type</prop>
												<prop name="Position">4</prop>
												<prop name="IsDefault">0</prop>
												<prop name="GroupSampleType">mstUnknown</prop>
												<obj name="ChannelProp" class="ChannelProperty" version="1">
													<prop name="ChannelIdx">1</prop>
												</obj>
											</obj>
											<obj name="PropertyObject" class="TargetName" version="4">
												<prop name="PropertyTypeName">Target Name</prop>
												<prop name="Position">4</prop>
												<prop name="IsDefault">1</prop>
												<obj name="ChannelProp" class="ChannelProperty" version="1">
													<prop name="ChannelIdx">1</prop>
												</obj>
											</obj>
											<obj name="PropertyObject" class="RQTargetProperty" version="4">
												<prop name="PropertyTypeName">Target Type</prop>
												<prop name="Position">4</prop>
												<prop name="IsDefault">0</prop>
												<prop name="TargetType">dtNone</prop>
												<obj name="ChannelProp" class="ChannelProperty" version="1">
													<prop name="ChannelIdx">1</prop>
												</obj>
											</obj>
										</list>
									</obj>
									<obj name="item" class="PropertyList" version="1">
										<list name="emlist" count="12">
											<obj name="PropertyObject" class="RQSampleTargetProperty" version="4">
												<prop name="PropertyTypeName">Combined Sample and Target Type</prop>
												<prop name="Position">4</prop>
												<prop name="IsDefault">0</prop>
												<obj name="ChannelProp" class="ChannelProperty" version="1">
													<prop name="ChannelIdx">2</prop>
												</obj>
											</obj>
											<obj name="PropertyObject" class="QuantConcProperty" version="4">
												<prop name="PropertyTypeName">Concentration</prop>
												<prop name="Position">4</prop>
												<prop name="IsDefault">1</prop>
												<prop name="Concentration">0</prop>
												<obj name="ChannelProp" class="ChannelProperty" version="1">
													<prop name="ChannelIdx">2</prop>
												</obj>
												<prop name="ReadOnly">1</prop>
											</obj>
											<obj name="PropertyObject" class="QuantCpHighProp" version="4">
												<prop name="PropertyTypeName">Cp High</prop>
												<prop name="Position">4</prop>
												<prop name="IsDefault">1</prop>
												<prop name="CpRangeHigh">0</prop>
												<obj name="ChannelProp" class="ChannelProperty" version="1">
													<prop name="ChannelIdx">2</prop>
												</obj>
												<prop name="ReadOnly">1</prop>
											</obj>
											<obj name="PropertyObject" class="QuantCpLowProp" version="4">
												<prop name="PropertyTypeName">Cp Low</prop>
												<prop name="Position">4</prop>
												<prop name="IsDefault">1</prop>
												<prop name="CpRangeLow">0</prop>
												<obj name="ChannelProp" class="ChannelProperty" version="1">
													<prop name="ChannelIdx">2</prop>
												</obj>
												<prop name="ReadOnly">1</prop>
											</obj>
											<obj name="PropertyObject" class="RQEffProp" version="4">
												<prop name="PropertyTypeName">Efficiency</prop>
												<prop name="Position">4</prop>
												<prop name="IsDefault">1</prop>
												<prop name="Efficiency">2</prop>
												<obj name="ChannelProp" class="ChannelProperty" version="1">
													<prop name="ChannelIdx">2</prop>
												</obj>
											</obj>
											<obj name="PropertyObject" class="ChannelGenotype" version="4">
												<prop name="PropertyTypeName">Melt Geno Genotype</prop>
												<prop name="Position">4</prop>
												<prop name="IsDefault">1</prop>
												<prop name="ReadOnly">1</prop>
												<obj name="ChannelProp" class="ChannelProperty" version="1">
													<prop name="ChannelIdx">2</prop>
												</obj>
											</obj>
											<obj name="PropertyObject" class="GroupChannelTypeProp" version="4">
												<prop name="PropertyTypeName">Melt Geno Sample Type</prop>
												<prop name="Position">4</prop>
												<prop name="IsDefault">0</prop>
												<prop name="GroupSampleType">mstUnknown</prop>
												<obj name="ChannelProp" class="ChannelProperty" version="1">
													<prop name="ChannelIdx">2</prop>
												</obj>
											</obj>
											<obj name="PropertyObject" class="QuantSampleTypeProperty" version="4">
												<prop name="PropertyTypeName">Quantification Sample Type</prop>
												<prop name="Position">4</prop>
												<prop name="IsDefault">0</prop>
												<prop name="SampleType">qsUnknown</prop>
												<obj name="ChannelProp" class="ChannelProperty" version="1">
													<prop name="ChannelIdx">2</prop>
												</obj>
											</obj>
											<obj name="PropertyObject" class="ChannelGenotype" version="4">
												<prop name="PropertyTypeName">Scanning Genotype</prop>
												<prop name="Position">4</prop>
												<prop name="IsDefault">1</prop>
												<prop name="ReadOnly">1</prop>
												<obj name="ChannelProp" class="ChannelProperty" version="1">
													<prop name="ChannelIdx">2</prop>
												</obj>
											</obj>
											<obj name="PropertyObject" class="GroupChannelTypeProp" version="4">
												<prop name="PropertyTypeName">Scanning Sample Type</prop>
												<prop name="Position">4</prop>
												<prop name="IsDefault">0</prop>
												<prop name="GroupSampleType">mstUnknown</prop>
												<obj name="ChannelProp" class="ChannelProperty" version="1">
													<prop name="ChannelIdx">2</prop>
												</obj>
											</obj>
											<obj name="PropertyObject" class="TargetName" version="4">
												<prop name="PropertyTypeName">Target Name</prop>
												<prop name="Position">4</prop>
												<prop name="IsDefault">1</prop>
												<obj name="ChannelProp" class="ChannelProperty" version="1">
													<prop name="ChannelIdx">2</prop>
												</obj>
											</obj>
											<obj name="PropertyObject" class="RQTargetProperty" version="4">
												<prop name="PropertyTypeName">Target Type</prop>
												<prop name="Position">4</prop>
												<prop name="IsDefault">0</prop>
												<prop name="TargetType">dtNone</prop>
												<obj name="ChannelProp" class="ChannelProperty" version="1">
													<prop name="ChannelIdx">2</prop>
												</obj>
											</obj>
										</list>
									</obj>
									<obj name="item" class="PropertyList" version="1">
										<list name="emlist" count="12">
											<obj name="PropertyObject" class="RQSampleTargetProperty" version="4">
												<prop name="PropertyTypeName">Combined Sample and Target Type</prop>
												<prop name="Position">4</prop>
												<prop name="IsDefault">0</prop>
												<obj name="ChannelProp" class="ChannelProperty" version="1">
													<prop name="ChannelIdx">3</prop>
												</obj>
											</obj>
											<obj name="PropertyObject" class="QuantConcProperty" version="4">
												<prop name="PropertyTypeName">Concentration</prop>
												<prop name="Position">4</prop>
												<prop name="IsDefault">1</prop>
												<prop name="Concentration">0</prop>
												<obj name="ChannelProp" class="ChannelProperty" version="1">
													<prop name="ChannelIdx">3</prop>
												</obj>
												<prop name="ReadOnly">1</prop>
											</obj>
											<obj name="PropertyObject" class="QuantCpHighProp" version="4">
												<prop name="PropertyTypeName">Cp High</prop>
												<prop name="Position">4</prop>
												<prop name="IsDefault">1</prop>
												<prop name="CpRangeHigh">0</prop>
												<obj name="ChannelProp" class="ChannelProperty" version="1">
													<prop name="ChannelIdx">3</prop>
												</obj>
												<prop name="ReadOnly">1</prop>
											</obj>
											<obj name="PropertyObject" class="QuantCpLowProp" version="4">
												<prop name="PropertyTypeName">Cp Low</prop>
												<prop name="Position">4</prop>
												<prop name="IsDefault">1</prop>
												<prop name="CpRangeLow">0</prop>
												<obj name="ChannelProp" class="ChannelProperty" version="1">
													<prop name="ChannelIdx">3</prop>
												</obj>
												<prop name="ReadOnly">1</prop>
											</obj>
											<obj name="PropertyObject" class="RQEffProp" version="4">
												<prop name="PropertyTypeName">Efficiency</prop>
												<prop name="Position">4</prop>
												<prop name="IsDefault">1</prop>
												<prop name="Efficiency">2</prop>
												<obj name="ChannelProp" class="ChannelProperty" version="1">
													<prop name="ChannelIdx">3</prop>
												</obj>
											</obj>
											<obj name="PropertyObject" class="ChannelGenotype" version="4">
												<prop name="PropertyTypeName">Melt Geno Genotype</prop>
												<prop name="Position">4</prop>
												<prop name="IsDefault">1</prop>
												<prop name="ReadOnly">1</prop>
												<obj name="ChannelProp" class="ChannelProperty" version="1">
													<prop name="ChannelIdx">3</prop>
												</obj>
											</obj>
											<obj name="PropertyObject" class="GroupChannelTypeProp" version="4">
												<prop name="PropertyTypeName">Melt Geno Sample Type</prop>
												<prop name="Position">4</prop>
												<prop name="IsDefault">0</prop>
												<prop name="GroupSampleType">mstUnknown</prop>
												<obj name="ChannelProp" class="ChannelProperty" version="1">
													<prop name="ChannelIdx">3</prop>
												</obj>
											</obj>
											<obj name="PropertyObject" class="QuantSampleTypeProperty" version="4">
												<prop name="PropertyTypeName">Quantification Sample Type</prop>
												<prop name="Position">4</prop>
												<prop name="IsDefault">0</prop>
												<prop name="SampleType">qsUnknown</prop>
												<obj name="ChannelProp" class="ChannelProperty" version="1">
													<prop name="ChannelIdx">3</prop>
												</obj>
											</obj>
											<obj name="PropertyObject" class="ChannelGenotype" version="4">
												<prop name="PropertyTypeName">Scanning Genotype</prop>
												<prop name="Position">4</prop>
												<prop name="IsDefault">1</prop>
												<prop name="ReadOnly">1</prop>
												<obj name="ChannelProp" class="ChannelProperty" version="1">
													<prop name="ChannelIdx">3</prop>
												</obj>
											</obj>
											<obj name="PropertyObject" class="GroupChannelTypeProp" version="4">
												<prop name="PropertyTypeName">Scanning Sample Type</prop>
												<prop name="Position">4</prop>
												<prop name="IsDefault">0</prop>
												<prop name="GroupSampleType">mstUnknown</prop>
												<obj name="ChannelProp" class="ChannelProperty" version="1">
													<prop name="ChannelIdx">3</prop>
												</obj>
											</obj>
											<obj name="PropertyObject" class="TargetName" version="4">
												<prop name="PropertyTypeName">Target Name</prop>
												<prop name="Position">4</prop>
												<prop name="IsDefault">1</prop>
												<obj name="ChannelProp" class="ChannelProperty" version="1">
													<prop name="ChannelIdx">3</prop>
												</obj>
											</obj>
											<obj name="PropertyObject" class="RQTargetProperty" version="4">
												<prop name="PropertyTypeName">Target Type</prop>
												<prop name="Position">4</prop>
												<prop name="IsDefault">0</prop>
												<prop name="TargetType">dtNone</prop>
												<obj name="ChannelProp" class="ChannelProperty" version="1">
													<prop name="ChannelIdx">3</prop>
												</obj>
											</obj>
										</list>
									</obj>
								</list>
							</obj>
						</obj>
						<prop name="ChannelPropertyCount">4</prop>
						<prop name="ContainerPosition">4</prop>
						<prop name="HasSampleProperties">1</prop>
						<obj name="SampleProperties" class="PropertyList" version="1">
							<list name="emlist" count="14">
								<obj name="PropertyObject" class="SamplePrefColor" version="4">
									<prop name="PropertyTypeName">Color</prop>
									<prop name="Position">4</prop>
									<prop name="IsDefault">0</prop>
									<prop name="Color">clGray</prop>
								</obj>
								<obj name="PropertyObject" class="DominantChannelProp" version="4">
									<prop name="PropertyTypeName">Dominant Channel</prop>
									<prop name="Position">4</prop>
									<prop name="IsDefault">0</prop>
									<prop name="DominantChannel">0</prop>
								</obj>
								<obj name="PropertyObject" class="Genotype" version="4">
									<prop name="PropertyTypeName">EndPt Genotype</prop>
									<prop name="Position">4</prop>
									<prop name="IsDefault">1</prop>
									<prop name="ReadOnly">1</prop>
								</obj>
								<obj name="PropertyObject" class="GroupingSample" version="4">
									<prop name="PropertyTypeName">EndPt Sample Type</prop>
									<prop name="Position">4</prop>
									<prop name="IsDefault">0</prop>
									<prop name="GroupSampleType">mstUnknown</prop>
								</obj>
								<obj name="PropertyObject" class="SamplePrefLineStyle" version="4">
									<prop name="PropertyTypeName">Line Style</prop>
									<prop name="Position">4</prop>
									<prop name="IsDefault">0</prop>
									<prop name="LineStyle">psSolid</prop>
								</obj>
								<obj name="PropertyObject" class="GenSampleEditNotes" version="4">
									<prop name="PropertyTypeName">Notes</prop>
									<prop name="Position">4</prop>
									<prop name="IsDefault">1</prop>
								</obj>
								<obj name="PropertyObject" class="SamplePrefPointStyle" version="4">
									<prop name="PropertyTypeName">Point Style</prop>
									<prop name="Position">4</prop>
									<prop name="IsDefault">0</prop>
									<prop name="PointStyle">psNothing</prop>
								</obj>
								<obj name="PropertyObject" class="GenSampleEditPosition" version="4">
									<prop name="PropertyTypeName">Position</prop>
									<prop name="Position">4</prop>
									<prop name="IsDefault">1</prop>
								</obj>
								<obj name="PropertyObject" class="GenSampleEditReplicate" version="4">
									<prop name="PropertyTypeName">Replicate of</prop>
									<prop name="Position">4</prop>
									<prop name="IsDefault">1</prop>
									<prop name="ReplicateOf">-1</prop>
								</obj>
								<obj name="PropertyObject" class="HTCSampleID" version="4">
									<prop name="PropertyTypeName">Sample ID</prop>
									<prop name="Position">4</prop>
									<prop name="IsDefault">1</prop>
								</obj>
								<obj name="PropertyObject" class="GenSampleEditName" version="4">
									<prop name="PropertyTypeName">Sample Name</prop>
									<prop name="Position">4</prop>
									<prop name="IsDefault">1</prop>
									<prop name="name">Sample 5</prop>
								</obj>
								<obj name="PropertyObject" class="HTCSamplePrepNotes" version="4">
									<prop name="PropertyTypeName">Sample Prep Notes</prop>
									<prop name="Position">4</prop>
									<prop name="IsDefault">1</prop>
								</obj>
								<obj name="PropertyObject" class="GenSampleEditSubset" version="4">
									<prop name="PropertyTypeName">Subsets</prop>
									<prop name="Position">4</prop>
									<prop name="IsDefault">1</prop>
								</obj>
								<obj name="PropertyObject" class="SamplePrefWidth" version="5">
									<prop name="PropertyTypeName">Width</prop>
									<prop name="Position">4</prop>
									<prop name="IsDefault">1</prop>
									<prop name="Width">1</prop>
								</obj>
							</list>
						</obj>
					</obj>
					<obj name="item" class="SamplePropInfo" version="1">
						<obj name="ChannelProperties" class="ChanPropList" version="2">
							<obj name="ChannelProperties" class="EMList" version="1">
								<list name="emlist" count="4">
									<obj name="item" class="PropertyList" version="1">
										<list name="emlist" count="12">
											<obj name="PropertyObject" class="RQSampleTargetProperty" version="4">
												<prop name="PropertyTypeName">Combined Sample and Target Type</prop>
												<prop name="Position">5</prop>
												<prop name="IsDefault">0</prop>
												<obj name="ChannelProp" class="ChannelProperty" version="1">
													<prop name="ChannelIdx">0</prop>
												</obj>
											</obj>
											<obj name="PropertyObject" class="QuantConcProperty" version="4">
												<prop name="PropertyTypeName">Concentration</prop>
												<prop name="Position">5</prop>
												<prop name="IsDefault">1</prop>
												<prop name="Concentration">0</prop>
												<obj name="ChannelProp" class="ChannelProperty" version="1">
													<prop name="ChannelIdx">0</prop>
												</obj>
												<prop name="ReadOnly">1</prop>
											</obj>
											<obj name="PropertyObject" class="QuantCpHighProp" version="4">
												<prop name="PropertyTypeName">Cp High</prop>
												<prop name="Position">5</prop>
												<prop name="IsDefault">1</prop>
												<prop name="CpRangeHigh">0</prop>
												<obj name="ChannelProp" class="ChannelProperty" version="1">
													<prop name="ChannelIdx">0</prop>
												</obj>
												<prop name="ReadOnly">1</prop>
											</obj>
											<obj name="PropertyObject" class="QuantCpLowProp" version="4">
												<prop name="PropertyTypeName">Cp Low</prop>
												<prop name="Position">5</prop>
												<prop name="IsDefault">1</prop>
												<prop name="CpRangeLow">0</prop>
												<obj name="ChannelProp" class="ChannelProperty" version="1">
													<prop name="ChannelIdx">0</prop>
												</obj>
												<prop name="ReadOnly">1</prop>
											</obj>
											<obj name="PropertyObject" class="RQEffProp" version="4">
												<prop name="PropertyTypeName">Efficiency</prop>
												<prop name="Position">5</prop>
												<prop name="IsDefault">1</prop>
												<prop name="Efficiency">2</prop>
												<obj name="ChannelProp" class="ChannelProperty" version="1">
													<prop name="ChannelIdx">0</prop>
												</obj>
											</obj>
											<obj name="PropertyObject" class="ChannelGenotype" version="4">
												<prop name="PropertyTypeName">Melt Geno Genotype</prop>
												<prop name="Position">5</prop>
												<prop name="IsDefault">1</prop>
												<prop name="ReadOnly">1</prop>
												<obj name="ChannelProp" class="ChannelProperty" version="1">
													<prop name="ChannelIdx">0</prop>
												</obj>
											</obj>
											<obj name="PropertyObject" class="GroupChannelTypeProp" version="4">
												<prop name="PropertyTypeName">Melt Geno Sample Type</prop>
												<prop name="Position">5</prop>
												<prop name="IsDefault">0</prop>
												<prop name="GroupSampleType">mstUnknown</prop>
												<obj name="ChannelProp" class="ChannelProperty" version="1">
													<prop name="ChannelIdx">0</prop>
												</obj>
											</obj>
											<obj name="PropertyObject" class="QuantSampleTypeProperty" version="4">
												<prop name="PropertyTypeName">Quantification Sample Type</prop>
												<prop name="Position">5</prop>
												<prop name="IsDefault">0</prop>
												<prop name="SampleType">qsUnknown</prop>
												<obj name="ChannelProp" class="ChannelProperty" version="1">
													<prop name="ChannelIdx">0</prop>
												</obj>
											</obj>
											<obj name="PropertyObject" class="ChannelGenotype" version="4">
												<prop name="PropertyTypeName">Scanning Genotype</prop>
												<prop name="Position">5</prop>
												<prop name="IsDefault">1</prop>
												<prop name="ReadOnly">1</prop>
												<obj name="ChannelProp" class="ChannelProperty" version="1">
													<prop name="ChannelIdx">0</prop>
												</obj>
											</obj>
											<obj name="PropertyObject" class="GroupChannelTypeProp" version="4">
												<prop name="PropertyTypeName">Scanning Sample Type</prop>
												<prop name="Position">5</prop>
												<prop name="IsDefault">0</prop>
												<prop name="GroupSampleType">mstUnknown</prop>
												<obj name="ChannelProp" class="ChannelProperty" version="1">
													<prop name="ChannelIdx">0</prop>
												</obj>
											</obj>
											<obj name="PropertyObject" class="TargetName" version="4">
												<prop name="PropertyTypeName">Target Name</prop>
												<prop name="Position">5</prop>
												<prop name="IsDefault">1</prop>
												<obj name="ChannelProp" class="ChannelProperty" version="1">
													<prop name="ChannelIdx">0</prop>
												</obj>
											</obj>
											<obj name="PropertyObject" class="RQTargetProperty" version="4">
												<prop name="PropertyTypeName">Target Type</prop>
												<prop name="Position">5</prop>
												<prop name="IsDefault">0</prop>
												<prop name="TargetType">dtNone</prop>
												<obj name="ChannelProp" class="ChannelProperty" version="1">
													<prop name="ChannelIdx">0</prop>
												</obj>
											</obj>
										</list>
									</obj>
									<obj name="item" class="PropertyList" version="1">
										<list name="emlist" count="12">
											<obj name="PropertyObject" class="RQSampleTargetProperty" version="4">
												<prop name="PropertyTypeName">Combined Sample and Target Type</prop>
												<prop name="Position">5</prop>
												<prop name="IsDefault">0</prop>
												<obj name="ChannelProp" class="ChannelProperty" version="1">
													<prop name="ChannelIdx">1</prop>
												</obj>
											</obj>
											<obj name="PropertyObject" class="QuantConcProperty" version="4">
												<prop name="PropertyTypeName">Concentration</prop>
												<prop name="Position">5</prop>
												<prop name="IsDefault">1</prop>
												<prop name="Concentration">0</prop>
												<obj name="ChannelProp" class="ChannelProperty" version="1">
													<prop name="ChannelIdx">1</prop>
												</obj>
												<prop name="ReadOnly">1</prop>
											</obj>
											<obj name="PropertyObject" class="QuantCpHighProp" version="4">
												<prop name="PropertyTypeName">Cp High</prop>
												<prop name="Position">5</prop>
												<prop name="IsDefault">1</prop>
												<prop name="CpRangeHigh">0</prop>
												<obj name="ChannelProp" class="ChannelProperty" version="1">
													<prop name="ChannelIdx">1</prop>
												</obj>
												<prop name="ReadOnly">1</prop>
											</obj>
											<obj name="PropertyObject" class="QuantCpLowProp" version="4">
												<prop name="PropertyTypeName">Cp Low</prop>
												<prop name="Position">5</prop>
												<prop name="IsDefault">1</prop>
												<prop name="CpRangeLow">0</prop>
												<obj name="ChannelProp" class="ChannelProperty" version="1">
													<prop name="ChannelIdx">1</prop>
												</obj>
												<prop name="ReadOnly">1</prop>
											</obj>
											<obj name="PropertyObject" class="RQEffProp" version="4">
												<prop name="PropertyTypeName">Efficiency</prop>
												<prop name="Position">5</prop>
												<prop name="IsDefault">1</prop>
												<prop name="Efficiency">2</prop>
												<obj name="ChannelProp" class="ChannelProperty" version="1">
													<prop name="ChannelIdx">1</prop>
												</obj>
											</obj>
											<obj name="PropertyObject" class="ChannelGenotype" version="4">
												<prop name="PropertyTypeName">Melt Geno Genotype</prop>
												<prop name="Position">5</prop>
												<prop name="IsDefault">1</prop>
												<prop name="ReadOnly">1</prop>
												<obj name="ChannelProp" class="ChannelProperty" version="1">
													<prop name="ChannelIdx">1</prop>
												</obj>
											</obj>
											<obj name="PropertyObject" class="GroupChannelTypeProp" version="4">
												<prop name="PropertyTypeName">Melt Geno Sample Type</prop>
												<prop name="Position">5</prop>
												<prop name="IsDefault">0</prop>
												<prop name="GroupSampleType">mstUnknown</prop>
												<obj name="ChannelProp" class="ChannelProperty" version="1">
													<prop name="ChannelIdx">1</prop>
												</obj>
											</obj>
											<obj name="PropertyObject" class="QuantSampleTypeProperty" version="4">
												<prop name="PropertyTypeName">Quantification Sample Type</prop>
												<prop name="Position">5</prop>
												<prop name="IsDefault">0</prop>
												<prop name="SampleType">qsUnknown</prop>
												<obj name="ChannelProp" class="ChannelProperty" version="1">
													<prop name="ChannelIdx">1</prop>
												</obj>
											</obj>
											<obj name="PropertyObject" class="ChannelGenotype" version="4">
												<prop name="PropertyTypeName">Scanning Genotype</prop>
												<prop name="Position">5</prop>
												<prop name="IsDefault">1</prop>
												<prop name="ReadOnly">1</prop>
												<obj name="ChannelProp" class="ChannelProperty" version="1">
													<prop name="ChannelIdx">1</prop>
												</obj>
											</obj>
											<obj name="PropertyObject" class="GroupChannelTypeProp" version="4">
												<prop name="PropertyTypeName">Scanning Sample Type</prop>
												<prop name="Position">5</prop>
												<prop name="IsDefault">0</prop>
												<prop name="GroupSampleType">mstUnknown</prop>
												<obj name="ChannelProp" class="ChannelProperty" version="1">
													<prop name="ChannelIdx">1</prop>
												</obj>
											</obj>
											<obj name="PropertyObject" class="TargetName" version="4">
												<prop name="PropertyTypeName">Target Name</prop>
												<prop name="Position">5</prop>
												<prop name="IsDefault">1</prop>
												<obj name="ChannelProp" class="ChannelProperty" version="1">
													<prop name="ChannelIdx">1</prop>
												</obj>
											</obj>
											<obj name="PropertyObject" class="RQTargetProperty" version="4">
												<prop name="PropertyTypeName">Target Type</prop>
												<prop name="Position">5</prop>
												<prop name="IsDefault">0</prop>
												<prop name="TargetType">dtNone</prop>
												<obj name="ChannelProp" class="ChannelProperty" version="1">
													<prop name="ChannelIdx">1</prop>
												</obj>
											</obj>
										</list>
									</obj>
									<obj name="item" class="PropertyList" version="1">
										<list name="emlist" count="12">
											<obj name="PropertyObject" class="RQSampleTargetProperty" version="4">
												<prop name="PropertyTypeName">Combined Sample and Target Type</prop>
												<prop name="Position">5</prop>
												<prop name="IsDefault">0</prop>
												<obj name="ChannelProp" class="ChannelProperty" version="1">
													<prop name="ChannelIdx">2</prop>
												</obj>
											</obj>
											<obj name="PropertyObject" class="QuantConcProperty" version="4">
												<prop name="PropertyTypeName">Concentration</prop>
												<prop name="Position">5</prop>
												<prop name="IsDefault">1</prop>
												<prop name="Concentration">0</prop>
												<obj name="ChannelProp" class="ChannelProperty" version="1">
													<prop name="ChannelIdx">2</prop>
												</obj>
												<prop name="ReadOnly">1</prop>
											</obj>
											<obj name="PropertyObject" class="QuantCpHighProp" version="4">
												<prop name="PropertyTypeName">Cp High</prop>
												<prop name="Position">5</prop>
												<prop name="IsDefault">1</prop>
												<prop name="CpRangeHigh">0</prop>
												<obj name="ChannelProp" class="ChannelProperty" version="1">
													<prop name="ChannelIdx">2</prop>
												</obj>
												<prop name="ReadOnly">1</prop>
											</obj>
											<obj name="PropertyObject" class="QuantCpLowProp" version="4">
												<prop name="PropertyTypeName">Cp Low</prop>
												<prop name="Position">5</prop>
												<prop name="IsDefault">1</prop>
												<prop name="CpRangeLow">0</prop>
												<obj name="ChannelProp" class="ChannelProperty" version="1">
													<prop name="ChannelIdx">2</prop>
												</obj>
												<prop name="ReadOnly">1</prop>
											</obj>
											<obj name="PropertyObject" class="RQEffProp" version="4">
												<prop name="PropertyTypeName">Efficiency</prop>
												<prop name="Position">5</prop>
												<prop name="IsDefault">1</prop>
												<prop name="Efficiency">2</prop>
												<obj name="ChannelProp" class="ChannelProperty" version="1">
													<prop name="ChannelIdx">2</prop>
												</obj>
											</obj>
											<obj name="PropertyObject" class="ChannelGenotype" version="4">
												<prop name="PropertyTypeName">Melt Geno Genotype</prop>
												<prop name="Position">5</prop>
												<prop name="IsDefault">1</prop>
												<prop name="ReadOnly">1</prop>
												<obj name="ChannelProp" class="ChannelProperty" version="1">
													<prop name="ChannelIdx">2</prop>
												</obj>
											</obj>
											<obj name="PropertyObject" class="GroupChannelTypeProp" version="4">
												<prop name="PropertyTypeName">Melt Geno Sample Type</prop>
												<prop name="Position">5</prop>
												<prop name="IsDefault">0</prop>
												<prop name="GroupSampleType">mstUnknown</prop>
												<obj name="ChannelProp" class="ChannelProperty" version="1">
													<prop name="ChannelIdx">2</prop>
												</obj>
											</obj>
											<obj name="PropertyObject" class="QuantSampleTypeProperty" version="4">
												<prop name="PropertyTypeName">Quantification Sample Type</prop>
												<prop name="Position">5</prop>
												<prop name="IsDefault">0</prop>
												<prop name="SampleType">qsUnknown</prop>
												<obj name="ChannelProp" class="ChannelProperty" version="1">
													<prop name="ChannelIdx">2</prop>
												</obj>
											</obj>
											<obj name="PropertyObject" class="ChannelGenotype" version="4">
												<prop name="PropertyTypeName">Scanning Genotype</prop>
												<prop name="Position">5</prop>
												<prop name="IsDefault">1</prop>
												<prop name="ReadOnly">1</prop>
												<obj name="ChannelProp" class="ChannelProperty" version="1">
													<prop name="ChannelIdx">2</prop>
												</obj>
											</obj>
											<obj name="PropertyObject" class="GroupChannelTypeProp" version="4">
												<prop name="PropertyTypeName">Scanning Sample Type</prop>
												<prop name="Position">5</prop>
												<prop name="IsDefault">0</prop>
												<prop name="GroupSampleType">mstUnknown</prop>
												<obj name="ChannelProp" class="ChannelProperty" version="1">
													<prop name="ChannelIdx">2</prop>
												</obj>
											</obj>
											<obj name="PropertyObject" class="TargetName" version="4">
												<prop name="PropertyTypeName">Target Name</prop>
												<prop name="Position">5</prop>
												<prop name="IsDefault">1</prop>
												<obj name="ChannelProp" class="ChannelProperty" version="1">
													<prop name="ChannelIdx">2</prop>
												</obj>
											</obj>
											<obj name="PropertyObject" class="RQTargetProperty" version="4">
												<prop name="PropertyTypeName">Target Type</prop>
												<prop name="Position">5</prop>
												<prop name="IsDefault">0</prop>
												<prop name="TargetType">dtNone</prop>
												<obj name="ChannelProp" class="ChannelProperty" version="1">
													<prop name="ChannelIdx">2</prop>
												</obj>
											</obj>
										</list>
									</obj>
									<obj name="item" class="PropertyList" version="1">
										<list name="emlist" count="12">
											<obj name="PropertyObject" class="RQSampleTargetProperty" version="4">
												<prop name="PropertyTypeName">Combined Sample and Target Type</prop>
												<prop name="Position">5</prop>
												<prop name="IsDefault">0</prop>
												<obj name="ChannelProp" class="ChannelProperty" version="1">
													<prop name="ChannelIdx">3</prop>
												</obj>
											</obj>
											<obj name="PropertyObject" class="QuantConcProperty" version="4">
												<prop name="PropertyTypeName">Concentration</prop>
												<prop name="Position">5</prop>
												<prop name="IsDefault">1</prop>
												<prop name="Concentration">0</prop>
												<obj name="ChannelProp" class="ChannelProperty" version="1">
													<prop name="ChannelIdx">3</prop>
												</obj>
												<prop name="ReadOnly">1</prop>
											</obj>
											<obj name="PropertyObject" class="QuantCpHighProp" version="4">
												<prop name="PropertyTypeName">Cp High</prop>
												<prop name="Position">5</prop>
												<prop name="IsDefault">1</prop>
												<prop name="CpRangeHigh">0</prop>
												<obj name="ChannelProp" class="ChannelProperty" version="1">
													<prop name="ChannelIdx">3</prop>
												</obj>
												<prop name="ReadOnly">1</prop>
											</obj>
											<obj name="PropertyObject" class="QuantCpLowProp" version="4">
												<prop name="PropertyTypeName">Cp Low</prop>
												<prop name="Position">5</prop>
												<prop name="IsDefault">1</prop>
												<prop name="CpRangeLow">0</prop>
												<obj name="ChannelProp" class="ChannelProperty" version="1">
													<prop name="ChannelIdx">3</prop>
												</obj>
												<prop name="ReadOnly">1</prop>
											</obj>
											<obj name="PropertyObject" class="RQEffProp" version="4">
												<prop name="PropertyTypeName">Efficiency</prop>
												<prop name="Position">5</prop>
												<prop name="IsDefault">1</prop>
												<prop name="Efficiency">2</prop>
												<obj name="ChannelProp" class="ChannelProperty" version="1">
													<prop name="ChannelIdx">3</prop>
												</obj>
											</obj>
											<obj name="PropertyObject" class="ChannelGenotype" version="4">
												<prop name="PropertyTypeName">Melt Geno Genotype</prop>
												<prop name="Position">5</prop>
												<prop name="IsDefault">1</prop>
												<prop name="ReadOnly">1</prop>
												<obj name="ChannelProp" class="ChannelProperty" version="1">
													<prop name="ChannelIdx">3</prop>
												</obj>
											</obj>
											<obj name="PropertyObject" class="GroupChannelTypeProp" version="4">
												<prop name="PropertyTypeName">Melt Geno Sample Type</prop>
												<prop name="Position">5</prop>
												<prop name="IsDefault">0</prop>
												<prop name="GroupSampleType">mstUnknown</prop>
												<obj name="ChannelProp" class="ChannelProperty" version="1">
													<prop name="ChannelIdx">3</prop>
												</obj>
											</obj>
											<obj name="PropertyObject" class="QuantSampleTypeProperty" version="4">
												<prop name="PropertyTypeName">Quantification Sample Type</prop>
												<prop name="Position">5</prop>
												<prop name="IsDefault">0</prop>
												<prop name="SampleType">qsUnknown</prop>
												<obj name="ChannelProp" class="ChannelProperty" version="1">
													<prop name="ChannelIdx">3</prop>
												</obj>
											</obj>
											<obj name="PropertyObject" class="ChannelGenotype" version="4">
												<prop name="PropertyTypeName">Scanning Genotype</prop>
												<prop name="Position">5</prop>
												<prop name="IsDefault">1</prop>
												<prop name="ReadOnly">1</prop>
												<obj name="ChannelProp" class="ChannelProperty" version="1">
													<prop name="ChannelIdx">3</prop>
												</obj>
											</obj>
											<obj name="PropertyObject" class="GroupChannelTypeProp" version="4">
												<prop name="PropertyTypeName">Scanning Sample Type</prop>
												<prop name="Position">5</prop>
												<prop name="IsDefault">0</prop>
												<prop name="GroupSampleType">mstUnknown</prop>
												<obj name="ChannelProp" class="ChannelProperty" version="1">
													<prop name="ChannelIdx">3</prop>
												</obj>
											</obj>
											<obj name="PropertyObject" class="TargetName" version="4">
												<prop name="PropertyTypeName">Target Name</prop>
												<prop name="Position">5</prop>
												<prop name="IsDefault">1</prop>
												<obj name="ChannelProp" class="ChannelProperty" version="1">
													<prop name="ChannelIdx">3</prop>
												</obj>
											</obj>
											<obj name="PropertyObject" class="RQTargetProperty" version="4">
												<prop name="PropertyTypeName">Target Type</prop>
												<prop name="Position">5</prop>
												<prop name="IsDefault">0</prop>
												<prop name="TargetType">dtNone</prop>
												<obj name="ChannelProp" class="ChannelProperty" version="1">
													<prop name="ChannelIdx">3</prop>
												</obj>
											</obj>
										</list>
									</obj>
								</list>
							</obj>
						</obj>
						<prop name="ChannelPropertyCount">4</prop>
						<prop name="ContainerPosition">5</prop>
						<prop name="HasSampleProperties">1</prop>
						<obj name="SampleProperties" class="PropertyList" version="1">
							<list name="emlist" count="14">
								<obj name="PropertyObject" class="SamplePrefColor" version="4">
									<prop name="PropertyTypeName">Color</prop>
									<prop name="Position">5</prop>
									<prop name="IsDefault">0</prop>
									<prop name="Color">$0012D7FA</prop>
								</obj>
								<obj name="PropertyObject" class="DominantChannelProp" version="4">
									<prop name="PropertyTypeName">Dominant Channel</prop>
									<prop name="Position">5</prop>
									<prop name="IsDefault">0</prop>
									<prop name="DominantChannel">0</prop>
								</obj>
								<obj name="PropertyObject" class="Genotype" version="4">
									<prop name="PropertyTypeName">EndPt Genotype</prop>
									<prop name="Position">5</prop>
									<prop name="IsDefault">1</prop>
									<prop name="ReadOnly">1</prop>
								</obj>
								<obj name="PropertyObject" class="GroupingSample" version="4">
									<prop name="PropertyTypeName">EndPt Sample Type</prop>
									<prop name="Position">5</prop>
									<prop name="IsDefault">0</prop>
									<prop name="GroupSampleType">mstUnknown</prop>
								</obj>
								<obj name="PropertyObject" class="SamplePrefLineStyle" version="4">
									<prop name="PropertyTypeName">Line Style</prop>
									<prop name="Position">5</prop>
									<prop name="IsDefault">0</prop>
									<prop name="LineStyle">psSolid</prop>
								</obj>
								<obj name="PropertyObject" class="GenSampleEditNotes" version="4">
									<prop name="PropertyTypeName">Notes</prop>
									<prop name="Position">5</prop>
									<prop name="IsDefault">1</prop>
								</obj>
								<obj name="PropertyObject" class="SamplePrefPointStyle" version="4">
									<prop name="PropertyTypeName">Point Style</prop>
									<prop name="Position">5</prop>
									<prop name="IsDefault">0</prop>
									<prop name="PointStyle">psNothing</prop>
								</obj>
								<obj name="PropertyObject" class="GenSampleEditPosition" version="4">
									<prop name="PropertyTypeName">Position</prop>
									<prop name="Position">5</prop>
									<prop name="IsDefault">1</prop>
								</obj>
								<obj name="PropertyObject" class="GenSampleEditReplicate" version="4">
									<prop name="PropertyTypeName">Replicate of</prop>
									<prop name="Position">5</prop>
									<prop name="IsDefault">1</prop>
									<prop name="ReplicateOf">-1</prop>
								</obj>
								<obj name="PropertyObject" class="HTCSampleID" version="4">
									<prop name="PropertyTypeName">Sample ID</prop>
									<prop name="Position">5</prop>
									<prop name="IsDefault">1</prop>
								</obj>
								<obj name="PropertyObject" class="GenSampleEditName" version="4">
									<prop name="PropertyTypeName">Sample Name</prop>
									<prop name="Position">5</prop>
									<prop name="IsDefault">1</prop>
									<prop name="name">Sample 6</prop>
								</obj>
								<obj name="PropertyObject" class="HTCSamplePrepNotes" version="4">
									<prop name="PropertyTypeName">Sample Prep Notes</prop>
									<prop name="Position">5</prop>
									<prop name="IsDefault">1</prop>
								</obj>
								<obj name="PropertyObject" class="GenSampleEditSubset" version="4">
									<prop name="PropertyTypeName">Subsets</prop>
									<prop name="Position">5</prop>
									<prop name="IsDefault">1</prop>
								</obj>
								<obj name="PropertyObject" class="SamplePrefWidth" version="5">
									<prop name="PropertyTypeName">Width</prop>
									<prop name="Position">5</prop>
									<prop name="IsDefault">1</prop>
									<prop name="Width">1</prop>
								</obj>
							</list>
						</obj>
					</obj>
					<obj name="item" class="SamplePropInfo" version="1">
						<obj name="ChannelProperties" class="ChanPropList" version="2">
							<obj name="ChannelProperties" class="EMList" version="1">
								<list name="emlist" count="4">
									<obj name="item" class="PropertyList" version="1">
										<list name="emlist" count="12">
											<obj name="PropertyObject" class="RQSampleTargetProperty" version="4">
												<prop name="PropertyTypeName">Combined Sample and Target Type</prop>
												<prop name="Position">6</prop>
												<prop name="IsDefault">0</prop>
												<obj name="ChannelProp" class="ChannelProperty" version="1">
													<prop name="ChannelIdx">0</prop>
												</obj>
											</obj>
											<obj name="PropertyObject" class="QuantConcProperty" version="4">
												<prop name="PropertyTypeName">Concentration</prop>
												<prop name="Position">6</prop>
												<prop name="IsDefault">1</prop>
												<prop name="Concentration">0</prop>
												<obj name="ChannelProp" class="ChannelProperty" version="1">
													<prop name="ChannelIdx">0</prop>
												</obj>
												<prop name="ReadOnly">1</prop>
											</obj>
											<obj name="PropertyObject" class="QuantCpHighProp" version="4">
												<prop name="PropertyTypeName">Cp High</prop>
												<prop name="Position">6</prop>
												<prop name="IsDefault">1</prop>
												<prop name="CpRangeHigh">0</prop>
												<obj name="ChannelProp" class="ChannelProperty" version="1">
													<prop name="ChannelIdx">0</prop>
												</obj>
												<prop name="ReadOnly">1</prop>
											</obj>
											<obj name="PropertyObject" class="QuantCpLowProp" version="4">
												<prop name="PropertyTypeName">Cp Low</prop>
												<prop name="Position">6</prop>
												<prop name="IsDefault">1</prop>
												<prop name="CpRangeLow">0</prop>
												<obj name="ChannelProp" class="ChannelProperty" version="1">
													<prop name="ChannelIdx">0</prop>
												</obj>
												<prop name="ReadOnly">1</prop>
											</obj>
											<obj name="PropertyObject" class="RQEffProp" version="4">
												<prop name="PropertyTypeName">Efficiency</prop>
												<prop name="Position">6</prop>
												<prop name="IsDefault">1</prop>
												<prop name="Efficiency">2</prop>
												<obj name="ChannelProp" class="ChannelProperty" version="1">
													<prop name="ChannelIdx">0</prop>
												</obj>
											</obj>
											<obj name="PropertyObject" class="ChannelGenotype" version="4">
												<prop name="PropertyTypeName">Melt Geno Genotype</prop>
												<prop name="Position">6</prop>
												<prop name="IsDefault">1</prop>
												<prop name="ReadOnly">1</prop>
												<obj name="ChannelProp" class="ChannelProperty" version="1">
													<prop name="ChannelIdx">0</prop>
												</obj>
											</obj>
											<obj name="PropertyObject" class="GroupChannelTypeProp" version="4">
												<prop name="PropertyTypeName">Melt Geno Sample Type</prop>
												<prop name="Position">6</prop>
												<prop name="IsDefault">0</prop>
												<prop name="GroupSampleType">mstUnknown</prop>
												<obj name="ChannelProp" class="ChannelProperty" version="1">
													<prop name="ChannelIdx">0</prop>
												</obj>
											</obj>
											<obj name="PropertyObject" class="QuantSampleTypeProperty" version="4">
												<prop name="PropertyTypeName">Quantification Sample Type</prop>
												<prop name="Position">6</prop>
												<prop name="IsDefault">0</prop>
												<prop name="SampleType">qsUnknown</prop>
												<obj name="ChannelProp" class="ChannelProperty" version="1">
													<prop name="ChannelIdx">0</prop>
												</obj>
											</obj>
											<obj name="PropertyObject" class="ChannelGenotype" version="4">
												<prop name="PropertyTypeName">Scanning Genotype</prop>
												<prop name="Position">6</prop>
												<prop name="IsDefault">1</prop>
												<prop name="ReadOnly">1</prop>
												<obj name="ChannelProp" class="ChannelProperty" version="1">
													<prop name="ChannelIdx">0</prop>
												</obj>
											</obj>
											<obj name="PropertyObject" class="GroupChannelTypeProp" version="4">
												<prop name="PropertyTypeName">Scanning Sample Type</prop>
												<prop name="Position">6</prop>
												<prop name="IsDefault">0</prop>
												<prop name="GroupSampleType">mstUnknown</prop>
												<obj name="ChannelProp" class="ChannelProperty" version="1">
													<prop name="ChannelIdx">0</prop>
												</obj>
											</obj>
											<obj name="PropertyObject" class="TargetName" version="4">
												<prop name="PropertyTypeName">Target Name</prop>
												<prop name="Position">6</prop>
												<prop name="IsDefault">1</prop>
												<obj name="ChannelProp" class="ChannelProperty" version="1">
													<prop name="ChannelIdx">0</prop>
												</obj>
											</obj>
											<obj name="PropertyObject" class="RQTargetProperty" version="4">
												<prop name="PropertyTypeName">Target Type</prop>
												<prop name="Position">6</prop>
												<prop name="IsDefault">0</prop>
												<prop name="TargetType">dtNone</prop>
												<obj name="ChannelProp" class="ChannelProperty" version="1">
													<prop name="ChannelIdx">0</prop>
												</obj>
											</obj>
										</list>
									</obj>
									<obj name="item" class="PropertyList" version="1">
										<list name="emlist" count="12">
											<obj name="PropertyObject" class="RQSampleTargetProperty" version="4">
												<prop name="PropertyTypeName">Combined Sample and Target Type</prop>
												<prop name="Position">6</prop>
												<prop name="IsDefault">0</prop>
												<obj name="ChannelProp" class="ChannelProperty" version="1">
													<prop name="ChannelIdx">1</prop>
												</obj>
											</obj>
											<obj name="PropertyObject" class="QuantConcProperty" version="4">
												<prop name="PropertyTypeName">Concentration</prop>
												<prop name="Position">6</prop>
												<prop name="IsDefault">1</prop>
												<prop name="Concentration">0</prop>
												<obj name="ChannelProp" class="ChannelProperty" version="1">
													<prop name="ChannelIdx">1</prop>
												</obj>
												<prop name="ReadOnly">1</prop>
											</obj>
											<obj name="PropertyObject" class="QuantCpHighProp" version="4">
												<prop name="PropertyTypeName">Cp High</prop>
												<prop name="Position">6</prop>
												<prop name="IsDefault">1</prop>
												<prop name="CpRangeHigh">0</prop>
												<obj name="ChannelProp" class="ChannelProperty" version="1">
													<prop name="ChannelIdx">1</prop>
												</obj>
												<prop name="ReadOnly">1</prop>
											</obj>
											<obj name="PropertyObject" class="QuantCpLowProp" version="4">
												<prop name="PropertyTypeName">Cp Low</prop>
												<prop name="Position">6</prop>
												<prop name="IsDefault">1</prop>
												<prop name="CpRangeLow">0</prop>
												<obj name="ChannelProp" class="ChannelProperty" version="1">
													<prop name="ChannelIdx">1</prop>
												</obj>
												<prop name="ReadOnly">1</prop>
											</obj>
											<obj name="PropertyObject" class="RQEffProp" version="4">
												<prop name="PropertyTypeName">Efficiency</prop>
												<prop name="Position">6</prop>
												<prop name="IsDefault">1</prop>
												<prop name="Efficiency">2</prop>
												<obj name="ChannelProp" class="ChannelProperty" version="1">
													<prop name="ChannelIdx">1</prop>
												</obj>
											</obj>
											<obj name="PropertyObject" class="ChannelGenotype" version="4">
												<prop name="PropertyTypeName">Melt Geno Genotype</prop>
												<prop name="Position">6</prop>
												<prop name="IsDefault">1</prop>
												<prop name="ReadOnly">1</prop>
												<obj name="ChannelProp" class="ChannelProperty" version="1">
													<prop name="ChannelIdx">1</prop>
												</obj>
											</obj>
											<obj name="PropertyObject" class="GroupChannelTypeProp" version="4">
												<prop name="PropertyTypeName">Melt Geno Sample Type</prop>
												<prop name="Position">6</prop>
												<prop name="IsDefault">0</prop>
												<prop name="GroupSampleType">mstUnknown</prop>
												<obj name="ChannelProp" class="ChannelProperty" version="1">
													<prop name="ChannelIdx">1</prop>
												</obj>
											</obj>
											<obj name="PropertyObject" class="QuantSampleTypeProperty" version="4">
												<prop name="PropertyTypeName">Quantification Sample Type</prop>
												<prop name="Position">6</prop>
												<prop name="IsDefault">0</prop>
												<prop name="SampleType">qsUnknown</prop>
												<obj name="ChannelProp" class="ChannelProperty" version="1">
													<prop name="ChannelIdx">1</prop>
												</obj>
											</obj>
											<obj name="PropertyObject" class="ChannelGenotype" version="4">
												<prop name="PropertyTypeName">Scanning Genotype</prop>
												<prop name="Position">6</prop>
												<prop name="IsDefault">1</prop>
												<prop name="ReadOnly">1</prop>
												<obj name="ChannelProp" class="ChannelProperty" version="1">
													<prop name="ChannelIdx">1</prop>
												</obj>
											</obj>
											<obj name="PropertyObject" class="GroupChannelTypeProp" version="4">
												<prop name="PropertyTypeName">Scanning Sample Type</prop>
												<prop name="Position">6</prop>
												<prop name="IsDefault">0</prop>
												<prop name="GroupSampleType">mstUnknown</prop>
												<obj name="ChannelProp" class="ChannelProperty" version="1">
													<prop name="ChannelIdx">1</prop>
												</obj>
											</obj>
											<obj name="PropertyObject" class="TargetName" version="4">
												<prop name="PropertyTypeName">Target Name</prop>
												<prop name="Position">6</prop>
												<prop name="IsDefault">1</prop>
												<obj name="ChannelProp" class="ChannelProperty" version="1">
													<prop name="ChannelIdx">1</prop>
												</obj>
											</obj>
											<obj name="PropertyObject" class="RQTargetProperty" version="4">
												<prop name="PropertyTypeName">Target Type</prop>
												<prop name="Position">6</prop>
												<prop name="IsDefault">0</prop>
												<prop name="TargetType">dtNone</prop>
												<obj name="ChannelProp" class="ChannelProperty" version="1">
													<prop name="ChannelIdx">1</prop>
												</obj>
											</obj>
										</list>
									</obj>
									<obj name="item" class="PropertyList" version="1">
										<list name="emlist" count="12">
											<obj name="PropertyObject" class="RQSampleTargetProperty" version="4">
												<prop name="PropertyTypeName">Combined Sample and Target Type</prop>
												<prop name="Position">6</prop>
												<prop name="IsDefault">0</prop>
												<obj name="ChannelProp" class="ChannelProperty" version="1">
													<prop name="ChannelIdx">2</prop>
												</obj>
											</obj>
											<obj name="PropertyObject" class="QuantConcProperty" version="4">
												<prop name="PropertyTypeName">Concentration</prop>
												<prop name="Position">6</prop>
												<prop name="IsDefault">1</prop>
												<prop name="Concentration">0</prop>
												<obj name="ChannelProp" class="ChannelProperty" version="1">
													<prop name="ChannelIdx">2</prop>
												</obj>
												<prop name="ReadOnly">1</prop>
											</obj>
											<obj name="PropertyObject" class="QuantCpHighProp" version="4">
												<prop name="PropertyTypeName">Cp High</prop>
												<prop name="Position">6</prop>
												<prop name="IsDefault">1</prop>
												<prop name="CpRangeHigh">0</prop>
												<obj name="ChannelProp" class="ChannelProperty" version="1">
													<prop name="ChannelIdx">2</prop>
												</obj>
												<prop name="ReadOnly">1</prop>
											</obj>
											<obj name="PropertyObject" class="QuantCpLowProp" version="4">
												<prop name="PropertyTypeName">Cp Low</prop>
												<prop name="Position">6</prop>
												<prop name="IsDefault">1</prop>
												<prop name="CpRangeLow">0</prop>
												<obj name="ChannelProp" class="ChannelProperty" version="1">
													<prop name="ChannelIdx">2</prop>
												</obj>
												<prop name="ReadOnly">1</prop>
											</obj>
											<obj name="PropertyObject" class="RQEffProp" version="4">
												<prop name="PropertyTypeName">Efficiency</prop>
												<prop name="Position">6</prop>
												<prop name="IsDefault">1</prop>
												<prop name="Efficiency">2</prop>
												<obj name="ChannelProp" class="ChannelProperty" version="1">
													<prop name="ChannelIdx">2</prop>
												</obj>
											</obj>
											<obj name="PropertyObject" class="ChannelGenotype" version="4">
												<prop name="PropertyTypeName">Melt Geno Genotype</prop>
												<prop name="Position">6</prop>
												<prop name="IsDefault">1</prop>
												<prop name="ReadOnly">1</prop>
												<obj name="ChannelProp" class="ChannelProperty" version="1">
													<prop name="ChannelIdx">2</prop>
												</obj>
											</obj>
											<obj name="PropertyObject" class="GroupChannelTypeProp" version="4">
												<prop name="PropertyTypeName">Melt Geno Sample Type</prop>
												<prop name="Position">6</prop>
												<prop name="IsDefault">0</prop>
												<prop name="GroupSampleType">mstUnknown</prop>
												<obj name="ChannelProp" class="ChannelProperty" version="1">
													<prop name="ChannelIdx">2</prop>
												</obj>
											</obj>
											<obj name="PropertyObject" class="QuantSampleTypeProperty" version="4">
												<prop name="PropertyTypeName">Quantification Sample Type</prop>
												<prop name="Position">6</prop>
												<prop name="IsDefault">0</prop>
												<prop name="SampleType">qsUnknown</prop>
												<obj name="ChannelProp" class="ChannelProperty" version="1">
													<prop name="ChannelIdx">2</prop>
												</obj>
											</obj>
											<obj name="PropertyObject" class="ChannelGenotype" version="4">
												<prop name="PropertyTypeName">Scanning Genotype</prop>
												<prop name="Position">6</prop>
												<prop name="IsDefault">1</prop>
												<prop name="ReadOnly">1</prop>
												<obj name="ChannelProp" class="ChannelProperty" version="1">
													<prop name="ChannelIdx">2</prop>
												</obj>
											</obj>
											<obj name="PropertyObject" class="GroupChannelTypeProp" version="4">
												<prop name="PropertyTypeName">Scanning Sample Type</prop>
												<prop name="Position">6</prop>
												<prop name="IsDefault">0</prop>
												<prop name="GroupSampleType">mstUnknown</prop>
												<obj name="ChannelProp" class="ChannelProperty" version="1">
													<prop name="ChannelIdx">2</prop>
												</obj>
											</obj>
											<obj name="PropertyObject" class="TargetName" version="4">
												<prop name="PropertyTypeName">Target Name</prop>
												<prop name="Position">6</prop>
												<prop name="IsDefault">1</prop>
												<obj name="ChannelProp" class="ChannelProperty" version="1">
													<prop name="ChannelIdx">2</prop>
												</obj>
											</obj>
											<obj name="PropertyObject" class="RQTargetProperty" version="4">
												<prop name="PropertyTypeName">Target Type</prop>
												<prop name="Position">6</prop>
												<prop name="IsDefault">0</prop>
												<prop name="TargetType">dtNone</prop>
												<obj name="ChannelProp" class="ChannelProperty" version="1">
													<prop name="ChannelIdx">2</prop>
												</obj>
											</obj>
										</list>
									</obj>
									<obj name="item" class="PropertyList" version="1">
										<list name="emlist" count="12">
											<obj name="PropertyObject" class="RQSampleTargetProperty" version="4">
												<prop name="PropertyTypeName">Combined Sample and Target Type</prop>
												<prop name="Position">6</prop>
												<prop name="IsDefault">0</prop>
												<obj name="ChannelProp" class="ChannelProperty" version="1">
													<prop name="ChannelIdx">3</prop>
												</obj>
											</obj>
											<obj name="PropertyObject" class="QuantConcProperty" version="4">
												<prop name="PropertyTypeName">Concentration</prop>
												<prop name="Position">6</prop>
												<prop name="IsDefault">1</prop>
												<prop name="Concentration">0</prop>
												<obj name="ChannelProp" class="ChannelProperty" version="1">
													<prop name="ChannelIdx">3</prop>
												</obj>
												<prop name="ReadOnly">1</prop>
											</obj>
											<obj name="PropertyObject" class="QuantCpHighProp" version="4">
												<prop name="PropertyTypeName">Cp High</prop>
												<prop name="Position">6</prop>
												<prop name="IsDefault">1</prop>
												<prop name="CpRangeHigh">0</prop>
												<obj name="ChannelProp" class="ChannelProperty" version="1">
													<prop name="ChannelIdx">3</prop>
												</obj>
[truncated: 2,452,585 more chars]
