# Supplementary material for: Unique sperm haplotypes are associated with phenotypically different sperm subpopulations in Astyanax fish
Source: BMC Biol. 2018 Jul 5;16:72. doi: 10.1186/s12915-018-0538-z (PMC6032774; doi:10.1186/s12915-018-0538-z)
Supplement: Supplementary file 8 — Original data. Each subfolder has two ixo files output by the Roche LightCycler480. The two files cover qPCR results for oca2 and mc1r. Subfolder names end in 1, 2, or 3, denoting which subpopulation of sperm was analyzed. (ZIP 10643 kb) [file 12915_2018_538_MOESM8_ESM.zip › FishB'Pop1/May 24 2016 SpermPop B'P1 FACS PEP PLATE 0038 mc1r RK.ixo]

<objectstream signature="IXOS" version="1">
	<obj name="root" class="HTCExperiment" version="5">
		<prop name="name">May 24 2016 SpermPop B&apos;P1 FACS PEP PLATE 0038 mc1r RK</prop>
		<prop name="UID">3F682C787A70436E9CC917F7A6325D5C</prop>
		<prop name="OwnerUID">C6C05626183A45218341EE89EA1A5F2A</prop>
		<prop name="Created">2016-05-24T10:00:34.677</prop>
		<prop name="CreatedBy">C6C05626183A45218341EE89EA1A5F2A</prop>
		<prop name="CreatedByName">System Admin</prop>
		<prop name="LastModified">2016-05-24T11:47:09.138</prop>
		<prop name="LastModifiedBy">C6C05626183A45218341EE89EA1A5F2A</prop>
		<prop name="LastModifiedByName">System Admin</prop>
		<list name="AppliedTemplates" count="2">
			<item>Borowsky Lab Multiplex Protocol</item>
			<item>Borowsky Protocol PEP product version</item>
		</list>
		<list name="TemplateOwners" count="2">
			<item>System Admin</item>
			<item>System Admin</item>
		</list>
		<prop name="SWVersion">LCS480 1.5.1.62</prop>
		<obj name="AppProperty" class="TAppProperty" version="2">
			<prop name="Created">2016-05-24T10:00:34.677</prop>
			<prop name="LastModified">1899-12-30T00:00:00.000</prop>
		</obj>
		<obj name="ConProperty" class="TAppProperty" version="2">
			<prop name="Created">2016-05-24T10:00:34.677</prop>
			<prop name="LastModified">1899-12-30T00:00:00.000</prop>
		</obj>
		<obj name="run" class="HTCRun" version="7">
			<prop name="name">Run</prop>
			<prop name="Created">2016-05-24T10:00:34.673</prop>
			<prop name="LastModified">2016-05-24T11:46:53.800</prop>
			<obj name="AppProperty" class="TAppProperty" version="2">
				<prop name="Created">2016-05-24T10:00:34.673</prop>
				<prop name="LastModified">1899-12-30T00:00:00.000</prop>
			</obj>
			<obj name="ConProperty" class="TAppProperty" version="2">
				<prop name="Created">2016-05-24T10:00:34.673</prop>
				<prop name="LastModified">1899-12-30T00:00:00.000</prop>
				<prop name="HasProperties">1</prop>
				<obj name="_Properties" class="TAppProperties" version="1">
					<prop name="Created">2016-05-24T10:00:34.673</prop>
					<prop name="LastModified">1899-12-30T00:00:00.000</prop>
					<list name="emlist" count="4">
						<obj name="item" class="TAppProperty" version="2">
							<prop name="name">TopChart</prop>
							<prop name="Created">2016-05-24T10:01:02.255</prop>
							<prop name="LastModified">1899-12-30T00:00:00.000</prop>
						</obj>
						<obj name="item" class="TAppProperty" version="2">
							<prop name="name">LeftChart</prop>
							<prop name="Created">2016-05-24T10:01:02.255</prop>
							<prop name="LastModified">1899-12-30T00:00:00.000</prop>
						</obj>
						<obj name="item" class="TAppProperty" version="2">
							<prop name="name">RightChart</prop>
							<prop name="Created">2016-05-24T10:01:02.255</prop>
							<prop name="LastModified">1899-12-30T00:00:00.000</prop>
						</obj>
						<obj name="item" class="TAppProperty" version="2">
							<prop name="name">RunOverviewChart</prop>
							<prop name="Created">2016-05-24T10:01:02.255</prop>
							<prop name="LastModified">1899-12-30T00:00:00.000</prop>
						</obj>
					</list>
				</obj>
			</obj>
			<prop name="State">3</prop>
			<prop name="StartTime">2016-05-24T10:01:49.539</prop>
			<prop name="EndTime">2016-05-24T11:46:53.799</prop>
			<prop name="InstrumentID">28159</prop>
			<prop name="InstrumentVersion">HTC_VER_10</prop>
			<prop name="InstrumentName">28159</prop>
			<prop name="InstrCalibrationDate">1899.12.30 00:00:00:00</prop>
			<prop name="Technician">System Admin</prop>
			<prop name="AcqStoreClass">HTCAcquisitionStore</prop>
			<prop name="AcquisitionStore">eJzk3UmTq8iWKOq/ci3tzTQQiN6s6pjROJ1oF6CGmRASIFCHkED8+rcUiji5T1XemzWIODfzvT3YZpho3F1y8C/Wcuc/ztnhf502x91//taez91v/2vbbG63//zNjFV5e71Xt6qrzqeoO7e73/7XY9fecOs/f6N/+8d/XNrz5fNItdycTrtGPd9P3W//YP9j+vrsX/aINsdLs/vcQeK/9miqW/d1jue22d3w+q99/vM3jsJL/F42q9sd/1m2+GPf/31xgvZctJvjb/+g/6gku+K4e5Xijz58n/gf1B+U75fW+L2U7P+hkNiCenP+5bBfCsz8a4Hj6ohXZWYzkaH+oFTx7nj57R//D0uxiiBQMqO9//uj8r+/iF9q8MuH1qkr2velJEn6gx0Wm6bK/7hhYLfHT++7j2JoDEVY6uvfH7XxFs90KvTNFn83v/1j9r/ZDZsnOFen7vbbP1byegE1ObJkkQZqaTzocwMXSbTqTFs8F8aCv+3grjIWWTvawBk75raHViiMei2XBW2cpPMRLhfLJulSfypGG7F7uJiiSWV2WaWGRN22cJjIVrKZhiVnXAyqgnO4s6nNdXKX9MXcXcFR0K0ks4PIM8iGOkBRiRaVSn6hG+5qW8D1Opr1Jpr1YEwviQyn1jTImu/uoGu1u4N601j1ev3sbSMrzhV0s8ai1vaxsI3gmNTQcTP8vJqreHyaECgKB8tzY5TGgD2Wr1hzdrKWhEoxzvekgDqYWySbjKpi7Dv2ABf3jPW/mli+hV230J3OUpLcEujw+KyGpeda1CbVpqkO2hnrTx/NOrPPu0HXwjqDStMMKivVSDGEE1vg+Sis31COC+N2NDnIIVSTTaf1CyOc1ztovLVJpVcZy7cL6y1Uc8tM1hsN25c26gLKoDSpzelK0YZ63/Ow6F27ThcBljcbsPw3sbaTzX2n6kbJkQKKssD6y4/KNugJKeGoezbJdkRLja9fxxR707d2KW4m/lmXkgnNvv9T/k9d6o+6xbd1KZV5FfRbu5RamT6YNHciMbvtBjKLtA1oeT4jMHA5RyJxjEDW5rMkjK3OI+xzn+IP+U5RYRfdUhKtVltwLjFDhe0hb8h5fVqCbA2zJJa6nU3WdzzeJgNDYmfbLYiqtHj+dctTUUNdG7IJtBhMPmBINF95A1GzRw6kUZkEolkLZFVkKSi8MiORpQoNmTTPG8yVfKSix2puE8dxMpANGs9vLZyS2Jv2Ct7YsEm0DZ2c0KVWgNpFDAkVytfJ8zgTwFl5sxqI3DUk6YQMglPDEuhf5Z/HcQ66KOD5bp40kHP+2IO/MmdUlLg7nZwPWD7ZMK5J2Oy9kjzD5RUsqWOoaD7fDOTUtinYu35GQr6dl2Qi7CNw65KmIJ12HTFq4dV+Bm6Lxd4mXW+MEITNnYoWYXYh7NxMQd0mMyoOy04hAjVNgOQsTcIW8Hp3nllBYMv4OcuGFz1bRT140W1GhTUtpeS8XGVg3NcsFUGQX0h03m+AuBOsjyl0EglarJ9rsrM6TNrpQH6sS/HS7Ju61Ownu5SiSTT1vV2KHk8KzMfmUMexI3JkPx1tcKEf6qjd3TpiLgIFTO041Phscj3i2oINnmcNSSSXbUO6fRuAQXtjDVtumxLndlBhfvD6OpIKPL6RogkQnsX9WW2Lz7JTbIFZr7GLcGpKE3ACDZR986yh1sSScPnUAGOSDtiFxwtHhkOsgu01fQLlkl8QqnpmoAnWg4q2j8uCYLEc/An2zzoSH7xHPGnqgDYbByrKb1edcP3KBp29Dwns2m1J9rPlEUwjeRLYTMScrNzMBuehj0nsyu6CKP7DAH3a9lQ4iUSPJN7KBDs/4nYRig2hiswFK94c62i9xe3soqYQmNRIokd+uRDrnmmg+3GfxPh0s8lio0pgJNKDApe5LUiYMDrow+lJwqd2z0m85Q9g+ueWhJ0/z8l0tsc2OSgDia5T50K8hToFJRd6Ei/3WL7pKdPBnfBPEnWeXOrS9X4AR96PVBgI2P6yEJugZ8WYRJeFmxMt1AxwB+GZAJe7A0keJxe7dDQm4VacLn6uS4kS/01divnRLkVr4jd3qdtcFcPhANfE8xa5pHVGoIQM9A/KY4tboy39Jx/iN/JIfI7Kck2oDSGU6OGeBJdOABzQjGoo6MFIXN50U43pYjlkLONZB32T29pGi9VwOvFHEiS7TNI8vzVDcc8ytZ/eL51mn17n6/Wh9qy962mOtLLCIZ0+KV8TnVKLFoIejsQeEs9etQtNpO9s+LSuN+IZYHeatjpOQ6YseyoIuZbTFhY5gH/WaRIs1czWxOKB51vi88a1vc7WOlBn4ZORH5RPjw6n3UvHCCen65MEBw63lw3jhpy/H+vA7bH+/Fazwuco4vFS7XmacDHVUHpy58S7p9geW3t3DaXO6Gvv0M5T7elXYiiE05645sBzmuqqTMgw3lAHHFZOe6orrL+ypBK3lgRO087z7nX9GxUEVLbQcllQsT6nB+W6UyfV9mc830Dd77W/mGeDJvn+JByeBUW8WsRtfa2ewmHRdng8KzTaUWWUcKrMn1TAVo6nnZSKDdl66Gq/G7KLxvE8F063WU95neIutH/tUtMXuP6sf/20/v750b9Vfyw7o+hvugn8tP6Ub9ZfPT0ncJwXDJWkCepPeyZHqH3PStaTSeUZRWBlUJzwUbi5LCrd4DN3C3fxqFOp7veDIQ3bBo7HB+pnOqA+wqEo4Ow2qBeVrhaGyLEb6FrfpNZMUKJWNlQJJ+Fuk83Omkj6Rg2XUDUErzd0qm0sJNTacU4sKjtsppK+utWoTXNhkjUdFJ7hVeYE9lDpVKbf76l+Da0tNHyJWsW7jWcMe7aCor+gdvw16o+mUW/FhrfIJjw+bWNmnzUsT4yas9OyNDiO2qCGQjvJUkqRjOvQl/C4XFBXiw4kQ7LdCi4TGocC9B3rH7TuFdonYHnGmVIaXhjvYHdO8XoX/bHQA4Paw+0RmyRdkB2tg++mUHOIto3bop63yrqAwy2x6nR9HsGI+scM8qJX6pS6h7bBzOQcHukJtZc0UBpJUGzgUaomyYQE2zcqwhLqYYG6nvB1aQTLBwvr2kXNDYA6pBzU+Sn/GMFs8XqVUOyg2+lYn+iE9TttzwU82gnuf2niH9Mf+/r3N9Hfdw9VZ8opBF/VTkk4necS2Zgn1A+POgrjlxZ+118sPqQLecwPK1Bvc4pEVLbNiRiiNkxFQ22xUw+HtvmYgkdmszoqp3ePqPYjAWURo+6mDuovmE4z1Jv/pb+TYiaolSWThGGY0+S82aPWMpupw3GVLUiyxfPZmkBT0WwQSuK1agvWbcDrRwseSOs/NqAnB4aCo4lDO+KsOjA6LE+o8VlJcMxQgrdJvvQHyV0ANdhjeYYmL8nygeWx7JilQmOLWqLacQ/aA7UUwdL7VX8wKX2bzG6rHNSWUFR8HbqczC7GCaxVj/pLDzxNblfUsLV4zEh8ba4XMmezBKz7CbW3ZbB9Vjcsr50yqOvEm3rEnC1HkK+zO4nHBw792zDYoFbDWR0Xbo46bMcFzJdHOoElg3oUt8IG5ryC5UseYak/TH4Al6/x+7rbqNlg5aBO25IjoB+9hvDL1QbMOJ8lUK2xfcX7dAfOMEFdr7BJ9B/rUjz1p0PV/+HfKH9Yf6L2zV3KmZioK844UOHR3UokfkxdUMURdSL7qDd2e5+CucKhZEwl4oU09wB1EfOoO2fMGrLyUH/25j5SUZG6DVmIqBNzjz/G6BniAC89zCcwz2eov26L985pFs/BPxR0HV3klCOTOCBgFfVIIMy2DXksTnOwembA8mgXiSz2Jw28C0FNzbdXILv5cgOBRPUE1tUlJ+bQzkFXPNSXbc4XJHvsfTB38UAB515tcju+dJc+Xtdv8PzT4XkGs90/6/i6wvJGRjbHn7BCETgEqKf0vrLAvswHArOnaJPxgpqak+tAwsMJ9fihP3ON27Hv4PGyYKzAop5jHe1qriNKhNr60B/QwwXIQ59I4NOHnkT6DvVXrRkTvCZ9JuGanXzpr7hd67jdbVJykrH93vqzHtlA1pkxBXzW9yQ0E9TcmpgWfj4+kziYFAtd958HsBR5rENug/VrV6YN8r5AjafudkFKb6rjLfCKGm5ksSMa63hYP3qkYBiC/Kf0x7Ii/V0Dv5/Wn/QT+qPMw5VyVxvf1g73Vg1nnNjXwX2/LTVBmrAhJ3WPxEsU1IasqXwoCF5H+UsQFpqWjXLIpssx8TbnW/7W3+xuPmtfPqKWDm2GOixS1BRduspbf/SqYhKfnnOdFjJXMRyX2pD46+nW05J8Pw9nGeoviMSs0e7SSMLnzBjIW3/6bTkL6cm+pfwJdfnU3/g4DyRQU0HS7iyp3/rzahV1ChZjhWyDt4TADiRPu8GEeevP8wLU4t4UtFBK90Ptz1JR0bjF6ISMiPrzFHA7Tc4EM3yW0yFxWxWP98KP9tG6xOfpNtV6lr/8qr/z7DrB56vSJwELvKQx9ZIL2VP1TALVudnazmaMUJI6qvYuM4d+64+LVzcSGGMGb/31l2uP9d3h+aPiLoXs/Hmv3cPNGTQ7qaSQk2OK+HvK6TR9fz2+9eeus6zTKm2vhcNjNSaBS1CTl2vEhZNl2yXBKkD92SF+n9Ls0lO+Gon5X1F//3wq/Vv1x/F4D/ib6E/9Zv1d1kUCh/OOrZfDoyqNm7g9wn390gk1r8BIDqi96z0260zrI9TdXnzFynTUnzCTO2O3lRu4U6inTRRViuFUcgH3+w11ksXRwjh52w0UhxVu57pCG/eziHpJPZusV9up8tbfbRvj9R4M6iyt8HyPvkZNbg+FbtysYg9HbWaSzV6RwXBn8QQWiYLX9ye7XGfwBwtHt7bqzemCOtyxfQXHk2QlmbBADTZz8QCnKLdIWuWVbXBjTaCaJKjBTB1K41KHG2iDFZZH3w6SMeQU6nUCWN6Nh/q7GLcKbpWF9X/Uqm40+rmFjlUNrL+uNIaixjksxhb1qspBqtuyiDZFPZIMaGUwOvWGevMKo043oHAGL6HOCoVHrSaHGAfpEHM4olgp9freYvmHsc6h8fAhmgkX1CW1djfYPq/6k0kpGXxilXDrJNTrSCWlcQCNh33mY3vN5Eg3ooZF/RUN6g8fy5yRMuEOGnmN+stV1F+2tAq4Xhis7251+DH9cTzD/an+/odD1Z/WH/vNz1V1PQI4V+VM4Hza6eQRxnsIqmSGGtpNdCLGbQJe+tLIh/4+Yn9aqFEJpJFbksvI5DC/7jgSg5pz5LKMM7DvNWqr2vgL8jyaC7BLCrftQUpJvsOfoC9dBBzKjteOXHUGP79YLAm3KmrTWgQH8CifJXCvspy47QO12Buol82AujuL0Q1UicWhpexcUxyaHbaoOQ+P39g4tOucwx3c1YWtw8nBachNmVbglduXLh87m0zEjQjubYu6fGQ4BF5X2ha0FAfN4dPHAfZUFwqQexU/V04STTQ5LkG/Dgx2xMvdJs4WdfihP6jPXkmMeHcGXRDZBPwFL731Z5wWqOUtn3f4tH8swCTKrAZF62gyifBz+VZieyr8FIi92NBgmtq9jrRU6EhbnzJwGRbbfyhyIOXSWYLW9HQdu4Dlk05YXn1HozbPZdHoy9Qfwdv2DIn3IurVgWwHwcHj6qhYdRdSJy9tsw/U6zT3OLJIp3twWoWpocp+Tn8cz9HC30N/kvDdsT81I0DMrk5iJpF04oRmANqJepLoPr0N79ifSj+fBJZ39/KO/QXWE3Ui8NmFlAsBUCeAP7EdvD6fr1CHSjfUMOXcgVSPagpKtBvqqKJRf49XrM7me5qKvSWvEK9c6eA9D2OChkRtbmPU1fy0eJJ4lV11cj61BPz60tfhM0Ud7U9qBsbGRl2lGof6Gh6o1aDF41cvPZ0hDsFhQ9SRIG48QhmHORiXZKhDcYI6oifYBYi7RC0WZxG1KqP+FHpPJdFjJqakmTiop6s1JGFViR5hhr0N8w3WJMwOqN/7DHUZbBc9FU+a26f+1KZH/fo3G7ukxxigFs++huZx88gp9KdgsWafhKcY9SYsDhYYgf2k4LzZNURZ8keYHy5XKsyleUnWfWyAMZWHJGZPGU3uTCCDU+HQF38Jr1vYYYpaTWZYX2CLVCfh7AjBdIfXn9vYfm2szWEe7ikSPW5Yn9kT9SoT/P5irdp2RJ+2PihGj7ekev5ofkp/HC/M/jSc/j/sUj+sP0J9c5f60N8UuBZ1xvm6BssD6mbK94lnqNvuHfvj6Nmj9k1eaDTjsmRD/kh3dVCpjveO/Umd9aTc/nhbvPVH8/iTeetvlrVa+FyiDt/6YxrTCCexw5B37O9Df1zO9lTATFBH6+7ghPxWHmv3ukX9pUvc/xf9zbIlHXK3pKWCoEsv2qZYKb/G/s4J6i946nQdmBXqL5ZP5lt//nnA8rhcNQtZi35Q7naJWlwzqFNumqM+TzyWb6uP85Bf70cq0Hvxoq0Sxw7Had/Xb/19xP6YCduRt/6M0r+GE87B64vtNdfC+/2lPxX3tyduqVHujgv77visvakl6trmkFnhTOCoOjBSgdNU63kPR6m81cGKzlJNVAJ8Xko49A2CfZZr+pmXQoFMH8SVHhmt+cvZ9F9if6voGE4C5k7cQUQNas5KDfkhGRN/0jgL7VypXEjJxy/93bkjG4oug1pmbTH9K+rvn13o36o/XqRmfxf9Sd8d+5tsY7hLBZcsrY3aGD5bHOGys1BjRxP1B9FLeyXzSoPRUD/XMcnhcV7o1Gb97Dtjpa5x/3yK2qCa6FN/zcVGPUGI+luVRQaXTEV9rDTUHz25lXAMbZtkCznwdCuWl3CQ5VcsrFY9I+ioGrpEtKi10/e2cWD6PTyC0iSpT/VgtESYwpba4PWZvd/o6X2bwfliWvV6Z6MOAw7110ou6uoShmCk6e0AdWyglkxHtQ165erQljxqcOuWpSHHNerPvqKGthnqj5bqAtqrguXfuqi/VbLF80UE6x80qKvgyqL++D2yTJuXjcGdpru3/rLrc5rr5aXewb0RsbxXH+sb3bcpVDfKqLP1AvU3V7cFHMqDRWXaXFsY6iIWIZoxCpXtBizvLXVzOMDaTDZyAqXRHlF/leWj/qop6q+SzgUUpznWJ6zqxrit8fhNvrDJpt5EtsG+Yo/VdILt5x9Rf6aPA96zujTrjd0A6nPsCyj1DX5fO/i5zE9enPF/F/19d+yPPPcAyj4919EsRN1Yy2kBZFExSSSHqCXYaglqSUQ9WC8dsftDCsrkTtWhMRNzMtGDPbiiwiWRMHaoi2WLuhGOqJHLYZKSQ3RYgksM1BRPSzl5cOburb/4vOQ5olPZEubnO5uEVoPaVME5gHMcWBI5PmrvQ3+yGaD+Mh91VwibDpxApJL4GPM5kR8Mamv9wOOXlUCTjHk8YG4/UKPyURiI02eoSTpkqNiRfY+wl/sU/OMT62duUGed0eZg9jmXhJN7h/tPUHueYqCujg/U3+IoVKAMa9y/qCceKS4PbB/lRifRhuuad+anne7YGvJHphCyPuVgT9aovXohYSk6bYHlL2ZJ2E49moSvzNG5oKImreUDyLOLWNweHjj0dx2a6MvpFpSuYJK46Tsg++i0gqCuX2l9JEc9JiYebxDU5lKSG91IIho8jsfyrQCvZ7btDjwh4Sgwnl1HEu6VGXu6YXk+9HeJXuXPgaFC0vU/pj9eZP88mfqvoT+RfHOXSpM9AdsbGxLtm9wm5Qz1Z7f0MwmN8MYRa58poHmA+uM41EPko47saTEQ8BZORzbnOAY9Hqg6nhZiR/ZibAGZeUMdP5QtRyKmlcEy9QFBL2+BNMHKfWd+xmtlbpO5uTeAMIexjmcRGitgYg/mS+qJP/mR996xv6DwewoK71oShTewyzJDjz/xOL2QZY76C4o5Hs8vUE+eaQI44f1ZR6W7WRDdOqHuHissT2th+SR/fgXl+cp83B1Rc/Ysc8DgJ6i/w3Gbkx2PerL25pBE6+cNyJk52GCY8ZCAd0PdlnQcQJBMUGfjBLeLRk3f+ovtDccRaRxN0I4DanVk8Phpv5JB5Vssb6Xi+ZMqtkF/3lFvfnC/kPY8u2BL6m0N/bhB/d4dbI/JHrXKmC1HSifG9oMTni9+ojaf1NQBzwesr72Vc12r+DMEsUSR+FjcaEKLLx3OULPQ06/rFai/IB1R8xSgDqs08FGzNZWEF3l/+Sn98SLPfFeGyk/H/tSf0B+9urXE5fiJrU13qKnZOEG9jLLbaNvjRAiHUXjUQblvu3fs762/3zM/qcx9Ul5oubk2SCc1pFVnJP7+lC+0sHWUt/68Zora0mfOV+zv98zPD/25rOyi7hb7T/0F1lboNFqa6uGz1v5Ff+/YXydwgxaxpvzWn0/xjqQJBWmwi6H+3rG/E9ua4XNwBiq43Dtbc647JmTni0fy1t85bPWQgnqg3vr7yPwUrqg/zwr/qb/LiOX7yPw01BMJ6dFHTS2LtnzH/kb+lem5mvNfmZ8LuU/e+hNcnw3ZVfYkv+hvOsM74zvzUwHjETKH+kt/XfFQQjpoe+JHUyHX2EGdhJPt7E75vdfS78xPUdGp2lXXL/2Fm3NIt4+O8iqpHbRac1TszBG2f2SiHj9if0+e6XD/rm3emZ/8Scf2NJntXzL298+Zi/9W/QmSxPxpAsBfZN7fd+fU2JswgWtz5qhlflIvhnC9HeH4QP1tmPSlvxv1Gfvb5NunbujLPofrdsQhpsG8Yn+xe4bDCZ+Qac2oijG33AI6jaCeuBz1dxnlDApCUCvuVBkMu6gruNmolXWbBQv9nNZLuCocXu/cPT1Di/sGjpVsUZtHhdqLXLKHezE1k8yZyAujS5wJrPRWp1K12HW6M9ZYvs0C9YfPkIXBTtcVPJ4n1N8iDBfGKZJrOKzPVpIyS9SRfi4MuIyBRbL9fiiNGcNu4BxheTL5itrzA6qAa/TS68nEbcVGTR7OjkmlGYP11/hzC0cHUHd9qTTGrBZKWMgdXs/g9o2uDe4e6tnNJJk7DrQxWWxRl3Ri1Gl3RY2xGurvnLy0yeeHhZH2rgztOFGTNR0XqSEJVg6XWjHrLLsrqNNM3mD9JyZZnz1sXzOUSyg7G7U5CKQxBO0mY/sOdrLx4so2qo28h8au8fzPackZ7hDu4Pqs8Psz7rhtrPD7OfEp1jfpf05/IkULfxqo+ItkfjLfPO/vZO4jCHb2hcTSxAdSt69MSenC1HHDoQbD+7hAvZ1fmYY31AsjnjZgL7FnwwPEhlw1Bzve88HVkehNFBJT0xwCM8TjP/S3VbQVeFTE4ECJk0oiSEIB8+osJOGK5yXSB6sVmLBk65id+DoZlbYB2V3jdj+0AzGLVQ4Ks5nV4Up3OJLOq/un/ibZtSGFGORgiDTuL7YCR8baHEDmYtSoOOBQr52Mn/oLd9dXJmqryRBcsX4gmqi9YT6i/mqVq+PkhLpiz04JmnPB/c+XV6zspT9PmKDG1jHqT7xOS5j3eAuOF0fpQnZ51ILl1SwVcVxrk4U63YPW8rM6ZvScI/uLsAJtbmL5qzXquGq0HcjPEdun5YOUnK2nACQ6PKiQw3EH2cf7HRiTEjW3VrwFsXg83taNGYFbheejDqsdqFTM1pGlFJ0um1cG/FesNH488fxaI+zBedAcFQuLjiadE2SgbhYzKvSm+PlyuS/B2RLU9bCS9Z/Sn0jhSPVvMu+P/+5wOsvooCWbhgKU1ILceCcEtVg9qejJihw5lA8NFLJ6JrFxQJ0deGH+nvcHNdt2RKXGJRjWkyZRexYHkvmoP23eDVQkXFCPQjwqeD4T9Xh+fulPj+TXHwikuUfq08EEh60oEskc6sUG1IkiU8863FLzBalTLJ9DHj0VatH1Qrz6moO6nfV1xAb2QM6rhwfq/DrWIFGbhkj3KYDteE+8JVDznJTqiNp8bFGffIn6C1s0nRNzYxLN5+6r/JkLaiaiXu+eWBJri/pz1jh0hWhzW5Dr/mSD4i2HOuqPuL89C0Igroyfr03clvfqBrXoUQS2Cq+QpmwtUISgp2LR3KaEMzIZnAywvDOC5+/uUxtMRhvr6LTfdSStZjcwLtWNxDF/HYi/00zQy91AxbNTKxG1OyjgxVc8/nZDrYr61IX5eYrajJ9hrqfypAXtsKXqaBqitmmKcUFe76katne3IdNr9qm/97y/OnyEeAvxcH8nC35MfyLFsX+XeX/6N3epeTgTQkaYtLWf5z78or/3vD9rsuHe8/4CfptdNAKoB8FTOsqldpn9q/76y63UDosD6m87H0lgGjlonXbQPuf9fcT+PvT3X2N/k1QaSHDe3+CtP26noL64bXv5NfYXs8JCO/IbKpQqG8v7kfn5EfsbD/u+fmd++qKF+hN1mgqempNqlz4z/lvs7yPz862/bNp+xf7Wm63+zvyc3fdj8o79QbKavzM/vUDH+qx4U3vrz60kJ/8l8/MX/b1jf+tc/NTfR+zvnflpbAQzZPuQJq4bZbQmXzaP8GnfOxLEiZBqFDtV37G/X/RHPYUv/anySXlnfn7q7zXv77/G/kQu+NLfx7w/yRXx+/rQXxJFf3X9cf9X9CfRIvt30Z/8zbG/TLwlcLbPfJLQ6rMzrP52gmMWomb4Mw5Cu6u8hYf+RI1wJ1U3JjrqpOh2X/qbTeUTVHv/pb9jpBiSvS7gMdua1HpxrBaGricZXLMR9eStUENevK2gpkTcn51Pc/0p9F/6ewqVZywZt4F2EVrUWtTl1CDX1zw6ao76C0TcPkxRf9kCr5/S9x2NP+ZiC1Wzsup0lFFPTU0doG6F16o1TpgaU+92gAPDWGTjBaptDCVrwtF/zQPk11Aa9Qx11u1sm2ym+1Iy9hPU3zEqvzI/R1OsoPW5r3l/a7VoodtfUXfxbmiMiRWXsOlf8w63VNDpixy1dTa2Jtn4KmrvMLib97y/jFkqnHEqz6jjtYs661rU3+JeKHCWp/h8h2ufGxOPwvbNjmayedCoP10MN1A0Jl5PlivFaKaot+NatJL1kaIagzrVClTCzk7Saou6bc1kD1cufGXWqlifJOl30Kb5q/wVcEavFQXUL+3i8PXnMj+lGSVyfxP9zb47TY2NY5hv6EsS3+kJkGCF2nE3LepofvC9t/58w2NISOsSR1TzkIGsFxQVedNbSbRFXMG8TDgqqmtJIlM63oHCjgwOpZp7TtxuvwL/umaoSM+khiz8cQ/+OhJq1Emmv/Vn2Dnqyd9NbGILpxrsNcvWoZfjUI1sX7Gybj/D87s3hewnszsEdxuHWnU9v5CjH6PefNwftbVVyNkNUH/BgkOtObidYGcAq4qxPKmw8wgkggqOJGF5uhD1p3XZDpyp8aW/y31fgcafv/R39g4H0OMzU0fHAXV8UvBzJUpn5K2/Ib3e3vqLK2wZIiWPHeicOKNiaoLaStv9EpxlhPpa8rg9C5gdBDHH1KGxeOSEue4mIIcUDkXFDd5obh5q15kcsf0Vx0sJDg7WoCbhLAlzQP3ZDw0/v5ZY38CQO/3M7HjwuRA1t9E8iTxVpwBdX/OvVWuwPg9H2IKhnVDvvos6f0BWgX0+sySsn/2P6U+azVjpb6I/5pu71IEzDZAp6UjgvkP9RUkA4HvrkUDeo/5SNyBv/YWx59JEKQIXNCodaujn2UBSA/WnnUc6eeuPvQU2qOvuiWBPRYm0raCA8nCfJHQ0d0Ee1MEH+YI/keiKjiQwPZmg0SqVxK7iSuQUmDhgTpJnHfEi6s2Np1i+PYX68/NNR6pik4PFzVFXMOc4gqM6D0hvob4c59qRRTWNwH12eHxOzUsSs6ghz82xPJv4NpD+5N/BX1kjdiF2eyHKEfWnKNKX/ta64IClG0MdZjzqrwseczDuK9TfKN4uZMLGqGNfwM8Pa9Tk7T7JQF/cqCRa91ed1KuTBfbmn/pz13sZlOTe14DH56QYgznInD9S0W7wOzI38BbhnqUbFaX2RiLmYmqBKk1Qf8sV3lKo8qCC2d9e9dXcC2HyvQMGV40UdlS51Nex2oG1yygKno9XextY36CffOkvJSsT3N0Wvz+YbQdinlD3vnKlqHBhPH5sISVpxnJ/+pT6a2R+frv+WtsXwr7SWsqfShPQJquVHs6OZEBdlKifQzAXPvX3e+xPLNM7+SX2957319jul/5emZ/eyvQW73l//1V/H7E/r5rZg7a2fOk97++tv213cj/195BQMx+rvrz112/bXPMrng5Z4dKSd+yvWp8+9eefNlvlPe/vF/19ZH6+Y3+/zPvri0f9nvfXnvH8H/rzWsG1f5n359PDdviM/WWznnINObff+hvbuqvdydlp3qu+zGIbtWy581JLj0cpFBYKavQ22TafmZ/5/pm4un/z3rG/4bmlia+UraRJ1+MQckB1SXBYCuV73t+H/rxFkZWfsT/TfSTvzM9f9HclWH79Ul3e8/48eysMv8z784tjm2on7vmpP29NZ51GxIgPmbjE9oZXbPcvqL8/WpP05/VHU4zA/V1SPxX1e+8Cl4haQDdYPLXM/KozxEt9gsa5IacM7gnGOk+QV4pg1ulyQP70KclRTYxOrQ/TvjMS7XaGC3ktMqnSr2VfcuTNkd1aZC2OyL9kWWfwuPWviXeFQhsii6i8H1/8uWn7Rm8m4hIO/caiNtRaBcNbiQ2cFqxFZe5Fzo2tRPZQAG0mqb+QS2PrnSaw3bbIz4SeSLpgbLdwHF+pqq4c5obPFwe4ZMjBzW2N2wWENTRNaSWZ9EqNTMebBYXwSv08vZZVuSRFBnf1huWhe+SeXZASbtM18k9OcdsVwgqOwQ75tJsgf73GauGgW8jR6lI2huCvGogvyOX1Rn5weugVO7ivHJOkISD/hhF5eXvMjXo975F/qoHtc5q9JuYVFvJret5qcJjxGknvatgYiwr5ePRCs97QFPJPa3s8XmJMsp672L7viX/6EflXzpOLkfShBte7jvx7XJ+2Ua/qPZz3xovXCZY/Tl7BvzzF8qfli38NKeC+ELC+yWX8Mf5hn3p54O/hv++e+We+1tdU+MuFik+8n5LZMT7AfOyYOr416J3A11bgbBPcy81yidxaJgNzS9MkTCwcvJ27E3pCjtB/zdRXSEu3exxVrdEX6soviZjGX/67+uilpjdLsPhCqIFSM4+MxEzBDiuORBf27pHtamzQf1uWgrMp6kR9Cjuwe4MhsD+6CgH7+oBAG3EwFqX8QNqLs4dgxaGHcv+mk22yekKQLzkcTGaiQswgrnFwJrIkPuOwkEzEkwZGJWD5gkoaiNNgeZ1ny1FwLdBXYo3eM3vvNZPvivWNTy8JszZ6kIn9BbkvxgoHr+KMhC7bdYS7zB/gPAz03/LWLshw0favRSYYEvf4syLlDtvPzl7RN2WGPivbww7knkOvzfp9SbKSUYDo1UDiR3N7xQHRx84SPRf7hy4lZBxTcNjXKqrhA49fHKd7MPcVXu/Ahp2+flYi+NIrV7Zo7qgKIy5A8WU+gTpAbzJPB30sb7/81+RaCeY9YJMfjf7RFEtz3xWr+LtN/aPKwAT1VB6TaLXE79BP4gh0gX1SoT3cJOKwDgFPnCKobsWNI2ayR2DUCKD4qiAARdNcg+EndA2ajGBcbhA4yt57kjiIPIW4W0cFfz48EzCk7YI01ugjiKIZFft4/yRTE8Hk1SVVR5de/ASgnsXPGq7J5kKou2aAkqUDgaTfDCRQlvibJGcEUXSzJTJ7IADNzYki4brCPuYvxxi8Zj6SkHfnF0KLCCJTnGB57AyBqlyjxxuAcHgtTDO7rTzQBmzW8N4gmE7T0QH/piJYPfWWkvbUzsGt+YECthdfKa97BLKe4ue57g7kFvF7IDhYJOF1dfXeAJSDDvtI+UAAts+DAr47ImDdQESQXQ8OEEdAAJLjbiDc7dmDbfFdEtOWoxO/RHA6s+2TgB7gPWEZjxq4QA0kMpa37h3+87UCr1f3fal3g9FD4PI0iZM9tl+xxvrOvR3W5+AjcEf3YYGzn2L7+xyOkfdZFoITxBQVF8H+xwCIfYrh/yYrv3z73D+32kkhZ5k34p3KSa6Zk6n2FuB77l+/r8SQ66YP6jWXbviM/71WfnnP/StmJnmv+/mLACnfG5N3/O9j3U/OilAkunrTtWTlWCHj0zPqHf8Tit0kZCl5SN7Znx8CZLcqhaLMW1oTJ44RPpdyT3knIUu1nTabvef+ufQ6HTSuXGmfc/8+4n8KZTUgX40Z8f2Ds/hFgJ6VSAttnm3YXwX4kf05K7N/mftHF3sU7cfKLx/rfo46hyL+mPv3e/zvnf2Zq9Htc+5f6V6bX1d++RBgXx/5twA9G7agqdTeDunDnK7f2Z+/CJBaC5fPdT9PPQoyK1GYkX2c/irA39f9/Iz/vQT4S/an4rRayF5SFKx2dvL33D/moHaUe1/h/h/Zn39tAf7zLyz/XgHic5X/rhnAPy3A7179t1j2KMDFVEiWfoAC3OHDDQ7n0KLSRn4ujJtPbeGyupivAN1TNyimz+GxmOpUCkQe3umf3S35EuAg1yWci1e655RCASrXdQbttsbt5xFow076CoU3okAW+AB6C7AklUWt93cUZ9GuG6iqM26XdVgapoMCPHZrFNdVRiFl5TiFdXHC60vUXtEXvLWF24xFAS6GLwHW5hQFuDPw+OWJvOYM5SjA+IxC0iXLgvNNtZJNeSlL4zVZHg7zEstjPlFMeVWU8DhZJrWpj7ht8a/0z3H5EvCj+lz65VAwKFI3RQGuF9r5nf6ZhtteMfK9uINTVKDYHikKsI9fS7fMAAUYnF7bJgrwunhdLzJRgMsrq8OpvWt1Vh3CizFZsDvo8hGvJ0lfAcCWG02S5TG27xTCEsXqYn1gV1+MM18TONJPbP8pg8IdTthe2EyvgOZFkQwnfIn0VuP5/FvJGQ1FfaZ/YskP+Y8JkOakP1+m8K8hQPa7pyq1w2EB9mZ7TSCh/JxEPNrMUEcUj2TsFm8BqvaaScJK6nD0Ot1vwZLvdBIXGxx9OX2GwlpxKCgruOvksEfhKNcMRSKddiXxdtoazEF+iWePAvTXY/nO/4z1uQBvARKp5kj4GCZAznuhAUJPXhE12NpEYbQdeCttRkVH0/XeArSFkKpjtprT5LgyUUz3nKXCYvolQMPlUaRzXbTJUWobfL7v8PpyiIK7ypoOJmwYCuQWBbghZvEWYCinKL7J84H1udzZJK7mKCbT1z4FCPH8viD7/nQApdZmSRgmeUe2e74Hx7Y5Aq6ZleSRm18C9PZ4vo8IoFuKr5VHXwJ0pMcO1OCJIv4QIGOaGujLAUf/YeGmhNNRgPLk9lrbpZVSEuhMCla1/BIgHWZ7mO8SFDNnyIM+d+cTCBwaxTjPdwphqFMJ3vLE1zCuJI6UxbjD9jlgeZbtTieT1bR6CzA2ddn+MQHSPCV812j1pwX43VF1kY5NsArjRGLZl3IyTlCA9mwzJqHL5wreTXGA6vLVsw6ri8uRyjx5YFjuQEUFZDRpaBQgKakvAUqU40AwdZ9JuIw6nYh1gL+Z2yuk5+5QVLLZBuAd3FkdTYJrSWruYYOZKCiSc9gp5H7SAnDt6EnFB3HTEbswTTBm+ZBEqbbhCL+odtgnAxRVKvAKOhNFSR4misjEgTS59m0CtnQdSTw6fEckd+qBOlVQVCmFguOV3fAWYJhWt4EMy5UP8jxDMZ1FvEd4zMMFQ9BeIbgKBbfvGAfvKSIKUDC3A3m+phfKxv75siAe//oLEczLOVWHROIXhM5XNriFOyRxxnwJ0KYTFGt8vjXkeIwd8OY6ReCa3WlyWj5HUKPFnYRG4HhEHFGcfiqiMGnzS4BKPw6vvGsUoNK3Hjg7n0qgUF/rKTHzAfTphiagMC8BJqMHdjPB+ix34ivBlLHfAozpA35/6sAAuPOeoqLb+gcFSPMz4buW0/27zf/7ECC13N1qz1D8XNuYKLrZzkIROZXYaZfTUvxc/eV+dOj3mx8+MkD94PglwOERowA/MkB/n//nBkcJ3jFAqTKflLuoXf2XDFDPSDn6LcCPNz/4drH9FOBkq6BwXEn4FOC4xN+ovyrb5r3251uA9f5Cv2OA03z7FQN8C3CNAvwlBjgVvK8YYKvy7Hv+n0/47HP+3y8ZoJbHfMYAXQ62g+YkB+dTgB8xwMtw0kKqS7v6nQH6IUDm4PeU23XzRqsmO+FTgPwOhTWpjc/5f7+s/TnJF/Tn/D82edLhKEy6OjgxWfnOAP1FgC2H4vtY/SVoEkf6Zf5fYBYoQr26tu8M0HcMcJoJ5HP1lw8BtvMn/57/598l/P728fEzBugW3e3yVxSg+H9HgDOBE/8ur37gvnm2UjbWCyiYo0C9BbjcoQDLRkYBMgQFGAObwyUKzHo99q9XP+TFZwwwvcv9YAzr5AxN3dtJ5vcoFG3HFtCaBQpKm1epMbmSDJo+QQGqt5I2enb9GQPMKHgM+kOjViicAq+34yow+iv24sfKxO3ZHsV3mqBoTrcWBdjjfeadArq/gE5lZ+Ph6bxAPicApmOJ4vsQYHueWNTG53G7sFCAXcqh+D5e/SBcRRvqcWKRzTIcSuNhoVAfcx1FlB9LyWAVuYT29Co/vUMBhgIKsDpEZp2tR6y/f5ZbuBw1FCAO0xuj3p8uAF1i1dkslXVDpGosL9OaJD3br/OR7QaqbI8CvA4KZ2zqsICLoaHQVu6YGmEaLqHheUKy9hh2RnYlOyjSM4ptNkEBTje3DRyj7ZcAb2pSQmegaNfMFgVIRaEBl3uBAqz8yjPEi7yHx+aO9THK14RGpUdR9gWWn78AZ9T9a/FP//5q/9sPxgBngjj7rifrjwvwm/vUYmwXYPWzFkdL80lOpFPQgM+g4GIqvKNI/HYNc6w2jjb9u0Jm8ZiDOxHpJDpMt58CVBYTnkRBj8KgspdgyI5NwsHaNaQe8XhrruH51B4FuJ+b1WcMcL9tF0QpThuwyIVL4qbcAeFv5hF8dcdScEy2QNRkugM3vTIkOtW4vXtGPY7mchxt7a5X7h0DdMQCBWZzN49s+XYEX9mgAJcsijEvRzyff2YT2K1RcOMQG6A81yyBU+WhIMN9iQK9clTcnXOObJKxBv0Qsklkxr5Crm7WgLIJUMRyjYIUd1kF7mycJeAo3UD8YoLXI3cs//ksNMQPsDy6e0AxjxW2Rz2L1yBnzIyKbwMKLZ9qe3DXrxij0wcNUThmA2R1fCZwHMSc7CutAH0ysCTUjbwkah9swIkUHN2fjyjwdt9i+8KAYlbm/aCrxVSGYLlB0Xk+CvxYCNi+a42vo6mCYpTP+xzkpGWSqIX7vwgQtj8owJkgSX+aq/L/0QVguPFggaPbpwSuDy8narWKgcCHAF+C2xiZDl6koAA9DoU3X57ctwBDfyYMJJkGnwKM79ZNIo3/EmDt4v4fAqTO8acAQ36JIrr2ZviOAUI+zPE3uPinAHU510k1F0JQGRQgNLcr/asAvcdGIpnD70BbPnsK7wS8TpblGICqnSgSxRwK0QkPCzApe8TfkMMPZGxNH6yhRgFdvBtNxJs6QJB4IxUH1CuGF64CCCIWBcW7twvRLgcUI3NA4d54LG+QvQQ4yCi+jxigEZwAAvW1vGilijQZw1n1FiAO2PmcOE5mgwI3LO8+2JZkVT9U0AS2p6K6Ei/EkAUX5t3ilfSa3jliXFF81grudTT6GZB09RKgKKCgSe/qpLwwnzFAKGUUqL7SPHDrlKqBjCjAvPNHIOYrBkitPP31fhkPTAcFGMnGa8GXzdSG+aC8BC5uOfKcrwA8w6Mo0K4/KMCZSEv//14B5nq6UUG5uy8+BVgYQxKEGgpoxtyl/x4DfAnwHQPMc/MzC9TXr7dG86VRe8cA3yvAfMwB/CUG+CFAvpMZ4l4lFBy158V3DPCdBfqx/udbgMs8Gz6zQH+PAX5kgdI61SZvAV5lRg2F0+FrBZgPAX6s/+mz2msO3D9XgHnPAfxdgO8YYLPOyB/PAfTW4bbU8nhq/boCzN5ylF9jgM9r9S8xQGV3lT5XgPmYA/j7+p/vLNCPd/99CPCdBXocp0r4tJx7EvRs1rxjgKI94Pk+BPh7Fqi3fmJ5e2Yqh2PEUYnvnV9ZoL8LkN+hCD9igB8rwHjHC5bvGlX8r1mgHwJkuRjru6xvf8kY4D97yL9XgIzEftuT9cdjgN88Wo1qsoCbfhKpJL1FKBBdPkPhocg2no0CJPQth+6aoQCzqaobkrzeweGQ69Tm7haDYV5RgAXNoEAmylM3jmVdoiDPKKxZhgKMS3cLl4v3moTXowC3VxRVWY0okI324HS9qVdwbWoUH2dEC2OeYy++H4LXApZW0Rlh+XpV+gwfvhvf6jujYg5TWKo7vP5l80AIOq8s1eKIx59jFKMg3A5wSndYfrXE7ZzBZ1AxY6wk5e+qbexW8hxutYHb0bksjT3LZnDmWRTTTFAkY0+LJZxjCgUIDxTU+Y7lvTBXFBkxXzE2tm+h3jyxPIcRBcjvsxts84lVb2Z8YRsujwJrhRUK0AlRgDh83EAZZ0admTMUYGqiwI6tiQJkkjg1htkNH6sznyRrlpUHg2WpHZSzA7Y3Y71eTT+VUZCth+c7FJViPDS2hIp9ZZ2uZNIZ+83NhG6u2Mm6PD89wzWsPRwme2zfSnkqRhSjAJtWfJX3UXJGmCQFnGdTvD6N9/AfEyAjCd+2ttpPC1D75j4V9vESjPHUJlCLu5zM2hWKx+NQbHtrhwKsnDVo1eVLgMv5Kod5TqMAual7IYP1QDFZBz4B+zKx3wJUeRmFYReTBttrlYKduygq8fx6P4E+ViA3tEBFvpzlxH+2G1CuLgpqwU2AXGbxCW3UcElU7XG0OFViFF4BTAKHzE2JbT17MEWfJpFyyRRS5kyBoz2CAtwetguy8h8jOEzBE5hdXCDJQjiCNTPx+oGD9TlIKxOceIfCag0U31uAQ4CCDZUJCtdAAXpOj+UPD7tPAXoFzZKok3YLQkmHA6jNS2TzOQqw1SoK7RlwSXg9OB05p3HxFmC0f94/BaicyteKqNwrpmg+8HPniu1bPB6vxf2nWwj4AUfnCsHR7G35ikm+skDDdoJ6KFQGx7Czw6wORxFFukxQiF5ucAmcymLQy/VehWAjoCij9ev9FAutAsex+DoWKhSgyjk7CFY0duCPGKC2CSogzgr3p+7FzwmQkUTpT5cA/WvEAL/99X/DY4+/Mck/UdFkit8hX2ULUE1hxN/wU0LB7Q46zHevFxZsDii8rkdReRdAAU4kgSbGPkthvl3MyFuA7xig9xLgdIMCXKwPBGR7iQKRmVtK5iLzKcDQSa4ootfL5m1ToepoYX0J0N8+n1SUb68cGa6OCfZhOiRgxo5OjrPdHhS1Hkj4ZK72Owbotg2VRFerVQgT7RfgSmcU7LRFF33EAP3CxOuf7yg2TXiOoCUVReLnxaXJZYkCnHsp9lGZEhsiB3sPjPKVBfpQUXDP6dQF8yqhCM8VCnJNHjF4ivMlwLUxwz7GowAjo+VLkmfBHOxni+WdTPH4CXVQwIpXKNY1t23IPkdB2zsJBZjP8M6gJu0r67S/U3FzE/BZeEEBmlGGAqxl1ybWCgXo9NyQxLJ1G4glZR4QLcH6Hq8owO00ot8xwHg6kT4FqMPuFRMMXi/geAnQ3utY/zYX8fsR9wD6rsH94/OU/jEBshRNfddshb9lFui0prrEt9V7+TkP8HcBvrNAj1ZP3MoUOI3bXoVwOrfvn2+AGOlMe78B4p0FKi8e2mcM8H72Um06juS/zQPsjf2sfgtwbz0n4SgIKJ7f5wH+kgVaLGPzPQ/wHQP8yAId4ikKULvbkmaDQN4C9Ppsa2uVZR3fWaDeVEMBfbz9/SMG6FtRDtplnHGhtJ3/SwzwYw1Qb5ttvXcMkIr2WN5fVoFx1aH2qmMHGpVp/7IGaC4Y3TsG6O3um+4rC1TD+vyeBcoyly8Btvp+/s4CDXb6VtGa5KSGk6N5JwHLZRfNLU3tHQN8zwP8iAEOGfmKAcYpCnS2ainqcx5g+7y9BejHU4fWdompv2OA3mqOovyIAQ6DhULcKHj8hwD7W/okXma7f8kY4O+BuH8vATma/ePu8hck4Hevr1bPigW0p1xKlkda7Yz89krrnJ8sKqu2SEDj2udQT3MkEGMjgSKf5NCImkE2YdAPRj0Rz/A4DnaS6jYS0E0IEpB+pX1q1DM1nv46g0N5RQI+BiSgMMgHODOvICDNTSU9XPUrqIMlEm5YqAtDltgGrtMRt+0BCSgV5PW+8shM1pKI2/Igy1ALryBgygQLfS+SLZxrPH69ffSNMdVe5NtFeDztvdIqhaSGetSsZF2NWP5KFh0orK2VZPJUKY3qSn1OBMzU6esdENTrHRVTEQl4rpGAkShXcB95s84mItavXbkt1k9AUl0aJKA1Xd0h5JdIsu4RekYg4rPrYyLgGnZIwJMrfwYBN2caCUjbbgEtFSPZHqcxNRb79QrOa49Q65AKaYO0BMkWvN7ZwGZDYwR3JOR181pV9NIh6TorKaF+3LH8ll1je5SiDee7gATf3ioPCbvewxGKV5DvVZ9l8yKgouD3d+3Kz3dAHM3y1f7GD6aBcjTP/k0mArLfPVzlq9USlEVxI1GV70qycZgjzGdIuGgZTXLCQrYBvfAZCqoeCTPnTjtQaIeuw6u17Yg4mdagMjKSiy2RIE8eCWM1hK1D3Zl05FiPmzcB40CROjJQwgHIfi9Q4SVySrLj9hkYbM/VoVD7KYnd7JOAUBf/L3l30q0otgWK+gfZEEQEmgKLSsoJWNATFRCwQlTk178JuDP2yfPGyM6OczPu7WQOx1YqRdcXs+Jx+Zwj8XoCBuJqtydt4rxAspe4vASZM8jpyaVdIR1LfEPmI7Kfj2lczuHxBPsAySg55gnkhz8t/EYa4XIwZ3QwIh2PZybYNJnmHZm6NFDfaGrhGwGhII4yEFAKWjz/aIWv57vheba+nxQgL/D19q1bLjYvJKCyMxuSLZGUzowwoWfJjkGu8zMu549jJGAfBGyijqzyEfevhMmVjBkktcLNcAFC0V1AQ+/adLpvJOd0VWdkcsu34Ch3XN6nTyRcT0D8pUciF+qcVnbbWAE32eHxjsWHTV5GNw3nvphRUO6QjHmTJGBcWDzq9RSJ7nttDko7mRYwUlL7txGQpXnqp1rr/m4C/nTbimXWBQH15aXw/fM+I+0cCbiI4rbw2cA2iJtySMT0hARUqJ1ALiZjg3ZcIJF6Au4yvOcGAvopElC7mRbYtYWEY99IwGaLBCTjCEm4yfCeeK1jAFdk8TOyHM1qsjU4E6zTHMnyntoKCS0kILm+uikJFCeSiOr6iq7yBu+5sWkQ7T7BzwiDy1ffy25AJm3rgeYWVBHcpyZ+hoqkI6zehsGJQ0L2QUCnweWix2g8Syp39B8EzNQ1vn48pYm3JlaNMIodUFbjbgrGFgnnm0hAm0ES+qVlscRdmP4QBPT8PZLwob9LkAuDouC1mF3JltFMkJe3phu0guRrvEoCk7BI1mt7vxJW0SyQnykVehPVEcjUQhKSu/UsfIrgd4yfnBdg8dt3AUHX1ey5bGWYvwUk5UbG4/Wd7viMhCq8g+NdlRu7moK8ifA7zjgJBllQTweIhAQM1mckoL00O5IWuD3QBJF4VeLDvA7p0HPa3xgExDeY/scSoH8HAX88CFhvJ4I3mb1qMqSBHs+Viu92+CZd2uZ/E/DXCPhvhYB9GugQBLzbSLKhEPCs1dFQCNgTcEgD7UfA9wR0V5erMLSC6RuBWtfMiuQRfbaHVjCWdECiDQTsgoAOScxsGAMxNALdyQYri9dK/m8CTtVJ6OY5Eu3vrWAMa/XfBBxfV0hMY3ZX5JvQLgYCDoWAQyuYPg10k9XGMAK+HwI4ENAwb4+BgI73vNHyVH2Mh0agrjNCQvZBwH4E/LdWMG+fTPDL44oEzO1c9vh3iKTuCVhEpjwEAQcCHprt2GNq/RnaLc0JQxBwlt6p0JmEvPiNgC6ZV8K3QkDbqEx8P2SJ+zQCfeZIQHrl8AMB/7VBQPqvv/1vCThjGPpPaQXK/HArUEd7LaGUbiMSbuZSo+qPO5KurroxdUsk4E1I95CeCq3YNF0UTN1Te6hHmUJFRzNt1Hl6v+LzZ0iahdBVqi09JKD4QgLGPBJwRu12ULORTuLzrKFV+XjJ4bTtBi9cU09UjcV9DeW2G4s3spGAfSVg9cT9b98z3D67vKRwP0ZIwITFx1Q4ncPjSBRqC814r0RWuIOs6ir/dvN5rfoSyq1sbkjAk4AEpLdIwCpYf0UBz6e7CecLjY/foy8C9oMgttUciVUs759eMNvggQSkUi+H40bTqKEXzHbjVZCPuzxQ9ZyV6mj8fMJe2utF9CpfoKZSmMKNumlhXJ3x9e6lq+TLx2oRlRyw6tjCv5+dCe6vreVIzZXNBmoXFxUxf3ixamsi2S7mAq+36YqlmklpDDeu1sg2OR5FldvqGT6/1MPtSyK1egF+AeXENsL4zkq2OpoUCdTGuIuySng+fS+YioRIyj4K+Gz4Lk83xL9Xm/b3EXDGsP/ct+Jfkgcq/PBP61SvVkgC5x767/KRkVXNncAIJCRFLR32hGGqLcypFxLoET8UMn8896CaKR3CuRvh/AzMcogCevEbybMK1xkut/JpERwDJODjxGxByikkD0UhAUmCBNGcDRJQq+OMeHsZt38I2CJ4BY+IRPPkAkToolzOjM8Ib1efKCB+NvCxK6gvsEmDy8tXgstXkz4jidITEswr73uyXspIwFeXlyoQa09O2+QMzvKF5OFcZ0/ceWvg8rBE4tqbPUveOyYDzbRYyou2SLSdPy5BE51p6G1bJO/y9ERCGusp8dTX4UNAx44nlC8FSMA2kBi8Xj6LpCxNmuANdARR15giOOVI4hv1jEC9Kl0YvUDC9VFAtbgiSa+sWxJ+ySCpc4Sndxx3Q+HeeP3mO7xeoD6RD6KF13/xhG4OIzNSSNogIV0xx+tVLVJaeZmyCm56wO3db18ExJ/7GeUtbkjanoCSGeL1u3dNkHdLMwfJGk0pv+a93xcFnDHc5A+pBOTnP3xPTRr8jInj7YXyeK0uyXOerGDB71rKn1V7gzinpwoL+vJFQHZ6dsDqRysss5gdCOhmNBJQv3R5oBvNBnt6f1Oe2CIhYdYqAwEDdcPvyRw0AOk9xs9k3M4aMpUZE+x9irh5rZEw1zcDoApeG/pCyBmkttY6qPNukKBqcHi3HWYJfia7rixHe7YksyUSUGRLJOD2jPcYIesVaNYZCXvgbgI5ZaYL7slFkq43O5Yc3ioFzjRAgp26URd9FBB/o/E74hLw9RAFNA7JOwymRws/0ywSUFaPbxJswt2HgOqo7KKKXeVjdUMCivoZj59/b/E7JpZN0JQFEnDDIAH7PFDDKprCn5Z4z4yPuD3dw+P1yutDIO/F2QayQg74d67KiKnlJuibCK9fHwUEXSYw9yUkcHvnEXZe7oJp+EjOKJ1fcR29YmExiZB0swNev9RDAkruqHumu6PJaSwbHwJKjCWQzOd8kM8V/t1aPtnfRsAZI0x+6p9VfjcBf/qe+nsU0EtyxZs4XkN9I2A/CfBbJaBglg8yzILo80CHWRB9FHBfMkjAi9XNIb/U+++9YE4KEi3GZd2nF8zM2opynay4IQ90qASclbnlUTskoHMdIdGGXjCa8Cq+EbCvBHTMRfSJAvbdQO1lzNvfesHYr8K8fidgPwmwJ2DfC8ahW5OVj3OTeEKUNMXQDfTvBKR2rjHMghgI+CsP1H5E8X6IAvazIJzKuTXf8kC/E7CLAjrnJx5fPwuCs9zJpxdMceckr53FD8qaz6parrJY+RAwO+Lx9wTso4COzVqiXGRPvN6tTxV28OomKxazh/fe849wIOC3KGBPwD4PtI8CdtePHaKAlCw0xb+2EpD+63fpf0tAjp0wP/UvQb+bgNMfbgeabq0lPPaTEbUaqW8k4ES/wu2MJItIiyRbkK45yZNGkth7JNSNvhzg+tJUsmEjJNmRJld4bGkkiD1/K+qanSNRkHQkko33Xl0orx0cW4IEfC6QQNqyK9ULZSPc3pKXopp+uoHbuNGpjX9BcnKyd4JHF/vYyN4Rt6fvUigebyTgZPyiVV19zaEM5goV19q4VJL0vofKMfF41+6rVtPbvOimN+BjkLxGfaWXEknWtQslFBKWP12sgYBbSW9K1RjfY8hbgvszNCTTVEdiPYszHn8p+6I6y+Y5lILezQa08PVrN/wkgm60Bkp1MeHeEC1K3P4i9ZZqPL0j8YqZFm5nLRIw57oonlGr1HasZoI6W7zwfHQTz19t80j1bAoJeFsqxWZzfeEyPehKCS+2RkXjAo9v4yEBq80Dt7enkNhwQ6JmfKYXm8uZqlVLDU14ygskeDlGAvbTIPpSwOjs4vksS+8TBdzcRyKrntZIwLQojTASs98YBeTYKfeHjIOYzn84EfS4aJGAxqUmsJ8/rkS4B2eQuAUSjuORTEzN/QcBb6mWgH2k6WJIBL3r8glMvZoVnmwgMTjPzcDx9K6ZS0fAtdgNo+sI6KlO3RDpFBSgg8GT4K5x1yEKqE1XLOU39GNPkjC/gEkZbDcH27EJe+5G02/XTOjfo92V7MtHA9qyizCYr8om6h3JZM/v+PzksMvII+y6uivHWeg79j0jz9P6DDK97Y6HRmLyl2QBrn2cFt4qFYQhCmjoARK2J6Cx4wokJCAZ57SjkKioTqDX0y8CbpLnVyJoT8DkOZrCfLtmC49PYlzOy0hA7VB2w/xKPH7aTrZgX09IQG19MMhjguSUH0y3/1NSE/GERLOzFRXCtrnTXbOZIyyoDf49ZeqMLNMWr8/JweX9Wh8ZeD217HsUUFkEOriP7nzE7eFDQCNxZ5TvU0jY+/mZgKgm3XDHGI8n2HftUU8KXo/zYv77ooAciwvW/0cJOFYYA+z36Br6sEYC2nq+gnm2bynPMwWb7KixBqatIUn0Uy2S8Z1xhihgIKsVS3Q6+RDQv8/x79bFtMAqrJYEk9y2ycNCAoqrMRLsueAzku5bQHKGuKj1zguWOGfOhEXbRQH3bm2Tvfr0hyign6v3KxkvEmMgYKCW5pIE520Ktug1eI+ethGxEsYDkhKKCuCA91j1QgJKQonH/44rhTABElDRAAm7Zu9IVucwAW0zQQIuD0i6vbP2QFIZJOCx6tpt0msHP+NdFDD08R6l066U8Jy/cVFbWix5zJMAFtMnbk+aWjSx3+/zh4DpddGQh4fEc09G091j+B2Q860EdiE3RTCrcft9Iqh9PlOUf02RgDcLSW3filcB8K6u5A2xBYvNDImZzy2b3BZIQKWZIyF92voQcCFrXeJs87oqNGw5cOsNXQT5am+T1KocEIsDns99vGtIbiRIyh0SfkgEvbh4fQ2logvIz7+RgBzL/1i2yu8moPjD91RfCsgmUl24FnHKTxSwawZjb8mdluXpYuQ1F/IVBRQ4JMUoEZAcfRRwsW9lbyxHSI7ZwvqUArYrty2GKGDfDKYfBj+UAh4vpuE1NP7uOIfXQhxKAYcoYN8OtC8F7KOAzj632CEK2OTM69MM5tc4wCER9FsUcMRZiryc6yf8Xv4rCtiXAvbjAL8RsI8CumXF0cNAiFaLGmLPtrwxJIK2pEsEtV73ciDgEAXsSwG5K5K3HwgxEJDCTX0SQWV3S8ve4zEaBkI4zXhXf5rBdFHAbwRk19MJcTY2Hu9xid8us1H2JJYSm40csGvivZ7tFwH7dqCz5xLJ2hOwHwjRlwJ+CFjensNACKdKuuHyv6KAtM5l8p3zuU870D4K6Aonzhurpzf59xLwr3vof0tAnqP/kIGAE+WnO1c4JhLwzJNxsSp0JKC73FzhyrVIsrRCAt6PxWEYBz8kgnIhPj5V768o4JV5XaEaU0iKpY4ETKZdv8pjoJPtfI8ETLR0B8Up1nGhR5CAca7ncH3fDBLzE09Rwfc2UJEUyeJ1EySYNj1BVrv4mAhd95kYSXVKzloY1UzK4rrLm8NR3SrUttYzQ9Vdbwf3h6ZTscohARe5XsBjlXWErZGAxwQfp0k3Dj6qkbDeuLCgshd6GCuNmKl7YR7D83HB42kDJN9a3WVQFkjWKCf4WPJJDjc+/yKgESEB09Eej2dcIdHmLUeBP/H1ItbMeaQ6Ey+F++6IZLNGSEBa5rdwv8hfBMxq/ZMIOkQBk/EcCexVKtnaTSaq2dg6QLY+aUVchrj9bYbHl+tOR84nEvCmvjIoqIlebO1XWKtmO7eGRNBoj7/LXe0jEnIb4PU7eEhAC+ZIds9CAgZt85kIUXhXJPskDX4fAXmO4f+UfqA/3b0+ybQ1kAldh+BMDyUhU/cM2oVMC/8WO58ooGUDEtC9INbpPXcAtY2QgDHsanyD2hMurxazwh9JSBBrlyNxxjYSw1o+GjKZIiFNuyPNu0uc7AloEokn/mUUX0kaMDtw/YilvIpHounb6gKOsWALYK8jPLJ3kMHiNEVCvfdWTarDqgHTeNJhUJu2QppQzmDOW2zh1+tdScYj/IzLFxFJVzxwuVnpMRKwT3zcrJGYROmWb7cuCjfK9iwZXd0j2O17RrxphcSVxmYJ+nUypbz9CUmrOOMTECqZhsBtO6IW8icKGPAGvl7fTmYDAeHVzXPvCShvDaYYCFhvuQiM5x2P3xNGykDAeYMEA/r5RUBZKHD5GpndSJlZVyvpTnF/WYp8eLfxDojb4v5O0RcB+yggvNoXrfAeLufd6Qm3t+Fwf8fKxNdfA474L+WAX8Fy3m1fwOMR/QeS1NMQt9Hxd0cBeY7955GA/5JuMD9dsOA+uijRKb9SUI4FfA+P+RpkakQRz+eRFPunqYEuvlri+wdbJGYZI6lO6TscooDeuYpBDSZIwKjr57l6aDZYY+tNDQSMJk8FJBNJ43H2vSRlVQHMd2dcpN2CrUDKGAmo2XMkS09ADddiQJa43A2KERJQcmId9PrcUJ45jSOSZKPsQ8D4gETSBSSgleUUBaODiZ/+nbsCa9VFqq85EtCyAxdI8/wioKgvJqDGDZ6fLPMs2ZI1gEsv6cKDmK+RlMEnETS43ayMqJLpgLwheL6vGsnY1wKKUxtJbBv4+sP0cQV7qSIBl5sbTVYOY4Fh6Hi8sYvfOasLJ+P+JDxe54Uka/jYBqWlqSJgJVch10NHwJXYED84mjU5V8knCugHU8sgjm8qYB+PTQGe0k3cmHCfKKDXzpCAtXvgkXwsks57dATUzy5Ylz0+Ls93hPXVXSDZTTxeTaoVYp7MAOxJ1yEraX5jLSDPceyfQsCf/p36RsBHMSo/tYAXqSFDLWBPwL4f6NAN5tdMwP+KAm4v9/1QC9hHAb9NhOj7gQ4EHAln9XsU8O8TIfooYE9AdyLx7PcoYNVF9fp+oEMtoLKtRLlhcf99P1A75+4Gbo+UQyLoUAvYT4SfaQGSx7CRgH0t4Ps972rrOgI+Mtz+t0TQnoDfJsL33WDeLY/Xoz0IyjARok8EHQh4yGfPoRuMdXlt2aEWkFtKL2qIAv6aCD9MhPgVBRwI2CeCfiPgr1rAoRvM36OA9Cz4RAE/3WBO29cwEWKIAqZBV3t5jpGAv2oBvyWC9jMBhR31/vf2A6Wn/2cIKAgU+6c0BJ38cCJoCmQF6U2fk9io/UY19sUVSgEJtn2aUqRm6qVr/xIhSbTt21DrS4qPDe2rFvDqUTe4VnxXC7hFspE5f8Sv80QncTlCAjIREjDlanx8hAwJt5rnUMhIwI3JzJFkhN/AdSR9EVBkXie4zXx8PCqPSC6ZZJBuuijkmHsJqmlTX7WA6qQx1Jc238NJk3Rqy9V4PJcoRfLNbdx+U3m0CoVVQso6SLQHSLaaWxcbHk2CBPQMJNZDKnZwTWJ8fr5D8okOlcGFdb8I+NKoHMr3GwloBng8x3FRwS0ZIcnEMZTq5DpmYMlZ3VBC39ur2ahIIYVDR0QRX/8QvC2cmgwJuF6Jgnp6IGkLoRui6I6CSD3Erwiq1FGLyG+RgOzKS+DOT3F/mZCVah4gAct6jduTJLy+lLg74vZ2erGZuUWjZollQbneIumEPRJQ4+YJ3J40vn+P4iiqe/11gHNja8VWFHH/oO2Q1OkI3y/T/Y0EFISJ8KdEAX+6xZIRuGsQzUVNQa2PrmT/YC64nKyRFFQ9ykj2OMdg5BskIOkIsyRIFkd90BQkNC7vmFFwAutaz4qu3YhNDrMkA/X1xIXsYTRqSBIEMVjyAQl4F+sPAefzAx/6dmQ2JLybO7AXMyRgXwu4PTFXIPytqw2sDktCb7rtLY5M1z7/3hBWHeEnpzrSZCCg5cS4fC3eLNUNQLvi8kyjQTxos8J7pbjcdcMWSXktWOLfRTwfe9K1p6cCJBDl1AIh4wQJeF4jGe+m8yGglIdIxvPkYJBXhCS2LH1aBC+Cr6fScQnydTzB5TGzpwl1fvAgL3nc/+Z6V8gz53KYHx8MFRxWXWN9V45gwa2YYogCSvA8fifg1Q1SWLwmSGqbRwLeH8wRFvkOrxd3QT7szCf+IM9ihvgbZoSkPOHfXbdiqWDMIwFxqbKAubRAsmo8khm0JAflzHAk2B/wfB6XOAW1ifH6SWk31F6VSzDcphuhsfmNUUBBmLL/2A7m/1IC8kRb4JW+3j5RwBlBAuoToaUGAvpJooMmd4ugqhEUoudIKtsskUhnXOWTE4sE1PjVJPTVFAmYbpGAiysuV+FU1UAkiVPBfM1bEtB36xMFdByHIcH7yIkke8tIoi0S0OPGuD/Wf/qg3p9tAfsTLhIvo9xA4pwaCsCMM7I4ORk4t2UTBvXCArI9MwDkINF4fPtqSV5q1zKqVFrKP8axTTjTdcFlGiSVKvICefLSFIx4ToXBboGf4VhCAlp2lynwCKzuOwCfLwbJO/SNo1WSVYgEJLL+RcC5UoWgzNZIyrePpHyObhWIkxPu/zK+sSSkWhvER0fA5tllAkiMDNrt3BSBqN4/BJTXylcU8HhAss3dQ1P49yZuSFStLZChSwSVXjubFKNAAcVTGspfMB1Z9x1ppznijj2+agXhOAKtYmj8migFIHSB2zMjJKBXd7WPxvNsDgSE13UvkqeVB0j2kC4C6uQKv42AgjCb/SMB/yUjIX66YKFPBG0j70GcKj98tYPxnIZyc+XOykIyE7wmtV/hEAWUtgf2OwGZQ0w+DUFnttUMiaB9FHBIBO2jgH0iqDU58ca3oYC2GW8N+WSsxh8C9rWAsvJ0hoagTiDX4hAFbInRhM4Ib9KBgH1DUMeezAQZFiYZhgIOUUCH/xoJYdkEybjU8XyGkRB9FPBSdCSKbg9qaAjaJ4IOUcA+EbQnYDNJ3tTfCTgkgqrSmQxRwKEWkCajZhgL7+7cGTtEAb/VAjLF6tMQ1L297yA/Kk73BP00oYZ2MDntyt4oLZ7hQMA+EbQnoHMQq+vQEHSoBfzVEHRoBxN1JFQe75c3ec0fxdAOZhcieQcC9omgdd4l8naJoAMB5+tubD0j/ZsJyP4fIeCEpoR/ngr4LyEg88NfA4YfIgGX4rzY8MWxUan5/AYnwzRIzMRIQP+2Q0JwJRLwFiMBt6s7PhZNlcSjBMklJ5cr5I1mFLF19BW13XVRNMrVw81clzK1cUIk1k5BcmmpyKqPOsyRlN1c8vrwstXtWd9ALUzw8dPH/VXX3QmOGhJxexwhuZh1mMGVBdz/foJEIhx5wPmu4/5bQ7RV7ZLuoUxqndpM85TtEjsLyJfdnPer4rHqhuJLyFYUEk2zkIDF7OVAeYzx+B7Lrt1KjgQ8VhU+v2zeohoZ066jKddNNVz6XWIoEvB6NDQq2lx8Q704XgX3q6oVkeHAVT3eGBaitNSpGCIPpTd/ISEXihbGj0LC433hH54TEQnodjMnboGewWkUI9leYbtXgzm1hTuDF36zpvH8dlsrgXrPIAFFKcP9xGEMJ3+D5CS+pKi8px+hkFwkLezCRgWY4mFcErz+txoXJWP7kkB2xoVxZD+RgOkNyZ7SEzzexMf9Cw4SNF+tf3MUcELjF/2fUgv40wR8Vec1mLX0KILbYlST1XF8BXU2ZclAQEtqd6CyyZT4M/ZhEGo2TkA5kAmBlcbTBNeqHRmDGQUmwYXdftMeQYo8fL39cmgy5vIYSC0jOUaxTZPV7FzgcnHGk+CQVTThpa7D6DhmKTiVhz3+hso3ME4ePs7lUUTeb9yeYndT+YDG/W2PcgWOcMLlWPMQDHKaIqnE1Mfna8euv7zoTmAxL2eFr+VWN7N6fAHD4JBcZx/Ph13gctosJlMq2JKRSFyjzUF9r2ahz7cPhcxk8wSiuMLjtUZ4vvk4PsN8rE5DIFUXBdSS/yDg1sPloikJSDK65W1ijLQcFpaL12t5OACZNEjogYDiBT/pcuxmIPldB1N7N27ILEfCyq98QoJNaYsEVzM5EE7E4zWDusZFabWDBcmYMEA440KVVEjIk4hkDp4eqxhUbg0EDPZktCTbcZWDaLFcCKsU9zcibgrK64QkNRp8fzZuUoAkibj/bfn6bQTEe4r5U6YC8j+9XL3c3AUsUqcinpvaV3J6nTdgLQ4U8ULFXpJpkxhAZlEbDgR0zvmHgL5yiQUyzpD9zg0JCI5XK+R5kB1Y7O9IwDgWlkTNNA2k4tKGvr3kS8JZZ/+TCGq6sUKmKySgeU7oAioGCejqHQE3DhJuucJ7qJx1HTLH7pvAeFyVxCdtBHJWNgUsAiRgxiEBxfcRCeZ17VRER1uDkckUgdrEu5mGGO2orVoCkwrJ91ZPLLjshgo9JsDH4Xztg7kKaCSjdKfJUQgcsBrhXUAyQwL2UUAS3t6Ff6SRfIk5/hAw8LW7QNLZ7Q4LtkDCrlUkLf8+4/m7GhIw03Y1od9jvHugwsdr6KJyZ7w+xjShQ99djkWy3549MLYRXs+egGbsIhGpDZL7ON8BiS6ugt8WVySw1nVcjZPYBSkAmviu6zUKcz6OwVWQgJ5s4/W+vXNvIKDvrbsoJR2boOpui89f4Pt309xwSAT9rQTEe4r9Y6YC/vRE6F8EHBJB765LvtcCDomgXS2gxZHqqxaQbh7hQMBfc+G/tYN5H6GlLNWws/+aCdHXAvZTAYdE0J6A/VTAIQqYCpXtCUeJCi0uF0R5MTrrn3YwPQGnsul59CipKOfwvLHDTIj2eUHCabxlD4mgfRRwIOCvmRADAc/LBx7/4Ybns1txwjATYpgL30cB+7nw/VRAW/f+k4D9XPhfUwGd0zO+fieg+EKSaitm/l8E7GsBv82FZ8YGQ+wgRBL3iaAvn35Slr1DwslRrnh0N1fFPR+5ekgEpSLA452v758ooFAekIBafbdlhVk0AwFdWkIS9rWA1DKniLW34xrJ+ea9mXBAIio3XvkjEkFn/2cIOJl0i8A/g4D0D38N4Od/BTeLUYptRiRa9Yh3gxKSbnB55kcquN4BrpuVRm2fV/8TBSzLWiVbsk0btaSQjLfsZBTbpEQCMhISJZ8z3di67RcBb5SBBGS6QelqPc3hFpZGuDmHjaIeLG8DN7VBsiwObySniQRMua5dyo0cbfUSI8lu00Irto8KFPUlFk+4xzeF2p7SxlbhtttD3tUSRq2MhEqlTQkFm+Lxw9ITvhEwPupvW90VOxey2/qrFjCEzQ7ObXe+3AnJ5m03GdQnXyeR6SIB7xqS9dlckIDOGgmsyd4d6mmAx6MTJNpEbzlIKJTitsFVsrobUSmcjrYWRgsHX1/xr+1AwNi5IMEYL83gLgpGuF1mSMBD2439IzESL0UHqLs1/i+HbiyhZOH25ywSstriYUT8Cgl4l7pB9WqKpC0p0qg8fh/ByRrh9VdfuCg58UjILLPw+qYUEjDbvg5whwwJKAPu/wJI6vuMwr/f77+RgBOGnvzjUIh/CQHZH76ntvVzDbr/aAtvkyMB9di9IjkolgSKMyrJ5MTtYG7tkDRK4xhksaoS0NY+Lo/I/Y4/aHRwAfmwnlH+ePdA8nBm/okC3qYHmmhCFeNHRUVS9VHA4HwuQb2KfOiNWlshj1ewB4M5zojHPJBopxESVHo3XVSwiwK+KvkI7vzMUF5RWAKx2BiJSMtdIupcsImYI7kU+8EWQRnicnIWBRMQafU/COg8dSRPT8DCzp2BgDB9CwJZuuMc9PF0FgaSPDLI1QxOQyJoMFuN7CEKaCv3aeFZPBJwI5slONSTIb4w37NkkqtjWERdR9QdjcvnS9olWnZRQH86GeFyeZxvwZoETOHnwsEeooDyXcDr+wieuDxlzlkf8aEC5YHL/WAZ4EJ8M8L95+/6Sl5jZge2USABZ8uHTeTkjCSWdbw+fJayyjQd2zA/tCzx9SVer+LM4OtPMRKQeuH59FHAnoDfooBzp8Tnh+3v6wiK99SE/8fWFf+SKOBP31N9FHDOFq8Qjum+Jg+/I2CdUCFcKQGIqpwNUPgJEnAt1QbJV7EHlvF6F95atkTyqPA91wgzKWCt42eCXSBxzOCO5KgrJMkh5FSwhCu+/nW6l2RlJgEY5YEJoT7gZ1ArkFgOjOliiALOinMAYoMEDMgICchcWhMcUr2Jv1jENQmyZAt6SCGJWN1akjswPlg7JCB0/0JPIknegMLics1b5PFyIKCqIGGDJccL3SJwBrJQUwUYNT4OJCSgflwiiVp/R5OnrblgCtybGqKA+ruLunVRwGApIKluBh65RBM8v32EhJzwpweSr8T9B3SlEFghAbUMl4Peao0EPL6QgA536RI5p10UUDy74ERIxuAVjBWyUbsxg4/1uwiUecWSlYjXQx0xSNZjigQ078GHgF71xO+MbCt7oAeEDkE/o7mX6/N8IGDgL2s8Xw8JKI/3SFr5gsd33ucmEHf5RUA1xeO3786E/F4CTpip8I///P8vIeD0h+8pu/VH3sTbv8IhCvh3Ai48JBp7gFc4ELBPBP1GwL4WkNEUJM6vWsB+KMS3WsA+EdRVdSTar46g1r6c0d8IOLSD6aOA/VCIgYBDImghI4l0jWvkhKu874mgfRSQi7d4fCAgIb8RkCmQQKNNonq84L3JMBawJ+BUox+UtSpwe1SDx9MTcKgF7Ak4tIPpCfjYxYv/Ggz/bShEujy+BwIOiaCfKOBfQyEGAna1gAMB+6EQfUdQd/LiP4mgzJZ7fYZCfCPgr0TQvhZwIGDfDmYYDH8QLQMJOHt7nESQgPss/rSD4QJcF1ozk7sOBOQ1+0EsRUEili9n5M0MvKTuCfj6X0nAv26w/y0BmSn3h8wFnCg/PcPsGs5XcL8kKpKk8Rt1OuFvcHx0iZGXExIwTJB8t7ZG8hxfR0OlZgRJMd2pJH7fkICzHAlYNDOj2Ezio6JGDp9BCokeRo87EvB8nO4hTbfdHL4CWHV1p3I4x2Mkn7TDdazx3kQfAu72SECz4k/wSG0kEu8hAfURbq/Yd0MNdoloqKv95QnVxUKCvqvMHhJBhyhgcm9EdfKalnAECo9/boKoxopVwtOYfREwFz0P6oePx7NxoVTPm+kOnq8l7k/shi4kAsnw9YxONu8YCWdzlxxyN0ECTjsCz3CVDinfDYlYK0g0epQIENw7gro3r1TFwMvgvDKQdHLSRREPSMC6ZFVq88qRYIabpvCQutpJeosEo1bhFnKDwe1NJTw/b3ZP4L7ncH854PZfq3kMFyZDAnrmW1E3LXWEckQjAfMR1ajNNkXSLlUk4Hgigep3QynyhhhhTLG4/yOH799TxPcvGi26OYfuK4W87fafTX/fXMAJw1J/zFzAn46sP0RuA8a8oQrvcndq0mr5bSCgJ52RgOYzQIKcjlMSvCTHJmOFSUHjTFzulCNcflG5eem6E86o4BEegJSjbjL5PGRDP4kc3EpHvJ6AsLjbNPHC8wnkic6HkK5x+RSZwQHMsYgE3CS4v5Vh3sDkgKUC/v6IyENZ593cQCRMKe4VcllUnyggiMYeCO8h4RZ2hAS7T3B59mhiBozVGQmY87jcvZVIWnmGpPKOORLQnY89UEQBj6dOHZGsJbkAEkazAjY8kokI6xNo5hT/vnKQgHGeXwYC+uwSX99HAV0nYghMxgi5pB7PBwIGB3UXfSNgELtIMgbXFiBrRyRhqiAJh0TQ1kQCqqJL456rDPR3yuDydowkZs9IQEVMkICjXKiJUsh7sI4UUwSBjdefWFUOctHOiC+f5qxyaJ8OzJdd1DVzuqip0hYgbzZc6Msskh2/9FIkNIWE53fOksxF+QSOZ7LF7yUgw9J/zFzAn04EDV9rE6z3owl967LvBqFUESyKOd5jy/1+SZaOvADluu6ieIuu42QYfAjo70xeJO15jO/5Yj1BwqVIQNuS3a6etA27/MqInCHQhyhgoHnWdSCgFqhM6GuLHRJRR/Isnh0BFxreI94WCejuaySgrXZRrM3YAtX23yHEFteQdPqMwU3hi4BtiQQkkYgkukrclWQ1fkeQuGiRQLG5J0GNZFUYJJVXTGyRsCufAzJ64/l5W3zszL6igKAckYCSqCGxvN2bArLA4704rgPu3ekSM6O9OEQBycTA7UlHvIfTx+kJ+kGiCz/ZmwZhSewOBAxmY6smO00moJLbVxSQVIHznYDhAwmot28ksvaKWfIuNQfE7nj9RsfrY6gxElpuuvY7VyTrrZIB5tQCyTpfvBplFp9FmAMzIR6lCB8CKk5HwMXcEgh1fVqgZIDHuwrwO0m/rJdgzLb4fFDm4m+8p6b/PBfw/1IC9lHA16J6FTZ1cepPO5iOgE5SWrQM+nE8DIX41hG0bwfjuKevdjB0vW+Lb5Ph25fTFn+PAn5LBB0mw4vGjZXriJt7U1//ImA/FKIn4JAIOkQBu7mAAwH7KGBPQLtSkKB9O5g+EXQgYD8Uom8H42xJ3AxRwJ6A36KAfUdQOxDvyjAU4lsiaD8Znk6TNnToZtcMBByigH07mD4RdILHHVqjCxJtIfiN91IAj6+PAn5LBP1FwD4RdGgH0yeCUov4qxYwe3SJrB0BrUioWDkWz6rHcvQXAStfE71G3D6poRZQkzj5kwg6RAG7RNChFrAn4DjmPrWAAwH7RNCegO72xIvfooD2a8s3/0oC8v9nCDidcf//t8u/joAMNfnhjqBGZK0g4zmNROFColVZsG7waCcGiVe2v1ff8SWBtO6GJLDTN37R77vaslWBBGOaeaPK+v0G97NlFHH8lhR1xiBR7jNHD7dTIpWqRFt7yIypHm6WTcOq9poq4L6su9o1Dtexp4CKoMp3uD+3PEaq723OcFIy/Pv+jATcq68j1NICiRThulEVlrsX5OSE+z+zSEDHQmIelbdBtmqZKeoTNiWcNQ23d96LilrVrxJS9YUEjDa+re5OLw8KE4m6zQ5IwLKe7+Bsde1R0jGSaZ/i/s6nCRJQfeLj53OaQ1md8fyjGxIwOV3ucJa6RNBWa66qL4VzONmWTm3b1fyqOmXXsTOmuvYtB3x9REgM6WSsUvG1aQRV7YZmPOOudpIT2r164TZIxIvXkdMS8fieBRJQGiEBIw6u6vqJry+fSySgs/cVldsWR7g9X11H0LKgVZikHjwjDq9/E72XqlV4KWTbbkjHxsfnn+z5AerDA6/ffY0E1Y96BrdLaxSRtJSz30bA6UyY/ikE/Oky++ribsBcdK0ONP5Rk4qrbiCx+67j5HV0JanN7EHnyBQxRz9scr3hWlE0n18EjKqug+dL4kKwDl0Uau/m4MKSDYNGcgRyVZM9OFaNRJmc8b+Zwp1BcuZ84Tfp3iANLR9A3S2QYIH+uJJx4t5gvg+7uX72YU/u9jkHc39DUk18JJJcje9gX2a4vJz4uLyFa4AETHZIwIuLpNzXZwaJaHPET7RaJMEzv4KxMfF8NsqjJLNw3UUwqC4Ktjoo5FqcSyDm6IuAKpefgcw4xGs7RgJOTvIVFgqDJIsjfL0hjEtYaEg2aApbIPHSlZFs51noqa/dnkizrt3N0kMy9wSclri8tp0bEmydIJFvcwYJ95Tx+gjME0k8NY+43L4zBUhHPJ/UWBewELvaRYuva1Lc3D24gosE5MljSTax2yXGejN8/XMuKM6odWG+9fH59Aj39/DkEuTxCAnoi12HUFbLQJwG+P4lxWhJQqNF4sIGr8c1S+G3LVenHE39KbWAP/3PKuIqMUGuonfoMRsk4NFvkVjZmArx10SISCgzCyCnGZKuuOM9cNp0iYYu9y68Y4gEnBzkLwIu57VBdAcJqMcW4v5J9vuBgIvFAl9/S/krOTl5iPfklQlhqu8iMp26Lt6NHQE3Txv35OHfdedOkYB7IAHbBRJQbNp36GcJR5NqdcbPKGc1hbdP7xExRA5JKad06B+vXE3oCgmoxUeKgGOaGbloCd5DKw6J1ROQe034IQroHan6OwHx2n0RUJZYJJN1QwL2UUCDrpC82ze+/rLKl2C/q5bAuUJicbtjAxYckYBOEdv4qtwB+a2+iTdndjW5PDUCWtglsta7HUtu+bNLpLWQrL7vGgR/ln2Q7BeS1XJ34kBAS0ECBs0FCVgfEhXUFM9/IOBl1QIYexe/A9u5RyuxUEkg7ieT0K+UfURuj8QDdY8E9JJNV+voMtYQBRwImFrnJWjjFL8Td/br9xFwyjH0/6vtYB7xbeRRstqEdqAd6u9zAS+nHSuv0+f8MxdQN03hMxr+tXxQ7rXmQC4STfnUAvYENBx8/Oa9lhpGw/8ioL2+Iln6RNCegG5ZL9ghCtiu5K+hED0B24NEEccobEU+rxLdawu3KVz/ajby0zrDkAjqUlmlDFHA8bVEovUEvOw6AobqpLAuhGO/EXCIAhJPHXlTnUZS9XMBGZbTvBdzbAprFOPd1hOwbwczEHAYCtGNhh9qAfso4DtDcg2JoOZJbb3pM8D92xCLcjJ6jz1uKTfEGSdWPbSD+dYRdMWPDY9lUuYzFzBZa6o3ysUuislXtPxm8fp/SwRVRLx1mPXhSVnbLa/I1wJPYaww3eRcuIOsTG+tNw51fD/6RNCegEKc4vW/36vrt1rAIRH0VxTQose7fycB/7pF/rcEZPnZHzMXkPrhr4F4igQ8JnckQuq/aXXfXCp4VDMkVTDyI1W68wkcyVOjNksZCaV6Oj42JSRYxXXtYIzpDW7bvVFsxSkSsGSRgJekIyAtIwGX6n0P9Wynh9G260hZbsICMtszwi1bgqE+L/cI7ryGBNMp3F8UUmc4wxIfj8dIQNMkR3hsHSRXaXZNMfbFC86bCPc/ckVQBbcbXU9tDBI5omioVXYp4fpuu7l4Gj4+Wh0B0xUS7XjA7RXjjQfpeaF3o9SRgGZF7aDOctzfdIRka3LrCKfZDElm3/Hx+YEELJIcCThuj18E3HftaUoVCfgIdiKSeKFT8XPl1eqe4jO45pYWxturJKoVg4SruylPW2kMgrqM8O9nohjFpuaRgCRJt3CdT/QwPkID6gW6oRHBAfd3eCEBLb74RAG3m8tRUYPJ/QglcXB/a5ai1Vc7BXhOarz+bCgt1Tqfd1FGB4l5NrrazDZN4OTg9dsIhSioQkNlUNiA+7eM4PcRkOV59k9pBzP74cj6iWIi0N/xJIST7TRkdZGrDwGnb+dK6ITbg1jW0xCaywgI/kKksAh9fH5fC7hRxkisY4Jf6PsTEuXeImHmBccWAwHF3RMJI7VfBJzW7gn0Sc4jlN62TbZllcCi1WchHF9OSXY2EtAc0Ug6ZoIEPHtmCXP85JDAmO9twlVyDXJMfUUBG7pCPK1iJKPkCUi4dc6Alt9nVGDqSMIdF1+BWCu2GAh4WHStLoJDl+iaIAGzHR6vWxxmFNxqJO4oQQKKszESTU2RbNKYu4D72EwpuHP4+nKMx++mMi63ewJe7EQGcacgAdP5PSN7Epdgn3083rX+iMh45e5AN1QkoPfC7QVRnoPNIsG89pGwhJcSfCwFSNxSEnB5qiFJewLC3LabgYBGazChr1QOkCIw8XijFvd3ylJB0YIzDAT07OQQDYmgPQEDvusQOifjDMizYaghCtgTcEF5eH4b/Hb5bctVVqDoP2U0/E8XLBi33ARrnLbEZ15IwJP/3IJyEpFIaxsJOKORgDLHt2GgKPiZfosywMJX39QQBewJSIpp1wX2gkTso4D66d4WwXWHBFxfYx2MqOvw2UcBuZUcgkN7TBEIwhcB9emYpgL6UC/JRkICLo4WRbw2QWLtxrIF9ipAAo2gYsmayXeA65qGgtkVX688OR+sbTf7073GDTGu4w048pwKPfyNK8nCzAFEbYcELUNBJNRGFUAbiRQ1RAEX73WXePpGEh2jO36SZ2Mk7nn2poKlwdeEn8YezPEJVOB5+Hr+MF6C3CApA7tFkq22xxbIDQkYuFwMQxTQKAs83qQbza6xrgJOicvl4GLi9uUXEk28+913Av00iPk+B6DvH0hedbJTSPSUu0TSCW4/S78IaHg+En1s7kVyHwdfUcAl4zVK7D4JyMvVJAzOpR0Reofbl3RhQnz6hQTMmbENiv1GUu4OSPQIF+JgNuGkGzLv/T4CssJk8qeMhv9pAvaj4ekAiWV5yugqR3NN9ya6/x8EbDar16cjaD8U4nU4PiiLX5jwX7WAs3KsDO1g7Im+33+vBfw1F7CvBRwSQb23Kw5RwKEdzN9rAR+rysDtWU34LQrYD4Ww+ZH5lQjaDYWw5P0ukmminwcCuqPiKwrYdwR1dH8PHwIuls9wmAvYXGN1mAtopTsk6K+OoBYLSCQzzM3v7WCoWP6PdjCTyYkaCOicgFOG0fDfOoL2cwFZ7fWmhnYw5yeewHgu/Ect4FtUXoV1SpBwv6KAzk3G4++jgD0BXWl8N4ZawJ6AnyhgI1FDIqjl5Ph6bpern1rAnoD9UIihFvClIwHNzWz06Qj6byXgr1vxf0tAjmInf0Yt4EThfzgK+NCQgDdVQfKkjkSrcTatoC58JJFv+UgUHcl32nFIkj4RdD7bHOC03KkkWmTzRjW4zacWcHOukRz+8nKE2+iGpFk5SMA+EbSazpCAT15k1YNUFHDikYAbEjeGqq27jpgXE/eXFUckZ3ZBAtaAj/MKyVZvvK8oYEIjkVbspYF8t8T9R9PMVsmC38MpDA2yGW8zA5eYVtEPScCfuBoJCNUcSWh2HTupJRJ2q1oARY5EjfKLWKre9bKDMu2ikpP2KKozvyPWWcLrYdZIwPJxyeGonjQq3t79T0fQInK/CNg0dwkuhq5Tm2KWfghYmQTJZvJIQHY838J99VCpzYVCglErL4PyIeD+rioSLHjdkXhNqBfboARQYU5SqEcTjYreDBJwdPViKJ6ghZtn/VZU8zI/QhZIX1HAbUP8IQq4LfPjUp143Wj6HK/fhnPw/bgeutpNXNbi++NlgnoeWSlkPP+7o4Acxf1Yp7U/LRG0J6Bzfk+6OqFHQ4KFVoF855EImfSoyeIoH8CaOUjA0whJ0RNQLiaT0JtuLZpwm+ftexSwrwWUt3sk19RyxYGAWrDsatVEJFNPwD4K6OW2YBPXHidDFNDTu6EUj2tcIQEjJM5z9NiTU4gftUUKSCgS4fPbm/kYCOhXMS6UsycSSkLChcGzweWyrzyn4FbmjPK5bK8QVzzfwNg/8Xyq5wgJt259WEzWXev95qEQltZOIL5FJGAfBayM5Ay2v/2KAmo28x8EPMw4JNSbYsJgWiNp02OlfgiIy9uSME6Ox1sxXfuYyIkIb4+/ooB754uA1iFBYs+Mcdf9sOsg2krTsOPBnrBNUoLxuuDx2mXdkAcf4IJA6moJt6fRciCg/OZwf7GYiYp/S3yYTzjcHlydPXEPSFB9duSKYL7F90taVkew7NWUePwVSepqZyQ4y7C4XN7Pfx8BOUqY/FTrit9NwMkP31OjsLLAWpxbyqdTfA9rCgk4v+CvITxUJJwQxhZIdIKE6wk4VZAgqnR9U97jdBdJqZsH0ISOgOwGP9MjQEJp6h23Z/P1niTLbrR7+WoLz27uV/KaBUg8K2Uo71TxEalXSMA5nUyIJ6t1RITNegmiZyHhegIqhml/COiGZndPMruhFtCjOSsiW+4rChj4eoyEo/E7QvFFKvT1GXclWwEJaBmHtoBwhISanyQBnF1EUb7TJXerMySgswDcf3tFom3Tpw+mzXa1flck4L4jlXJ84/m++8EuoK1Au3cpzDu5Voh0O1KfRNCxVEXkuFu7oEzIO/SnCX7nUIypgPl8dLV8uAImi0M3in40RgIa+fhDQCJUVOGPah7v6T0SUCc0bj/topzTMNe+E/C1rHxwfIYuvDhJaeWYPxXQ5l1HVoVGAi6KBEC675F4fS2gMpNtEGcd4XsC3p0nXt/1Esn4mvzGRFCOpn9sJvTvJuBP//O/md14T2CDhvpOwL4WsCfgQefmQy2gs7zGn7mAfS3gMBfQnrTKMBRiIODfR8P/qgUc2sH0tYBDIuivWsCegDYr7vZDLeA7laniezuYPhG0jwL+qgUcooD9aPh+KMS3RNBhKETW1S72o+G/dQRVngv++1zAfigE74Yvyt7FO1telYw1dAQdagG/zQXsawH70fAz9XinnAWJy4GAQyLoOsDr8a0W8BcBX0L9RcA+Cvhil8ynFjB18Pq9wMft9wTsawH70fADAfso4Le5gH1H0PfiRhffooBDLWAfBRR27lc7GOdhftrBTKLgEQ4E7DuC9lFAZ6xb7L+SgH/97X9LQH7SrQL/jCgg89OJoB5ZQ5ZtkTAH+kir0j2s4OJ3UaTH87hXL8ULSdLwSMCgREI1/i6BcqyqZCO/vUZlaR1JFCYGFTXG21DVHXWEY3FEcnkTv1T1ar6H84RFci0XSJD5ky8ga5F8m5OMhJP8dAvHm2KE2weR9upzOj/DXSP496XzBnUt6Tlcgh0SplqKkTrfvd5QHDLcf14iCQ+5dYDzsR8C0TS2ulmTEgpxhdubjEVbXUnhaYgCRvMWj3+yvuO6LjsgoZ6L7KpW846ofoPn+4y6uYaUhcdvdaPjBZAUdTLF4y1sWyfb2sTXZ/zmDk9ri0QTUnz9iX7J8GBinYrleUqr+YzKANmmFdGN4Ovl7TSG0hY1EocxknA/RiLWjwjJbDhIMHLexXC32m4IhwGRquRe2qUy6SSiE7FWaYXawYVOcHtnH6/vaU5yeDwI7u+aFaxa2Xd8/54Mku7EvZfqdT1N4eJGXS3gG89nboQJVLcTXj+pAkG9be8ZLrx3SMaHGpS/jYD8ZPbPndb+JVHAn66xmEUyLu+otmsXkoxoIpL4DovRCYmwpQ41SVQmAeKeutHo6xGQltayoRZwIKDgBFeYrw0uDMQJEkUYnxEXVMpS/jJMRGI82i8CSlMkE711zyB7DU95+qWGgYB9FHAg4GW57jopzb4IWE7WJSiLIxIJsnpJRJ95gqTpNOWFNb6ej3Bh51xG+HyxI2H+ZKZgL3wk6Z7C5fVjPL6BK/FsMRCwqbsIRQRIvN0ByXc+ItncUOZI8OgSXWutuoB0HbEhVJeuvU2XCOpQ1JTyKOtxJQbEZ1BW0I2qhwMuH3djFdybjYQVWlyOU++OWBGNx7tnRxFRQiSw5LnT0Be3eH14v4vi9aPkN4H7IaARX6cFHCe4vGdp5oR4NJB0u/OeJiuQE7Bgx1CB9ERiE/b5IWDwdkVRaRwzhjk/xvfr3ByQzEWOxPYUjhoI+GbbIzjyGN8/cPF48vn6DNbyzVJgUr+RgPyEn/7UP1X+ae1g2m6Oneg9kCCGLtDE5Nst6MIRCfiaIPONx9oEsZXwk3uIukTNLhHUCKEloC4shbgqElBuIoYEcx0/w2XVEXCPBAwSq87Ia18ZIIsrfMzku5p4jLwE6zhlCm915feEL7rawnjU1bKN8J4JDkhA5VZRIbgMElB+ujY4MH0XfrpCcmoZ3uPqvGu3op13+4GAKnugKTi8TJY8kmcEsp5ShfdYcA2BGMnUE9ALEySbRj/GgCtOmgTXrnaRjPAeWxwaJNMiQwIuJgx8COg2SEB7kXyigN6LwufHy/UKjHrRFr7fCCIp3ocJ2NcU978Gbk+cd+KCOpXxeEfrLwJK/OtNgBFw+69V68HisUMyHtunTeTVOUTSaTSBvOCBmA/OBUn4i4D0qNJAladI4LWC+/87Adnr2AF1Q0+KYB7i+9Ungtqv3SSEZ4ZkpTeuA7I1bfEtYwT8DjHiFRJYwOevZunvIyDPUNN/zFb5l9QC/pZE0LG9e3+GQvyKAg61gEWmiQMBv80FFMzyQYZE0J6A/Wh4xzOt61AL2CeCuvurgESKK9kbj5yWdO1lFPn6qhafjqCwiUXZaKq5x1y8NxmigNd9636PAvaJoH1HUJd9mKy8ojX/EwXcWpX9X1HAx6uLAh7VSeGYBccO7WD6jqDW9b5X5IJBAvVzAYdE0J6AfRRwaAfTJ4L2o+FtEaxanu1k/TsB+9HwfUfQIQp41Bb0Zy7gyK8MWTzcBI9bzvF67Q/373MBvxGQeuAqfqgFTCeJ4s24uAmt2/gufksEHQjYdwTto4DOhd8p8iZOZG+W3qnQtWncnoq/RJ9E0L4WsCfg0A5m7uD79aKOI+9VRY/Qji08P+7NzL0Je0eSzvI7/a8k4F+/S/9bAgpT5sd+Wn93FFD66bmAB2oFD/2ABDq8kICEJ0jAhY8Eo45IwIqep3A97DUqFuBoq3Z2T+CxEpBgzSRt1OaZ3uDEpEgKV0OiVEZ4hJx3kFjXKxJwvLX2cJroXWLoSGRV0XwVULHdXDrJRKKdxPkWbmXdzRVcfBHwWu1w/2sXCWgBErBwPSTMvcgi9cUWbyTVWCXbQwqg3qX7AU4SdImgGZJwY3olnK4SEvB6E/HnH1cDUN5PSFyqkvD45TSA44bSiy0vNldV8EM8vrrF/Xm6r6jK8n6E57nUSRx1hLODezHUAm7KsYTnt5re4Wp2ialRJF7V3cQicMotJKaWvWj1MiuQWKmJf5+I+PrRrUsE9QqNbGLrLarsGol4XNh4vTir/RDw1mbdHD+uiVRY7j4E3DoxEvBFfRFwU4/9bihEgSQWkOyRH1Ks6uX8Bi7jCgno0tJSfStWCql+x+3vUtw/u5oncJFW+PrDHQkYrkkGuT/Gv+flb4wCdiPM/pRawJ9OWnPsAAlo2tMwaNcHmpD3+g6qYLLUEAU0IEhBPvv49x2LBDS8NgOriSZhsPdw+RXemBs4E5ULPdp9RGTTPktYnA9s4Wf2WCFXRj6AaMnd49wWcPl7PoMbqzwu5xIkG65ZEhDFYEb5TnO4EqiSCozr5ouA+bw6gbxdI2Guk31EXDP5EBCMCRJwd3JLcMbiLATFspdDFFBtHhzxakEAMjXx+AjMkIBGR0x2EeBC+DT7ImB1qrrauXxGQbE/2CQImCsYecKGwchwluRmdR1SxzESMFo6VyLttROYB50p/FeN5xOtGR3mky6RdS3j8naz+ysKeG7wesw3691AQBjlSLhTsS5wuXxHgjnGE68HjSS0rTWSL/P2JVGfLZJU19jQcxzkw/FUHQYCgrnshj4c4xLPr5vDaPx/5N1Ll6rKsgDqH2RDEBBogiQvASEABXoiCooPBFTk199Aaq5Vd+0z7u7UPGfNcZsOFZJUyvwqIiN2nazuBX0gIM63t+lXBaEWhwuoypKn4EKvcPlr8V9RQD9/D1FJK7jimVd4/vn99fsIKLI8+6dUBP3piMV93tvgVms69ChW7AjL9ims9khAL9kg87vlCYlISE/5u4voEPOt+0jCofW77QsqaebR4YuA2SszSS4OBKxsJF8oiAWpp4dfUUCRCB3hn4c13pm4XAtaHgm3v0fofREJCPIF75nnFgmoTywq9IQrErDmghUs2vhdBuehl2WwSw+wUAIklb1uMoILwhDMckJT/iayZaIFzy3IiylVBtdlTROpGgh4O/YUkKuoEvvOSCMBYUMckyyOEb6fDImgu27HkW71BHAhQeJeTBzv6nhCEibrngTLk/hFQKm54fVc1xmScrlnYOFKeP4Tl2bEGsrlrCLlHfrtEwl4DQINcKn+DkcCZo7lgdJc8fUwxAPVFxKQXK84nnS3W5NshwQ0Vz3O99TD67vfrjooXvIuvS3tfEUB3WQxkLPzaPWtIgHd+3oW+luC5J5OAh8cQ8DHVwnHyzU4f26g4HiTAj+/SVtvwCnyWenrhqT+xntK/GNaw//0vyo/reEZpnh/NYXQmKnuzaTNO3RaTRDHiqCfvoBjOZjPXsBvUcBPIqjYGm9qJOAnEfTTFOIbAb8lgh5vljkScNwL+CkHM0nwbnYTqflKBGWOClWO5WCUSap/VQTdLVN6TATlmrCmxnIwnyjgh4AuLf6VCHr8ay/gh4CfRNAxCni6IYn+x9bwYzmYf0YBb7ur9UXATyLopzX8JxF0LAfjRI+Zx5xWeP7321LHKOAnEXTVTXet0giP+X/0BZxp7xk1JoJmzFP/IuBbasyRgL3CduG3KKBYHV/Epvc4vg8BP1HAbwQcE0EviqCOiaAfAronDz+vvxNBbc0b9iJuV1OPPe1xPP9aAv51D/2vEpCh5jPuTyGg8sN/Bqp9uIEnh79OKfA+rbWPVw2X9xsJ1YhIwLiNcyREggQKt0ioBIQDFIdAI0nzkjpNYtgajuRqUvFlhQTs9kPTAmNrlEnAIAHZqZRBESr4+KggQVwGidbyGpJv5oKjWUyMBHwg+dKJ88404YoELEk4VBg9IwENrTlBk970ckucLtOibtdD256RgMEDCSj50h6ekxwJaDSw1mYJHj+HYfxxIa81Zk1doDJPBpVS0hG0/moEcBZNJOrWQQLaBZtBdaHx/MflQDauPEJVmkjWJsHHqboroQxjJNlNweunVnYDz9vQJ/DY4funq1CFhiDhYo3xaM1/vAq4Jm8k12Fo4kDHOLGP+KaTNPaRgP6hKeCmGEiwaI8E61MJicgNhJMXXaHdOCqHgqqQoNmsazXu8hcBeeNoag4lnfBHXzWo7UssOW2T7GK4SIJJpZzmJ1o7Jzncd3j85HXG84v6C8m+fQ8kvciiRu/yAs6GhZ9XafW/LQqI9xQr/ilRwJ9OWmOmUQKmPzRNeCYPjhQa34JRmhwul7JHRwzmlIN5G/rU6RaSKKjrXwQUJjuaBGpQg0xZPEKGRfJ8ooAWryAhifpUydvU9yCtRSSV5Dxk8tbdG0gF+ysKyEzw+Cuun1PBrUJiVfyzAanczUsoPCRbcWEuYHs7JNRr7uDyuVA6XP6uZ8TXGnFNdGf6FQWEiBYTkvU8N0YBPe7lJGQXu0jK7sRR3nSLxFQP/Bqs+QqJ9SEg0yuXLwIyKyTTJwpovPKBjD5ej7Os76BrC44EYobvj+7KFaTzgimhNfZD6YvpEpfrSDK4ZLuOQPzE8XIci8vLfpURcqwzWMZbthwJyBt1CUqL8+tZ6VQk9NCnz4gHwnXztvqKAvr1EIWsHG6MAqq7IQrLmki4vwnoaXKhqrcy3YG8PP4i4E4YoqYDAQNp2JtJzQ8n0I5blgSWNcnI1jjg9T3meP5M/H17AfGemv/3/rX/DgLyP/079YkC6j5Hl54OGUfcFZMirnDZ56W6U5AIIQZSoiGheiMDIvFIJGOz+xUFVOyBZIRjiP+IM4c46hR/PXKbwu8FhQQM09oE9UUjabaU3ZKaZjawks8M5b02dkGkPAVwgj0S0F3hPVORYANLeUmVYxRwwyBhdIN5lz7T2CapSiaHJUO/iTfb7YqRgASQgN522Eu3rOotGIAEBP5ec6QS+wDs+UBYaoUkknZTCZSip4nf2aJJpAsSULE6PP8U8HwfAi7KIWoWAxJwTyEBtcPQp6/dIxnnKRJKq5m+hOiJx4ul7XwkoCcY9Zn0vg4gHRY4Xvtgc2R+/ouABiOIZGYyePyji69frw5AFjEScHk7IeksC0m8CRkPNBL+IuAnCmgdZ/j+4OqoZCYFAajxDMd71HNOTT97L+31rPTYEAm4zFMfzAMSMEiMXwRcrNIe/6ZZ+DfszZ82oL9wueztt7+PgHhPCXPxD4kC/vSGhU9F0K57vssVWz06xY1P5hgFHFvD/10OZkwEZdSV4HXk8SQrfZ6qIwH/IxF05fThWBH0WyLoh4AT8YrEud1n1FgR9H/cC/gfFUGHKCB+eWpR0UMLvkcBbz6vjX0BV9PJrlAMz759VQSdDU0QPomg38rBfAj42Qs49gX87AX8JwE/UcBv5WBGAv7dF/BbUwg2XjFfewGtN2+OewHHRNBvUcB/JIJ+ysGsXmxjfo8CPnJbHRNBX88e3/93OZhPRdCxHEyQWPL3voCaepz/fyWCvmxfHBNBx6YQn72AHwKuSNP8OxNB2f8bAtIC/WMtd387AX84EZQXkYCPvb0kCbPwkRRy3kB5uiCh6CkSUMuFAgnm61QaX30kkBoe4BIetDBZTJCARRXWkLO1SSXBDolS5N4JjtTeKLe64VcaX5Z7eBhXo0z9dSdqfFWeobQXSM7iWDja8k6QgENi6JYFJOCs2V1xoXZFwix7JOApsU9QljKe/zmFDInm9ZCvHkMiKiOD9r6S/djXL3EXRaZdV7sz3PfZp8mDnGhqFF/gWTEGFUvmAhduwS6EVu1xfFdVrrTlBYl6t+Jh72H4VjUliY9wZDskYHz8kFAokZBDVE664/WXC6OFK4vjiSd3qLR6cdO/CPh4vDgtrMsCKvmul+nsgMdzBTaFon3oJO6HCqHOfmgNb/FIXLc7FdrUweeb7oEka7TurFk8Eq66WHg+QrpOExkkYC4LvxJBPbrE+dg+kbTTnuK0VIoTaNZIuu0peicaZHkOpyLC+eMkfP3E8A5wPaS/EkGn1Q0JutaG10/63xYFxHuK/bHSFb+ZgIz8w+VgPlFA63HlKJgWE1yugvsAzWyGpgyzfUf6tM5BLRm2DG4lkkLMhj59s2RWQqP/igIuyoYv/fttIMo6LUEVr3PibR5TlfiAy9kPAcco4IeA+jL9RUDyQlJ+ooDeyV+1IwFX/mRe+tLzUZDjEUm12E3Y0At2uHwOe7cDG383ibfbIgEZ73QZo4ABfcXlmtQNBCyAD4MDiwQcE0GXZCDPcVIRWxiWy1TKlTAd+uZ99gJqpsoTX3k8cDme9bexHAw8tpOEJOXhPkYB/fsM398zzBU0XG6X3v2EpC251IIl2+H4r5qNJC5rJNw6QfJJ/v6LgHYaIWFpYbIm5y3i0bz0ON8LSZLVJsP5WiUXnG/ddjoSnAYCyk8k3Z5rOTLlggNYAkHCTXok6SvVvwgIMxZklUyYLwKCsludSTy74nzEjUD84wbJzufKCZSHgIR8hI+MrLXgBss0wc/nXXvr37ZcpQXux/rX/m4CLn54ufpydAe0vTQL/beMjBeW+Bl9CBhoEX6H7R3vgHw49WUQFkjAfT4NQI+vQ4XPKZLLiE852C4SEOiBiJOUB1DfSMBAJOKZ2IcnElCZ99QYBUwFdwPW02GQlK+mIKl08EGf7/H8rwneA2HuRqBodyQcFTkymcqRC+YsGaKAQ5+8w2aagzY/vsORgJMnElAuhr1vYms75Chev6KAeGfWIol5JKBjXfD8iomEYylrMRLQs9dIQLlEAjr+cxZ6O6OViXSrfSQT04de3uF4ZQkfa+Zs6NMnIKna7SEC6z6Ut2kCPB4z3/DgqkhYr3b5iiyXrgeqXbwpP3KRgJqYarC4x78IqKg1zs9LwNeTbgqEv53WIDHyjATcEufDtXskYB3gePeSUJCXz5tg+Lt36QGD55+zeD2mEeDrV+GLU/cTJKBCUzPKf4bOmdADES0RCegRbmhMMz+5YxRwTATl2CgClWPx9XT9+n0EpAX+v2er/EsI+FsSQWezoC/tzF5xiuhF5hgF/L4X8B8VQb81hZgzSKhvFUGjy9DHj/hIkA8Bp32PfxE3+PzYF/CTCPoh4Kql7uIYBfxUBHXNosm+JYI6U9I6X4mgnyjgJxH0Q0BapX41hfhEAb8R8O9EUMc/43g/BGRMvJ5vBPy0hv9WEXRMBHV4JNU5QwJ+awoRhdZXRVCH0sX1SMBvUcDjdDIbCTjuBfxUBP22F/C41oSvKKC7ERIl2Jwsj8dfu9J2dni+TxSQPp87yp7L+PhDwE8U0H6RlFb22+CrHMy3phAfAq58UViPUUCGhScZCbgL8fN4OzcqHKOAn72An0TQcS/gJwo47gX81xKQ+78hIENRf0xr+J+OWESLVwQIqmUZ0+mC0+yl3UAOSySEmb8LjScfAk5/7QVc3PIDtMIVCVg6Eq1xD7uGWqaHvYBbJOB5LZzg5tNIrMkWCejMjP2YeBkvD0iQy8u4wIN9meVWmoOjaW8jhdJb4WO18zNte7rd4DIbCJMv3mutvzcnOMNQkdOZQ6Fpd7aH52yikeQ9LUAr7tIeajI0dfBmRyTelVzgLsX4/i6XM40SkIBXfmZQ29sKCdjuhRCekzuOZ512lcbdywzyXYAka95DE4VHfoTHqjbCpGaQgH6Tl1BcngZJtsWQSFrmLbScgyS9M0jITrMNqNZXk6RanIvasTSO0CwqvdxuZkjAvYvXl5/vSEB9tpC1DcHnj1mB83URg0ILWVwwtJvrkqQvXj5r2krKoZlMDBLbERLw8Lzt4OIhwbfk7JvaXb+doFGmSECyLUWtN5sEjtrNpNJDjwR8yEjMatkNe/0i/DysfXmA++6F77e5QtQ2R+kI9XSPr9+Wv28vIN5TzB/TGv6nK4IS7ZSCuT0juR7zB0cIkz5AOgdz4u/ZB016mS/AqS2Wgn2OBNGv0xNo5xkSsEwakcDhWePyjeUpv17sCzIXhoqfvTknoOWuSe7X6wHMuORKf66uZCIf9AqUtyWGgbXPErLWD3gnBMycwkUVkjO8IUEXwhl/MMn7UZHDE4m2zO5s6ZuNU5Eqt96wTOxZCMUE369v+gtYgOMHLZx0hN+5cyA2zZeBnWZnImyuDZiMjgQ0L4+h7+E1AvlR4XheHBLQz/grEtLhQ+9iIGFz+9OXUEOSvYJJRg5F0IDRLbkwsOf4/r3cV6A1HEMFp+NEJaf3cwXOa4PjpQ9IYjtHIkqeyFJBHyBh7bW7B6vEZTJcrkPFThiidCtjToL69pLVHRvhfLkZjt9biUN5Gf0KJo6tDHRlL5P99HSA1fPJEqCGJhmdYV1APedI1vWyUFWXfu5B7l54PJV6nAlY+H5lwuBfDqPD67keohKMtcKG/rOYFGT97u9gJBKer+Gk30dAhmKFP6Uv4E/vBQxdywHFuTOhT5JWJPpqmoHkXugw0J9ZQS60sgJXMXsqYJt2Tcq1G8BKbPowKIeoWyFdC1iIcyaExkMC3nveB0I1VAitk1WE4pkluDGPJAwfu47MaiUC8lLZMGDPzXkkoPTez0o/XbcFYUsrAj0zKcr3nkhAcJEwy26CpJodhTWRnCgH9zmUWwnOdkGidroG8yTSFDC+uCYHJtqBuhNo4rdHHF97Hlq5324UAblpkYjHqQL6RadDfxngY7oJ1mDJq1npeSyeL9KQfKqwQeIxZkOT19C3z14PTSU+UUDbY2IwbgIS7Si3JimajQAGyfAeFw91Rd6GAuC0+RvvocgWSSunOmKURbJ+Kop+ooDkUs4IZPIzIax02oDSZDMqyDu7InU+JKKeOor4KxYJaC8ZA2T61hP//sbzy/Q1BO06kLGUvaEcmQ6wigIk3ZxHcn8SQRV2h8ezk8wcCeiIOn5+jyHZPE4OMSx3KX7eEvUbCchQc/FPSQT96V6bnyjgxF71pcvXK1qpDdcYCTjuBaxNJAjXTpEgf/cF/FQE/Y+9gN/6Ag4VQf+5F3CMAnamtfSYFT2jxkRQvlYW3ruxOmpMBP0QsDsSJM6nKcRYEZSYSKKNj8SZtCf/e1/A+J2qY1OIIWoI35pCjAQEgzE8Kkjwej4VQY/JfjpGAd06E/B4y9T4IuCnHMzfTSHsDhr6qyLoP5pCTD0XSfUpB3O6vVmP42Mc36mvHUXfMNL3KOCnHAzLVEguO7TXY0XQcS/gJwr4IaBQ1W8yEvCTCDr2BaTKmlZYk/9KBHW8Asf3ISBDERqJmAwE/CsK6LwutjkScNwLmDlp+42A417AIj1JHh3M/817Aef/NwRkafGPaQ1Pfro1fHyLoH1Pl1Qit29OO03YBh5chYQIOyTgIXp9ETDWWCTQxHwdoDmbWhhXQU5rdYGvb5clkqYYKmZ614GAx84o08sVCUib8R5OyXlozU51orYIystYDiZ1eCTgvviLgG9xkWkOhQQsagsJ11pIQL7eIXlURqeSnkZSid2NgoKNtXC7XMtrbcrbe7hnoRkm1uO41ozydkESevj+00outOWqwcfUAol2HBbGYdWs4bYHo0z6a1FpmZhn8HhtzDJ1Z0g+fYhilisDCXjl8HHceiXcVxsk2eSGBL4HTQtFMpB0Q+RW6xYvE0rNN0ksOoDEi6gj/qjiT952O4yXUYwdHOtSJ0khIzFvCjlC4StIsGuKBNud8Xk82jJMzgoez1aQcB8Cbqlz0WnbfbyDKhyaRDxknH/pNkRFD8xQ3uZOidr9SpCAp+0vAu4Ou3wkYMJlSEBXCpGUfI/juShvWWOuOyRqzC/JVqVPv4+A7Gz2x7SGp374ntqGaQru8YkEWzoHmVgIl5GAMLutaLJjmSOQ0OWIP9EmCRHm+gl05zmjRgLObkoDuvXmy5GA3PaEBJKseQg0HBxiufwBrKJHUh1YJKAoKHdQ94FIRgKah/6Iy7v5QD5l1ZHa1x+gH69IHGGOBNyrAZImerFlIB+RQOw66kYCBksvy4i/5Ie9gtd56a2dCU2eVIQ/+BaLBLzSSMZH0zfgZuw8DC6PSUvImknAXCccBZW1RyxGzy8C+pvDfk3smX4HJyH4fNYj2dJT1IBiVFwIbIjj6+vgBnrosMQ7NiuViIrrjgSEvZnJZFJZNzAne5byNg3Ox7LQfxEwZ/F4xQQJaO9rnN/lW5LV8zbF8UuHOeWvPWfgQoQElCkkq9E8ZNKf6hwMD0/uzdlVhmd5Ihm3S3x9v+tUtfH0wxcBjfOkIjPXuoL8jIXQ4274ec14q4Sl1SABC3tyxuU8ElcmAc73NfyNUUB2xvwxreF/OmmtHBItF3HHkiCpkIBnbboH56DSoZfHbUVuVeqCPXeRUIkq4nfipAewfLhDq3iqMcnFfhbgltwvAvoZElB5IgE9r22/CEhWU4p4WxdhtlNrJNR5iQR0md2ZRJcrklIXZyXUGRLwvdIjsJgbRXmSi4T5ENCUZCQQkYa9hn1dADmG7zLYUkjIYzDdgMbskFTOG4kapQf8G/Gc0wSC984kkwhHprgNjj/f4/iqd62OBASYig55+8EG9OSB5y90USWefwrArGgkoFMgARfx0wc9nSAB7zqSUfanMejlA4mmL3E88mUzATIZom7rB9+SuGZ8cOl9T8AbElkP7UkHRxhIuJvjPWeweDx7s0EyWmc3IYyPBDSFlEHyvZqWyHYNsNB9nK/WRBKGvGKCzZRvKtAsxyFqOsV3xhW+n6EkTm1YHY936JGAQY3zvV64Icj7gYCMieOdb3tvJCBEJRIwCK0EbPvKUIERSuZvvKfm1J9SEfSn96z/HQXE9c3kVyKot+qo1fu6E8co4LgX8JMI+vdeQJvaI8E+UcBvBBz7Ag5RwG8E5PMESfiJAmrHpz1WBB2jgJ9EUPGl/moNr6+RgJ+KoO5REdWvvYBDRdDV+2IXymWjBGNfwDERdKwIOhDQuZfZ+nsUUFB36remELbp/NoLyOr0g/qWCDoS8O9E0E8U8DsB/24K8SkH80kEHQk4N2fzr3IwHwJ+ysGMBJzv7fOYCPppCuGYsPvaC/imm19RwE9fwA8BHUtp1mNTiG/lYMaKoFC/wnEv4LemECMBnfl8LAczNoXgdow+RgG/lYMZK4J++gJ+EkH/5QT8C1f/uwTkGPF/vl3+dVHAmar8cDmYd11G0OSiFW6TlS9qXjEkOjaApDuckYDq4YYkyRKDJNYcCQJDq/hLxSIBpQIJ6FZeA0Wu4D3B9gtTiyMkyskVjTKm5WOr7ZpmDw14SK4lK4taVhsXuDQcEqUyALRzGqfQdgPZgPIzjbekG+RKiiRcHpCA1OtVQjtrhtbsQxSsOO5woSkv8Pzutlhr2hM9d8qHJgt7aZFohiNd4K65eDxrJ5+1emFf4diJJklqHglYVbcNnCwk4NYo4YuAzxDHk15oJJ/3fB3h5rpIwN0EH2/V8gxtHxkEnz9+RQGvcyRZspt2lSYv8iXU19PQhELqVA1iJF652+Hz3XRILD3bSLiTggTMzKOq3ZfxFwET463gQkZ87aCYa0tqK1pdp1EUKaCgWiOMbzwSsHgZOD65R4IbBAmqd2EJT87C8yUNEtDJ7S3k4mKJBHWR0OLZK6AOI5PaLobE3MON5FDEBo7HCnxZa2O8vrs2X5LkefmNBORY+r9XWvt3EJBRf5iA9YNPYXXZ8BSwF3dIbOSfoCv7eegpxxVHdCU4gSUPfefW7qQgXRWVoHc3XF4xlCCSqWI9vkcBw319Bbd9I8mE9ADEeh0KWLAuErA2kUyCf6ph5cVi6etDtb3l3DrBcnvkQ5iHD5pcqPQJKiz5MNB6JFucTm9gO/SQiHmfZKR4Bm9QpiIuD3VNLEimM/i8/phTgTPb0ySmrgJI4kQgPjtpW2K2QQtL+4DjUc54fAqYFPTTsFdRXj7WZHtBsimXFglYef+vKKA3L/dfUUDtznGld24fHclo9w56ywyt3+u9SY6C4oG85vAHfj+0uRYc9wbqfNg7aLaPM1kP5W7I9cSWkEk4fls6IeGW0jz0pVuuqg/7cAHd8/kS7vxDJYFwxfEkCZIueuB8GTqTg7UOcXk/PT4Kor14nN+3gucrAySg7+PzCxOJC1w86cjbTG+gtYJQ+sEWx//eBEjMA4/nv+1XZyLi5wCL7fB5nbVX8tuWqxzLUP9/7QtIH9IVfsfXbOnL85VMloVyAG1yo6nAuiEpFB4JYcQCVXq6gfeAatchuGu6p7xARALuOAXviZJnKC/3sjWZnJkAFkiuMsjW+J2e2YENprxAEiqywJHuck3AOpZ4vim9qwiZ1EjKTJxRYDjZmfARn4BWX5Cg6RWJtbJqD+zWQIL1Q1TrKEVHkM7ym/LMSqgIM0UCrvo5kugs4/hIa2Wg0/HQN+9o47dZUNZAThuq9A8yErbJXBWc25mmPB1afD4OIpB3LRKKm4oy0UgUgi0GSCZvaBJxsYfrQWOVEB+RUGITJOBmeD1BUSOx9u9AGgkYcOeUJoqDBHQssSfeYToksupXA+ztaYgKpq1KbkEQAFmas9LLxSl+51dIQPtO4/wt9R03NInwcX6eOH98Z7ekFXFFbl6XSOCJMxBufdiAHGezMnhEuajyLyS5IwFT+jfeacmhsUJYqAISsNo6SN5KAbCDoUKrf8frvyj6Fu/hG95jh8tvJCDHcvRP7a/908rBuEQbomK7nvpOwCEKOO4F/FQE/ScBhSJ5fO0F/EQBx76A27qpxr2An3Iwq7XZnr/tBRxbw/+dCOqa3lxUqPvhi4DjXsCz86spxLgXcEwE1cVXORLwUw6G5auajE0h8nutjuVgRgKuqGEv4EBANz//IuDksH+Xzq1vQVHkxVcUcEwErW+86vV6goT8uykE5Q97AUX8Tn+1hv8Q8LMX0PHqhTfjlDZ0HkmajVHATzkY5xXw8JUImhIk3KcczN9NIeyWRuLV6mHpTfMzG34jYN+936HjlvYXAb+Vg/k7EXTcC1gWzy8CfpWDGaKA/d154PwOUdZPFPCltkjoTyLoZy/gmAjahfj6T0XQDwFtl27EfyUBhf8bAs454b+3hv9XEJAZKqn/6J+B9OXFcDWWFpWUl4WoRVOvhYtBm1TcrRdnjb3tjlDrO2PoXOSDlnpIijwGrUw86kVrF2sojzKpkSB9gUSaHsoT1EljUFuhRQL6l/IAZ2WowBmbR1nb6c0V8PNAcj1PMmjSs0zhmi7MMn76SM73+lbBcyWbVKqZ70TDUaPU6BwJ9l7h8T2moSBXWySg18NaoyPjADV7wOOlZz/R9HN8hfwa4fHoUq40aitd4dzXSEDvvlhrh2sewa3wDCquHWi1/iLs4RE4n756SNjlkjpBzvBIsPCAj59efIEmFI0wXTt4/dG+aaEyDIPE/rlotTehLCSfPzShcDpTY6dIvDM9RAmZBgm2q5CAp1uhh0g+JOFaRiI/ywPOl8oqlTZZlANBZ1aYMEegNbtlC7hdAmM4Hj6Wr7sM2t0dCX4Y9iK2Cc7HQ21Nsi0MWtY0nGiczwqPt3kgAeM0xvdPHPz84iOS/emGOX5+CyQg3y1kTSUeXp8iLMMktfD8v+undT6nuD+lHAz7wwRcg7KDResjGeT30yTy/vSCZdDOKdAvB5mocX8GVbW5MpBDJESqMxeQLyoTehMRl3fzxeEFanERQq+g92fSdkoF+GPKE38rTtekNYMjqHw5J17mIJmK2G1g1b0nxLtdnCFpbXoGp7gigaw9krPqrDdIdCyQgFWRbGsjqkABkws95o2kukYKBc6xnZV+6+L7ReJWYHMMH3qONJXJwrImsKIUvJ71POPI7B3g9ZwZHM9CfqrkdTrsYSHJSDD1MTSxMJF0apQggX0OiXa/IJEsQ8fxipshsdJIH2BsZSThZvXAsykHHH+xwOV2eJ84pLZOAeiMhGQNT6JJ4HmqYDVZ4nwt8lVL0nmUg0FTSOjGmJzJbsVcwT4Oia8HQ3LUZonzZe1UIQyuzxWQUOsrMIzjHOe7WDlkvroWoIgPFpfPw17GcDG9f+p8Ei/pkYAcpR9hcSzmOB/lHpfXNySsVKsCBfQGP4+St66g2HMuhDuamCi90oKk3ETiv7LfSMD5fPZj/Wv/tIqgSXFwwb4NJZBgi98RrdDxO0Dus9A7FllLciPwwdTnVOjTVluQc6kguWKJInDhBCTGNTqDvBEYJGPsJGQy7ZGIkkWHQbpvObJpTg6ouxsSjGQ7kTAOv0VSFhwBNxRoErH9Ghb7jCH4116sSN72W7Cp04z4oZsBSdMp/jqchsTTZZA5eGdOT2Atbm/KX18bJNJeicH0WSRk8BILktyZAyy7DRJ2UggZsTZpjPeoQodgARKzIZYJi2o6w2//q01IQQJ8P3VFQq1XePzFPQhBuvdIwHOXyeS+RkIaYdlT/uKKr1/kwQ6vn6JKmLlIrHbrLkBxEiSkbaci2URPJFmeDOR64D1Gzr0Jrq32BCTGwV8X4RkCEbShiYY0bUknnSIwl2829K90K5Otlgb4ebQ08eewo0knH2xYEb8vPTx8QvbzZwROM0VCHgJPVCeltQZJ75gSurvDkUOIn48Wpfg3b71s1+RRXwPQ5APO/yzC+Xkw6Q60Zo9/U8LsNxJwPmdnf0pTiJ9OrnZ6f+K9pTsVjgT87AWkJ/GvvYBsguT5EHDcC/hJBJ0uzUc5RgGZfUq87hkgmb5VBB2igCMBt0qwGCuCjlFAFmprTAQdm0J8EkHHcjDbBRLv74qg/2wNvxL03Vl52lf4SgT9RAG/EdAtxeSrHMzfBPy7Iui4F7BYppL3fuW/9gL+szX8ouWdMRF03Av4dyKoc7wgIbXF9Vdr+LdVV2MU8F2kXbkScBX4bS/gfxBQXSH5PuVgPgR07tIOlEzCIU9SHon6iQIeE0b/TkByx/kfK4J+CGirrjruBfwi4ApJ/tkLOBLwEwX8Z1OIbxVBP4mgr03Zh84S7H8nAf+6Rf53Ccjz/B/SGv7nCZhvwxhutGCTRD8Fsjbhbg8kEjVEiU5IwAvNIumMoUJmzC1Am83zHMrzQytjZulxmoBogdKUl2EaGW/Q+s2rhIKnDCoVFsdOU192Dk07NGVgN0iQWXS7wTlikVzVAgnXGWQHz4Yxqe2ZWRTargkruCgZErAtkYD7TX6G0joMTRKGKGQa5jS015MWbuWwSDQ+N3IoGCTgdiW/M41aCVeo1wNhI03utPPMuEEhOMPewOF54UUSaE85jgf2SLj82eyhMjU8n+zg8ct8h8Sih8TVBXk7mnC3L3CfnJCEeY7Xv72GD8hJj+MJ2K7V1Itnw9VvzTC+2uBo9wsSqzIEJGLhIVmZ6JXB+ZHq4Xa7QhJqswYJ6JFlGBNH6TR3JiDxxMiiYiPtRO1lDomkt8woky2ROe38bDJodkec/wviUtsvvDOchBuSk/PWsnbtwxSKqF8ikU84f9KNIEFjfUm2jxbHTyokYUXbSMjXUKEURPw8m02/pLZdcPp9BOR58Y9pDf/TewFLmcnAcGdi6OnyISFbFQm2CtJhb5x8MIkSnm74SWYc5XOzR0uey/oGq+mWJfCuMySVrFO4PHSE0lteHhXRlQMSZHdD0s3n04LsL0EJEqyRKDGzB1KfTk/QF8WE8oSy7QhXulckIvCUV7srXM4+6x6Xf0gY7x49OGKJhxqW3g4JxrpIGCPXGViKa1zuzQ9iS3w6qsF84V3s399IvH3GSpAWtki8aLJXCUyvSMpdhqR8FIc1ued9AboqIMHOs0dG3JpB8vWlEAKTDmQyTg3Yr+ccl4f+viOaiMSVandOgHbw+CscFagVO7S6jx54PMJsYGnc8PynizM0qJ7ieO01LgcZa8KRK+MewRT3SFjjgYRrtboCiX8iGW1agpGAhpeLIcS4wCb60BRDX4T4/Oa1ysjh2Z9AUS/4/kh4dKRZMC0sJhO+DM4FmKpmXktQnjx+XgGPhJ8t+gZ0LxWpwAtx/KqnNLBM9xwVzGkcD3+9vsCwXYmEKyv/fQTkBXr2p0QBf3rP+ub5dGFRm/MwMG38DMPhO0D4x4zyzouMJmXtIjHkEAll2k5L3nWUgDMPkRTLp70mO1uvYOGKQ7LxzSnI3HpuwDpbNOX7171M+PvQ5CB7UZTn5Y5MrtlzB5bj43e0r5GEc2kagyoLTBkUOyTn5pzuQcpyJJ06kOsmDK3kNxIVBvlNXBN6G13AXT760H+ckEjsTU/BYjdIHi7C90dUcALV9ZBI+yFKaAtPJCcXI2lnJOOIMNEdvIeaWQlbQBK5s2ALUqgNreppJCfVTTfgag8qhMx0HEJlhxjvFKBCz720Z6K++ANI/gmJtlsM5PUsFQlJMyHky51J5tcI50saiBhccLzuW7FgeVwhjG8C3nPSMt2AmtwYnJ+hxFJRnhJQw3qo6qs4+PqBdKvkTpeBlogq0bPaBvmKy8+AL3B++SmD13NMcX7SsySq6QUJ6wotW8KJXeF4n30MxmP4m+fZzpn4yzoCtweaeOdU7Ehm1jnI6lUM/ZvqOb/xnmKYn/r3/x9JQG47NBFIlnv6WxRwbArxz9bwHwKO5WD+jgIKUd6XYyJo4/DkOwE/iaCfcjBjFDB91ob30g6zcmwNf1CioclB8Ksv4CcRdJYTmtjDF+B7a3j1hsf/9AV8G/fmKwr42Qv4KQfzPQo40WbUSMBvFUE/ewGlIy9/jwJ+9gJSUHaUPUkFGKOAIwHbrqEVNXzaXwR01WEv4emExC2eLeVsA6tV3PeSH1vDr4q1lfwHAV/lZe51DtWTb+VgZhf8zn9rCtGJ0zfllFpTKHOZNzzmzA19Cs81NxLwkwg67gWcC0jQ1wXocMXf7WxMBP1EAVeGhsT7NIVglCcS+kPA93kx9eigfJTu7o3z/4kC9ncDx/NvTQT9e8n4v0tAAVerf0YUcKYufrp6oXpL4Hqa22F6Pweqlgn5E9r2uQwT/uBX2t2TSrhFSJC0e73XmpfYBdzzhUZtce3OaXr3esDjsV2W8XSNz8/fxhnOWm2S7Z1/d9p2V+ZwtHEhtX2xSEA29SooF0i+WHoUa631jAzufYgEJOvjWUulsIaroCOR+HRIbDyEZzi6HBJsJww1z7RwBtUErZZqAiQaeUnDeIIliec1vl59NxWcl/g47cWO1pIKSVlUDR6fefuFpi2MFBqjNEncLJCIx5Q6wDUv8f3OcmhFvynxfNTQ589nkVCMzN6gFgBJKK2Pa60+C0+oys4IE2bSdVoS3RwoT70ZJvdbB1o1REEv7gXJdZr4jlbdjT3kU1EPk3WEx/M7o4TaOi/DbVUrnMbJ0h7OFmuHWzZEotX2QDTRMKjt5thxKN0ciUoHSEItxfM/L+QCzeWJ5OxrJKB1bXZQpUv8vCbW+6y1Gr7/skJiprSAZH3v2SM8lTeStAzfpiYVzRnnb2GVaRr1v4+Agijwf8pewJ9erh5WhwysTTwlwVo8ILHCEw3L7UWg/GDjApmeny2QokASmUdXJpEUtWALFRcGnYbLL8OecqAZokjAL5AoDGGGuppToYT+PqVJwSIhrcLiSbCx90NbZqYDSdSkMDLciUou/fQOK3LF84nzg0pcOp2DUpwnpZ9Q+Fik9SeYDo0/2DZChvi9woO7XrPEZ14OR07n6WvoLihQgXB5rslhmSuQ9vIkDIAeKmAGUxbkuyni9TwONCEXJKdkCjwVkCHR1Ob6JzgRPYxfX9FkBcP5Xj0S8fF4iKTlrjTOgoLXf8ifCXEMvQenrzkKehvJVvRRCvJzL5R+6uNy0tdwfpzkioQzFk+HiNv+DFZ2GMq1VA+aHMFqcXn6RuL2mVSoi0d/ByW4TMpAUFYcmdN8C0szQsIWxYQmUXe6AtkkyIlcdVUyl6c4f8uQp2ATIwE3y2cFKmQ437vDtCIbqu/AnCQTKniKU5nE1bODRcrMKf/m4/wohwivJ94uws1vjQKKFMX8KXsBfzoR1IgtAHkpCqEnXPY0OTlRCauCZkNfESYyaS58CkZczYjn9viYd9wDWLQ+I8BHQkHwwl6gLHP8ti+eYkUuzHUL6sqaUUGdrBJyiaYhrJqCLuGhtQ4xhnIuktvzpT+T2oxMDu4WLLJlSy/mW5pkjx4Jp0dIGlPH48UPJKKzFujSX7FtQarts4bVMaZwfH1mEgm/a6AtXXw9I7QiOU3dCqTTlaHgMkTxouqQg0EVbBikxSQjfusGoMQpkk9PnY70ezeDpTply+AyzwrSVyckaVtTVGANUcLTwtqDLM0pCnYNHr+U3RJkdkg89YaKp8FMX4J58Bgq2HlI4jRmkGQrk6YA9i3es4/rCmQtR8Kld7xeCIb52T45/BsjvBzV251SIOEQmT8ZTkWMaR+BuSqQlN4Rieo1qQf6OkXC+Xsk+fs0/FtIDxnylQjapBksnArv8e1QYso84GMZEvybd1NFjsR3vL4FPxDYPU9M8qr6C5g14jyEPv99UUCRmrF/yl7An95f+0kE5ScM9VURtMjrpUfPdu/SZXRRViYdo3hdvHmVjtDUovKebcQvAm6AXysTCQlFtxkS8BMF/FYR9LzMKsVMp+R7X0CHd+3vUcBFjUQUyvU7HKOAbct43itX6dCNSyTgYWpZYxTQTWo8fnY4hCMBv0UBRwLuSJt8SwS1lyqS6O9yMK7pivh6K/oioH00kGCfiqAfAo4VQXuacb6aQnwIOEYBi2kXjlFAKlXISMBxL6B3nwheB5sutOdrPlMmKyRmn6pduDoemk6pwhn/1RTiQ8BPIih77NjQNUobxkRQTlN7MhJwWfS6N8lmeDxRs8QxEfRbOZiqxPNzcUaXTqwNBByigCMBiyuOfxsiKb8R8BMFnBbVgxoJ2NiM7E2ari//tVFA5q/n/lcJyFI0999bw/9LysGoP/xngFFfKeRv4oTbVg+QQMfmDXmzsUg8IUi4Q9dcoHRqg0p31TvT0kg6wVPldbItLVnWSrl8wb2ZWWGqDHv54DZEzbzKLOMH73Pa3RGOUKc3JNJrcTS1x4NqoKSRLHFadplGqhKJJIj4WNz6rRaxYQvPY4ykdFr/rHUg3KBR1yZJPdFPNFBYFq73t0bFj2yoEHpEcj0f6bJMn+rirAkGVcM9WizLLTt5y5rsNjXUsFyWybXxOy2gB5ItrzieXSTT2j4MC6htEV9/UYfE08S+wh3/YJFkvhuq+qb2HQp3hSSkGjy/LBkdnIFFEm4uQ6v7C+VCPdOGphgyXs96hgS+GDq+fvJGErcmErgo9zoV+yk+1mN8/pFnOL95QRxtohsHuNSyU6a79giaMmHP0HK2Gaali2S21mwOTznFx25zzLRNiCQtbzmS1qnOqjbbvfZwM49LKnE6nL9iOxBPsi2SrPb4eU3e+PhqqUa5lRkkobgOr1Ayik3FcPp9BMR7ihf+lCjgTxPwNuxVc6YLiYq6de6o/XI6h+X5MEGS5dMzOR34GZImFcJgL7sV6TanGcjXN4/YyUUklh0vIKlWk9K7ss+hAPyzh8X2iY+LCo8X3aInEGGFRNqEq4pQUc2AotVyGd0uq5bIwQGXu3N7QjxPnyKxQFpAsHRxPDvVLUhpuzSY1Fscqv8dgATCTgYvu3Gltzricrg8KizY/hLHq8YuRxT5ZULUdEjM/UDKpLBlCAtdKiP1geQxwukb3KgVy+Ao4ch224ACwu+QTHSLZJtQFj5+lDzlefEhI0baT0BdrJFczdwVCb1URFjpw969VYBkNHLmCIonTggIXsuR7jzF97uUSMHkMO1Iqdc1aLDhQ296wOMzMZ7PCAw8nz2TOPVwQnIa5kIqN29miueLrA7syJiGgT9zz4RLT3fQX7pAAun6PBMk4xyXy0P7F+pemKo7D95gSHOcb2oonT9zahaX53OpDIXkUJEnBCIsG1ks/fz2FMnCD3E+wq1GNvZE+m0ExHtKZP8rAf8dfQGFn963dNnUAailMC0Dr5oWhOGQWLJFkOHusB807/ozKDwukz3hjveAE0YVaLsnW/rXZNeRtficgHUj8xJwGcKRpRUVYEzuLAVWM1XJfnpNQTlpM8rXFacgp9vhAotjhfdAUTxU4jt9DrLCImHKau8Qbnp6gG1rQ5VYaa+SsnFzQDgi6fY3JBh3Gb6Tx2xGgssxq0iwP1WgSOd5GUzcR0GeSjAD9bKeh95EajskI1/jd/jJU75R4T06saIDmLbHUcHKGxrH3KwSrBjw/UEmiiQrn0hC6kRTnhuJw79VoiuoEoXkLe1JRURq2H+8JSzx1RSfr1veh5VScriIFnYV6U/MHox+g4SezVZApOS6BpedDnsTlxlH+vO0ACUcMg+u5atV+8nhgHdCOyHBudqvialbO9Azfx76ZTj05nSiNai364zyWgHHG5CgAVcrWBIERiGrL/95A3OTC8STNbyHb3F9Abun8W9CMiSL63VagVFekJxqvOKIqOM9v+I4tVz3q98XBWSpGc3913///0sSQX9LU4jJyaTJ6uS68hgFpB85kuVDQHWrIwG9w4tyjk9BHgk4fa2RHJ8oYHjrja9yMK+maRVln+reK95QpSvUTqucy0jzqDcScYwCTrdIOuHAMqWzPfDqSMAxCvghYKwpwX8SsHS70nVNoRorgk621C8CfvoCTrnHEKUbEkHXBhJQIRoef6/tEmV+m5oeXxRvytajLFF2e4uMTSFGAsr+0/yKAvpCsx4JyN8PPbU6dwKn7HZTx+tuBhLxEwX0BEX1Xlv1QcYo4EVZiWNFUNffpIWyuSAB+UTF8cSSICpnYcJ7XMQgKXseyea+dMebpwZbuge3SZQ0r03vtbL70Gn05qzAXDE8wZ13SLgLkps5DhVWp9cXWalXYa1MJ8P1fvYC0gWSUtMXgsdJx2fp1iY+32f90nv3HD4fvngaH/tTj2OeSMBsgvMB59PCm50YCp9P8PP9NxLwr9+l/10C0gz73/8M/CuigD+fCPpprX7jV6swHXbzaSJHZkiS2qLi7nHktKk6JGYaU7NMJfFdaXNPukL7vOhlUuBvlCa+yh6efWiHCTGQWEnxquCmzJYkhbg3tck2vsDJKpYkVrijowXE7qCgz0sqXWzkSlMKo4D7hUHCwOxIa22Dz7e9YoUxKxzxeHxYw1G6DO+PjpXmiDYPeaTqYRL5cqtxAhL1kUytcrsFJNByfntCxVpWmYTakEiaey84cjZez53C8ZxiJGN1HJoo1E0ham8/xh85JbTC7eV2PGs7X6ihmmyQsHsRSVt0uKhtPBGv32SPhebvjR4es5dJYr84qlq0uflQ+atlmK5WUGmvfChnI7JmmUzrRaF5i6aEhqyMMH7kePw7ld/gaU5wPOGRqrTphS3g9A7dMDZO+HwpUUhOD4+XdIuFoyl5eIK8dJG4RoLXl7/YBq4bDcmcNGtT28zJEXIqtcrUDo+itmdJBTnRbBKfLsdWk3OjgnK3xus5hjienMQ1PF7tikoEPvh9BKSZufiHlINhZz8cWRc2/QmXZ64SRjNGatV0X8oQ7Hk53Fz13FQt3lYgTssJ5QWatFYfmqDAdr6YEujnuDw1DrYNaT5E9aZ7JMtkNZ2CUyEG11QoderrXfNgRQES5aEigUiOBIlUg5B1lOHy6pKe5rAY3r9ZFi5N2AkxIbhNlXKT6ZKpRldPhi2vSuFas5F4YOYGhNVKCD2+njrkJUgKpKtIojZ2j+OrVSmA6LRYhFF+k1Q1UMIleOIcr089dI6qgbCAyGaRXJH0klWT66dgLicSFRocHl9Leh5WjoSEe/UvVTWUnQ5RsMTHR/9VqO2k1CD2prjcdgmStaeVB0jKViKbfGjdfmF4AfT1ECuZR0isp2XNwJ2JYglHa0qT3LMliM8vOVxTuXxW3XtNg6VeF+U6muDy0Twj8RR5tiDhsnxl6n06LM+zbEq8+iQ5qgI3DdZ7RaT8zpUd/ImXZNg8WJmEZSTj9dxKBQ4PYRGGVyEH9dEJOF/khASuG+ms2oVnwTbfWWXIXfPsty1XaUbgfqqN9Z+2F9BkThsk220RrsWbl6jVK6DB1FO8Z7wDEq7gAwZUL5lT3qTE7/xTigSQNyKyvng5DqEvzRLWxBYon7kgOVqBaUGaV0Oku8Pv9ORyqEBiK64Mdt1KJnRodWDcXviZZ7vpmrxDfL26CITSix/7lmyNlwThey3jd7RYdSQzAnzeuyFp1q/Hmbjzmwxre8MR77CYnMm1nOI9KftIqP7yzIjCSSoAF+D4O31Pk/n6MAWyG75z521+VonTv4EwPH7Hw7trksNCf4Fy2OLjqJl0xI+CMxIqYMogfKxo0qoHFqxywhIvU6YtcYkgAZyGklC3As9/d+oDLJkWyRpNcD7uO/cKyzTE60+zw5psTCSxuwkZvAeHElTnevoA7X6flv6zlDNVmyGJtd0N77EycjNi0vwZzCSehjh+tyXpOc1hsZrOSfAKcb7qbS/Cym25EPhrJ6v3wOVAYwyJrLWl16qCNRCYveHjtTGtyCTRp7DSiUhAOXqqehJeBKAFi/q9BKRZav6nRAF/+t8qz2Y/9URXoqjV4rEXlYjTrZGA9nKJBPPvBzISEH8aGlN5RPuJ17d7JMdxYTmKXB3MkYCu2jbdSMCJv6WJQ6y2Q0K56lciKNPsYIwCfghoT5TaVC5DDWVGi3H182kKMd8jAfuLPiMjAYVoaKJgrDvKbVok5mp1Crx5OW1CxxzKr+jB1EAidUimi9oWCm3bFSgbJKDbDFE1tnAtJGKDRL3OxUzh4oPusQb9pFbzs60qZItEnFzvSNCnYMO4F5ARDn05RgE/BPwkgq6SJRKytafaSMDV5ZlWCgTvicfrGRL1Q8AxCngw3sS55g03ErDLeDz/h4CfRNCJO+PISMBdHOH4GxeJ/LrZ5zERlOMm+H5TF1QF7z7Fe11fr/CfBPyKAg4EpN77ocnFQEAmswyPp2dIQBVqTplNAtmjTPpJRgJeb0jg7lJQ5b+2HAzz1z30v0vAGcfM/wwCzlT5p39aQ+kE5VnySHxfB6I27RoR6vfEKRNY9462Te0HVO10ieTDZZQmRHEDFXqESqKsSzTeJAzcuQQJKSsnR4upsIU8mFkkffd9poku1UDBVEi6i7zItI1dsnC6nCxqq4odpxERiYQyQhJp18DUTH/Hwg1v5jIxG8XUIKE6/CUzkHhkuhC1ySaR4SLtjTDtpU7U7HnTQGscnTBt6zen2T41g0rYO2Q7eSEpb1Ezg9t045TbVaR0WtEg8XL/hQQNvbej7V5DYqpztql0lb9FLX4QPB/9Wpbb9IIE3crsDIqzigQT2kWnNYrBwrMRkKRlf0y0KmM3UM9WSMj5eWi93hsNnIWzRZJz+aa1npbuUGVD63ilQ6Kl67KBOndxvG9aBW2jCme4QA7UVqBOsjbfI1kf/hNJV5pDhdQbuUJpC3YZzw8nVeuFXQf3Z2mFabWlQdtT5AY3p7bLLdcooIVU/IScfjllqihI3vxGPeFq1Hi9SEhOM+lhPkkDYeorffvbCDjj5tQfUg7mxyuCSsy1AtcgOonMsKvURWOb4Os7UkZ9l1fqZuIBZPYaSdKcO1NdFy8An9otqFCRcHl3n4cZbM7HBYks9mWqwvVlwu4dErK5v6BSXz0xYL21kYSMnqsqJyHxIk02wtDRc1qlTaLBzlsggRr1lai6yEbga2+DbBY5Lr/sLrYhcy9KGFY0kqW97ELIWPETNXuBep3ELmy4q1JGegCqGkJ5gmiuq9Q6Nz1RbedUDMGs1KlIMReZeqV2eEGItjAKPSTverrD8dElPmY33ll9Rx6B7LhBcnr3F60mWxKAPxekMnzauLy81Lgw3To+Xi8ckciHTEDSCnNc7k85F8g1YpGI+ZWUm/5cOCoVSQQOkShR0d33MnWhCkvYGji/6xP4Z/WW7JCEgaGW4UPH8SeKgOefqiq1ObdyoZ5hh8QFR6bWyxdejzn3AtjS7ykVbGVw1EakHEgJR8KIrN+OesMVPfivXC03AS+r6uZdxrCVFvh5LJ54PJW3tzB0GaAi1Xr9PgLOOATen5EIyis//DtVQJSBqndaGL7ULlOT903B77SskI1/9ExVXoYWpI0ihRunxntg4exsCKyTTIVct1IJ20gZ7OgGn4/PSJRDiMwPHoFMRYctfqZWGk1h+fDFMpgvnypp7FCGnSrrZC15eatKlxhfT53xO+dLh5ZEIn4nQJ1oZB1UnqzKa2kBGQ1yuOnFaUf24Q7vof1jEnoLebhHd9QSoDTxnl9bSLzw4G1g/57g+I19vlZf4QtfP9njd5QUsqiuwDMhsxgcX3TF5xNOWMC+uslliBepqrO8pvD0ES6iQ/PlqOJrt8R7+C2Q4Nx7tMo+8fzR1JfKtSr8P+TdyxaqOrco6geyIHekqEKiKLcO4VYDQdEgoqIiT3+6699nn11blTHWnrOdog2BJKYn/RMISCxCfAXWQbvk6XLyXItUexWWj9caCSYtW9KufREcNcdIFH71WxvBGg6Tj2PEZvdtyXObTkBXjSUkG3PZk8p9C7ANqSmkHRkJUbxpBF9ZzVnkGBiTdep4kJ4qjLzdE1akrJY7YPLD5OxwX6+IM/EtDhkMx5j2NyYWAn4MRIYxvycY459llkL8vDOW6MPp7xFQUg39T92t8m8j4H89Czg9XpLlbMc3MRd56gRicZvYfwh4Nc3fjYrP0fIu6cI1LyGSQnyuP9Z/bgQt79M+mFZ8EvzAc0TTeD2QVM9ctDznYYzm2pk2gbzD7c4tQPJc2NtDwrUK8++vh/sfAv4fN4KOhg6Bcd9IzLfaKv7PVUChyP5fAv7XjaD/RUDvM3vEZmohQZXVNApO1hqNubaCO5hfKgv/IeBF3e+CWWX8XlXfuL2ZnZCMRrP7IKGmp2sG+nwffFcDEnRT4fePhu4FC+GI34dwIOauugTBR4Kv5Z/9qjHbGRJt5hUv5niSPpidIC+DRXrG8x8lHbdL8/V/COjoq2pl1oa3+D8JyLedG2Djqdwb14v2P1cB1eVZYF7tIsnydbQL1MVmspzs7rhmdUGyLb7eyJzBWVTmOdhsA02RROF/PQu4M5fBeHsgad8BEnKskfCfx0xk7itB4mp+ZAZS/VtORqCH1nSXMgnmV1X6B18FVP7vEFDWJf3fQsA/PbV+X88H8AeErAjXrKWrQdzA03wHVn5qp56qCsbAM1Eclg2XS0OV+UKAwWt2rIgNGGmX8Bn0/hGs7HaYkGDbTIDLdHWEzBMvBhUZkuz+qZEkwvAdaZ43FvB757I83K1z2gSHJ9ylk8uzzT3q6bKz19CvFx4rLstppMlxq+H5Z55VnKKopUJo7+C0/q34OVt/cxqkmQjDvfGFQmsioLeoX0K7e/pWebLx+09iL+HKhYBnesZbatQnGR7vxGGF3oQtLZJshPOM+7812syGfq3tAprTHbfniGN6iFcrGDTTYfmXIImbic/hZHt7ntUuknGuKBV0+xPW9zZHsq23bII3j34kHS4xfXmHCZp9vWOZvDJ7Sih+7t9HDMIZuSKZteUDbs9PzLLxYQ40Gm8LuGofV8g+MhKyU7ZvuGfc54VQXga62y00GBzBxfIv2oryc4AklEfPysRVJNJ5f1Ng8M3AKo9qNNCnlanAa4Llk1Mk+c7/aHDnDWP51EV/j4Cyror/EgL+HzPrH3rl7nMzwnqwHcaO+69BwtcnhjKwbUzH9iOSaLhdoXqcicCi27ciytm6QiBnG54YC9+w5jHGTPXsLSGWVkuR0JblEIXLrZD4rbkiM8dCgpnEYsknwe3f1SKG6PrxrZSckCzJmccQBitqJfsPCiUK+ACpHPhWIlVISKexDpDRbMvSpG5i0l0/eP5NbDF2i8ec3G/bM5TdDcszn4cuWVNBg7iz91ashXh82csGqDzXY+wKjJAx33KIliIS8ys1I9l1TgaJWG1Yqs6QSALjmI7+1wr1Wd8YJOu3HVRybvL4uFur5O0ve6i+LWXJdwh+zw2dQsjuM7Se9sT0t5whGRN7aQtMe6wbMl6VEI7HnWWly2gFJHS3BbCzYVvJczLFXzqN6Xaz2FlJ+TkjaculB+VjtudpIEQ2yfNlAAxawuONeiZI0OcNDlsDSXjfYfrZPE4nCC3RZvHXjwxy/i4awPx1x5N2+sbktWQfYGppIxBF/H23rTBB8M1LHluzv3gVUNZ/Cxf9Owj4p/+qNA5RB7SeO5zN+7NK6OIQQJpV2Ifr0+9vlLdzhsPQWTwVhTWQbfNb6KTtNzzdmn5vvUDRINzJJosHb5mTR8VCiLbjhjGcSFoi/e7mqF8WEsTcf3Ii1Ui8xM08nowHPN7r9gE4NpUlpFOHBBIeJ+z7w97lzNGaFQFDiOBw5UjU3Xv5+5tje4HihnlfQuJVTPzF4QhZHFDsg/uVSuIk+MDxJWBM78RVT4y9gMfLA0dI9O0kErbj+H1l2liJA7gd2t/x8xxj4rtf2eT8dggcgC9ZrMybnASvbQ0pOSJB32qYk1p8dlASRjjLvsFAXj6SLB9ljPH1+j1a4WK5h9QKMWYtgiTzEiRk6X6QzN7+M5LsETCMieNWSBfGZJC7Y1nApNDmaXMHg9wah0K+JDvGXupZJNI72EBgIvHSQmwGcuu3LRxCfS78h4CieUPFj4nN0oWIxyOJcoC8M7Y8Vb94fu4rd6ifwdaKdfE7kLv+HCFLp9pi9fYEfzGmFov/dp76hxDwTz+wMM42q2AmWZLgfeIjmPo6DQLR+v5eLe4MYDbOtAs+ovlbLoUjQQp+MQMl+H64r5KyMc/PyQsEjDfmf95P1XQofl//nkTBLd4eMTsjsv9DQE8ZF7mpzHwfyVQpgpfkSMijq28CPWsny9fNxYDZUZQG2nMnc7e5upUpzJGM0nNCEnXiQTWnYsqCSVsOlpP2j8o0jPc+UM7kK3jVxhDNOGMDWB5VLI93h8EkRQrBfLEXBJ/vDcMUH0gsxYlHy61bJGnqHJ1gPopfwV3MFr1ZVPMgGD8ngXsudkGziafwPwR0pXwYcVCbnEB+H96WF/V71WSyaQWz9xMJ6eUP0Yw6nwR6407c21lubtrDbB5877XA/SU9jOZBfwfBQt5oln/KF6NZrLA8MyYimfXRtc3PPcX21ryJO5/hWWEO528CiZ6QwGxEoj5/y9NMDxPb9z9XAYtpFcwf2w93IML6DvXbDRZaJglOUjzBXPXd71lI6yP4p3ghmird2MH30MvMrc8G+UcSUP2/Q0DFEI1/CwH/9NQqO08FOvBiVr4FMabnvk3glRYRy96uENPeEFfwbkQkVaQxlwpZvoTnI3F4Uabril5P+RaunxQJE9iCSqPdYgbv49fHz3dhoJfLaP6e1UOCEQOJdj2tGJxmic9znV5WtJFuIjyGR2Blm5DltO0NH3rtFAj53rAaeliSLdz4C3gW/ra/GZZvuPl7ITuvzRV9H8YV3FgQ8axZXEZ6CEQXXtUiZKU1WBUdw8aF3nozq5jauKWbhmzgfjt6QrY4RTZ9HU4LePi/c/trntMqaPbQWXtPKN4LDJrw3fpwknLfyu5rPD4rKixPpbhCefKRUKt42cGlxyDNqhrrt5hvDXimCySYXQgrKnZYvlcYODznB95Qz2EGNNtLyLI0T13qH5CwV9HIeVn3SPD1ptoDl2+BUFLdzOnTxtTlFhcRL04ytscXWQ5v28P22j1jkdbRwYDbSsX2NQyhorrQELiWFL8/rCwkbh0TuPvg88zFoY/aybiB5rZLBSQ+1udvTa2KofxbXg0v/+nna48Pcw77/T6y4rPPejLEwRWOn7MvJJ96jWQbYwvS9R1J8n1yl3S1u4KAvDweD8elQVytSpAUyhaJxGEgyzWmi5V0xP2fPTNQLtkbcqbZFhMe3xWJ1lYHh6LLrGSUkGRNurhD6Ph7Fk9aaJPHc7WFHD64vdJx7H9/txNEr5cnJJvFtyHrK5tDUJWYzhkESVNqTIejMLqYPgNfkfmizfCzHXL2tiaVXKDdQ8ieCY/jOrGJcY6XAPPCY4kTXipSlsIAwd12hLjJ8HierdSQNCWms+nj0pNMrpZwiHNM36uGq8R72hTCUMD0/pGfbfKJFg+oF9qepe8zklR4fDo4QgFWmmQsJ4qG6XKp+TZjGEgVkW/OF6pm7mN7LuKcXFIrh6Q2fM7UOaabUvXB8zMpEtK3QnIypEjW+mDuOJM1LM/kGCYkoWVhe9+RgOLLUiGKR19I2UhtEvkYg9E3AysOamwP/SMiD44JbpfelkpGAsiHI5w5233+4lVAxVD/La+G/+ME3BwmGSyEG4uXcz6S4/WExPpyn6WX/bclht+vkSD5Dvt0xn6XfokJ2ZL6PO4sjCkxxh5UA9kIiexgnxJz9oTY9DAG+gMfyK5ZPqCaSRsW9xsYyevCL0jKT4akPLCKHG9KD6mMfSbW2EoksmkjwbbPlGOauW5I3igDRAvi8iSpQ5foz+cMIJVs7EPDRIjcOAsIHzUSL2+ikVxkNYTweA8Edn+YDTHWBoW0fcVCvPOvWHz4GBBNvocxsI2q3yT4/MWcY8Wve9iTy2WbQrKaI0kXn8glXnfTkHQpZemtxDFninCX3O4dJNk9XJGqf/ZQZ5iQp91itSI4ATVYXhpY6SLCPp2dbieoBgNJDMN5RYKl8oZyV/pCbDLs4YKzwBbkWWAxNTdFcks/KeRPOxTi8hoDmQm8hijd2laiuTgGfGuMqeNDMa105Y+EbNyTAeVTw/retGtFwoHLkHoMzy+KkYjtYbiADYYxLF4wpnDaYhCVEud/l4AKRtSfmqf+bQT8DNESiXKSuXfQ5tV/CCg8loLgWuA2ZlynXqCU5y932pvTmPvlcRMsFDpyN3LL1ozoEQIlnguCU4zGyqy6ix8oxU0S3ADq2Dy9Nk7wkXEocDTD6c34FIVILldjniw/WhM2P/Kwx8S8g/VEInldGeiSp1r+7Dq0ZvC5RIFy2U5YntxdmRrZl4Ga71+WH9ESvz+b3EBYxLi92yLx1hbOi7SmKvP7bUXMZK3HgWENEvPX0sw1P2/TC75zJJUz1Ug+qcZpb1yukFzfk4OE9MwwEJwT1v86GbmJYEmCWYDlc+zLbGUG7O0Hn13/sdyLvFiZSfbYBN90MVnutShVc5Uet8HUgcCcS2u0pvD6rej5afB41HFU875JWfDpJI07/ohzTrq+YPtsqMh9xGtuyt8OiRcckIRheBBNf0CyzZMRiemc8HO7nIJgXq8k7q2+h8ak7GEF4qoemXPUsf2tbI/tyzn+np85EtLSul0gD6ffSy02g23GcYm/T79Q/sFXAbX/OwTURFH8d7wUQiLGH34WUM5EGy55ngnZsaFAD9S4wWW8payIrdal88r24TUGIS/cbWzTcqZ6cF9vkBT+hOSRXk0Ip0krrFz9XeNqIteB+/cT8nK2inuqLocIhmrNeF7rbEVHa9UBn3shK8ZvNFJ5gjU05yeSc6MjQdNbc4SOkkjIErNtqc3iDN6nQywUqU0qCkfC4RQTj+cBn0ZKuiqA07NMhdK78YrmG/sAQ6MkVn55iy2tDHKA9z3MrEzv6UDpxsig2c2Bl5N/Uamkq3t47b2EZWMZ57SY7BruBxdJeKgxAdyGQwMPpQ6FIpSQWNZmZHCzPoFQRF+rp7HOJ2j7BtunCJDImzkeb9iXERJyxkT6Wtsh3Jc3bK8bxfbQZu0Ozt8qFjJFvtn0HccmDPdFzUq3Iz1V7mMNzffFeLn0uU1PoWojcT1MfQM5bujuHjNosjMe/76WKnrpV1h+qmP79QcCVD1hsvPgI7ZHtCUtvYT4+b2uI6t8n4hNaWInWL9ZyTLnHol/jYCaKKv/vyVgpNgAtVAyNvvQlkjBL/378pQljcFb8uoxBiJDi1jyGpKcrP0W082HhBncJfjGJK16A46bB6aTPfmqRLgSH8r6mnHWVhvczmwHcl3xLfaYTwO5XreL342XDWdaQiuSRJjFlsU15MnXn3qS2PYdim3R8HjtWQNRFQjg2HqJkPg+EtQsSAXHvg0t9pz9FCjmBSSHhPFkLl1t0j1UAw4kLnlSvYhKxC0ZgDnayYplcgOiLPMjRLt7arFIbhsyJ2QHh2sbCSyM8XwrkU1wZCdMfyHBdDIVjRNk0Q3T29uY5kSj1QPS0WBCcgyinhA27iBwzZDHrRmKZBNhjCRiWFjJ2cMmub1HJGSzDFh6PVwMUs/7APKDje375LJN0tZ6Q3VMEytZttKKPI/PLxwjrbLSz5itSEwDnPu32wDJOJGW3Nu+hUgEJLexGF1yrCCDeoZjRgw0y8lnJRaQT0FuJaGAx6P9IEA5i5EHx2uHxA5EGdgXOuHvElATVfHfQsDFH46pUWMUiqaqrVQqNyuy3i50iGmUCqnqsIb47+YOTMsjxhZ3OpALhztErMhZvDiuK+yjMwrZ6uaypNSRULPtyoPyomWMiaMMJFPFHeQK9VjSS5eWPKdAh6RXzzxefDeEcHWwIZTEkLPwfMmJHZM7JCxshFhcs5yMzcqFeLFIfs/LTgbZy2oD1SiEQlIFcU68zK0BFM6EeKZJNsnrQYUsOBdC3B3agbCP+IDj8n6ykkLZApEXGFPBLM0shpOFSOw038MRw0xgnsobQg0kbKi7O4HVDGNOeIolpO7XEeLrcpOTQjY+UJyfsZAOxWUgxw+Wr34XIYv1MmyJ8nJmSMBZjmNCjWOGbXx0qFPNE9KuMHGMyEYcwsw0Y6l3lUeyE4QXkhljPCl0JKr/vg1oX6uy2HDaEhJVWw1JO/7+hrmILZG/0OMYxjY8jlHIBHbN6Tdm5QJ7edlA8s9QQLrtcys9RpSQIB4kAJyVhFgS5JyccjAgGNw7Z4q1/HsE1ERd+m9vBP2HEPBP363yX1cBP7mtCP5z/RZNbZ9GgbAKJctvWDWY9lwPA1mhExIvX6jmd4ZEGY/ll7mluu/N3XmfBt+ZK+JcEP2eHdzuo2D6TApzr8KsN7ddFwbiwxeZ6/ZPw/StNAlw1tMFz1o+cZA47Z1AIEskU7WpVubo6afA0EBj/mnrqmZgl2mgmYWARLWq2Fy+Mdn7vpyX4GRz3TBX2p4FolNjSEiP2e+lEIcv2FeqW/7ernJTfUxFIOQxkme+mQ3m/fJmwWQuJ8tPjkiwufyOgvmM/a76rQfX1K+bJPhkjWR5WuyOpndMi2ARLQXLV5hXmc7ZjAMhbEYsj7sAM5uQuL9FR5kTG78VT7vfiqLvROSef8PyZ8cHDSZ9JQpeUriuKa/nWaCRfmF5h4fhmkGF5JbtXkbyqm5vGvsLhvz3KXFnqbpglskDCW7nE/frsHLNZW2y4HsWZOt/3Qh6+l115dYXz9dVjVmBj2Rdawp36g2SNvSw/aeQT5bj/5bDuU5I0PE516x/7lXA/32Z/X+WgLos/EveCygRff1nh4FSW1XQ++KBZ2+cCqmAkwHwS1byvDASl+Y7nIow1Ul4uXeoTZ81TmX8uY6sIratmFJNPMLjNh6F7LDrKqoXwwEuYpawMlWvPV04bgvvRs+t4vNhBj1WGDzvjRTznNx5T8/1EEC/HlKWXwra0H6Tj8BbM2Vl8EGy+Vl/h1u5LFh23V9/twr0IlwjB4R85VoDrYS+gfZbHHh+rpFAxsEd4PS5FLy8BolIm7odoLvOcXu9TA267vonvF+X2CrTRBip4asH6Da30spmR4pkXIIAr8xMePE4k5Hq0go/q5he5v0njmkn2Ge42XuGZH2JI1XXqzWcn4eE51KAyaW9cA/Q6NvMyq1PLNJpqDAZ8ZaRlUVNotIvqQpo+mUuFM/bbaRSg6Q8fZ6NUFScijQ/EwH6PMiE8s2wveJbXMDJyiqeu/Q60F5rOHCtyljh7OWYXqqhhOeJJEK58xKbDpvqCp2VH3hJtth+x2PewlV9p1bWXyWbTq5xhabyj1a2sK3VXyOgLkvav2Q5GPlPv2hFnC0ZgDw/W6zXtzGB/SqG+nE6CqxopZ5sL3QL7DUdLCbSrCIHTSMQp/WJsWZvGuTRvXB/64REXGPvIcq6mVCU24anvtevSPbOHxDf8oTHuycRSZyoMRxS7JvpYCsNeV/VG9T+UFoJ9X/p5+q+BVjQjie3FxIqMuIR2L07cub5EiGL6LqEetGUPNWVDogmDAakFTvwtL4pMVFWdQTJDM5CbEYKIcn9iunw/tpaiWr0FXFX3xVAuztxdj9sV5ge95jO1gPWb54kI2G02kOwKiMhWZUZITEJ8fvAEiuFj22TapfYkG6cmqXfnuSkXsALIFZLKz6lQkXKx+oCidWerbTNs5bYcxyzDu8Xpov7VhzJeeMKkCXpEeufbBtymDCdD+issuLlV7HJ+yvi+cfiIsSZ0TfEaNsakhdNGVM7TG/XaGyomtfvpj66AnLcuRrEs9uJJ7Gcj2TFcwNgt2uspHPweCtN8iB0ksaKr70ikvH0CqBczAYrvQaf5q+lq7qsSP/tcjD/EAIafzhd/c5/SxLJIbfY9NoOJCjaFErMGXn6OWAfa97FHspzU+Fv9NseD+cdhFZ0ZvGsYjFZ1mENVedGnKkGd8nr1YgQGY9GYIest8ldyweo0nViJRPEBpkWJIUEHcNTb4sx19vGCwlzObCYS21MUvtrQ6XoNxbPb1JDHM0Y4ZA9T1bcT8mKhN3VQq9peG7pIhvk0OxMqLdmJST8jjEvrKUIquvnLCSzHcbUxrzvoL58W54Mi74nZElNSEneYHnVDEjZkw/E3Mc+DdZVJI+mwjHkaoQ85YD775/JEjLSxixdFD2Q2Dh7EHfVyUoHjQxEGlwRiuF0sFJD5zgmje4ZcGI8W3GkbVtSl1UJURhkLBZepCex0qtQaRz7+Mgyg8he60CQSUfGjg2OCeFe3QL6lDMc0/KBVAuc9wv7/fsba6esyJcWNhRu6eL5muZHxsSEOFmeWbLXCiDu08PyBlesX1lh/YzqC1Aw/D3iLvtV39nFkCbZh6eG+hevAuqy9sfuVvnLBFz/6b8q2W95EIXMNeYur0tidQ4SYtp8ZMFrD7Vt4uGKYJ68BMEXvSE2a/0BgfI4ToJPstIwY3dfBjPlIXGvkI3c/C7neTDfGSr3L+rcNqvTlAbSaSUzZx4hYfyPXgZKejW419YHMHd7JOa4v0mWu9zh8b132QXqMlngMLx7xaa2u1TBbLuTBAeiYTCfV78NxMD9cN+8LGLTf77zYNRkkfvy2xvRZycR3B01LD+9D6P5bs1z8DF7JK4BL8PkWZkHxucucNcUDNvMeiyf+Bnw/OuLEZvz2i8CzWlky9lIM9vcZJcmUIdSZL7azlRzO0cSamfzK/gfb9GaI5kgMJxe5M7j+MzN3Q2nGV2sZO4PuxeYYzZ3AgM6mXnntqpMY/U+BlNXGczfr43K9CgG3HQ1FcsRjjNi7p8bFsgLRRYcPqt6c1LMMJiRSWCufRwq8zkhaeXNHLfX3u8q4DnC4yvXibtswPoKBf5eUxqpglcMAzEL2GSBNCyR8OHLGE1z/cD9tVAT/rkEXPzfIeBCMeR/CwH/9L+rfadOcCrNE8tnq8ylpwrTu8dxf7IKNUxzajg49dweUFr5Zti49B2NH+iWeySH+BYrutKQXH1fnYXCrJWKuqP7hudkFyx/fTYj1eRchTu/1ix7z68run9rNvA+zlnJdLGlhrtq4L3TS6F83NKR2tf7Grj1QJLVznZFtZs7g461x9+NjZ1BV65nwrN/xUK2fIoDjeJ2gm6+PAmZLV5t2oTrJZJsdmTZbbUl9Cbcl9BcTieeTZdtS6Mct3MiIkm7HRLu2sAH7vca65s+NiKVXyGB1+5esqynkkoN9W79lgE/sDwxrzFdheoIp3WfIWnzzYq+pSqEk5Nj+5y2SUO9e/wGbipIzuMC9/9QV4VbGqdWObGtTQ1bfMDVMmsrv099Tns9vmL7bPnv1fVY3t64E7g7YcUyfhNFGlf9AMMiaXj+kjuVVoEtAb8iLLNcv7n0ZeRPaE5BwcpHmxK6Vm0VukV/EsrS6ETKpFGBa7IsWSGkG6C5XinwmK4NK62UwV8j4EIV9f+WgP+Ml0L8cQJG+uIMaRF2FrN2SI7rI/9AGd45jzvxVpGLvKsgnneY/vV7JMb5g0lR9Fy0QjyftyN5TcUDDuoh54maxyJpspcL1eVwFVgT3SsS3KUNJG1dc9z/ZhPMyDD9JJ8XTx9Or5LyvqOQHgHT3813A+T6PR/gYPuDkEqGgiRUd3s4vhecsyhDkpWHdQjhmpyFNLwoKvnqCUAkKmfOBE0dCFWlG+TF68Z+i9gCWdG6hsCd7jyeh5pIhtsXicj51YoLo4+Juj5voeD2mafDFes7v7lXiJzrwUqwuDl5zb0IDqdz/XsuqsB03tSOwB4BppO2nuaEWN89ptfdmcf7xxXIbB6amF4mHYs11BhpBHUGlUQblpivdCDNZ+ZBoRZYn71jN+S5W/WQGyqmm8trnhP6HlvIm0OP6bFf2uTh7JbYHkEtpDFmu+SjJxkU513E2CMDIEl19SGY7VseG0cdyHTAbDlUJKxfsFdjQh4Fh2I5XS2WLO5IQpBaKHful6Xrcfn3CLhQZflfsiKo/qcXsJ9l7AKp8u2FuGLaimzyXMIYu7VCcpGVngzV7IJ95MatxE52LknReJBGxc1iq0WCfXCxU+DQkEKIqd6qRPK0AI7nrBOYWd8HoojFDklUHq34pt2APNggQRCtRytuw11Luo3kQOhtLzyZqrQhuSodoQ4vb4vJtlKR9eKFRGqslsWWnNnkdNQyOMgoziTN+5zIFy+D/JNehCTOsfzmN7xDWFc3IX3LORJ1dT5BOUoPzrLrA0l3llKMCafj6avLRUIrzYHMmy4srtdY36cfYx/UecnY2sQxxs8SBqUZ10is/m6Q4OBdoXBq7KObNjXIzvECYO78wlJJvcYkMrzfWqom1l+ddoTkz34Gx3nXIGlBFsnXPIcYQ5srY+a2IIQ6+RuCfYflH2ocE+6b4QoQt3eWrraPisCOriA5hUcWDxzHiFDC9jk+SMST8o4EvDbYHrlfdkLq30uVbLVZDMfWxzEt2+QtufTrHg77T8cS+tEacg+KAQlJJZ5eZn/xKuBCVZV/CwGtPxxTYnAhgSjcdCTZNnCtyNjkwfexULhHl3VuXoXLMZDEVPpdNXIHc799J8GCd4LgajeHmGp/POP2pcz8QjNas1z7SKZorzNvW/utSe7RIfjyVuHOmrutOT3KKtCCcGlBsncGc0ePaTCP5zJzz67Rm8f34xEIu3Jmuav9rDW/FzzeZ/ZULPdYDYapavN7oN/Mr+W+trh/3Jl1oF1cSXAbQHLGGZdhGW5mgn/Zz1yzN6ZroH9KnTnaeZ6bRov1mfylxDxiDr2pW0jM6SQhYYer25utlNaBsDzj+S7prDIdSK+BpKoS93X5jSSN9sfgM14FyxVXh9G0t5ck+C5nuH+/clozueFnXW2wvq9hhvUZOz+YnXcKdx8D1u/7Ki+BvlVn3KskbA+al2mwOOSq5caXWWyOwiNDku9U7sakds1M22dYPi4K7tKrRtM10ybQtqPy/94IOishGOPfCqzaj6w2S0+B8n7oln9I3cY8X7oqWJxskbv3NZL+CPopEAJ1wb18Vv0zbwT93yHyP0tAQ1uo/xYC/ukbQVNSE+AU07ViscuQbPE3hvOqP/MSp5qYLthrBY+ni0SydSRMz78ruGfHQiihug70uuwXcG4urZBdr7lL52a9gmZ1roViO0MSrt+Yjl5un0bIFyC7tCqSGPrjUFl5BrSnzjWfYGjDEyvf11tDZ1LtQLcdjlY5Cqiw8Xi3oW0WZySRf+tptry7cLvNCivvvnSkGdQm9Fflwsti29lUKSQbbtfxbOVMVgba3s823CPvYhWmqQJ9vr87aF9uheQtEpH252KNx7uehdy/3VqqiN8QXv3txAqzRII2H8mHhq5OQh6cNjF9FC8k5js8WMXqfLPp0SIXuJjOkZdyjuR9LRMkrJ6feD4ltxVlVriB35P5vDQfikiT02oGfKobK1+7O0JxHtXh7f8u3Gnf20AvBgUktIeE+4jXkW5OuxWcLQ0zg62YYfk+tQUngze83M22Kg2Edg6d8K6tjNYZnm9TUzhftQsr67vSUEd7ISkV+SjkFx/JuE8pgSvfX/D3ToW/txyMoQv//Ush/ikE/NP/rnrKCAF9PK00U7SepNqXQhzKPUuuq34gs2k9QRoUN5bYDaZ7y632hvi6fWC6aWwGsujTFRSmdbLSkqYViUMNDTL5T86u2d4gJCwKKF+bC49fGqaX9+S+gWxfiSytnUdMymZWQGVSTB+/2+1AbH/3wf3XgpXIMhKJmxQJJwc9T3yjt8nxcG7hKMxvLC4EJE1pXluILmJnJUKuu0Q50RmExutlsWChVeRxDn/PEsofK/1UB5ssI+zGqR4+ePK1kITnOZ7/eA1w/zLtezI23zVkLsZwrOf3kViP8Ar5bHkR4sNnAYT2iQjJlmN6v9jeRrKYe0fIFpeOx0+q2GQt1ylg8vAUEm+v58TkmL5Hwf3Kk5lwU0lQJmcIvBDb9+juGizPlcKxnGH6+66QmMpDW8LRXbytlObOQLTvLIL4sr1Ycb3cxeR9rgckoYjkhvcKSDzVZ4iMColLi8VI2pfG4Xg5Paxk6DCfHXNJg6N8fSD5cr0hJ7vW4HB+yzzVZ3/xKqChS+q/5L2Af5yA2soRIVg+3zy5jjoSRtvtofSHX8zoqkGyrtYhuw3Yh+6zfU9EgWoQac6LJeI9i4mvP0LIwq7BmGzSgdTC+QZ5eX1ZsfpdxMTIf1cJc8pZ/P6vvz3k+x6qFShCKmjYx+0pPMNhFvcsfviKSkIhkaDKSslipp0P5P2huH3R3YX0bGFMTrvXC0L3e2cMzneR3L/SC4qM34TEn+kt2ZD5Gkp7joRcLndYHr2WoOb6yFPpjVTdrsMnJG6EMdef9Ipkk3eGShluPBmuvUpWubQG1pVnlgZnDceEc91DlprcYt8N9nHi1XMoTlccg6KFbRMdXjdgdtRb7HRSgBSvaw6xQ/D4NMD28vrzb0VOpbOwwewVsaQESba4P4SUlHuX6PZ6j6R+3KxkbEqbtE24hkAZPjypqOuSvaXFkI7uRUgXbtET5fNFom9vhcAq3tikK9cDlJAMnAUvtyWmeH/Acbt98tR0C5UYL30FcdkNVlyaC0Kac0cgHJ0Ffv+8jP9iTCna/18JmO26TaCp2MbeovzEll1f6mBUmMb8b1v35rqLroE4S2TBp2JNzK8kHwIpP0iCZ8+fYH7E/S2YiUyxHF4Polnv9Db4qoXB/B18iDXbm8dAPBIViTkaqjn4xyaYN/FSCLay8VPYj4inShH86Y3EOW73U6A79Zw7uTszzAvrbsEEG5V5Q/dyzZsrD4GR57/37K0OhmllXYNEq2TBewvzxiyFmwZ2YS6t6DN4ram8ukegf7UF97PAH83k+26DKUCyusXCEM3Uk5tgIQZY/m5bGWZJkbRjfcHznVQ8/75IH8H0KRTLX9hH0eTKvA0EtRaRjCmeX5qOh2DacIV5douf+9UGCWn2GnMBjrY56vsYD65ozNN1wzA7fXML1M9uzt3VAUk7W+D+YvJRBe/0nKnmkvhlsJgqnfn+8BrNsbzg8XeaxPxTg8QTrhMP5IOt8v91FVC7ICF3Fm6/Y/ibRrK/4vFdw3K7yh3Nxys9B980ki0nq5DU+9TnwdcNZ//cG0H/v1D8HyWgKiz0f81LIfQ/fMXCPkoBdCzkQrHZ9jEV4NXAbRm2VjETkRh+THfw+iRnnt9MJKJVvHYw1FUtlF6RGjQSNQLNeXcTylWVGzQR6j1+dpEo3b0nVJq+SJruwVkpEySIdaMNXJrFiWd9lyLp9kiwVpHPQlZLuU2dvk7gyY64v3vJY+rnHoPX+4Lle+2xfKZxjeGCEGKlJ6ci/SqSA/19f2UFnSHZzNs9gus94LywLnZOQawjuN/PLc82VFUp618xnG4cSUeOG5UqVuHAZXy2LJ/8HGiVfmt4HHQkY8CRXHW5y+Ha9heeea7i0t3gbeF1XSGJ6bgdaZ+rAtw+/MyK4IXkstZYnq4mF6vsGiTlzL8D3Kl9svKlnbd0ydZbuG82SLSoLga69ooNvIjfI5kjLC8TpAq6ZHdh+SXoRhpZ0h4JzToriwMkrD1KLjSzibP84dgDXTrJFs7jGevDWjx/TdYBNIJ1tUrN7G3qws6HF43OuH+ujDRnmgfP5Ib11Z9i/LcIqAqGIOj/FgL+4Zi6rHtM77B3IKmqvUgWYZJAdSMvJNBHU4n11LcAIxmQGHRREW22sSCM3h/GVsNWJee9nEEUtki8GVUwXbolMqZ7999VJtGtSBjsBojr/mal7RtJ9cxeCTDYLVj6HQ8DuYTXF6Z33mCldxXTU6+aCMT7SWOpKWsDMVmIQRnuXjyeCiTQdNspEH7qAYl1flTkdP8qULnNQ0iqudOTk7lhkEAyCYk76gM5FuYGQC5ETMdTLM/+NVMgOR1HnpAzkm7maZjuOreHwN4JkvDdrgGYb1+F1JeehGivmQrHRL7xtP66IinDiwOF+8Z0GHY5pstuIkC6tJ4C2xVIVLi9HsCeb6z/afUUSZIlDWDiicefX3KD3NRahqCoMJ21bCRZpL8yTOd3d4td7QOmk9vQB6ZVgpCuVq+Y0PB+hdK1Oiu2hX1D7ALhFzcGkvvZjtge350I6Tp88/Rz84A8j1SB4vH+WElxewxELucBBF/pw+PT+aCSlL59KI7Jgqfpcdn+rXQVY0r8718K8Q8h4J++EXR8VxsIf88VpZ/62ZOk2h2gPJpIkBvfx2T/jRhkj+bNY99wbeIIfgi1vRMYa999Q9qNP/wWFGqtOI1uItnZuzlEriVwdoZ6RR7sO0EY/P6mua90IIft+gC/1z5axWk+jIQrL4wRuLwZsxVtRZx0ciEty4XAtgoS7BmvZSj08wdJGOLEx8jbhHrJsXxngsRs+NHCPjoOQgy94ZKNG+VwfGuihfnyc0VuZ92FA4QyT+TZYJCRH5dI1KXAYldC4V1uawWOpo9jhpqULnl4WghHPe9YYnwOOQmO1IBM8JCoReHlxNxOGcSW/LXSIS1y8pm+c4DZ7CUkrWTn5Hb6fqC+ZpOQBh/DJseHxKF+TRhz7alwiX2JlhB0xWilZ9WJyT3VThDZRyRboj9bIi3PIRQoRYHx/KWSR1fff8/v3qy4OzkrcpA7B/Lh3ljxxWlccnw/1nC89hPGUPsGIoTRCgI1xPLJ/dMlq/mUQyK7XyHeOFVLbsHxAOB/Vlb5iZb5X4wpWf+XEPCPPwuoTpMdqPOZITjpuGysQNnwYMTZSfAs33fNdJyGQNzHKvdfp1dsFr8bKxewVSzv9noO5i2QX4Fgf1TL1c4vYjoP+RHMhsuM+7F5AmsvbrpAVGuNu5v5zDWz8NIGs65e8cBVq9+reuYXJJ+sWQ6NcLuSXdTg44ZLAaLf+Wnc4fkfZ405WfxqzYO+mYL5vBC4n9hubPaRfgvm4wJJlKdv1fSdzwxnQXNlhdnvPYfmcT4FRtTNuPfwA2L5tx/p2EllfijVuSlB2gWf8qsKbrJ/YXm8Dj/vuCb4bfmuzNnlMQUfNsP6Swskba74QyDPfzeK1uaQm7p/uQTja/kj3GZwzWRMkZTkvbDcRDz25ub5KANV/D3793zUsblel59gtrWWPHLTGus7m5+CRR4h+QgcXfNaTXWgdfcFd5bCHMxLjCT9RleZu/xbV6aPvAzG7xvP919XATdEPwQ6m2TBXQ9HYo6Z+Qw05T0TPKVFMipfrK+hJIrglCK2R7Y8PoOp8uf/3BVBlf+97X+WgJKg/bH3Lf11Av7hYcCzvQM0l9lVKGrWq9TYa79n5eKOFaRRGzqurhGcwpgLWaHbQOGlRfD2ScOKpaS09CmHSKjV9yGUzLkPtL2GMTz31kXIxbYfaKd4JbzKV2flHx0J6Z1mA1zo68xLFmUxbfazPfBAbVl2U/uR6v33BM/D68IL9aCtqDpJR2gPrONZ4t1X9DqFNTSnqGHl/LCt6HxWxPCyw97K2H7bUjdMKnjUQmcViw/u/83CA7yk9c3K/fTe0Jn6PcL7aSHxrpusoevrNcHvq51QrFeqQSVDuwNn11Yozy4SygxrDh2RrizTq9tAj2EI0Nf92cqz0q6oU37XcDIvnGd6bLtU7TUk7JT81vF//0hLrwe4dcOZlb2nAT3gZjifoeUlKfWYPi0vhNtIn/j9WbGi8uZ7g0s6b3meutucNpijQ+t+ev67oKIiCZHIF+vasfxga1h+TwK4Nu2ZF82Qr2hW13hiA248n17qQOPdLIO7LXP8vRok9XLYYflcCX/f+pnYf42AEuarf+p9S3+bgKs/TED2qCLIvbXEUkdZGETxaftL3yYrleKnTXaXroYDvX+FNAzdgWzXcgHhtRR5vA5sgwg3/QXhfOysdH9RK+IvfAeqUFesGLKZQdTTLz3k5CmkD3lhk8G/txCa2oply2RGSDXu11CUy+/vqqM2EnHyC6hSb2nl+8NeJdzYE6i+w8RS8aFXJBr2NpTSEstn4NRONrc3pm/mHEkKz5dNmtm8h/j5UjlTqieS5/0u4ahlusW0vEaCxvM9pLIrW6wQh4E0Vzw/O4gfFjf+YkVG0BqIoHvw9H43cqK1sgPZ4T2wJEyOMRlnfgNJGWO6Hix3BsngYUP+qb9WYnY7l3jDGtP1kykLzGg8l1TxdYJ8lo2M6Sd9RZaajsfj9vR7TsppyE45PzCtF5G0Ql7F5NCEFVRdoDG2zecqpreSCmxH70IyuzsjCaJjAvHgXfhv7amYGEG6hfxVCyxZvecDCZKNA8E2FVkcvhcqOcTTFRijopC2JZZn9t6cIRe8pZCr4+nvEVAShf/+5up/yLOAf3qekhdGCfXlpFuxliKRoN4NAItestJ4dxjIszEfUAHGEBLGa8nBwz5bLA2NxbKkDeT2WZhwOn17K6XfHGPCfSdQxY0mJGbz7skukreQ7OMXksfHPnFYai+oosoUSuGFfVRY7D1IyO3XB4juEv80cUi4txJKiTlAInnuQDpTkKhLXqrEfeHxo9tZ4vH3VA0knDYFpLcB+yi9v0SyelxGiBSi83jwXSD60z8D86nBEu35zkkTP9jvvYcaTzTdG8iXpx7UyQqJRCn28WymXSA1lSdjydIVyYvuQzik5gsJu/2sqEenEWrPloWYvcqWtNcUy8NtQWCRe2/Jt7oQKJ5MFZKgmQ3kFHkKZATHpHj4PjBmrmYK5X4msfgxMyqSS6EIbFp8eHzfeYRMO6mB9MkNKz2oAdDhW8+hzNInS/O3ERMzfFwgUIwW29tEAsZrJGk+ixXOvuxT0U12SXCM0HFiekxDRcqXOUIlJLj9fpuvSDJLRyzP1rIyvgv+HgElUfpjL1r521cB//TdKodB3gcjF+fcb8TTYPnj5oYkWhuW/xb8ynQQgcGi/i2vYsev0bSKBxJJqFTL2Z8PqnlcXKZAWOca94uNl5udheQSfHVpBRENGuuelM9ASGwk0TObieZp090Do+3WPJLqajSzLuqCWcp05ipy3ZigzOeB8I3XVtCM7978JO8pUGt/wbyUzFe4PVWDb3uQmPsRhsE8Du9H8Al9jXsn9+Ra50Bcg7s11yxs/XduBrmpBdNEl1Zkyx+w7MH8BFN9QuJVRT2a8UV/Bl9hqzPv7OHnufR+BgbnC+Zohj+ajM+1wPBrTXDC9JNblmdOwcLMFe7sjao1b6v3T8G5bjnTfmjNL0xdIESyIbjRYbmyHlV3DCYHD+kWmdeb+64TA02arSwoQiTddzy2wSL9LJg/SfPGjGaPS4Ap/gzJqxwbUz/i8cdDiO19tJFwq8P+E0ip9iO19mzNDURNMOqFIri9hGTt+m4M9ONyzh37NWvMlYHfF0QfiV0789zsX0hQ8bbD30fJXfhHEvB/z0v/swSUf/fX/EsI+KdfD8r0awfdV+utkttFRW/3qwzcgF4oL5JGKNi0hPc9QnK0mSpSxjCduv2eKSilMXepcK2RiLL54tlyW+YUSHGE+7S+WqV0KGL6uEktXKRTL+Q273OaiXcFutnIeU4dRaRb5c6g2886nofBLqeRNLtDb65bVljzoqeKVvdwJ7NeyDr53tP1HNPps1teWL6ubga15+ca3rbx4MVp3xNabq5XGFqx59lmpfW0ausWHrC788IK9jb1PloPl5fcWsVk9Cu64dIJXk15Z5kiFw09KmcJ3o6FhDqf7Z62Y/iC+/x1E0oFfvXdJDm04oZbZfDdEYqa2sGtnSFxL4MtUvLUTjCY346X3Tcf6M1/XaE1XC6U4qCpVPO9Aq7zZ8eL50JX6S1bH2BIDi9eKKU2UD36fuEC/GYVs02m0maRHOG56J5Wfrpi+cLvr317erdyd/OIaekXBbz8BZbHPvYNnd7XM1z07i6Uy+0d6O6wa+D9fSFh8yZX6dLG9rqlUo/l9dO/thwMxtRC+rcsB7P8wwQ0aoMDy4jO2MtBQh2uLxGCulCsZLMcMN1TLl9gxUOxUk31MF1s9TccDpnG02/wWJG5nq3gqpK7wAZfi0n5QWIwvjaERD0sXfrKzBDYVRut+DK4mA6KZzz+Xrd4Lu38342Scgzs3WF6ZYePkZjf8g05ItHKZp1LyNaVUTq3M5LSuB968j5FBcSNqrBE/rgqiRbREcqvJVqxV8xb0n39OaSlO7eSVMX02y42b0jmw9IqdnGwotFCPgBc9guePi5zm1zrMoZUWGK62X8Hm6x86QNBaXws9nxjem6Y5REOUz8KabNb5vTpbGSoFaJiunx0VqR39wdIhr1sJbOmBJLZ7wiKq70Q2PLlY/rq7i04vAuJJ8rBIeR96RoI3af8e5jQaEhk1zMo5GhkCZG9njzi+gHRdr20yn4VDBScyIHoen1hOnozDPISzDvEiyOSe56tchK1SGa2DhUhfq6XLT1I+hGCe6FZrCm8FbkuJg3gbmJ6fsiODVHNCdvf80yrfLrL/q+lq7JkLP4tzwLKf3ieImT4QO49l6zgs6NLRnU3hyR76zy5b7BPPhfCElrrhJ+J9jaIUH6WcNsEc552uq6S1P94MGjdYLEpKkbSLtMXlJ/5khdAPj3ltn+AOnIni8W9B0Sa72ZwzBcbXiqXIKdHdcOhPIg6S4wLks+/RxqE+dYSSgzChnwvU4N9cqWxRJlhnw+2eg/Hxf9T3b10Lctza4P+QTZEBYUmmxBFQTIhKPTADWhQkb3++m+6qmqNatVbjfte63nG1WKoEGImOY8LhInKj9dlb9jdrO4hrD5Y85towHnkGRN4xkL/zQvd2fYv1gLCSDVEesiHhPbj/QWnR6vz7CblDiVpf4cseCxERFJvtOvPdg7pbTFyfqqntp1cdyWc6vMXCVjmI01OEsF5odA4V7DZ9qfMGuDjfsl51K1a+130J4iLzxTb+2E2PdTTLRwTTRbHd3gqbIdh/0SxtpL4pLuUtjXudsA/lSQdjG1f2BM7GOD0ooZIUt1wqHO9h3As2cCjzL20NgmfCkR19pKOw6kAeyOtWiR1oIlj+x09GoXfGmKChOTdDN9/ME8E2pc3IQezyT06KQYLyndDRdJU+d8j4GIx0/4ldwT94wQ8T2qXrWKsKSYWbCTHtG7ZtDpOhA+x31ppWS/Yav5Vubcrp7bVbL4tk0mB5POdM1j6dCWzZXNCIiXbS2m52n3OFAvxA8vnUJGmP/ZsSFuN+/0dP5/Udcem7Grx0Hr+fpt2y1q2SlSNe6lyaS2aNxbo0dGUgFWDQYrNeslUs9WEX+IMZF209YTJWrCQ3BY6w5pt7iOTl+VKcr9+fia9rtiwDyxTYvcBCUkiXYfdJ9KlIO7w9dtyN2eT/VsVe9nuPWsxqUc24QkSbDJg+x6XRc9UVmqSa1+ZTZL2O2FLZ4oE1a+sJIG5UNgszxThXSdnxar5tGPa54P9s+o9xVoF14GpkTrlnvCQnOvJQjDptZwS9553M8sg4ZJN6sYQQc4no1UTJLEaeJpws2tukGT9rNjK/pHV8plBaOAPbBkoS7J3DlfPasfVnM0bgtv7vwiY7e5s9fwqwldXfmVl9XXBpEmtc0gWnWLtht2CzYm3Ev7udK2sfmVJbLpa4vf9jyXgf9fQ/ywB5d+TAf8lBFT+8B1Bg+fjA40+rXlcTVKNlpfehC7oGpKaORLK1T53uCd2JaWf6zKivbg9oAu7ksTxM5nRg7ggQRankWfT0jUo3xwqKH31xZOnt9Ro8KQ9dOLTiMQ5vA1ql3c8tK8/D5F9WgWoLS5nTFMWkuYb4/tB3X/hNcyRnLtrFtFIm3zhd88TEj9jXH4bQQsCrkjE1FTO1NvfnlA+SUdSN09KOhu2A9ROjGQ6mjuPtn3Xwo2eGilr3nVLKUs/kKvdk8f9tqpoePpU0M95I1KWIRFr7WlA23s1iUW8dei9viygbDe1iM8yvn/hmgXc/LKUksMjbam8owE8gr7i8XqxPdPD511DP/kieSOcVCmwboT6wJCIyqUu6COeC9y/Al8nJ7WgNV0iWat6kJLLdBVRT5mv4NbvkKQPQ0Eyu9sKOtPueHrOM4d2w+QFz8FopNRqXRv7Z36Hp3LB9uzXS4NqvllDN4qWx9p5O9J5Zb5BrMSLpxeCxK++nwfcK1aT7LJdKH+NgPLvXmv/krOA6h8mYPsAGVKP6yR5vjCukiYkcNADVTrQyT6yi9414RUdNYxrMyTUPUXy9doTibV9IIEWJd9BfhUdPyrT2rH9ZTgHXnwNkTVWrtHp/i6A3WczcTw/LoodT3sCYM7WUpbsWESfk/UT4nLQSLTaNqPdSroBtbrFXJweL2ArR78BCLiKRFpinPQzjKvHh6WR46PFuLqE4wdgdVd4NFT6mc66jQNCm5k89kbfsLdDY8CdPUwpewSsonJ/bCHObF2KzZgBddf9C9KZruD6pA7s+/1rQHKUJXFIZtPWnhT3EZJuOeeH7mMY9PiKKXTVesIP0QyJmss7JPHlu5KiLTSRfbPWL4j3b11KJ2I406T+nbWbOvj6WrS2fS0XM7hgIJE4313ONvhPgPT3lONjZfuaPS86GdhkYor49h4Tull/kXTB+CGHcIJk7TRfhYM/vDG++sbZfm+tBlLzgP1XXgyP3stwhPOlmEh89bzaNj8Ma6jb55Qf60ke0WITW9A7N5v/XQLKsqr9Wwg4+8NxdZruTYATWDzTJsyjWlczCA6pzuPJ7ztki2EH9eWIpOtcJJ2fb1y4fQMcs4p1duwTUVO4KdpIDs5mN9rjoTHhnVGLp7zGMTF5WwOcrYNM+G4/He25bDFI92RHspUMNvXrqwIx9XQRW7RNbBl1CHf1s5bSQ7If7bDBGj2r1ZRw1k/Odry/LuHc9ki8ozIg4e4vrHltjeTZYmXS0JV9eIrOQqs+rqWdfwiFx2RFeHJ54faeO/w8VgvuL2yx5lP5LgM3hMqjb3A17HderwH6w5xH2zeu/xggua5kJfPD2jIKGlCZQU0Dgye1NbHtbZXrUHTtVBymR1WxZzHWYJR4Jk/lbJghGb9nuJDzhHNWtaXtiRzby0ck9+/yU7tfTHNgzkaWjiTOz7SpPxM4za+Ep35RKHTbP1/Aj0QifOXpBh3mWCPP5byRIiMzIntxbZDor8bAeagGjb5u6ylA4hskK3Qke21KPhTuzhDxsh0UetYbDwphOTx5HNhfe9CKIisz6U/9q/JvE/BPP2vTXP4ene6tkSZupmvklX1HNj0tdBJ89MEh6nCfsq/dTcj+q/hny2P1jE0eyUryH25bWrvtSmPz9+q/Lhy9IIG6TGXzOzWkQH4zhTyT9ZzNKj6R9h+pP1vpxv8yed0REm5ek7MVN9nAvqfrlOx32e+OnVymoC8TSwDdMocQZz1lE2U/JV56ReLsLKaDuQ9l4eXBPrJSCwmq1DoSU2VINDMyNqDviCWFjoyErNvYBNrfDB7Mj3pLztpqyWQ1mhAvo/7vIQq9zLSg/RE0xPYdfGvGluoDCTdOB4+cp9wAenpMiN8/hpFY8x73N5VW3NWziWdZz/7LpCkgGd/B3rPy7UJic99AYmW9npBDfm/Y1PniMmc+vv9Xg3slNzl8NnvNum2OSEb2nkhub+oeecZrfP/IflQ0cyCyu54x5Vqu+H6+Q9Kq8kJl0vqkkf+bgM+wYlP9seKeeR9sAq2lso+1ws8fLrg9btYqW4Q7VfLVDfbHY6yX7Pu6GyJ81a3zjySg/L9DQGUpz+Z/aGr963cE/cO3gyHaQYW3f2p5ol2ygprPpwf18tHxeIyQRKctreH19JBUA0lndAzmPVS750OKd/I2odEEB+v98JZIYu2aim7mjy+8t/lbpPoNydNc5jK8vbonSVtvS3o+rzwQ7fslJU/dGalnByXcixkSMVxmZ0q9QIW7rFQky5Iap4rtRYOH43YkJkOm0YMy/yKRFkiqbZYoVH0GAzyL9SCyxWFrU3vcKlD0MpJJcVYtnQXBHAoYcfuJ1uChZXtbQv+Vcf1XaenQYo4kfF8v3e/R87uWHrQMowPjrZScjtje1abGqZPbuH3evm16GugbHt/zU6RpvYuoyIMU2otbi9Qpa5sy/TCDdnKvpZjL2F9GjNvrVFqJJLqqNn2l+xba27EWye3Y2nRr3Qa4324fKbnPcX+V7mlBtQLsj6fpKFSLTSTx0Rt4Irx6pIa2HEA8RU8yR1cVOp1PGuiXPpI5bpCg3ufye6hF24v0FO+A7lUkfr333zz93JH4hvlp4VkeG+x/ZfP3fguoLJfKfyTgP+Qs4J/+3dIjudkQ+i+Mn12hO3Tj1RzC+IVEOp36xLYH3YU+ywwSi7OONXHc7OD26TD+iKdn2GxLONzFEYnC2sawHzDYUIdvQmKVQkVX6+cckpQtyXH/YDZNNiGH47XYSsmF6Qo9TtcK8C7FePVZeJX94KctPBfTDUn70zSxvfI4hWuBPZ8a+71mK+/FAoKHjnH1KmN8UwuMq7XhaNLh5YFDvUwOoZD2Nsbhc27QyX+R8Pu2SXyTwaPuLZwA3+Gckxw50+jcXi8h7BqNHObxNbGXwQ4A8pnC+ZznCV0FGwPyl7yUeFgXFd0eNwxu5cTg2dHvPPs95Aa8NYbx8+VpiX1J+xUSrbRImmwKh76X3ydkp4kusrbdG7ZWSQTu0l4n8US+RvZb1CUcPpXMj/zKSlqerkjkZ2+T9Ox+HOqz3QdO03ImuDXB+Jz40hqacNpKEeuRgMtvNoGrsvzF/WacUXXuGtCRrSHFWaDb9HJhDNqzbCC5b7pGM852UL6vazxmfv4iAZWl+seeYfa3Caj84Zparw4eJDKjJNkTJAJQ/wYJ2puk2oM5tF3lETSLFscgZiCP2mw4Qg0ykdK5OvHsnZsLuMXZDMfg161s9cU8qAyH8kz53BxqDhsTeumG7D9XeUmDz/0GJz7bi6yCYqS7b7wGYWwskSWvfWIzkwcgSm8rEnphBr06uQ0iLQyRnA5IpnDd2NAtfCTc856PtLjHWPP7TpfSE4wtdfsXknR3piK97PKI7q4vHyqTr0mqN9BSpBSWuqZQkr0vuKx+MB6L41nn2WyONe96VgxYWyskoDy0dFKcKHQfwJrTBxzj8oVl0OxcS4qrrw82caQtdJJjijQrL4Z9S2MLbu2SSBm7QUGn6X2ApP7imH5Hk8pe3lwPGnON71/Oh4ge0gUSd7VXxfGRYbeV5sqFq8rXPB0UE+d929KAa5VMjuohr+hpqgOUB3kQnF2LyE4afQu1PbVEcl7g+5vy5EA3X+OyKoaCnmdDAm1j4jEuI0ZJX1oTweNy24nMJ3+RgMpK+s8PWvn/mf3+bQQku13A5vRkCIYicojSrGZsutV1Eei33CMfXTLAfARIsD31R2tVrhX2XSyRFJ18rqwiYwY44VkjvvhOHev9HUzYDa4pBZlmOKReTjW2pFOdwMy+KlbYhAu2fJk2D8b9fmZ1m1pmE3rSSTiZ+mDtNbIBes6IYK96SMjEYxYYzkrnYfPMDWIXsgXORVqKPQ+6ysr3SD9N2U2IezDZjJywzMFwCRHBMmEeeRU4b5rJ3OQs0vB1Of2RMn1PJe/59mfWYPkrpnrGRPgkmo7WYr1bsZUIdQ6pnp/JbioTIJvJlPj8PGik/P3byF/NVOI6elda1NzJ7JO8psQto0th3a3jin0CYhDW5ENFXu/1hy0G2yDgmNfKenFige9zU2KHrgfr9LlLbBSTqfD2OPxJU1gfJiWZScLf5dnEmvVLNnuT34WpJ1+z0s9JByOVcH9dU22t9T3r2Rg5KvecWAeCYNdh93JMwmb0WuLeEQP2rjXhHj/lESly/Py+dw0pNAst+kcSUPnfIeBSXSz+LWcB//QZi3q2otDreS/i6e1k0Gi5xqnTwUN3ItodxtPh8sWpZNvhVDZmHj2eDgsQjfsSiVNtNRpf0gfczHEuYu2rOVSsTBWK5tpI6VU52XRz2hlQbe6jyO7LzKE07o9Qesu3lIYVEoxePg3Uh3MnZccnEkjyFwTKfvlGInluSYkxXcNNy3spZmGDcc7qFKg/8ktKV2QZ0Yq8Zaieqw9OFcu0oNFtbUKnlIMUv0+qQ7M01ZBg+5Fn86U7o9ViZ8JTjDXJiiBtab2kS7g/0gEJKKsehfR+ALFtBpKdpbdG16fjBspriMvAcP1vHefZfGQVz2DIFBoU8wLu/a4ViTdZVXT+6ibQuctWildxjUTOvhZ0K6sWcXjG/alf3RzqSml5uk+0kvI1VbA/QJIyA/D1Z37dwSM1Oim18m1EvZ4i0ZP5h2fFWY1ow+YK9H6D+7N7tdg/1USC11l6SXFcLhXaJLcVdK2P/X091S09rzok7/vWkPh1RGLbRveFYrpA4l8e8fjXCLhUldW/hYB/emr90r0PcCEYP18exrPF1bpD8npYJO4+SMJoc+LQHRaWSEN5tCl1cdK5BWCJ+LtB0tzq1xn6UzyTDmTnKvZjqu7hZmUYF2+tCTTLOYEXkyYi6lVcf8IWAqBpPClNdsWZNitiQ+EmlpQYxaS0u4CEID50K363VgAKmtjAY5Eiabz697uhN07d7/iK7XtorKArh2zhvWqRrNsDjFTtsT3dKV+LpKqGM92+SAAvbY/LnlkgkQKGNVrXNtZsjfEtrjAO310kWuy+B4/+ThRAZHiaOGzCXKHLAxKyfj2nhL+yD9bcY5NC8Tr84mDYgy3ev9c91xTx/dohATebNTz3H5vHuoJx+JTtZEjJFuP/NZxo9vxA9vDc6CbJXI6kq/3VAqAfVuK4PSIHzuGRQSxJayl7Xj8jvRDc35buFMKrid5ShcQYVzfKyI+ObBS2LGPcf7S5KZIEgjMd09iB2/FiSdlKzQv63Z8SeFprjNdFNhZ01yMH3tnU4VlIWPvX4upSXcl/6gcL/7bfAsb5Bb+LW70R6TQfz/Si+r+76n5sEQuC3+H4la7QmSklqbpDtq9DvcAxj6RKNGua2FnBemi9XOFHQ9FKO5TkGF6vwSHxob4p9D2Xd1AdFki0736M6HtcfIHv7iCScftJ6OntMrhfLBzM6np6tq/VkCH5Eo/E10CvaOTIPogAx3AsAqyRzhMuPBPTlrLbGdfXOTISNZhgja13t4Seq6aEN+fOb4zpMyppQwxVeHBE7G2CBCP5xoeXVW1EXOi3M+3fApe1Ckl2N3/7a2VviJmvE5x/R6CLTuyhsWOs2VjcRhqtNg94GIDEZZruUUuSORTrkEjJbj517PNd2sPDatYkW7lYgwdnY8DbLwiun/qV3XnSEWuqIVJM9lizt72wscZxZGVLC/s3EOsE2P3uSAmHe0Lbl7yB+zxcSfx7xM0+zNMJ3rtS4sfYgLM9TRmHOj7aUrIJLJy3bTeAPBxtKZ5IhkHnd36Hm21Qnux3N49OhX6Bh3n0sP+a/O8RcKlq/5aHQvzx28FU9Htkv4vdCZtaY0ROc3/JJuPO4GFss4RYF5xnyPKh8+C2GgzSHZAQm2yvSfv6qymWkJBoa2WGJCERkibTXRuMa2BxJA4AqZauAbvc1yV22ukOmUzDJVPTpS2xUp8a1vY9Vdln1+lSyG5+aSmRuwP/erIJS/A4S7SxoWDIBD/v7HIH4cNsWKfRSvI34V6zDgMOLf931jIkVmGQHhwfzAWxeVgqORAl5RvYJrZFQvEdDSL3kgnu860Tpjx1m6xvMsLp3OPy9ffbvWb9QmLZHLdHRlaSFz9tQI9HJOhujqR9/c7Um5qiSf5suR+tjxSqbMhNfJ3LuLwYJR22nBoSmwS5QsJ0MWPDsjQJDNV1tOrsRAEhaknhq+jPVnBYrZg8tjj7XxdDQXZFJjE1vpqC6TGrSLdWsb/3T437+QH7Lyle2N95POV+sFVHaz35ftnKuCHBZxo7kz5ULbDdGAkedUjuiDU29qcxFf57xO9zcScmbDbEFKGmnf+ZF4Iu/3cIqErz/zy1/kPOAi7/8FlA5bb2IZc/o0ik86mgEK9yeMjPj0g2ykqj9PE7q6ZIg8iebVbS2fM2hXc/q6TEzJAULZ83GN8WMh7acYaiuvO04bmLOxEv7k1FH8rTgWa8fKV4MyBJiPzNoS62DX7+uUVS7R9ITE0ZMYZ1p4Suy9qFvDcakjqaZtPktmBwS9WRx8kRielb5gTex+DNs6O5bOlETKbQT0xJZKtZiu0V2Rb6nfeR0k5ykYRHi0Ajoi+PqXVO6DbG9oidaETmuEjaZzY1kGCvD4/f2qmixWeRQ3POkVxOnkVU4Vfc/v39IclyuZ3Rt/tBsjklEvbL1TN1Do8niDbsRXI9uR41HX8N9XPe89hlOySZ7eP+DFErpcZJM6jkbSfQH81Oil3S2ZQUXxNeYoaEzkbPpg8UNpTHxyClpbYdaXLIbHiMroQknSFhi2KN7R2Sr0iX3wvQ+vtWkcT9m8T5tAZqzHwTGuZ9MUqsXSS2gu9vc6eVMue8UuhxjWS+fcteSvTfbxv/1tSqSrL6b3kohPaH/62ykfcJnN4pxqulOXo0/FhfyBYHmyTHqV5SRW1OcM8OGH++OpR0EcVnJN7O5smm7hR7kp1KePWKQqJ0dq7sumxiKL6HjZT0q0Chma660LeFwWPlAxEdPscvXI8B49lzZSj0unU9eEUZJcnpeD3bS4Jx9S0xV8oWOpvRuUsA3mAiQae3vKTDI99AXTMka3rBOPZ8nAIoorkpZfrLxLhWnJ7wcK9bkjiOrlDM3SluP3CkNCMYV7uo2UNhfJFYxs30qGzmHpSEmzx2DnlLj5//uugMfvFUw3j46gSDx3Jq8Gxd3FqqKzpGbfeEhLwHSLhqzgHHdExEwvRrYi80zqCovmueOBTbM99tCOTp6Xfh5eCP9ikiGFefS9yfaKoX1AuRoO/mOpGOIihG+sJ0AnF63pJ0moUJ7fV4B+/7RyWHbVAAjaZDAvlqKvEDjsrSbsXJhwJrk2fbj6nRhckAxHGN35eeYP/UhXyD4vPCeH/6fAxqY66FLu52PBVe/vcIqErLP/bwor9NwD8dV/ecChzq8o6kxyv2eTvHONe71obEk7fh0KbbPKE2D0imyRrHiDFV31C+Lw7J1mfm0R0IGfqXrfHD4jE52949v0El+p3IiuJb0qvNOVTDzuLpbWpotFsxA8SJcinurI9Gxzmy/3E2cX31oDt0dmQCnquDz7NzV3i0LTYJPK+4mtTfGTatTSmEPjhiTajfYkbbjXyBp17jmL1cQoOuGkysD7NwSXINcQwuj68CEIu4zMcAt39jRxD5Bfd3uwt/D2NiMbwDikRzUvBoVh1XEC4qkyRdY7R0RuIj5IFmYg3vwoiavj7gGFc2WGNrrPloPJ2hECXW0Hee2zQzYlzfc+dgTZHbjIYHdYvkfKxJKpIB6L3jBXSNRqV41IyIZjedQXftDSkNLRMJfroKSBvFFWlPJJtudyrWyOc4JUd2QiJuG7mEx7NeSIeDZxT2esPPUOrsd7F6YGk0UPMUSrPbkDT6GAVtrVMDrwu2N17zYKQ8wM+X6dyXUr7U/x4BVUlV/iMB/yFnAfU/XFPv4zNmw+BahIXRmJBs6mtsco0MKXQWSIrDXKawqZe6FFTh70LF35nyXbedCO/ZXxzr7Qw27FbTCffE0i+suyzWsDEjJI49GGeyo40FdHf/XYhp5hGRreOUSbzFSr4tp56Vu/WUzT8LfH0U/mgZs9iDfXG2RbByh4rsPpsN7FCVnC3HAchXQhLq/UEV++g1dawuwfbYTzzawcc2PHLyPAaE4h9bv7H97rbZgn87WhLc5dEhh4oRWIOtC/i8cX3ckk2g+wEJyTUk1mPRIJHO3BBsaeQtOXFpC+tspQtmpQaQ/V6isH+LCXc7djWszBoMWHseEtZfXW0LOiTWNnZMAas7knSx+ypMYT2SK1/lBhkVtgELFoQESz6trH1+nfxuB4MEnL9xe++inzPt+UCyosVHkkvChPWgTYi/32F75/6LgB6U0//nt4ByPWdSqyLJvz6SNRtw3iPnOxJc2jCDxJ6gQOkSCR/NfkQciAVW0Jn/4LOA/11g/7ME1Oazf81zAeU/TECdTY/QHK5fnnxmJ43qiV/B/UglnrFRjehscZiCqIqPyJbhTqOHzZTiVBXWPHNPtUI1+TLC68CXIuP3vU2f+mqPcU4MIh2s1qMznMngHfozKW0l1aP03L/guW46ka6irUKf8u8s3GX7JfGQqDNqdccAurZqRRqf24oa1jOG+3fyEenz5lU0XS9MKAO9ltLNmBn0OAltuI3dnCfGof5dZOZjfB0ETomTW6PQeT7dQe5KM5L4j3ZGFT1j0KxnHUkO37qi/ibbgOjsr5QMMySYXGYvQKlKPDarrKJnsz/CfbOQSHLWdg5tja8B9/rYkCwPcYZsDpcW7sMEifp0m5Y6w5PhVPceSSLf3IgWScghPyG50uTZJvR0umP/zW8Djw/WvqBr87qFu9jJJJ2LtqTefn2A11b5SHG4z/AAJT896IvDDFP3xYsoOU430E0eM57Y40WhqfhakHcWfh/RHNt7dL6b36PtcX8fflPQ675eYzw3e57I8xPQx+etQeucRp5uVKX8awTU5gvtT/139W8TcPmHp9ZILO8APk4qqb80KmqxxoB6P2C8euqFQa+VuEMTmBuSbU6jRltTlNA5NpLxQJE0HyNuQbxzVfBk3iX2e9rkSLbbjmSiuhe0P71CrIEC4+pdRfINS67jpNoFUlo5n4S2XI7gYYUY/zQrd2jmiRs0PN5LiQIY59SCp/DSMpvEu99ZyEcpe1DvaioS7WGcKcMcCs/id3sZskVylnXcQ9OFLk/5GuNq8cJ4+Dj4Oym2Gb7ubnB7HbccKZGU20iPteAgLjNLSqft6FCplHVordIUmbSAil5NGeNnebN4NmqWQ78Sa6AR5zWP9XSoqNLh622wx/Zsbsyh1ylLMO6bDk9PajCjSyV34XHbrkXSxDkgMbF/qu0e47e45xr1Qd7jMarTpcxNcZJXnqGAoLddnmHe1ih7qSF0H39KOMhY7N/b6wb3ZbwQv1tXVLY/OR2gzVwkXzm5n2li5TFUHxnj670dExpreQXNSsLtz5hZ0Ikhrkh2PMqkejv8PQJq8991a38mrv7bfgt4OX16gODsiXjJP3icfPItdMEXWX97FCWd+XoPr5HtSLLokRDvnEjQqAXWjLFjLf2MNtbg3NFFplvTyF6P8u/qk5snpQ5woAttc4JStm2RbPe/CxVvG1w/zl64vcI60wm4N6jfI5JxsmIl5csYyeIIEMn0CyNNxOYGt+iENd49cIyLG47ZNpGxJuB9Q0J1rwcgeHCMH3ZfrIGjUOC1nu9FGrZ4jFiHbgWvrthjTdv3kr6c+AL9Z+WR2GzCkb6+ag59KFMeh/expW+xoZAPKuHpRA5sSk6vCzTmg0iJHFgzmg3uCue901YkhWHgMSFhJdwXAsk3//1WchZge3HU7Xj6eFoJpd8hhNzKHJHsF3lFJ4tXDc863YjsfkPCRtxFsmmjhWQO7wY1iNXDsRh8kuYWaen5JTKoJy8Mnkc1iKgmeA/VxlyJ43MHpb25kweUNHEwJxwFHsNSfoN35G95HHgmri9RJXhOJluepQXCYemSGsQ3Ail+u/pfe9Ym1tRq+W+5I6j1h2uqjrOELbvE4uBujZJsXtyA/eaChCHvvCKLXtqAfgAkkbYZIqLNkSDOxtAJO033YMVzdQ0GHH5n4S79zJoLyQEvzIgInuY4Es9/USDOzCTBNB7O5NSrBnjr1Zr/zg2WlrEYfoRbmwTMOxJJK3IGPr1SDvtOn5HnTXZht0gNESrOUJDLJ97AVjEmxLtP+sjyUpcgQde6xFRqREjAKALbJRTJl+YlkR6qC+viSQT79EVE7kdpDW69RXI2v9vDXPWBwHau4edhzyJSHHHZ33CTh+KD2/+iYmGPO4z9czUSAqm7BXuqTrk7n/mRdZrF+PnZCdu3m/SJFZqcgnnxLB5kMyQpi3ZTNnEdS7BFgIR+q/EOrHtNBFxWV80yD8yEPdUNEjjqMCPr4KsyreoJYeKMhGyUBklnnSaSVz6wvec7ktiwBZL0vy4E3RBrxdTTdyr2xW1oiSyrFNymRoIvf2dds0/jgB8yJLwR6C3Rprg+73axeHj4tud/JAHV/xUCLiVZ+s/PBfyHnAX8078F/LQZTjW8m/HsHLdn6mzuAzypMifp3Ti1NN/4Nk49ZyRhbLpAvfvCA6Hufr9VI0jE6DKfQ565Kyk+611BNeuL8WlHPySTw7al4xBi3GPJjzgSEik4hwM0ozGILLjsPJq+dzr0kwWS5fLUPLqZhwl0ud6TlJQXhx7NOofHVXyRRHWHcVA+Ungvu5bE8nqX0CebulD7+4WUGa8Mp2J4pvCc5QuM0/LZox+2Brh7bC5lkjoBJNv0APk+60UW+iqSboNkbdNxxlM7OReU9s8OnjGbY5w0kLzKcXGG1/CeSZkyq8/08kAyvhMdifrmv/7y0w/c5eeXZLPcc6gT4f6+suuHx+taHamjr05w7/1RpPrca+mk7nF7azqKONl0GrXFIoBaPis8zYOLQbdqmCFpW0lKNvoOSalaEdwrf0HiJj2PlE1CH0qjXpDkFvsFtclzCz3ul8jc+mRQQDkicZ9zkaXyCeNydMXlej2IZLLB/ueztQHNc42kTk/vv3ZHUKypxX/+mf0/5Czgn74QdB59WjjAY8ezWRw49GazDbx2rUPil4oEs3ebN3TXGuOr9P2dZVOHBh5bcyOSc4Wk6aguQXupdZJJrEcayhgPuxdOKkmncptSU83gfTjbPDHm5pmqpNlAn94jng3KZ6Sh5J6gJvMtjtljXlC5ayqo/C/jmcgxzrl5g3E1bShPbtuiop/LADgGPxueeJUxo8ctxs2XnlKerZswoV4cy1DNL3uReVfMcfJafUFf1p6UXRi+3hjDCarmvBPx5/6N6HiIsx9pbZEOilHSg0k2v+c8EJHN0sCgZciv0Jw0m6R9bJX07GJcf7g4acW6azi014ccbny7EfFDwbjtafHt92zQrZSe31ZEF8cXh7I8OlI8jkNJp0n+wmOMhfFb4gW2p9CP8Do9TZ4OLfYH79YtJN5kL+JX+YufmpTBI/v9NnMmAo8mR/cNVa0seWR8i9burNMF7sJei3SpIBkrI77Cu88xHq+u44w+Az7Cs1tjnI4VEwmf6AL754Vxfrn6e2cBsabkf81zAf/0GQv9cFtBpAEjSfW923jc5QFU68blcTkbNTppxAJuxtLjKbuHHvVOugqP2R5Z3j8Lh6qB58D7TkyRJQmzaajoM+hOLSPpqhIKnSeSgOJ+QNZrayRIOMP1t6tdSrJyf9doHKhvyNlsz5PFbDTofT5I0M3TUMSFjDX8kngNFY9xzG5706PFEQlXvCnWhLoLZlRVpQ564+1gDafco5ZamSDWEpCset0M2hbNCO/YYCL2FpJNowDJeJ/ufBJPcS6gFZNfIPx8Q2Li3jy69MUeHtoaSXicfs70teYPrGmdSqk+IGkrciZQ3x2Xp3ulUGhwiFsoSoKEPVrg0MRlNc7bUyRmBV+N+ic9g5KFLkmrKRh0dhMzuGUZEu3WfgCjbSygzT42ya4QlvT9fSoQXGXgyQyhRnECE3C3sH/j8/qj0F0gychjbSJFlQ2VPY31DpoAj4lpqkYGlfTmjfOch99fGGL7Qd9oUG4OuHw2kLBXNx/hZotQSlfbv/egFayp5Ur9lxDwTz8avl/VZzaEpSUCewItSU+qBd78ZRF4LIeKwPDawUbH4yjb+uxMlONgw3Yd6iSgl0tpOey1BV3cdBHedV+zpq27A+JebAIHMmqkeukbJJ5timA085YohkpgP/9uSKgH/Wg5G45D8RVbJNhKzCb22ARg0YJK4eMyGmR2Z3sgXWkSlvt6RYLHawP+vZjwvTz0hTVckVwbe49EmxyNM8G59Qh0RdaCZSs2YmXnPpJMskkwSnAmo31ywDQHQ4KtppektWUKRm8aBM5TPSHjF4lIqsiUwuiTa0RWYg/c/mhIwcuGkogpEm7tCyTwvZuW1sZWbdiov/a1xrW17N/VNPS6twROikjG/h7jkeSTIelOcwbEvg17sGMT27P6MoPovmuBvV8jSQUzbHLdLlQ21SQka9AXDrEfOK/T+3T6e8gEK8nS2CBBL+//JiANJ2ymq1PJtR5I1nAccJKdSoTAWhs8cpmKLRK2MDgzZX0kc7ehQDdnQv65F4L+d4n8zxJwpmj/nodC/OE7gq6ZVUI+owuSjrI2o+apl6BQ1wspmSSuRok03UJ5SedIkMOpoElfB9AvFi2P80StaPqYrKB7HFSRmKvJSIcnkkls869IrRLJBufvGZ6GrUhZPrQOJa9+AeWQf3gq4xGImvxLoYpH3H691Ao6qvcLvNJoIIntdxVVRusJ+eKD0+Cx25f4XsuB29XpSLz5rCra3hdIvNNe4dkuRdJ5l0UO3f4tS+lmcT7T0+F+gMZgMk8fZNLS99bKoC3sAaOBivuz3+1CeHyiObZfbxXK99MP5FsHSannjUMv9vQOZVMveDxfrlp6Cb4+1P2sQ8JOsL/2xQfj8cr8nTVdIiHrq3WF9j58RTbckIRTPbtDp82/PLZfSLwhziLI7ddHird7P6LhbZdAW2+WuD/XLqLl7nuFwttjezrpZNPT+njCaHCQeTJ97R06f/gHuEW5LFIQvUafkcWQzBMkqa65EXWydQhN2skkaz/Y398mC+E27UYpCY6tQfPsS6Awg6+UvjfL5K8RcLacz/8tZwH/9IWg43G/gJOjezxThFnSSjQ+vDMNSXZYQUXzjg/Qvq8Yt8LpraIXmX3h/ZwiadJmqGipkSXck6khpelrOrM7+TTCnaR7KXm2pKJ1Jwq4KXTNE+kbaFSSmA+dR44Ca8xy6B02dxChjvGX6YNCw1we4P6dBiRbbX//oV9KFTxtby3i0r059AWnA7xp7Ii4jT8ePTP2hGrjraU0UjCOxelZhyJhTMquPij0+VI7uGcnX8TDF1+vv0i0Umk8kqYTXIb1qcCaPVOMrlPQaJTh/udnjuTUZyZQcvxd6PpdUJH1F4yfC1A13F/YisyQkIydQx5IxP2WJ4+qwDhqihpEVmGcncXfGWUTkcGNFTspNitdodpWHeAdxRueBQ6M9FJKVxBNY4lksb8DNZ/HGcC2YiKJHzODyql6h/cJjz2Jv/lU9DmJsX8/N40f7VMx2v5eRg7cNhsprVXcB/eMy2+n2fFkbSMZWd0s4N41SFKSWQmVMv6Cl5YiT0ZVH/9aXJ0tfzev/XdcCPqnH140O9cULmMY8CSww4qK/e9Cwu10z+NHfotou5YmUPqdz7MyuZd0AAx2T/D3PLOysaRJVTBoxY2I+BTqZ7pm7gTu2xGkbLspC6reTg0UTehI6ZXiGKs+L1z/QT3huFOkiCpvMWKNNUxkmGPPSMR8Be3SjHh6PGItZjgykYCKIyVGZY409k6/f7O8sSb8/OtR6kkzaNzfMUAB0eI8WOxwHpmGPI2OWJOQkAU8rn3AU6hFSd2j3oBYKlhz5Ek0+n2LDmtSxfVfOB4zwot6gILKG5JNZri9Mz+1UEWvDRJXExV1eeHBbb/fk2zMgzNVrycJxGL0eAy/03HGkklQ0+1eytYRx3l4596h2WZ7Eu9cI6GL3tWgf+1ckkzPZktZTFp47wsq0vIibCpqVcdj1in8Pa82mlHNdFuox4aQmN/CiArF0JGEmS5l8whauzDyOdwvhSsly29U4P5jzXbbz54kum/O6EwqCC6rnpTaVwmD9FOaIwmLSKR4/Pp7BJwtlT92N/h/21nAYNbnbHVeER6+82JGpNmLgncfkYSTcz4jG427sHsTJKE2DGfSBWIDez3DyrKSycySxLAFcmt0KTjCYBO3knzYRgh3wCCJpBtOW1jrkcXZe5GPJHkxCs452ggm2VfNsiNugzVe8fV7mXvkGkkcCXZbc/YYDI/Mjg0Dz65MHroCP68JtgWMclPh7m/T1vJZ7MAmQqKFxssoSQ9JgvghGw7ejs1IW0t42L9YtsRYWlTEv8jYnqNtkkBSkKSyOSApr1tDBK9+wPG3VrfglNje0PsgQR+KysCKS1OEny0S+XrVf/sX6RLI/VSxqmyzBmvyQeIuAyTdNWh2sD35SD7pMJ7JWdVt8OOGSGxwhoTkCWG/CzltzgYTiabGSDJfYkhMKcD9vY2NDnSxQkI7tzEhQaA6sJY3Og+kgVXkcP0Re3vA/u8fSECinwxc/1tHAjvYXv3C8ftwp0QKbEDSFjF+f+SyMiTWFYNGwt9ZVJPqhAdrek7+vwj4/174PwJbgh8=</prop>
			<obj name="TemperatureLog" class="TemperatureLog" version="2">
				<prop name="Times">TEFSWgAA6Z0AAIDpmNwAAAB2AgAAEAQAALQFAABOBwAA6AgAAIIKAAAcDAAAwA0AAFoPAAD0EAAAjhIAADIUAADMFQAAZhcAAAoZAACkGgAAPhwAANgdAAB8HwAAFiEAALAiAABKJAAA5CUAAIgnAAAiKQAAvCoAAFYsAAD6LQAAlC8AAC4xAADSMgAAbDQAAAY2AACgNwAAOjkAAN46AAB4PAAAEj4AAKw/AABQQQAA6kIAAIREAAAoRgAAwkcAAFxJAAD2SgAAmkwAADROAADOTwAAaFEAAAJTAACmVAAAQFYAANpXAAB+WQAAGFsAALJcAABMXgAA8F8AAIphAAAkYwAAvmQAAFhmAAD8ZwAAlmkAADBrAADKbAAAbm4AAAhwAACicQAARnMAAOB0AAB6dgAAFHgAALh5AABSewAA7HwAAIZ+AAAggAAAxIEAAF6DAAD4hAAAkoYAADaIAADQiQAAaosAAA6NAACojgAAQpAAANyRAAB2kwAAGpUAALSWAABOmAAA6JkAAIybAAAmnQAAwJ4AAGSgAAD+oQAAmKMAADKlAADWpgAAcKgAAAqqAACkqwAAPq0AAOKuAAB8sAAAFrIAALCzAABUtQAA7rYAAIi4AAAsugAAxrsAAGC9AAD6vgAAlMAAADjCAADSwwAAbMUAAAbHAACqyAAARMoAAN7LAACCzQAAHM8AALbQAABQ0gAA6tMAAI7VAAAo1wAAwtgAAFzaAAAA3AAAmt0AADTfAADY4AAAcuIAAAzkAACm5QAASucAAOToAAB+6gAAGOwAALLtAABW7wAA8PAAAIryAAAu9AAAyPUAAGL3AAD8+AAAoPoAADr8AADU/QAAbv8AAAgBAQCsAgEARgQBAOAFAQB6BwEAHgkBALgKAQBSDAEA9g0BAJAPAQAqEQEAxBIBAF4UAQACFgEAnBcBADYZAQDQGgEAdBwBAA4eAQCoHwEATCEBAOYiAQCAJAEAGiYBAL4nAQBYKQEA8ioBAIwsAQAmLgEAyi8BAGQxAQD+MgEAmDQBADw2AQDWNwEAcDkBABQ7AQCuPAEASD4BAOI/AQB8QQEAIEMBALpEAQBURgEA+EcBAJJJAQAsSwEAxkwBAGpOAQAEUAEAnlEBADhTAQDSVAEAdlYBABBYAQCqWQEARFsBAOhcAQCCXgEAHGABAMBhAQBaYwEA9GQBAI5mAQAoaAEAzGkBAGZrAQAAbQEAmm4BAD5wAQDYcQEAcnMBABZ1AQCwdgEASngBAOR5AQB+ewEAIn0BALx+AQBWgAEA8IEBAJSDAQAuhQEAyIYBAGyIAQAGigEAoIsBADqNAQDUjgEAeJABABKSAQCskwEARpUBAOqWAQCEmAEAHpoBALibAQBcnQEA9p4BAJCgAQA0ogEAzqMBAGilAQACpwEAnKgBAECqAQDaqwEAdK0BAA6vAQCysAEATLIBAOazAQCKtQEAJLcBAL64AQBYugEA/LsBAJa9AQAwvwEAysABAGTCAQAIxAEAosUBADzHAQDWyAEAesoBABTMAQCuzQEAUs8BAOzQAQCG0gEAINQBALrVAQBe1wEA+NgBAJLaAQAs3AEA0N0BAGrfAQAE4QEAqOIBAELkAQDc5QEAducBABrpAQC06gEATuwBAOjtAQCC7wEAJvEBAMDyAQBa9AEA/vUBAJj3AQAy+QEAzPoBAGb8AQAK/gEApP8BAD4BAgDYAgIAfAQCABYGAgCwBwIAVAkCAO4KAgCIDAIAIg4CAMYPAgBgEQIA+hICAJQUAgAuFgIA0hcCAGwZAgAGGwIAoBwCAEQeAgDeHwIAeCECABwjAgC2JAIAUCYCAOonAgCEKQIAKCsCAMIsAgBcLgIA9i8CAJoxAgA0MwIAzjQCAHI2AgAMOAIApjkCAEA7AgDkPAIAfj4CABhAAgCyQQIATEMCAPBEAgCKRgIAJEgCAL5JAgBiSwIA/EwCAJZOAgA6UAIA1FECAG5TAgAIVQIAolYCAEZYAgDgWQIAelsCABRdAgC4XgIAUmACAOxhAgCQYwIAKmUCAMRmAgBeaAIAAmoCAJxrAgA2bQIA0G4CAGpwAgAOcgIAqHMCAEJ1AgDcdgIAgHgCABp6AgC0ewIAWH0CAPJ+AgCMgAIAJoICAMCDAgBkhQIA/oYCAJiIAgAyigIA1osCAHCNAgAKjwIArpACAEiSAgDikwIAfJUCACCXAgC6mAIAVJoCAO6bAgCInQIALJ8CAMagAgBgogIA+qMCAJ6lAgA4pwIA0qgCAHaqAgAQrAIAqq0CAESvAgDosAIAgrICABy0AgC2tQIAULcCAPS4AgCOugIAKLwCAMK9AgBmvwIAAMECAJrCAgA+xAIA2MUCAHLHAgAMyQIApsoCAErMAgDkzQIAfs8CABjRAgC80gIAVtQCAPDVAgCK1wIALtkCAMjaAgBi3AIABt4CAKDfAgA64QIA1OICAG7kAgAS5gIArOcCAEbpAgDg6gIAhOwCAB7uAgC47wIAXPECAPbyAgCQ9AIAKvYCAM73AgBo+QIAAvsCAJz8AgA2/gIA2v8CAHQBAwAOAwMAqAQDAEwGAwDmBwMAgAkDABoLAwC+DAMAWA4DAPIPAwCWEQMAMBMDAMoUAwBkFgMACBgDAKIZAwA8GwMA1hwDAHAeAwAUIAMAriEDAEgjAwDiJAMAhiYDACAoAwC6KQMAXisDAPgsAwCSLgMALDADAMYxAwBqMwMABDUDAJ42AwA4OAMA3DkDAHY7AwAQPQMAqj4DAE5AAwDoQQMAgkMDACZFAwDARgMAWkgDAPRJAwCOSwMAMk0DAMxOAwBmUAMAClIDAKRTAwA+VQMA2FYDAHJYAwAWWgMAsFsDAEpdAwDkXgMAiGADACJiAwC8YwMAYGUDAPpmAwCUaAMALmoDANJrAwBsbQMABm8DAKBwAwA6cgMA3nMDAHh1AwASdwMArHgDAFB6AwDqewMAhH0DACh/AwDCgAMAXIIDAPaDAwCahQMANIcDAM6IAwBoigMAAowDAKaNAwBAjwMA2pADAHSSAwAYlAMAspUDAEyXAwDwmAMAipoDACScAwC+nQMAWJ8DAPygAwCWogMAMKQDAMqlAwBupwMACKkDAKKqAwA8rAMA4K0DAHqvAwAUsQMAuLIDAFK0AwDstQMAhrcDACC5AwDEugMAXrwDAPi9AwCSvwMALMEDANDCAwBqxAMADsYDAKjHAwBCyQMA3MoDAIDMAwAazgMAtM8DAE7RAwDo0gMAjNQDACbWAwDA1wMAWtkDAP7aAwCY3AMAMt4DANbfAwBw4QMACuMDAKTkAwA+5gMA4ucDAHzpAwAW6wMAsOwDAFTuAwDu7wMAiPEDACLzAwDG9AMAYPYDAPr3AwCe+QMAOPsDANL8AwBs/gMABgAEAKoBBABEAwQA3gQEAHgGBAAcCAQAtgkEAFALBADqDAQAjg4EACgQBADCEQQAZhMEAAAVBACaFgQANBgEAM4ZBAByGwQADB0EAKYeBABAIAQA5CEEAH4jBAAYJQQAsiYEAFYoBADwKQQAiisEAC4tBADILgQAYjAEAPwxBACWMwQAOjUEANQ2BABuOAQACDoEAKw7BABGPQQA4D4EAIRABAAeQgQAuEMEAFJFBAD2RgQAkEgEACpKBADESwQAXk0EAAJPBACcUAQANlIEANBTBAB0VQQADlcEAKhYBABCWgQA5lsEAIBdBAAaXwQAvmAEAFhiBADyYwQAjGUEACZnBADKaAQAZGoEAP5rBACYbQQAPG8EANZwBABwcgQACnQEAK51BABIdwQA4ngEAIZ6BAAgfAQAun0EAFR/BADugAQAkoIEACyEBADGhQQAYIcEAASJBACeigQAOIwEANKNBAB2jwQAGpEEALSSBABYlAQA8pUEAIyXBAAmmQQAypoEAGScBAD+nQQAmJ8EADyhBADWogQAcKQEAAqmBACupwQASKkEAOKqBAB8rAQAIK4EALqvBABUsQQA+LIEAJK0BAAstgQAxrcEAGC5BAAEuwQAnrwEADi+BADSvwQAdsEEABDDBACqxAQARMYEAOjHBACCyQQAHMsEALbMBABQzgQA9M8EAI7RBAAo0wQAzNQEAGbWBAAA2AQAmtkEAD7bBADY3AQAct4EAAzgBACw4QQASuMEAOTkBACI5gQAIugEALzpBABW6wQA+uwEAJTuBAAu8AQA0vEEAHbzBAAQ9QQAqvYEAE74BADo+QQAgvsEABz9BADA/gQAWgAFAPQBBQCOAwUAKAUFAMwGBQBmCAUAAAoFAKQLBQA+DQUA2A4FAHIQBQAMEgUAsBMFAEoVBQDkFgUAiBgFACIaBQC8GwUAVh0FAPAeBQCUIAUALiIFAMgjBQBiJQUABicFAKAoBQA6KgUA3isFAHgtBQASLwUArDAFAEYyBQDqMwUAhDUFAB43BQC4OAUAXDoFAPY7BQCQPQUAND8FAM5ABQBoQgUAAkQFAJxFBQBARwUA2kgFAH5KBQAOTAUAsk0FAExPBQDmUAUAgFIFACRUBQC+VQUAWFcFAPJYBQCWWgUAMFwFAMpdBQBuXwUACGEFAKJiBQA8ZAUA4GUFAHpnBQAUaQUArmoFAEhsBQDsbQUAhm8FACBxBQC6cgUAXnQFAPh1BQCSdwUALHkFANB6BQBqfAUABH4FAJ5/BQBCgQUA3IIFAHaEBQAahgUAtIcFAE6JBQDoigUAgowFACaOBQDAjwUAWpEFAPSSBQCYlAUAMpYFAMyXBQBwmQUACpsFAKScBQA+ngUA4p8FAHyhBQAWowUAsKQFAEqmBQDupwUAiKkFACKrBQC8rAUAYK4FAPqvBQCUsQUAOLMFANK0BQBstgUABrgFAKC5BQBEuwUA3rwFAHi+BQASwAUAtsEFAFDDBQDqxAUAjsYFACjIBQDCyQUAXMsFAPbMBQCazgUANNAFAM7RBQBo0wUADNUFAKbWBQBA2AUA5NkFAH7bBQAY3QUAst4FAEzgBQDw4QUAiuMFACTlBQC+5gUAYugFAPzpBQCW6wUAOu0FANTuBQBu8AUACPIFAKLzBQBG9QUA4PYFAHr4BQAU+gUAuPsFAFL9BQDs/gUAkAAGACoCBgDEAwYAXgUGAPgGBgCcCAYANgoGANALBgBqDQYADg8GAKgQBgBCEgYA5hMGAIAVBgAaFwYAtBgGAE4aBgDyGwYAjB0GACYfBgDAIAYAZCIGAP4jBgCYJQYAPCcGANYoBgBwKgYACiwGAKQtBgBILwYA4jAGAHwyBgAWNAYAujUGAFQ3BgDuOAYAkjoGACw8BgDGPQYAYD8GAPpABgCeQgYAOEQGANJFBgBsRwYAEEkGAKpKBgBETAYA6E0GAIJPBgAcUQYAtlIGAFBUBgD0VQYAjlcGAChZBgDCWgYAZlwGAABeBgCaXwYAPmEGANhiBgByZAYADGYGAKZnBgBKaQYA5GoGAH5sBgAYbgYAvG8GAFZxBgDwcgYAlHQGAC52BgDIdwYAYnkGAPx6BgCgfAYAOn4GANR/BgBugQYAEoMGAKyEBgBGhgYA6ocGAISJBgAeiwYAuIwGAFKOBgD2jwYAkJEGACqTBgDElAYAaJYGAAKYBgCcmQYAQJsGANqcBgB0ngYADqAGAKihBgBMowYA5qQGAIqmBgAaqAYAvqkGAFirBgDyrAYAjK4GADCwBgDKsQYAZLMGAP60BgCitgYAPLgGANa5BgBwuwYAFL0GALi+BgBSwAYA9sEGAJDDBgAqxQYAxMYGAGjIBgACygYAnMsGADbNBgDazgYAdNAGAA7SBgCo0wYATNUGAObWBgCA2AYAGtoGAL7bBgBY3QYA8t4GAJbgBgAw4gYAyuMGAGTlBgD+5gYAougGADzqBgDW6wYAcO0GABTvBgCu8AYASPIGAOLzBgCG9QYAIPcGALr4BgBe+gYA+PsGAJL9BgAs/wYAxgAHAGoCBwAEBAcAngUHADgHBwDSCAcAdgoHABAMBwC0DQcATg8HAOgQBwCCEgcAHBQHAMAVBwBaFwcA9BgHAI4aBwAoHAcAzB0HAGYfBwAAIQcApCIHAD4kBwDYJQcAfCcHABYpBwCwKgcASiwHAOQtBwCILwcAIjEHALwyBwBWNAcA+jUHAJQ3BwAuOQcAyDoHAGw8BwAGPgcAoD8HAERBBwDeQgcAeEQHABJGBwCsRwcAUEkHAOpKBwCYTAcAPE4HANZPBwB6UQcAFFMHAK5UBwBIVgcA4lcHAIZZBwAgWwcAulwHAFReBwD4XwcAkmEHACxjBwDGZAcAamYHAARoBwCeaQcAQmsHANxsBwB2bgcAEHAHAKpxBwBOcwcA6HQHAIJ2BwAceAcAwHkHAFp7BwD0fAcAmH4HADKABwDMgQcAZoMHAACFBwCkhgcAPogHANiJBwByiwcAFo0HALCOBwBKkAcA7pEHAIiTBwAilQcAvJYHAFaYBwD6mQcAlJsHAC6dBwDIngcAbKAHAAaiBwCgowcAOqUHAN6mBwB4qAcAEqoHALarBwBQrQcA6q4HAISwBwAesgcAwrMHAFy1BwD2tgcAkLgHADS6BwDOuwcAaL0HAAy/BwCmwAcAQMIHANrDBwB0xQcAGMcHALLIBwBMygcA5ssHAIDNBwAkzwcAvtAHAFjSBwD80wcAltUHADDXBwDU2AcAbtoHAAjcBwCi3QcAPN8HAODgBwB64gcAFOQHAK7lBwBS5wcA7OgHAIbqBwAq7AcAxO0HAF7vBwD48AcAkvIHADb0BwDQ9QcAavcHAAT5BwCo+gcAQvwHANz9BwB2/wcAGgEIALQCCABOBAgA8gUIAIwHCAAmCQgAwAoIAFoMCAD+DQgAmA8IADIRCADMEggAcBQIAAoWCACkFwgAPhkIAOIaCAB8HAgAFh4IALofCABUIQgA7iIIAIgkCAAiJggAxicIAGApCAD6KggAlCwIADguCADSLwgAbDEIAAYzCACqNAgARDYIAN43CACCOQgAHDsIALY8CABQPggA6j8IAI5BCAAoQwgAwkQIAFxGCAAASAgAmkkIADRLCADOTAgAck4IAAxQCACmUQgASlMIAORUCAB+VggAGFgIALJZCABWWwgA8FwIAIpeCAAkYAgAvmEIAGJjCAD8ZAgAoGYIADpoCADUaQgAbmsIAAhtCACsbggARnAIAOBxCAB6cwgAHnUIALh2CABSeAgA7HkIAIZ7CAAqfQgAxH4IAF6ACAACgggAnIMIADaFCADQhggAdIgIAA6KCACoiwgAQo0IAOaOCACAkAgAGpIIALSTCABYlQgA8pYIAIyYCAAwmggAypsIAGSdCAD+nggAmKAIADyiCADWowgAcKUIAAqnCACuqAgASKoIAOKrCAB8rQgAIK8IALqwCABUsggA+LMIAJK1CAAstwgAxrgIAGC6CAAEvAgAnr0IADi/CADSwAgAbMIIABDECACqxQgATscIAOjICACCyggAHMwIALbNCABazwgA9NAIAI7SCAAo1AgAzNUIAGbXCAAA2QgAmtoIAD7cCADY3QgAct8IAAzhCACw4ggASuQIAOTlCAB+5wgAIukIALzqCABW7AgA8O0IAJTvCAAu8QgAyPIIAGz0CAAG9ggAoPcIADr5CADU+ggAePwIABL+CACs/wgARgEJAOoCCQCEBAkAHgYJAMIHCQBcCQkA9goJAJAMCQAqDgkAxA8JAGgRCQACEwkAnBQJAEAWCQDaFwkAdBkJAA4bCQCyHAkATB4JAOYfCQCAIQkAJCMJAL4kCQBYJgkA8icJAJYpCQAwKwkAyiwJAGQuCQD+LwkAojEJADwzCQDgNAkAejYJABQ4CQCuOQkASDsJAOw8CQCGPgkAIEAJALpBCQBeQwkA+EQJAJJGCQAsSAkA0EkJAGpLCQAETQkAqE4JAEJQCQDcUQkAdlMJABBVCQC0VgkATlgJAOhZCQCCWwkAJl0JAMBeCQBaYAkA/mEJAJhjCQAyZQkAzGYJAGZoCQAKagkApGsJAD5tCQDYbgkAfHAJABZyCQCwcwkASnUJAO52CQCIeAkAInoJAMZ7CQBgfQkA+n4JAJSACQAuggkA0oMJAGyFCQAGhwkAoIgJAESKCQDeiwkAeI0JAByPCQC2kAkAUJIJAOqTCQCElQkAKJcJAMKYCQBcmgkA9psJAJCdCQA0nwkAzqAJAGiiCQAMpAkApqUJAECnCQDaqAkAfqoJABisCQCyrQkATK8JAPCwCQCKsgkAJLQJAL61CQBYtwkA/LgJAJa6CQA6vAkA1L0JAG6/CQAIwQkAosIJAEbECQDgxQkAescJAB7JCQC4ygkAUswJAOzNCQCGzwkAKtEJAMTSCQBe1AkA+NUJAJLXCQA22QkA0NoJAHTcCQAO3gkAqN8JAELhCQDc4gkAgOQJABrmCQC05wkATukJAOjqCQCM7AkAJu4JAMDvCQBk8QkA/vIJAJj0CQAy9gkA1vcJAHD5CQAK+wkApPwJAEj+CQDi/wkAfAEKABYDCgC6BAoAVAYKAO4HCgCSCQoALAsKAMYMCgBgDgoA+g8KAJ4RCgA4EwoA0hQKAGwWCgAQGAoAqhkKAEQbCgDoHAoAgh4KABwgCgC2IQoAUCMKAPQkCgCOJgoAKCgKAMIpCgBcKwoAAC0KAJouCgA+MAoA2DEKAHIzCgAMNQoApjYKAEo4CgDkOQoAfjsKABg9CgCyPgoAVkAKAPBBCgCUQwoALkUKAMhGCgBiSAoA/EkKAKBLCgA6TQoA1E4KAG5QCgAIUgoArFMKAEZVCgDgVgoAhFgKAB5aCgC4WwoAUl0KAPZeCgCQYAoAKmIKAM5jCgBoZQoAAmcKAKZoCgBKagoA5GsKAH5tCgAYbwoAvHAKAFZyCgDwcwoAinUKAC53CgDIeAoAYnoKAPx7CgCgfQoARH8KAN6ACgCCggoAHIQKALaFCgBQhwoA9IgKAI6KCgAojAoAwo0KAGaPCgAAkQoAmpIKAD6UCgDYlQoAcpcKAAyZCgCmmgoASpwKAOSdCgB+nwoAGKEKALyiCgBWpAoA8KUKAJSnCgAuqQoAyKoKAGKsCgD8rQoAoK8KADqxCgDUsgoAbrQKABK2CgCstwoARrkKAOq6CgCEvAoAHr4KALi/CgBSwQoA9sIKAJDECgAqxgoAxMcKAF7JCgACywoAnMwKAEDOCgDazwoAdNEKAA7TCgCo1AoATNYKAObXCgCA2QoAGtsKAL7cCgBY3goA8t8KAIzhCgAw4woAyuQKAGTmCgAI6AoAoukKADzrCgDW7AoAcO4KABTwCgCu8QoASPMKAOL0CgCG9goAIPgKALr5CgBU+woA+PwKAJL+CgAsAAsAxgELAGoDCwAEBQsAngYLADgICwDcCQsAdgsLABANCwCqDgsARBALAOgRCwCCEwsAJhULAMAWCwBaGAsA9BkLAI4bCwAyHQsAzB4LAGYgCwAAIgsApCMLAD4lCwDYJgsAcigLABYqCwCwKwsASi0LAOQuCwCIMAsAIjILALwzCwBWNQsA+jYLAJQ4CwAuOgsAyDsLAGw9CwAGPwsAoEALADpCCwDeQwsAeEULABJHCwCsSAsAUEoLAOpLCwCETQsAHk8LAMJQCwBcUgsA9lMLAJBVCwAqVwsAzlgLAGhaCwAMXAsApl0LAEBfCwDaYAsAdGILABhkCwCyZQsATGcLAOZoCwCKagsAJGwLAL5tCwBibwsA/HALAJZyCwAwdAsAynULAG53CwAIeQsAonoLADx8CwDgfQsAen8LABSBCwCuggsAUoQLAOyFCwCGhwsAIIkLAMSKCwBejAsA+I0LAJKPCwA2kQsA0JILAGqUCwAElgsAqJcLAEKZCwDcmgsAdpwLABqeCwC0nwsATqELAOiiCwCMpAsAJqYLAMCnCwBaqQsA/qoLAJisCwAyrgsAzK8LAHCxCwAKswsApLQLAD62CwDitwsAfLkLABa7CwCwvAsASr4LAO6/CwCIwQsALMMLAMbECwBgxgsA+scLAJTJCwA4ywsA0swLAGzOCwAG0AsAqtELAETTCwDe1AsAgtYLABzYCwC22QsAUNsLAOrcCwCO3gsAKOALAMLhCwBc4wsAAOULAJrmCwA06AsAzukLAHLrCwAM7QsApu4LAEDwCwDk8QsAfvMLABj1CwCy9gsAVvgLAPD5CwCK+wsAJP0LAMj+CwBiAAwA/AEMAJYDDAA6BQwA1AYMAG4IDAASCgwArAsMAEYNDADgDgwAehAMAB4SDAC4EwwAUhUMAOwWDACQGAwAKhoMAMQbDABeHQwAAh8MAJwgDAA2IgwA0CMMAGolDAAOJwwAqCgMAEwqDADmKwwAgC0MABovDAC0MAwAWDIMAPwzDACWNQwAOjcMANQ4DABuOgwACDwMAKw9DABGPwwA4EAMAHpCDAAeRAwAuEUMAFJHDAD2SAwAkEoMACpMDADETQwAXk8MAAJRDACcUgwANlQMANBVDAB0VwwADlkMAKhaDABMXAwA5l0MAIBfDAAaYQwAtGIMAFhkDADyZQwAjGcMACZpDADAagwAZGwMAP5tDACYbwwAPHEMANZyDABwdAwACnYMAK53DABIeQwA4noMAHx8DAAgfgwAun8MAFSBDADuggwAiIQMACyGDADGhwwAYIkMAASLDACejAwAOI4MANKPDAB2kQwAEJMMAKqUDABElgwA6JcMAIKZDAAcmwwAtpwMAFCeDAD0nwwAjqEMADKjDADMpAwAZqYMAACoDACaqQwAPqsMANisDAByrgwAFrAMALCxDABKswwA5LQMAH62DAAiuAwAvLkMAFa7DADwvAwAir4MAC7ADADIwQwAYsMMAAbFDACgxgwAOsgMANTJDAB4ywwAEs0MAKzODABG0AwA6tEMAITTDAAe1QwAuNYMAFzYDAD22QwAkNsMACrdDADO3gwAaOAMAALiDACc4wwAQOUMANrmDAB06AwADuoMALLrDABM7QwA5u4MAIDwDAAa8gwAvvMMAFj1DAD89gwAlvgMADD6DADK+wwAZP0MAAj/DACiAA0APAINANYDDQBwBQ0AFAcNAK4IDQBICg0A7AsNAIYNDQAgDw0AuhANAF4SDQD4Ew0AkhUNACwXDQDQGA0AahoNAAQcDQCeHQ0AQh8NANwgDQB2Ig0AGiQNALQlDQBOJw0A6CgNAIIqDQAmLA0AwC0NAFovDQD0MA0AjjINADI0DQDMNQ0AcDcNAAo5DQCkOg0APjwNANg9DQB8Pw0AFkENALBCDQBKRA0A5EUNAIhHDQAiSQ0AvEoNAGBMDQD6TQ0AlE8NAC5RDQDSUg0AbFQNAAZWDQCgVw0ARFkNAN5aDQB4XA0AEl4NAKxfDQBQYQ0A6mINAI5kDQAoZg0AwmcNAFxpDQD2ag0AmmwNADRuDQDObw0AaHENAAJzDQCmdA0AQHYNANp3DQB+eQ0AGHsNALJ8DQBMfg0A8H8NAIqBDQAkgw0AvoQNAGKGDQD8hw0AlokNADCLDQDUjA0Abo4NAAiQDQCskQ0ARpMNAOCUDQB6lg0AFJgNALiZDQBSmw0A7JwNAIaeDQAgoA0AxKENAF6jDQD4pA0AnKYNADaoDQDQqQ0AaqsNAA6tDQCorg0AQrANANyxDQCAsw0AGrUNALS2DQBOuA0A8rkNAIy7DQAmvQ0Ayr4NAGTADQD+wQ0AmMMNADLFDQDWxg0AcMgNAArKDQCkyw0APs0NAOLODQB80A0AFtINALrTDQBU1Q0A7tYNAIjYDQAs2g0AxtsNAGDdDQD63g0AnuANADjiDQDS4w0AbOUNAAbnDQCq6A0AROoNAOjrDQCC7Q0AHO8NALbwDQBQ8g0A9PMNAI71DQAo9w0AzPgNAGb6DQAA/A0Amv0NADT/DQDYAA4AcgIOAAwEDgCmBQ4ASgcOAOQIDgB+Cg4AGAwOALwNDgBWDw4A8BAOAIoSDgAuFA4AyBUOAGIXDgAGGQ4AoBoOADocDgDUHQ4Abh8OABIhDgCsIg4ARiQOAOAlDgCEJw4AHikOALgqDgBSLA4A9i0OAJAvDgAqMQ4AxDIOAGg0DgACNg4AnDcOADY5DgDaOg4AdDwOAA4+DgCoPw4ATEEOAOZCDgCARA4AGkYOAL5HDgBYSQ4A8koOAIxMDgAmTg4Ayk8OAGRRDgD+Ug4AolQOADxWDgDWVw4AcFkOABRbDgCuXA4ASF4OAOJfDgCGYQ4AIGMOALpkDgBUZg4A+GcOAJJpDgAsaw4A0GwOAGpuDgAEcA4AnnEOADhzDgDSdA4AdnYOABB4DgCqeQ4ATnsOAOh8DgCCfg4AHIAOAMCBDgBagw4A9IQOAI6GDgAyiA4AzIkOAGaLDgAAjQ4ApI4OAD6QDgDYkQ4AcpMOAAyVDgCwlg4ASpgOAOSZDgCImw4AIp0OALyeDgBWoA4A+qEOAJSjDgAupQ4AyKYOAGKoDgAGqg4AoKsOADqtDgDerg4AeLAOABKyDgCssw4AULUOAOq2DgCEuA4AHroOAMK7DgBcvQ4A9r4OAJDADgA0wg4AzsMOAGjFDgACxw4ApsgOAEDKDgDayw4AdM0OAA7PDgCy0A4ATNIOAPDTDgCK1Q4AJNcOAL7YDgBY2g4A/NsOAJbdDgAw3w4AyuAOAGTiDgAI5A4AouUOAEbnDgDg6A4AeuoOABTsDgCu7Q4AUu8OAOzwDgCG8g4AIPQOALr1DgBe9w4A+PgOAJz6DgA2/A4A0P0OAGr/DgAEAQ8AqAIPAEIEDwDcBQ8AdgcPABAJDwC0Cg8ATgwPAPINDwCMDw8AJhEPAMASDwBaFA8A/hUPAJgXDwAyGQ8AzBoPAGYcDwAKHg8ApB8PAD4hDwDiIg8AfCQPABYmDwCwJw8AVCkPAO4qDwCILA8AIi4PAMYvDwBgMQ8A+jIPAJQ0DwA4Ng8A0jcPAGw5DwAGOw8AoDwPAEQ+DwDePw8AgkEPABxDDwC2RA8AUEYPAOpHDwCOSQ8AKEsPAMJMDwBcTg8AAFAPAJpRDwA0Uw8AzlQPAHJWDwAMWA8AplkPAEBbDwDkXA8Afl4PABhgDwCyYQ8AVmMPAPBkDwCKZg8AJGgPAMhpDwBiaw8A/GwPAJZuDwA6cA8A1HEPAG5zDwASdQ8ArHYPAEZ4DwDgeQ8AensPAB59DwC4fg8AUoAPAOyBDwCGgw8AKoUPAMSGDwBoiA8AAooPAJyLDwA2jQ8A0I4PAHSQDwAOkg8AqJMPAEKVDwDclg8AgJgPABqaDwC0mw8AWJ0PAPKeDwCMoA8AJqIPAMqjDwBkpQ8A/qYPAJioDwAyqg8A1qsPAHCtDwAKrw8ArrAPAEiyDwDisw8AfLUPACC3DwC6uA8AVLoPAO67DwCIvQ8ALL8PAMbADwBqwg8ABMQPAJ7FDwA4xw8A0sgPAHbKDwAQzA8Aqs0PAETPDwDo0A8AgtIPABzUDwC21Q8AWtcPAPTYDwCO2g8AKNwPAMLdDwBm3w8AAOEPAJriDwA+5A8A2OUPAHLnDwAM6Q8AsOoPAErsDwDk7Q8Afu8PACLxDwC88g8AVvQPAPD1DwCU9w8ALvkPAMj6DwBi/A8ABv4PAKD/DwA6ARAA1AIQAHgEEAASBhAArAcQAEYJEADgChAAhAwQAB4OEAC4DxAAXBEQAPYSEACQFBAAKhYQAM4XEABoGRAAAhsQAJwcEABAHhAA2h8QAHQhEAAOIxAAsiQQAEwmEADmJxAAiikQACQrEAC+LBAAWC4QAPIvEACWMRAAMDMQAMo0EABkNhAA/jcQAKI5EAA8OxAA1jwQAHo+EAAUQBAArkEQAEhDEADsRBAAhkYQACBIEAC6SRAAXksQAPhMEACSThAALFAQAMZREABqUxAABFUQAJ5WEABCWBAA3FkQAHZbEAAQXRAAtF4QAE5gEADoYRAAgmMQACZlEADAZhAAWmgQAPRpEACYaxAAMm0QAMxuEABmcBAACnIQAKRzEAA+dRAA2HYQAHJ4EAAWehAAsHsQAEp9EADufhAAiIAQACKCEAC8gxAAYIUQAPqGEACUiBAALooQANKLEABsjRAABo8QAKCQEABEkhAA3pMQAHiVEAASlxAAtpgQAFCaEADqmxAAhJ0QAB6fEADCoBAAXKIQAPajEACapRAANKcQAM6oEABoqhAADKwQAKatEABArxAA2rAQAH6yEAAYtBAAsrUQAEy3EADmuBAAiroQACS8EAC+vRAAYr8QAPzAEACWwhAAMMQQANTFEABuxxAACMkQAKLKEABGzBAA4M0QAHrPEAAU0RAArtIQAFLUEADs1RAAhtcQACrZEADE2hAAXtwQAPjdEACc3xAANuEQANDiEABq5BAADuYQAKjnEABC6RAA3OoQAHbsEAAa7hAAtO8QAE7xEADy8hAAjPQQACb2EADA9xAAZPkQAP76EACY/BAAMv4QAMz/EABwAREACgMRAKQEEQBIBhEA4gcRAHwJEQAWCxEAugwRAFQOEQDuDxEAiBERACITEQDGFBEAYBYRAPoXEQCeGREAOBsRANIcEQBsHhEAECARAKohEQBEIxEA3iQRAIImEQAcKBEAtikRAFArEQDqLBEAji4RACgwEQDCMREAZjMRAAA1EQCaNhEANDgRANg5EQByOxEADD0RAKY+EQBKQBEA5EERAH5DEQAYRREAskYRAFZIEQDwSREAiksRAC5NEQDIThEAYlARAPxREQCgUxEAOlURANRWEQBuWBEAEloRAKxbEQBGXREA4F4RAHpgEQAeYhEAuGMRAFJlEQD2ZhEAkGgRACpqEQDEaxEAaG0RAAJvEQCccBEANnIRANpzEQB0dREADncRAKh4EQBCehEA5nsRAIB9EQAkfxEAvoARAFiCEQDygxEAjIURADCHEQDKiBEAZIoRAP6LEQCYjREAPI8RANaQEQBwkhEAFJQRAK6VEQBIlxEA4pgRAIaaEQAgnBEAup0RAFSfEQD4oBEAkqIRACykEQDGpREAaqcRAASpEQCoqhEAVqwRAPCtEQCKrxEAJLERAMiyEQBitBEA/LURAJa3EQA6uREA1LoRAG68EQAIvhEAtr8RAFDBEQD0whEAjsQRACjGEQDCxxEAZskRAADLEQCazBEANM4RANjPEQBy0READNMRAKbUEQBK1hEA5NcRAH7ZEQAY2xEAstwRAFbeEQDw3xEAiuERAC7jEQDI5BEAYuYRAPznEQCg6REAOusRANTsEQBu7hEAEvARAKzxEQBG8xEA4PQRAHr2EQAe+BEAuPkRAFL7EQD2/BEAkP4RACoAEgDEARIAaAMSAAIFEgCcBhIANggSANoJEgB0CxIADg0SAKgOEgBCEBIA5hESAIATEgAaFRIAvhYSAFgYEgDyGRIAjBsSADAdEgDKHhIAZCASAP4hEgCiIxIAPCUSANYmEgBwKBIACioSAK4rEgBILRIA4i4SAIYwEgAgMhIAujMSAFQ1EgDuNhIAkjgSACw6EgDGOxIAaj0SAAQ/EgCeQBIAOEISANxDEgB2RRIAEEcSAKpIEgBEShIA6EsSAIJNEgAcTxIAwFASAFpSEgD0UxIAjlUSADJXEgDMWBIAZloSAABcEgCkXRIAPl8SANhgEgByYhIADGQSALBlEgBKZxIA5GgSAIhqEgAibBIAvG0SAFZvEgDwcBIAlHISAC50EgDIdRIAbHcSAAZ5EgCgehIAOnwSAN59EgB4fxIAEoESAKyCEgBGhBIA6oUSAISHEgAeiRIAwooSAFyMEgD2jRIAkI8SADSREgDOkhIAaJQSAAKWEgCclxIAQJkSANqaEgB0nBIAGJ4SALKfEgBMoRIA5qISAIqkEgAkphIAvqcSAFipEgD8qhIAlqwSADCuEgDKrxIAZLESAAizEgCitBIARrYSAOC3EgB6uRIAFLsSAK68EgBSvhIA7L8SAIbBEgAgwxIAusQSAF7GEgD4xxIAkskSADbLEgDQzBIAas4SAATQEgCo0RIAQtMSANzUEgB21hIAENgSALTZEgBO2xIA6NwSAILeEgAm4BIAwOESAGTjEgD+5BIAmOYSADLoEgDM6RIAcOsSAArtEgCk7hIAPvASANjxEgB88xIAFvUSALD2EgBU+BIA7vkSAIj7EgAi/RIAxv4SAGAAEwD6ARMAlAMTAC4FEwDSBhMAbAgTAAYKEwCqCxMARA0TAN4OEwB4EBMAHBITALYTEwBQFRMA6hYTAI4YEwAoGhMAwhsTAFwdEwD2HhMAmiATADQiEwDOIxMAciUTAAwnEwCmKBMAQCoTAOQrEwB+LRMAGC8TALIwEwBMMhMA8DMTAIo1EwAkNxMAyDgTAGI6EwD8OxMAlj0TADo/EwDUQBMAbkITAAhEEwCiRRMARkcTAOBIEwB6ShMAHkwTALhNEwBSTxMA7FATAJBSEwAqVBMAxFUTAF5XEwACWRMAnFoTADZcEwDQXRMAal8TAA5hEwCoYhMAQmQTAOZlEwCAZxMAGmkTALRqEwBYbBMA8m0TAIxvEwAmcRMAwHITAGR0EwD+dRMAoncTADx5EwDWehMAcHwTAAp+EwCufxMASIETAOKCEwB8hBMAIIYTAMSHEwBeiRMAAosTAJyMEwA2jhMA0I8TAHSREwAOkxMAqJQTAEKWEwDclxMAgJkTABqbEwC0nBMAWJ4TAPKfEwCMoRMAJqMTAMqkEwBkphMA/qcTAJipEwAyqxMA1qwTAHCuEwAKsBMArrETAEizEwDitBMAfLYTACC4EwC6uRMAVLsTAO68EwCSvhMALMATAMbBEwBgwxMA+sQTAJ7GEwA4yBMA0skTAGzLEwAQzRMAqs4TAETQEwDo0RMAgtMTABzVEwC21hMAWtgTAPTZEwCO2xMAKN0TAMLeEwBm4BMAAOITAJrjEwA+5RMA2OYTAHLoEwAM6hMAsOsTAErtEwDk7hMAfvATABjyEwC88xMAVvUTAPD2EwCU+BMALvoTAMj7EwBi/RMABv8TAKAAFAA6AhQA1AMUAG4FFAASBxQArAgUAEYKFADqCxQAhA0UAB4PFAC4EBQAUhIUAPYTFACQFRQAKhcUAM4YFABoGhQAAhwUAJwdFABAHxQA2iAUAHQiFAAOJBQAsiUUAEwnFADmKBQAgCoUABosFAC+LRQAWC8UAPIwFACWMhQAMDQUAMo1FABkNxQACDkUAKI6FAA8PBQA1j0UAHA/FAAUQRQArkIUAEhEFADsRRQAhkcUACBJFAC6ShQAXkwUAPhNFACSTxQALFEUANBSFABqVBQABFYUAJ5XFAA4WRQA3FoUAHZcFAAQXhQAtF8UAE5hFADoYhQAgmQUACZmFADAZxQAWmkUAPRqFACYbBQAMm4UAMxvFABmcRQAAHMUAKR0FAA+dhQA2HcUAHx5FAAWexQAsHwUAEp+FADufxQAiIEUACKDFAC8hBQAYIYUAPqHFACUiRQALosUAMiMFABsjhQABpAUAKCRFABEkxQA3pQUAHiWFAASmBQAtpkUAFCbFADqnBQAhJ4UAB6gFADCoRQAXKMUAPakFACaphQANKgUAM6pFABoqxQADK0UAKauFABAsBQA2rEUAH6zFAAYtRQAsrYUAEy4FADwuRQAirsUACS9FAC+vhQAWMAUAPzBFACWwxQAMMUUAMrGFABuyBQACMoUAKLLFABGzRQA4M4UAHrQFAAU0hQAuNMUAFLVFADs1hQAhtgUACDaFADE2xQAXt0UAPjeFACS4BQANuIUANDjFABq5RQADucUAKjoFABC6hQA3OsUAIDtFAAa7xQAtPAUAE7yFADo8xQAjPUUACb3FADA+BQAZPoUAP77FACY/RQAMv8UANYAFQBwAhUACgQVAKQFFQA+BxUA4ggVAHwKFQAWDBUAsA0VAFQPFQDuEBUAiBIVACwUFQDGFRUAYBcVAPoYFQCeGhUAOBwVANIdFQBsHxUABiEVAKoiFQBEJBUA3iUVAIInFQAcKRUAtioVAFAsFQD0LRUAji8VACgxFQDCMhUAXDQVAAA2FQCaNxUANDkVANg6FQByPBUADD4VAKY/FQBKQRUA5EIVAH5EFQAYRhUAskcVAFZJFQDwShUAikwVAC5OFQDITxUAYlEVAPxSFQCgVBUAOlYVANRXFQBuWRUAElsVAKxcFQBGXhUA4F8VAIRhFQAeYxUAuGQVAFJmFQD2ZxUAkGkVACprFQDEbBUAXm4VAAJwFQCccRUANnMVANp0FQB0dhUADngVAKh5FQBMexUA5nwVAIB+FQAagBUAtIEVAFiDFQDyhBUAjIYVADCIFQDKiRUAZIsVAP6MFQCijhUAPJAVANaRFQBwkxUACpUVAK6WFQBImBUA4pkVAHybFQAgnRUAup4VAFSgFQD4oRUAkqMVACylFQDGphUAaqgVAASqFQCeqxUAOK0VANKuFQB2sBUAELIVAKqzFQBOtRUA6LYVAIK4FQAcuhUAwLsVAFq9FQD0vhUAjsAVACjCFQDMwxUAZsUVAADHFQCayBUAPsoVANjLFQByzRUAFs8VALDQFQBK0hUA5NMVAIjVFQAi1xUAvNgVAFbaFQD62xUAlN0VAC7fFQDI4BUAbOIVAAbkFQCg5RUAOucVANToFQB46hUAEuwVAKztFQBG7xUA6vAVAITyFQAe9BUAuPUVAFz3FQD2+BUAkPoVADT8FQDO/RUAaP8VAAIBFgCmAhYAQAQWANoFFgB0BxYAGAkWALIKFgBMDBYA5g0WAIoPFgAkERYAvhIWAFgUFgD8FRYAlhcWADAZFgDKGhYAZBwWAAgeFgCiHxYAPCEWAOAiFgB6JBYAFCYWAK4nFgBSKRYA7CoWAIYsFgAgLhYAui8WAF4xFgD4MhYAkjQWADY2FgDQNxYAajkWAAQ7FgCoPBYAQj4WANw/FgB2QRYAEEMWALREFgBORhYA6EcWAIJJFgAmSxYAwEwWAFpOFgD+TxYAmFEWADJTFgDMVBYAcFYWAApYFgCkWRYAPlsWANhcFgB8XhYAFmAWALBhFgBUYxYA7mQWAIhmFgAiaBYAxmkWAGBrFgD6bBYAlG4WADhwFgDScRYAbHMWAAZ1FgCgdhYARHgWAN55FgB4exYAHH0WALZ+FgBQgBYA6oEWAISDFgAohRYAwoYWAFyIFgD2iRYAmosWADSNFgDOjhYAcpAWAAySFgCmkxYAQJUWANqWFgB+mBYAGJoWALKbFgBMnRYA8J4WAIqgFgAkohYAyKMWAGKlFgD8phYAlqgWADqqFgDUqxYAbq0WAAivFgCisBYARrIWAOCzFgB6tRYAFLcWALi4FgBSuhYA7LsWAJC9FgAqvxYAxMAWAF7CFgACxBYAnMUWADbHFgDQyBYAasoWAA7MFgCozRYAQs8WAObQFgCA0hYAGtQWALTVFgBY1xYA8tgWAIzaFgAm3BYAyt0WAGTfFgD+4BYAmOIWADLkFgDW5RYAcOcWAArpFgCu6hYASOwWAOLtFgB87xYAIPEWALryFgBU9BYA7vUWAIj3FgAs+RYAxvoWAGD8FgD6/RYAnv8WADgBFwDSAhcAdgQXABAGFwCqBxcARAkXAOgKFwCCDBcAHA4XALYPFwBQERcA9BIXAI4UFwAoFhcAwhcXAGYZFwAAGxcAmhwXADQeFwDYHxcAciEXAAwjFwCmJBcASiYXAOQnFwCIKRcALCsXAMYsFwBgLhcABDAXAJ4xFwA4MxcA0jQXAGw2FwAQOBcAqjkXAEQ7FwDoPBcAgj4XABxAFwC2QRcAUEMXAPREFwCORhcAKEgXAMJJFwBmSxcAAE0XAJpOFwA+UBcA2FEXAHJTFwAMVRcAsFYXAEpYFwDkWRcAflsXABhdFwC8XhcAVmAXAPBhFwCUYxcALmUXAMhmFwBiaBcABmoXAKBrFwA6bRcA1G4XAG5wFwASchcArHMXAEZ1FwDqdhcAhHgXAB56FwC4excAXH0XAPZ+FwCQgBcAKoIXAMSDFwBohRcAAocXAJyIFwBAihcA2osXAHSNFwAOjxcAspAXAEySFwDmkxcAgJUXABqXFwC+mBcAWJoXAPKbFwCWnRcAMJ8XAMqgFwBkohcACKQXAKKlFwA8pxcA1qgXAHqqFwAUrBcArq0XAEivFwDssBcAhrIXACC0FwC6tRcAVLcXAPi4FwCSuhcALLwXAMa9FwBqvxcABMEXAJ7CFwBCxBcA3MUXAHbHFwAQyRcAtMoXAE7MFwDozRcAgs8XABzRFwDA0hcAWtQXAPTVFwCY1xcAMtkXAMzaFwBm3BcACt4XAKTfFwA+4RcA2OIXAHLkFwAW5hcAsOcXAErpFwDk6hcAiOwXACLuFwC87xcAYPEXAPryFwCU9BcALvYXANL3FwBs+RcABvsXAKD8FwA6/hcA3v8XAHgBGAASAxgAtgQYAFAGGADqBxgAhAkYACgLGADCDBgAXA4YAPYPGACQERgANBMYAM4UGABoFhgAAhgYAKYZGABAGxgA2hwYAH4eGAAYIBgAsiEYAEwjGADwJBgAiiYYACQoGAC+KRgAWCsYAPwsGACWLhgAMDAYAMoxGABuMxgACDUYAKI2GABGOBgA4DkYAHo7GAAUPRgArj4YAFJAGADsQRgAhkMYACpFGADERhgAXkgYAPhJGACcSxgANk0YANBOGABqUBgABFIYAKhTGABCVRgA3FYYAIBYGAAaWhgAtFsYAE5dGADyXhgAjGAYACZiGADAYxgAWmUYAP5mGACYaBgAMmoYAMxrGABwbRgACm8YAKRwGABIchgA4nMYAHx1GAAWdxgAungYAFR6GADuexgAiH0YACJ/GADGgBgAYIIYAPqDGACUhRgAOIcYANKIGABsihgAEIwYAKqNGABEjxgA3pAYAIKSGAAclBgAtpUYAFCXGADqmBgAjpoYACicGADCnRgAXJ8YAAChGACaohgANKQYANilGABypxgADKkYAKaqGABArBgA5K0YAH6vGAAYsRgAsrIYAFa0GADwtRgAircYAC65GADIuhgAYrwYAPy9GACgvxgAOsEYANTCGABuxBgACMYYAKzHGABGyRgA4MoYAHrMGAAezhgAuM8YAFLRGAD20hgAkNQYACrWGADE1xgAaNkYAALbGACc3BgANt4YANDfGAB04RgADuMYAKjkGABM5hgA5ucYAIDpGAAa6xgAvuwYAFjuGADy7xgAjPEYADDzGADK9BgAZPYYAP73GACi+RgARvsYAOD8GAB6/hgAHgAZALgBGQBSAxkA9gQZAJAGGQAqCBkAxAkZAF4LGQACDRkAnA4ZADYQGQDaERkAdBMZAA4VGQCoFhkATBgZAOYZGQCAGxkAGh0ZALQeGQBYIBkA8iEZAIwjGQAwJRkAyiYZAGQoGQD+KRkAoisZADwtGQDWLhkAcDAZAAoyGQCuMxkASDUZAOI2GQB8OBkAIDoZALo7GQBUPRkA+D4ZAJJAGQAsQhkAxkMZAGpFGQAERxkAnkgZADhKGQDcSxkAdk0ZABBPGQCqUBkARFIZAOhTGQCCVRkAHFcZALZYGQBaWhkA9FsZAI5dGQAyXxkAzGAZAGZiGQAAZBkAmmUZAD5nGQDYaBkAcmoZABZsGQCwbRkASm8ZAORwGQCIchkAInQZALx1GQBWdxkA8HgZAJR6GQAufBkAyH0ZAGx/GQAGgRkAoIIZADqEGQDUhRkAeIcZABKJGQCsihkAUIwZAOqNGQCEjxkAHpEZAMKSGQBclBkA9pUZAJCXGQAqmRkAzpoZAGicGQACnhkAnJ8ZAEChGQDaohkAdKQZABimGQCypxkATKkZAOaqGQCKrBkAJK4ZAL6vGQBYsRkA8rIZAJa0GQAwthkAyrcZAGS5GQAIuxkAorwZADy+GQDgvxkAesEZABTDGQCuxBkASMYZAOzHGQCGyRkAIMsZAMTMGQBezhkA+M8ZAJLRGQA20xkA0NQZAGrWGQAE2BkAntkZAELbGQDc3BkAdt4ZABDgGQC04RkATuMZAOjkGQCM5hkAJugZAMDpGQBa6xkA9OwZAJjuGQAy8BkAzPEZAGbzGQAK9RkApPYZAD74GQDi+RkAfPsZABb9GQCw/hkAVAAaAO4BGgCIAxoAIgUaALwGGgBgCBoA+gkaAJQLGgA4DRoA0g4aAGwQGgAGEhoAqhMaAEQVGgDeFhoAeBgaABIaGgC2GxoAUB0aAOoeGgCEIBoAKCIaAMIjGgBcJRoAACcaAJooGgA0KhoAzisaAHItGgAMLxoApjAaAEAyGgDaMxoAfjUaABg3GgCyOBoATDoaAPA7GgCKPRoAJD8aAMhAGgBiQhoA/EMaAJZFGgAwRxoA1EgaAG5KGgAITBoAok0aAEZPGgDgUBoAelIaAB5UGgC4VRoAUlcaAOxYGgCQWhoAKlwaAMRdGgBeXxoA+GAaAJxiGgA2ZBoA0GUaAGpnGgAOaRoAqGoaAEJsGgDmbRoAgG8aABpxGgC0choAWHQaAPJ1GgCMdxoAJnkaAMB6GgBkfBoA/n0aAJh/GgAygRoA1oIaAHCEGgAKhhoArocaAEiJGgDiihoAfIwaACCOGgC6jxoAVJEaAO6SGgCIlBoALJYaAMaXGgBgmRoA+poaAJ6cGgA4nhoA0p8aAHahGgAQoxoAqqQaAESmGgDepxoAgqkaAByrGgC2rBoAWq4aAPSvGgCOsRoAKLMaAMy0GgBmthoAALgaAJq5GgA0uxoA2LwaAHy+GgAgwBoAusEaAFTDGgDuxBoAksYaACzIGgDGyRoAYMsaAA7NGgCozhoAQtAaAObRGgCA0xoAGtUaALTWGgBO2BoA8tkaAIzbGgAm3RoAyt4aAGTgGgD+4RoAmOMaADzlGgDW5hoAcOgaAArqGgCk6xoASO0aAOLuGgB88BoAIPIaALrzGgBU9RoA7vYaAJL4GgAs+hoAxvsaAGD9GgD6/hoAngAbADgCGwDSAxsAbAUbABAHGwCqCBsARAobAOgLGwCCDRsAHA8bALYQGwBQEhsA9BMbAI4VGwAoFxsAwhgbAGYaGwAAHBsAmh0bAD4fGwDYIBsAciIbAAwkGwCwJRsASicbAOQoGwB+KhsAGCwbALwtGwBWLxsA8DAbAJQyGwAuNBsAyDUbAGI3GwAGORsAoDobADo8GwDUPRsAbj8bABJBGwCsQhsARkQbAOBFGwCERxsAHkkbALhKGwBSTBsA9k0bAJBPGwAqURsAxFIbAGhUGwACVhsAnFcbAEBZGwDaWhsAdFwbAA5eGwCoXxsATGEbAOZiGwCAZBsAJGYbAL5nGwBYaRsA8mobAJZsGwAwbhsAym8bAGRxGwD+chsAonQbADx2GwDWdxsAcHkbABR7GwCufBsASH4bAOx/GwCGgRsAIIMbALqEGwBehhsA+IcbAJKJGwAsixsAxowbAGqOGwAEkBsAnpEbAEKTGwDclBsAdpYbABCYGwC0mRsATpsbAOicGwCCnhsAHKAbAMChGwBaoxsA9KQbAI6mGwAyqBsAzKkbAGarGwAKrRsApK4bAD6wGwDYsRsAfLMbABa1GwCwthsASrgbAOS5GwCIuxsAIr0bALy+GwBWwBsA+sEbAJTDGwAuxRsA0sYbAGzIGwAGyhsAoMsbAETNGwDezhsAeNAbABLSGwCs0xsAUNUbAOrWGwCE2BsAKNobAMLbGwBc3RsA9t4bAJDgGwA04hsAzuMbAGjlGwAC5xsApugbAEDqGwDa6xsAfu0bABjvGwCy8BsATPIbAPDzGwCK9RsAJPcbAL74GwBY+hsA/PsbAJb9GwAw/xsA1AAcAG4CHAAIBBwAogUcAEYHHADgCBwAegocABQMHACuDRwAUg8cAOwQHACGEhwAKhQcAMQVHABeFxwA+BgcAJwaHAA2HBwA0B0cAGofHAAEIRwAqCIcAEIkHADcJRwAgCccABopHAC0KhwATiwcAPItHACMLxwAJjEcAMAyHABaNBwA/jUcAJg3HAAyORwAzDocAHA8HAAKPhwApD8cAEhBHADiQhwAfEQcABZGHACwRxwAVEkcAO5KHACITBwAIk4cAMZPHABgURwA+lIcAJ5UHAA4VhwA0lccAGxZHAAGWxwAqlwcAEReHADeXxwAeGEcABxjHAC2ZBwAUGYcAPRnHACOaRwAKGscAMJsHABmbhwAAHAcAJpxHAA0cxwAznQcAHJ2HAAMeBwApnkcAEB7HADkfBwAfn4cABiAHAC8gRwAVoMcAPCEHACKhhwAJIgcAMiJHABiixwA/IwcAKCOHAA6kBwA1JEcAG6THAASlRwArJYcAEaYHADgmRwAhJscAB6dHAC4nhwAUqAcAPahHACQoxwAKqUcAMSmHABoqBwAAqocAJyrHAA2rRwA0K4cAHSwHAAOshwAqLMcAEy1HADmthwAgLgcABq6HAC0uxwAWL0cAPK+HACMwBwAMMIcAMrDHABkxRwA/sYcAKLIHAA8yhwA1sscAHDNHAAKzxwArtAcAEjSHADi0xwAfNUcACDXHAC62BwAVNocAPjbHACS3RwALN8cAMbgHABq4hwABOQcAJ7lHAA45xwA0ugcAHbqHAAQ7BwAqu0cAETvHADo8BwAgvIcABz0HADA9RwAWvccAPT4HACO+hwAMvwcAMz9HABm/xwAAAEdAJoCHQA+BB0A2AUdAHIHHQAMCR0AsAodAEoMHQDkDR0AiA8dACIRHQC8Eh0AVhQdAPoVHQCUFx0ALhkdAMgaHQBsHB0ABh4dAKAfHQA6IR0A3iIdAHgkHQASJh0ArCcdAEYpHQDqKh0AhCwdAB4uHQC4Lx0AXDEdAPYyHQCQNB0AKjYdAM43HQBoOR0AAjsdAKY8HQBAPh0A2j8dAHRBHQAOQx0AskQdAExGHQDmRx0AgEkdACRLHQC+TB0AWE4dAPxPHQCWUR0AMFMdAMpUHQBuVh0ACFgdAKJZHQA8Wx0A1lwdAHpeHQAUYB0ArmEdAEhjHQDsZB0AhmYdACBoHQDEaR0AXmsdAPhsHQCSbh0ANnAdANBxHQBqcx0ABHUdAJ52HQBCeB0A3HkdAHZ7HQAQfR0AtH4dAE6AHQDogR0AjIMdACaFHQDAhh0AWogdAP6JHQCYix0AMo0dAMyOHQBmkB0ACpIdAKSTHQA+lR0A2JYdAHyYHQAWmh0AsJsdAFSdHQDunh0AiKAdACKiHQDGox0AYKUdAPqmHQCUqB0ALqodANKrHQBsrR0ABq8dAKCwHQBEsh0A3rMdAHi1HQActx0AtrgdAFC6HQDqux0AhL0dACi/HQDCwB0AXMIdAPbDHQCaxR0ANMcdAM7IHQByyh0ADMwdAKbNHQBAzx0A5NAdAH7SHQAY1B0AstUdAEzXHQDw2B0AitodACTcHQC+3R0AYt8dAPzgHQCW4h0AOuQdANTlHQBu5x0ACOkdAKzqHQBG7B0A4O0dAHrvHQAU8R0AuPIdAFL0HQDs9R0AkPcdACr5HQDE+h0AXvwdAPj9HQCc/x0ANgEeANACHgBqBB4ADgYeAKgHHgBCCR4A5goeAIAMHgAaDh4AtA8eAE4RHgDyEh4AjBQeACYWHgDKFx4AZBkeAP4aHgCYHB4APB4eANYfHgBwIR4ACiMeAKQkHgBIJh4A4iceAHwpHgAWKx4AuiweAFQuHgDuLx4AkjEeACwzHgDGNB4AYDYeAAQ4HgCeOR4AODseANI8HgBsPh4AEEAeAKpBHgBEQx4A3kQeAIJGHgAcSB4AtkkeAFpLHgD0TB4Ajk4eAChQHgDCUR4AZlMeAABVHgCaVh4ANFgeANhZHgByWx4ADF0eALBeHgBKYB4A5GEeAIhjHgAiZR4AvGYeAFZoHgDwaR4AlGseAC5tHgDIbh4AYnAeAAZyHgCgcx4AOnUeANR2HgBueB4AEnoeAKx7HgBGfR4A9H4eAI6AHgAogh4AwoMeAGaFHgAAhx4AmogeAD6KHgDYix4Aco0eAAyPHgCwkB4ASpIeAOSTHgB+lR4AGJceALyYHgBWmh4A8JseAIqdHgAunx4AyKAeAGKiHgAGpB4AoKUeADqnHgDUqB4AeKoeABKsHgCsrR4ARq8eAOCwHgCEsh4AHrQeALi1HgBStx4A9rgeAJC6HgAqvB4Azr0eAGi/HgACwR4AnMIeAEDEHgDaxR4AdMceAA7JHgCoyh4ATMweAObNHgCAzx4AGtEeAL7SHgBY1B4A8tUeAJbXHgAw2R4AytoeAGTcHgAI3h4Aot8eADzhHgDW4h4AcOQeABTmHgCu5x4ASOkeAOLqHgCG7B4AIO4eALrvHgBU8R4A+PIeAJL0HgAs9h4AxvceAGr5HgAE+x4AnvweAEL+HgDc/x4AdgEfABADHwCqBB8ATgYfAOgHHwCCCR8AHAsfAMAMHwBaDh8A9A8fAI4RHwAyEx8AzBQfAGYWHwAKGB8ApBkfAD4bHwDYHB8AfB4fABYgHwCwIR8ASiMfAO4kHwCIJh8AIigfALwpHwBWKx8A+iwfAJQuHwAuMB8AyDEfAGwzHwAGNR8AoDYfAEQ4HwDeOR8AeDsfABI9HwCsPh8AUEAfAOpBHwCEQx8AHkUfAMJGHwBcSB8A9kkfAJpLHwA0TR8Azk4fAGhQHwAMUh8AplMfAEBVHwDaVh8AdFgfABhaHwCyWx8ATF0fAOZeHwCKYB8AJGIfAL5jHwBiZR8A/GYfAJZoHwAwah8AymsfAG5tHwAIbx8AonAfADxyHwDgcx8AenUfABR3HwC4eB8AUnofAOx7HwCGfR8AIH8fAMSAHwBegh8A+IMfAJKFHwA2hx8A0IgfAGqKHwAOjB8AqI0fAEKPHwDckB8AgJIfABqUHwC0lR8ATpcfAOiYHwCMmh8AJpwfAMCdHwBanx8A/qAfAJiiHwAypB8A1qUfAHCnHwAKqR8ApKofAD6sHwDirR8AfK8fABaxHwCwsh8AVLQfAO61HwCItx8ALLkfAMa6HwBgvB8A+r0fAJS/HwA4wR8A0sIfAGzEHwAGxh8AqscfAETJHwDeyh8AeMwfABzOHwC2zx8AUNEfAPTSHwCO1B8AKNYfAMLXHwBc2R8AANsfAJrcHwA03h8Azt8fAHLhHwAM4x8ApuQfAErmHwDk5x8AfukfABjrHwCy7B8AVu4fAPDvHwCK8R8AJPMfAMj0HwBi9h8A/PcfAJb5HwA6+x8A1PwfAG7+HwASACAArAEgAEYDIADgBCAAegYgAB4IIAC4CSAAUgsgAOwMIACQDiAAKhAgAMQRIABoEyAAAhUgAJwWIAA2GCAA2hkgAHQbIAAOHSAAqB4gAEIgIADmISAAgCMgABolIAC0JiAAWCggAPIpIACMKyAAMC0gAMouIABkMCAA/jEgAKIzIAA8NSAA1jYgAHA4IAAUOiAArjsgAEg9IADiPiAAmkAgADRCIADOQyAAckUgAAxHIACmSCAAQEogAORLIAB+TSAAGE8gALxQIABWUiAA8FMgAIpVIAAkVyAAyFggAGJaIAD8WyAAll0gADpfIADUYCAAbmIgABJkIACsZSAARmcgAOBoIAB6aiAAHmwgALhtIABSbyAA7HAgAIZyIAAqdCAAxHUgAGh3IAACeSAAnHogADZ8IADQfSAAdH8gAA6BIACogiAAQoQgAOaFIACAhyAAGokgALSKIABYjCAA8o0gAIyPIAAwkSAAypIgAGSUIAD+lSAAmJcgADyZIADWmiAAcJwgAAqeIACunyAASKEgAOKiIACGpCAAIKYgALqnIABUqSAA7qogAJKsIAAsriAAxq8gAGCxIAAEsyAAnrQgADi2IADStyAAdrkgABC7IACqvCAATr4gAOi/IACCwSAAHMMgALbEIABaxiAA9McgAI7JIAAoyyAAzMwgAGbOIAAA0CAAmtEgAD7TIADY1CAActYgAAzYIACw2SAAStsgAOTcIACI3iAAIuAgALzhIABW4yAA8OQgAJTmIAAu6CAAyOkgAGLrIAAG7SAAoO4gADrwIADe8SAAePMgABL1IACs9iAARvggAOr5IACE+yAAHv0gALj+IABcACEA9gEhAJADIQA0BSEAzgYhAGgIIQACCiEAnAshAEANIQDaDiEAdBAhAA4SIQCyEyEATBUhAOYWIQCKGCEAJBohAL4bIQBYHSEA8h4hAJYgIQAwIiEAyiMhAGQlIQAIJyEAoighADwqIQDgKyEAei0hABQvIQCuMCEASDIhAOwzIQCGNSEAIDchALo4IQBeOiEA+DshAJI9IQA2PyEA0EAhAGpCIQAERCEAnkUhAEJHIQDcSCEAdkohABBMIQC0TSEATk8hAOhQIQCMUiEAJlQhAMBVIQBaVyEA9FghAJhaIQAyXCEAzF0hAGZfIQAKYSEApGIhAD5kIQDiZSEAfGchABZpIQCwaiEASmwhAO5tIQCIbyEAInEhALxyIQBgdCEA+nUhAJR3IQA4eSEA0nohAGx8IQAGfiEAoH8hAESBIQDegiEAeIQhABKGIQCshyEAUIkhAOqKIQCOjCEAKI4hAMKPIQBckSEA9pIhAJqUIQA0liEAzpchAGiZIQACmyEAppwhAECeIQDknyEAfqEhABijIQCypCEATKYhAPCnIQCKqSEAJKshAL6sIQBYriEA/K8hAJaxIQA6syEA1LQhAG62IQAIuCEAorkhAEa7IQDgvCEAer4hABTAIQC4wSEAUsMhAOzEIQCGxiEAKsghAMTJIQBeyyEAAs0hAJzOIQA20CEA0NEhAGrTIQAO1SEAqNYhAELYIQDc2SEAgNshABrdIQC03iEAWOAhAPLhIQCM4yEAJuUhAMDmIQBk6CEA/ukhAJjrIQAy7SEA1u4hAHDwIQAK8iEArvMhAEj1IQDi9iEAfPghABb6IQC6+yEAVP0hAO7+IQCIACIALAIiAMYDIgBgBSIA+gYiAJ4IIgA4CiIA0gsiAIANIgAaDyIAtBAiAFgSIgDyEyIAjBUiACYXIgDKGCIAZBoiAP4bIgCYHSIAMh8iAMwgIgBwIiIACiQiAKQlIgBIJyIA4igiAHwqIgAWLCIAui0iAFQvIgDuMCIAkjIiACw0IgDGNSIAYDciAPo4IgCeOiIAODwiANI9IgBsPyIAEEEiAKpCIgBERCIA6EUiAIJHIgAcSSIAtkoiAFBMIgD0TSIAjk8iAChRIgDCUiIAZlQiAABWIgCaVyIAPlkiANhaIgByXCIADF4iAKZfIgBKYSIA5GIiAH5kIgAYZiIAvGciAFZpIgDwaiIAlGwiAC5uIgDIbyIAYnEiAPxyIgCgdCIAOnYiANR3IgBueSIAEnsiAKx8IgBGfiIA6n8iAISBIgAegyIAuIQiAFKGIgD2hyIAkIkiACqLIgDEjCIAaI4iAAKQIgCckSIANpMiANqUIgB0liIADpgiAKiZIgBMmyIA5pwiAICeIgAkoCIAvqEiAFijIgDypCIAjKYiADCoIgDKqSIAZKsiAP6sIgCiriIAPLAiANaxIgB6syIAFLUiAK62IgBIuCIA4rkiAIa7IgAgvSIAur4iAFTAIgD4wSIAksMiACzFIgDGxiIAasgiAATKIgCeyyIAQs0iANzOIgB20CIAENIiAKrTIgBO1SIA6NYiAILYIgAc2iIAttsiAFrdIgD03iIAmOAiADLiIgDM4yIAZuUiAADnIgCk6CIAPuoiANjrIgBy7SIAFu8iALDwIgBK8iIA5PMiAIj1IgAi9yIAvPgiAGD6IgD6+yIAlP0iAC7/IgDIACMAbAIjAAYEIwCgBSMAOgcjANQIIwB4CiMAEgwjALYNIwBQDyMA6hAjAIQSIwAeFCMAwhUjAFwXIwD2GCMAkBojADQcIwDOHSMAaB8jAAIhIwCmIiMAQCQjANolIwB+JyMAGCkjALIqIwBMLCMA5i0jAIovIwAkMSMAvjIjAFg0IwDyNSMAljcjADA5IwDKOiMAbjwjAAg+IwCiPyMARkEjAOBCIwB6RCMAFEYjAK5HIwBSSSMA7EojAIZMIwAgTiMAxE8jAF5RIwD4UiMAklQjADZWIwDQVyMAalkjAA5bIwCoXCMAQl4jANxfIwB2YSMAGmMjALRkIwBOZiMA8mcjAIxpIwAmayMAwGwjAFpuIwD+byMAmHEjADJzIwDMdCMAcHYjAAp4IwCkeSMAPnsjAOJ8IwB8fiMAFoAjALCBIwBUgyMA7oQjAIiGIwAsiCMAxokjAGCLIwD6jCMAlI4jADiQIwDSkSMAbJMjAAaVIwCqliMARJgjAN6ZIwB4myMAHJ0jALaeIwBQoCMA9KEjAI6jIwAopSMAwqYjAFyoIwAAqiMAmqsjADStIwDOriMAcrAjAAyyIwCmsyMAQLUjAOS2IwB+uCMAGLojALy7IwBWvSMA8L4jAIrAIwAkwiMAyMMjAGLFIwD8xiMAlsgjADrKIwDUyyMAbs0jAAjPIwCs0CMARtIjAODTIwB61SMAHtcjALjYIwBS2iMA7NsjAJDdIwAq3yMAxOAjAF7iIwAC5CMAnOUjADbnIwDQ6CMAdOojAA7sIwCo7SMAQu8jAObwIwCA8iMAGvQjAL71IwBY9yMA8vgjAIz6IwAm/CMAyv0jAGT/IwD+ACQAmAIkADIEJADWBSQAcAckABQJJACuCiQASAwkAOINJAB8DyQAIBEkALoSJABUFCQA7hUkAJIXJAAsGSQAxhokAGAcJAAEHiQAnh8kADghJADcIiQAdiQkABAmJACqJyQARCkkAOgqJACCLCQAHC4kALYvJABaMSQA9DIkAI40JAAyNiQAzDckAGY5JAAAOyQAmjwkAD4+JADYPyQAckEkAAxDJACmRCQASkYkAORHJACISSQAIkskALxMJABWTiQA8E8kAJRRJAAuUyQAyFQkAGJWJAD8VyQAoFkkADpbJADeXCQAeF4kABJgJACsYSQARmMkAOpkJACEZiQAHmgkAMJpJABcayQA9mwkAJBuJAAqcCQAznEkAGhzJAACdSQAnHYkADZ4JADaeSQAdHskAA59JACyfiQATIAkAOaBJACKgyQAJIUkAL6GJABYiCQA8okkAJaLJAAwjSQAyo4kAGSQJAD+kSQAopMkADyVJADgliQAepgkABSaJACumyQASJ0kAOyeJACGoCQAIKIkALqjJABepSQA+KYkAJKoJAAsqiQA0KskAGqtJAAEryQAqLAkAEKyJADcsyQAdrUkABC3JAC0uCQATrokAOi7JACMvSQAJr8kAMDAJABawiQA9MMkAJjFJAAyxyQAzMgkAGbKJAAKzCQApM0kAD7PJADY0CQAfNIkABbUJACw1SQAVNckAO7YJACI2iQAItwkALzdJABg3yQA+uAkAJTiJAAu5CQAyOUkAGznJAAG6SQAoOokAETsJADe7SQAeO8kABzxJAC28iQAUPQkAOr1JACE9yQAKPkkAML6JABc/CQA9v0kAJr/JAA0ASUAzgIlAHIEJQAMBiUApgclAEAJJQDaCiUAfgwlABgOJQCyDyUATBElAOYSJQCKFCUAJBYlAMgXJQBiGSUA/BolAJYcJQAwHiUA1B8lAG4hJQAIIyUAoiQlADwmJQDgJyUAeiklAB4rJQC4LCUAUi4lAOwvJQCGMSUAKjMlAMQ0JQBeNiUA+DclAJw5JQA2OyUA0DwlAGo+JQAOQCUAqEElAEJDJQDmRCUAgEYlABpIJQC0SSUATkslAPJMJQCMTiUAJlAlAMBRJQBaUyUA/lQlAJhWJQAyWCUA1lklAHBbJQAKXSUApF4lAEhgJQDiYSUAfGMlABZlJQC6ZiUAVGglAO5pJQCIayUALG0lAMZuJQBgcCUABHIlAJ5zJQA4dSUA0nYlAGx4JQAQeiUAqnslAER9JQDefiUAeIAlAByCJQC2gyUAWoUlAPSGJQCOiCUAKIolAMKLJQBmjSUAAI8lAJqQJQA0kiUA2JMlAHKVJQAMlyUAppglAEqaJQDkmyUAfp0lACKfJQC8oCUAVqIlAPCjJQCUpSUALqclAMioJQBiqiUABqwlAKCtJQA6ryUA1LAlAG6yJQAStCUArLUlAEa3JQDquCUAhLolAB68JQC4vSUAUr8lAPbAJQCQwiUAKsQlAMTFJQBoxyUAAsklAJzKJQA2zCUA0M0lAHTPJQAO0SUAqNIlAEzUJQDm1SUAgNclACTZJQC+2iUAWNwlAPLdJQCM3yUAMOElAMriJQBk5CUA/uUlAJjnJQA86SUA1uolAHrsJQAU7iUAru8lAEjxJQDi8iUAhvQlACD2JQC69yUAVPklAPj6JQCS/CUALP4lAND/JQBqASYABAMmAJ4EJgA4BiYA3AcmAHYJJgAQCyYAqgwmAEQOJgDoDyYAghEmABwTJgDAFCYAWhYmAPQXJgCYGSYAMhsmAMwcJgBmHiYAACAmAKQhJgA+IyYA2CQmAHImJgAMKCYAsCkmAEorJgDuLCYAiC4mACIwJgC8MSYAVjMmAPA0JgCUNiYALjgmAMg5JgBsOyYABj0mAKA+JgBEQCYA3kEmAHhDJgASRSYArEYmAFBIJgDqSSYAhEsmAB5NJgDCTiYAXFAmAPZRJgCaUyYANFUmAM5WJgBoWCYAAlomAKZbJgBAXSYA2l4mAHRgJgAYYiYAsmMmAExlJgDmZiYAimgmACRqJgC+ayYAYm0mAPxuJgCWcCYAMHImAMpzJgBudSYACHcmAKJ4JgA8eiYA1nsmAHp9JgAUfyYAuIAmAFKCJgDsgyYAhoUmACCHJgDEiCYAXoomAPiLJgCSjSYALI8mANCQJgBqkiYABJQmAKiVJgBClyYA3JgmAICaJgAanCYAtJ0mAE6fJgDooCYAjKImACakJgDApSYAWqcmAPSoJgCYqiYAMqwmANatJgBwryYACrEmAKSyJgA+tCYA4rUmAHy3JgAWuSYAsLomAFS8JgDuvSYAiL8mACLBJgDGwiYAYMQmAPrFJgCexyYAOMkmANLKJgBszCYABs4mAKrPJgBE0SYA3tImAHjUJgAc1iYAttcmAFDZJgDq2iYAjtwmACjeJgDC3yYAZuEmAADjJgCa5CYANOYmAM7nJgBy6SYADOsmAKbsJgBA7iYA2u8mAH7xJgAY8yYAvPQmAFb2JgDw9yYAivkmACT7JgDI/CYAYv4mAPz/JgCWAScAOgMnANQEJwBuBicACAgnAKIJJwBGCycA4AwnAIQOJwAeECcAuBEnAFITJwDsFCcAkBYnACoYJwDEGScAXhsnAAIdJwCcHicANiAnANAhJwBqIycADiUnAKgmJwBCKCcA5iknAIArJwAaLScAtC4nAFgwJwDyMScAjDMnACY1JwDKNicAZDgnAP45JwCYOycAPD0nANY+JwBwQCcAFEInAK5DJwBIRScA4kYnAHxIJwAgSicAuksnAFRNJwDuTicAiFAnACxSJwDGUycAYFUnAARXJwCeWCcAOFonANJbJwBsXScAEF8nAKpgJwBEYicA6GMnAIJlJwAcZycAwGgnAFpqJwD0aycAjm0nAChvJwDMcCcAZnInAAB0JwCadScAPncnANh4JwByeicADHwnALB9JwBKfycA5IAnAH6CJwAihCcAxoUnAGCHJwAEiScAnoonADiMJwDSjScAdo8nABCRJwCqkicARJQnAOiVJwCClycAHJknALaaJwBanCcA9J0nAI6fJwAyoScAzKInAGakJwAApicAmqcnAD6pJwDYqicAcqwnAAyuJwCmrycASrEnAOSyJwB+tCcAIrYnALy3JwBWuScA8LonAJS8JwAuvicAyL8nAGLBJwAGwycAoMQnADrGJwDUxycAbsknABLLJwCszCcARs4nAOrPJwCE0ScAHtMnALjUJwBc1icA9tcnAJDZJwAq2ycAztwnAGjeJwAC4CcAnOEnADbjJwDa5CcAdOYnAA7oJwCy6ScATOsnAObsJwCK7icAJPAnAL7xJwBY8ycA8vQnAJb2JwAw+CcAyvknAGT7JwD+/CcAov4nADwAKADWASgAegMoABQFKACuBigASAgoAOIJKACGCygAIA0oAMQOKABeECgA+BEoAJITKAAsFSgA0BYoAGoYKAAEGigAnhsoADgdKADcHigAdiAoABAiKAC0IygATiUoAOgmKACCKCgAJiooAMArKABaLSgA9C4oAJgwKAAyMigAzDMoAGY1KAAKNygApDgoAD46KADiOygAfD0oABY/KACwQCgASkIoAO5DKACIRSgAIkcoALxIKABWSigA+ksoAJRNKAA4TygA0lAoAGxSKAAGVCgAoFUoAERXKADeWCgAeFooABJcKACsXSgAUF8oAOpgKACEYigAKGQoAMJlKABcZygA9mgoAJpqKAA0bCgAzm0oAHJvKAAMcSgApnIoAEB0KADadSgAfncoABh5KACyeigATHwoAOZ9KACKfygAJIEoAMiCKABihCgA/IUoAJaHKAAwiSgA1IooAG6MKAAIjigAoo8oAEaRKADgkigAepQoABSWKAC4lygAUpkoAOyaKACQnCgAKp4oAMSfKABeoSgA+KIoAJykKAA2pigA0KcoAGqpKAAEqygAqKwoAEKuKADmrygAgLEoABqzKAC0tCgATrYoAPK3KACMuSgAJrsoAMC8KABkvigA/r8oAJjBKAA8wygA1sQoAHDGKAAKyCgApMkoAEjLKADizCgAfM4oABbQKAC60SgAVNMoAO7UKACS1igALNgoAMbZKABg2ygA+twoAJ7eKAA44CgA0uEoAGzjKAAG5SgAquYoAEToKADo6SgAgusoABztKAC27igAUPAoAPTxKACO8ygAKPUoAML2KABm+CgAAPooAJr7KAA+/SgA2P4oAHIAKQAMAikApgMpAEoFKQDkBikAfggpABgKKQCyCykAVg0pAPAOKQCUECkALhIpAMgTKQBiFSkA/BYpAKAYKQA6GikA1BspAG4dKQASHykArCApAEYiKQDqIykAhCUpAB4nKQC4KCkAUiopAPYrKQCQLSkAKi8pAMQwKQBeMikAAjQpAJw1KQBANykA2jgpAHQ6KQAOPCkAqD0pAEw/KQDmQCkAgEIpABpEKQC+RSkAWEcpAPJIKQCMSikAMEwpAMpNKQBkTykA/lApAJhSKQA8VCkA1lUpAHBXKQAKWSkArlopAEhcKQDiXSkAfF8pACBhKQC6YikAVGQpAO5lKQCSZykALGkpAMZqKQBqbCkABG4pAJ5vKQA4cSkA0nIpAHZ0KQAQdikAtHcpAE55KQDoeikAgnwpABx+KQDAfykAWoEpAPSCKQCOhCkAKIYpAMyHKQBmiSkAAIspAKSMKQA+jikA2I8pAHKRKQAWkykAsJQpAEqWKQDklykAiJkpACKbKQC8nCkAVp4pAPqfKQCUoSkALqMpAMikKQBipikABqgpAKCpKQA6qykA3qwpAHiuKQASsCkArLEpAFCzKQDqtCkAhLYpAB64KQDCuSkAXLspAPa8KQCavikANMApAM7BKQBowykAAsUpAKbGKQBAyCkA2skpAHTLKQAOzSkAss4pAEzQKQDw0SkAitMpACTVKQDS1ikAbNgpAAbaKQCg2ykAOt0pAN7eKQB44CkAEuIpAKzjKQBQ5SkA6uYpAIToKQAo6ikAwuspAFztKQD27ikAkPApACryKQDO8ykAaPUpAAL3KQCm+CkAQPopANr7KQB0/SkAGP8pALIAKgBMAioA5gMqAIAFKgAkByoAvggqAGIKKgD8CyoAlg0qADAPKgDKECoAbhIqAAgUKgCiFSoAPBcqANYYKgB6GioAFBwqALgdKgBSHyoA7CAqAIYiKgAgJCoAxCUqAF4nKgD4KCoAkioqACwsKgDQLSoAai8qAA4xKgCoMioAQjQqANw1KgB2NyoAGjkqALQ6KgBOPCoA6D0qAIw/KgAmQSoAwEIqAFpEKgD+RSoAmEcqADJJKgDMSioAcEwqAApOKgCkTyoAPlEqAOJSKgB8VCoAFlYqALBXKgBUWSoA7loqAIhcKgAiXioAxl8qAGBhKgD6YioAlGQqADhmKgDSZyoAbGkqAAZrKgCqbCoARG4qAN5vKgB4cSoAHHMqALZ0KgBQdioA6ncqAI55KgAoeyoAwnwqAFx+KgAAgCoAmoEqADSDKgDOhCoAcoYqAAyIKgCmiSoAQIsqANqMKgB+jioAGJAqALyRKgBWkyoA8JQqAIqWKgAkmCoAyJkqAGKbKgD8nCoAlp4qADCgKgDUoSoAbqMqABKlKgCspioARqgqAOCpKgB6qyoAHq0qALiuKgBSsCoA7LEqAJCzKgAqtSoAxLYqAF64KgD4uSoAnLsqADa9KgDQvioAdMAqAA7CKgCowyoAQsUqAObGKgCAyCoAGsoqALTLKgBOzSoA8s4qAIzQKgAw0ioAytMqAGTVKgD+1ioAmNgqADzaKgDW2yoAcN0qAArfKgCk4CoASOIqAOLjKgCG5SoAIOcqALroKgBU6ioA7usqAJLtKgAs7yoAxvAqAGDyKgD68yoAnvUqADj3KgDc+CoAdvoqABD8KgCq/SoARP8qAOgAKwCCAisAHAQrALYFKwBaBysA9AgrAI4KKwAoDCsAzA0rAGYPKwAAESsAmhIrAD4UKwDYFSsAchcrAAwZKwCwGisAShwrAOQdKwB+HysAIiErALwiKwBWJCsA8CUrAJQnKwAuKSsAyCorAGIsKwAGLisAoC8rADoxKwDUMisAeDQrABI2KwCsNysAUDkrAOo6KwCEPCsAHj4rALg/KwBcQSsA9kIrAJBEKwAqRisAxEcrAGhJKwACSysAnEwrAEBOKwDaTysAdFErAA5TKwCyVCsATFYrAOZXKwCAWSsAJFsrAL5cKwBYXisA8l8rAIxhKwAwYysAymQrAG5mKwAIaCsAomkrADxrKwDWbCsAem4rABRwKwCucSsASHMrAOJ0KwCGdisAIHgrALp5KwBeeysA+HwrAJJ+KwAsgCsA0IErAGqDKwAEhSsAnoYrADiIKwDciSsAdosrABCNKwC0jisATpArAOiRKwCCkysAJpUrAMCWKwBamCsA9JkrAJibKwAynSsAzJ4rAGagKwAKoisApKMrAD6lKwDYpisAfKgrABaqKwCwqysASq0rAOSuKwCIsCsAIrIrAMazKwBgtSsA+rYrAJS4KwAuuisA0rsrAGy9KwAGvysAoMArADrCKwDewysAeMUrABLHKwC2yCsAUMorAOrLKwCEzSsAKM8rAMLQKwBc0isA9tMrAJrVKwA01ysAztgrAGjaKwAC3CsApt0rAEDfKwDk4CsAfuIrABjkKwCy5SsATOcrAPDoKwCK6isAJOwrAMjtKwBi7ysA/PArAJbyKwAw9CsA1PUrAG73KwAI+SsAovorADz8KwDg/SsAev8rABQBLAC4AiwAUgQsAOwFLACGBywAIAksAMQKLABeDCwA+A0sAJwPLAA2ESwA0BIsAGoULAAOFiwAqBcsAEIZLADcGiwAgBwsABoeLAC0HywATiEsAOgiLACMJCwAJiYsAMonLABkKSwA/iosAJgsLAAyLiwA1i8sAHAxLAAKMywApDQsAD42LADiNywAfDksABY7LAC6PCwAVD4sAO4/LACIQSwALEMsAMZELABgRiwA+kcsAJ5JLAA4SywA0kwsAGxOLAAGUCwAqlEsAERTLADoVCwAglYsABxYLAC2WSwAUFssAPRcLACOXiwAKGAsAMJhLABcYywAAGUsAJpmLAA0aCwA2GksAHJrLAAMbSwApm4sAEpwLADkcSwAfnMsABh1LACydiwAVngsAPB5LACKeywALn0sAMh+LABigCwA/IEsAKCDLAA6hSwA1IYsAG6ILAASiiwArIssAEaNLADgjiwAhJAsAB6SLAC4kywAUpUsAPaWLACQmCwAKposAMSbLABonSwAAp8sAJygLAA2oiwA0KMsAHSlLAAOpywAqKgsAEyqLADmqywAgK0sABqvLAC+sCwAWLIsAPKzLACMtSwAMLcsAMq4LABkuiwA/rssAJi9LAA8vywA1sAsAHDCLAAUxCwArsUsAEjHLADiyCwAhsosACDMLAC6zSwAVM8sAO7QLACS0iwALNQsAMbVLABq1ywABNksAJ7aLAA43CwA3N0sAHbfLAAQ4SwAquIsAE7kLADo5SwAgucsABzpLADA6iwAWuwsAPTtLACO7ywAKPEsAMzyLABm9CwACvYsAKT3LAA++SwA2PosAHL8LAAW/iwAsP8sAEoBLQDuAi0AiAQtACIGLQC8By0AVgktAPoKLQCUDC0ALg4tAMgPLQBiES0ABhMtAKAULQBEFi0A3hctAHgZLQASGy0ArBwtAFAeLQDqHy0AhCEtAB4jLQC4JC0AXCYtAPYnLQCQKS0ANCstAM4sLQBoLi0AAjAtAKYxLQBAMy0A2jQtAHQ2LQAYOC0AsjktAEw7LQDmPC0AgD4tACRALQC+QS0AWEMtAPxELQCWRi0AMEgtAMpJLQBkSy0ACE0tAKJOLQA8UC0A4FEtAHpTLQAUVS0ArlYtAFJYLQDsWS0AhlstACBdLQC6Xi0AXmAtAPhhLQCcYy0ANmUtANBmLQBqaC0ABGotAKhrLQBCbS0A3G4tAHZwLQAQci0AtHMtAE51LQDodi0AjHgtACZ6LQDAey0AWn0tAPR+LQCYgC0AMoItAMyDLQBwhS0ACoctAKSILQA+ii0A4ostAHyNLQAWjy0AsJAtAFSSLQDuky0AiJUtACKXLQC8mC0AYJotAPqbLQCUnS0AOJ8tANKgLQBsoi0ABqQtAKqlLQBEpy0A3qgtAHiqLQAcrC0Atq0tAFCvLQDqsC0AhLItACi0LQDCtS0AZrctAAC5LQCaui0ANLwtAM69LQByvy0ADMEtAKbCLQBAxC0A2sUtAH7HLQAYyS0AssotAFbMLQDwzS0Ais8tACTRLQDI0i0AYtQtAPzVLQCW1y0AOtktANTaLQBu3C0ACN4tAKLfLQBG4S0A4OItAHrkLQAe5i0AuOctAFLpLQDs6i0AkOwtACruLQDE7y0AXvEtAPjyLQCc9C0ANvYtAND3LQB0+S0ADvstAKj8LQBC/i0A5v8tAIABLgAaAy4AtAQuAFgGLgDyBy4AjAkuACYLLgDADC4AZA4uAP4PLgCYES4APBMuANYULgBwFi4AChguAK4ZLgBIGy4A4hwuAHweLgAgIC4AuiEuAFQjLgDuJC4AiCYuACwoLgDGKS4AYCsuAAQtLgCeLi4AODAuANIxLgB2My4AEDUuAKo2LgBEOC4A6DkuAII7LgAcPS4Atj4uAFBALgD0QS4AjkMuAChFLgDMRi4AZkguAABKLgCaSy4APk0uANhOLgByUC4ADFIuALBTLgBKVS4A5FYuAH5YLgAYWi4AvFsuAFZdLgDwXi4AlGAuAC5iLgDIYy4AYmUuAAZnLgCgaC4AOmouANRrLgB4bS4AEm8uAKxwLgBGci4A4HMuAIR1LgAedy4AuHguAFx6LgD2ey4AkH0uACp/LgDOgC4AaIIuAAKELgCchS4AQIcuANqILgB0ii4ADowuAKiNLgBMjy4A5pAuAICSLgAklC4AvpUuAFiXLgDymC4AlpouADCcLgDKnS4AZJ8uAAihLgCioi4APKQuAOClLgB6py4AFKkuAK6qLgBIrC4A7K0uAIavLgAgsS4AurIuAFS0LgD4tS4AkrcuACy5LgDQui4AarwuAAS+LgCovy4AOMEuANzCLgB2xC4AEMYuAKrHLgBYyS4A8souAJbMLgAwzi4Ays8uAGTRLgD+0i4AotQuADzWLgDW1y4AetkuABTbLgCu3C4ASN4uAOzfLgCG4S4AIOMuALrkLgBe5i4A+OcuAJLpLgAs6y4AxuwuAGruLgAE8C4AnvEuAELzLgDc9C4AdvYuABD4LgC0+S4ATvsuAOj8LgCC/i4AHAAvAMABLwBaAy8A9AQvAI4GLwAyCC8AzAkvAHALLwAKDS8ApA4vAD4QLwDYES8AfBMvABYVLwCwFi8AShgvAOQZLwCIGy8AIh0vALweLwBWIC8A+iEvAJQjLwAuJS8A0iYvAGwoLwAGKi8AoCsvAEQtLwDeLi8AeDAvABIyLwCsMy8AUDUvAOo2LwCEOC8AHjovAMI7LwBcPS8A9j4vAJpALwA0Qi8AzkMvAGhFLwAMRy8ApkgvAEBKLwDaSy8Afk0vABhPLwCyUC8ATFIvAPBTLwCKVS8AJFcvAL5YLwBiWi8A/FsvAJZdLwAwXy8AymAvAG5iLwAIZC8AomUvAEZnLwDgaC8AemovABRsLwC4bS8AUm8vAOxwLwCGci8AKnQvAMR1LwBedy8A+HgvAJJ6LwA2fC8A0H0vAGp/LwAOgS8AqIIvAEKELwDchS8AgIcvABqJLwC0ii8ATowvAPKNLwCMjy8AJpEvAMCSLwBalC8A/pUvAJiXLwAymS8A1povAHCcLwAKni8ApJ8vAEihLwDioi8AfKQvABamLwC6py8AVKkvAO6qLwCIrC8AIq4vAMavLwBgsS8A+rIvAJ60LwA4ti8A0rcvAGy5LwAQuy8AqrwvAES+LwDevy8AgsEvABzDLwC2xC8AUMYvAOrHLwCOyS8AKMsvAMLMLwBmzi8AANAvAJrRLwA00y8A2NQvAHLWLwAM2C8AptkvAErbLwDk3C8Aft4vABjgLwCy4S8AVuMvAPDkLwCK5i8ALugvAMjpLwBi6y8A/OwvAKDuLwA68C8A1PEvAG7zLwAS9S8ArPYvAEb4LwDg+S8AevsvAB79LwC4/i8AUgAwAPYBMACQAzAAKgUwAMQGMABoCDAAAgowAJwLMAA2DTAA2g4wAHQQMAAOEjAAqBMwAEwVMADmFjAAgBgwABoaMAC+GzAAWB0wAPIeMACMIDAAMCIwAMojMABkJTAA/iYwAJgoMAA8KjAA1iswAHAtMAAULzAArjAwAEgyMADiMzAAhjUwACA3MAC6ODAAVDowAO47MACSPTAALD8wAMZAMABqQjAABEQwAJ5FMAA4RzAA3EgwAHZKMAAQTDAAqk0wAERPMADoUDAAglIwABxUMAC2VTAAWlcwAPRYMACYWjAAMlwwAMxdMABmXzAAAGEwAKRiMAA+ZDAA2GUwAHJnMAAMaTAAsGowAEpsMADkbTAAfm8wACJxMAC8cjAAYHQwAPp1MACUdzAALnkwAMh6MABsfDAABn4wAKB/MAA6gTAA1IIwAHiEMAAShjAArIcwAEaJMADqijAAhIwwAB6OMADCjzAAXJEwAPaSMACQlDAANJYwANiXMABymTAAFpswALCcMABKnjAA5J8wAIihMAAiozAAvKQwAFamMAD6pzAAlKkwAC6rMADIrDAAbK4wAAawMACgsTAAOrMwAN60MAB4tjAAErgwAKy5MABQuzAA6rwwAIS+MAAewDAAwsEwAFzDMAD2xDAAkMYwACrIMADOyTAAaMswAALNMACmzjAAQNAwANrRMAB00zAADtUwALLWMABM2DAA5tkwAIrbMAAk3TAAvt4wAFjgMAD84TAAluMwADDlMADK5jAAZOgwAAjqMACi6zAAPO0wAODuMAB68DAAFPIwAK7zMABS9TAA7PYwAIb4MAAg+jAAuvswAF79MAD4/jAAkgAxADYCMQDQAzEAagUxAAQHMQCoCDEAQgoxANwLMQB2DTEAEA8xALQQMQBOEjEA6BMxAIwVMQAmFzEAwBgxAFoaMQD0GzEAmB0xADIfMQDMIDEAcCIxAAokMQCkJTEAPicxAOIoMQB8KjEAFiwxALAtMQBKLzEA7jAxAIgyMQAiNDEAvDUxAGA3MQD6ODEAlDoxADg8MQDSPTEAbD8xAAZBMQCgQjEAREQxAN5FMQB4RzEAHEkxALZKMQBQTDEA6k0xAI5PMQAoUTEAwlIxAFxUMQD2VTEAmlcxADRZMQDYWjEAclwxAAxeMQCmXzEAQGExAORiMQB+ZDEAGGYxALJnMQBMaTEA8GoxAIpsMQAkbjEAyG8xAGJxMQD8cjEAlnQxADp2MQDUdzEAbnkxAAh7MQCifDEARn4xAOB/MQB6gTEAFIMxALiEMQBShjEA7IcxAJCJMQAqizEAxIwxAF6OMQACkDEAnJExADaTMQDQlDEAapYxAA6YMQComTEAQpsxAOacMQCAnjEAGqAxALShMQBYozEA8qQxAIymMQAmqDEAwKkxAGSrMQD+rDEAmK4xADywMQDWsTEAcLMxAAq1MQCutjEASLgxAOK5MQB8uzEAIL0xALq+MQBUwDEA7sExAIjDMQAsxTEAxsYxAGDIMQAEyjEAnssxADjNMQDSzjEAdtAxABDSMQCq0zEARNUxAN7WMQCC2DEAHNoxALbbMQBQ3TEA9N4xAI7gMQAo4jEAzOMxAGblMQAA5zEAmugxAD7qMQDY6zEAcu0xAAzvMQCm8DEASvIxAOTzMQB+9TEAIvcxALz4MQBW+jEA8PsxAJT9MQAu/zEAyAAyAGICMgD8AzIAoAUyADoHMgDUCDIAbgoyABIMMgCsDTIAUA8yAOoQMgCEEjIAHhQyALgVMgBcFzIA9hgyAJAaMgAqHDIAzh0yAGgfMgACITIAnCIyADYkMgDaJTIAdCcyAA4pMgCoKjIATCwyAOYtMgCALzIAGjEyAL4yMgBYNDIA8jUyAJY3MgAwOTIAyjoyAGQ8MgAIPjIAoj8yADxBMgDWQjIAekQyABRGMgCuRzIASEkyAOJKMgCGTDIAIE4yALpPMgBeUTIA+FIyAJJUMgAsVjIA0FcyAGpZMgAEWzIAnlwyAEJeMgDcXzIAdmEyABBjMgCqZDIATmYyAOhnMgCCaTIAJmsyAMBsMgBabjIA9G8yAI5xMgAyczIAzHQyAGZ2MgAAeDIApHkyAD57MgDYfDIAfH4yABaAMgCwgTIASoMyAOSEMgCIhjIAIogyALyJMgBWizIA+owyAJSOMgAukDIA0pEyAGyTMgAGlTIAoJYyAESYMgDemTIAeJsyABKdMgCsnjIAUKAyAOqhMgCEozIAKKUyAMKmMgBcqDIA9qkyAJqrMgA0rTIAzq4yAGiwMgACsjIAprMyAEC1MgDatjIAfrgyABi6MgCyuzIATL0yAPC+MgCKwDIAJMIyAL7DMgBYxTIA/MYyAJbIMgAwyjIA1MsyAG7NMgAIzzIAotAyAEbSMgDg0zIAetUyABTXMgCu2DIAUtoyAOzbMgCG3TIAKt8yAMTgMgBe4jIA+OMyAJzlMgA25zIA0OgyAGrqMgAO7DIAqO0yAELvMgDc8DIAgPIyABr0MgC09TIATvcyAOj4MgCM+jIAJvwyAMD9MgBa/zIA/gAzAJgCMwAyBDMA1gUzAHAHMwAKCTMApAozAEgMMwDiDTMAfA8zABYRMwCwEjMAVBQzAO4VMwCIFzMAIhkzAMYaMwBgHDMA+h0zAJ4fMwA4ITMA0iIzAGwkMwAQJjMAqiczAEQpMwDeKjMAeCwzABwuMwC2LzMAUDEzAOoyMwCONDMAKDYzAMI3MwBmOTMAADszAJo8MwA0PjMA2D8zAHJBMwAMQzMApkQzAEBGMwDkRzMAfkkzABhLMwCyTDMAVk4zAPBPMwCKUTMALlMzAMhUMwBiVjMA/FczAKBZMwA6WzMA1FwzAG5eMwAIYDMArGEzAEZjMwDgZDMAemYzAB5oMwC4aTMAUmszAPZsMwCQbjMAKnAzAMRxMwBoczMAAnUzAJx2MwA2eDMA0HkzAHR7MwAOfTMAqH4zAEyAMwDmgTMAgIMzABqFMwC+hjMAWIgzAPKJMwCMizMAJo0zAMqOMwBkkDMA/pEzAJiTMwA8lTMA1pYzAHCYMwAUmjMArpszAEidMwDinjMAhqAzACCiMwC6ozMAVKUzAO6mMwCSqDMALKozAMarMwBgrTMABK8zAJ6wMwA4sjMA3LMzAHa1MwAQtzMAqrgzAE66MwDouzMAgr0zABy/MwC2wDMAWsIzAPTDMwCOxTMAKMczAMzIMwBmyjMAAMwzAKTNMwA+zzMA2NAzAHLSMwAW1DMAsNUzAErXMwDk2DMAftozACLcMwC83TMAVt8zAPrgMwCU4jMALuQzAMjlMwBs5zMABukzAKDqMwA67DMA1O0zAHjvMwAS8TMArPIzAEb0MwDq9TMAhPczAB75MwDC+jMAXPwzAPb9MwCQ/zMANAE0AM4CNABoBDQAAgY0AJwHNABACTQA2go0AHQMNAAODjQAsg80AEwRNADmEjQAihQ0ACQWNAC+FzQAWBk0APIaNACWHDQAMB40AMofNABkITQACCM0AKIkNAA8JjQA4Cc0AHopNAAUKzQAriw0AFIuNADsLzQAhjE0ACAzNADENDQAXjY0APg3NACSOTQANjs0ANA8NABqPjQAGEA0ALJBNABMQzQA8EQ0AIpGNAAkSDQAvkk0AFhLNAD8TDQAlk40ADBQNADKUTQAblM0AAhVNACiVjQAPFg0AOBZNAB6WzQAFF00AK5eNABIYDQA7GE0AIZjNAAgZTQAxGY0AF5oNAD4aTQAkms0ADZtNADQbjQAanA0AARyNACoczQAQnU0ANx2NAB2eDQAGno0ALR7NABOfTQA6H40AIKANAAmgjQAwIM0AFqFNAD0hjQAmIg0ADKKNADMizQAcI00AAqPNACkkDQAPpI0AOKTNAB8lTQAFpc0ALCYNABKmjQA7ps0AIidNAAinzQAxqA0AGCiNAD6ozQAlKU0ADinNADSqDQAbKo0AAasNACgrTQARK80AN6wNAB4sjQAErQ0ALa1NABQtzQA6rg0AI66NAAovDQAwr00AFy/NAD2wDQAmsI0ADTENADOxTQAcsc0AAzJNACmyjQAQMw0ANrNNAB+zzQAGNE0ALLSNABM1DQA8NU0AIrXNAAk2TQAyNo0AGLcNAD83TQAlt80ADrhNADU4jQAbuQ0AAjmNACi5zQARuk0AODqNAB67DQAHu40ALjvNABS8TQA7PI0AJD0NAAq9jQAxPc0AF75NAD4+jQAnPw0ADb+NADQ/zQAagE1AA4DNQCoBDUAQgY1AOYHNQCACTUAGgs1ALQMNQBYDjUA8g81AIwRNQAmEzUAwBQ1AGQWNQD+FzUAmBk1ADwbNQDWHDUAcB41AAogNQCuITUASCM1AOIkNQB8JjUAFig1ALopNQBUKzUA7iw1AIguNQAsMDUAxjE1AGAzNQAENTUAnjY1ADg4NQDSOTUAdjs1ABA9NQCqPjUAREA1AN5BNQCCQzUAHEU1ALZGNQBQSDUA9Ek1AI5LNQAoTTUAzE41AGZQNQAAUjUAmlM1ADRVNQDYVjUAclg1AAxaNQCmWzUASl01AOReNQB+YDUAImI1ALxjNQBWZTUA8GY1AJRoNQAuajUAyGs1AGJtNQD8bjUAoHA1ADpyNQDUczUAbnU1ABJ3NQCseDUARno1AOp7NQCEfTUAHn81ALiANQBSgjUA9oM1AJCFNQAqhzUAxIg1AGiKNQACjDUAnI01AECPNQDakDUAdJI1AA6UNQCylTUATJc1AOaYNQCAmjUAGpw1AL6dNQBYnzUA8qA1AIyiNQAwpDUAyqU1AGSnNQAIqTUAoqo1ADysNQDWrTUAeq81ABSxNQCusjUASLQ1AOK1NQCGtzUAILk1ALq6NQBUvDUA+L01AJK/NQAswTUAxsI1AGrENQAExjUAnsc1AELJNQDcyjUAdsw1ABDONQC0zzUATtE1AOjSNQCC1DUAJtY1AMDXNQBa2TUA9No1AJjcNQAy3jUAzN81AGbhNQAA4zUApOQ1AD7mNQDY5zUAfOk1ABbrNQCw7DUASu41AO7vNQCI8TUAIvM1ALz0NQBW9jUA+vc1AJT5NQAu+zUAyPw1AGz+NQAGADYAoAE2ADoDNgDyBDYAlgY2ADAINgDKCTYAeAs2ABINNgCsDjYARhA2AOoRNgCEEzYAHhU2ALgWNgBSGDYA9hk2AJAbNgAqHTYAzh42AGggNgACIjYAnCM2ADYlNgDaJjYAdCg2AA4qNgCyKzYATC02AOYuNgCAMDYAJDI2AL4zNgBYNTYA8jY2AIw4NgAwOjYAyjs2AGQ9NgAIPzYAokA2ADxCNgDWQzYAcEU2ABRHNgCuSDYASEo2AOJLNgCGTTYAIE82ALpQNgBeUjYA+FM2AJJVNgAsVzYAxlg2AGpaNgAEXDYAnl02AEJfNgDcYDYAdmI2ABBkNgC0ZTYATmc2AOhoNgCCajYAHGw2AMBtNgBabzYA9HA2AI5yNgAydDYAzHU2AGZ3NgAKeTYApHo2AD58NgDYfTYAfH82ABaBNgCwgjYASoQ2AOSFNgCIhzYAIok2ALyKNgBWjDYA+o02AJSPNgAukTYAyJI2AGyUNgAGljYAoJc2ADqZNgDemjYAeJw2ABKeNgC2nzYAUKE2AOqiNgCEpDYAKKY2AMKnNgBcqTYA9qo2AJCsNgA0rjYAzq82AGixNgAMszYAprQ2AEC2NgDatzYAfrk2ABi7NgCyvDYATL42AOa/NgCKwTYAJMM2AL7ENgBixjYA/Mc2AJbJNgAwyzYA1Mw2AG7ONgAI0DYAotE2ADzTNgDg1DYAetY2ABTYNgCu2TYAUts2AOzcNgCG3jYAKuA2AMThNgBe4zYA+OQ2AJLmNgA26DYA0Ok2AGrrNgAE7TYAqO42AELwNgDc8TYAgPM2ABr1NgC09jYATvg2APL5NgCM+zYAJv02AMD+NgBaADcA/gE3AJgDNwAyBTcA1gY3AHAINwAKCjcApAs3AEgNNwDiDjcAfBA3ABYSNwCwEzcAVBU3AO4WNwCIGDcALBo3AMYbNwBgHTcA+h43AJ4gNwA4IjcA0iM3AGwlNwAGJzcAqig3AEQqNwDeKzcAeC03ABwvNwC2MDcAUDI3APQzNwCONTcAKDc3AMI4NwBcOjcAADw3AJo9NwA0PzcAzkA3AHJCNwAMRDcApkU3AEpHNwDkSDcAfko3ABhMNwC8TTcAVk83APBQNwCKUjcAJFQ3AMhVNwBiVzcA/Fg3AKBaNwA6XDcA1F03AG5fNwASYTcArGI3AEZkNwDgZTcAemc3AB5pNwC4ajcAUmw3AOxtNwCQbzcAKnE3AMRyNwBodDcAAnY3AJx3NwA2eTcA2no3AHR8NwAOfjcAqH83AEyBNwDmgjcAgIQ3ABqGNwC0hzcAWIk3APKKNwCMjDcAJo43AMqPNwBkkTcA/pI3AKKUNwA8ljcA1pc3AHCZNwAUmzcArpw3AEieNwDinzcAfKE3ACCjNwC6pDcAVKY3APinNwCSqTcALKs3AMasNwBqrjcABLA3AJ6xNwA4szcA0rQ3AHa2NwAQuDcAqrk3AE67NwDovDcAgr43ABzANwDAwTcAWsM3APTENwCOxjcAKMg3AMzJNwBmyzcAAM03AKTONwA+0DcA2NE3AHLTNwAM1TcAsNY3AErYNwDk2TcAfts3ACLdNwC83jcAVuA3APDhNwCU4zcALuU3AMjmNwBi6DcABuo3AKDrNwA67TcA1O43AHjwNwAS8jcArPM3AFD1NwDq9jcAhPg3AB76NwC4+zcAXP03APb+NwCQADgAKgI4AM4DOABoBTgAAgc4AKYIOABACjgA2gs4AHQNOAAODzgAshA4AEwSOADmEzgAihU4ACQXOAC+GDgAWBo4APwbOACWHTgAMB84AMogOABkIjgACCQ4AKIlOAA8JzgA1ig4AHoqOAAULDgAri04AFIvOADsMDgAhjI4ACA0OAC6NTgAXjc4APg4OACSOjgANjw4ANA9OABqPzgABEE4AKhCOABCRDgA3EU4AHZHOAAQSTgAtEo4AE5MOADoTTgAjE84ACZROADAUjgAWlQ4AP5VOACYVzgAMlk4AMxaOABmXDgACl44AKRfOAA+YTgA4mI4AHxkOAAWZjgAsGc4AEppOADuajgAiGw4ACJuOAC8bzgAYHE4APpyOACUdDgAOHY4ANJ3OABseTgABns4AKB8OABEfjgA3n84AHiBOAASgzgAtoQ4AFCGOADqhzgAhIk4ACiLOADCjDgAXI44AACQOACakTgANJM4AM6UOABoljgADJg4AKaZOABAmzgA2pw4AH6eOAAYoDgAsqE4AEyjOADwpDgAiqY4ACSoOADIqTgAYqs4APysOACWrjgAMLA4ANSxOABuszgACLU4AKK2OABGuDgA4Lk4AHq7OAAevTgAuL44AFLAOADswTgAkMM4ACrFOADExjgAXsg4APjJOACcyzgANs04ANDOOABq0DgADtI4AKjTOABC1TgA5tY4AIDYOAAa2jgAtNs4AE7dOADy3jgAjOA4ACbiOADK4zgAZOU4AP7mOACY6DgAMuo4ANbrOABw7TgACu84AKTwOABI8jgA4vM4AHz1OAAg9zgAuvg4AFT6OADu+zgAkv04ACz/OADGADkAYAI5APoDOQCeBTkAOAc5ANIIOQBsCjkAEAw5AKoNOQBEDzkA6BA5AIISOQAcFDkAthU5AFoXOQD0GDkAjho5ACgcOQDCHTkAZh85AAAhOQCaIjkANCQ5ANglOQByJzkADCk5ALAqOQBKLDkA5C05AH4vOQAiMTkAvDI5AFY0OQDwNTkAijc5AC45OQDIOjkAYjw5APw9OQCgPzkAOkE5ANRCOQB4RDkAEkY5AKxHOQBGSTkA4Eo5AIRMOQAeTjkAuE85AFJROQD2UjkAkFQ5ACpWOQDOVzkAaFk5AAJbOQCcXDkAQF45ANpfOQB0YTkADmM5AKhkOQBMZjkA5mc5AIBpOQAaazkAvmw5AFhuOQDybzkAlnE5ADBzOQDKdDkAZHY5AP53OQCieTkAPHs5ANZ8OQBwfjkAFIA5AK6BOQBIgzkA7IQ5AIaGOQAgiDkAuok5AFSLOQD4jDkAko45ACyQOQDGkTkAapM5AASVOQCeljkAOJg5ANyZOQB2mzkAEJ05ALSeOQBOoDkA6KE5AIKjOQAmpTkAwKY5AFqoOQD0qTkAmKs5ADKtOQDMrjkAZrA5AACyOQCkszkAPrU5ANi2OQB8uDkAFro5ALC7OQBKvTkA7r45AJLAOQAswjkAxsM5AGrFOQAExzkAnsg5ADjKOQDcyzkAds05ABDPOQCq0DkATtI5AOjTOQCC1TkAJtc5AMDYOQBa2jkA9Ns5AI7dOQAy3zkAzOA5AGbiOQAK5DkApOU5AD7nOQDY6DkAfOo5ABbsOQCw7TkASu85AOTwOQCI8jkAIvQ5ALz1OQBW9zkA+vg5AJT6OQAu/DkA0v05AGz/OQAGAToAoAI6ADoEOgDeBToAeAc6ABIJOgCsCjoAUAw6AOoNOgCEDzoAHhE6AMISOgBcFDoA9hU6AJoXOgA0GToAzho6AGgcOgACHjoAph86AEAhOgDaIjoAdCQ6ABgmOgCyJzoATCk6APAqOgCKLDoAJC46AL4vOgBYMToA/DI6AJY0OgAwNjoA1Dc6AG45OgAIOzoAojw6ADw+OgDgPzoAekE6ABRDOgCuRDoAUkY6AOxHOgCGSToAKks6AMRMOgBeTjoA+E86AJxROgA2UzoA0FQ6AGpWOgAEWDoAqFk6AEJbOgDcXDoAdl46ABpgOgC0YToATmM6APJkOgCMZjoAJmg6AMBpOgBaazoA/mw6AJhuOgAycDoAzHE6AHBzOgAKdToApHY6AEh4OgDieToAfHs6ABZ9OgCwfjoAVIA6AO6BOgCIgzoAIoU6AMaGOgBgiDoA+ok6AJ6LOgA4jToA0o46AGyQOgAQkjoAqpM6AESVOgDeljoAeJg6AByaOgC2mzoAUJ06AOqeOgCOoDoAKKI6AMKjOgBmpToAAKc6AJqoOgA0qjoAzqs6AHKtOgAMrzoAprA6AECyOgDkszoAfrU6ABi3OgC8uDoAVro6APC7OgCKvToAJL86AMjAOgBiwjoA/MM6AJbFOgA6xzoA1Mg6AG7KOgASzDoArM06AEbPOgDg0DoAhNI6AB7UOgC41ToAUtc6AOzYOgCQ2joAKtw6AMTdOgBe3zoAAuE6AJziOgA25DoA2uU6AHTnOgAO6ToAqOo6AELsOgDm7ToAgO86ABrxOgC08joAWPQ6APL1OgCM9zoAMPk6AMr6OgBk/DoA/v06AKL/OgA8ATsA1gI7AHAEOwAKBjsArgc7AEgJOwDiCjsAfAw7ACAOOwC6DzsAVBE7APgSOwCSFDsALBY7AMYXOwBgGTsABBs7AJ4cOwA4HjsA0h87AHYhOwAQIzsAqiQ7AEQmOwDoJzsAgik7ABwrOwC2LDsAWi47APQvOwCOMTsAMjM7AMw0OwBmNjsAADg7AJo5OwA+OzsA2Dw7AHI+OwAWQDsAsEE7AEpDOwDkRDsAiEY7ACJIOwC8STsAVks7APBMOwCUTjsALlA7AMhROwBiUzsABlU7AKBWOwA6WDsA3lk7AHhbOwASXTsArF47AEZgOwDqYTsAhGM7AB5lOwC4ZjsAXGg7APZpOwCQazsAKm07AM5uOwBocDsAAnI7AKZzOwBAdTsA2nY7AHR4OwAOejsAsns7AEx9OwDmfjsAioA7AC6COwDIgzsAYoU7AAaHOwCgiDsAOoo7AN6LOwCCjTsAHI87ALaQOwBakjsA9JM7AI6VOwAolzsAzJg7AGaaOwAAnDsAmp07AD6fOwDYoDsAcqI7ABakOwCwpTsASqc7AOSoOwCIqjsAIqw7ALytOwBWrzsA8LA7AJSyOwAutDsAyLU7AGK3OwAGuTsAoLo7ADq8OwDevTsAeL87ABLBOwCswjsARsQ7AOrFOwCExzsAHsk7ALjKOwBczDsA9s07AJDPOwAq0TsAztI7AGjUOwAC1jsAptc7AEDZOwDa2jsAdNw7AA7eOwCy3zsATOE7AObiOwCA5DsAJOY7AL7nOwBY6TsA/Oo7AJbsOwAw7jsAyu87AG7xOwAI8zsAovQ7ADz2OwDg9zsAevk7ABT7OwCu/DsASP47AOz/OwCGATwAIAM8AMQEPABeBjwA+Ac8AJIJPAA2CzwA0Aw8AGoOPAAEEDwAnhE8AEITPADcFDwAdhY8ABoYPAC0GTwAThs8AOgcPACCHjwAJiA8AMAhPABaIzwA9CQ8AJgmPAAyKDwAzCk8AHArPAAKLTwApC48AD4wPADYMTwAfDM8ABY1PACwNjwASjg8AO45PACIOzwAIj08AMY+PABgQDwA+kE8AJRDPAA4RTwA0kY8AGxIPAAGSjwAoEs8AERNPADeTjwAeFA8ABJSPAC2UzwAUFU8AOpWPACOWDwAKFo8AMJbPABcXTwA9l48AJpgPAA0YjwAzmM8AGhlPAAMZzwApmg8AEBqPADkazwAfm08ABhvPACycDwAVnI8APBzPACKdTwAJHc8AL54PABiejwA/Hs8AJZ9PAAwfzwA1IA8AG6CPAAIhDwArIU8AEaHPADgiDwAeoo8ABSMPAC4jTwAUo88AOyQPACGkjwAKpQ8AMSVPABelzwAApk8AJyaPAA2nDwA0J08AGqfPAAOoTwAqKI8AEKkPADcpTwAgKc8ABqpPAC0qjwATqw8APKtPACMrzwAJrE8AMqyPABktDwA/rU8AJi3PAAyuTwA1ro8AHC8PAAKvjwApL88AEjBPADiwjwAfMQ8ACDGPAC6xzwAVMk8AO7KPACIzDwALM48AMbPPABg0TwA+tI8AJ7UPAA41jwA0tc8AHbZPAAQ2zwAqtw8AETePADe3zwAguE8ABzjPAC25DwAUOY8APTnPACO6TwAKOs8AMLsPABm7jwAAPA8AJrxPAA+8zwA2PQ8AHL2PAAM+DwApvk8AEr7PADk/DwAfv48ABgAPQC8AT0AVgM9APAEPQCUBj0ALgg9AMgJPQBiCz0A/Aw9AKAOPQA6ED0A1BE9AG4TPQASFT0ArBY9AEYYPQDqGT0AhBs9AB4dPQC4Hj0AXCA9APYhPQCQIz0AKiU9AMQmPQBoKD0AAio9AJwrPQA2LT0A2i49AHQwPQAOMj0AsjM9AEw1PQDmNj0AgDg9ACQ6PQC+Oz0AWD09API+PQCMQD0AMEI9AMpDPQBkRT0ACEc9AKJIPQA8Sj0A1ks9AHpNPQAUTz0ArlA9AEhSPQDiUz0AhlU9ACBXPQC6WD0AXlo9APhbPQCSXT0ALF89ANBgPQBqYj0ABGQ9AJ5lPQA4Zz0A3Gg9AHZqPQAQbD0AtG09AE5vPQDocD0AgnI9ABx0PQDAdT0AWnc9APR4PQCOej0AKHw9AMx9PQBmfz0ACoE9AKSCPQA+hD0A2IU9AHKHPQAWiT0AsIo9AEqMPQDkjT0AiI89ACKRPQC8kj0AYJQ9APqVPQCUlz0ALpk9ANKaPQBsnD0ABp49AKCfPQA6oT0A3qI9AHikPQASpj0ArKc9AFCpPQDqqj0AhKw9ACiuPQDCrz0AXLE9APayPQCQtD0ANLY9AM63PQBouT0AArs9AKa8PQBAvj0A2r89AHTBPQAYwz0AssQ9AEzGPQDmxz0Aisk9ACTLPQC+zD0AWM49APzPPQCW0T0AMNM9AMrUPQBu1j0ACNg9AKLZPQA82z0A4Nw9AHrePQAU4D0AuOE9AFLjPQDs5D0AhuY9ACDoPQDE6T0AXus9APjsPQCS7j0ANvA9ANDxPQBq8z0ADvU9AKj2PQBC+D0A3Pk9AHb7PQAa/T0AtP49AE4APgDoAT4AjAM+ACYFPgDABj4AZAg+AP4JPgCYCz4AMg0+ANYOPgBwED4AChI+AKQTPgA+FT4A4hY+AHwYPgAWGj4AsBs+AFQdPgDuHj4AiCA+ACwiPgDGIz4AYCU+APomPgCUKD4AOCo+ANIrPgBsLT4ABi8+AKowPgBEMj4A3jM+AHg1PgAcNz4Atjg+AFA6PgD0Oz4Ajj0+ACg/PgDCQD4AXEI+AABEPgCaRT4ANEc+AM5IPgBySj4ADEw+AKZNPgBKTz4A5FA+AH5SPgAYVD4AslU+AFZXPgDwWD4Ailo+ACRcPgDIXT4AYl8+APxgPgCWYj4AOmQ+ANRlPgBuZz4AEmk+AKxqPgBGbD4A4G0+AHpvPgAecT4AuHI+AFJ0PgDsdT4AkHc+ACp5PgDEej4AaHw+AAJ+PgCcfz4ANoE+ANCCPgB0hD4ADoY+AKiHPgBCiT4A5oo+AICMPgAajj4AtI8+AFiRPgDykj4AjJQ+ACaWPgDKlz4AZJk+AP6aPgCYnD4APJ4+ANafPgBwoT4AFKM+AK6kPgBIpj4A4qc+AHypPgAgqz4Auqw+AFSuPgDurz4AkrE+ACyzPgDGtD4AYLY+AAS4PgCeuT4AOLs+ANy8PgB2vj4AEMA+AKrBPgBEwz4A6MQ+AILGPgAcyD4Atsk+AFrLPgD0zD4Ajs4+ADLQPgDM0T4AZtM+AADVPgCa1j4APtg+ANjZPgBy2z4ADN0+ALDePgBK4D4A5OE+AH7jPgAi5T4AvOY+AFboPgDw6T4AlOs+AC7tPgDI7j4AYvA+AAbyPgCg8z4AOvU+ANT2PgB4+D4AEvo+AKz7PgBQ/T4A6v4+AIQAPwAeAj8AuAM/AFwFPwD2Bj8AkAg/ACoKPwDOCz8AaA0/AAIPPwCcED8AQBI/ANoTPwB0FT8AGBc/ALIYPwBMGj8A5hs/AIodPwAkHz8AviA/AFgiPwDyIz8AliU/ADAnPwDKKD8Abio/AAgsPwCiLT8APC8/ANYwPwB6Mj8AFDQ/AK41PwBSNz8A7Dg/AIY6PwAgPD8Auj0/AF4/PwD4QD8AkkI/ACxEPwDQRT8Aakc/AARJPwCeSj8AQkw/ANxNPwB2Tz8AEFE/ALRSPwBOVD8A6FU/AIJXPwAmWT8AwFo/AFpcPwD0XT8AmF8/ADJhPwDMYj8AcGQ/AApmPwCkZz8APmk/ANhqPwB8bD8AFm4/ALBvPwBKcT8A7nI/AIh0PwAidj8Axnc/AGB5PwD6ej8AlHw/AC5+PwDSfz8AbIE/AAaDPwCghD8AOoY/AN6HPwB4iT8AHIs/ALaMPwBQjj8A6o8/AISRPwAokz8AwpQ/AFyWPwD2lz8Ampk/ADSbPwDOnD8AaJ4/AAygPwCmoT8AQKM/ANqkPwB+pj8AGKg/ALKpPwBMqz8A8Kw/AIquPwAksD8AyLE/AGKzPwD8tD8AlrY/ADC4PwDUuT8Abrs/AAi9PwCivj8ARsA/AODBPwB6wz8AFMU/ALjGPwBSyD8A7Mk/AJDLPwAqzT8AxM4/AF7QPwD40T8AnNM/ADbVPwDQ1j8AdNg/AA7aPwCo2z8AQt0/ANzePwCA4D8AGuI/ALTjPwBO5T8A8uY/AIzoPwAm6j8AwOs/AGTtPwD+7j8AmPA/ADLyPwDW8z8AcPU/AAr3PwCk+D8ASPo/AOL7PwB8/T8AFv8/ALoAQABUAkAA7gNAAJIFQAAsB0AAxghAAGAKQAD6C0AAng1AADgPQADSEEAAbBJAAAYUQACqFUAARBdAAN4YQACCGkAAHBxAALYdQABaH0AA9CBAAI4iQAAoJEAAwiVAAGYnQAAAKUAAmipAADQsQADYLUAAci9AAAwxQACwMkAASjRAAOQ1QAB+N0AAGDlAALw6QABWPEAA8D1AAIo/QAAuQUAAyEJAAGJEQAD8RUAAoEdAADpJQADUSkAAeExAABJOQACsT0AARlFAAOBSQACEVEAAHlZAALhXQABSWUAA9lpAAJBcQAAqXkAAzl9AAGhhQAACY0AAnGRAADZmQADaZ0AAdGlAAA5rQACobEAAQm5AAOZvQACAcUAAJHNAAL50QABYdkAA8ndAAIx5QAAwe0AAynxAAGR+QAD+f0AAooFAADyDQADWhEAAcIZAABSIQACuiUAASItAAOyMQACGjkAAIJBAALqRQABUk0AA+JRAAJKWQAAsmEAAxplAAGqbQAAEnUAAnp5AAEKgQADcoUAAdqNAABClQACqpkAATqhAAOipQACCq0AAHK1AALauQABasEAA9LFAAI6zQAAytUAAzLZAAGa4QAAKukAApLtAAD69QADYvkAAcsBAABbCQACww0AASsVAAOTGQACIyEAAIspAALzLQABWzUAA+s5AAJTQQAAu0kAA0tNAAGzVQAAG10AAoNhAADraQADe20AAeN1AABLfQACs4EAARuJAAOrjQACE5UAAKOdAALjoQABc6kAA9utAAJDtQAAq70AAzvBAAGjyQAAM9EAApvVAAED3QADa+EAAfvpAABj8QACy/UAATP9AAPAAQQCKAkEAJARBAL4FQQBYB0EA8ghBAJYKQQAwDEEA1A1BAG4PQQAIEUEAohJBADwUQQDgFUEAehdBABQZQQCuGkEASBxBAOwdQQCGH0EAKiFBAMQiQQBeJEEA+CVBAJInQQA2KUEA0CpBAGosQQAELkEAni9BAEIxQQDcMkEAgDRBABo2QQC0N0EATjlBAOg6QQCMPEEAJj5BAMA/QQBaQUEA/kJBAJhEQQAyRkEAzEdBAHBJQQAKS0EApExBAD5OQQDiT0EAfFFBABZTQQCwVEEAVFZBAO5XQQCIWUEAIltBAMZcQQBgXkEA+l9BAJRhQQA4Y0EA0mRBAGxmQQAGaEEAqmlBAERrQQDebEEAeG5BABxwQQC2cUEAUHNBAPR0QQCOdkEAKHhBAMJ5QQBce0EAAH1BAJp+QQA0gEEA2IFBAHKDQQAMhUEApoZBAECIQQDkiUEAfotBABiNQQCyjkEAVpBBAPCRQQCKk0EALpVBAMiWQQBimEEA/JlBAJabQQA6nUEA1J5BAG6gQQAIokEArKNBAEalQQDgpkEAhKhBAB6qQQC4q0EAUq1BAOyuQQCQsEEAKrJBAMSzQQBetUEA+LZBAJy4QQA2ukEA2rtBAHS9QQAOv0EAqMBBAELCQQDmw0EAgMVBABrHQQC0yEEAWMpBAPLLQQCMzUEAJs9BAMrQQQBk0kEA/tNBAKLVQQA810EA1thBAHDaQQAK3EEArt1BAEjfQQDi4EEAfOJBABbkQQC65UEAVOdBAPjoQQCS6kEALOxBAMbtQQBg70EABPFBAJ7yQQA49EEA0vVBAHb3QQAQ+UEAqvpBAE78QQDo/UEAgv9BABwBQgC2AkIAWgRCAPQFQgCOB0IAKAlCAMIKQgBmDEIAAA5CAKQPQgA+EUIA2BJCAHIUQgAMFkIAsBdCAEoZQgDkGkIAfhxCACIeQgC8H0IAViFCAPAiQgCUJEIALiZCAMgnQgBiKUIABitCAKAsQgA6LkIA1C9CAHgxQgASM0IArDRCAEY2QgDqN0IAhDlCAB47QgDCPEIAXD5CAPY/QgCQQUIAKkNCAM5EQgBoRkIAAkhCAJxJQgA2S0IA2kxCAHROQgAYUEIAslFCAExTQgDmVEIAgFZCACRYQgC+WUIAWFtCAPJcQgCMXkIAMGBCAMphQgBuY0IACGVCAKJmQgA8aEIA1mlCAHprQgAUbUIArm5CAEhwQgDscUIAhnNCACB1QgDEdkIAXnhCAPh5QgCSe0IALH1CANB+QgBqgEIABIJCAJ6DQgA4hUIA3IZCAHaIQgAaikIAtItCAE6NQgDojkIAgpBCACaSQgDAk0IAWpVCAP6WQgCYmEIAMppCAMybQgBmnUIACp9CAKSgQgA+okIA2KNCAHylQgAWp0IAsKhCAFSqQgDuq0IAiK1CACKvQgC8sEIAYLJCAPqzQgCUtUIALrdCANK4QgBsukIABrxCAKq9QgBEv0IA3sBCAHjCQgAmxEIAwMVCAFrHQgAIyUIAospCADzMQgDWzUIAes9CABTRQgCu0kIASNRCAOzVQgCG10IAINlCAMTaQgBe3EIA+N1CAJLfQgAs4UIA0OJCAGrkQgAE5kIAnudCADjpQgDc6kIAduxCABruQgC070IATvFCAOjyQgCC9EIAJvZCAMD3QgBa+UIA9PpCAI78QgAy/kIAzP9CAGYBQwAKA0MApARDAD4GQwDYB0MAfAlDABYLQwCwDEMASg5DAO4PQwCIEUMAIhNDALwUQwBgFkMA+hdDAJQZQwA4G0MA0hxDAGweQwAGIEMAoCFDAEQjQwDeJEMAeCZDABIoQwC2KUMAUCtDAOosQwCOLkMAKDBDAMIxQwBcM0MA9jRDAJo2QwA0OEMAzjlDAGg7QwACPUMApj5DAEBAQwDkQUMAfkNDABhFQwCyRkMATEhDAPBJQwCKS0MAJE1DAL5OQwBiUEMA/FFDAJZTQwAwVUMA1FZDAG5YQwAIWkMArFtDAEZdQwDgXkMAemBDABRiQwC4Y0MAUmVDAOxmQwCGaEMAKmpDAMRrQwBebUMAAm9DAJxwQwA2ckMA0HNDAGp1QwAOd0MAqHhDAEJ6QwDce0MAdn1DABp/QwC0gEMAToJDAPKDQwCMhUMAJodDAMCIQwBkikMA/otDAJiNQwAyj0MA1pBDAHCSQwAKlEMApJVDAEiXQwDimEMAfJpDACCcQwC6nUMAVJ9DAO6gQwCIokMALKRDAMalQwBgp0MA+qhDAJSqQwA4rEMA0q1DAHavQwAQsUMAqrJDAES0QwDetUMAgrdDABy5QwC2ukMAULxDAOq9QwCOv0MAKMFDAMLCQwBmxEMAAMZDAJrHQwA0yUMA2MpDAHLMQwAMzkMAps9DAErRQwDk0kMAftRDABjWQwC810MAVtlDAPDaQwCU3EMALt5DAMjfQwBi4UMA/OJDAKDkQwA65kMA1OdDAG7pQwAI60MArOxDAEbuQwDg70MAhPFDAB7zQwC49EMAUvZDAPb3QwCQ+UMAKvtDAMT8QwBo/kMAAgBEAJwBRAA2A0QA2gREAHQGRAAOCEQAsglEAEwLRADmDEQAgA5EABoQRAC+EUQAWBNEAPIURACMFkQAMBhEAMoZRABkG0QA/hxEAKIeRAA8IEQA1iFEAHojRAAUJUQAriZEAEgoRADiKUQAhitEACAtRAC6LkQAVDBEAO4xRACSM0QALDVEAMY2RABqOEQABDpEAJ47RAA4PUQA3D5EAHZARAAQQkQAqkNEAERFRADoRkQAgkhEABxKRADAS0QAWk1EAPRORACYUEQAMlJEAMxTRABmVUQAAFdEAKRYRAA+WkQA2FtEAHJdRAAMX0QAsGBEAEpiRADuY0QAiGVEACJnRAC8aEQAVmpEAPprRACUbUQALm9EAMhwRABsckQABnREAKB1RAA6d0QA1HhEAHh6RAASfEQArH1EAFB/RADqgEQAhIJEACiERAC4hUQAXIdEAPaIRACQikQAKoxEAM6NRABoj0QADJFEAJySRABAlEQA2pVEAH6XRAAYmUQAsppEAEycRADmnUQAip9EACShRAC+okQAWKREAPylRACWp0QAMKlEANSqRABurEQACK5EAKKvRAA8sUQA4LJEAHq0RAAUtkQArrdEAFK5RADsukQAhrxEACC+RADEv0QAXsFEAPjCRACcxEQANsZEANDHRABqyUQABMtEAKjMRABCzkQA3M9EAHbRRAAQ00QAtNREAE7WRADy10QAjNlEACbbRADA3EQAWt5EAP7fRACY4UQAMuNEAMzkRABw5kQACuhEAKTpRAA+60QA4uxEAHzuRAAW8EQAuvFEAFTzRADu9EQAiPZEACL4RADG+UQAYPtEAPr8RACU/kQALgBFANIBRQBsA0UAEAVFAKoGRQBECEUA3glFAHgLRQAcDUUAtg5FAFAQRQDqEUUAhBNFACgVRQDCFkUAXBhFAAAaRQCaG0UANB1FAM4eRQBoIEUADCJFAKYjRQBAJUUA5CZFAH4oRQAYKkUAsitFAFYtRQDwLkUAijBFACQyRQC+M0UAYjVFAPw2RQCgOEUAOjpFANQ7RQBuPUUACD9FAKxARQBGQkUA4ENFAHpFRQAeR0UAuEhFAFJKRQD2S0UAkE1FACpPRQDEUEUAXlJFAAJURQCcVUUANldFANBYRQBqWkUADlxFAKhdRQBMX0UA5mBFAIBiRQAaZEUAtGVFAFhnRQDyaEUAjGpFACZsRQDAbUUAZG9FAP5wRQCickUAPHRFANZ1RQBwd0UACnlFAK56RQBIfEUA4n1FAHx/RQAWgUUAuoJFAFSERQD4hUUAkodFACyJRQDGikUAYIxFAASORQCej0UAOJFFANKSRQBslEUAEJZFAKqXRQBOmUUA6JpFAIKcRQAcnkUAtp9FAFqhRQD0okUAjqRFACimRQDCp0UAZqlFAACrRQCarEUAPq5FANivRQBysUUADLNFALC0RQBKtkUA5LdFAH65RQAiu0UAvLxFAFa+RQDwv0UAlMFFAC7DRQDIxEUAYsZFAAbIRQCgyUUAOstFANTMRQB4zkUAEtBFAKzRRQBG00UA4NRFAITWRQAe2EUAwtlFAFzbRQD23EUAkN5FACrgRQDE4UUAaONFAALlRQCc5kUAQOhFANrpRQB060UADu1FALLuRQBM8EUA5vFFAIDzRQAk9UUAvvZFAFj4RQDy+UUAlvtFADD9RQDK/kUAZABGAP4BRgCiA0YAPAVGAOAGRgB6CEYAFApGAK4LRgBIDUYA7A5GAIYQRgAgEkYAuhNGAFQVRgD4FkYAkhhGADYaRgDQG0YAah1GAAQfRgCeIEYAQiJGANwjRgB2JUYAECdGAKooRgBOKkYA6CtGAIwtRgAmL0YAwDBGAFoyRgD0M0YAmDVGADI3RgDMOEYAZjpGAAA8RgCkPUYAPj9GAOJARgB8QkYAFkRGALBFRgBKR0YA7khGAIhKRgAiTEYAvE1GAGBPRgD6UEYAlFJGADhURgDSVUYAbFdGAAZZRgCgWkYARFxGAN5dRgB4X0YAHGFGALZiRgBQZEYA6mVGAIRnRgAoaUYAwmpGAFxsRgAAbkYAmm9GADRxRgDOckYAcnRGAAx2RgCmd0YAQHlGAOR6RgB+fEYAGH5GALJ/RgBMgUYA8IJGAIqERgAkhkYAvodGAGKJRgD8ikYAloxGADCORgDKj0YAbpFGAAiTRgCilEYARpZGAOCXRgB6mUYAFJtGALicRgBSnkYA7J9GAIahRgAqo0YAxKRGAF6mRgD4p0YAnKlGADarRgDQrEYAaq5GAA6wRgCosUYAQrNGANy0RgCAtkYAGrhGALS5RgBOu0YA6LxGAIy+RgAmwEYAysFGAGTDRgD+xEYAmMZGADLIRgDWyUYAcMtGAArNRgCkzkYAPtBGAOLRRgB800YAFtVGALrWRgBU2EYA7tlGAIjbRgAs3UYAxt5GAGDgRgD64UYAnuNGADjlRgDS5kYAbOhGABDqRgC060YATu1GAOjuRgCM8EYAJvJGAMrzRgBk9UYA/vZGAJj4RgAy+kYA1vtGAHD9RgAK/0YApABHAEgCRwDiA0cAfAVHABYHRwC6CEcAVApHAO4LRwCIDUcALA9HAMYQRwBgEkcA+hNHAJQVRwA4F0cA0hhHAHYaRwAQHEcAqh1HAEQfRwDeIEcAgiJHABwkRwC2JUcAUCdHAOooRwCOKkcAKCxHAMwtRwBmL0cAADFHAJoyRwA0NEcA2DVHAHI3RwAMOUcApjpHAEo8RwDkPUcAfj9HABhBRwC8QkcAVkRHAPBFRwCKR0cALklHAMhKRwBiTEcA/E1HAKBPRwA6UUcA1FJHAG5URwAIVkcArFdHAEZZRwDqWkcAhFxHAB5eRwC4X0cAUmFHAPZiRwCQZEcAKmZHAMRnRwBoaUcAAmtHAJxsRwA2bkcA0G9HAHRxRwAOc0cAqHRHAEx2RwDmd0cAgHlHABp7RwC+fEcAWH5HAPJ/RwCMgUcAJoNHAMqERwBkhkcA/odHAKKJRwA8i0cA1oxHAHCORwAUkEcArpFHAEiTRwDilEcAfJZHACCYRwC6mUcAVJtHAPicRwCSnkcALKBHANChRwBqo0cABKVHAJ6mRwA4qEcA3KlHAHarRwAQrUcAqq5HAESwRwDosUcAgrNHACa1RwDAtkcAWrhHAPS5RwCOu0cAMr1HAMy+RwBmwEcAAMJHAJrDRwA+xUcA2MZHAHLIRwAWykcAsMtHAErNRwDkzkcAiNBHACLSRwC800cAVtVHAPrWRwCU2EcALtpHAMjbRwBi3UcABt9HAKDgRwA64kcA3uNHAHjlRwAS50cArOhHAFDqRwDq60cAhO1HAB7vRwDC8EcAXPJHAPbzRwCQ9UcAKvdHAM74RwBo+kcAAvxHAKb9RwBA/0cA2gBIAHQCSAAYBEgAsgVIAEwHSADmCEgAigpIACQMSAC+DUgAWA9IAPIQSACWEkgAMBRIANQVSABuF0gACBlIAKIaSAA8HEgA4B1IAHofSAAUIUgAriJIAFIkSADsJUgAhidIACApSADEKkgAXixIAPgtSACSL0gANjFIANAySABqNEgABDZIAJ43SABCOUgA3DpIAHY8SAAaPkgAtD9IAE5BSADoQkgAjERIACZGSADAR0gAWklIAP5KSACYTEgAMk5IANZPSABwUUgAClNIAKRUSAA+VkgA4ldIAHxZSAAWW0gAsFxIAEpeSADuX0gAiGFIACJjSADGZEgAYGZIAPpnSACUaUgALmtIANJsSABsbkgABnBIAKpxSABEc0gA3nRIAHh2SAAceEgAtnlIAFB7SADqfEgAjn5IACiASADCgUgAXINIAPaESACahkgANIhIANiJSAByi0gADI1IAKaOSABAkEgA5JFIAH6TSAAYlUgAspZIAFaYSADwmUgAiptIACSdSAC+nkgAYqBIAPyhSACWo0gAOqVIANSmSABuqEgACKpIAKyrSABGrUgA4K5IAHqwSAAUskgAuLNIAFK1SAD2tkgAkLhIACq6SADEu0gAXr1IAPi+SACcwEgANsJIANDDSAB0xUgADsdIAKjISABCykgA5stIAIDNSAAaz0gAtNBIAE7SSADy00gAjNVIACbXSADK2EgAZNpIAP7bSACY3UgAPN9IANbgSABw4kgACuRIAK7lSABI50gA4uhIAHzqSAAW7EgAuu1IAFTvSADu8EgAkvJIACz0SADG9UgAYPdIAAT5SACe+kgAOPxIANL9SABs/0gAEAFJAKoCSQBEBEkA6AVJAIIHSQAcCUkAtgpJAFoMSQD0DUkAjg9JACgRSQDMEkkAZhRJAAAWSQCaF0kANBlJANgaSQByHEkADB5JALAfSQBKIUkA5CJJAH4kSQAiJkkAvCdJAFYpSQDwKkkAlCxJAC4uSQDIL0kAYjFJAPwySQCgNEkAOjZJAN43SQB4OUkAEjtJAKw8SQBGPkkA6j9JAIRBSQAeQ0kAuERJAFJGSQD2R0kAkElJACpLSQDOTEkAaE5JAAJQSQCcUUkAQFNJANpUSQB0VkkADlhJALJZSQBMW0kA5lxJAIBeSQAaYEkAvmFJAFhjSQDyZEkAlmZJADBoSQDKaUkAZGtJAAhtSQCibkkAPHBJANZxSQB6c0kAFHVJAK52SQBIeEkA4nlJAIZ7SQAgfUkAun5JAF6ASQD4gUkAkoNJACyFSQDQhkkAaohJAASKSQCei0kAOI1JANyOSQB2kEkAGpJJALSTSQBOlUkA6JZJAIKYSQAmmkkAwJtJAFqdSQD0nkkAjqBJADKiSQDMo0kAZqVJAAqnSQCkqEkAPqpJANirSQByrUkAFq9JALCwSQBKskkA7rNJAIi1SQAit0kAvLhJAGC6SQD6u0kAlL1JAC6/SQDIwEkAbMJJAAbESQCgxUkARMdJAN7ISQB4ykkAEsxJALbNSQBQz0kA6tBJAITSSQAo1EkAwtVJAFzXSQD22EkAkNpJADTcSQDO3UkAct9JAAzhSQCm4kkAQORJANrlSQB+50kAGOlJALLqSQBM7EkA5u1JAIrvSQAk8UkAvvJJAGL0SQD89UkAlvdJADD5SQDU+kkAbvxJAAj+SQCi/0kARgFKAOACSgB6BEoAHgZKALgHSgBSCUoA7ApKAIYMSgAqDkoAxA9KAF4RSgD4EkoAnBRKADYWSgDQF0oAahlKAA4bSgCoHEoAQh5KAOYfSgCAIUoAGiNKALQkSgBOJkoA8idKAIwpSgAmK0oAwCxKAGQuSgD+L0oAmDFKADIzSgDWNEoAcDZKAAo4SgCkOUoASDtKAOI8SgB8PkoAFkBKALBBSgBUQ0oA7kRKAIhGSgAsSEoAxklKAGBLSgD6TEoAnk5KADhQSgDSUUoAbFNKABBVSgCqVkoARFhKAN5ZSgB4W0oAHF1KALZeSgBaYEoA9GFKAI5jSgAoZUoAwmZKAGZoSgAAakoAmmtKADRtSgDObkoAcnBKAAxySgCmc0oAQHVKAOR2SgB+eEoAGHpKALx7SgBWfUoA8H5KAIqASgAugkoAyINKAGKFSgD8hkoAlohKADqKSgDUi0oAbo1KABKPSgCskEoARpJKAOCTSgB6lUoAHpdKALiYSgBSmkoA9ptKAJCdSgAqn0oAxKBKAGiiSgACpEoAnKVKADanSgDQqEoAdKpKAA6sSgCorUoATK9KAOawSgCAskoAGrRKAL61SgBYt0oA8rhKAIy6SgAwvEoAyr1KAGS/SgD+wEoAmMJKADzESgDWxUoAcMdKABTJSgCuykoASMxKAOLNSgCGz0oAINFKALrSSgBU1EoA7tVKAJLXSgAs2UoAxtpKAGDcSgAE3koAnt9KADjhSgDc4koAduRKABDmSgCq50oATulKAOjqSgCC7EoAHO5KALbvSgBa8UoA9PJKAI70SgAy9koAzPdKAGb5SgAA+0oApPxKAD7+SgDY/0oAcgFLABYDSwCwBEsASgZLAOQHSwCICUsAIgtLALwMSwBWDksA8A9LAJQRSwAuE0sAyBRLAGIWSwAGGEsAoBlLADobSwDeHEsAeB5LABIgSwCsIUsAUCNLAOokSwCEJksAHihLALgpSwBcK0sA9ixLAJAuSwA0MEsAzjFLAGgzSwACNUsApjZLAEA4SwDaOUsAdDtLAA49SwCyPksATEBLAOZBSwCKQ0sAJEVLAL5GSwBYSEsA/ElLAJZLSwAwTUsAyk5LAG5QSwAIUksAolNLADxVSwDWVksAelhLABRaSwCuW0sAUl1LAOxeSwCGYEsAIGJLAMRjSwBeZUsA+GZLAJJoSwAsaksA0GtLAGptSwAOb0sAqHBLAEJySwDcc0sAdnVLABp3SwC0eEsATnpLAOh7SwCCfUsAJn9LAMCASwBagksA/oNLAJiFSwAyh0sAzIhLAHCKSwAKjEsApI1LAD6PSwDikEsAfJJLABaUSwCwlUsASpdLAO6YSwCImksALJxLAMadSwBgn0sA+qBLAJSiSwA4pEsA0qVLAGynSwAGqUsAoKpLAESsSwDerUsAeK9LAByxSwC2sksAULRLAOq1SwCOt0sAKLlLAMK6SwBcvEsA9r1LAJq/SwA0wUsAzsJLAGjESwAMxksApsdLAEDJSwDkyksAfsxLABjOSwCyz0sAVtFLAPDSSwCK1EsALtZLANLXSwBs2UsABttLAKDcSwBE3ksA3t9LAHjhSwAS40sAtuRLAFDmSwDq50sAjulLACjrSwDC7EsAXO5LAPbvSwCa8UsANPNLAM70SwBy9ksADPhLAKb5SwBA+0sA2vxLAH7+SwAYAEwAsgFMAEwDTADwBEwAigZMAC4ITADICUwAYgtMAPwMTACWDkwAOhBMANQRTABuE0wACBVMAKIWTABGGEwA4BlMAHobTAAeHUwAuB5MAFIgTADsIUwAkCNMAColTADEJkwAXihMAPgpTACcK0wANi1MANAuTABqMEwADjJMAKgzTABCNUwA5jZMAIA4TAAaOkwAtDtMAFg9TADyPkwAjEBMACZCTADAQ0wAZEVMAP5GTACYSEwAPEpMANZLTABwTUwACk9MAK5QTABIUkwA4lNMAHxVTAAgV0wAulhMAFRaTADuW0wAiF1MACxfTADGYEwAYGJMAARkTACeZUwAOGdMANJoTABsakwAEGxMAKptTABEb0wA6HBMAIJyTAAcdEwAtnVMAFp3TAD0eEwAjnpMACh8TADCfUwAZn9MAACBTACagkwAPoRMANiFTAByh0wADIlMALCKTABKjEwA5I1MAH6PTAAYkUwAvJJMAFaUTADwlUwAlJdMAC6ZTADImkwAYpxMAAaeTACgn0wAOqFMANSiTAB4pEwAEqZMAKynTABGqUwA4KpMAISsTAAerkwAwq9MAFyxTAD2skwAkLRMACq2TADOt0wAaLlMAAK7TACcvEwANr5MANq/TAB0wUwADsNMALLETABMxkwA5sdMAIDJTAAky0wAvsxMAFjOTADyz0wAltFMADDTTADK1EwAZNZMAP7XTACi2UwAPNtMANbcTAB63kwAFOBMAK7hTABI40wA7ORMAIbmTAAg6EwAuulMAFTrTAD47EwAku5MACzwTADG8UwAavNMAAT1TACe9kwAQvhMANz5TAB2+0wAEP1MALT+TABOAE0A6AFNAIIDTQAmBU0AwAZNAFoITQD0CU0AjgtNADINTQDMDk0AZhBNAAoSTQCkE00APhVNANgWTQB8GE0AFhpNALAbTQBKHU0A5B5NAIggTQAiIk0AvCNNAFYlTQD6Jk0AlChNAC4qTQDSK00AbC1NAAYvTQCgME0ARDJNAN4zTQB4NU0AEjdNAKw4TQBQOk0A6jtNAIQ9TQAoP00AwkBNAFxCTQD2Q00AmkVNADRHTQDOSE0AaEpNAAJMTQCmTU0AQE9NANpQTQB+Uk0AGFRNALJVTQBMV00A8FhNAIpaTQAkXE0Avl1NAGJfTQD8YE0AlmJNADBkTQDKZU0AbmdNAAhpTQCiak0ARmxNAOBtTQB6b00AFHFNALhyTQBSdE0A7HVNAIZ3TQAgeU0AxHpNAF58TQD4fU0Akn9NADaBTQDQgk0AaoRNAA6GTQCoh00AQolNANyKTQCAjE0AGo5NALSPTQBOkU0A6JJNAIyUTQAmlk0AwJdNAGSZTQD+mk0AmJxNADKeTQDWn00AcKFNAAqjTQCkpE0APqZNAOKnTQB8qU0AIKtNAMSsTQBerk0A+K9NAJyxTQA2s00A0LRNAGq2TQAOuE0AqLlNAEK7TQDcvE0Adr5NABrATQC0wU0ATsNNAPLETQCMxk0AJshNAMDJTQBay00A/sxNAJjOTQAy0E0AzNFNAHDTTQAK1U0ApNZNAEjYTQDi2U0AfNtNABbdTQC63k0AVOBNAO7hTQCI400AIuVNAMbmTQBg6E0A+ulNAJ7rTQA47U0A0u5NAGzwTQAQ8k0AqvNNAET1TQDe9k0AePhNABz6TQC2+00AUP1NAPT+TQCOAE4AKAJOAMIDTgBmBU4AAAdOAJoITgA0Ck4AzgtOAHINTgAMD04AphBOAEoSTgDkE04AfhVOABgXTgC8GE4AVhpOAPAbTgCKHU4AJB9OAMggTgBiIk4A/CNOAKAlTgA6J04A1ChOAG4qTgASLE4ArC1OAEYvTgDgME4AhDJOAB40TgC4NU4AUjdOAPY4TgCQOk4AKjxOAMQ9TgBeP04AAkFOAJxCTgA2RE4A2kVOAHRHTgAOSU4AqEpOAExMTgDmTU4AgE9OABpRTgC+Uk4AWFROAPJVTgCMV04AMFlOAMpaTgBkXE4A/l1OAJhfTgA8YU4A1mJOAHBkTgAUZk4ArmdOAEhpTgDiak4AhmxOACBuTgC6b04AVHFOAO5yTgCSdE4ALHZOAMZ3TgBqeU4ABHtOAJ58TgA4fk4A3H9OAHaBTgAQg04AqoROAESGTgDoh04AgolOAByLTgDAjE4AWo5OAPSPTgCOkU4AMpNOAMyUTgBmlk4AAJhOAJqZTgA+m04A2JxOAHKeTgAWoE4AsKFOAEqjTgDkpE4AiKZOACKoTgC8qU4AVqtOAPCsTgCUrk4ALrBOAMixTgBss04ABrVOAKC2TgA6uE4A3rlOAHi7TgASvU4ArL5OAFDATgDqwU4AhMNOAB7FTgDCxk4AXMhOAPbJTgCQy04AKs1OAM7OTgBo0E4AAtJOAJzTTgBA1U4A2tZOAHTYTgAY2k4AsttOAEzdTgDm3k4AiuBOACTiTgC+404AWOVOAPLmTgCW6E4AMOpOAMrrTgBu7U4ACO9OAKLwTgA88k4A4PNOAHr1TgAU904ArvhOAEj6TgDs+04Ahv1OACD/TgDEAE8AXgJPAPgDTwCSBU8ANgdPANAITwBqCk8ABAxPAJ4NTwBCD08A3BBPAHYSTwAaFE8AtBVPAE4XTwDoGE8AjBpPACYcTwDAHU8AWh9PAPQgTwCYIk8AMiRPAMwlTwBwJ08ACilPAKQqTwA+LE8A4i1PAHwvTwAWMU8AsDJPAEo0TwDuNU8AiDdPACI5TwDGOk8AYDxPAPo9TwCUP08ALkFPANJCTwBsRE8ABkZPAKpHTwBESU8A3kpPAHhMTwAcTk8Atk9PAFBRTwDqUk8AhFRPAChWTwDCV08AXFlPAABbTwCaXE8ANF5PAM5fTwByYU8ADGNPAKZkTwBAZk8A2mdPAH5pTwAYa08AsmxPAFZuTwDwb08AinFPACRzTwDIdE8AYnZPAPx3TwCWeU8AOntPANR8TwBufk8ACIBPAKyBTwBGg08A4IRPAHqGTwAeiE8AuIlPAFKLTwDsjE8AkI5PACqQTwDEkU8AaJNPAPiUTwCclk8ANphPANCZTwBqm08ADp1PAKieTwBCoE8A5qFPAICjTwAapU8AtKZPAFioTwDyqU8AjKtPACatTwDKrk8AZLBPAP6xTwCYs08APLVPANa2TwBwuE8ACrpPAKS7TwBIvU8A4r5PAHzATwAWwk8AusNPAFTFTwDuxk8AkshPACzKTwDGy08AYM1PAATPTwCe0E8AONJPANLTTwBs1U8AENdPAKrYTwBE2k8A3ttPAILdTwAc308AtuBPAFriTwD0408AjuVPACjnTwDM6E8AZupPAADsTwCa7U8ANO9PANjwTwBy8k8ADPRPAKb1TwBK908A5PhPAH76TwAi/E8AvP1PAFb/TwDwAFAAlAJQAC4EUADIBVAAYgdQAAYJUACgClAAOgxQANQNUABuD1AAEhFQAKwSUABGFFAA6hVQAIQXUAAeGVAAuBpQAFIcUAD2HVAAkB9QACohUADEIlAAaCRQAAImUACcJ1AAQClQANoqUAB0LFAADi5QALIvUABMMVAA5jJQAIA0UAAaNlAAvjdQAFg5UADyOlAAljxQADA+UADKP1AAZEFQAAhDUACiRFAAPEZQANZHUABwSVAAFEtQAK5MUABITlAA4k9QAIZRUAAgU1AAulRQAF5WUAD4V1AAkllQACxbUADQXFAAal5QAARgUACeYVAAOGNQANxkUAB2ZlAAEGhQALRpUABOa1AA6GxQAIJuUAAmcFAAwHFQAFpzUAD0dFAAjnZQADJ4UADMeVAAZntQAAB9UACkflAAPoBQANiBUAB8g1AAFoVQALCGUABKiFAA7olQAIiLUAAijVAAvI5QAFaQUAD6kVAAlJNQAC6VUADSllAAbJhQAAaaUACgm1AARJ1QAN6eUAB4oFAAEqJQAKyjUABQpVAA6qZQAISoUAAoqlAAwqtQAFytUAD2rlAAmrBQADSyUADOs1AAaLVQAAK3UACmuFAAQLpQANq7UAB0vVAAGL9QALLAUABMwlAA8MNQAIrFUAAkx1AAvshQAGLKUAD8y1AAls1QADDPUADK0FAAbtJQAAjUUACi1VAARtdQAODYUAB62lAAFNxQALjdUABS31AA7OBQAIbiUAAg5FAAxOVQAF7nUAD46FAAkupQADbsUADQ7VAAau9QAATxUACo8lAAQvRQANz1UACA91AAGvlQALT6UABO/FAA8v1QAIz/UAAmAVEAwAJRAFoEUQD+BVEAmAdRADIJUQDWClEAcAxRAAoOUQCkD1EASBFRAOISUQB8FFEAFhZRALAXUQBUGVEA7hpRAIgcUQAiHlEAxh9RAGAhUQD6IlEAniRRADgmUQDSJ1EAbClRABArUQCqLFEARC5RAN4vUQB4MVEAHDNRALY0UQBQNlEA9DdRAI45UQAoO1EAwjxRAGY+UQAAQFEAmkFRADRDUQDYRFEAckZRAAxIUQCmSVEASktRAORMUQB+TlEAGFBRALxRUQBWU1EA8FRRAIpWUQAuWFEAyFlRAGJbUQD8XFEAoF5RADpgUQDeYVEAeGNRABxlUQC2ZlEAUGhRAOppUQCOa1EAKG1RAMJuUQBmcFEAAHJRAJpzUQA0dVEA2HZRAHJ4UQAMelEApntRAEB9UQDkflEAfoBRABiCUQCyg1EAVoVRAPCGUQCKiFEALopRAMiLUQBijVEA/I5RAKCQUQA6klEA1JNRAG6VUQAIl1EArJhRAEaaUQDgm1EAep1RAB6fUQC4oFEAUqJRAPajUQCQpVEAKqdRAMSoUQBoqlEAAqxRAJytUQA2r1EA0LBRAHSyUQAOtFEAqLVRAEK3UQDmuFEAgLpRABq8UQC+vVEAWL9RAPLAUQCMwlEAMMRRAMrFUQBkx1EA/shRAJjKUQA8zFEA1s1RAHDPUQAU0VEArtJRAEjUUQDi1VEAfNdRACDZUQC62lEAVNxRAPjdUQCS31EALOFRAMbiUQBg5FEABOZRAJ7nUQA46VEA3OpRAHbsUQAQ7lEAqu9RAE7xUQDo8lEAgvRRABz2UQC291EAWvlRAPT6UQCO/FEAMv5RAMz/UQBmAVIAAANSAKQEUgA+BlIA2AdSAHIJUgAMC1IAsAxSAEoOUgDkD1IAfhFSACITUgC8FFIAVhZSAPoXUgCUGVIALhtSAMgcUgBiHlIABiBSAKAhUgA6I1IA1CRSAHgmUgASKFIArClSAFArUgDqLFIAhC5SAB4wUgDCMVIAXDNSAPY0UgCQNlIAKjhSAM45UgBoO1IAAj1SAJw+UgBAQFIA2kFSAHRDUgAYRVIAskZSAExIUgDmSVIAiktSACRNUgC+TlIAWFBSAPJRUgCWU1IAMFVSAMpWUgBuWFIACFpSAKJbUgA8XVIA4F5SAHpgUgAUYlIArmNSAEhlUgDsZlIAhmhSACBqUgDEa1IAXm1SAPhuUgCScFIANnJSANBzUgBqdVIABHdSAJ54UgBCelIA3HtSAHZ9UgAQf1IAtIBSAE6CUgDog1IAjIVSACaHUgDAiFIAWopSAPSLUgCYjVIAMo9SAMyQUgBmklIACpRSAKSVUgA+l1IA4phSAHyaUgAWnFIAsJ1SAFSfUgDuoFIAiKJSACKkUgC8pVIAYKdSAPqoUgCUqlIALqxSANKtUgBsr1IABrFSAKqyUgBEtFIA3rVSAHi3UgAcuVIAtrpSAFC8UgDqvVIAhL9SACjBUgDCwlIAXMRSAPbFUgCax1IANMlSAM7KUgByzFIADM5SAKbPUgBA0VIA2tJSAH7UUgAY1lIAstdSAEzZUgDw2lIAitxSACTeUgDI31IAYuFSAPziUgCW5FIAOuZSANTnUgBu6VIACOtSAKLsUgBG7lIA4O9SAHrxUgAU81IAuPRSAFL2UgDs91IAkPlSACr7UgDE/FIAXv5SAAIAUwCcAVMANgNTANAEUwBqBlMADghTAKgJUwBCC1MA5gxTAIAOUwAaEFMAtBFTAFgTUwDyFFMAjBZTACYYUwDKGVMAZBtTAP4cUwCYHlMAPCBTANYhUwBwI1MACiVTAKQmUwBIKFMA7ClTAIYrUwAqLVMAxC5TAF4wUwD4MVMAnDNTADY1UwDQNlMAdDhTAA46UwCoO1MAQj1TANw+UwCAQFMAGkJTALRDUwBORVMA8kZTAIxIUwAmSlMAyktTAGRNUwD+TlMAmFBTADxSUwDWU1MAcFVTAApXUwCkWFMASFpTAOJbUwB8XVMAIF9TALpgUwBUYlMA7mNTAJJlUwAsZ1MAxmhTAGBqUwD6a1MAnm1TADhvUwDScFMAdnJTABB0UwCqdVMARHdTAOh4UwCCelMAHHxTALZ9UwBQf1MA9IBTAI6CUwAohFMAwoVTAGaHUwAAiVMAmopTAD6MUwDYjVMAco9TAAyRUwCwklMASpRTAOSVUwB+l1MAGJlTALyaUwBWnFMA8J1TAJSfUwAuoVMAyKJTAGKkUwD8pVMAoKdTADqpUwDUqlMAeKxTABKuUwCsr1MARrFTAOqyUwCEtFMAHrZTALi3UwBSuVMA9rpTAJC8UwAqvlMAzr9TAGjBUwACw1MAnMRTAEDGUwDax1MAdMlTAA7LUwCozFMATM5TAObPUwCA0VMAJNNTAL7UUwBY1lMA8tdTAJbZUwAw21MAytxTAGTeUwD+31MAouFTADzjUwDW5FMAcOZTABToUwCu6VMASOtTAOzsUwCG7lMAIPBTALrxUwBe81MA+PRTAJL2UwAs+FMAxvlTAGr7UwAE/VMAnv5TAEIAVADcAVQAdgNUABAFVAC0BlQATghUAOgJVACCC1QAHA1UAMAOVABaEFQA9BFUAI4TVAAyFVQAzBZUAGYYVAAKGlQApBtUAD4dVADYHlQAciBUABYiVACwI1QASiVUAOQmVACIKFQAIipUALwrVABWLVQA+i5UAJQwVAAuMlQAyDNUAGw1VAAGN1QAoDhUAEQ6VADeO1QAeD1UABI/VAC2QFQAUEJUAOpDVACERVQAHkdUAMJIVABcSlQA9ktUAJBNVAA0T1QAzlBUAGhSVAAMVFQAplVUAEBXVADaWFQAdFpUABhcVACyXVQATF9UAOZgVACKYlQAJGRUAL5lVABiZ1QA/GhUAJZqVAAwbFQA1G1UAG5vVAAIcVQAonJUADx0VADgdVQAendUABR5VAC4elQAUnxUAOx9VACGf1QAKoFUAMSCVABehFQA+IVUAJKHVAA2iVQA0IpUAGqMVAAEjlQAqI9UAEKRVADcklQAgJRUABqWVAC0l1QATplUAPKaVACMnFQAJp5UAMCfVABaoVQA/qJUAJikVAAyplQA1qdUAHCpVAAKq1QApKxUAEiuVADir1QAfLFUABazVACwtFQAVLZUAO63VACIuVQALLtUAMa8VABgvlQA+r9UAJ7BVAA4w1QA0sRUAGzGVAAGyFQAqslUAETLVADezFQAeM5UABzQVAC20VQAUNNUAPTUVACO1lQAKNhUAMLZVABc21QAAN1UAJreVAA04FQAzuFUAHLjVAAM5VQAsOZUAFToVADu6VQAkutUACztVADG7lQAYPBUAPrxVACe81QAOPVUANL2VABs+FQABvpUAKr7VABE/VQA3v5UAIIAVQAcAlUAtgNVAFAFVQDqBlUAoghVAEYKVQDgC1UAeg1VABQPVQC4EFUAUhJVAOwTVQCGFVUAIBdVAMQYVQBeGlUA+BtVAJIdVQA2H1UA0CBVAGoiVQAOJFUAqCVVAEInVQDcKFUAdipVABosVQC0LVUATi9VAOgwVQCMMlUAJjRVAMA1VQBkN1UA/jhVAJg6VQAyPFUA1j1VAHA/VQAKQVUApEJVAD5EVQDiRVUAfEdVABZJVQCwSlUAVExVAO5NVQCIT1UALFFVAMZSVQBgVFUA+lVVAJRXVQA4WVUA0lpVAGxcVQAGXlUAql9VAERhVQDeYlUAgmRVABxmVQC2Z1UAUGlVAPRqVQCObFUAKG5VAMJvVQBccVUAAHNVAJp0VQA0dlUA2HdVAHJ5VQAMe1UApnxVAEB+VQDkf1UAfoFVABiDVQC8hFUAVoZVAPCHVQCKiVUALotVAMiMVQBijlUA/I9VAJaRVQA6k1UA1JRVAG6WVQAImFUArJlVAEabVQDgnFUAhJ5VAB6gVQC4oVUAUqNVAOykVQCQplUAKqhVAMSpVQBeq1UAAq1VAJyuVQA2sFUA2rFVAHSzVQAOtVUAqLZVAEy4VQDmuVUAgLtVABq9VQC0vlUAWMBVAPLBVQCMw1UAJsVVAMrGVQBkyFUA/slVAKLLVQA8zVUA1s5VAHDQVQAK0lUArtNVAEjVVQDi1lUAfNhVACDaVQC621UAVN1VAPjeVQCS4FUALOJVAMbjVQBg5VUABOdVAJ7oVQA46lUA3OtVAHbtVQAQ71UAqvBVAETyVQDo81UAgvVVABz3VQC2+FUAWvpVAPT7VQCO/VUAMv9VAMwAVgBmAlYAAARWAKQFVgA+B1YA2AhWAHIKVgAMDFYAsA1WAEoPVgDkEFYAfhJWACIUVgC8FVYAVhdWAPoYVgCUGlYALhxWAMgdVgBiH1YABiFWAKAiVgA6JFYA1CVWAHgnVgASKVYArCpWAFAsVgDqLVYAhC9WAB4xVgDCMlYAXDRWAPY1VgCQN1YAKjlWAM46VgBoPFYAAj5WAKY/VgBAQVYA2kJWAHREVgAYRlYAskdWAExJVgDmSlYAgExWACROVgC+T1YAWFFWAPJSVgCWVFYAMFZWAMpXVgBuWVYACFtWAKJcVgA8XlYA1l9WAHphVgAUY1YArmRWAEhmVgDsZ1YAhmlWACBrVgC6bFYAXm5WAPhvVgCScVYALHNWANB0VgBqdlYABHhWAJ55VgBCe1YA3HxWAHZ+VgAagFYAtIFWAE6DVgDohFYAjIZWACaIVgDAiVYAWotWAPSMVgCYjlYAMpBWAMyRVgBwk1YACpVWAKSWVgA+mFYA4plWAHybVgAWnVYAsJ5WAEqgVgDuoVYAiKNWACKlVgC8plYAYKhWAPqpVgCUq1YAOK1WANKuVgBssFYABrJWAKqzVgBEtVYA3rZWAHi4VgAculYAtrtWAFC9VgDqvlYAjsBWACjCVgDCw1YAXMVWAADHVgCayFYANMpWAM7LVgByzVYADM9WAKbQVgBA0lYA5NNWAH7VVgAY11YAsthWAEzaVgDw21YAit1WACTfVgDI4FYAYuJWAPzjVgCW5VYAMOdWANToVgBu6lYACOxWAKLtVgBG71YA4PBWAHryVgAe9FYAuPVWAFL3VgDs+FYAkPpWACr8VgDE/VYAXv9WAPgAVwCcAlcANgRXANAFVwB0B1cADglXAKgKVwBCDFcA5g1XAIAPVwAaEVcAtBJXAE4UVwDyFVcAjBdXACYZVwDAGlcAZBxXAP4dVwCYH1cAPCFXANYiVwBwJFcACiZXAKQnVwBIKVcA4ipXAHwsVwAWLlcAui9XAFQxVwDuMlcAkjRXACw2VwDGN1cAYDlXAPo6VwCePFcAOD5XANI/VwBsQVcAEENXAKpEVwBERlcA3kdXAIJJVwAcS1cAtkxXAFpOVwD0T1cAjlFXAChTVwDCVFcAZlZXAABYVwCaWVcANFtXANhcVwByXlcADGBXALBhVwBKY1cA5GRXAH5mVwAiaFcAvGlXAFZrVwDwbFcAim5XAC5wVwDIcVcAYnNXAPx0VwCgdlcAOnhXANR5VwB4e1cAEn1XAKx+VwBGgFcA4IFXAISDVwAehVcAuIZXAFKIVwD2iVcAkItXACqNVwDEjlcAaJBXAAKSVwCck1cAQJVXANqWVwB0mFcADppXAKibVwBMnVcA5p5XAICgVwAaolcAvqNXAFilVwDyplcAlqhXADCqVwDKq1cAZK1XAAivVwCisFcAPLJXANazVwBwtVcAFLdXAK64VwBIulcA4rtXAIa9VwAgv1cAusBXAF7CVwD4w1cAksVXACzHVwDGyFcAaspXAATMVwCezVcAOM9XANzQVwB20lcAENRXALTVVwBO11cA6NhXAILaVwAc3FcAwN1XAFrfVwD04FcAjuJXADLkVwDM5VcAZudXAArpVwCk6lcAPuxXANjtVwB871cAFvFXALDyVwBK9FcA5PVXAIj3VwAi+VcAvPpXAFb8VwD6/VcAlP9XAC4BWADSAlgAbARYAAYGWACgB1gAOglYAN4KWAB4DFgAEg5YAKwPWABQEVgA6hJYAIQUWAAoFlgAwhdYAFwZWAD2GlgAmhxYADQeWADOH1gAaCFYAAIjWACmJFgAQCZYANonWAB0KVgAGCtYALIsWABMLlgA8C9YAIoxWAAkM1gAvjRYAGI2WAD8N1gAljlYADA7WADKPFgAbj5YAAhAWACiQVgAPENYAOBEWAB6RlgAFEhYALhJWABSS1gA7ExYAIZOWAAgUFgAxFFYAF5TWAD4VFgAklZYADZYWADQWVgAaltYAARdWACoXlgAQmBYANxhWACAY1gAGmVYALRmWABOaFgA6GlYAIxrWAAmbVgAwG5YAFpwWAD+cVgAmHNYADJ1WADMdlgAcHhYAAp6WACke1gASH1YAOJ+WAB8gFgAFoJYALCDWABUhVgA7oZYAIiIWAAiilgAxotYAGCNWAD6jlgAlJBYADiSWADSk1gAbJVYAAaXWACqmFgARJpYAN6bWAB4nVgAHJ9YALagWABQolgA6qNYAI6lWAAop1gAwqhYAGaqWAAArFgAmq1YADSvWADOsFgAcrJYAAy0WACmtVgAQLdYAOS4WAB+ulgAGLxYALy9WABWv1gA8MBYAIrCWAAuxFgAyMVYAGLHWAD8yFgAlspYADrMWADUzVgAbs9YAAjRWACs0lgARtRYAODVWACE11gAHtlYALjaWABS3FgA7N1YAJDfWAAq4VgAxOJYAF7kWAAC5lgAnOdYADbpWADa6lgAdOxYAA7uWACo71gAQvFYAObyWACA9FgAGvZYALT3WABY+VgA8vpYAIz8WAAw/lgAyv9YAGQBWQD+AlkAmARZADwGWQDWB1kAcAlZAAoLWQCuDFkASA5ZAOIPWQB8EVkAIBNZALoUWQBUFlkA+BdZAJIZWQAsG1kAxhxZAGAeWQAEIFkAniFZADgjWQDSJFkAdiZZABAoWQCqKVkATitZAOgsWQCCLlkAHDBZAMAxWQBaM1kA9DRZAI42WQAoOFkAzDlZAGY7WQAAPVkAmj5ZAD5AWQDYQVkAckNZABZFWQCwRlkASkhZAORJWQB+S1kAIk1ZALxOWQBWUFkA8FFZAJRTWQAuVVkAyFZZAGxYWQAGWlkAoFtZADpdWQDeXlkAeGBZABJiWQCsY1kARmVZAOpmWQCEaFkAHmpZALhrWQBcbVkA9m5ZAJBwWQA0clkAznNZAGh1WQACd1kAnHhZAEB6WQDae1kAdH1ZAA5/WQCygFkATIJZAOaDWQCKhVkAJIdZAL6IWQBYilkA8otZAJaNWQAwj1kAypBZAGSSWQAIlFkAopVZADyXWQDgmFkAeppZABScWQCunVkAUp9ZAOygWQCGolkAIKRZALqlWQBep1kA+KhZAJKqWQAsrFkA0K1ZAGqvWQAEsVkAqLJZAEK0WQDctVkAdrdZABC5WQC0ulkATrxZAOi9WQCCv1kAJsFZAMDCWQBaxFkA9MVZAJjHWQAyyVkAzMpZAGbMWQAKzlkApM9ZAD7RWQDY0lkAfNRZABbWWQCw11kAVNlZAO7aWQCI3FkAIt5ZALzfWQBg4VkA+uJZAJTkWQAu5lkA0udZAGzpWQAG61kAquxZAETuWQDe71kAePFZABLzWQC29FkAUPZZAOr3WQCE+VkAKPtZAML8WQBc/lkA9v9ZAJoBWgA0A1oAzgRaAHIGWgAMCFoApglaAEALWgDaDFoAfg5aABgQWgCyEVoATBNaAPAUWgCKFloAJBhaAMgZWgBiG1oA/BxaAJYeWgAwIFoA1CFaAG4jWgAIJVoAoiZaAEYoWgDgKVoAeitaABQtWgC4LloAUjBaAOwxWgCQM1oAKjVaAMQ2WgBeOFoA+DlaAJw7WgA2PVoA0D5aAGpAWgAOQloAqENaAEJFWgDmRloAgEhaABpKWgC0S1oATk1aAPJOWgCMUFoAJlJaAMBTWgBkVVoA/lZaAJhYWgA8WloA1ltaAHBdWgAKX1oApGBaAEhiWgDiY1oAfGVaABZnWgC6aFoAVGpaAO5rWgCSbVoALG9aAMZwWgBgcloABHRaAJ51WgA4d1oA0nhaAHZ6WgAQfFoAqn1aAER/WgDegFoAgoJaAByEWgC2hVoAWodaAPSIWgCOiloAKIxaAMKNWgBmj1oAAJFaAJqSWgA0lFoA2JVaAHKXWgAMmVoAsJpaAEqcWgDknVoAfp9aABihWgC8oloAVqRaAPClWgCKp1oALqlaAMiqWgBirFoABq5aAKCvWgA6sVoA1LJaAHi0WgAStloArLdaAEa5WgDguloAhLxaAB6+WgC4v1oAUsFaAPbCWgCQxFoAKsZaAM7HWgBoyVoAAstaAJzMWgA2zloA2s9aAHTRWgAO01oAqNRaAEzWWgDm11oAgNlaABrbWgC+3FoAWN5aAPLfWgCW4VoAMONaAMrkWgBk5loA/udaAKLpWgA861oA1uxaAHruWgAU8FoArvFaAEjzWgDi9FoAhvZaACD4WgC6+VoAVPtaAPj8WgCS/loALABbAMYBWwBqA1sABAVbAJ4GWwBCCFsA3AlbAHYLWwAQDVsAqg5bAE4QWwDoEVsAghNbACYVWwDAFlsAWhhbAPQZWwCOG1sAMh1bAMweWwBmIFsAACJbAKQjWwA+JVsA2CZbAHIoWwAWKlsAsCtbAEotWwDuLlsAiDBbACIyWwC8M1sAVjVbAPo2WwCUOFsALjpbAMg7WwBsPVsABj9bAKBAWwA6QlsA3kNbAHhFWwASR1sAtkhbAFBKWwDqS1sAhE1bAB5PWwDCUFsAXFJbAPZTWwCQVVsANFdbAM5YWwBoWlsAAlxbAKZdWwBAX1sA2mBbAH5iWwAYZFsAsmVbAExnWwDmaFsAimpbACRsWwC+bVsAWG9bAPxwWwCWclsAMHRbAMp1WwBud1sACHlbAKJ6WwBGfFsA4H1bAHp/WwAUgVsAroJbAFKEWwDshVsAhodbACCJWwDEilsAXoxbAPiNWwCcj1sANpFbANCSWwBqlFsABJZbAKiXWwBCmVsA3JpbAHacWwAanlsAtJ9bAE6hWwDoolsAjKRbACamWwDAp1sAZKlbAP6qWwCYrFsAMq5bAMyvWwBwsVsACrNbAKS0WwA+tlsA2LdbAHy5WwAWu1sAurxbAFS+WwDuv1sAiMFbACzDWwDGxFsAYMZbAPrHWwCUyVsAOMtbANLMWwBszlsABtBbAKrRWwBE01sA3tRbAILWWwAc2FsAttlbAFDbWwDq3FsAjt5bACjgWwDC4VsAXONbAADlWwCa5lsANOhbAM7pWwBy61sADO1bAKbuWwBK8FsA5PFbAH7zWwAY9VsAsvZbAFb4WwDw+VsAivtbACT9WwDI/lsAYgBcAPwBXACWA1wAOgVcANQGXABuCFwAEgpcAKwLXABGDVwA4A5cAHoQXAAeElwAuBNcAFIVXADsFlwAkBhcACoaXADEG1wAaB1cAAIfXACcIFwANiJcANAjXAB0JVwADidcAKgoXABCKlwA5itcAIAtXAAaL1wAvjBcAGwyXAAGNFwAqjVcAEQ3XADeOFwAeDpcABw8XAC2PVwAUD9cAOpAXACOQlwAKERcAMJFXABcR1wAAElcAJpKXAA0TFwA7E1cAIZPXAAgUVwAxFJcAF5UXAD4VVwAnFdcADZZXADQWlwAalxcAAReXACoX1wAQmFcANxiXAB2ZFwAGmZcALRnXABOaVwA6GpcAIxsXAAmblwAwG9cAGRxXAD+clwAmHRcADJ2XADMd1wAcHlcAAp7XACkfFwAPn5cAOJ/XAB8gVwAFoNcALqEXABUhlwA7odcAIiJXAAii1wAxoxcAGCOXAD6j1wAlJFcAC6TXADSlFwAbJZcABCYXACqmVwARJtcAN6cXAB4nlwAHKBcALahXABQo1wA6qRcAI6mXAAoqFwAwqlcAGarXAAArVwAmq5cADSwXADOsVwAcrNcAAy1XACmtlwAQLhcAOS5XAB+u1wAGL1cALK+XABWwFwA8MFcAIrDXAAkxVwAyMZcAGLIXAD8yVwAoMtcADrNXADUzlwAbtBcAAjSXACs01wARtVcAODWXAB62FwAHtpcALjbXABS3VwA7N5cAJDgXAAq4lwAxONcAGjlXAAC51wAnOhcADbqXADQ61wAdO1cAA7vXACo8FwAQvJcAObzXACA9VwAGvdcAL74XABY+lwA8vtcAIz9XAAm/1wAygBdAGQCXQD+A10AmAVdADwHXQDWCF0AcApdABQMXQCuDV0ASA9dAOIQXQB8El0AIBRdALoVXQBUF10A7hhdAJIaXQAsHF0Axh1dAGofXQAEIV0AniJdADgkXQDSJV0AdiddABApXQCqKl0ARCxdAOgtXQCCL10AHDFdAMAyXQBaNF0A9DVdAI43XQAoOV0AzDpdAGY8XQAAPl0Amj9dAD5BXQDYQl0AckRdABZGXQCwR10ASkldAORKXQB+TF0AIk5dALxPXQBWUV0A8FJdAJRUXQAuVl0AyFddAGxZXQAGW10AoFxdADpeXQDUX10AeGFdABJjXQCsZF0ARmZdAOpnXQCEaV0AHmtdAMJsXQBcbl0A9m9dAJBxXQAqc10AznRdAGh2XQACeF0AnHldAEB7XQDafF0AdH5dAA6AXQCygV0ATINdAOaEXQCAhl0AJIhdAL6JXQBYi10A8oxdAJaOXQAwkF0AypFdAGSTXQAIlV0AopZdADyYXQDgmV0AeptdABSdXQCunl0ASKBdAOyhXQCGo10AIKVdALqmXQBeqF0A+KldAJKrXQA2rV0A0K5dAGqwXQAEsl0AnrNdAEK1XQDctl0AdrhdABC6XQCqu10ATr1dAOi+XQCMwF0AJsJdAMDDXQBaxV0A9MZdAJjIXQAyyl0AzMtdAGbNXQAKz10ApNBdAD7SXQDY010AfNVdABbXXQCw2F0AStpdAO7bXQCI3V0AIt9dALzgXQBW4l0A+uNdAJTlXQA4510A0uhdAGzqXQAG7F0AoO1dAETvXQDe8F0AePJdABz0XQC29V0AUPddAOr4XQCE+l0AKPxdAML9XQBc/10A9gBeAJoCXgA0BF4AzgVeAGgHXgAMCV4ApgpeAEAMXgDaDV4Afg9eABgRXgCyEl4AVhReAPAVXgCKF14AJBleAL4aXgAA</prop>
				<prop name="Temps">REFSWgAAZlMCAIBmTv/2KFyPwhVAQP/sUbgehUtAQP+kcD0K1wNBQP1mBgEGQkDhehR/rkcBQ0DXo//w9/dDQPDw9SjcRHtAKR4ByEVAcQAAt6OwRhUD10cdA7z/SEAfhetRuJ77SUAwAHA9ikpAvVL48OtxS0AQAOH3elRMFQM3TUCa7ZlvABlOHQM8T0B26fIQUFUDgVBARwHfHvVQQEgOAWdR3UBXAVHYUfX0UkDrzcyvALysBExTQG4vAXC9Uw0DMVRVA2uhVH0EVS0DgFVVA7vxVf3zY1ZAHwFc3e/0BF9XQF8BFM69V5UDN1hAMxYRo71YlQMHWUB7XgFKd1lAw/gAj0JZHRa2RgLOWAUTjlj19FjavQMNFBTjV30D0FcWJRPKVwUDxnQfhh+YG8JeAsSsH74fyBMuEsJXElUDwdwX6fLA9B8GLxAjoL4DJC82L0gvWi9X9fO7IHQvhi+YL6opbgK5rC+uLwDAL+Ip/i8QPyI/ND9GP1g/BGo5lgK3bD92PX4/eD+yPwDEP54/4D/yPwRPHk8QTypPAFxPbk9IS35PmE86T7RPdk8A6E/KT/xPFl8oX0pfXF/WTwBAXzpflF9+X7Bfyl/kX/5fAPBfGm+kXw5vQG9ab2xvBm8AiG9yb5xvxm+4b7JvDH/mbwAQfxp/TH8uf0h/cn+Ef55/ALB/wn/Uf5Z/CI/yf2R/Ho8ASI8aj2yPZo84jxKPlI++jwCgj8qP9I8Gnxif4o80nyafAGifYp+En4afmJ+6n9yf7p8A0J8CrxSvPp8orzqvXK9erwBwr4qvpK8+r7ivyq/8r+6vAHCfCr9Evx6/WL8qv2y/br8AkL+yv8y/Nr/ov7q/BM8WzwAwz0LPXM9Oz2DPAr98z67PALjPqs/cz87P+M/qzyTfFt8AQN+Sz3zfXt9o3zLfzN/e3wDw3wLvvN/G3zjvEu8s727vAIDvkt+k757vyO+y7+zv3u8AAP8K/yT/Nv9A/4rfXP9+/wCI/3L/tP/G/7D/ov/0/44Cq6VX9QNvBBQebBTavVZlA5dWQPbgEVW9Vo0DFVZAKXYB2G1VbSOdVcUDYVVdA20Y5AThVOUjqVTFA1txVCUTOlQtEwKUBNvKUxUTk1P1A09TVkUDF1N9BFKFBFLFE2t0UpUEUiUDBVJtI9vNUV0DiFHdE1JRtiUTGlHFE+RQbSOttVAlA3UUFD1Q1fMH7hwUhU9A5xFRGE+2NQOuTiUDRU49E9jtTX0DcU0tFE1AH7YmAZ5MbSMdTOUkS7YNE1RLRQP3Sq0ESutAcWYBMJQU00lAy83MrxCMrBdfASjcbUk1A05KzSPLSkUDKzdLJQNljBR35BdeEwVLXQNo3BcGLW4DHCcGLyA4K/4VTi8AIzYCbmwvZi8IkC+iKa4Cc/QXniX2Fc4tALYl5i/4Lwo55h0OPyA/Mj+AXD9uP4A/kj+kP+YdlgJ6ALw/zjXOP9g/8j/kPxZPKE8ACk9kTz5PUE+KT6xPnk+wTwBaT8RPzk/oTxpfPF82X0hfACJffF9eX5Bfol+0Xy5f0F8Ayl/8XwZv2E8ib1xv9l9obwB6b5RvRm+Yb6pv3G/+bxB/ACJ/vG8mf+hvUn9kf3Z/yG8Aum+Uf55/sH/KfwyP3n8gjwAyj/R/To9gj0KPnI9+j5CPaKqP1I/mFQAGkYBLbROt3qQkrkwlBE1dA+htTv0D4k/V82dQPQS1UG0TTgwUxFHt4zlW7AStUr0TPLQEr6wEsyNURQSEBAlVrYRV1r0T7FU1A15cBOhWW0BmrpFWV02UVxUT2y1YPROYWF0D+Fi27eMpWb0THFmdE+C1WCUEWA0TZFj9AyJtWNXz51etE8xX/QNlwryUvRynBpLAV30DAcE0py6tLqVWr2irJq12rSiWr6ivuq9XzRO7zK/mr2D4q+7lBr/Yo14CqFe1JFo0pDEMpOxWlQOqTARlZVQEJVwHzhKbVS0Da19VPRMoZATtVK2TW7ZUNQN+VNXzR4wEywFUXQPIrAfOEltT1k0DJVM1A+7kBLVSyAWU3AeuAgPsByYClVFqnZRRfbRRLQPvUF0DY7hQtSQkF04CBVAFk9ugTw0TNE+tk8ZOtpUDWk59A/FNrRNsd01ApEgA1wNNZQQVTD20TC0Dz/wXLhPcFK2lzBQrSoXESdXzh21J/QOCSY0DwUlFxC1KfQOxSq2TJtwfRj0AniUOLyArJi8430ovXN92LwBw35LfrC/OL+Arvt/gL/rfAFQ/Du8g67Z/8M9C73Tvhu8AmO+q77zv3o+wj/Lv5O8G/wAY//KPNP82/0j/Uv90/5b/AKj/sv/M/4b/yP/q/xQPJg8AMA9CD2wPVg+ID4IPrA92DwDw/8oP7A/+D9APGh9EH1YfADgfah98H+YPmB+6D7Qfnh+0yBv2oou8JBFMrbMo1iSUKE6lxE91sw9QtLXEPJT6RJRuUTWj4S1RTcN2UiWUUr225pLL0FO1k0SMt366nVWsHSRMtJpW9aMLHLR5bVfFs+VXdbNPWH2TW7dYNbMTWc2zLtyUSwxZxbPVxJe2wlfslFsVWHWz31fFk8hEpwDWrWavQD9SP8SvXj/Ar5o/AKw/9q2+P+A/8j8cvxZPIEPSpiNXHdREpCDUNM1WVlWTiVbFk0hURAlMtM3KdLSPVa2UjJQaVda1k9RUZZOcjLRmVLS9lJy092yUv1PFk4jNU/2TUlPlJHwk1FJWDZOeUn2TZ9y0MGQka/hRFaRR5bOKUcWzjUUUxA9RZbQ8xTyUarVQPbRQxZP4T62ziK1PHZMFT7W0TkWzLDVOLaRNxZNYTV3EHCRLiEwd0yEclQSUQCTU2+FKdcN9Sg2THkpYxca2xeaSkElFJElV5C1KNbPzSq2zSKTXVu8A2NOG1Q7fIN8y30zfVm9o3wCi34xvnm+w26Zl3t/o3wrvAPxvJu/4Xxp/LH9+/2h/en8AjH+ef7B/+h/Ef8Z/6B/6fwDsfxaPKI9Cj0yPNo9ojwqPAKyPpo+4j5KP5I/Oj8CPEp8APJ/2jyifWp90n26fmJ+inwDEn76fgJ/anxSv5p8QrzKvAEyvVq9wr4KvpK/2n7Cvyq+o3K/2rQ5DS30jdBwkaKpkxU6lZE/dJFBtw6PZUEXEHFSoUXXDHVLa1cOR1LQFU62zeFO25bPqU91DXlQVxFRqJWRVJcPTjEREVsWzW7VWJcMjV2W0V91Ds/5XvcTMJOdYZUMpbVm1wydZdcP9WDXDVcXctInMJEf0JPjMtAvSV30jxLQ/Vj9Az4oxAP5DTM+GPW7PsD+iz7TP1j3Axs8gT/rPDN8OTb5St1fKNbOOzLRSxLWkJLpW1r1Td1ZdgzdcRPhVtuUjvFWVU4BVjVNFVVXFtFT1tFTdQ46EJK1WnNQeVGUkUyVjsZh0t06zhLT+UvW07ESQtvREWFJ1IyBSZUPpTVFFs7NRTSZm01F1I1sAUWVDyVBVVFBtJLVQjVMlTCTeT12DV7ZEVOhO5SN8TjUkTtqNVE3lIzxNXYPXTNrFI2+E5O9LdURLQG6nUT0qS71Tx0pFs21jrOQDSsUjr0lFs1ODSb3mDlIVvOSPvOQDD0ttVFR3tq2mZQ5tJm8AOG9C/0xvZv94a3ZvmP+q/wBUd9Zv6G/q//z/Dg9Yex4PAEh/Qg80D16PiA+aD6wPvg8A0A/Cr/zv9q8IH/oPNB8mHwBIH1IfZB+GH5gfqh/MH74fAOAfeh8UL+YfMC8iL0QvBi8AUC9iL5Qvri/AL3IvpC/+LwDQLxI/ND8mP0A/Wj9kP04/gIg/mj+0P2Y/yD/SP5RUgGlLReSc5KqEVKFNnUPbpk79Q+JPvVNnUDYts9xQxVNQUR3EJOQrOVKlU63sRCC81z7jbVR1M5dUJdMJVW00tVU1s+6kRF5WjbPP1Vbt1Fel08a8tDFY2gVTmtRE+lgN0ytZbK1U7LTtWHUDo1jN02tkWM2zIvy06Vcts0HMjM9+z0BfKlHO8sFMXwAmXzhbvs+gX7Jf5M/WX+hfYPpfDG8e3SbVdjKnVyXzVXFUxDAcVOy8RKhc1LVnZNQnbNToVY2zn9actGNVneRVJfPxVLbt47hUvbOBVF3TR6akZBFUHVSERJWEtVOq5bRTdUPw7NS4ZLSBtvzUSVJ1MwdStURRtl3Tl1F1Q2BRneRRanUD80xEvDzkhVCNs9s/UF3TB1DNs6JPtu3jOE+d48pOhbROWtXj9Sy0jE1FdE1NdA1MnUM6TJ20dAfm5Tay265KneNKSu3j2Em2VUOQSV3Th0kd88UVSc3USr2zsbR0o+Am9QBeD3gDrvVO/Sb/OP9Kj3T/AG6PkP+Sj6SPto3O9caNbg0A1v8YDxKfdA92D0ifWp80nwBmn5Cfop+0n34/cD/Sn/SfAN6f+J8qrwyvHq9QrzqvhK8Abq+gr1qvtK/er9Cv2q/0rwAOv/g/6q9kv3a/KL86v6S/AF6/iL+iv9y/7r/4vxLPBM8ANs9Qz3LPXM9mz2DPgs+0z2jGz7i/2s9LFWOLS01DWwxMnePqTD3kTuVERU91QxA0d95DVERwBOTT41Ht1lbjUk1DXFNaVUPQzNREVDVDtpxk2yhVFWObVc1TDVaypdRWrdQ0ZHlX1ePlZkRkUVjlZPxEE1nNRG1ZXeMMWdXj1Vjt49uYWGVjV1glgxVYFo3j31ft48iMX35faF8AMu9c737vcO+K78xfFmW+74Dg7/LvJG/+7xD/IvFOQpxaRGRhVFQgV51D2lxkVZhkZFdkZAdcZMik1NuLVT1DUlWFgxhVmnVD4JREqVRFZJREKW1UZdPzU/XTvFNtc1uFUx3jT1OVsxfcZK3g9GSpUiWEUrWDLq1SNUP2Uc1jvmzUiGlRVUaeQhpcRORQzWPRnkR0S0BOY1Ddc/RPtDV0VHQYXHSqTi2DQbVONWRN3XNUTS3bha1M9dMcTG1ztaR0T1Z8lPNKlbRKbXMVvHRbuEk9Q4JJdXRJ9dNb3Em1g05KtURKhYMBSHyHlr32hYaFHo84j1KPAFQfdo+Ij7qBfh+gH7If9I8AthXuj/iP6hkenyifcp80LwBGL2gvei+ML54vsC/CL9QvAN7P6M/qLww/1i8oP0I/XD8Adj9QP2I/nD+mP6A/uj/kPwD2P8g/Ak8cTz5PUE9yT4RPABZPOD+iT7xPjk/YTwJfzE8ADl+wTypfTF82X2hfYl+kX4C2X5Bfol/cX35f6Fv20pzNS81jPkyVFHR0bE7WtXNqT/30UGXTo1CqlfRRdXRRLYMB7GSRVvT0BVOVE3jE9OyE1KtgVJV0VI3UVcUEVdoFA0Zs9LdWbXMlV9Zl05NXxXMA3NRoWLZlc85YTXMiWT0DJ21ZHeP/WG1zxVg9U9WHDHRHFOQFDHTXVwLdc8S070bvUH9if0R/dn8AoO+qf7x/zu8g//J/BI8u/7Agixb1vmOcdJBXjfRX2h3jD9x0zVZ1A4lW2j1TN8Rk9VWFA7pV2kXzfIz0QlV1AwlVbJ1mZgKaVE3TVVRF860cpGTkU91zrcz0dbbk9EBTndMIU80D0rVS9dOM9PRVUt1zHW1SPQPnUdUTsVHF1Npk1ENkZAxRPQPHUDY1E5FQhQNaUO1kVNSx2mQES2Decv1OHeOP2jzUC2wEoU2tAzNNEu0ETD0ENNQFlAQrYHaD1UuddEoV01q8lPpJtj0Dp0ktY35JdQOZZUl9hEnVFOwED0ud0wFY9Bc+XY4dLh84H1ofXK8Abh94H4oflK++H9Af4hnmHwAALxIvHL8mL1grXi9gv1ovAIS/lr+ov7q/zL/ev/C/+l8AFM8OzxBvMs9Mz17PcM9KzwCMz5bPsM+iz9zP9s/YzwLfACTfHt+4z1LfbN9+35DfMt8ArN8m38jf+t/s3+7fuN8q7wBE71bvAO9y75zvru+I70LvoOTvxu/Y7wL5dgNLZQRMtt1znU3NA6JOnXOg1U/1BFBlY7xMlDJRagUDphyUOQSUrVKdc6sgU60Dk+SFVN0DfG1U3XPtVI2TX1W1o63utPReVo2UVt0DPG1XpaOoV1UDFVi1o21+7GTiWHUDKVmVBFlZpfTsZLJYVWNzFARVMxQE85x00FSEwpR/CEYPoHP2osFUD3YPiH9CfwCUD74P0H/aDxSP7g8AHzKPVCQXXoKvZASBVIRCFBSr/VYF87rEZGV0hCe1VpXz6IyErFU9o3G2tGQ2VS1j/lQFdFS2tQOAVJWTR1TVoxG2rITaU9WjoVNFZFO2pWM0U2Vj/FKlo7i2dGSBUi3zSVJVgxK29ITcUaVjpFEtY27VUXWEUZ1j81SUulBanWODXPRMUN30UC1j275PnWNTTy2j5U5mLWNeTn2EPGSMTT2j2yFNBXO1TJVjUEw2HRPrS5WTh0t1lGSkK6VKLaNFxCTl3JdWYmuDSaVjtNyUGUoVlAVKhYMqPKd+vdatLq84PwBCr1w/fq+AP6qvnK++r9irAMav+K/yr/Q/Hk8wT0K/RE8AZk94T4pPnE+uT3C/Yk/kTwAG//hPCl8cX/7vQF9SXzRfAF5fgF+aX4xftl/IX+Jf7F8ADm8IbypvNG9Wb1Bv2l98bwCOb2hvSm/Eb9Zv6G8CfxR/AO5voG86f1x/Vn9wf5p/pH+APn/Af9p/5H/mf/hzthNLQtWT3jT3fpVG9UbzT/VzVWpcJN5MlFJs9MYslLM8Uk0U/BQhU+VDl1bUhCVUtTOYnPQMpBTbflW1A/BVJQNjVraN89NWtQNAV5XzyNZkBDFY9XOa7IT6WJYdEytZ1ZMeBAcuMrWtWG3zZljlIyT09OkFV4UjzDQPhg9gC2YPeJ8Aip/MD56fwJ/SnxQfDh3un0AoHzofJK9OFZYTtJQwNJQr7FbV9Fa9E2d8F+ZC2+dV9XOqVY3zY1Us/SSUFPFUlfO4tB/GHdouMpXsFFxTxaMnU6IlI+70HwYtxvNRrROVLVG1k2BRlfMoNC9GLWLGogdk9FuAlvI4Tz2D2cp0Jw5C8U21M4hNWg2jHZS0nUzlhEzF9IDUN16zvC/OJa4j3CcuMsUBSW209C8GP9BLJj9IP0rPAGQ/Zj+IP5I/pM+ez8jP2skA/j/QOxZPGN8q3zzfzk9Y3wDqT2zflt+o37rfzN/e3/DfAALvDI/2fzjvKu9c7x7vWO8AGo+E76bvkO/K79zv7u+47wAS//zvFv8o/2L/fP82/3j/AJr/tP+m/3D/6v8ED/7/EA8AOg9UD4b/QA96D5QPTg+ID8C6D8wPrg9YD+IPtCSLS7aFIwxMxaPnTG0kTUrtpE8Now1Mt77C+Ewka2xRBUPhLCRXUt2E2gy0WfSkzlMVs0JUWuUkVB2TJlXFo5e8FNsHVtUjeVaVIwVXtI3UVKTfPKRLWBWzspVYrYRZ7aRZ/RaeE1jWBUORWFXDURwkEVgCDaPd3IeOn2CfcpE+lWafAFgrRi+Yn6qfrC/WLwivGq+Q9C8ePzA/Qq9X7YRcpGFVV9XDHlw02nSkmHykbVeEpBdWBRPKVRUza41VJZNUlKQaVX0UVqyErFSN1FR9hFSdg+v1U4WDv5yEhVNArXEWMVBTrTRTTbPjbVI9M6tSJZN0UmWktvyk+FHtM8BRBROKaVFthq6CHCS05VDVw9GuRLRjgOaDUN2D+E+qjbRPPURPTUROzbROVt2D2E2lNE09g+pMFGuFTD1ETJ2DtUuFg61PjNTzSoWDj/y0EbVKtaRJFbOCSe0zkM1JVcPhSYUU3ETYSgDVhNzHFh22zTbPSF9az2xfAH7PkF/Cz7Rfpl8I297P8MsA9l0WbyhvOm+M337fYN9abwCEb6ZvuG/Kb9xv7m8AfwIfACR/Hn/oD0J/VH8mf5B/On8ArH++f3AP6n/Mf/5/mH+ifwBEj1aPaI8Kj3yPho+Yj8p/AKyPvo/Qj+qP3I/+jzCfQp8AZJ9Wn3Cfgp8Un5afiJ/Kn6Dsn86fCK8aqf4SnBykOrZMFCVN5bNjTrUTZlp0RCxcRKFQjTRRbURNUc1D/1ENRp5iA+Q0q3VTzVPo9KRezKTRtVTtM0CkNLRVTaRWav20Vs0jIMwkkFcFw836bCRiWHW0/BQcWdbNEylZbRRY5bPDWFqtE4QktERYlaRYtRML1le1E8bML04vaC+SLwCMv8Yv6C+6L8S/7i8QP0I/IBzPLs9IP1oxBiK35Kc2Q2rkFA8ExM2ENIdWtROtRtQU9VXdRFV1E3wVVaUUVc0TCbQ0u6CeQtOaVPWkzDQcrBTkU7YFw61TBSN3Uw1UU2plQwikFNIERJtShRbWzkIfUkUUUWWzsFGazRRRVaNDUT0URETVtVDNRFCdQ1pQ9RMi1lRE2k+dQ2pcFP1ObM1EhEQlTgXDnU1lE2szTc1Dz0QUZ0xdU7EBrERDoC6CN0vFo9TVSq2TWtTU+uREoknMzRTs1JlJ1TT8RHdKBi2D90qlNJxvnmUuX3hbAF5feF9y75xfnl+4X8pfzO8A5lXmXebtBv/o60ZvOP9SbwAk71b/gP9q/4z/tv/I/9r/AOz//p8ADxIPJA8+DygPag8AVA9eD4APmg+MD8YP2A+6DwD8Dw4f4A8aH0QfNh9gH1ofAIwfnh/Yn3of3B+uH7gf2h8AJC/OHzgvSi9cL34vYC8CLwCkL7Yv0C/CL/QvBj9oL+ohtFbD1OSupESlTV2jpjZcpKZPPcNLUCVEZNTVMnykqCxEOhzUr1K2XUMhUwUjl1O1xFTWzeN+VFXj8bw0YVW2zePuVWWzYFZV49Ha3KRABMStV2VDGFja5URYBSPnWM3jLlnWdTMgWc1D7wREt1g2ZUN4WE3jNVj91HS0AdJ0t8a/YL+CsX6/iE+qvwCcT+a/0E/iTwTPBl8YXypfUDxfVsVWxVbisXxEgXS0W0JXraP+VuUjuoTEW2dWBSMnVp3D6KTEa6xVVeNxnMQ4VX1UtVSdo8W0pIFUXcNHWrSkEcTE2lNtpFO909tsU8WjNFPVw/xSasXjuJw0gQzUS1LFo2sUUr3T3IykpFGto6tuUcXUUaXz82zUui1QTeOFUK2jTnSlZNSrwk8V1E+lpE6tpE6a/dRN1cOMTU2mVsNMShXkTB1ES1XUxGQPTDVtSs3jTkqdM/FJraNNnuTUgkmVNPzUFdxkLNtgXqImS33TXaT/Lu8AQO9S6XbvgO+a75R/tu+ofwDKf/TvpvUW/yD/Sv8sjyZ/AKj/Uo90j26PmI+qj7yPzo8A4I8qP+yP7o8InyqfPJ/+jwBYn0qffJ+On6Cfup/Mn9afAOif+p8kr/6fGK9Kr2yvVq8AeK+Kr6Svlq/Ar9Kv5K/+rwAQvzKvRL82r0C/ar+Mv4a/ALC/Mr+8v76/YL8Cz+y/Jq22PtKDS41j3kvFw6pStNShXDfm008tw0pkZNW+dDRQNGTENNQ5UlrlxFJtQyBTjYOT/MVNVL3TfFStNKRUfMw/oo6C0+Q/9jWW01jNY/9tWD1TK1m90xxZPVOb61htQ7BY7eQ01DEtWI1T51elU8y8T5ZPAHBLTkVm35jfuk+s3+5P4N8A8t9EXwbvKO8671RXPu2WM1JMRIJ0V6ZS7IRUqoxXQr5yKJxfrl2+NeZSusxXUpbCSdxXLmNTRcOj9FcWjlInU21D8Axv3uMkbyw2ZZ4yYVHlUypMZ67isbxcb25tvsI8T9VzziyMZ5bC+U11M5CkZx7jLUwtQ1hMLcPaLMcu8zYMhLFKjYNTSpVk9GRroklFxElVc8VJ/VQADH8efyirPn9wf1p/dA+WfwCgf7p/vA/OD+B/ConuDxiPAEKJFh9AHzIPVB92H2gfgh8ArB++H9Af4h/0HybP+B8SzwA0L0YvGC8qL2Qvhi94L6ovAJwvti/IL+IvDD/OL/AvMj8ATD9mP3g/Uj+MP6Y/uD9CPwDUP+4/4D8KTxRPJk9YT2pPADxPdk+AT4o/pE+mT8hP6k9gDF8GXyBfQkE+4otLreNbDEzlU+pMhWRN1cTRTs1kZPe2AviExHBRtvXj41G1A1hSPUPKrVLdAz5TpfPQ/FRENVQdA7bkVCpVBdTUVJsNVh3jfVaF5pbid7VXlRPjbORPWG0jt61YlRMTWT3UWZXjF61ZhdPiWL3zmETUV21YZQMVWG0D4VelVADM377feG+Kb5xvZm+437JvAORvHu32b0DvKn9M7zZ/YHumPkKaV20E1GQgVGTaqozkmpTkV5zkGIzk2q1VBWOPVR0DVqzkHLVVvVPkvMSsVJUUVLat4zxUvVMEVAVjv1q0xIi0VFBTPUMarMTb41Jdc6tSHQN2UraV8z5SzeP6UYXUUVo9Q4qMxFRRHdRR7fOz5VAVBHT0d1D14zOtUL3z+E+1A4iE9By1T930TpXjR07t5E22vVN0TeXj8Uyt44zGXMQhTBV0JAe+wvxKzDVk5IQ4SgUGluKHSWql9ElNZEndA05KBWMLz0ptIzd8B4YfmBNGDwBgD3IPfJ+WD6APsg/En9afAAgb5p8QGzYfKK86r0yvbi8AcK+Cr1yvpq+4r8qv3K/urwBIT0JPFL8evzBfSr9cv3a/AEC/kr9kv6a/oL/iv8S//r8AIM8SzzTPzr9Az3rPZM+GzwCYz4LPrM/Wz+jPCt8c3/bPACjfMt9c327fUN9a34Tfft8AwN/S3+Tfrt8I7+rfJOfWYk2A3IScSy2EZFQorPWtTs3jak/VYzB0hKNWhFQYUb2EUW2TASSHVGZTFPR4/OTstFRg3HTb01QFA0VVvfO4VWxl5KR0mFadoyNXheNbk1eV8/5XvZRYlfPbzlil8yBZ3ZMuWbaF8wxZ7fPFWE1ziWoMZEdEZAUMZNdXHQMBxtRvbm+A/5L/pP/Ob/BvANr/7P8GfQYPYH8yD0QPVg+0YAM+YrfE9JBXPYNSWgRkDxwEzVY99Fbtg21InAQJVlWDvFVN5FVVRfRV3ZMOzHTU1HRtnMRUZlQdAy1UZVRNU22TsVO15haiQbzkbQy8VNRS7VOcUjWz02dSHfQchOuUVLNRzOVUXIRFUXVUnFTYUNb1k6FQXQNbbIQnUFotg96UhHFPTfRPnaNbk07tUyxOxfRNVYOrPE1V9Ewdk29kVAitTH1TpUuF40NslOHVSuVUSv2DBxyUr0m2heODSS2Dnkkd4/q1SfWUSp2j80q9k0gAFKc2vU6fYJ9yn3wvjp+gLwDCn0wv/p8QrxqvDD8GPyA/ABI/VD+erW4/oK+aP4w/vj8A0D/iP/Q/Bk8Y7xJPJE8+TwAw70pPbE+GT3hPWk/ET5bfALBPuk8MXx5fCF/yT0RfXl8AUF96X6Rfll+oXypf3F/uXwAAbxJvNG8ebzBvUm90b2ZvALhfgm+0b8ZvoG/ib/Rvlm80GH8qf0s987lLrYTUFW1NJYOmTj2Dok9dA1tLUAWTwFDtczRkFK2oTBQdUv0UUvWTIU1T/UOXU60E3AR89HTL71RtJFXN5MwEXla2bSPRVsXzQFf1Y6q2dAQXWD2Dglitg+TGPPQpWR32toNE9LdYqu2DeEz0NUSE+IQE0gKEBML0/6b/yPNmhX6PqI8Asv/Ej8b/8I/6/wSfHg84n0BKmV5zTJ9ela5z5ISA5IS0A4AG81b1Y7pWDYN32VZ9FKQE6FUlE6xVWm0jcdzkOFUF9FQ19G1UXeOOVD3zSVT1I5sRVHXj2lOF5LzkbLYcFDRTJRP8Ug2Dx9a0dIFS7ZRSfXMSUrYt89xRZXOkUV3jbm1R/UM3UcXjAFGdlFVQZSOFhBROfBQXhBStvpwUU0/1BE7NdE6mNfP1TZXkbOVNXXRM2mVzVMQU70tFk4tLWnXjKtwkrkp140r8FFvvST3zmUkVhEn9Fgo28hX8FI/0pOugbiW2NQD2bU4vaCtuvYYvkC+qL7S/AL4v0C/Sv/wv7rU2PRbNNs8ASM9az6w//k+Qz3rPtM/GzwDYz+rP/M8O3wB/+m9Mfy7fAEjfat+E327fsN+i39Tfxt8A8N/q3wTv/t8w7yLvXO9m7wB474rvnO++77Dvyu/c7/7vAODvKv88/1bvGP9K/3T/Vv8AgP+a/4z/zv/A/wIP7P8WDwggDwoJBiNLhRTspWx/fnWyRgJKjHcuglBR5QPGQmykOqx/vn/Qc/aiCryULXzsdO5V5YNg9H8uktutV0WDGFi1o5xYFi2T/Vjtsy4sh9ZzPIeydnJ2TIdGkutXtaPMAGSPdo+IH5KPrB++H+iP4h8A9B8OnzCfGi88L1adXp9wn0yCn2QU7FaddKSUZ6yfWL6f0JN+svFURYO49JRLgVQNg0f0nz4yoQyntg6CJ1OVk+5S5bO4lCynhnNSHYMURK/2A1Fq5aRR3SRQtaO8UK3DpYN0NEyEr86TT/WjyiVOlZNerK9+siHEr+ZzlKzHtgIP5KSq9Kf2ouqsBL+OssVJlXRKvQOxACy/bs+ww+61jr1uv3i/kr8AnL++v9i/yk/sTxbPKMsGxQAOXQ5dNl1WX2jPqs9sXwYPALBfgl/UX+ZfEA9KDwRvPg8AIG9Cb0xvVm9Qb4pvpG92bwCob2Jv3G/Gbwh/4m8kf/ZvAEB/Yn+Ef25/gH+6f6x/3n8A0H/yfwSPFo8wf1p/TI9WjwBoj5KPhI+Gj7iPyo/Uj86PgAifAp8knzaf6IPepbaiDFlMBUR0BOVN7QROfZQRT92Te6DmgvqMpFugBqLb41HdQ1hS5YPKUtb1Qz5TzVOzFKREVFp9A7b8lCpVJROd7JSbDVZFI3tWnSbmglrVV41D4TQkTVQUtVi2jUMRWdUTMFmtIxetWYUD4litI6dMpFciVBQVLKQboNYiyNQffh8ImB9yEb4CwZSvzh+Ir3qvAPSvDi84Lyq/PL9uL2gvWr+1V+VjpxSkYVf1Qx5VV+WD2qQkmKwkV7QkbRekJNhVbbObVYUDq1JV3UMY9ATg9CSnpVTNJFStBPS0Afy0ylVTlZRTtQNPxAQXDDQr4VJNpFKFA3K8lLMAZs5SA1KVNLSUiFGdBlrmghpUNORQDRRQnUNtdXzEPVBVM/RPnUO1hZw0GKQ0qk6NQ0G1TlUz1Lw0bE1dAwO2xDSBTE0zHEyVk7Vq7DRPzFTz/DSKSm2zSytKtQPPFEe+M0lNNBVJ9UNODNVKrQSkR+ZtABZV3kVmT4BPkk+c365PwE8A2k/k3/bdRl1GXQZfKO9qXwBc745f0F+S74Tvpu+Y79rvAOzv/u8Q/yL/NP/mj0j/Yv8AbP9+/2j/qv+8/z6fmP/i/wD8/wYPIA8yDzwPTg9gD3oPAJQPng+wD3IPvA/eD/APAh8AxA8OHyAfKh9kHz4feB+CHwCcH8YfwB+yH/Qf5h8QLyovWDwvFiVOMpxLpZM+fJSrJU19JE4dNE9NMywtUJWTpVDdtFG9NGw0qwFS3ZN2LDToPDRbthQ07FNlw2BU3TRUVqXTRVWdM7jctCist9oOQgmspJFXpZP+V7bdk2ZYxcPMWKWTHrVZBdRZ/TMKWZWT1VVYNfOHVDRHJKQFVDQF1yQ0xuSvvq+YO66lrq8AwD/qr9Q/9j8ITxK/dL8+T6BQT3q/ZE9+Re4ykKSkUtVXHcMPLETNDDSJVmqlw0i0tAcMpMpVpZOrflXVlFUl0wzcRNS1VG0kVNWTZFQtQy1tVJWT9VON07FT3dNVeCzEQdQkDNSU1FTEW55SNfNnUjWkUnVD2+lRLcOxUS1DfVFWlZNFUaVEUW00UC3D1aGkJGiExCWklN5Paj3kTwXET8Xjk079JG1OJdO8TdWTVE3lJBVMfUNrfJQF3MRzID7Vtm6i2Ep1Q3lKlZMV1UpNpEnVREl1Q5lJEJ2UJGQLYCbS/AzU88D21QC+7dbddt+Ab4rfpG++38hvAOLf7G/+bxB/Su8c717vOOsATn94f8rvnH9275B/0n/kfwD2fwiPGo9ULyaPUI86j3SPAF6PSC+Sj6SPZo/Qj8KP9I8ABp8YnyqfNJ8un2ifYp98nwCGn5ifsp/Mn9af8J/CnwyvACavOK9Cr2SvVq9gr4KvnK8Atq/Ir9qv7K8GvwC/Ir8sv8wOre4ygEt1ROzEb0xsnWTMxGNOFdOiT31Dq0tQZcPAlMQ0XMSolmRUHVIVNFJlNCTEl7VTDTRUFXN+VB3D77bkJGNVpWPVVb0jRrVW5cRWFXM+Vw2jqq1XpWMVWOW0WBXT4llYjSRMNCVZLUP9VDRrt1ilw3hkNDVYDVQWnETSV+1DxOw/nj+wOwC2P8DP0j+Mzw5PCN8a3yRPgC5PUN9i33RPdkUWU5xEgtKcREIcNcxEusREd1Y0ZcQMxPX8JKhVfbQExGs2VS1kVI2zw1Rl022L7CRVVA2jGlS9I6vWU/XDoBxUaBRUMVVTLWRS9dRSxVOMRFRbV1KlsxBS/VRRlbTGrCRsUa22HjOcJMVQtp1jkVAtM0xQjbMT1VC11E9FZE+lY+VO2l3ETmXTC06dY6FNsr20TQ3E3FRLTBVj581LFWOHS720XLS6SlYNo1pKteRJbVOVHGeiRjKqHPQTYEZij0RkDwFLzVTEf15vcG+ab5T/pv8AuG/ab2z/Fn8ACz51Hn84fwBCf2T/fn9wD8p/hA+mD5gPALIPxA/uDwAfEh9Uvx4fKB8AUr9cH1YfiB9qH5wfph/AHwCaH9Qf/h8gLxIv5B8WL0gvAGIvdC8mL7Avki+8L84v4C8A+i/sL7YvCD9CP1Q/Jj84PwB6P5Q/Xj+gP+I/vD/2PwhPgBpPLE8+T0hLbrWeUxwErrbkVOVN7fPoTrXkT9iNVp5TpLRQUV3DyFFq9VRS1TPKTFRAU+UDa7NTRcRU7fOYVC1UbVVt43xV9cPwVWVUNVZt4+y01FpXvUSsxJsxWG3jnFhNxv7yLrZExBVZNcunWAXDZm1YfcMkWH3T6Vdt4wHMrMfmz5jPss+8X9bPIN8A8l8EbxZvQN9q30xvXm9wb6p631flM6eU1HHcVDCwfFQbULazvNRnVuUzF5q8ZNgMVJ1V9bYu8iptVY3z8VRdw7hUrVNtgQzkOlR9wwRUfVRtU63zlVMl815TPcS2HOTwUu3zuFJ9w3S1Um3jPEzkB1JF889tUfXjl1HdU2BR7WStUeUD81CFRFDlNFDWRfM/UN20UAXDpk82XcM4Ty3zyk4tdLzkq9hNPQRNxeRNJfOeFUzFREzlA9PkB8bj5ASrk0qttEr1dElt44yZSfXkLPTKSRWGPgKxAgz0Osz31g9o+679hv2O/wCoj8L/zI/u/+j/Cg8UnyYPAEAPOplOn3gPgg9kj+Y/mJ8Aup/Un+af+J8Kr1RPRk/QPwAar0yvdq9grzKvlK+Or6ivAMqv3K/+r/iv6q88vza/KL8ACr98v16/cL9Cv6S/tr/wvwCSvwzP/r8gzzrPXM/ev1DPAGrPlM9+z6jPcs/Uz77PiK9A8s8M3zbfSN9S2f7TS23jWwxM/YMoTa2DJcTkqytP3VMQhOSFpOT6WJTkc+Ce4uNR5dN2RHTb6FJ1Y1tTVePQU2pNc0QUdLQU5CZVpXNrmVWN1FZ1Y5tWNWOtDXxke1flQ+WkZFGlWEV0WE1WrmNZJfMOrVn149dYzXOYXFRXLVitgxVYnYPhJFcmbwCQX9JfpO+m7+Bf8u8E/zZvAHhjHv8w/3pvZP+ObW7/kGNWDtKaV51zX+TkIKT0W9pWpXOJVs1zSMT0bQkcVMpVnXOPVa1zW1ZVDdMaVa1T4fREbZz81GZUTfMtVC2DW/dTnXO/U81ziOTUM1BT9fTs1NRS5XRcdLVn1EQw1NT4UVVTwrbERIpRTXNUUVXkUWrVZFCtU6G01GpQxdOrM1DNc/ikRIik1CCtTxXTl06N1E6dg8HVTc1zWNR08YzUiExWnYMhTE30S8XTQ5yEa+FKDVRKLXMeStUEbCyHtkKQSfVD3EkV1BYchPNKhfNLBJeun3CPALKPnI+mH8CPyh/8j+4fAC8AEi88nzYvQJ+CmVYveC/SnwBsH5YvqC/CL9Qv9i8IPxo/ACw/Pj8I31I/XD9WP4g/Wt8AnD+uP3g/yj8ET9Y/EE/yPwA0Tx5PWE9qT4RPdk+gT7pPAMxP3k/oT0pPJF8WXzBfSl8AbF9WXzhfYl+UX7ZfyF/aXwD0XwZvGG/iXyxvNm9ob1Jhsp7zS010jNRoTb3UTmodJE8dIy6kBKNQ5RPbGFHNc6hRTfMdUrZFg5FSrXMGU+UTeGo8BOosdVRFg9FUnRTVVfV0Ve3UVkXjtVa25SMjV8XTk1fFc/61V+UUWEUz51ilcympWU12nnL/bOTHTHSJ2jzkSER0B1htA9JXQo1jxBT/ru+we04iwbR/ANZ/6H/S75R/Ho8Y/4r/PI+gZo+Q/6Lxfv1u4rcMhJBVV20DUqz0D6T0usT0u3lWRTM3VkBfgT3b+lUFA7xVDYOAVbZFM0dVHSMOVWV0VGodE44MBFYMlB5U1dSlU50TseRn5iJD9GT+aVJldFwEkGQEWFLl09Ug3NTrxNSzzGR9UdrVhFHl0wBRffPJULblI5NQXYNdUEUzJ81QHRPeT00ktAToTmrthE7lIxPMBKhNDYNbQE1FM9dM5SRMhdZqnpNL3YMqfNTLSr3U1lQUC0r11EnF04NJSk0ESUXkSuX0TKQPjGQBVEwnRj1OJeYVjh+gG54fAMAfyq/kHx4t5q8oKw61Zi0AJi1eL0i/ar98v4Yv4C9KPwCsv9a/6L/6vwzPHs8wz2JvAExvJm9wz0rPjM9mz7DPus8A1M/mz/jPks8s3/7PIN8a3wBs31bfYN9S36Tftt/I39rfAOTf/t8Q7yLvNO9G71jv6t8AfO+W76jvYu+M79bv6O/670AU/x7/QP9S/2z/7oNLtZRaDKSq9AShTZX0ToVzbaK0BEhQnWO8UDUEtVENA8aUlDlSXYOt1tRkIVOtE5UsBAhU1t2DelRFowX0hHdVtsVj6FV1g1tWXYPNttyEOlfNw6dX1ZRYysVjmHR0+Ex33oIaWaxtlIR0slh1k3N0BDNWbHTpV51jzLSEwvR/AMZ1lgW2D5gLxn/oD/oPNI8ADh8gHzqPTB9mH3gfih+Uh6pOoq+0hIK0hEJcFO2tVv3jqlZlc2fUhCdZVhUGnmKsVa2jcRQErTj0FPFUxWO4/GSB1VSVg0n8ZBH89NpT2rVkU+WDbFNlcydTqj0T8FyUuNRkgWyUS21SjWMUUuWD3FGNY1ukUdVjYVENpFHNs6nzvPe2ooW0lE6slBdlUJUET/0UrGTOTnWTa2NOlYP5nGSMTbWjayVNXRRMxWNYTO2U2AT3biNctLFKDbNOSmLVY/E8pzaltqLFSY1jbTQkNK5KraMhS6WUAMy/zrX+rY6vsKOur8Cvyj8ABL8GvwBPEk9ctx6/WLtevwBgT3JPhE/Oz8i/ok/MT65PANhPAl8UXyZfOF9a/1RfXl8AeF+KX5Rfrl/AX2r/3F/uXwAAbxJvJG+eX0BvUm9sb3ZvAGhvom+Ub27/wG/ab/xvFn8AAH8yf8xvRn9Af3p/nH9+fwCQf8J/3H/mf7B/Go9cfx6PgACPWo9kjz4zjP+e9RaSpkqs/Gi89NzE9y+CxNT/aj4SIDyUk+z0JVSNY1uXVE2TB1UthFV1I2vsVaWUVq0Tz1Z1I7M8V830rAQxWC2DmrZMlPpYHUMuWT2jHrVZxRRYtTO1WF2jZAJsBCKED64FLh+oC94N3g8A4J8KH/SfNh+om04fYB9ar0Bsr36vmB+qEaYVrjKxPASBc0SVxB/WHxgD1qP0FGG2FAQoVa0T71Q9k7ZVVB1DfgyURxy0Dgwkadj0hx4DUwUDJVMdQ7PuUnWU7ISAUiW0UlrF8xDc9M1R7fRRHUOrXlEFtFEFJFBVJFBa7UODvPRMUA2UUCWjq6BPTTRPPZROLYNapU4FA/XkJ14zTTU0TJYFAzVM7UPTVEeuEg9anIVKLSNKSg20SeUkLDw3rjLBSY2jK1Q3zvIBJqw3jm94w4Y/oD+yP7zPAL4/4M/6P/TPFt8o30JJRk8AWE9q33zfjk/oT3rPrN/G3wC43/rfDO8e7zDvQu90j07vAGjveu+U757vWO/S76zv3u8AuO/y7yT/Nv/471L/HP8e/wDY72r/rP++/5D/2v/0/27/AAgPOg/k/z4PcA9KD4QPlg8AqA+6D9QP3g/IDxIfBB8mH2AYH0IfZB/mDY6ii0uVk9sMTN2j50zNw+VNSkUkT02jDay3DtL4tLTbbFElo+BRhfNXUrYtI8pSHSNZUzUzzq1TvSNCVL0jshS0JrVV3YOZHCQJVt2DeaVWTbMFvKcewt+UpEvMdJc2Mg5ZXZZOshVZWg3EWD2TllhNs1V0lBMVWEUm/iLInJ/un8ArAoaSwtSf5i8YrwI/NK82rwCQr0qvZD92P4g/mj+sN+6y1Zy8pGMcNCBcNN1Wqg3TmNykV+SkF9w0yLYklI1VDSNSVQ3TGNVV3RRUJcRUrcNxVLYN0zhUjYPzUzWTvLZMtIVTHcNPU+00U9oVw+H0FKlSDSNyUtplJFKF8/dRZZO+UVYN04hRBURR5QMa1ITD5FDlhKS0w4AeMjBQtn2T9E/Nw4VPBbMYtU8lxE6tw0FONbRNZn2TVE1VtKwUhUxdM8sdTKWkS/VE7AT3Shr1hErdgxlKXTRExz7F1jaS3Ek10040xM9KAoXzNzTX1t/o0zbVzs2mzwDIz9LP3F/uzwDfAm9c1yZtAE7fMG9a2T5vYN+Sb+Tf3t8AiP+6b9xv/m/gb/JvNH/uDwBwH+oPbH9uf5B/eh+0f55/AMh/wn/0fwaPGI8qjzyP7n8AaI9Sj5SPjo9gj7KP1I/mjwDAjwqfLJ/+j/iPOp9sn06fAFifMp+kn8afqJ+6n/Sfnp9AAK8SrzyvPq8gr2KvS1VTtZxspDqsFCVNRcNjrU59I2ZPZSRQRcOjaqS0GIREjpy0AVJ9I6127KQGUxVjeDxE7Lb8FF5UFcPRVM1TRVVVlbO4DEQo5DS3NCTbJVdtI5VXdbMAWLZto2pYtVPRWA0jIrVZvURZHcP/WOUzx61YNVOJWJWTR4y0BxaMtNdX9UPEHD+uL8i/ANq/vL+uv7i/Cs9cPz7PYD8Aas98zxZThM+WxZbFNrMkxFWQ1CRSRCQPXMTNLCRriVbVQ0g0JPVV7ROrulW9M3wEREL8xAppVRW27hKaDCRiVL0zsxxUpURMRK9T5TN3rVMlw0BT1UMIBCTSxVJ9w5t8ROsQRiIfUqylFNwUsFEtJFFFU0PZUZ0U5BTXULVTkVBW7RNaUGW0UG2j2txEa2pP5aRPRSOPTq2kluREoU1tVE1lVKQUZ1asFAVMnaxL7URKJcPbYEpdI/5J5TOnSVZdI35JHSRJ9cRJTWQGLFTzSh1Wdl+Yk4ZlFmUAnl+wX8pf1F/m7xhvEm8c/wAmb2Bvcm9U/4ZviP+qb6T/AK7/mJ/i/8T/7v8YDyoPPA8ATg94r3KvdA+GD2APgq+8DwDOD6gPug/0DxYfCB8yH0wfAFYfaB+SHzwflh94H8of3B8A7h8AL8IfHC+uHzAvWi9sLwB2L4gvoi9ML7YvsC/SL/QvgAY/MD9CPyQ/Zj9QP2I/SzQVVgbyrgRUpU3dRu6im6ZPfcNLUIVExEQ0apxEqpxEOnzUr1JFU20jVESXUzVTCVRVU1t8VAXj71S95FX9RFVVNeRWXbRWVdRX5TRavMQXZLSCWKVEWMWk1VnVMx50tO+MtLdYmu2kWNXjNVj1xMzE0kLMxMIcz75P0Et+8sHUTwD+v7hPKs8sXz5fOM9az3RfqIZfmF+iz1e947HMxIJWzMRCVz3kVjXTvDy0q2VWraRW/QPnLLSobVUF429V9aM2VRUz2/pUtaPDVAXzflRafbNHLGQOVPWj1lTUbaD8pGhTveMxUx1krVLV47VSHVOAhNRHrVJNsxBS/cPa5KShxuQ0alHdNh5DzNS6UCZt84FQzTa2ohO0ZeTU209P1ePlThUzWk62bfPxTRXziE1tUx1tTT2ztUxNs1BMpVNb60t9s4dLpVML1OSrpUodtEr9w+pc5JVYTOe+M2TkEUqtNEr1owEmvOem/wgDDv2277Drzu8A2O/y7/x/Jv8gjzKPdP82/QCe/Xb/mP+ajxw/po8AH+KPAPSP/v8AnyqfPJ9On2Cfcp8AhD+OP4g/kp/Mn76f4J/ynwD8n3Y/IK86r1SvZq9Qr4KvAIyvlq+Qr9Kv7K+ur9ivEr8ANL8evyi/Qr98v46/4K+ivwCsv7a/0L/qvwzPHs/4vwrPYETPvr9gz1rPLHSLS6XUVgzk50zFc+H8ZOjs1DXl5GSFzNT6UA1knNSx46zUe9A20sxSBfM+bVMVk7NTdeNEVF3TW7hUvTMqVW3UVW1Taw1WbVN95FTsVu1k1VcVk+NsVE2URLVYtsVzEVkdUzBZTXMVTVnVU+JYReSM1FeURFsVWAXj31ct48gcXwAOX9DbrkXO3/jfGl8c7y7vAFhfal9U76ZfiO+6Wb5Vtl1UjuVWsqfEVGEU5CBMRKvaVg2DmOxUVfxUF1Ls5Ngs19ZSUgRkGDREa+BUDUOpJERxVA2D2zhU1VMCVG3DylOmTXOFU91kBEQXTGTgNnxkp1LVU3JS7TbecisFUtU0Uf1kURV05DRtGqRk5FB1461QFZSqvPQ93DT01MVPHdMY2U+9NsZyQU4V09RNtuVTbE39MwNN1cRMlhVDHEwNdEvdZBSU861K9TOPSo3jKzwEz7VJXURJ5VOMSRVD3BVJRYNOTAVK7TQEh1a9AIaFDoW+fbYPyH/aDwSPBo8AOI8iHzQfRh9Ig26PgIuGjQCGj6Afsh+MD9Yf6B/6HwyfAAYvMC9CL1QvZi8Yv3IvhC8Ani+Az6ov1C/OL5Av+i8UPwAmPzg/Sj9cP2Y/gD9yP6w/AJ4/4D+qP9Q//j/APxJPJE8ANk9IT3JPhE9WT5BPuk/MTwDeT/A/+k+sTw5fOF9aX0xfsG5fYF8qUR4CnEtVcz61TA0TKBQEJU4lcye1T0WDLsxko1Ad9FFsXQSUZAFSFdN0UsXEbVKN41tTHQPsUxVzW2BUHSPTVBXUVR3Ushz0KOznLvIJV81jk61XVXP+Vw0UWFVzzq1YFXMgWdVUWV1zCrZ81NVYpeOJWA0zR1qc1AWcZNdXdXPGFO8Qxt/Yb8JhlhLB5G++b9BvABJ/PH9G75Dvcn+Ef5bvqO+0uu8sdJDk1FJXpdMP2lx0zUxkiVa1Y0ZWWpXTB+zkyFW1U34U9KtCVU1kVX0T0STUmlpE9GIs9ClUDQPzXPRrr1OV03ds9EBThWRVU0Xz0gxkm4z0ZQTUbS509OdRLXOwUa1zrXnsxENRlXML9MTXbVAtc6BQldNnUEXztSLcxNrs9GpP9VRPsD0EzMTLUB4CvE0V01QZTU0EtMRnTI30HASzUKx+Ba7S2EqlhEp91EpqjdRJFYRJrXOZSVXzS/VJfRRKNQYOEkhUFwAOPV4Vpg2uDd4P2J/yD/yfAA4fIK9aGX4dPq+YH3KvZK8AZq+oryIvFC/Or+CvAr8UvwAmvzi/Sr9cv45fKF9yv4S/AB5fuL+qv9S//r/gv/K/HM8ANs9IzyLPZM+Oz3DPgs+0zwCmz9DP2s/8z+bPGN/CvzTfAFbfaN+C34zfnt+I37Lf1N8A5t8g3wrvHO/23zjvUu9k75Bu75jvguGuc0v9VLxUaNlN7fa2YqZPlXNLUGp1Y8DU9DSs9KpRXXOrHVJdo5EE9CFk9Je1U01kVBVjfFQVk+9VVMWUVSVkVS1kViVkWVZlhFx0rVfl9FhVBFacZOdYRQRZzVRZXaPb8VgVo7hYPZN4WGrNUzec9PjcdNJX/fMBxFR//m/g//L/BA/O/zB/ACIJTn9YD2J5Xn+ID5oPrA/Uvg3GkrHcdILcdEJX1nVjAFd947oEhHdWao2zNwQU5zxkqFUVk1tvVbVjNlXtU/xMhNvDVL0Di1Tlk1VUVqWTDlQ9lFNdo6FshG1qdIQyU33j+lI1FNqMhI6UhEdSdWMQUtaFY9pRtfOi7FRsUWblkzVRXWTMhMdQ9aPbg1DtU0xQ5ZMVULa1U75P9aNTT+WT5dYElHxOtYROFaOITVbFkyFNtXRMDZRMLfS1Sz0US7VjJks1FEpmhWNKSi30XJSeSW30qUnN5HSUEUwkilSUBwVLfQNd9K+en7Cfwi/ULwDunxCvsikuryg/Oj9MN5atAE6voK+KP+yvli+oP7o/5D8A7q/wPxpPLE8+T1BPiu9kTwB274BPmk+MT75P0E/iT/xPAJ7v+E8KXyxftk9YX0JfdF8All+4X6JfrF+mX/Bfil8EbwA2bwhvGm9Mb2ZveG+ib9xfAK5vwG/Sb+xv7m8AfyJ/PH9ARn/Yb1J/fH+GfUYCgHw0axFMbYPqxOToTa0jTe78hOVPFTTkFN7UhG1SrITjURUzWFJtc23KjIQ+UwVDs1P9hK1UFTOYVG2EVX2EVbZ9Aw1WfQN9Vq0T7LVWbXNaZPTIV62DM21YrROcWMWTEVlFA60whPQXWb3z5KT0p61Y1eNmWL3zJHz06yBkh0YPIA/iiX4yweSPBp8AKA/SjyyfTp9oD3oPdJ++D1Con7qfzJdeQqfUBHH0hNUxlJTtXISa/ARXVmoVMxhchNpEhJ1VNfZCnvIoHBQz8M7jNPRxLISbOFS18wJUDYQkhJW9U60TXFNA9vhwwm0lXBThUh0jqVK189tyUq0TPFLlIwVStpWTzVF1o5VRPZNglvTkGlGVhFBd9NwUddVQHRM/xBQH9HSiT9ZlgzhPrSOu3HRFTqpVFE295E0FJE2lFEyWbXM6TF1D14wnJvL8tUplg5hMtDhKJfPcbUmVE5BJbYODSRUjMcFsJFMgxpLLSgUU5CcAXk+oL7ovzL/mL/gvAs9MPwAmzzjPWj9Mz27PYDt2z6DPAApPtM+2z+jP+s8M3x7fMN8AQt9U33Z/cH9635Tfnt+43wCy3+Tfvt/w3xrvBO/W3yjvAErvbO9274jvmu+k78bvuO8A8u/U717v4O8S/0z/Jv9Y/wBq/3z/jv9A/1L/xP/u/9j/AOr/JA8ODzAPWg88D2YPeA+sig9EtJxLvRM+zHQoWU3NBAQkK08dEw/cFLOFUHUU1BSMURUjAQ1SpYN2Us10lKRzoJYSW9BTFbNEVBWztFSkq0JVNRRVJYRWZdOX1gSkB1fVpFfdw+NXtt2jT1i9E85YpRMirVm1sy5Z/RMMjITXtVj9lFgdI1lY3RRYFhXD2FcNE8Y8n9aN9o0E9oX2csIcnxYv0BvOH0gvgFovlJ+On8ifoi+0L4aiuai8L/6T5JRhPCQgjCTNTVaFo4lWfbQENAlchG3KNKSPVQ0TVlVto20cRBTUVLWznlSlhG1UjSMtVAWj91N1tLVTZYOIJBRQU5UUU7YNE9ZS7XOeUmXTZzVS7ZRSfbP6UQUkvKTNiqykRVHlBASE2FBajcOh9ARqUG2EUGWDq/hP/QRPnaRPVRRO1m2jLE49JE1lg1hNVt3D80z9BEwNEybMdLWo5LRF5LTlSu2jgjZURCJK5bPFSf0EZLdWdqL1SY3ESiVEShXDAUhEx77P4MO2td6/6LMmowDMT+6/AF8SzyRfNl9IX1pfAITPjs+QX6Jf3M+2X9jPat8A/F8ObyBvMm9Eb1ZvaG+iDwB0b45voG+yb8xv1m/wbwJ/ABR/Jn/Ib+pvVH82f2h/in8AnH8+f8B/2n/sf/5/sH/SfwA0jyaPOI9Kj3SPVo+Qj6KPAKyPvo9oj/KPFJ8mn+CPCp+ARJ82n2ifep+kn0aVziNLahW0TO1ETQWjZ05NNGVPlRMs1Dc+EjJRDRPbplG1IxtSPSOQUtrlUwN0pHVTRZPqU9p9E15UNO1U3aNfVdoFE9E8NERWdaO1VrblUyNX5TOTV2WzANVYFbOEvBTorBQpWRpNFFkdU/hYdbR8p4ZSa0FY5TPzPCTQVxWzAcRsLx4v6B/qrxS/Ni9oLwBKv1y/ji+IL7ovpL++L9Aj1M4tXhK3NLSQBCRSV9Z9E/5WHRO8XBR3VtYdUzhW7TRVlRO8VbY1s4BVxYNHVf20VFYlo8VUfROOTDRWTMRTHlQVFGQ0sSykeiwULTQ0pP5SXRPHFKceUttYUnUzIFK1s+tRtuUzs1F9E25RxYM3tVF1pFEFM8lQ5VOTtVCNs13sBCVQfRPe1gREV08VFE6VE3xOtuVTE07tQ6VNNbNAbU3Fg9dMxTNvTM2Ta/RLJTRLpTMqS43EtpREaEq1swtKNRRJ1uUzg0nFM698RBVKFCU0jNQPzJRUhFfGjW5VAB5Vzk/gT+rf9E8WX2BbHu8AQO9yUX5dfl1W7a5fmO+q7wC879Zf0O/iXwT//u8o/zr/AEz/Xv/4j3r/hP+On5D/ov8A3P+m/7j/Ag8UDyYPQA86DwBcD24PgA+SD6QP3v/o/8IPAOwP/g8QHyIfNB9GH1gfah8AfB+eH8gPkh/UH+YfiB8CLwAcLxYvuB86L1QvZi9IL3IvJJwvLsNL9cRM5K7UlCPQlAaj5JSm9DRM9MX8lFI2BKTGUQ1DPFJ91Jw0qyFTBURTjaMJZMSYbVSlMwpVDUN8VUXjLe5UNF5WTaRWJdSMtG2tbKQzWA1DnFjFM1v/WEXjLlmlxFmF41vxWNUDt1gdQ3isNKsnWK3EVw1DzPS0wgBsvxa91jX2rxi/Ik/kPza/AFhPcr9sT7a/oE+yT9S/1k3UftMMRIFMRDDMNOxWmo0jqgzEZ1a9NBzE6KpMNKxMpHEkxCxMpPFWRDS6VPVEVI3DR1RUrRFENNpTvaOjNKVTVo3DJ1NNQ/CcxLgkNG2BrMRLUs2TFFIN09vcUSWjlVGF42FRmk3UUR3z81AFxOzEhdb0xE5Q1QMX/JSiT7a1MzhPRePOTjWkTrYlo/VNTTOMTe3ETRrVtEyNIzpMLdSUJ5bVWtYjSkXjTkqlNElNw9ueSY3Dh0n908VJbH3EbGSxSuWTJkvlxAAc/x71vt/Q3+Lf9G8O7xh/ADrvPH9Of1jvcn9cd8bvoH8Asn/Ef97v6H8i/wyPHo8wjwAS/0SPZo+IL3KPfI+ej7CPAMKPpC/Oj/iP6o8MnzafSJ8AMp9knxafiJ96n6yfvp/QnwDin/Sfnp+YnzKvPK82ryifAIKvlK9er3Cvuq/cr06v6K8AAr/0rya/OL9Kv1S/Zr94v0BSv6S/xi/YK1YzHNTlBNRZaPwnpsJQUbUzyBQ/WibTU1WDs1OF0yU8N7YO0gxVvcN+VY1UVRrFVFaV0+9W5cTMN/5iozVYdWSMN/5DWQUzIm1ZndPkWFXTp1idY1tmWJ3TJFg1M+nMNwBOT+A/Kk8M3x7fSE/qz1TfAIZP2Etu39hPqt/ET77f0NtGloKnVzVU/EeW0u0MX2weVa6y2lWV051VVYMjY1XNVERXBmK4VF+vsisEVM00U/1jlXxfjl+soFOG4j5SlYMHHDTPLVG1w5dRPdNgzF/eVVqWg1BVYz9QNTRQ7SYsBmVGMspOdVNjHGevsht0TbXTC039VDxvTm/YYGOOZQZi2EmdM5BJAnVTg4RvXmWeZS51pr2+bwDQa+Zl5m/gbwJ/HA8uf0APAFIPZA9mf4B/kn+sD1aFlgUAtg9Yj+J/7A8GHygfGh9MHwBeH3Afgh+sv6YfmB+Kv7QfAN4f8B/SHxQvLi8ALzovTC8AXi9wL5IvrC8eL8gvmi/kLwC2LwA/Mj9EPyY/WD9KP4w/AG4/oD+yP9Q/xj/wL/I/DE8AHk8wT0JPBE9eT3hPmk+ET5CuTc6/4LM2Aujsv2ZCaqQEx6bCUhTHRvNSZUPKBVJtAz40xy5jRM9WzebyaYFszy5TV4XzM1g15FKUVP2cx2biF6TE4rTPCMbPgMNmwsH0z/Zd5lX2XwAgbzrf7F9m32hvmt98b55vgLBvwm/Ub+bf+N8K4R7C7CVWNQOoHOc2Ahgs7z7vYFDvYuEew2znhuLOU60TAZeE75btLvOs777v0O/i4cCe8+zv/uU+8wz3zvLOTgqNdE519E2VBDT/Rv9Y+yJnQpRs/371ZuKHjP9mwgOxSk2ErP8+Hc7/4P8KDwAEnxYPKJ8yD0yfXp9wn6IJAIYNjp/QD8Kf1J/2D0gfQh8AHK8Wr0CvUq9kr3avGD+KrwCcr7ZPsE+6r/Sv7q/gr8KvADS/Fr9Qv2K/dL+OvyC/qr8AvL/Gv9i/6r/8v/6/GM86zwBcz27PSM9az5TPps+4z8rPANzP5s8Qz/LPNN8O3zDfKt9AbN9O33jfit/E39ZiizyUqwhMRVRNRVROlXRPtpVjDVA1o4NQRZP4muTkbNR04FGtdn6i58VS/eNZjHSDcEaCQlRaRYOydHQkVc10VX2jrSccdJhW/eRXvVN3bVc1o+NXXfNPWH2j27dY7YMRWXWTLlnWTXMKWTWj08RUlli2JfNVWDWjE1hd898BVx1UdG/uXwBvEm8s//bvAED/Yv90/4ZviP+q/7z/5m2o3v3G/ZbSmgR0YVT0IFqEVNp85IlWLYNIJHRtBzR0ylV1U49VzVNbVFWV0xpVNYPhVFRrnFTFVFSd8y1UzeNb9VN1U79TLYOITOSrUlNVBFPNU9S0dJ5mvHRnUqVUpHT4UYWDzcAkVIpRFVaOcg5RqlWEUDWDoRTkaPQEMW1QLYP4T0WTiE9VU9scTzWjk05FkyhOYlX0TU0E9EXsRIhMnfOzHUztZNREQEud891tSp3zfUrtYxlK7YNLwUmNU4OEhybjSX2kLUp9o/dKxfNLfJd+rQCuld6P8IvujxCfGp8sL0afANiLdp9wK66Vdi+wn6qf9J8Azi/gLzqv9C/2Lyg/Oj8cPwBeP3A/kt+UP6Y/uD/C38w/AN4/8D/KPxRPBk8wT0pPPE8AZk/I36JPjE/GT4BPwk/sTwD+TxBfWk9EXy5fQF9qX3xfAF5f0E+qX8Rf3l+4X4pfDG8AJm8AbzpvVG8ub3hvam+cb9Cmb8BrXhUugnhMFGhNWh3kTk1zak+9BFCNE22jFOQYUV0jqFFVFK1SNYORUh0jBZR0d9VTZQPsjHVUNYPRVLL9FFW95EwERFbN47W1VlUzIxz0kVclg/61V20EWF3j5Fjt8ym1Wf3UWd3j/1hl48darHSJnORHWD10WEWDC9JXXePEfP8u/1jzRoIBwgyPNv8AjzqPZI92j4D/gJr5nv+4j8qP3I/W/f7St6iMd5YDDAQRBAS6NAR3tVZFUzd8dPVVteO6zVXlA35VTeRElApV1o0Tw1Td1FRVM1NUKh3jHFzk5IQEr0R3ZhNWnAT6UmWUUmUDjDTkW1dS3eMfUmXj5yTkW7BR7fN5UR0jNeQEa/5QxXRQhRORULXjW1pQlQMiUB0ET20krU8dI+VO7WRO5YMLrU6FE6FNNZRN3ePPtUzlg2vs1AVMZeOH2gQkIWQUwEpdg2BKWpV0SWXjp0lNlEnt85uZSYUjEUpFBLQUCwFLTQS8H84f4BvmHwgvEr8APC82v2ArXi+QL4ovjLeuLwCov7ovzL/evxA/+r/Mrw7PACDPSs9cz27PgM+Sz8xvns8AsM/Sz9zP7s/YzwLfJN++bwAw31LfdN9m33jfot+038bfANDfkt/03w7vgN8i71TvPu8AYO9y7/zfdu+Q74LvxO/m7wCY77LvFP8u/0D/Uv9k/27/AJj/qv+8/87/4G/ybwR3hrJpLhR3f/I01ASqUcWWWDZ/SHuWEmBUTaPvdJRbY1Uds9VVnXNGfH9SjhKTlHfeAoLUdOesfwS+fabih9R3DhMchOtwHoUQlo9Ij2KBvrLBFB82H2CPAFofTB9+H6iPoo/sj8Yf8I8gApH+hdYdBpV2EpAUl5ZzkVYlnzeULpL3RJ92c1Um/WP8VGWeHrJVfJ+OnRJWkjKkn4ayjryfzp3+Y4Dkn/afCK8aoXaTJK9Oog+wPK9uc1Sn1hLrS22US1adcyZLZZRKZZNjhDQLA0pFk6qUp5Y1pqVekgGKtK++tc6v4K/yrwS/Hr8AQL86T1y/Vr94v3pJjk+AuwDuvca/0E/iT/RPJs8AX6rvADxfJl9gX3JfhF+G/2j/ev8AzF/GX+Bf8l8Eb75fIG8ybwBMbw5vQG9qb5xvfm+Qb5pvAMxvzm8Afxp/JH8ef1B/Mn8AZH9ef5B/gn+0f8Z/0H/ifwAMj/5/GI/SXzSPHo9gj3KPYJyPTo+wj5qPdKSAS02Ttd5cRK5cpKVNfQOmNU4NlE/Fg2pQ9YQUNGtSUS2jyCwEOlI9o22xPAQhU0WDl1MdQ1slVFVDmFRNIwpkJGt8VVUEVYWzXlY9o5vRVnUTQFc1lJQEM81YhSOcWMUGdhIwWdoNpFl9s/FYVUO4WLZ9A2ZYjSMkWFUEVwKFs84kFw4fEK96EfYFJh8AQK9KHwSvjh+Ir7IfpK++r6DQr+Kv5B/uFZYjV0Uzcap0pDC0pO0sJKo0JGfWPCQnVjUz6GQkrFWsbQYOMipVRTPxbJS6rVR9Q4FUNSNHfLQRsmyU2lSXViJeUzUzKM1TdaPwUtWUPASBUtbto0tSjSMUzCTPUbY1I5dRfUNhUWW0UbZVU/NQhSO8UB1DhTYklE5Q7fMJUBWWNjKtOBQEzk6FNE7t8/nNTV0DkE1dlFTEpUxGVSM+TB00xIc2MhicRGuxSiU0SoUD9UmFA9uVSbUjg0kdQ8VJFl0DMEr9hEp1NgZFVl0AVlVmTfY/CE8qTyzfPt9YTwBi33TfXk2+TabfyE/K39zfABZf8N9aXyTvNu9I71rvbO8Afu+Q76Lv1I+275CPqo/s7wAO//Dv0u8s/07/SP86/3T/AIb/mP+q/7z/zv/o//r/FA8A/v8IDzoPVA9WD3gPig+kDwA+D9APog/0D+YPCB8aHzwfAE4fYB8yH4Qffh+YH4ofrB/Yzh1uNYYiDExNI+pMtlXT6E3toytPdaMQUVCdwxPAriNQlSNv7LRb4VFV01hS7QPKzLTbW1O1w9BTjSNEVGI1M7hslGuw7qKbVe0DmwpWtaN9Vr00BLR5lVedw+UctFHUl57CFbbMlDFZdbMaWT2z121Y7QOaWB3DWVgdQwsVWEUz4ZyXdqWurU6vACg/Oj8UP3avcD+CP5Q/7q8AuD/KP9w/9q8Iu+413iMctFVhZDQgpDTdNLSaPLRtV0S0F1ZV08hVpTNrjVVlI1SEJBpVPSRWlLSqVB20VD2UVKXDy/NTpTRTJSRcJFBT1lXTGFM9JFIdw6lStsWTclKV0y5S9QP3NVG1w8BEJIhRLZZ+ktscUWUj5FClM61QalXUUMUkUC3D+E8NxNlP/UQ0xK5OHdNFTjYtw9hNLcNYTc2UDCRbiEwdsyFMpTRLpTPbXUt9k/xKLcOYSmalsx5KrcY+sodJ/RPbjEl9k9xJdbNKShbtM8tK9QM3TNf2DebPAPjPCm8cbx7fUN/6WVbfcG8AmtGu3YZt/t2W3cZv2G8K7wDsbw5/EO8af0R/Vn9of3p/AIx/nn+wD6p/tH/eH9Af4n8ADI8ujwiPSo9cj2aPgI86jwAcj56PkI/Sj9yPBp/wjwKfACyfPp8gn0qfdJ9mn5Cfmp8AvJ+mn7ifyp8Urw6vOK9KrwAsr1avaK+Cr6Sv5p+or9qvzLSntlKcS2XGZmIoTWb9E2xOldQ0xC5QpcOtoxRUGFGtVFGFQwGtUsXDdlI1YwW0RHi1U7VT7FwkYFQtc9NVVEVUVW0kVQ20Vp3D27VWLXMjV6XDk1dqtcMAtCRo9CTRWPVD2yJZZTMwWTUj/1hqRUPH5CSJtCRIWM1zLQf0tNdXxcPGZD9WPwBQP0I/FM9Gz5g/gs+Uz6Y/gLjPys/cz+7PAEv2xUZCt1ZsxJBX9URX1bMPrMStzZQki1a9VFYlVFW2/RO8VW3DgFXNc0e1VZXTDmRE1FS9Y55tVE2zZlStsyBUDSSlU4VDsVy3LnJDZLQMNmQk1FIFs55SRSaW07ZUJOtRlUOzUY0kUWalQ0VRNdTsRNhQNWNtlQxUXVDNcydQBbOz3k+lZCxUBU/Nc5dtTv0TLE5lY6hNbcMrQE39tEwtdEz9FlbjmixkRSxk5UoVtMRUC21KZSO0SZVDg0nN1FVJLSRJpWRKLXPzpOQBVIxntq3uXSZvOGMmQwz/ADZvQP9ib2T/dv+I/5r5/m0Apm2mb9j/yv/8/y5/IA8yDwDs7z4PaA96D4wPng/Ar7qvAMQP3g/orwof9A/2DzAfQh8AVB/OD2Afch+cH34fEB/iHwC8H/YfCC8aLywvNi9IL1ovAIQvZi94L6IvtC/GL5Av2i8A7C8mPzg/Sj8MP1Y/aD96P0CMP6Y/ED+yP+w/DtNLfUS2bFShTU2zpk71Q6LZT+20LOS+UPVDMlG2JVOoUQ3TOVINVFLabcMgtNSTUyVTCFS2hVN8VK3D7VTVs19adNTudNReVr20VqXzqz5XzTOqHNQXxLSCRVgFVFjNtpbT1LTv9LRrt1hNtFg18zVY/dMt9SzU0lf188Gkzz7PADBfQl9szx5dbl+gz5pfrM8Ars/AX/rP9F/+zxDTptMs1G2CLNRCVwWz/lZd1M1W3bNnViXkVGTnVVqtRFXVs29VTbM2XNRr/FTt08OE1H5U3bNtR4TUDlSFs9hThVOtoFy0aFM9RFO95FKs5URcRIBSlWRSPUMSzVINQ9pRJUQ8tGxRtPVERLTxNLS4UPXzgVVQFbNMFOQVNEVPVQNtUzzk5U7NM1pO/US2FLSMTR3zIU0N1Ewq1eRM3URLRdRLNdSc9IuuSk3USt1EtOe+Q0myDURJdeScdKpKZXRLAB3kVA+uBab1XvUm/xj/Eo8AVP9W/5j/Aolmj5CL9vWmjwC4iwYP2I/qj/yPRg8QnzKfAESfVp9on3qfjJ+en8g/qp8AvJ/eP8A/Aq/knx6vMK9KrwBUr06vgK96r5yvhq9or7qvAOSvxq/4ryq/1K8uvzi/Ur8ARL9+v5i/ur+kv9a/0L/yvwAEzw7PIM86z0zPVs9oz3rPQIzPTs+gz8qfzM9m00st5NAMTx5PMENe01DVQ1BRFiXTxlHVwzpUT2ZPeEPatkIHZGR6VRXT6lXaHeRW3UPPVnVDPFeqVeRXLXRY1cOaxNT6hVgFYyvUT+ZP+ENOQukFV31jzAxfHl+IUxblFuUALu9I71pfbO+mX6Dvul+074DWXwhv+u8Ubx5vMGt+Q1YKtdRW/UNlVG9mb3hj5tOFVCXTtoxvnm+wa/5CJZVTjURSPYO11G/e0hDI7G+WQ0REKAx31sK6UGIlk4MkfzZ118I0T03UZEx/foKIZHf+QrVMRdQFTCWT08SHjnXOdZ51ltO1SSXzmax0fkklg8ENSd3TMEqVdtZ/KJsmlQB2hS6PGB8qHzyPTh+Aj3qPAIQflh+gi/4Nxo8ok84f8B8AAi/sDyYvIJ8yL1wvNi9ILwCSL6Qv5s/Qz7ov7C++L9gvAMovJD8WPxA/Wj90P24/kD8Aoj+0P0Y/uD/SP/w/Dk8gTwDKPzxPVk9oT3pPjE+eT7BPANJP5E++T/hPSk8kXxZfOF8ASl9UX4ZfMF+aX6xfZl8oX0rCX0uFY4MM15ZzTEUTS6VNzfRORXQ01Gg0dCveUOVjUgwEyFTXjnK1r2TUQGzUs1NFEyVtVH0TmFQV0wpVDeNrfFXN9FWN42BW1VOt6qxkWldVZFcNYzNtWA3jnFjl4/1YdRNZLtzXNvLiWIXTp/TUS2ZYdXMkBO828sLE7wBm75DjHnVO72Dviu8sf6bvAKh/yu/c78Z/8H8S/yT3/n0qblKnLPRxlHQwRPdu86VWhdNnXPfWUtqc1J01VYUjY5TUKlUVBKz027hU5ROBVCXzSVRmRQMEVA3kfGSVUxVji15ThdMnxITT8H4SuLVSnYRSDeM8Um1TB7ZkZM9RVfOVUaVkUUqFhFGFI/M8125TUOXTiz9QJfMJTGQz0A4COI1PdRPOTsWEXAfmE01W/XMLTS3UTFXUTG1TIdeEJ5YF1gVGA0qt9MwE25BJhdOHSUUTxUkUrZbmErGkBCpcF3YvABsIfhVGFcYCYSSnNh9Ar0ofAGSvfh+Ir5qvrK/mFcav6BsA3q/oHwq/hC9+L3BfUr80vwBev4i/mr+sv+ZfuL/6X9y/APa/CM8iz+y/Ps9Qz2LPbM8Abs+Yz4LPvM/Wz6jP4s/0zwAG38jPIt9M3zbfYN+S33zfAFbfmN+i39zftt+w3wLvNO8AJu9A71LvbO9+7xjvYu+k72iu74jv6u9L/XOLS7WDswxMrQQkZCVO/XMrVU+VBFDF84UcBPo8BFtuUf2j4VHN41fchNvoUv1zW1Pt89BT1kUDRFT9Y7as9ChVav1zm3SEDaxkmlZ1lLYUhHlXXQPlV/2DTzVY3YRYdbMTWd1mXgJrBVltA9EEdJRYDWMJU9z11GTdvGeWfVZ/aHMAZn9YD2oPJA9+D7h/sg/kfwDWD+gP2nkOje4PEIuu8zyEK2FXdRMePBTarPfOgrVXXIQHrGTKVf2Dj21VrZNUVcXjGlUNY3fjVEB/oSisVHW0rVTNAy1UZZRT/YO/NVO1k4h89FBTjRR0ZFXjdPSr9IRnbGQwbPRr+FHlY8BcZIpRTWZanhIcBJTlUJ0DoEz0W2pQ/aMxULWT+Dxk04hPHSRUlK40ZEVOxp0TvE2FFCxlJGSFTFbNAx1MFYRLtZNY1OSz90q99KwkGUrNBEmYDWS8lz6C4Ull9KyU1AFKzfS0p87tDq9IqyavSK8ASj90r3avEDuur6A/uq/EPwC+P/CvAr8MTx6/cLt2v1BPAGq/ZE+GT5hPqk+8T85P4E8AIu/0Tw5fCF8aXzxfJl9gXwB6X0xfbl+QX7rvvF/GXwBvAOJf9F++XxBvQm9sb35vYG8Amm8kb4ZvuG+yb9Rv5m/4bwAKfzR/Hn9If3p/ZH9ef6h/wKJ/vH+Gf8B/unmeEpxL1lXzPkyNNE21g2xO1oWDak/1FFDFI6NQto0zGFG1g4xRRRMB1uSEkVJdMwXMhHdTam0j7Hz0YKQU01RlJK1VtZO4VY3zRmQUt21WxfMlV8Ujk1dV82v+V400WFXzzlgVI9siWW0TJ1m9E/9Ytm0Tx1g1E4lY5UNHWVh1hAyU11eN88bEDwDGDXYPWJ+aD3Sfjp+gn7KfAPwPzg/on/qfNBcWHyirtoOmhJSQV80UzPQP3JTN1VYFlFblQzdkFPdVtiXzulWFk4BVDZRVxm0jDFWVhh6DjPRWVLZV8x5U5UPnU9Ujsa1TjTN4U/0zQYSEDGqE9NT0FJBs9FhSjYPbIFI1E+lRxSOzUVolo3skJEVRPfRRNRNbyVB1Q5NQdfRQ5UOtJ1T03k/9NE91hE+yNbROPfRkJKVNbSM81U2VhEy9E28shAhMttUjoUuFk0BLxSPDtUrFI2O0tANKJfOqNUlV837MtJ5JTfTcJAV37CQPnCd2T+hD/jUWPQAuPS4/UD9iP2zPdj+wO47PALDPwsn+td499j3+PwjfGt8AbE/+v1Dfak9k34bfmN+q3wC8387f4N+6f/Tf3n8A7yrvAEzvRu8Q72rvfO+O76Dvsu8AxO/W7+DvUu8E/yb/OP8C/wBs/0b/WP+S/6T/tv8Y/yL/AOz/9v/I/yIPNA8WD0APag8AVA92D4gPmg+8D9YPyA+C/9FLlSbGs5y1TRUjok60PRRMJEhMtL5QFSMytVGto6YstDlS3ZOtamyEIdwUk8QUCFR9o1t6VCWj61S9E1+UpNvsVd2TXVaNs89WbH201ISoV13DFVgNM21+5ITiWCWjK1m1pLVZ3ZPtFJS1WK2jdtYUlDVYHbP1hJTQVwL9w8GEn2adLiUuLWYveC8Acp+UL64v2J/Sn9QvJq8IP7AaPyw/xqOkJIBXXRNCqsyFVvUDunSkZ2ykJ21WpYPoVV2DrFXFo61xpIQ4Vc2EVB2zxW1U/cOBVH2DR1SlI00QlBTaU02EhIRs5KSrNFNdg/z0pLhshIG2BLRJUl0TElKlo9xtUeWjpFElg25RbaStUXXT81Bdg7w0tIOqNERMRLQXXBTCZLRTtkwU6E4lg15OJRP5tjSEjE3FoyFNJRRM2uWjVIy070stM4tLVO22vsKuxLRK7LTv1Le2XhKCSY2zr0kdsxUVSv3DscS0KjzHLt/YywAezSbPSM9SX4TPhs+Yz4pfAKxf9s3+xd7PQNvmX/BfAm8ALG9233DfCg90b4ZvmG+qbwC8b/YPyG/yDwR/Fn/Qbyp/ADR/Ln8gf2p/jH8OH6B/un8A1H/Of/B/Ao8UjyaPOI9KjwBkj1aPaI+aj6SPxo+Ij6qPANyP9o+wjwKfLJ8+nyCfWp8AfJ+Onwifqp/En9afcJ9Sn4astINLTbQsH2YTdLTlZU8Fo2pMtVwUUlH1s5vIUX1DPFLdRHwcs1VTHbMllBSaxDQKhDTbfFWtU+5VHWNhVmyFtGQ0WlcFo8pXrbPbM1j1I51YjbP/WN6lIzBZQHH2ISBZ1h1j8VhtM6cMJGZYrEW07BTrV31DzFQ0wgDcL4YvWL9qv6Qvfr/AL7K/AMS/5i/4L+q/DM8ezzDLJhNVV3Vzp0Q0cVQkMQTEJe1kNKpsN55SKHw3phKbn1VdY2NV9USMNPGyxDS6rD8eYhFULbRT1nVzl1NtRFNtMydTop2z8Ow//jV2cgd8pM9tUW0zl1Gds2BR9URsLE9mUoVQNRNBUCUT0QlcFEsQxhNPrVPOTrLNM2N0R/6ikE0twwtaPBVMBaM6THVz1wynIgeiFBxk80BeQ0oNRORE25VJbTOHSWVTxUky3TRKtUZmEiZLtRQMrwAWXyhfMl8872ZfcO+iWX7vALBfsuke7R5txl/w6xZvOG8AIv9cbw7vQP9a+V7/iP+a/wCs/w6vCK/K/+T/9v8IDyIPACwP7p9ADyoPdA9+D6gPkg8AtA/OD+AP8g/8Dw4fcA8iHwBMH1YfaB+CHzQfNh9wH5ofAOwf5h8AL6ofJC8GLxgvQi8AbC9uL1AvWi+8L64v6C/SLwD8JwA</prop>
			</obj>
			<obj name="Protocol" class="HTCProtocol" version="1">
				<prop name="Created">2016-05-24T10:00:34.673</prop>
				<prop name="LastModified">2016-05-24T10:01:47.932</prop>
				<obj name="Programs" class="HTCRunProgramList" version="5">
					<list name="emlist" count="2">
						<obj name="item" class="HTCRunProgram" version="1">
							<prop name="name">Program</prop>
							<prop name="Cycles">1</prop>
							<prop name="AnalysisMode">None</prop>
							<obj name="Segments" class="TEMRunSegmentList" version="1">
								<list name="emlist" count="1">
									<obj name="item" class="HTCRunSegment" version="2">
										<prop name="Hold">180</prop>
										<prop name="Slope">4.4</prop>
										<prop name="StepDelay">0</prop>
										<prop name="StepSize">0</prop>
										<prop name="Target">95</prop>
										<prop name="Target2">0</prop>
										<prop name="AcquisitionMode">0</prop>
										<prop name="AcqPerDegree">5</prop>
									</obj>
								</list>
							</obj>
						</obj>
						<obj name="item" class="HTCRunProgram" version="1">
							<prop name="name">Program</prop>
							<prop name="Cycles">50</prop>
							<prop name="AnalysisMode">Quantification</prop>
							<obj name="Segments" class="TEMRunSegmentList" version="1">
								<list name="emlist" count="2">
									<obj name="item" class="HTCRunSegment" version="2">
										<prop name="Hold">15</prop>
										<prop name="Slope">4.4</prop>
										<prop name="StepDelay">0</prop>
										<prop name="StepSize">0</prop>
										<prop name="Target">95</prop>
										<prop name="Target2">0</prop>
										<prop name="AcquisitionMode">0</prop>
										<prop name="AcqPerDegree">5</prop>
									</obj>
									<obj name="item" class="HTCRunSegment" version="2">
										<prop name="Hold">60</prop>
										<prop name="Slope">2.2</prop>
										<prop name="StepDelay">0</prop>
										<prop name="StepSize">0</prop>
										<prop name="Target">55</prop>
										<prop name="Target2">0</prop>
										<prop name="AcquisitionMode">1</prop>
										<prop name="AcqPerDegree">5</prop>
									</obj>
								</list>
							</obj>
						</obj>
					</list>
					<list name="AnalysisModes" count="4">
						<item>None</item>
						<item>Quantification</item>
						<item>Melting Curves</item>
						<item>Color Compensation</item>
					</list>
					<prop name="ChannelCount">4</prop>
					<prop name="InstrumentSubclass">HTC_VER_10</prop>
					<obj name="Container" class="HTCBlockType" version="1">
						<prop name="Id">bt96S</prop>
						<prop name="RowCount">8</prop>
						<prop name="ColCount">12</prop>
						<prop name="OvershootDnDelay">10</prop>
						<prop name="OvershootUpDelay">10</prop>
						<prop name="RampRateMaxDn">2.2</prop>
						<prop name="RampRateMaxUp">4.4</prop>
						<prop name="ReactionVolMin">10</prop>
						<prop name="ReactionVolMax">100</prop>
						<prop name="ReactionVolDefault">20</prop>
						<prop name="HorVertCrosstalkCoefficient">0.0003</prop>
						<prop name="DiagCrosstalkCoefficent">0.0001</prop>
					</obj>
					<prop name="MaxPositionsToSeek">96</prop>
					<obj name="DetectionFormats" class="DetectionFormats" version="2">
						<list name="emlist" count="14">
							<obj name="item" class="HTCDetectionFormat" version="1">
								<list name="emlist" count="1">
									<obj name="item" class="HTCChannel" version="2">
										<prop name="name">SYBR Green I / HRM Dye</prop>
										<prop name="Active">1</prop>
										<prop name="EmissionWL">510</prop>
										<prop name="ExcitationWL">465</prop>
										<prop name="IntgrTime">250</prop>
										<prop name="MaxIntgrTime">1000</prop>
										<prop name="MeltFactor">1.2</prop>
										<prop name="QuantFactor">30</prop>
									</obj>
								</list>
								<prop name="name">SYBR Green I / HRM Dye</prop>
								<prop name="Active">1</prop>
								<prop name="DefChannelNdx">0</prop>
								<prop name="DenominatorNdx">-1</prop>
								<prop name="ReadOnly">0</prop>
								<list name="EmissionWLAvail" count="6">
									<item>488</item>
									<item>510</item>
									<item>580</item>
									<item>610</item>
									<item>640</item>
									<item>660</item>
								</list>
								<list name="ExcitationWLAvail" count="5">
									<item>440</item>
									<item>465</item>
									<item>498</item>
									<item>533</item>
									<item>618</item>
								</list>
								<prop name="MeasuringMode">hmmDynamic</prop>
							</obj>
							<obj name="item" class="HTCDetectionFormat" version="1">
								<list name="emlist" count="1">
									<obj name="item" class="HTCChannel" version="2">
										<prop name="name">SimpleProbe</prop>
										<prop name="Active">1</prop>
										<prop name="EmissionWL">510</prop>
										<prop name="ExcitationWL">465</prop>
										<prop name="IntgrTime">250</prop>
										<prop name="MaxIntgrTime">2000</prop>
										<prop name="MeltFactor">1.2</prop>
										<prop name="QuantFactor">2</prop>
									</obj>
								</list>
								<prop name="name">SimpleProbe</prop>
								<prop name="Active">1</prop>
								<prop name="DefChannelNdx">0</prop>
								<prop name="DenominatorNdx">-1</prop>
								<prop name="ReadOnly">0</prop>
								<list name="EmissionWLAvail" count="6">
									<item>488</item>
									<item>510</item>
									<item>580</item>
									<item>610</item>
									<item>640</item>
									<item>660</item>
								</list>
								<list name="ExcitationWLAvail" count="5">
									<item>440</item>
									<item>465</item>
									<item>498</item>
									<item>533</item>
									<item>618</item>
								</list>
								<prop name="MeasuringMode">hmmDynamic</prop>
							</obj>
							<obj name="item" class="HTCDetectionFormat" version="1">
								<list name="emlist" count="1">
									<obj name="item" class="HTCChannel" version="2">
										<prop name="name">FAM</prop>
										<prop name="Active">1</prop>
										<prop name="EmissionWL">510</prop>
										<prop name="ExcitationWL">465</prop>
										<prop name="IntgrTime">250</prop>
										<prop name="MaxIntgrTime">2000</prop>
										<prop name="MeltFactor">1</prop>
										<prop name="QuantFactor">10</prop>
									</obj>
								</list>
								<prop name="name">Mono Color Hydrolysis Probe / UPL Probe</prop>
								<prop name="Active">1</prop>
								<prop name="DefChannelNdx">0</prop>
								<prop name="DenominatorNdx">-1</prop>
								<prop name="ReadOnly">0</prop>
								<list name="EmissionWLAvail" count="6">
									<item>488</item>
									<item>510</item>
									<item>580</item>
									<item>610</item>
									<item>640</item>
									<item>660</item>
								</list>
								<list name="ExcitationWLAvail" count="5">
									<item>440</item>
									<item>465</item>
									<item>498</item>
									<item>533</item>
									<item>618</item>
								</list>
								<prop name="MeasuringMode">hmmDynamic</prop>
							</obj>
							<obj name="item" class="HTCDetectionFormat" version="1">
								<list name="emlist" count="2">
									<obj name="item" class="HTCChannel" version="2">
										<prop name="name">FAM</prop>
										<prop name="Active">1</prop>
										<prop name="EmissionWL">510</prop>
										<prop name="ExcitationWL">465</prop>
										<prop name="IntgrTime">250</prop>
										<prop name="MaxIntgrTime">2000</prop>
										<prop name="MeltFactor">1</prop>
										<prop name="QuantFactor">10</prop>
									</obj>
									<obj name="item" class="HTCChannel" version="2">
										<prop name="name">VIC / HEX / Yellow555</prop>
										<prop name="Active">1</prop>
										<prop name="EmissionWL">580</prop>
										<prop name="ExcitationWL">533</prop>
										<prop name="IntgrTime">250</prop>
										<prop name="MaxIntgrTime">2000</prop>
										<prop name="MeltFactor">1</prop>
										<prop name="QuantFactor">10</prop>
									</obj>
								</list>
								<prop name="name">Dual Color Hydrolysis Probe / UPL Probe</prop>
								<prop name="Active">1</prop>
								<prop name="DefChannelNdx">0</prop>
								<prop name="DenominatorNdx">-1</prop>
								<prop name="ReadOnly">0</prop>
								<list name="EmissionWLAvail" count="6">
									<item>488</item>
									<item>510</item>
									<item>580</item>
									<item>610</item>
									<item>640</item>
									<item>660</item>
								</list>
								<list name="ExcitationWLAvail" count="5">
									<item>440</item>
									<item>465</item>
									<item>498</item>
									<item>533</item>
									<item>618</item>
								</list>
								<prop name="MeasuringMode">hmmDynamic</prop>
							</obj>
							<obj name="item" class="HTCDetectionFormat" version="1">
								<list name="emlist" count="3">
									<obj name="item" class="HTCChannel" version="2">
										<prop name="name">FAM</prop>
										<prop name="Active">1</prop>
										<prop name="EmissionWL">510</prop>
										<prop name="ExcitationWL">465</prop>
										<prop name="IntgrTime">250</prop>
										<prop name="MaxIntgrTime">2000</prop>
										<prop name="MeltFactor">1</prop>
										<prop name="QuantFactor">10</prop>
									</obj>
									<obj name="item" class="HTCChannel" version="2">
										<prop name="name">VIC / HEX / Yellow555</prop>
										<prop name="Active">1</prop>
										<prop name="EmissionWL">580</prop>
										<prop name="ExcitationWL">533</prop>
										<prop name="IntgrTime">250</prop>
										<prop name="MaxIntgrTime">2000</prop>
										<prop name="MeltFactor">1</prop>
										<prop name="QuantFactor">10</prop>
									</obj>
									<obj name="item" class="HTCChannel" version="2">
										<prop name="name">Cy 5 / Cy 5.5</prop>
										<prop name="Active">1</prop>
										<prop name="EmissionWL">660</prop>
										<prop name="ExcitationWL">618</prop>
										<prop name="IntgrTime">250</prop>
										<prop name="MaxIntgrTime">2000</prop>
										<prop name="MeltFactor">1</prop>
										<prop name="QuantFactor">10</prop>
									</obj>
								</list>
								<prop name="name">3 Color Hydrolysis Probe</prop>
								<prop name="Active">1</prop>
								<prop name="DefChannelNdx">0</prop>
								<prop name="DenominatorNdx">-1</prop>
								<prop name="ReadOnly">0</prop>
								<list name="EmissionWLAvail" count="6">
									<item>488</item>
									<item>510</item>
									<item>580</item>
									<item>610</item>
									<item>640</item>
									<item>660</item>
								</list>
								<list name="ExcitationWLAvail" count="5">
									<item>440</item>
									<item>465</item>
									<item>498</item>
									<item>533</item>
									<item>618</item>
								</list>
								<prop name="MeasuringMode">hmmDynamic</prop>
							</obj>
							<obj name="item" class="HTCDetectionFormat" version="1">
								<list name="emlist" count="4">
									<obj name="item" class="HTCChannel" version="2">
										<prop name="name">Cyan 500</prop>
										<prop name="Active">1</prop>
										<prop name="EmissionWL">488</prop>
										<prop name="ExcitationWL">440</prop>
										<prop name="IntgrTime">250</prop>
										<prop name="MaxIntgrTime">2000</prop>
										<prop name="MeltFactor">1</prop>
										<prop name="QuantFactor">10</prop>
									</obj>
									<obj name="item" class="HTCChannel" version="2">
										<prop name="name">FAM</prop>
										<prop name="Active">1</prop>
										<prop name="EmissionWL">580</prop>
										<prop name="ExcitationWL">498</prop>
										<prop name="IntgrTime">250</prop>
										<prop name="MaxIntgrTime">2000</prop>
										<prop name="MeltFactor">1</prop>
										<prop name="QuantFactor">10</prop>
									</obj>
									<obj name="item" class="HTCChannel" version="2">
										<prop name="name">Red 610</prop>
										<prop name="Active">1</prop>
										<prop name="EmissionWL">610</prop>
										<prop name="ExcitationWL">533</prop>
										<prop name="IntgrTime">250</prop>
										<prop name="MaxIntgrTime">2000</prop>
										<prop name="MeltFactor">1</prop>
										<prop name="QuantFactor">10</prop>
									</obj>
									<obj name="item" class="HTCChannel" version="2">
										<prop name="name">Cy 5 / Cy 5.5</prop>
										<prop name="Active">1</prop>
										<prop name="EmissionWL">660</prop>
										<prop name="ExcitationWL">618</prop>
										<prop name="IntgrTime">250</prop>
										<prop name="MaxIntgrTime">2000</prop>
										<prop name="MeltFactor">1</prop>
										<prop name="QuantFactor">10</prop>
									</obj>
								</list>
								<prop name="name">4 Color Hydrolysis Probe</prop>
								<prop name="Active">1</prop>
								<prop name="DefChannelNdx">0</prop>
								<prop name="DenominatorNdx">-1</prop>
								<prop name="ReadOnly">0</prop>
								<list name="EmissionWLAvail" count="6">
									<item>488</item>
									<item>510</item>
									<item>580</item>
									<item>610</item>
									<item>640</item>
									<item>660</item>
								</list>
								<list name="ExcitationWLAvail" count="5">
									<item>440</item>
									<item>465</item>
									<item>498</item>
									<item>533</item>
									<item>618</item>
								</list>
								<prop name="MeasuringMode">hmmDynamic</prop>
							</obj>
							<obj name="item" class="HTCDetectionFormat" version="1">
								<list name="emlist" count="1">
									<obj name="item" class="HTCChannel" version="2">
										<prop name="name">Red 640</prop>
										<prop name="Active">1</prop>
										<prop name="EmissionWL">640</prop>
										<prop name="ExcitationWL">498</prop>
										<prop name="IntgrTime">250</prop>
										<prop name="MaxIntgrTime">2000</prop>
										<prop name="MeltFactor">1.2</prop>
										<prop name="QuantFactor">5</prop>
									</obj>
								</list>
								<prop name="name">Mono Color HybProbe</prop>
								<prop name="Active">1</prop>
								<prop name="DefChannelNdx">0</prop>
								<prop name="DenominatorNdx">-1</prop>
								<prop name="ReadOnly">0</prop>
								<list name="EmissionWLAvail" count="6">
									<item>488</item>
									<item>510</item>
									<item>580</item>
									<item>610</item>
									<item>640</item>
									<item>660</item>
								</list>
								<list name="ExcitationWLAvail" count="5">
									<item>440</item>
									<item>465</item>
									<item>498</item>
									<item>533</item>
									<item>618</item>
								</list>
								<prop name="MeasuringMode">hmmDynamic</prop>
							</obj>
							<obj name="item" class="HTCDetectionFormat" version="1">
								<list name="emlist" count="4">
									<obj name="item" class="HTCChannel" version="2">
										<prop name="name">Fluos</prop>
										<prop name="Active">1</prop>
										<prop name="EmissionWL">510</prop>
										<prop name="ExcitationWL">465</prop>
										<prop name="IntgrTime">250</prop>
										<prop name="MaxIntgrTime">2000</prop>
										<prop name="MeltFactor">2</prop>
										<prop name="QuantFactor">1.5</prop>
									</obj>
									<obj name="item" class="HTCChannel" version="2">
										<prop name="name">Red 610</prop>
										<prop name="Active">1</prop>
										<prop name="EmissionWL">610</prop>
										<prop name="ExcitationWL">498</prop>
										<prop name="IntgrTime">250</prop>
										<prop name="MaxIntgrTime">2000</prop>
										<prop name="MeltFactor">1.2</prop>
										<prop name="QuantFactor">5</prop>
									</obj>
									<obj name="item" class="HTCChannel" version="2">
										<prop name="name">Red 640</prop>
										<prop name="Active">1</prop>
										<prop name="EmissionWL">640</prop>
										<prop name="ExcitationWL">498</prop>
										<prop name="IntgrTime">250</prop>
										<prop name="MaxIntgrTime">2000</prop>
										<prop name="MeltFactor">1.2</prop>
										<prop name="QuantFactor">5</prop>
									</obj>
									<obj name="item" class="HTCChannel" version="2">
										<prop name="name">Cy 5 / Cy 5.5</prop>
										<prop name="Active">1</prop>
										<prop name="EmissionWL">660</prop>
										<prop name="ExcitationWL">498</prop>
										<prop name="IntgrTime">250</prop>
										<prop name="MaxIntgrTime">2000</prop>
										<prop name="MeltFactor">1.2</prop>
										<prop name="QuantFactor">5</prop>
									</obj>
								</list>
								<prop name="name">Multi Color HybProbe</prop>
								<prop name="Active">1</prop>
								<prop name="DefChannelNdx">0</prop>
								<prop name="DenominatorNdx">-1</prop>
								<prop name="ReadOnly">0</prop>
								<list name="EmissionWLAvail" count="6">
									<item>488</item>
									<item>510</item>
									<item>580</item>
									<item>610</item>
									<item>640</item>
									<item>660</item>
								</list>
								<list name="ExcitationWLAvail" count="5">
									<item>440</item>
									<item>465</item>
									<item>498</item>
									<item>533</item>
									<item>618</item>
								</list>
								<prop name="MeasuringMode">hmmDynamic</prop>
							</obj>
							<obj name="item" class="HTCDetectionFormat" version="1">
								<list name="emlist" count="4">
									<obj name="item" class="HTCChannel" version="2">
										<prop name="name">465-510</prop>
										<prop name="Active">1</prop>
										<prop name="EmissionWL">510</prop>
										<prop name="ExcitationWL">465</prop>
										<prop name="IntgrTime">250</prop>
										<prop name="MaxIntgrTime">1000</prop>
										<prop name="MeltFactor">1</prop>
										<prop name="QuantFactor">1</prop>
									</obj>
									<obj name="item" class="HTCChannel" version="2">
										<prop name="name">533-580</prop>
										<prop name="Active">1</prop>
										<prop name="EmissionWL">580</prop>
										<prop name="ExcitationWL">533</prop>
										<prop name="IntgrTime">250</prop>
										<prop name="MaxIntgrTime">1000</prop>
										<prop name="MeltFactor">1</prop>
										<prop name="QuantFactor">1</prop>
									</obj>
									<obj name="item" class="HTCChannel" version="2">
										<prop name="name">533-610</prop>
										<prop name="Active">1</prop>
										<prop name="EmissionWL">610</prop>
										<prop name="ExcitationWL">533</prop>
										<prop name="IntgrTime">250</prop>
										<prop name="MaxIntgrTime">1000</prop>
										<prop name="MeltFactor">1</prop>
										<prop name="QuantFactor">1</prop>
									</obj>
									<obj name="item" class="HTCChannel" version="2">
										<prop name="name">618-660</prop>
										<prop name="Active">1</prop>
										<prop name="EmissionWL">660</prop>
										<prop name="ExcitationWL">618</prop>
										<prop name="IntgrTime">250</prop>
										<prop name="MaxIntgrTime">1000</prop>
										<prop name="MeltFactor">1</prop>
										<prop name="QuantFactor">1</prop>
									</obj>
								</list>
								<prop name="name">SCicchitano1</prop>
								<prop name="Active">1</prop>
								<prop name="DefChannelNdx">0</prop>
								<prop name="DenominatorNdx">-1</prop>
								<prop name="ReadOnly">0</prop>
								<list name="EmissionWLAvail" count="6">
									<item>488</item>
									<item>510</item>
									<item>580</item>
									<item>610</item>
									<item>640</item>
									<item>660</item>
								</list>
								<list name="ExcitationWLAvail" count="5">
									<item>440</item>
									<item>465</item>
									<item>498</item>
									<item>533</item>
									<item>618</item>
								</list>
								<prop name="MeasuringMode">hmmDynamic</prop>
							</obj>
							<obj name="item" class="HTCDetectionFormat" version="1">
								<list name="emlist" count="2">
									<obj name="item" class="HTCChannel" version="2">
										<prop name="name">465-510</prop>
										<prop name="Active">1</prop>
										<prop name="EmissionWL">510</prop>
										<prop name="ExcitationWL">465</prop>
										<prop name="IntgrTime">250</prop>
										<prop name="MaxIntgrTime">1000</prop>
										<prop name="MeltFactor">1</prop>
										<prop name="QuantFactor">1</prop>
									</obj>
									<obj name="item" class="HTCChannel" version="2">
										<prop name="name">498-580</prop>
										<prop name="Active">1</prop>
										<prop name="EmissionWL">580</prop>
										<prop name="ExcitationWL">498</prop>
										<prop name="IntgrTime">250</prop>
										<prop name="MaxIntgrTime">1000</prop>
										<prop name="MeltFactor">1</prop>
										<prop name="QuantFactor">1</prop>
									</obj>
								</list>
								<prop name="name">VIC and FAM</prop>
								<prop name="Active">1</prop>
								<prop name="DefChannelNdx">0</prop>
								<prop name="DenominatorNdx">-1</prop>
								<prop name="ReadOnly">0</prop>
								<list name="EmissionWLAvail" count="6">
									<item>488</item>
									<item>510</item>
									<item>580</item>
									<item>610</item>
									<item>640</item>
									<item>660</item>
								</list>
								<list name="ExcitationWLAvail" count="5">
									<item>440</item>
									<item>465</item>
									<item>498</item>
									<item>533</item>
									<item>618</item>
								</list>
								<prop name="MeasuringMode">hmmDynamic</prop>
							</obj>
							<obj name="item" class="HTCDetectionFormat" version="1">
								<list name="emlist" count="2">
									<obj name="item" class="HTCChannel" version="2">
										<prop name="name">533-580</prop>
										<prop name="Active">1</prop>
										<prop name="EmissionWL">580</prop>
										<prop name="ExcitationWL">533</prop>
										<prop name="IntgrTime">250</prop>
										<prop name="MaxIntgrTime">1000</prop>
										<prop name="MeltFactor">1</prop>
										<prop name="QuantFactor">1</prop>
									</obj>
									<obj name="item" class="HTCChannel" version="2">
										<prop name="name">465-510</prop>
										<prop name="Active">1</prop>
										<prop name="EmissionWL">510</prop>
										<prop name="ExcitationWL">465</prop>
										<prop name="IntgrTime">250</prop>
										<prop name="MaxIntgrTime">1000</prop>
										<prop name="MeltFactor">1</prop>
										<prop name="QuantFactor">1</prop>
									</obj>
								</list>
								<prop name="name">RLB</prop>
								<prop name="Active">1</prop>
								<prop name="DefChannelNdx">0</prop>
								<prop name="DenominatorNdx">-1</prop>
								<prop name="ReadOnly">0</prop>
								<list name="EmissionWLAvail" count="6">
									<item>488</item>
									<item>510</item>
									<item>580</item>
									<item>610</item>
									<item>640</item>
									<item>660</item>
								</list>
								<list name="ExcitationWLAvail" count="5">
									<item>440</item>
									<item>465</item>
									<item>498</item>
									<item>533</item>
									<item>618</item>
								</list>
								<prop name="MeasuringMode">hmmDynamic</prop>
							</obj>
							<obj name="item" class="HTCDetectionFormat" version="1">
								<list name="emlist" count="0">
								</list>
								<prop name="name">New Format 1</prop>
								<prop name="Active">1</prop>
								<prop name="DefChannelNdx">-1</prop>
								<prop name="DenominatorNdx">-1</prop>
								<prop name="ReadOnly">0</prop>
								<list name="EmissionWLAvail" count="6">
									<item>488</item>
									<item>510</item>
									<item>580</item>
									<item>610</item>
									<item>640</item>
									<item>660</item>
								</list>
								<list name="ExcitationWLAvail" count="5">
									<item>440</item>
									<item>465</item>
									<item>498</item>
									<item>533</item>
									<item>618</item>
								</list>
								<prop name="MeasuringMode">hmmDynamic</prop>
							</obj>
							<obj name="item" class="HTCDetectionFormat" version="1">
								<list name="emlist" count="2">
									<obj name="item" class="HTCChannel" version="2">
										<prop name="name">465-510</prop>
										<prop name="Active">1</prop>
										<prop name="EmissionWL">510</prop>
										<prop name="ExcitationWL">465</prop>
										<prop name="IntgrTime">250</prop>
										<prop name="MaxIntgrTime">1000</prop>
										<prop name="MeltFactor">1</prop>
										<prop name="QuantFactor">1</prop>
									</obj>
									<obj name="item" class="HTCChannel" version="2">
										<prop name="name">533-580</prop>
										<prop name="Active">1</prop>
										<prop name="EmissionWL">580</prop>
										<prop name="ExcitationWL">533</prop>
										<prop name="IntgrTime">250</prop>
										<prop name="MaxIntgrTime">1000</prop>
										<prop name="MeltFactor">1</prop>
										<prop name="QuantFactor">1</prop>
									</obj>
								</list>
								<prop name="name">Borowsky</prop>
								<prop name="Active">1</prop>
								<prop name="DefChannelNdx">0</prop>
								<prop name="DenominatorNdx">-1</prop>
								<prop name="ReadOnly">0</prop>
								<list name="EmissionWLAvail" count="6">
									<item>488</item>
									<item>510</item>
									<item>580</item>
									<item>610</item>
									<item>640</item>
									<item>660</item>
								</list>
								<list name="ExcitationWLAvail" count="5">
									<item>440</item>
									<item>465</item>
									<item>498</item>
									<item>533</item>
									<item>618</item>
								</list>
								<prop name="MeasuringMode">hmmDynamic</prop>
							</obj>
							<obj name="item" class="HTCDetectionFormat" version="1">
								<list name="emlist" count="4">
									<obj name="item" class="HTCChannel" version="2">
										<prop name="name">618-660</prop>
										<prop name="Active">1</prop>
										<prop name="EmissionWL">660</prop>
										<prop name="ExcitationWL">618</prop>
										<prop name="IntgrTime">250</prop>
										<prop name="MaxIntgrTime">1000</prop>
										<prop name="MeltFactor">1</prop>
										<prop name="QuantFactor">1</prop>
									</obj>
									<obj name="item" class="HTCChannel" version="2">
										<prop name="name">498-580</prop>
										<prop name="Active">1</prop>
										<prop name="EmissionWL">580</prop>
										<prop name="ExcitationWL">498</prop>
										<prop name="IntgrTime">250</prop>
										<prop name="MaxIntgrTime">1000</prop>
										<prop name="MeltFactor">1</prop>
										<prop name="QuantFactor">1</prop>
									</obj>
									<obj name="item" class="HTCChannel" version="2">
										<prop name="name">533-580</prop>
										<prop name="Active">1</prop>
										<prop name="EmissionWL">580</prop>
										<prop name="ExcitationWL">533</prop>
										<prop name="IntgrTime">250</prop>
										<prop name="MaxIntgrTime">1000</prop>
										<prop name="MeltFactor">1</prop>
										<prop name="QuantFactor">1</prop>
									</obj>
									<obj name="item" class="HTCChannel" version="2">
										<prop name="name">465-510</prop>
										<prop name="Active">1</prop>
										<prop name="EmissionWL">510</prop>
										<prop name="ExcitationWL">465</prop>
										<prop name="IntgrTime">250</prop>
										<prop name="MaxIntgrTime">1000</prop>
										<prop name="MeltFactor">1</prop>
										<prop name="QuantFactor">1</prop>
									</obj>
								</list>
								<prop name="name">Borowsky_2</prop>
								<prop name="Active">1</prop>
								<prop name="DefChannelNdx">0</prop>
								<prop name="DenominatorNdx">-1</prop>
								<prop name="ReadOnly">0</prop>
								<list name="EmissionWLAvail" count="6">
									<item>488</item>
									<item>510</item>
									<item>580</item>
									<item>610</item>
									<item>640</item>
									<item>660</item>
								</list>
								<list name="ExcitationWLAvail" count="5">
									<item>440</item>
									<item>465</item>
									<item>498</item>
									<item>533</item>
									<item>618</item>
								</list>
								<prop name="MeasuringMode">hmmDynamic</prop>
							</obj>
						</list>
						<prop name="DefFormatName">Borowsky_2</prop>
					</obj>
					<list name="AcquisitionModes" count="4">
						<item>None</item>
						<item>Single</item>
						<item>Continuous</item>
						<item>Step</item>
					</list>
					<prop name="SeekTemp">30</prop>
					<prop name="SampleVolume">10</prop>
					<prop name="PlateID">06148357</prop>
				</obj>
			</obj>
			<prop name="CompletedProgramNo">3</prop>
			<prop name="StopPoint">3</prop>
			<prop name="CarouselConstMoved">0</prop>
		</obj>
		<obj name="AnlsAndSampleInfo" class="AnlsAndSampleInfo" version="1">
			<obj name="AnlsPropTypes" class="PropertyTypeList" version="1">
				<list name="emlist" count="3">
					<obj name="item" class="SamplePropType" version="1">
						<prop name="name">Units</prop>
						<prop name="PropClass">QuantUnitsProp</prop>
						<prop name="IsChannelProperty">0</prop>
						<prop name="SelectorOrder">0</prop>
						<prop name="ShowInSelector">0</prop>
						<prop name="ShowInTable">0</prop>
						<prop name="TableOrder">0</prop>
					</obj>
					<obj name="item" class="SamplePropType" version="1">
						<prop name="name">ExtRef</prop>
						<prop name="PropClass">RQExtRefProp</prop>
						<prop name="IsChannelProperty">0</prop>
						<prop name="SelectorOrder">0</prop>
						<prop name="ShowInSelector">0</prop>
						<prop name="ShowInTable">0</prop>
						<prop name="TableOrder">0</prop>
					</obj>
					<obj name="item" class="SamplePropType" version="1">
						<prop name="name">Endpt External Experiment</prop>
						<prop name="PropClass">EndptGenoExtExp</prop>
						<prop name="IsChannelProperty">0</prop>
						<prop name="SelectorOrder">0</prop>
						<prop name="ShowInSelector">0</prop>
						<prop name="ShowInTable">0</prop>
						<prop name="TableOrder">0</prop>
					</obj>
				</list>
			</obj>
			<obj name="SamplePropTypes" class="PropertyTypeList" version="1">
				<list name="emlist" count="26">
					<obj name="item" class="SamplePosPropType" version="1">
						<prop name="name">Position</prop>
						<prop name="PropClass">GenSampleEditPosition</prop>
						<prop name="AnalysisClass">General</prop>
						<prop name="IsChannelProperty">0</prop>
						<prop name="SelectorOrder">0</prop>
						<prop name="ShowInSelector">0</prop>
						<prop name="ShowInTable">1</prop>
						<prop name="TableOrder">0</prop>
					</obj>
					<obj name="item" class="SamplePropType" version="1">
						<prop name="name">Color</prop>
						<prop name="PropClass">SamplePrefColor</prop>
						<prop name="AnalysisClass">General</prop>
						<prop name="IsChannelProperty">0</prop>
						<prop name="SelectorOrder">1</prop>
						<prop name="ShowInSelector">0</prop>
						<prop name="ShowInTable">1</prop>
						<prop name="TableOrder">1</prop>
					</obj>
					<obj name="item" class="SamplePropType" version="1">
						<prop name="name">Replicate of</prop>
						<prop name="PropClass">GenSampleEditReplicate</prop>
						<prop name="AnalysisClass">General</prop>
						<prop name="IsChannelProperty">0</prop>
						<prop name="SelectorOrder">2</prop>
						<prop name="ShowInSelector">0</prop>
						<prop name="ShowInTable">1</prop>
						<prop name="TableOrder">2</prop>
					</obj>
					<obj name="item" class="SamplePropType" version="1">
						<prop name="name">Sample Name</prop>
						<prop name="PropClass">GenSampleEditName</prop>
						<prop name="AnalysisClass">General</prop>
						<prop name="IsChannelProperty">0</prop>
						<prop name="SelectorOrder">3</prop>
						<prop name="ShowInSelector">1</prop>
						<prop name="ShowInTable">1</prop>
						<prop name="TableOrder">3</prop>
					</obj>
					<obj name="item" class="SamplePropType" version="1">
						<prop name="name">Subsets</prop>
						<prop name="PropClass">GenSampleEditSubset</prop>
						<prop name="AnalysisClass">General</prop>
						<prop name="IsChannelProperty">0</prop>
						<prop name="SelectorOrder">4</prop>
						<prop name="ShowInSelector">0</prop>
						<prop name="ShowInTable">0</prop>
						<prop name="TableOrder">4</prop>
					</obj>
					<obj name="item" class="SamplePropType" version="1">
						<prop name="name">Notes</prop>
						<prop name="PropClass">GenSampleEditNotes</prop>
						<prop name="AnalysisClass">General</prop>
						<prop name="IsChannelProperty">0</prop>
						<prop name="SelectorOrder">5</prop>
						<prop name="ShowInSelector">0</prop>
						<prop name="ShowInTable">0</prop>
						<prop name="TableOrder">5</prop>
					</obj>
					<obj name="item" class="SamplePropType" version="1">
						<prop name="name">Sample ID</prop>
						<prop name="PropClass">HTCSampleID</prop>
						<prop name="AnalysisClass">General</prop>
						<prop name="IsChannelProperty">0</prop>
						<prop name="SelectorOrder">6</prop>
						<prop name="ShowInSelector">0</prop>
						<prop name="ShowInTable">0</prop>
						<prop name="TableOrder">6</prop>
					</obj>
					<obj name="item" class="SamplePropType" version="1">
						<prop name="name">Sample Prep Notes</prop>
						<prop name="PropClass">HTCSamplePrepNotes</prop>
						<prop name="AnalysisClass">General</prop>
						<prop name="IsChannelProperty">0</prop>
						<prop name="SelectorOrder">7</prop>
						<prop name="ShowInSelector">0</prop>
						<prop name="ShowInTable">0</prop>
						<prop name="TableOrder">7</prop>
					</obj>
					<obj name="item" class="SamplePrefWidthType" version="1">
						<prop name="name">Width</prop>
						<prop name="PropClass">SamplePrefWidth</prop>
						<prop name="AnalysisClass">Sample preferences</prop>
						<prop name="IsChannelProperty">0</prop>
						<prop name="SelectorOrder">8</prop>
						<prop name="ShowInSelector">0</prop>
						<prop name="ShowInTable">0</prop>
						<prop name="TableOrder">8</prop>
					</obj>
					<obj name="item" class="SamplePrefLineStyleType" version="1">
						<prop name="name">Line Style</prop>
						<prop name="PropClass">SamplePrefLineStyle</prop>
						<prop name="AnalysisClass">Sample preferences</prop>
						<prop name="IsChannelProperty">0</prop>
						<prop name="SelectorOrder">9</prop>
						<prop name="ShowInSelector">0</prop>
						<prop name="ShowInTable">0</prop>
						<prop name="TableOrder">9</prop>
					</obj>
					<obj name="item" class="SamplePrefPointStyleType" version="1">
						<prop name="name">Point Style</prop>
						<prop name="PropClass">SamplePrefPointStyle</prop>
						<prop name="AnalysisClass">Sample preferences</prop>
						<prop name="IsChannelProperty">0</prop>
						<prop name="SelectorOrder">10</prop>
						<prop name="ShowInSelector">0</prop>
						<prop name="ShowInTable">0</prop>
						<prop name="TableOrder">10</prop>
					</obj>
					<obj name="item" class="SamplePropType" version="1">
						<prop name="name">Dominant Channel</prop>
						<prop name="PropClass">DominantChannelProp</prop>
						<prop name="AnalysisClass">Color Compensation Analysis</prop>
						<prop name="IsChannelProperty">0</prop>
						<prop name="SelectorOrder">11</prop>
						<prop name="ShowInSelector">0</prop>
						<prop name="ShowInTable">0</prop>
						<prop name="TableOrder">11</prop>
					</obj>
					<obj name="item" class="EndPtSampleTypePropertyType" version="1">
						<prop name="name">EndPt Sample Type</prop>
						<prop name="PropClass">GroupingSample</prop>
						<prop name="AnalysisClass">EndPtGenotyping</prop>
						<prop name="IsChannelProperty">0</prop>
						<prop name="SelectorOrder">12</prop>
						<prop name="ShowInSelector">0</prop>
						<prop name="ShowInTable">0</prop>
						<prop name="TableOrder">12</prop>
					</obj>
					<obj name="item" class="SamplePropType" version="1">
						<prop name="name">EndPt Genotype</prop>
						<prop name="PropClass">Genotype</prop>
						<prop name="AnalysisClass">EndPtGenotyping</prop>
						<prop name="IsChannelProperty">0</prop>
						<prop name="SelectorOrder">13</prop>
						<prop name="ShowInSelector">0</prop>
						<prop name="ShowInTable">0</prop>
						<prop name="TableOrder">13</prop>
					</obj>
					<obj name="item" class="SamplePropType" version="1">
						<prop name="name">Target Name</prop>
						<prop name="PropClass">TargetName</prop>
						<prop name="AnalysisClass">General</prop>
						<prop name="IsChannelProperty">1</prop>
						<prop name="SelectorOrder">14</prop>
						<prop name="ShowInSelector">0</prop>
						<prop name="ShowInTable">0</prop>
						<prop name="TableOrder">14</prop>
					</obj>
					<obj name="item" class="QuantSampleTypePropertyType" version="1">
						<prop name="name">Quantification Sample Type</prop>
						<prop name="PropClass">QuantSampleTypeProperty</prop>
						<prop name="AnalysisClass">Quantification Analysis</prop>
						<prop name="IsChannelProperty">1</prop>
						<prop name="SelectorOrder">15</prop>
						<prop name="ShowInSelector">0</prop>
						<prop name="ShowInTable">0</prop>
						<prop name="TableOrder">15</prop>
					</obj>
					<obj name="item" class="SamplePropType" version="1">
						<prop name="name">Concentration</prop>
						<prop name="PropClass">QuantConcProperty</prop>
						<prop name="AnalysisClass">Quantification Analysis</prop>
						<prop name="IsChannelProperty">1</prop>
						<prop name="SelectorOrder">16</prop>
						<prop name="ShowInSelector">0</prop>
						<prop name="ShowInTable">0</prop>
						<prop name="TableOrder">16</prop>
					</obj>
					<obj name="item" class="QuantCpType" version="1">
						<prop name="name">Cp Low</prop>
						<prop name="PropClass">QuantCpLowProp</prop>
						<prop name="AnalysisClass">Quantification Analysis</prop>
						<prop name="IsChannelProperty">1</prop>
						<prop name="SelectorOrder">17</prop>
						<prop name="ShowInSelector">0</prop>
						<prop name="ShowInTable">0</prop>
						<prop name="TableOrder">17</prop>
					</obj>
					<obj name="item" class="QuantCpType" version="1">
						<prop name="name">Cp High</prop>
						<prop name="PropClass">QuantCpHighProp</prop>
						<prop name="AnalysisClass">Quantification Analysis</prop>
						<prop name="IsChannelProperty">1</prop>
						<prop name="SelectorOrder">18</prop>
						<prop name="ShowInSelector">0</prop>
						<prop name="ShowInTable">0</prop>
						<prop name="TableOrder">18</prop>
					</obj>
					<obj name="item" class="GroupSampleTypePropertyType" version="1">
						<prop name="name">Melt Geno Sample Type</prop>
						<prop name="PropClass">GroupChannelTypeProp</prop>
						<prop name="AnalysisClass">Melt Geno</prop>
						<prop name="IsChannelProperty">1</prop>
						<prop name="SelectorOrder">19</prop>
						<prop name="ShowInSelector">0</prop>
						<prop name="ShowInTable">0</prop>
						<prop name="TableOrder">19</prop>
					</obj>
					<obj name="item" class="SamplePropType" version="1">
						<prop name="name">Melt Geno Genotype</prop>
						<prop name="PropClass">ChannelGenotype</prop>
						<prop name="AnalysisClass">Melt Geno</prop>
						<prop name="IsChannelProperty">1</prop>
						<prop name="SelectorOrder">20</prop>
						<prop name="ShowInSelector">0</prop>
						<prop name="ShowInTable">0</prop>
						<prop name="TableOrder">20</prop>
					</obj>
					<obj name="item" class="RQTargetPropertyType" version="1">
						<prop name="name">Target Type</prop>
						<prop name="PropClass">RQTargetProperty</prop>
						<prop name="AnalysisClass">Relative Quantification</prop>
						<prop name="IsChannelProperty">1</prop>
						<prop name="SelectorOrder">21</prop>
						<prop name="ShowInSelector">0</prop>
						<prop name="ShowInTable">0</prop>
						<prop name="TableOrder">21</prop>
					</obj>
					<obj name="item" class="RQSampleTargetPropertyType" version="1">
						<prop name="name">Combined Sample and Target Type</prop>
						<prop name="PropClass">RQSampleTargetProperty</prop>
						<prop name="AnalysisClass">Relative Quantification</prop>
						<prop name="IsChannelProperty">1</prop>
						<prop name="SelectorOrder">22</prop>
						<prop name="ShowInSelector">0</prop>
						<prop name="ShowInTable">0</prop>
						<prop name="TableOrder">22</prop>
					</obj>
					<obj name="item" class="SamplePropType" version="1">
						<prop name="name">Efficiency</prop>
						<prop name="PropClass">RQEffProp</prop>
						<prop name="AnalysisClass">Relative Quantification</prop>
						<prop name="IsChannelProperty">1</prop>
						<prop name="SelectorOrder">23</prop>
						<prop name="ShowInSelector">0</prop>
						<prop name="ShowInTable">0</prop>
						<prop name="TableOrder">23</prop>
					</obj>
					<obj name="item" class="GroupSampleTypePropertyTypeNoPos" version="1">
						<prop name="name">Scanning Sample Type</prop>
						<prop name="PropClass">GroupChannelTypeProp</prop>
						<prop name="AnalysisClass">Scanning</prop>
						<prop name="IsChannelProperty">1</prop>
						<prop name="SelectorOrder">24</prop>
						<prop name="ShowInSelector">0</prop>
						<prop name="ShowInTable">0</prop>
						<prop name="TableOrder">24</prop>
					</obj>
					<obj name="item" class="SamplePropType" version="1">
						<prop name="name">Scanning Genotype</prop>
						<prop name="PropClass">ChannelGenotype</prop>
						<prop name="AnalysisClass">Scanning</prop>
						<prop name="IsChannelProperty">1</prop>
						<prop name="SelectorOrder">25</prop>
						<prop name="ShowInSelector">0</prop>
						<prop name="ShowInTable">0</prop>
						<prop name="TableOrder">25</prop>
					</obj>
				</list>
			</obj>
			<obj name="SelectedChannels" class="TEMIntegerSet" version="1">
				<list name="Items" count="4">
					<prop name="Item">0</prop>
					<prop name="Item">1</prop>
					<prop name="Item">2</prop>
					<prop name="Item">3</prop>
				</list>
			</obj>
			<obj name="AnalysisProperties" class="ExpPropList" version="1">
				<list name="emlist" count="3">
					<obj name="PropertyObject" class="EndptGenoExtExp" version="3">
						<prop name="PropertyTypeName">Endpt External Experiment</prop>
					</obj>
					<obj name="PropertyObject" class="RQExtRefProp" version="3">
						<prop name="PropertyTypeName">ExtRef</prop>
						<prop name="RefExpProg">-1</prop>
					</obj>
					<obj name="PropertyObject" class="QuantUnitsProp" version="3">
						<prop name="PropertyTypeName">Units</prop>
					</obj>
				</list>
			</obj>
			<obj name="SampleInfoList" class="SamplePropInfoList" version="1">
				<list name="emlist" count="96">
					<obj name="item" class="SamplePropInfo" version="1">
						<obj name="ChannelProperties" class="ChanPropList" version="2">
							<obj name="ChannelProperties" class="EMList" version="1">
								<list name="emlist" count="4">
									<obj name="item" class="PropertyList" version="1">
										<list name="emlist" count="12">
											<obj name="PropertyObject" class="RQSampleTargetProperty" version="4">
												<prop name="PropertyTypeName">Combined Sample and Target Type</prop>
												<prop name="Position">0</prop>
												<prop name="IsDefault">0</prop>
												<obj name="ChannelProp" class="ChannelProperty" version="1">
													<prop name="ChannelIdx">0</prop>
												</obj>
											</obj>
											<obj name="PropertyObject" class="QuantConcProperty" version="4">
												<prop name="PropertyTypeName">Concentration</prop>
												<prop name="Position">0</prop>
												<prop name="IsDefault">1</prop>
												<prop name="Concentration">0</prop>
												<obj name="ChannelProp" class="ChannelProperty" version="1">
													<prop name="ChannelIdx">0</prop>
												</obj>
												<prop name="ReadOnly">1</prop>
											</obj>
											<obj name="PropertyObject" class="QuantCpHighProp" version="4">
												<prop name="PropertyTypeName">Cp High</prop>
												<prop name="Position">0</prop>
												<prop name="IsDefault">1</prop>
												<prop name="CpRangeHigh">0</prop>
												<obj name="ChannelProp" class="ChannelProperty" version="1">
													<prop name="ChannelIdx">0</prop>
												</obj>
												<prop name="ReadOnly">1</prop>
											</obj>
											<obj name="PropertyObject" class="QuantCpLowProp" version="4">
												<prop name="PropertyTypeName">Cp Low</prop>
												<prop name="Position">0</prop>
												<prop name="IsDefault">1</prop>
												<prop name="CpRangeLow">0</prop>
												<obj name="ChannelProp" class="ChannelProperty" version="1">
													<prop name="ChannelIdx">0</prop>
												</obj>
												<prop name="ReadOnly">1</prop>
											</obj>
											<obj name="PropertyObject" class="RQEffProp" version="4">
												<prop name="PropertyTypeName">Efficiency</prop>
												<prop name="Position">0</prop>
												<prop name="IsDefault">1</prop>
												<prop name="Efficiency">2</prop>
												<obj name="ChannelProp" class="ChannelProperty" version="1">
													<prop name="ChannelIdx">0</prop>
												</obj>
											</obj>
											<obj name="PropertyObject" class="ChannelGenotype" version="4">
												<prop name="PropertyTypeName">Melt Geno Genotype</prop>
												<prop name="Position">0</prop>
												<prop name="IsDefault">1</prop>
												<prop name="ReadOnly">1</prop>
												<obj name="ChannelProp" class="ChannelProperty" version="1">
													<prop name="ChannelIdx">0</prop>
												</obj>
											</obj>
											<obj name="PropertyObject" class="GroupChannelTypeProp" version="4">
												<prop name="PropertyTypeName">Melt Geno Sample Type</prop>
												<prop name="Position">0</prop>
												<prop name="IsDefault">0</prop>
												<prop name="GroupSampleType">mstUnknown</prop>
												<obj name="ChannelProp" class="ChannelProperty" version="1">
													<prop name="ChannelIdx">0</prop>
												</obj>
											</obj>
											<obj name="PropertyObject" class="QuantSampleTypeProperty" version="4">
												<prop name="PropertyTypeName">Quantification Sample Type</prop>
												<prop name="Position">0</prop>
												<prop name="IsDefault">0</prop>
												<prop name="SampleType">qsUnknown</prop>
												<obj name="ChannelProp" class="ChannelProperty" version="1">
													<prop name="ChannelIdx">0</prop>
												</obj>
											</obj>
											<obj name="PropertyObject" class="ChannelGenotype" version="4">
												<prop name="PropertyTypeName">Scanning Genotype</prop>
												<prop name="Position">0</prop>
												<prop name="IsDefault">1</prop>
												<prop name="ReadOnly">1</prop>
												<obj name="ChannelProp" class="ChannelProperty" version="1">
													<prop name="ChannelIdx">0</prop>
												</obj>
											</obj>
											<obj name="PropertyObject" class="GroupChannelTypeProp" version="4">
												<prop name="PropertyTypeName">Scanning Sample Type</prop>
												<prop name="Position">0</prop>
												<prop name="IsDefault">0</prop>
												<prop name="GroupSampleType">mstUnknown</prop>
												<obj name="ChannelProp" class="ChannelProperty" version="1">
													<prop name="ChannelIdx">0</prop>
												</obj>
											</obj>
											<obj name="PropertyObject" class="TargetName" version="4">
												<prop name="PropertyTypeName">Target Name</prop>
												<prop name="Position">0</prop>
												<prop name="IsDefault">1</prop>
												<obj name="ChannelProp" class="ChannelProperty" version="1">
													<prop name="ChannelIdx">0</prop>
												</obj>
											</obj>
											<obj name="PropertyObject" class="RQTargetProperty" version="4">
												<prop name="PropertyTypeName">Target Type</prop>
												<prop name="Position">0</prop>
												<prop name="IsDefault">0</prop>
												<prop name="TargetType">dtNone</prop>
												<obj name="ChannelProp" class="ChannelProperty" version="1">
													<prop name="ChannelIdx">0</prop>
												</obj>
											</obj>
										</list>
									</obj>
									<obj name="item" class="PropertyList" version="1">
										<list name="emlist" count="12">
											<obj name="PropertyObject" class="RQSampleTargetProperty" version="4">
												<prop name="PropertyTypeName">Combined Sample and Target Type</prop>
												<prop name="Position">0</prop>
												<prop name="IsDefault">0</prop>
												<obj name="ChannelProp" class="ChannelProperty" version="1">
													<prop name="ChannelIdx">1</prop>
												</obj>
											</obj>
											<obj name="PropertyObject" class="QuantConcProperty" version="4">
												<prop name="PropertyTypeName">Concentration</prop>
												<prop name="Position">0</prop>
												<prop name="IsDefault">1</prop>
												<prop name="Concentration">0</prop>
												<obj name="ChannelProp" class="ChannelProperty" version="1">
													<prop name="ChannelIdx">1</prop>
												</obj>
												<prop name="ReadOnly">1</prop>
											</obj>
											<obj name="PropertyObject" class="QuantCpHighProp" version="4">
												<prop name="PropertyTypeName">Cp High</prop>
												<prop name="Position">0</prop>
												<prop name="IsDefault">1</prop>
												<prop name="CpRangeHigh">0</prop>
												<obj name="ChannelProp" class="ChannelProperty" version="1">
													<prop name="ChannelIdx">1</prop>
												</obj>
												<prop name="ReadOnly">1</prop>
											</obj>
											<obj name="PropertyObject" class="QuantCpLowProp" version="4">
												<prop name="PropertyTypeName">Cp Low</prop>
												<prop name="Position">0</prop>
												<prop name="IsDefault">1</prop>
												<prop name="CpRangeLow">0</prop>
												<obj name="ChannelProp" class="ChannelProperty" version="1">
													<prop name="ChannelIdx">1</prop>
												</obj>
												<prop name="ReadOnly">1</prop>
											</obj>
											<obj name="PropertyObject" class="RQEffProp" version="4">
												<prop name="PropertyTypeName">Efficiency</prop>
												<prop name="Position">0</prop>
												<prop name="IsDefault">1</prop>
												<prop name="Efficiency">2</prop>
												<obj name="ChannelProp" class="ChannelProperty" version="1">
													<prop name="ChannelIdx">1</prop>
												</obj>
											</obj>
											<obj name="PropertyObject" class="ChannelGenotype" version="4">
												<prop name="PropertyTypeName">Melt Geno Genotype</prop>
												<prop name="Position">0</prop>
												<prop name="IsDefault">1</prop>
												<prop name="ReadOnly">1</prop>
												<obj name="ChannelProp" class="ChannelProperty" version="1">
													<prop name="ChannelIdx">1</prop>
												</obj>
											</obj>
											<obj name="PropertyObject" class="GroupChannelTypeProp" version="4">
												<prop name="PropertyTypeName">Melt Geno Sample Type</prop>
												<prop name="Position">0</prop>
												<prop name="IsDefault">0</prop>
												<prop name="GroupSampleType">mstUnknown</prop>
												<obj name="ChannelProp" class="ChannelProperty" version="1">
													<prop name="ChannelIdx">1</prop>
												</obj>
											</obj>
											<obj name="PropertyObject" class="QuantSampleTypeProperty" version="4">
												<prop name="PropertyTypeName">Quantification Sample Type</prop>
												<prop name="Position">0</prop>
												<prop name="IsDefault">0</prop>
												<prop name="SampleType">qsUnknown</prop>
												<obj name="ChannelProp" class="ChannelProperty" version="1">
													<prop name="ChannelIdx">1</prop>
												</obj>
											</obj>
											<obj name="PropertyObject" class="ChannelGenotype" version="4">
												<prop name="PropertyTypeName">Scanning Genotype</prop>
												<prop name="Position">0</prop>
												<prop name="IsDefault">1</prop>
												<prop name="ReadOnly">1</prop>
												<obj name="ChannelProp" class="ChannelProperty" version="1">
													<prop name="ChannelIdx">1</prop>
												</obj>
											</obj>
											<obj name="PropertyObject" class="GroupChannelTypeProp" version="4">
												<prop name="PropertyTypeName">Scanning Sample Type</prop>
												<prop name="Position">0</prop>
												<prop name="IsDefault">0</prop>
												<prop name="GroupSampleType">mstUnknown</prop>
												<obj name="ChannelProp" class="ChannelProperty" version="1">
													<prop name="ChannelIdx">1</prop>
												</obj>
											</obj>
											<obj name="PropertyObject" class="TargetName" version="4">
												<prop name="PropertyTypeName">Target Name</prop>
												<prop name="Position">0</prop>
												<prop name="IsDefault">1</prop>
												<obj name="ChannelProp" class="ChannelProperty" version="1">
													<prop name="ChannelIdx">1</prop>
												</obj>
											</obj>
											<obj name="PropertyObject" class="RQTargetProperty" version="4">
												<prop name="PropertyTypeName">Target Type</prop>
												<prop name="Position">0</prop>
												<prop name="IsDefault">0</prop>
												<prop name="TargetType">dtNone</prop>
												<obj name="ChannelProp" class="ChannelProperty" version="1">
													<prop name="ChannelIdx">1</prop>
												</obj>
											</obj>
										</list>
									</obj>
									<obj name="item" class="PropertyList" version="1">
										<list name="emlist" count="12">
											<obj name="PropertyObject" class="RQSampleTargetProperty" version="4">
												<prop name="PropertyTypeName">Combined Sample and Target Type</prop>
												<prop name="Position">0</prop>
												<prop name="IsDefault">0</prop>
												<obj name="ChannelProp" class="ChannelProperty" version="1">
													<prop name="ChannelIdx">2</prop>
												</obj>
											</obj>
											<obj name="PropertyObject" class="QuantConcProperty" version="4">
												<prop name="PropertyTypeName">Concentration</prop>
												<prop name="Position">0</prop>
												<prop name="IsDefault">1</prop>
												<prop name="Concentration">0</prop>
												<obj name="ChannelProp" class="ChannelProperty" version="1">
													<prop name="ChannelIdx">2</prop>
												</obj>
												<prop name="ReadOnly">1</prop>
											</obj>
											<obj name="PropertyObject" class="QuantCpHighProp" version="4">
												<prop name="PropertyTypeName">Cp High</prop>
												<prop name="Position">0</prop>
												<prop name="IsDefault">1</prop>
												<prop name="CpRangeHigh">0</prop>
												<obj name="ChannelProp" class="ChannelProperty" version="1">
													<prop name="ChannelIdx">2</prop>
												</obj>
												<prop name="ReadOnly">1</prop>
											</obj>
											<obj name="PropertyObject" class="QuantCpLowProp" version="4">
												<prop name="PropertyTypeName">Cp Low</prop>
												<prop name="Position">0</prop>
												<prop name="IsDefault">1</prop>
												<prop name="CpRangeLow">0</prop>
												<obj name="ChannelProp" class="ChannelProperty" version="1">
													<prop name="ChannelIdx">2</prop>
												</obj>
												<prop name="ReadOnly">1</prop>
											</obj>
											<obj name="PropertyObject" class="RQEffProp" version="4">
												<prop name="PropertyTypeName">Efficiency</prop>
												<prop name="Position">0</prop>
												<prop name="IsDefault">1</prop>
												<prop name="Efficiency">2</prop>
												<obj name="ChannelProp" class="ChannelProperty" version="1">
													<prop name="ChannelIdx">2</prop>
												</obj>
											</obj>
											<obj name="PropertyObject" class="ChannelGenotype" version="4">
												<prop name="PropertyTypeName">Melt Geno Genotype</prop>
												<prop name="Position">0</prop>
												<prop name="IsDefault">1</prop>
												<prop name="ReadOnly">1</prop>
												<obj name="ChannelProp" class="ChannelProperty" version="1">
													<prop name="ChannelIdx">2</prop>
												</obj>
											</obj>
											<obj name="PropertyObject" class="GroupChannelTypeProp" version="4">
												<prop name="PropertyTypeName">Melt Geno Sample Type</prop>
												<prop name="Position">0</prop>
												<prop name="IsDefault">0</prop>
												<prop name="GroupSampleType">mstUnknown</prop>
												<obj name="ChannelProp" class="ChannelProperty" version="1">
													<prop name="ChannelIdx">2</prop>
												</obj>
											</obj>
											<obj name="PropertyObject" class="QuantSampleTypeProperty" version="4">
												<prop name="PropertyTypeName">Quantification Sample Type</prop>
												<prop name="Position">0</prop>
												<prop name="IsDefault">0</prop>
												<prop name="SampleType">qsUnknown</prop>
												<obj name="ChannelProp" class="ChannelProperty" version="1">
													<prop name="ChannelIdx">2</prop>
												</obj>
											</obj>
											<obj name="PropertyObject" class="ChannelGenotype" version="4">
												<prop name="PropertyTypeName">Scanning Genotype</prop>
												<prop name="Position">0</prop>
												<prop name="IsDefault">1</prop>
												<prop name="ReadOnly">1</prop>
												<obj name="ChannelProp" class="ChannelProperty" version="1">
													<prop name="ChannelIdx">2</prop>
												</obj>
											</obj>
											<obj name="PropertyObject" class="GroupChannelTypeProp" version="4">
												<prop name="PropertyTypeName">Scanning Sample Type</prop>
												<prop name="Position">0</prop>
												<prop name="IsDefault">0</prop>
												<prop name="GroupSampleType">mstUnknown</prop>
												<obj name="ChannelProp" class="ChannelProperty" version="1">
													<prop name="ChannelIdx">2</prop>
												</obj>
											</obj>
											<obj name="PropertyObject" class="TargetName" version="4">
												<prop name="PropertyTypeName">Target Name</prop>
												<prop name="Position">0</prop>
												<prop name="IsDefault">1</prop>
												<obj name="ChannelProp" class="ChannelProperty" version="1">
													<prop name="ChannelIdx">2</prop>
												</obj>
											</obj>
											<obj name="PropertyObject" class="RQTargetProperty" version="4">
												<prop name="PropertyTypeName">Target Type</prop>
												<prop name="Position">0</prop>
												<prop name="IsDefault">0</prop>
												<prop name="TargetType">dtNone</prop>
												<obj name="ChannelProp" class="ChannelProperty" version="1">
													<prop name="ChannelIdx">2</prop>
												</obj>
											</obj>
										</list>
									</obj>
									<obj name="item" class="PropertyList" version="1">
										<list name="emlist" count="12">
											<obj name="PropertyObject" class="RQSampleTargetProperty" version="4">
												<prop name="PropertyTypeName">Combined Sample and Target Type</prop>
												<prop name="Position">0</prop>
												<prop name="IsDefault">0</prop>
												<obj name="ChannelProp" class="ChannelProperty" version="1">
													<prop name="ChannelIdx">3</prop>
												</obj>
											</obj>
											<obj name="PropertyObject" class="QuantConcProperty" version="4">
												<prop name="PropertyTypeName">Concentration</prop>
												<prop name="Position">0</prop>
												<prop name="IsDefault">1</prop>
												<prop name="Concentration">0</prop>
												<obj name="ChannelProp" class="ChannelProperty" version="1">
													<prop name="ChannelIdx">3</prop>
												</obj>
												<prop name="ReadOnly">1</prop>
											</obj>
											<obj name="PropertyObject" class="QuantCpHighProp" version="4">
												<prop name="PropertyTypeName">Cp High</prop>
												<prop name="Position">0</prop>
												<prop name="IsDefault">1</prop>
												<prop name="CpRangeHigh">0</prop>
												<obj name="ChannelProp" class="ChannelProperty" version="1">
													<prop name="ChannelIdx">3</prop>
												</obj>
												<prop name="ReadOnly">1</prop>
											</obj>
											<obj name="PropertyObject" class="QuantCpLowProp" version="4">
												<prop name="PropertyTypeName">Cp Low</prop>
												<prop name="Position">0</prop>
												<prop name="IsDefault">1</prop>
												<prop name="CpRangeLow">0</prop>
												<obj name="ChannelProp" class="ChannelProperty" version="1">
													<prop name="ChannelIdx">3</prop>
												</obj>
												<prop name="ReadOnly">1</prop>
											</obj>
											<obj name="PropertyObject" class="RQEffProp" version="4">
												<prop name="PropertyTypeName">Efficiency</prop>
												<prop name="Position">0</prop>
												<prop name="IsDefault">1</prop>
												<prop name="Efficiency">2</prop>
												<obj name="ChannelProp" class="ChannelProperty" version="1">
													<prop name="ChannelIdx">3</prop>
												</obj>
											</obj>
											<obj name="PropertyObject" class="ChannelGenotype" version="4">
												<prop name="PropertyTypeName">Melt Geno Genotype</prop>
												<prop name="Position">0</prop>
												<prop name="IsDefault">1</prop>
												<prop name="ReadOnly">1</prop>
												<obj name="ChannelProp" class="ChannelProperty" version="1">
													<prop name="ChannelIdx">3</prop>
												</obj>
											</obj>
											<obj name="PropertyObject" class="GroupChannelTypeProp" version="4">
												<prop name="PropertyTypeName">Melt Geno Sample Type</prop>
												<prop name="Position">0</prop>
												<prop name="IsDefault">0</prop>
												<prop name="GroupSampleType">mstUnknown</prop>
												<obj name="ChannelProp" class="ChannelProperty" version="1">
													<prop name="ChannelIdx">3</prop>
												</obj>
											</obj>
											<obj name="PropertyObject" class="QuantSampleTypeProperty" version="4">
												<prop name="PropertyTypeName">Quantification Sample Type</prop>
												<prop name="Position">0</prop>
												<prop name="IsDefault">0</prop>
												<prop name="SampleType">qsUnknown</prop>
												<obj name="ChannelProp" class="ChannelProperty" version="1">
													<prop name="ChannelIdx">3</prop>
												</obj>
											</obj>
											<obj name="PropertyObject" class="ChannelGenotype" version="4">
												<prop name="PropertyTypeName">Scanning Genotype</prop>
												<prop name="Position">0</prop>
												<prop name="IsDefault">1</prop>
												<prop name="ReadOnly">1</prop>
												<obj name="ChannelProp" class="ChannelProperty" version="1">
													<prop name="ChannelIdx">3</prop>
												</obj>
											</obj>
											<obj name="PropertyObject" class="GroupChannelTypeProp" version="4">
												<prop name="PropertyTypeName">Scanning Sample Type</prop>
												<prop name="Position">0</prop>
												<prop name="IsDefault">0</prop>
												<prop name="GroupSampleType">mstUnknown</prop>
												<obj name="ChannelProp" class="ChannelProperty" version="1">
													<prop name="ChannelIdx">3</prop>
												</obj>
											</obj>
											<obj name="PropertyObject" class="TargetName" version="4">
												<prop name="PropertyTypeName">Target Name</prop>
												<prop name="Position">0</prop>
												<prop name="IsDefault">1</prop>
												<obj name="ChannelProp" class="ChannelProperty" version="1">
													<prop name="ChannelIdx">3</prop>
												</obj>
											</obj>
											<obj name="PropertyObject" class="RQTargetProperty" version="4">
												<prop name="PropertyTypeName">Target Type</prop>
												<prop name="Position">0</prop>
												<prop name="IsDefault">0</prop>
												<prop name="TargetType">dtNone</prop>
												<obj name="ChannelProp" class="ChannelProperty" version="1">
													<prop name="ChannelIdx">3</prop>
												</obj>
											</obj>
										</list>
									</obj>
								</list>
							</obj>
						</obj>
						<prop name="ChannelPropertyCount">4</prop>
						<prop name="ContainerPosition">0</prop>
						<prop name="HasSampleProperties">1</prop>
						<obj name="SampleProperties" class="PropertyList" version="1">
							<list name="emlist" count="14">
								<obj name="PropertyObject" class="SamplePrefColor" version="4">
									<prop name="PropertyTypeName">Color</prop>
									<prop name="Position">0</prop>
									<prop name="IsDefault">0</prop>
									<prop name="Color">$00FF8000</prop>
								</obj>
								<obj name="PropertyObject" class="DominantChannelProp" version="4">
									<prop name="PropertyTypeName">Dominant Channel</prop>
									<prop name="Position">0</prop>
									<prop name="IsDefault">0</prop>
									<prop name="DominantChannel">0</prop>
								</obj>
								<obj name="PropertyObject" class="Genotype" version="4">
									<prop name="PropertyTypeName">EndPt Genotype</prop>
									<prop name="Position">0</prop>
									<prop name="IsDefault">1</prop>
									<prop name="ReadOnly">1</prop>
								</obj>
								<obj name="PropertyObject" class="GroupingSample" version="4">
									<prop name="PropertyTypeName">EndPt Sample Type</prop>
									<prop name="Position">0</prop>
									<prop name="IsDefault">0</prop>
									<prop name="GroupSampleType">mstUnknown</prop>
								</obj>
								<obj name="PropertyObject" class="SamplePrefLineStyle" version="4">
									<prop name="PropertyTypeName">Line Style</prop>
									<prop name="Position">0</prop>
									<prop name="IsDefault">0</prop>
									<prop name="LineStyle">psSolid</prop>
								</obj>
								<obj name="PropertyObject" class="GenSampleEditNotes" version="4">
									<prop name="PropertyTypeName">Notes</prop>
									<prop name="Position">0</prop>
									<prop name="IsDefault">1</prop>
								</obj>
								<obj name="PropertyObject" class="SamplePrefPointStyle" version="4">
									<prop name="PropertyTypeName">Point Style</prop>
									<prop name="Position">0</prop>
									<prop name="IsDefault">0</prop>
									<prop name="PointStyle">psNothing</prop>
								</obj>
								<obj name="PropertyObject" class="GenSampleEditPosition" version="4">
									<prop name="PropertyTypeName">Position</prop>
									<prop name="Position">0</prop>
									<prop name="IsDefault">1</prop>
								</obj>
								<obj name="PropertyObject" class="GenSampleEditReplicate" version="4">
									<prop name="PropertyTypeName">Replicate of</prop>
									<prop name="Position">0</prop>
									<prop name="IsDefault">1</prop>
									<prop name="ReplicateOf">-1</prop>
								</obj>
								<obj name="PropertyObject" class="HTCSampleID" version="4">
									<prop name="PropertyTypeName">Sample ID</prop>
									<prop name="Position">0</prop>
									<prop name="IsDefault">1</prop>
								</obj>
								<obj name="PropertyObject" class="GenSampleEditName" version="4">
									<prop name="PropertyTypeName">Sample Name</prop>
									<prop name="Position">0</prop>
									<prop name="IsDefault">1</prop>
									<prop name="name">Sample 1</prop>
								</obj>
								<obj name="PropertyObject" class="HTCSamplePrepNotes" version="4">
									<prop name="PropertyTypeName">Sample Prep Notes</prop>
									<prop name="Position">0</prop>
									<prop name="IsDefault">1</prop>
								</obj>
								<obj name="PropertyObject" class="GenSampleEditSubset" version="4">
									<prop name="PropertyTypeName">Subsets</prop>
									<prop name="Position">0</prop>
									<prop name="IsDefault">1</prop>
								</obj>
								<obj name="PropertyObject" class="SamplePrefWidth" version="5">
									<prop name="PropertyTypeName">Width</prop>
									<prop name="Position">0</prop>
									<prop name="IsDefault">1</prop>
									<prop name="Width">1</prop>
								</obj>
							</list>
						</obj>
					</obj>
					<obj name="item" class="SamplePropInfo" version="1">
						<obj name="ChannelProperties" class="ChanPropList" version="2">
							<obj name="ChannelProperties" class="EMList" version="1">
								<list name="emlist" count="4">
									<obj name="item" class="PropertyList" version="1">
										<list name="emlist" count="12">
											<obj name="PropertyObject" class="RQSampleTargetProperty" version="4">
												<prop name="PropertyTypeName">Combined Sample and Target Type</prop>
												<prop name="Position">1</prop>
												<prop name="IsDefault">0</prop>
												<obj name="ChannelProp" class="ChannelProperty" version="1">
													<prop name="ChannelIdx">0</prop>
												</obj>
											</obj>
											<obj name="PropertyObject" class="QuantConcProperty" version="4">
												<prop name="PropertyTypeName">Concentration</prop>
												<prop name="Position">1</prop>
												<prop name="IsDefault">1</prop>
												<prop name="Concentration">0</prop>
												<obj name="ChannelProp" class="ChannelProperty" version="1">
													<prop name="ChannelIdx">0</prop>
												</obj>
												<prop name="ReadOnly">1</prop>
											</obj>
											<obj name="PropertyObject" class="QuantCpHighProp" version="4">
												<prop name="PropertyTypeName">Cp High</prop>
												<prop name="Position">1</prop>
												<prop name="IsDefault">1</prop>
												<prop name="CpRangeHigh">0</prop>
												<obj name="ChannelProp" class="ChannelProperty" version="1">
													<prop name="ChannelIdx">0</prop>
												</obj>
												<prop name="ReadOnly">1</prop>
											</obj>
											<obj name="PropertyObject" class="QuantCpLowProp" version="4">
												<prop name="PropertyTypeName">Cp Low</prop>
												<prop name="Position">1</prop>
												<prop name="IsDefault">1</prop>
												<prop name="CpRangeLow">0</prop>
												<obj name="ChannelProp" class="ChannelProperty" version="1">
													<prop name="ChannelIdx">0</prop>
												</obj>
												<prop name="ReadOnly">1</prop>
											</obj>
											<obj name="PropertyObject" class="RQEffProp" version="4">
												<prop name="PropertyTypeName">Efficiency</prop>
												<prop name="Position">1</prop>
												<prop name="IsDefault">1</prop>
												<prop name="Efficiency">2</prop>
												<obj name="ChannelProp" class="ChannelProperty" version="1">
													<prop name="ChannelIdx">0</prop>
												</obj>
											</obj>
											<obj name="PropertyObject" class="ChannelGenotype" version="4">
												<prop name="PropertyTypeName">Melt Geno Genotype</prop>
												<prop name="Position">1</prop>
												<prop name="IsDefault">1</prop>
												<prop name="ReadOnly">1</prop>
												<obj name="ChannelProp" class="ChannelProperty" version="1">
													<prop name="ChannelIdx">0</prop>
												</obj>
											</obj>
											<obj name="PropertyObject" class="GroupChannelTypeProp" version="4">
												<prop name="PropertyTypeName">Melt Geno Sample Type</prop>
												<prop name="Position">1</prop>
												<prop name="IsDefault">0</prop>
												<prop name="GroupSampleType">mstUnknown</prop>
												<obj name="ChannelProp" class="ChannelProperty" version="1">
													<prop name="ChannelIdx">0</prop>
												</obj>
											</obj>
											<obj name="PropertyObject" class="QuantSampleTypeProperty" version="4">
												<prop name="PropertyTypeName">Quantification Sample Type</prop>
												<prop name="Position">1</prop>
												<prop name="IsDefault">0</prop>
												<prop name="SampleType">qsUnknown</prop>
												<obj name="ChannelProp" class="ChannelProperty" version="1">
													<prop name="ChannelIdx">0</prop>
												</obj>
											</obj>
											<obj name="PropertyObject" class="ChannelGenotype" version="4">
												<prop name="PropertyTypeName">Scanning Genotype</prop>
												<prop name="Position">1</prop>
												<prop name="IsDefault">1</prop>
												<prop name="ReadOnly">1</prop>
												<obj name="ChannelProp" class="ChannelProperty" version="1">
													<prop name="ChannelIdx">0</prop>
												</obj>
											</obj>
											<obj name="PropertyObject" class="GroupChannelTypeProp" version="4">
												<prop name="PropertyTypeName">Scanning Sample Type</prop>
												<prop name="Position">1</prop>
												<prop name="IsDefault">0</prop>
												<prop name="GroupSampleType">mstUnknown</prop>
												<obj name="ChannelProp" class="ChannelProperty" version="1">
													<prop name="ChannelIdx">0</prop>
												</obj>
											</obj>
											<obj name="PropertyObject" class="TargetName" version="4">
												<prop name="PropertyTypeName">Target Name</prop>
												<prop name="Position">1</prop>
												<prop name="IsDefault">1</prop>
												<obj name="ChannelProp" class="ChannelProperty" version="1">
													<prop name="ChannelIdx">0</prop>
												</obj>
											</obj>
											<obj name="PropertyObject" class="RQTargetProperty" version="4">
												<prop name="PropertyTypeName">Target Type</prop>
												<prop name="Position">1</prop>
												<prop name="IsDefault">0</prop>
												<prop name="TargetType">dtNone</prop>
												<obj name="ChannelProp" class="ChannelProperty" version="1">
													<prop name="ChannelIdx">0</prop>
												</obj>
											</obj>
										</list>
									</obj>
									<obj name="item" class="PropertyList" version="1">
										<list name="emlist" count="12">
											<obj name="PropertyObject" class="RQSampleTargetProperty" version="4">
												<prop name="PropertyTypeName">Combined Sample and Target Type</prop>
												<prop name="Position">1</prop>
												<prop name="IsDefault">0</prop>
												<obj name="ChannelProp" class="ChannelProperty" version="1">
													<prop name="ChannelIdx">1</prop>
												</obj>
											</obj>
											<obj name="PropertyObject" class="QuantConcProperty" version="4">
												<prop name="PropertyTypeName">Concentration</prop>
												<prop name="Position">1</prop>
												<prop name="IsDefault">1</prop>
												<prop name="Concentration">0</prop>
												<obj name="ChannelProp" class="ChannelProperty" version="1">
													<prop name="ChannelIdx">1</prop>
												</obj>
												<prop name="ReadOnly">1</prop>
											</obj>
											<obj name="PropertyObject" class="QuantCpHighProp" version="4">
												<prop name="PropertyTypeName">Cp High</prop>
												<prop name="Position">1</prop>
												<prop name="IsDefault">1</prop>
												<prop name="CpRangeHigh">0</prop>
												<obj name="ChannelProp" class="ChannelProperty" version="1">
													<prop name="ChannelIdx">1</prop>
												</obj>
												<prop name="ReadOnly">1</prop>
											</obj>
											<obj name="PropertyObject" class="QuantCpLowProp" version="4">
												<prop name="PropertyTypeName">Cp Low</prop>
												<prop name="Position">1</prop>
												<prop name="IsDefault">1</prop>
												<prop name="CpRangeLow">0</prop>
												<obj name="ChannelProp" class="ChannelProperty" version="1">
													<prop name="ChannelIdx">1</prop>
												</obj>
												<prop name="ReadOnly">1</prop>
											</obj>
											<obj name="PropertyObject" class="RQEffProp" version="4">
												<prop name="PropertyTypeName">Efficiency</prop>
												<prop name="Position">1</prop>
												<prop name="IsDefault">1</prop>
												<prop name="Efficiency">2</prop>
												<obj name="ChannelProp" class="ChannelProperty" version="1">
													<prop name="ChannelIdx">1</prop>
												</obj>
											</obj>
											<obj name="PropertyObject" class="ChannelGenotype" version="4">
												<prop name="PropertyTypeName">Melt Geno Genotype</prop>
												<prop name="Position">1</prop>
												<prop name="IsDefault">1</prop>
												<prop name="ReadOnly">1</prop>
												<obj name="ChannelProp" class="ChannelProperty" version="1">
													<prop name="ChannelIdx">1</prop>
												</obj>
											</obj>
											<obj name="PropertyObject" class="GroupChannelTypeProp" version="4">
												<prop name="PropertyTypeName">Melt Geno Sample Type</prop>
												<prop name="Position">1</prop>
												<prop name="IsDefault">0</prop>
												<prop name="GroupSampleType">mstUnknown</prop>
												<obj name="ChannelProp" class="ChannelProperty" version="1">
													<prop name="ChannelIdx">1</prop>
												</obj>
											</obj>
											<obj name="PropertyObject" class="QuantSampleTypeProperty" version="4">
												<prop name="PropertyTypeName">Quantification Sample Type</prop>
												<prop name="Position">1</prop>
												<prop name="IsDefault">0</prop>
												<prop name="SampleType">qsUnknown</prop>
												<obj name="ChannelProp" class="ChannelProperty" version="1">
													<prop name="ChannelIdx">1</prop>
												</obj>
											</obj>
											<obj name="PropertyObject" class="ChannelGenotype" version="4">
												<prop name="PropertyTypeName">Scanning Genotype</prop>
												<prop name="Position">1</prop>
												<prop name="IsDefault">1</prop>
												<prop name="ReadOnly">1</prop>
												<obj name="ChannelProp" class="ChannelProperty" version="1">
													<prop name="ChannelIdx">1</prop>
												</obj>
											</obj>
											<obj name="PropertyObject" class="GroupChannelTypeProp" version="4">
												<prop name="PropertyTypeName">Scanning Sample Type</prop>
												<prop name="Position">1</prop>
												<prop name="IsDefault">0</prop>
												<prop name="GroupSampleType">mstUnknown</prop>
												<obj name="ChannelProp" class="ChannelProperty" version="1">
													<prop name="ChannelIdx">1</prop>
												</obj>
											</obj>
											<obj name="PropertyObject" class="TargetName" version="4">
												<prop name="PropertyTypeName">Target Name</prop>
												<prop name="Position">1</prop>
												<prop name="IsDefault">1</prop>
												<obj name="ChannelProp" class="ChannelProperty" version="1">
													<prop name="ChannelIdx">1</prop>
												</obj>
											</obj>
											<obj name="PropertyObject" class="RQTargetProperty" version="4">
												<prop name="PropertyTypeName">Target Type</prop>
												<prop name="Position">1</prop>
												<prop name="IsDefault">0</prop>
												<prop name="TargetType">dtNone</prop>
												<obj name="ChannelProp" class="ChannelProperty" version="1">
													<prop name="ChannelIdx">1</prop>
												</obj>
											</obj>
										</list>
									</obj>
									<obj name="item" class="PropertyList" version="1">
										<list name="emlist" count="12">
											<obj name="PropertyObject" class="RQSampleTargetProperty" version="4">
												<prop name="PropertyTypeName">Combined Sample and Target Type</prop>
												<prop name="Position">1</prop>
												<prop name="IsDefault">0</prop>
												<obj name="ChannelProp" class="ChannelProperty" version="1">
													<prop name="ChannelIdx">2</prop>
												</obj>
											</obj>
											<obj name="PropertyObject" class="QuantConcProperty" version="4">
												<prop name="PropertyTypeName">Concentration</prop>
												<prop name="Position">1</prop>
												<prop name="IsDefault">1</prop>
												<prop name="Concentration">0</prop>
												<obj name="ChannelProp" class="ChannelProperty" version="1">
													<prop name="ChannelIdx">2</prop>
												</obj>
												<prop name="ReadOnly">1</prop>
											</obj>
											<obj name="PropertyObject" class="QuantCpHighProp" version="4">
												<prop name="PropertyTypeName">Cp High</prop>
												<prop name="Position">1</prop>
												<prop name="IsDefault">1</prop>
												<prop name="CpRangeHigh">0</prop>
												<obj name="ChannelProp" class="ChannelProperty" version="1">
													<prop name="ChannelIdx">2</prop>
												</obj>
												<prop name="ReadOnly">1</prop>
											</obj>
											<obj name="PropertyObject" class="QuantCpLowProp" version="4">
												<prop name="PropertyTypeName">Cp Low</prop>
												<prop name="Position">1</prop>
												<prop name="IsDefault">1</prop>
												<prop name="CpRangeLow">0</prop>
												<obj name="ChannelProp" class="ChannelProperty" version="1">
													<prop name="ChannelIdx">2</prop>
												</obj>
												<prop name="ReadOnly">1</prop>
											</obj>
											<obj name="PropertyObject" class="RQEffProp" version="4">
												<prop name="PropertyTypeName">Efficiency</prop>
												<prop name="Position">1</prop>
												<prop name="IsDefault">1</prop>
												<prop name="Efficiency">2</prop>
												<obj name="ChannelProp" class="ChannelProperty" version="1">
													<prop name="ChannelIdx">2</prop>
												</obj>
											</obj>
											<obj name="PropertyObject" class="ChannelGenotype" version="4">
												<prop name="PropertyTypeName">Melt Geno Genotype</prop>
												<prop name="Position">1</prop>
												<prop name="IsDefault">1</prop>
												<prop name="ReadOnly">1</prop>
												<obj name="ChannelProp" class="ChannelProperty" version="1">
													<prop name="ChannelIdx">2</prop>
												</obj>
											</obj>
											<obj name="PropertyObject" class="GroupChannelTypeProp" version="4">
												<prop name="PropertyTypeName">Melt Geno Sample Type</prop>
												<prop name="Position">1</prop>
												<prop name="IsDefault">0</prop>
												<prop name="GroupSampleType">mstUnknown</prop>
												<obj name="ChannelProp" class="ChannelProperty" version="1">
													<prop name="ChannelIdx">2</prop>
												</obj>
											</obj>
											<obj name="PropertyObject" class="QuantSampleTypeProperty" version="4">
												<prop name="PropertyTypeName">Quantification Sample Type</prop>
												<prop name="Position">1</prop>
												<prop name="IsDefault">0</prop>
												<prop name="SampleType">qsUnknown</prop>
												<obj name="ChannelProp" class="ChannelProperty" version="1">
													<prop name="ChannelIdx">2</prop>
												</obj>
											</obj>
											<obj name="PropertyObject" class="ChannelGenotype" version="4">
												<prop name="PropertyTypeName">Scanning Genotype</prop>
												<prop name="Position">1</prop>
												<prop name="IsDefault">1</prop>
												<prop name="ReadOnly">1</prop>
												<obj name="ChannelProp" class="ChannelProperty" version="1">
													<prop name="ChannelIdx">2</prop>
												</obj>
											</obj>
											<obj name="PropertyObject" class="GroupChannelTypeProp" version="4">
												<prop name="PropertyTypeName">Scanning Sample Type</prop>
												<prop name="Position">1</prop>
												<prop name="IsDefault">0</prop>
												<prop name="GroupSampleType">mstUnknown</prop>
												<obj name="ChannelProp" class="ChannelProperty" version="1">
													<prop name="ChannelIdx">2</prop>
												</obj>
											</obj>
											<obj name="PropertyObject" class="TargetName" version="4">
												<prop name="PropertyTypeName">Target Name</prop>
												<prop name="Position">1</prop>
												<prop name="IsDefault">1</prop>
												<obj name="ChannelProp" class="ChannelProperty" version="1">
													<prop name="ChannelIdx">2</prop>
												</obj>
											</obj>
											<obj name="PropertyObject" class="RQTargetProperty" version="4">
												<prop name="PropertyTypeName">Target Type</prop>
												<prop name="Position">1</prop>
												<prop name="IsDefault">0</prop>
												<prop name="TargetType">dtNone</prop>
												<obj name="ChannelProp" class="ChannelProperty" version="1">
													<prop name="ChannelIdx">2</prop>
												</obj>
											</obj>
										</list>
									</obj>
									<obj name="item" class="PropertyList" version="1">
										<list name="emlist" count="12">
											<obj name="PropertyObject" class="RQSampleTargetProperty" version="4">
												<prop name="PropertyTypeName">Combined Sample and Target Type</prop>
												<prop name="Position">1</prop>
												<prop name="IsDefault">0</prop>
												<obj name="ChannelProp" class="ChannelProperty" version="1">
													<prop name="ChannelIdx">3</prop>
												</obj>
											</obj>
											<obj name="PropertyObject" class="QuantConcProperty" version="4">
												<prop name="PropertyTypeName">Concentration</prop>
												<prop name="Position">1</prop>
												<prop name="IsDefault">1</prop>
												<prop name="Concentration">0</prop>
												<obj name="ChannelProp" class="ChannelProperty" version="1">
													<prop name="ChannelIdx">3</prop>
												</obj>
												<prop name="ReadOnly">1</prop>
											</obj>
											<obj name="PropertyObject" class="QuantCpHighProp" version="4">
												<prop name="PropertyTypeName">Cp High</prop>
												<prop name="Position">1</prop>
												<prop name="IsDefault">1</prop>
												<prop name="CpRangeHigh">0</prop>
												<obj name="ChannelProp" class="ChannelProperty" version="1">
													<prop name="ChannelIdx">3</prop>
												</obj>
												<prop name="ReadOnly">1</prop>
											</obj>
											<obj name="PropertyObject" class="QuantCpLowProp" version="4">
												<prop name="PropertyTypeName">Cp Low</prop>
												<prop name="Position">1</prop>
												<prop name="IsDefault">1</prop>
												<prop name="CpRangeLow">0</prop>
												<obj name="ChannelProp" class="ChannelProperty" version="1">
													<prop name="ChannelIdx">3</prop>
												</obj>
												<prop name="ReadOnly">1</prop>
											</obj>
											<obj name="PropertyObject" class="RQEffProp" version="4">
												<prop name="PropertyTypeName">Efficiency</prop>
												<prop name="Position">1</prop>
												<prop name="IsDefault">1</prop>
												<prop name="Efficiency">2</prop>
												<obj name="ChannelProp" class="ChannelProperty" version="1">
													<prop name="ChannelIdx">3</prop>
												</obj>
											</obj>
											<obj name="PropertyObject" class="ChannelGenotype" version="4">
												<prop name="PropertyTypeName">Melt Geno Genotype</prop>
												<prop name="Position">1</prop>
												<prop name="IsDefault">1</prop>
												<prop name="ReadOnly">1</prop>
												<obj name="ChannelProp" class="ChannelProperty" version="1">
													<prop name="ChannelIdx">3</prop>
												</obj>
											</obj>
											<obj name="PropertyObject" class="GroupChannelTypeProp" version="4">
												<prop name="PropertyTypeName">Melt Geno Sample Type</prop>
												<prop name="Position">1</prop>
												<prop name="IsDefault">0</prop>
												<prop name="GroupSampleType">mstUnknown</prop>
												<obj name="ChannelProp" class="ChannelProperty" version="1">
													<prop name="ChannelIdx">3</prop>
												</obj>
											</obj>
											<obj name="PropertyObject" class="QuantSampleTypeProperty" version="4">
												<prop name="PropertyTypeName">Quantification Sample Type</prop>
												<prop name="Position">1</prop>
												<prop name="IsDefault">0</prop>
												<prop name="SampleType">qsUnknown</prop>
												<obj name="ChannelProp" class="ChannelProperty" version="1">
													<prop name="ChannelIdx">3</prop>
												</obj>
											</obj>
											<obj name="PropertyObject" class="ChannelGenotype" version="4">
												<prop name="PropertyTypeName">Scanning Genotype</prop>
												<prop name="Position">1</prop>
												<prop name="IsDefault">1</prop>
												<prop name="ReadOnly">1</prop>
												<obj name="ChannelProp" class="ChannelProperty" version="1">
													<prop name="ChannelIdx">3</prop>
												</obj>
											</obj>
											<obj name="PropertyObject" class="GroupChannelTypeProp" version="4">
												<prop name="PropertyTypeName">Scanning Sample Type</prop>
												<prop name="Position">1</prop>
												<prop name="IsDefault">0</prop>
												<prop name="GroupSampleType">mstUnknown</prop>
												<obj name="ChannelProp" class="ChannelProperty" version="1">
													<prop name="ChannelIdx">3</prop>
												</obj>
											</obj>
											<obj name="PropertyObject" class="TargetName" version="4">
												<prop name="PropertyTypeName">Target Name</prop>
												<prop name="Position">1</prop>
												<prop name="IsDefault">1</prop>
												<obj name="ChannelProp" class="ChannelProperty" version="1">
													<prop name="ChannelIdx">3</prop>
												</obj>
											</obj>
											<obj name="PropertyObject" class="RQTargetProperty" version="4">
												<prop name="PropertyTypeName">Target Type</prop>
												<prop name="Position">1</prop>
												<prop name="IsDefault">0</prop>
												<prop name="TargetType">dtNone</prop>
												<obj name="ChannelProp" class="ChannelProperty" version="1">
													<prop name="ChannelIdx">3</prop>
												</obj>
											</obj>
										</list>
									</obj>
								</list>
							</obj>
						</obj>
						<prop name="ChannelPropertyCount">4</prop>
						<prop name="ContainerPosition">1</prop>
						<prop name="HasSampleProperties">1</prop>
						<obj name="SampleProperties" class="PropertyList" version="1">
							<list name="emlist" count="14">
								<obj name="PropertyObject" class="SamplePrefColor" version="4">
									<prop name="PropertyTypeName">Color</prop>
									<prop name="Position">1</prop>
									<prop name="IsDefault">0</prop>
									<prop name="Color">clRed</prop>
								</obj>
								<obj name="PropertyObject" class="DominantChannelProp" version="4">
									<prop name="PropertyTypeName">Dominant Channel</prop>
									<prop name="Position">1</prop>
									<prop name="IsDefault">0</prop>
									<prop name="DominantChannel">0</prop>
								</obj>
								<obj name="PropertyObject" class="Genotype" version="4">
									<prop name="PropertyTypeName">EndPt Genotype</prop>
									<prop name="Position">1</prop>
									<prop name="IsDefault">1</prop>
									<prop name="ReadOnly">1</prop>
								</obj>
								<obj name="PropertyObject" class="GroupingSample" version="4">
									<prop name="PropertyTypeName">EndPt Sample Type</prop>
									<prop name="Position">1</prop>
									<prop name="IsDefault">0</prop>
									<prop name="GroupSampleType">mstUnknown</prop>
								</obj>
								<obj name="PropertyObject" class="SamplePrefLineStyle" version="4">
									<prop name="PropertyTypeName">Line Style</prop>
									<prop name="Position">1</prop>
									<prop name="IsDefault">0</prop>
									<prop name="LineStyle">psSolid</prop>
								</obj>
								<obj name="PropertyObject" class="GenSampleEditNotes" version="4">
									<prop name="PropertyTypeName">Notes</prop>
									<prop name="Position">1</prop>
									<prop name="IsDefault">1</prop>
								</obj>
								<obj name="PropertyObject" class="SamplePrefPointStyle" version="4">
									<prop name="PropertyTypeName">Point Style</prop>
									<prop name="Position">1</prop>
									<prop name="IsDefault">0</prop>
									<prop name="PointStyle">psNothing</prop>
								</obj>
								<obj name="PropertyObject" class="GenSampleEditPosition" version="4">
									<prop name="PropertyTypeName">Position</prop>
									<prop name="Position">1</prop>
									<prop name="IsDefault">1</prop>
								</obj>
								<obj name="PropertyObject" class="GenSampleEditReplicate" version="4">
									<prop name="PropertyTypeName">Replicate of</prop>
									<prop name="Position">1</prop>
									<prop name="IsDefault">1</prop>
									<prop name="ReplicateOf">-1</prop>
								</obj>
								<obj name="PropertyObject" class="HTCSampleID" version="4">
									<prop name="PropertyTypeName">Sample ID</prop>
									<prop name="Position">1</prop>
									<prop name="IsDefault">1</prop>
								</obj>
								<obj name="PropertyObject" class="GenSampleEditName" version="4">
									<prop name="PropertyTypeName">Sample Name</prop>
									<prop name="Position">1</prop>
									<prop name="IsDefault">1</prop>
									<prop name="name">Sample 2</prop>
								</obj>
								<obj name="PropertyObject" class="HTCSamplePrepNotes" version="4">
									<prop name="PropertyTypeName">Sample Prep Notes</prop>
									<prop name="Position">1</prop>
									<prop name="IsDefault">1</prop>
								</obj>
								<obj name="PropertyObject" class="GenSampleEditSubset" version="4">
									<prop name="PropertyTypeName">Subsets</prop>
									<prop name="Position">1</prop>
									<prop name="IsDefault">1</prop>
								</obj>
								<obj name="PropertyObject" class="SamplePrefWidth" version="5">
									<prop name="PropertyTypeName">Width</prop>
									<prop name="Position">1</prop>
									<prop name="IsDefault">1</prop>
									<prop name="Width">1</prop>
								</obj>
							</list>
						</obj>
					</obj>
					<obj name="item" class="SamplePropInfo" version="1">
						<obj name="ChannelProperties" class="ChanPropList" version="2">
							<obj name="ChannelProperties" class="EMList" version="1">
								<list name="emlist" count="4">
									<obj name="item" class="PropertyList" version="1">
										<list name="emlist" count="12">
											<obj name="PropertyObject" class="RQSampleTargetProperty" version="4">
												<prop name="PropertyTypeName">Combined Sample and Target Type</prop>
												<prop name="Position">2</prop>
												<prop name="IsDefault">0</prop>
												<obj name="ChannelProp" class="ChannelProperty" version="1">
													<prop name="ChannelIdx">0</prop>
												</obj>
											</obj>
											<obj name="PropertyObject" class="QuantConcProperty" version="4">
												<prop name="PropertyTypeName">Concentration</prop>
												<prop name="Position">2</prop>
												<prop name="IsDefault">1</prop>
												<prop name="Concentration">0</prop>
												<obj name="ChannelProp" class="ChannelProperty" version="1">
													<prop name="ChannelIdx">0</prop>
												</obj>
												<prop name="ReadOnly">1</prop>
											</obj>
											<obj name="PropertyObject" class="QuantCpHighProp" version="4">
												<prop name="PropertyTypeName">Cp High</prop>
												<prop name="Position">2</prop>
												<prop name="IsDefault">1</prop>
												<prop name="CpRangeHigh">0</prop>
												<obj name="ChannelProp" class="ChannelProperty" version="1">
													<prop name="ChannelIdx">0</prop>
												</obj>
												<prop name="ReadOnly">1</prop>
											</obj>
											<obj name="PropertyObject" class="QuantCpLowProp" version="4">
												<prop name="PropertyTypeName">Cp Low</prop>
												<prop name="Position">2</prop>
												<prop name="IsDefault">1</prop>
												<prop name="CpRangeLow">0</prop>
												<obj name="ChannelProp" class="ChannelProperty" version="1">
													<prop name="ChannelIdx">0</prop>
												</obj>
												<prop name="ReadOnly">1</prop>
											</obj>
											<obj name="PropertyObject" class="RQEffProp" version="4">
												<prop name="PropertyTypeName">Efficiency</prop>
												<prop name="Position">2</prop>
												<prop name="IsDefault">1</prop>
												<prop name="Efficiency">2</prop>
												<obj name="ChannelProp" class="ChannelProperty" version="1">
													<prop name="ChannelIdx">0</prop>
												</obj>
											</obj>
											<obj name="PropertyObject" class="ChannelGenotype" version="4">
												<prop name="PropertyTypeName">Melt Geno Genotype</prop>
												<prop name="Position">2</prop>
												<prop name="IsDefault">1</prop>
												<prop name="ReadOnly">1</prop>
												<obj name="ChannelProp" class="ChannelProperty" version="1">
													<prop name="ChannelIdx">0</prop>
												</obj>
											</obj>
											<obj name="PropertyObject" class="GroupChannelTypeProp" version="4">
												<prop name="PropertyTypeName">Melt Geno Sample Type</prop>
												<prop name="Position">2</prop>
												<prop name="IsDefault">0</prop>
												<prop name="GroupSampleType">mstUnknown</prop>
												<obj name="ChannelProp" class="ChannelProperty" version="1">
													<prop name="ChannelIdx">0</prop>
												</obj>
											</obj>
											<obj name="PropertyObject" class="QuantSampleTypeProperty" version="4">
												<prop name="PropertyTypeName">Quantification Sample Type</prop>
												<prop name="Position">2</prop>
												<prop name="IsDefault">0</prop>
												<prop name="SampleType">qsUnknown</prop>
												<obj name="ChannelProp" class="ChannelProperty" version="1">
													<prop name="ChannelIdx">0</prop>
												</obj>
											</obj>
											<obj name="PropertyObject" class="ChannelGenotype" version="4">
												<prop name="PropertyTypeName">Scanning Genotype</prop>
												<prop name="Position">2</prop>
												<prop name="IsDefault">1</prop>
												<prop name="ReadOnly">1</prop>
												<obj name="ChannelProp" class="ChannelProperty" version="1">
													<prop name="ChannelIdx">0</prop>
												</obj>
											</obj>
											<obj name="PropertyObject" class="GroupChannelTypeProp" version="4">
												<prop name="PropertyTypeName">Scanning Sample Type</prop>
												<prop name="Position">2</prop>
												<prop name="IsDefault">0</prop>
												<prop name="GroupSampleType">mstUnknown</prop>
												<obj name="ChannelProp" class="ChannelProperty" version="1">
													<prop name="ChannelIdx">0</prop>
												</obj>
											</obj>
											<obj name="PropertyObject" class="TargetName" version="4">
												<prop name="PropertyTypeName">Target Name</prop>
												<prop name="Position">2</prop>
												<prop name="IsDefault">1</prop>
												<obj name="ChannelProp" class="ChannelProperty" version="1">
													<prop name="ChannelIdx">0</prop>
												</obj>
											</obj>
											<obj name="PropertyObject" class="RQTargetProperty" version="4">
												<prop name="PropertyTypeName">Target Type</prop>
												<prop name="Position">2</prop>
												<prop name="IsDefault">0</prop>
												<prop name="TargetType">dtNone</prop>
												<obj name="ChannelProp" class="ChannelProperty" version="1">
													<prop name="ChannelIdx">0</prop>
												</obj>
											</obj>
										</list>
									</obj>
									<obj name="item" class="PropertyList" version="1">
										<list name="emlist" count="12">
											<obj name="PropertyObject" class="RQSampleTargetProperty" version="4">
												<prop name="PropertyTypeName">Combined Sample and Target Type</prop>
												<prop name="Position">2</prop>
												<prop name="IsDefault">0</prop>
												<obj name="ChannelProp" class="ChannelProperty" version="1">
													<prop name="ChannelIdx">1</prop>
												</obj>
											</obj>
											<obj name="PropertyObject" class="QuantConcProperty" version="4">
												<prop name="PropertyTypeName">Concentration</prop>
												<prop name="Position">2</prop>
												<prop name="IsDefault">1</prop>
												<prop name="Concentration">0</prop>
												<obj name="ChannelProp" class="ChannelProperty" version="1">
													<prop name="ChannelIdx">1</prop>
												</obj>
												<prop name="ReadOnly">1</prop>
											</obj>
											<obj name="PropertyObject" class="QuantCpHighProp" version="4">
												<prop name="PropertyTypeName">Cp High</prop>
												<prop name="Position">2</prop>
												<prop name="IsDefault">1</prop>
												<prop name="CpRangeHigh">0</prop>
												<obj name="ChannelProp" class="ChannelProperty" version="1">
													<prop name="ChannelIdx">1</prop>
												</obj>
												<prop name="ReadOnly">1</prop>
											</obj>
											<obj name="PropertyObject" class="QuantCpLowProp" version="4">
												<prop name="PropertyTypeName">Cp Low</prop>
												<prop name="Position">2</prop>
												<prop name="IsDefault">1</prop>
												<prop name="CpRangeLow">0</prop>
												<obj name="ChannelProp" class="ChannelProperty" version="1">
													<prop name="ChannelIdx">1</prop>
												</obj>
												<prop name="ReadOnly">1</prop>
											</obj>
											<obj name="PropertyObject" class="RQEffProp" version="4">
												<prop name="PropertyTypeName">Efficiency</prop>
												<prop name="Position">2</prop>
												<prop name="IsDefault">1</prop>
												<prop name="Efficiency">2</prop>
												<obj name="ChannelProp" class="ChannelProperty" version="1">
													<prop name="ChannelIdx">1</prop>
												</obj>
											</obj>
											<obj name="PropertyObject" class="ChannelGenotype" version="4">
												<prop name="PropertyTypeName">Melt Geno Genotype</prop>
												<prop name="Position">2</prop>
												<prop name="IsDefault">1</prop>
												<prop name="ReadOnly">1</prop>
												<obj name="ChannelProp" class="ChannelProperty" version="1">
													<prop name="ChannelIdx">1</prop>
												</obj>
											</obj>
											<obj name="PropertyObject" class="GroupChannelTypeProp" version="4">
												<prop name="PropertyTypeName">Melt Geno Sample Type</prop>
												<prop name="Position">2</prop>
												<prop name="IsDefault">0</prop>
												<prop name="GroupSampleType">mstUnknown</prop>
												<obj name="ChannelProp" class="ChannelProperty" version="1">
													<prop name="ChannelIdx">1</prop>
												</obj>
											</obj>
											<obj name="PropertyObject" class="QuantSampleTypeProperty" version="4">
												<prop name="PropertyTypeName">Quantification Sample Type</prop>
												<prop name="Position">2</prop>
												<prop name="IsDefault">0</prop>
												<prop name="SampleType">qsUnknown</prop>
												<obj name="ChannelProp" class="ChannelProperty" version="1">
													<prop name="ChannelIdx">1</prop>
												</obj>
											</obj>
											<obj name="PropertyObject" class="ChannelGenotype" version="4">
												<prop name="PropertyTypeName">Scanning Genotype</prop>
												<prop name="Position">2</prop>
												<prop name="IsDefault">1</prop>
												<prop name="ReadOnly">1</prop>
												<obj name="ChannelProp" class="ChannelProperty" version="1">
													<prop name="ChannelIdx">1</prop>
												</obj>
											</obj>
											<obj name="PropertyObject" class="GroupChannelTypeProp" version="4">
												<prop name="PropertyTypeName">Scanning Sample Type</prop>
												<prop name="Position">2</prop>
												<prop name="IsDefault">0</prop>
												<prop name="GroupSampleType">mstUnknown</prop>
												<obj name="ChannelProp" class="ChannelProperty" version="1">
													<prop name="ChannelIdx">1</prop>
												</obj>
											</obj>
											<obj name="PropertyObject" class="TargetName" version="4">
												<prop name="PropertyTypeName">Target Name</prop>
												<prop name="Position">2</prop>
												<prop name="IsDefault">1</prop>
												<obj name="ChannelProp" class="ChannelProperty" version="1">
													<prop name="ChannelIdx">1</prop>
												</obj>
											</obj>
											<obj name="PropertyObject" class="RQTargetProperty" version="4">
												<prop name="PropertyTypeName">Target Type</prop>
												<prop name="Position">2</prop>
												<prop name="IsDefault">0</prop>
												<prop name="TargetType">dtNone</prop>
												<obj name="ChannelProp" class="ChannelProperty" version="1">
													<prop name="ChannelIdx">1</prop>
												</obj>
											</obj>
										</list>
									</obj>
									<obj name="item" class="PropertyList" version="1">
										<list name="emlist" count="12">
											<obj name="PropertyObject" class="RQSampleTargetProperty" version="4">
												<prop name="PropertyTypeName">Combined Sample and Target Type</prop>
												<prop name="Position">2</prop>
												<prop name="IsDefault">0</prop>
												<obj name="ChannelProp" class="ChannelProperty" version="1">
													<prop name="ChannelIdx">2</prop>
												</obj>
											</obj>
											<obj name="PropertyObject" class="QuantConcProperty" version="4">
												<prop name="PropertyTypeName">Concentration</prop>
												<prop name="Position">2</prop>
												<prop name="IsDefault">1</prop>
												<prop name="Concentration">0</prop>
												<obj name="ChannelProp" class="ChannelProperty" version="1">
													<prop name="ChannelIdx">2</prop>
												</obj>
												<prop name="ReadOnly">1</prop>
											</obj>
											<obj name="PropertyObject" class="QuantCpHighProp" version="4">
												<prop name="PropertyTypeName">Cp High</prop>
												<prop name="Position">2</prop>
												<prop name="IsDefault">1</prop>
												<prop name="CpRangeHigh">0</prop>
												<obj name="ChannelProp" class="ChannelProperty" version="1">
													<prop name="ChannelIdx">2</prop>
												</obj>
												<prop name="ReadOnly">1</prop>
											</obj>
											<obj name="PropertyObject" class="QuantCpLowProp" version="4">
												<prop name="PropertyTypeName">Cp Low</prop>
												<prop name="Position">2</prop>
												<prop name="IsDefault">1</prop>
												<prop name="CpRangeLow">0</prop>
												<obj name="ChannelProp" class="ChannelProperty" version="1">
													<prop name="ChannelIdx">2</prop>
												</obj>
												<prop name="ReadOnly">1</prop>
											</obj>
											<obj name="PropertyObject" class="RQEffProp" version="4">
												<prop name="PropertyTypeName">Efficiency</prop>
												<prop name="Position">2</prop>
												<prop name="IsDefault">1</prop>
												<prop name="Efficiency">2</prop>
												<obj name="ChannelProp" class="ChannelProperty" version="1">
													<prop name="ChannelIdx">2</prop>
												</obj>
											</obj>
											<obj name="PropertyObject" class="ChannelGenotype" version="4">
												<prop name="PropertyTypeName">Melt Geno Genotype</prop>
												<prop name="Position">2</prop>
												<prop name="IsDefault">1</prop>
												<prop name="ReadOnly">1</prop>
												<obj name="ChannelProp" class="ChannelProperty" version="1">
													<prop name="ChannelIdx">2</prop>
												</obj>
											</obj>
											<obj name="PropertyObject" class="GroupChannelTypeProp" version="4">
												<prop name="PropertyTypeName">Melt Geno Sample Type</prop>
												<prop name="Position">2</prop>
												<prop name="IsDefault">0</prop>
												<prop name="GroupSampleType">mstUnknown</prop>
												<obj name="ChannelProp" class="ChannelProperty" version="1">
													<prop name="ChannelIdx">2</prop>
												</obj>
											</obj>
											<obj name="PropertyObject" class="QuantSampleTypeProperty" version="4">
												<prop name="PropertyTypeName">Quantification Sample Type</prop>
												<prop name="Position">2</prop>
												<prop name="IsDefault">0</prop>
												<prop name="SampleType">qsUnknown</prop>
												<obj name="ChannelProp" class="ChannelProperty" version="1">
													<prop name="ChannelIdx">2</prop>
												</obj>
											</obj>
											<obj name="PropertyObject" class="ChannelGenotype" version="4">
												<prop name="PropertyTypeName">Scanning Genotype</prop>
												<prop name="Position">2</prop>
												<prop name="IsDefault">1</prop>
												<prop name="ReadOnly">1</prop>
												<obj name="ChannelProp" class="ChannelProperty" version="1">
													<prop name="ChannelIdx">2</prop>
												</obj>
											</obj>
											<obj name="PropertyObject" class="GroupChannelTypeProp" version="4">
												<prop name="PropertyTypeName">Scanning Sample Type</prop>
												<prop name="Position">2</prop>
												<prop name="IsDefault">0</prop>
												<prop name="GroupSampleType">mstUnknown</prop>
												<obj name="ChannelProp" class="ChannelProperty" version="1">
													<prop name="ChannelIdx">2</prop>
												</obj>
											</obj>
											<obj name="PropertyObject" class="TargetName" version="4">
												<prop name="PropertyTypeName">Target Name</prop>
												<prop name="Position">2</prop>
												<prop name="IsDefault">1</prop>
												<obj name="ChannelProp" class="ChannelProperty" version="1">
													<prop name="ChannelIdx">2</prop>
												</obj>
											</obj>
											<obj name="PropertyObject" class="RQTargetProperty" version="4">
												<prop name="PropertyTypeName">Target Type</prop>
												<prop name="Position">2</prop>
												<prop name="IsDefault">0</prop>
												<prop name="TargetType">dtNone</prop>
												<obj name="ChannelProp" class="ChannelProperty" version="1">
													<prop name="ChannelIdx">2</prop>
												</obj>
											</obj>
										</list>
									</obj>
									<obj name="item" class="PropertyList" version="1">
										<list name="emlist" count="12">
											<obj name="PropertyObject" class="RQSampleTargetProperty" version="4">
												<prop name="PropertyTypeName">Combined Sample and Target Type</prop>
												<prop name="Position">2</prop>
												<prop name="IsDefault">0</prop>
												<obj name="ChannelProp" class="ChannelProperty" version="1">
													<prop name="ChannelIdx">3</prop>
												</obj>
											</obj>
											<obj name="PropertyObject" class="QuantConcProperty" version="4">
												<prop name="PropertyTypeName">Concentration</prop>
												<prop name="Position">2</prop>
												<prop name="IsDefault">1</prop>
												<prop name="Concentration">0</prop>
												<obj name="ChannelProp" class="ChannelProperty" version="1">
													<prop name="ChannelIdx">3</prop>
												</obj>
												<prop name="ReadOnly">1</prop>
											</obj>
											<obj name="PropertyObject" class="QuantCpHighProp" version="4">
												<prop name="PropertyTypeName">Cp High</prop>
												<prop name="Position">2</prop>
												<prop name="IsDefault">1</prop>
												<prop name="CpRangeHigh">0</prop>
												<obj name="ChannelProp" class="ChannelProperty" version="1">
													<prop name="ChannelIdx">3</prop>
												</obj>
												<prop name="ReadOnly">1</prop>
											</obj>
											<obj name="PropertyObject" class="QuantCpLowProp" version="4">
												<prop name="PropertyTypeName">Cp Low</prop>
												<prop name="Position">2</prop>
												<prop name="IsDefault">1</prop>
												<prop name="CpRangeLow">0</prop>
												<obj name="ChannelProp" class="ChannelProperty" version="1">
													<prop name="ChannelIdx">3</prop>
												</obj>
												<prop name="ReadOnly">1</prop>
											</obj>
											<obj name="PropertyObject" class="RQEffProp" version="4">
												<prop name="PropertyTypeName">Efficiency</prop>
												<prop name="Position">2</prop>
												<prop name="IsDefault">1</prop>
												<prop name="Efficiency">2</prop>
												<obj name="ChannelProp" class="ChannelProperty" version="1">
													<prop name="ChannelIdx">3</prop>
												</obj>
											</obj>
											<obj name="PropertyObject" class="ChannelGenotype" version="4">
												<prop name="PropertyTypeName">Melt Geno Genotype</prop>
												<prop name="Position">2</prop>
												<prop name="IsDefault">1</prop>
												<prop name="ReadOnly">1</prop>
												<obj name="ChannelProp" class="ChannelProperty" version="1">
													<prop name="ChannelIdx">3</prop>
												</obj>
											</obj>
											<obj name="PropertyObject" class="GroupChannelTypeProp" version="4">
												<prop name="PropertyTypeName">Melt Geno Sample Type</prop>
												<prop name="Position">2</prop>
												<prop name="IsDefault">0</prop>
												<prop name="GroupSampleType">mstUnknown</prop>
												<obj name="ChannelProp" class="ChannelProperty" version="1">
													<prop name="ChannelIdx">3</prop>
												</obj>
											</obj>
											<obj name="PropertyObject" class="QuantSampleTypeProperty" version="4">
												<prop name="PropertyTypeName">Quantification Sample Type</prop>
												<prop name="Position">2</prop>
												<prop name="IsDefault">0</prop>
												<prop name="SampleType">qsUnknown</prop>
												<obj name="ChannelProp" class="ChannelProperty" version="1">
													<prop name="ChannelIdx">3</prop>
												</obj>
											</obj>
											<obj name="PropertyObject" class="ChannelGenotype" version="4">
												<prop name="PropertyTypeName">Scanning Genotype</prop>
												<prop name="Position">2</prop>
												<prop name="IsDefault">1</prop>
												<prop name="ReadOnly">1</prop>
												<obj name="ChannelProp" class="ChannelProperty" version="1">
													<prop name="ChannelIdx">3</prop>
												</obj>
											</obj>
											<obj name="PropertyObject" class="GroupChannelTypeProp" version="4">
												<prop name="PropertyTypeName">Scanning Sample Type</prop>
												<prop name="Position">2</prop>
												<prop name="IsDefault">0</prop>
												<prop name="GroupSampleType">mstUnknown</prop>
												<obj name="ChannelProp" class="ChannelProperty" version="1">
													<prop name="ChannelIdx">3</prop>
												</obj>
											</obj>
											<obj name="PropertyObject" class="TargetName" version="4">
												<prop name="PropertyTypeName">Target Name</prop>
												<prop name="Position">2</prop>
												<prop name="IsDefault">1</prop>
												<obj name="ChannelProp" class="ChannelProperty" version="1">
													<prop name="ChannelIdx">3</prop>
												</obj>
											</obj>
											<obj name="PropertyObject" class="RQTargetProperty" version="4">
												<prop name="PropertyTypeName">Target Type</prop>
												<prop name="Position">2</prop>
												<prop name="IsDefault">0</prop>
												<prop name="TargetType">dtNone</prop>
												<obj name="ChannelProp" class="ChannelProperty" version="1">
													<prop name="ChannelIdx">3</prop>
												</obj>
											</obj>
										</list>
									</obj>
								</list>
							</obj>
						</obj>
						<prop name="ChannelPropertyCount">4</prop>
						<prop name="ContainerPosition">2</prop>
						<prop name="HasSampleProperties">1</prop>
						<obj name="SampleProperties" class="PropertyList" version="1">
							<list name="emlist" count="14">
								<obj name="PropertyObject" class="SamplePrefColor" version="4">
									<prop name="PropertyTypeName">Color</prop>
									<prop name="Position">2</prop>
									<prop name="IsDefault">0</prop>
									<prop name="Color">$0030D700</prop>
								</obj>
								<obj name="PropertyObject" class="DominantChannelProp" version="4">
									<prop name="PropertyTypeName">Dominant Channel</prop>
									<prop name="Position">2</prop>
									<prop name="IsDefault">0</prop>
									<prop name="DominantChannel">0</prop>
								</obj>
								<obj name="PropertyObject" class="Genotype" version="4">
									<prop name="PropertyTypeName">EndPt Genotype</prop>
									<prop name="Position">2</prop>
									<prop name="IsDefault">1</prop>
									<prop name="ReadOnly">1</prop>
								</obj>
								<obj name="PropertyObject" class="GroupingSample" version="4">
									<prop name="PropertyTypeName">EndPt Sample Type</prop>
									<prop name="Position">2</prop>
									<prop name="IsDefault">0</prop>
									<prop name="GroupSampleType">mstUnknown</prop>
								</obj>
								<obj name="PropertyObject" class="SamplePrefLineStyle" version="4">
									<prop name="PropertyTypeName">Line Style</prop>
									<prop name="Position">2</prop>
									<prop name="IsDefault">0</prop>
									<prop name="LineStyle">psSolid</prop>
								</obj>
								<obj name="PropertyObject" class="GenSampleEditNotes" version="4">
									<prop name="PropertyTypeName">Notes</prop>
									<prop name="Position">2</prop>
									<prop name="IsDefault">1</prop>
								</obj>
								<obj name="PropertyObject" class="SamplePrefPointStyle" version="4">
									<prop name="PropertyTypeName">Point Style</prop>
									<prop name="Position">2</prop>
									<prop name="IsDefault">0</prop>
									<prop name="PointStyle">psNothing</prop>
								</obj>
								<obj name="PropertyObject" class="GenSampleEditPosition" version="4">
									<prop name="PropertyTypeName">Position</prop>
									<prop name="Position">2</prop>
									<prop name="IsDefault">1</prop>
								</obj>
								<obj name="PropertyObject" class="GenSampleEditReplicate" version="4">
									<prop name="PropertyTypeName">Replicate of</prop>
									<prop name="Position">2</prop>
									<prop name="IsDefault">1</prop>
									<prop name="ReplicateOf">-1</prop>
								</obj>
								<obj name="PropertyObject" class="HTCSampleID" version="4">
									<prop name="PropertyTypeName">Sample ID</prop>
									<prop name="Position">2</prop>
									<prop name="IsDefault">1</prop>
								</obj>
								<obj name="PropertyObject" class="GenSampleEditName" version="4">
									<prop name="PropertyTypeName">Sample Name</prop>
									<prop name="Position">2</prop>
									<prop name="IsDefault">1</prop>
									<prop name="name">Sample 3</prop>
								</obj>
								<obj name="PropertyObject" class="HTCSamplePrepNotes" version="4">
									<prop name="PropertyTypeName">Sample Prep Notes</prop>
									<prop name="Position">2</prop>
									<prop name="IsDefault">1</prop>
								</obj>
								<obj name="PropertyObject" class="GenSampleEditSubset" version="4">
									<prop name="PropertyTypeName">Subsets</prop>
									<prop name="Position">2</prop>
									<prop name="IsDefault">1</prop>
								</obj>
								<obj name="PropertyObject" class="SamplePrefWidth" version="5">
									<prop name="PropertyTypeName">Width</prop>
									<prop name="Position">2</prop>
									<prop name="IsDefault">1</prop>
									<prop name="Width">1</prop>
								</obj>
							</list>
						</obj>
					</obj>
					<obj name="item" class="SamplePropInfo" version="1">
						<obj name="ChannelProperties" class="ChanPropList" version="2">
							<obj name="ChannelProperties" class="EMList" version="1">
								<list name="emlist" count="4">
									<obj name="item" class="PropertyList" version="1">
										<list name="emlist" count="12">
											<obj name="PropertyObject" class="RQSampleTargetProperty" version="4">
												<prop name="PropertyTypeName">Combined Sample and Target Type</prop>
												<prop name="Position">3</prop>
												<prop name="IsDefault">0</prop>
												<obj name="ChannelProp" class="ChannelProperty" version="1">
													<prop name="ChannelIdx">0</prop>
												</obj>
											</obj>
											<obj name="PropertyObject" class="QuantConcProperty" version="4">
												<prop name="PropertyTypeName">Concentration</prop>
												<prop name="Position">3</prop>
												<prop name="IsDefault">1</prop>
												<prop name="Concentration">0</prop>
												<obj name="ChannelProp" class="ChannelProperty" version="1">
													<prop name="ChannelIdx">0</prop>
												</obj>
												<prop name="ReadOnly">1</prop>
											</obj>
											<obj name="PropertyObject" class="QuantCpHighProp" version="4">
												<prop name="PropertyTypeName">Cp High</prop>
												<prop name="Position">3</prop>
												<prop name="IsDefault">1</prop>
												<prop name="CpRangeHigh">0</prop>
												<obj name="ChannelProp" class="ChannelProperty" version="1">
													<prop name="ChannelIdx">0</prop>
												</obj>
												<prop name="ReadOnly">1</prop>
											</obj>
											<obj name="PropertyObject" class="QuantCpLowProp" version="4">
												<prop name="PropertyTypeName">Cp Low</prop>
												<prop name="Position">3</prop>
												<prop name="IsDefault">1</prop>
												<prop name="CpRangeLow">0</prop>
												<obj name="ChannelProp" class="ChannelProperty" version="1">
													<prop name="ChannelIdx">0</prop>
												</obj>
												<prop name="ReadOnly">1</prop>
											</obj>
											<obj name="PropertyObject" class="RQEffProp" version="4">
												<prop name="PropertyTypeName">Efficiency</prop>
												<prop name="Position">3</prop>
												<prop name="IsDefault">1</prop>
												<prop name="Efficiency">2</prop>
												<obj name="ChannelProp" class="ChannelProperty" version="1">
													<prop name="ChannelIdx">0</prop>
												</obj>
											</obj>
											<obj name="PropertyObject" class="ChannelGenotype" version="4">
												<prop name="PropertyTypeName">Melt Geno Genotype</prop>
												<prop name="Position">3</prop>
												<prop name="IsDefault">1</prop>
												<prop name="ReadOnly">1</prop>
												<obj name="ChannelProp" class="ChannelProperty" version="1">
													<prop name="ChannelIdx">0</prop>
												</obj>
											</obj>
											<obj name="PropertyObject" class="GroupChannelTypeProp" version="4">
												<prop name="PropertyTypeName">Melt Geno Sample Type</prop>
												<prop name="Position">3</prop>
												<prop name="IsDefault">0</prop>
												<prop name="GroupSampleType">mstUnknown</prop>
												<obj name="ChannelProp" class="ChannelProperty" version="1">
													<prop name="ChannelIdx">0</prop>
												</obj>
											</obj>
											<obj name="PropertyObject" class="QuantSampleTypeProperty" version="4">
												<prop name="PropertyTypeName">Quantification Sample Type</prop>
												<prop name="Position">3</prop>
												<prop name="IsDefault">0</prop>
												<prop name="SampleType">qsUnknown</prop>
												<obj name="ChannelProp" class="ChannelProperty" version="1">
													<prop name="ChannelIdx">0</prop>
												</obj>
											</obj>
											<obj name="PropertyObject" class="ChannelGenotype" version="4">
												<prop name="PropertyTypeName">Scanning Genotype</prop>
												<prop name="Position">3</prop>
												<prop name="IsDefault">1</prop>
												<prop name="ReadOnly">1</prop>
												<obj name="ChannelProp" class="ChannelProperty" version="1">
													<prop name="ChannelIdx">0</prop>
												</obj>
											</obj>
											<obj name="PropertyObject" class="GroupChannelTypeProp" version="4">
												<prop name="PropertyTypeName">Scanning Sample Type</prop>
												<prop name="Position">3</prop>
												<prop name="IsDefault">0</prop>
												<prop name="GroupSampleType">mstUnknown</prop>
												<obj name="ChannelProp" class="ChannelProperty" version="1">
													<prop name="ChannelIdx">0</prop>
												</obj>
											</obj>
											<obj name="PropertyObject" class="TargetName" version="4">
												<prop name="PropertyTypeName">Target Name</prop>
												<prop name="Position">3</prop>
												<prop name="IsDefault">1</prop>
												<obj name="ChannelProp" class="ChannelProperty" version="1">
													<prop name="ChannelIdx">0</prop>
												</obj>
											</obj>
											<obj name="PropertyObject" class="RQTargetProperty" version="4">
												<prop name="PropertyTypeName">Target Type</prop>
												<prop name="Position">3</prop>
												<prop name="IsDefault">0</prop>
												<prop name="TargetType">dtNone</prop>
												<obj name="ChannelProp" class="ChannelProperty" version="1">
													<prop name="ChannelIdx">0</prop>
												</obj>
											</obj>
										</list>
									</obj>
									<obj name="item" class="PropertyList" version="1">
										<list name="emlist" count="12">
											<obj name="PropertyObject" class="RQSampleTargetProperty" version="4">
												<prop name="PropertyTypeName">Combined Sample and Target Type</prop>
												<prop name="Position">3</prop>
												<prop name="IsDefault">0</prop>
												<obj name="ChannelProp" class="ChannelProperty" version="1">
													<prop name="ChannelIdx">1</prop>
												</obj>
											</obj>
											<obj name="PropertyObject" class="QuantConcProperty" version="4">
												<prop name="PropertyTypeName">Concentration</prop>
												<prop name="Position">3</prop>
												<prop name="IsDefault">1</prop>
												<prop name="Concentration">0</prop>
												<obj name="ChannelProp" class="ChannelProperty" version="1">
													<prop name="ChannelIdx">1</prop>
												</obj>
												<prop name="ReadOnly">1</prop>
											</obj>
											<obj name="PropertyObject" class="QuantCpHighProp" version="4">
												<prop name="PropertyTypeName">Cp High</prop>
												<prop name="Position">3</prop>
												<prop name="IsDefault">1</prop>
												<prop name="CpRangeHigh">0</prop>
												<obj name="ChannelProp" class="ChannelProperty" version="1">
													<prop name="ChannelIdx">1</prop>
												</obj>
												<prop name="ReadOnly">1</prop>
											</obj>
											<obj name="PropertyObject" class="QuantCpLowProp" version="4">
												<prop name="PropertyTypeName">Cp Low</prop>
												<prop name="Position">3</prop>
												<prop name="IsDefault">1</prop>
												<prop name="CpRangeLow">0</prop>
												<obj name="ChannelProp" class="ChannelProperty" version="1">
													<prop name="ChannelIdx">1</prop>
												</obj>
												<prop name="ReadOnly">1</prop>
											</obj>
											<obj name="PropertyObject" class="RQEffProp" version="4">
												<prop name="PropertyTypeName">Efficiency</prop>
												<prop name="Position">3</prop>
												<prop name="IsDefault">1</prop>
												<prop name="Efficiency">2</prop>
												<obj name="ChannelProp" class="ChannelProperty" version="1">
													<prop name="ChannelIdx">1</prop>
												</obj>
											</obj>
											<obj name="PropertyObject" class="ChannelGenotype" version="4">
												<prop name="PropertyTypeName">Melt Geno Genotype</prop>
												<prop name="Position">3</prop>
												<prop name="IsDefault">1</prop>
												<prop name="ReadOnly">1</prop>
												<obj name="ChannelProp" class="ChannelProperty" version="1">
													<prop name="ChannelIdx">1</prop>
												</obj>
											</obj>
											<obj name="PropertyObject" class="GroupChannelTypeProp" version="4">
												<prop name="PropertyTypeName">Melt Geno Sample Type</prop>
												<prop name="Position">3</prop>
												<prop name="IsDefault">0</prop>
												<prop name="GroupSampleType">mstUnknown</prop>
												<obj name="ChannelProp" class="ChannelProperty" version="1">
													<prop name="ChannelIdx">1</prop>
												</obj>
											</obj>
											<obj name="PropertyObject" class="QuantSampleTypeProperty" version="4">
												<prop name="PropertyTypeName">Quantification Sample Type</prop>
												<prop name="Position">3</prop>
												<prop name="IsDefault">0</prop>
												<prop name="SampleType">qsUnknown</prop>
												<obj name="ChannelProp" class="ChannelProperty" version="1">
													<prop name="ChannelIdx">1</prop>
												</obj>
											</obj>
											<obj name="PropertyObject" class="ChannelGenotype" version="4">
												<prop name="PropertyTypeName">Scanning Genotype</prop>
												<prop name="Position">3</prop>
												<prop name="IsDefault">1</prop>
												<prop name="ReadOnly">1</prop>
												<obj name="ChannelProp" class="ChannelProperty" version="1">
													<prop name="ChannelIdx">1</prop>
												</obj>
											</obj>
											<obj name="PropertyObject" class="GroupChannelTypeProp" version="4">
												<prop name="PropertyTypeName">Scanning Sample Type</prop>
												<prop name="Position">3</prop>
												<prop name="IsDefault">0</prop>
												<prop name="GroupSampleType">mstUnknown</prop>
												<obj name="ChannelProp" class="ChannelProperty" version="1">
													<prop name="ChannelIdx">1</prop>
												</obj>
											</obj>
											<obj name="PropertyObject" class="TargetName" version="4">
												<prop name="PropertyTypeName">Target Name</prop>
												<prop name="Position">3</prop>
												<prop name="IsDefault">1</prop>
												<obj name="ChannelProp" class="ChannelProperty" version="1">
													<prop name="ChannelIdx">1</prop>
												</obj>
											</obj>
											<obj name="PropertyObject" class="RQTargetProperty" version="4">
												<prop name="PropertyTypeName">Target Type</prop>
												<prop name="Position">3</prop>
												<prop name="IsDefault">0</prop>
												<prop name="TargetType">dtNone</prop>
												<obj name="ChannelProp" class="ChannelProperty" version="1">
													<prop name="ChannelIdx">1</prop>
												</obj>
											</obj>
										</list>
									</obj>
									<obj name="item" class="PropertyList" version="1">
										<list name="emlist" count="12">
											<obj name="PropertyObject" class="RQSampleTargetProperty" version="4">
												<prop name="PropertyTypeName">Combined Sample and Target Type</prop>
												<prop name="Position">3</prop>
												<prop name="IsDefault">0</prop>
												<obj name="ChannelProp" class="ChannelProperty" version="1">
													<prop name="ChannelIdx">2</prop>
												</obj>
											</obj>
											<obj name="PropertyObject" class="QuantConcProperty" version="4">
												<prop name="PropertyTypeName">Concentration</prop>
												<prop name="Position">3</prop>
												<prop name="IsDefault">1</prop>
												<prop name="Concentration">0</prop>
												<obj name="ChannelProp" class="ChannelProperty" version="1">
													<prop name="ChannelIdx">2</prop>
												</obj>
												<prop name="ReadOnly">1</prop>
											</obj>
											<obj name="PropertyObject" class="QuantCpHighProp" version="4">
												<prop name="PropertyTypeName">Cp High</prop>
												<prop name="Position">3</prop>
												<prop name="IsDefault">1</prop>
												<prop name="CpRangeHigh">0</prop>
												<obj name="ChannelProp" class="ChannelProperty" version="1">
													<prop name="ChannelIdx">2</prop>
												</obj>
												<prop name="ReadOnly">1</prop>
											</obj>
											<obj name="PropertyObject" class="QuantCpLowProp" version="4">
												<prop name="PropertyTypeName">Cp Low</prop>
												<prop name="Position">3</prop>
												<prop name="IsDefault">1</prop>
												<prop name="CpRangeLow">0</prop>
												<obj name="ChannelProp" class="ChannelProperty" version="1">
													<prop name="ChannelIdx">2</prop>
												</obj>
												<prop name="ReadOnly">1</prop>
											</obj>
											<obj name="PropertyObject" class="RQEffProp" version="4">
												<prop name="PropertyTypeName">Efficiency</prop>
												<prop name="Position">3</prop>
												<prop name="IsDefault">1</prop>
												<prop name="Efficiency">2</prop>
												<obj name="ChannelProp" class="ChannelProperty" version="1">
													<prop name="ChannelIdx">2</prop>
												</obj>
											</obj>
											<obj name="PropertyObject" class="ChannelGenotype" version="4">
												<prop name="PropertyTypeName">Melt Geno Genotype</prop>
												<prop name="Position">3</prop>
												<prop name="IsDefault">1</prop>
												<prop name="ReadOnly">1</prop>
												<obj name="ChannelProp" class="ChannelProperty" version="1">
													<prop name="ChannelIdx">2</prop>
												</obj>
											</obj>
											<obj name="PropertyObject" class="GroupChannelTypeProp" version="4">
												<prop name="PropertyTypeName">Melt Geno Sample Type</prop>
												<prop name="Position">3</prop>
												<prop name="IsDefault">0</prop>
												<prop name="GroupSampleType">mstUnknown</prop>
												<obj name="ChannelProp" class="ChannelProperty" version="1">
													<prop name="ChannelIdx">2</prop>
												</obj>
											</obj>
											<obj name="PropertyObject" class="QuantSampleTypeProperty" version="4">
												<prop name="PropertyTypeName">Quantification Sample Type</prop>
												<prop name="Position">3</prop>
												<prop name="IsDefault">0</prop>
												<prop name="SampleType">qsUnknown</prop>
												<obj name="ChannelProp" class="ChannelProperty" version="1">
													<prop name="ChannelIdx">2</prop>
												</obj>
											</obj>
											<obj name="PropertyObject" class="ChannelGenotype" version="4">
												<prop name="PropertyTypeName">Scanning Genotype</prop>
												<prop name="Position">3</prop>
												<prop name="IsDefault">1</prop>
												<prop name="ReadOnly">1</prop>
												<obj name="ChannelProp" class="ChannelProperty" version="1">
													<prop name="ChannelIdx">2</prop>
												</obj>
											</obj>
											<obj name="PropertyObject" class="GroupChannelTypeProp" version="4">
												<prop name="PropertyTypeName">Scanning Sample Type</prop>
												<prop name="Position">3</prop>
												<prop name="IsDefault">0</prop>
												<prop name="GroupSampleType">mstUnknown</prop>
												<obj name="ChannelProp" class="ChannelProperty" version="1">
													<prop name="ChannelIdx">2</prop>
												</obj>
											</obj>
											<obj name="PropertyObject" class="TargetName" version="4">
												<prop name="PropertyTypeName">Target Name</prop>
												<prop name="Position">3</prop>
												<prop name="IsDefault">1</prop>
												<obj name="ChannelProp" class="ChannelProperty" version="1">
													<prop name="ChannelIdx">2</prop>
												</obj>
											</obj>
											<obj name="PropertyObject" class="RQTargetProperty" version="4">
												<prop name="PropertyTypeName">Target Type</prop>
												<prop name="Position">3</prop>
												<prop name="IsDefault">0</prop>
												<prop name="TargetType">dtNone</prop>
												<obj name="ChannelProp" class="ChannelProperty" version="1">
													<prop name="ChannelIdx">2</prop>
												</obj>
											</obj>
										</list>
									</obj>
									<obj name="item" class="PropertyList" version="1">
										<list name="emlist" count="12">
											<obj name="PropertyObject" class="RQSampleTargetProperty" version="4">
												<prop name="PropertyTypeName">Combined Sample and Target Type</prop>
												<prop name="Position">3</prop>
												<prop name="IsDefault">0</prop>
												<obj name="ChannelProp" class="ChannelProperty" version="1">
													<prop name="ChannelIdx">3</prop>
												</obj>
											</obj>
											<obj name="PropertyObject" class="QuantConcProperty" version="4">
												<prop name="PropertyTypeName">Concentration</prop>
												<prop name="Position">3</prop>
												<prop name="IsDefault">1</prop>
												<prop name="Concentration">0</prop>
												<obj name="ChannelProp" class="ChannelProperty" version="1">
													<prop name="ChannelIdx">3</prop>
												</obj>
												<prop name="ReadOnly">1</prop>
											</obj>
											<obj name="PropertyObject" class="QuantCpHighProp" version="4">
												<prop name="PropertyTypeName">Cp High</prop>
												<prop name="Position">3</prop>
												<prop name="IsDefault">1</prop>
												<prop name="CpRangeHigh">0</prop>
												<obj name="ChannelProp" class="ChannelProperty" version="1">
													<prop name="ChannelIdx">3</prop>
												</obj>
												<prop name="ReadOnly">1</prop>
											</obj>
											<obj name="PropertyObject" class="QuantCpLowProp" version="4">
												<prop name="PropertyTypeName">Cp Low</prop>
												<prop name="Position">3</prop>
												<prop name="IsDefault">1</prop>
												<prop name="CpRangeLow">0</prop>
												<obj name="ChannelProp" class="ChannelProperty" version="1">
													<prop name="ChannelIdx">3</prop>
												</obj>
												<prop name="ReadOnly">1</prop>
											</obj>
											<obj name="PropertyObject" class="RQEffProp" version="4">
												<prop name="PropertyTypeName">Efficiency</prop>
												<prop name="Position">3</prop>
												<prop name="IsDefault">1</prop>
												<prop name="Efficiency">2</prop>
												<obj name="ChannelProp" class="ChannelProperty" version="1">
													<prop name="ChannelIdx">3</prop>
												</obj>
											</obj>
											<obj name="PropertyObject" class="ChannelGenotype" version="4">
												<prop name="PropertyTypeName">Melt Geno Genotype</prop>
												<prop name="Position">3</prop>
												<prop name="IsDefault">1</prop>
												<prop name="ReadOnly">1</prop>
												<obj name="ChannelProp" class="ChannelProperty" version="1">
													<prop name="ChannelIdx">3</prop>
												</obj>
											</obj>
											<obj name="PropertyObject" class="GroupChannelTypeProp" version="4">
												<prop name="PropertyTypeName">Melt Geno Sample Type</prop>
												<prop name="Position">3</prop>
												<prop name="IsDefault">0</prop>
												<prop name="GroupSampleType">mstUnknown</prop>
												<obj name="ChannelProp" class="ChannelProperty" version="1">
													<prop name="ChannelIdx">3</prop>
												</obj>
											</obj>
											<obj name="PropertyObject" class="QuantSampleTypeProperty" version="4">
												<prop name="PropertyTypeName">Quantification Sample Type</prop>
												<prop name="Position">3</prop>
												<prop name="IsDefault">0</prop>
												<prop name="SampleType">qsUnknown</prop>
												<obj name="ChannelProp" class="ChannelProperty" version="1">
													<prop name="ChannelIdx">3</prop>
												</obj>
											</obj>
											<obj name="PropertyObject" class="ChannelGenotype" version="4">
												<prop name="PropertyTypeName">Scanning Genotype</prop>
												<prop name="Position">3</prop>
												<prop name="IsDefault">1</prop>
												<prop name="ReadOnly">1</prop>
												<obj name="ChannelProp" class="ChannelProperty" version="1">
													<prop name="ChannelIdx">3</prop>
												</obj>
											</obj>
											<obj name="PropertyObject" class="GroupChannelTypeProp" version="4">
												<prop name="PropertyTypeName">Scanning Sample Type</prop>
												<prop name="Position">3</prop>
												<prop name="IsDefault">0</prop>
												<prop name="GroupSampleType">mstUnknown</prop>
												<obj name="ChannelProp" class="ChannelProperty" version="1">
													<prop name="ChannelIdx">3</prop>
												</obj>
											</obj>
											<obj name="PropertyObject" class="TargetName" version="4">
												<prop name="PropertyTypeName">Target Name</prop>
												<prop name="Position">3</prop>
												<prop name="IsDefault">1</prop>
												<obj name="ChannelProp" class="ChannelProperty" version="1">
													<prop name="ChannelIdx">3</prop>
												</obj>
											</obj>
											<obj name="PropertyObject" class="RQTargetProperty" version="4">
												<prop name="PropertyTypeName">Target Type</prop>
												<prop name="Position">3</prop>
												<prop name="IsDefault">0</prop>
												<prop name="TargetType">dtNone</prop>
												<obj name="ChannelProp" class="ChannelProperty" version="1">
													<prop name="ChannelIdx">3</prop>
												</obj>
											</obj>
										</list>
									</obj>
								</list>
							</obj>
						</obj>
						<prop name="ChannelPropertyCount">4</prop>
						<prop name="ContainerPosition">3</prop>
						<prop name="HasSampleProperties">1</prop>
						<obj name="SampleProperties" class="PropertyList" version="1">
							<list name="emlist" count="14">
								<obj name="PropertyObject" class="SamplePrefColor" version="4">
									<prop name="PropertyTypeName">Color</prop>
									<prop name="Position">3</prop>
									<prop name="IsDefault">0</prop>
									<prop name="Color">clFuchsia</prop>
								</obj>
								<obj name="PropertyObject" class="DominantChannelProp" version="4">
									<prop name="PropertyTypeName">Dominant Channel</prop>
									<prop name="Position">3</prop>
									<prop name="IsDefault">0</prop>
									<prop name="DominantChannel">0</prop>
								</obj>
								<obj name="PropertyObject" class="Genotype" version="4">
									<prop name="PropertyTypeName">EndPt Genotype</prop>
									<prop name="Position">3</prop>
									<prop name="IsDefault">1</prop>
									<prop name="ReadOnly">1</prop>
								</obj>
								<obj name="PropertyObject" class="GroupingSample" version="4">
									<prop name="PropertyTypeName">EndPt Sample Type</prop>
									<prop name="Position">3</prop>
									<prop name="IsDefault">0</prop>
									<prop name="GroupSampleType">mstUnknown</prop>
								</obj>
								<obj name="PropertyObject" class="SamplePrefLineStyle" version="4">
									<prop name="PropertyTypeName">Line Style</prop>
									<prop name="Position">3</prop>
									<prop name="IsDefault">0</prop>
									<prop name="LineStyle">psSolid</prop>
								</obj>
								<obj name="PropertyObject" class="GenSampleEditNotes" version="4">
									<prop name="PropertyTypeName">Notes</prop>
									<prop name="Position">3</prop>
									<prop name="IsDefault">1</prop>
								</obj>
								<obj name="PropertyObject" class="SamplePrefPointStyle" version="4">
									<prop name="PropertyTypeName">Point Style</prop>
									<prop name="Position">3</prop>
									<prop name="IsDefault">0</prop>
									<prop name="PointStyle">psNothing</prop>
								</obj>
								<obj name="PropertyObject" class="GenSampleEditPosition" version="4">
									<prop name="PropertyTypeName">Position</prop>
									<prop name="Position">3</prop>
									<prop name="IsDefault">1</prop>
								</obj>
								<obj name="PropertyObject" class="GenSampleEditReplicate" version="4">
									<prop name="PropertyTypeName">Replicate of</prop>
									<prop name="Position">3</prop>
									<prop name="IsDefault">1</prop>
									<prop name="ReplicateOf">-1</prop>
								</obj>
								<obj name="PropertyObject" class="HTCSampleID" version="4">
									<prop name="PropertyTypeName">Sample ID</prop>
									<prop name="Position">3</prop>
									<prop name="IsDefault">1</prop>
								</obj>
								<obj name="PropertyObject" class="GenSampleEditName" version="4">
									<prop name="PropertyTypeName">Sample Name</prop>
									<prop name="Position">3</prop>
									<prop name="IsDefault">1</prop>
									<prop name="name">Sample 4</prop>
								</obj>
								<obj name="PropertyObject" class="HTCSamplePrepNotes" version="4">
									<prop name="PropertyTypeName">Sample Prep Notes</prop>
									<prop name="Position">3</prop>
									<prop name="IsDefault">1</prop>
								</obj>
								<obj name="PropertyObject" class="GenSampleEditSubset" version="4">
									<prop name="PropertyTypeName">Subsets</prop>
									<prop name="Position">3</prop>
									<prop name="IsDefault">1</prop>
								</obj>
								<obj name="PropertyObject" class="SamplePrefWidth" version="5">
									<prop name="PropertyTypeName">Width</prop>
									<prop name="Position">3</prop>
									<prop name="IsDefault">1</prop>
									<prop name="Width">1</prop>
								</obj>
							</list>
						</obj>
					</obj>
					<obj name="item" class="SamplePropInfo" version="1">
						<obj name="ChannelProperties" class="ChanPropList" version="2">
							<obj name="ChannelProperties" class="EMList" version="1">
								<list name="emlist" count="4">
									<obj name="item" class="PropertyList" version="1">
										<list name="emlist" count="12">
											<obj name="PropertyObject" class="RQSampleTargetProperty" version="4">
												<prop name="PropertyTypeName">Combined Sample and Target Type</prop>
												<prop name="Position">4</prop>
												<prop name="IsDefault">0</prop>
												<obj name="ChannelProp" class="ChannelProperty" version="1">
													<prop name="ChannelIdx">0</prop>
												</obj>
											</obj>
											<obj name="PropertyObject" class="QuantConcProperty" version="4">
												<prop name="PropertyTypeName">Concentration</prop>
												<prop name="Position">4</prop>
												<prop name="IsDefault">1</prop>
												<prop name="Concentration">0</prop>
												<obj name="ChannelProp" class="ChannelProperty" version="1">
													<prop name="ChannelIdx">0</prop>
												</obj>
												<prop name="ReadOnly">1</prop>
											</obj>
											<obj name="PropertyObject" class="QuantCpHighProp" version="4">
												<prop name="PropertyTypeName">Cp High</prop>
												<prop name="Position">4</prop>
												<prop name="IsDefault">1</prop>
												<prop name="CpRangeHigh">0</prop>
												<obj name="ChannelProp" class="ChannelProperty" version="1">
													<prop name="ChannelIdx">0</prop>
												</obj>
												<prop name="ReadOnly">1</prop>
											</obj>
											<obj name="PropertyObject" class="QuantCpLowProp" version="4">
												<prop name="PropertyTypeName">Cp Low</prop>
												<prop name="Position">4</prop>
												<prop name="IsDefault">1</prop>
												<prop name="CpRangeLow">0</prop>
												<obj name="ChannelProp" class="ChannelProperty" version="1">
													<prop name="ChannelIdx">0</prop>
												</obj>
												<prop name="ReadOnly">1</prop>
											</obj>
											<obj name="PropertyObject" class="RQEffProp" version="4">
												<prop name="PropertyTypeName">Efficiency</prop>
												<prop name="Position">4</prop>
												<prop name="IsDefault">1</prop>
												<prop name="Efficiency">2</prop>
												<obj name="ChannelProp" class="ChannelProperty" version="1">
													<prop name="ChannelIdx">0</prop>
												</obj>
											</obj>
											<obj name="PropertyObject" class="ChannelGenotype" version="4">
												<prop name="PropertyTypeName">Melt Geno Genotype</prop>
												<prop name="Position">4</prop>
												<prop name="IsDefault">1</prop>
												<prop name="ReadOnly">1</prop>
												<obj name="ChannelProp" class="ChannelProperty" version="1">
													<prop name="ChannelIdx">0</prop>
												</obj>
											</obj>
											<obj name="PropertyObject" class="GroupChannelTypeProp" version="4">
												<prop name="PropertyTypeName">Melt Geno Sample Type</prop>
												<prop name="Position">4</prop>
												<prop name="IsDefault">0</prop>
												<prop name="GroupSampleType">mstUnknown</prop>
												<obj name="ChannelProp" class="ChannelProperty" version="1">
													<prop name="ChannelIdx">0</prop>
												</obj>
											</obj>
											<obj name="PropertyObject" class="QuantSampleTypeProperty" version="4">
												<prop name="PropertyTypeName">Quantification Sample Type</prop>
												<prop name="Position">4</prop>
												<prop name="IsDefault">0</prop>
												<prop name="SampleType">qsUnknown</prop>
												<obj name="ChannelProp" class="ChannelProperty" version="1">
													<prop name="ChannelIdx">0</prop>
												</obj>
											</obj>
											<obj name="PropertyObject" class="ChannelGenotype" version="4">
												<prop name="PropertyTypeName">Scanning Genotype</prop>
												<prop name="Position">4</prop>
												<prop name="IsDefault">1</prop>
												<prop name="ReadOnly">1</prop>
												<obj name="ChannelProp" class="ChannelProperty" version="1">
													<prop name="ChannelIdx">0</prop>
												</obj>
											</obj>
											<obj name="PropertyObject" class="GroupChannelTypeProp" version="4">
												<prop name="PropertyTypeName">Scanning Sample Type</prop>
												<prop name="Position">4</prop>
												<prop name="IsDefault">0</prop>
												<prop name="GroupSampleType">mstUnknown</prop>
												<obj name="ChannelProp" class="ChannelProperty" version="1">
													<prop name="ChannelIdx">0</prop>
												</obj>
											</obj>
											<obj name="PropertyObject" class="TargetName" version="4">
												<prop name="PropertyTypeName">Target Name</prop>
												<prop name="Position">4</prop>
												<prop name="IsDefault">1</prop>
												<obj name="ChannelProp" class="ChannelProperty" version="1">
													<prop name="ChannelIdx">0</prop>
												</obj>
											</obj>
											<obj name="PropertyObject" class="RQTargetProperty" version="4">
												<prop name="PropertyTypeName">Target Type</prop>
												<prop name="Position">4</prop>
												<prop name="IsDefault">0</prop>
												<prop name="TargetType">dtNone</prop>
												<obj name="ChannelProp" class="ChannelProperty" version="1">
													<prop name="ChannelIdx">0</prop>
												</obj>
											</obj>
										</list>
									</obj>
									<obj name="item" class="PropertyList" version="1">
										<list name="emlist" count="12">
											<obj name="PropertyObject" class="RQSampleTargetProperty" version="4">
												<prop name="PropertyTypeName">Combined Sample and Target Type</prop>
												<prop name="Position">4</prop>
												<prop name="IsDefault">0</prop>
												<obj name="ChannelProp" class="ChannelProperty" version="1">
													<prop name="ChannelIdx">1</prop>
												</obj>
											</obj>
											<obj name="PropertyObject" class="QuantConcProperty" version="4">
												<prop name="PropertyTypeName">Concentration</prop>
												<prop name="Position">4</prop>
												<prop name="IsDefault">1</prop>
												<prop name="Concentration">0</prop>
												<obj name="ChannelProp" class="ChannelProperty" version="1">
													<prop name="ChannelIdx">1</prop>
												</obj>
												<prop name="ReadOnly">1</prop>
											</obj>
											<obj name="PropertyObject" class="QuantCpHighProp" version="4">
												<prop name="PropertyTypeName">Cp High</prop>
												<prop name="Position">4</prop>
												<prop name="IsDefault">1</prop>
												<prop name="CpRangeHigh">0</prop>
												<obj name="ChannelProp" class="ChannelProperty" version="1">
													<prop name="ChannelIdx">1</prop>
												</obj>
												<prop name="ReadOnly">1</prop>
											</obj>
											<obj name="PropertyObject" class="QuantCpLowProp" version="4">
												<prop name="PropertyTypeName">Cp Low</prop>
												<prop name="Position">4</prop>
												<prop name="IsDefault">1</prop>
												<prop name="CpRangeLow">0</prop>
												<obj name="ChannelProp" class="ChannelProperty" version="1">
													<prop name="ChannelIdx">1</prop>
												</obj>
												<prop name="ReadOnly">1</prop>
											</obj>
											<obj name="PropertyObject" class="RQEffProp" version="4">
												<prop name="PropertyTypeName">Efficiency</prop>
												<prop name="Position">4</prop>
												<prop name="IsDefault">1</prop>
												<prop name="Efficiency">2</prop>
												<obj name="ChannelProp" class="ChannelProperty" version="1">
													<prop name="ChannelIdx">1</prop>
												</obj>
											</obj>
											<obj name="PropertyObject" class="ChannelGenotype" version="4">
												<prop name="PropertyTypeName">Melt Geno Genotype</prop>
												<prop name="Position">4</prop>
												<prop name="IsDefault">1</prop>
												<prop name="ReadOnly">1</prop>
												<obj name="ChannelProp" class="ChannelProperty" version="1">
													<prop name="ChannelIdx">1</prop>
												</obj>
											</obj>
											<obj name="PropertyObject" class="GroupChannelTypeProp" version="4">
												<prop name="PropertyTypeName">Melt Geno Sample Type</prop>
												<prop name="Position">4</prop>
												<prop name="IsDefault">0</prop>
												<prop name="GroupSampleType">mstUnknown</prop>
												<obj name="ChannelProp" class="ChannelProperty" version="1">
													<prop name="ChannelIdx">1</prop>
												</obj>
											</obj>
											<obj name="PropertyObject" class="QuantSampleTypeProperty" version="4">
												<prop name="PropertyTypeName">Quantification Sample Type</prop>
												<prop name="Position">4</prop>
												<prop name="IsDefault">0</prop>
												<prop name="SampleType">qsUnknown</prop>
												<obj name="ChannelProp" class="ChannelProperty" version="1">
													<prop name="ChannelIdx">1</prop>
												</obj>
											</obj>
											<obj name="PropertyObject" class="ChannelGenotype" version="4">
												<prop name="PropertyTypeName">Scanning Genotype</prop>
												<prop name="Position">4</prop>
												<prop name="IsDefault">1</prop>
												<prop name="ReadOnly">1</prop>
												<obj name="ChannelProp" class="ChannelProperty" version="1">
													<prop name="ChannelIdx">1</prop>
												</obj>
											</obj>
											<obj name="PropertyObject" class="GroupChannelTypeProp" version="4">
												<prop name="PropertyTypeName">Scanning Sample Type</prop>
												<prop name="Position">4</prop>
												<prop name="IsDefault">0</prop>
												<prop name="GroupSampleType">mstUnknown</prop>
												<obj name="ChannelProp" class="ChannelProperty" version="1">
													<prop name="ChannelIdx">1</prop>
												</obj>
											</obj>
											<obj name="PropertyObject" class="TargetName" version="4">
												<prop name="PropertyTypeName">Target Name</prop>
												<prop name="Position">4</prop>
												<prop name="IsDefault">1</prop>
												<obj name="ChannelProp" class="ChannelProperty" version="1">
													<prop name="ChannelIdx">1</prop>
												</obj>
											</obj>
											<obj name="PropertyObject" class="RQTargetProperty" version="4">
												<prop name="PropertyTypeName">Target Type</prop>
												<prop name="Position">4</prop>
												<prop name="IsDefault">0</prop>
												<prop name="TargetType">dtNone</prop>
												<obj name="ChannelProp" class="ChannelProperty" version="1">
													<prop name="ChannelIdx">1</prop>
												</obj>
											</obj>
										</list>
									</obj>
									<obj name="item" class="PropertyList" version="1">
										<list name="emlist" count="12">
											<obj name="PropertyObject" class="RQSampleTargetProperty" version="4">
												<prop name="PropertyTypeName">Combined Sample and Target Type</prop>
												<prop name="Position">4</prop>
												<prop name="IsDefault">0</prop>
												<obj name="ChannelProp" class="ChannelProperty" version="1">
													<prop name="ChannelIdx">2</prop>
												</obj>
											</obj>
											<obj name="PropertyObject" class="QuantConcProperty" version="4">
												<prop name="PropertyTypeName">Concentration</prop>
												<prop name="Position">4</prop>
												<prop name="IsDefault">1</prop>
												<prop name="Concentration">0</prop>
												<obj name="ChannelProp" class="ChannelProperty" version="1">
													<prop name="ChannelIdx">2</prop>
												</obj>
												<prop name="ReadOnly">1</prop>
											</obj>
											<obj name="PropertyObject" class="QuantCpHighProp" version="4">
												<prop name="PropertyTypeName">Cp High</prop>
												<prop name="Position">4</prop>
												<prop name="IsDefault">1</prop>
												<prop name="CpRangeHigh">0</prop>
												<obj name="ChannelProp" class="ChannelProperty" version="1">
													<prop name="ChannelIdx">2</prop>
												</obj>
												<prop name="ReadOnly">1</prop>
											</obj>
											<obj name="PropertyObject" class="QuantCpLowProp" version="4">
												<prop name="PropertyTypeName">Cp Low</prop>
												<prop name="Position">4</prop>
												<prop name="IsDefault">1</prop>
												<prop name="CpRangeLow">0</prop>
												<obj name="ChannelProp" class="ChannelProperty" version="1">
													<prop name="ChannelIdx">2</prop>
												</obj>
												<prop name="ReadOnly">1</prop>
											</obj>
											<obj name="PropertyObject" class="RQEffProp" version="4">
												<prop name="PropertyTypeName">Efficiency</prop>
												<prop name="Position">4</prop>
												<prop name="IsDefault">1</prop>
												<prop name="Efficiency">2</prop>
												<obj name="ChannelProp" class="ChannelProperty" version="1">
													<prop name="ChannelIdx">2</prop>
												</obj>
											</obj>
											<obj name="PropertyObject" class="ChannelGenotype" version="4">
												<prop name="PropertyTypeName">Melt Geno Genotype</prop>
												<prop name="Position">4</prop>
												<prop name="IsDefault">1</prop>
												<prop name="ReadOnly">1</prop>
												<obj name="ChannelProp" class="ChannelProperty" version="1">
													<prop name="ChannelIdx">2</prop>
												</obj>
											</obj>
											<obj name="PropertyObject" class="GroupChannelTypeProp" version="4">
												<prop name="PropertyTypeName">Melt Geno Sample Type</prop>
												<prop name="Position">4</prop>
												<prop name="IsDefault">0</prop>
												<prop name="GroupSampleType">mstUnknown</prop>
												<obj name="ChannelProp" class="ChannelProperty" version="1">
													<prop name="ChannelIdx">2</prop>
												</obj>
											</obj>
											<obj name="PropertyObject" class="QuantSampleTypeProperty" version="4">
												<prop name="PropertyTypeName">Quantification Sample Type</prop>
												<prop name="Position">4</prop>
												<prop name="IsDefault">0</prop>
												<prop name="SampleType">qsUnknown</prop>
												<obj name="ChannelProp" class="ChannelProperty" version="1">
													<prop name="ChannelIdx">2</prop>
												</obj>
											</obj>
											<obj name="PropertyObject" class="ChannelGenotype" version="4">
												<prop name="PropertyTypeName">Scanning Genotype</prop>
												<prop name="Position">4</prop>
												<prop name="IsDefault">1</prop>
												<prop name="ReadOnly">1</prop>
												<obj name="ChannelProp" class="ChannelProperty" version="1">
													<prop name="ChannelIdx">2</prop>
												</obj>
											</obj>
											<obj name="PropertyObject" class="GroupChannelTypeProp" version="4">
												<prop name="PropertyTypeName">Scanning Sample Type</prop>
												<prop name="Position">4</prop>
												<prop name="IsDefault">0</prop>
												<prop name="GroupSampleType">mstUnknown</prop>
												<obj name="ChannelProp" class="ChannelProperty" version="1">
													<prop name="ChannelIdx">2</prop>
												</obj>
											</obj>
											<obj name="PropertyObject" class="TargetName" version="4">
												<prop name="PropertyTypeName">Target Name</prop>
												<prop name="Position">4</prop>
												<prop name="IsDefault">1</prop>
												<obj name="ChannelProp" class="ChannelProperty" version="1">
													<prop name="ChannelIdx">2</prop>
												</obj>
											</obj>
											<obj name="PropertyObject" class="RQTargetProperty" version="4">
												<prop name="PropertyTypeName">Target Type</prop>
												<prop name="Position">4</prop>
												<prop name="IsDefault">0</prop>
												<prop name="TargetType">dtNone</prop>
												<obj name="ChannelProp" class="ChannelProperty" version="1">
													<prop name="ChannelIdx">2</prop>
												</obj>
											</obj>
										</list>
									</obj>
									<obj name="item" class="PropertyList" version="1">
										<list name="emlist" count="12">
											<obj name="PropertyObject" class="RQSampleTargetProperty" version="4">
												<prop name="PropertyTypeName">Combined Sample and Target Type</prop>
												<prop name="Position">4</prop>
												<prop name="IsDefault">0</prop>
												<obj name="ChannelProp" class="ChannelProperty" version="1">
													<prop name="ChannelIdx">3</prop>
												</obj>
											</obj>
											<obj name="PropertyObject" class="QuantConcProperty" version="4">
												<prop name="PropertyTypeName">Concentration</prop>
												<prop name="Position">4</prop>
												<prop name="IsDefault">1</prop>
												<prop name="Concentration">0</prop>
												<obj name="ChannelProp" class="ChannelProperty" version="1">
													<prop name="ChannelIdx">3</prop>
												</obj>
												<prop name="ReadOnly">1</prop>
											</obj>
											<obj name="PropertyObject" class="QuantCpHighProp" version="4">
												<prop name="PropertyTypeName">Cp High</prop>
												<prop name="Position">4</prop>
												<prop name="IsDefault">1</prop>
												<prop name="CpRangeHigh">0</prop>
												<obj name="ChannelProp" class="ChannelProperty" version="1">
													<prop name="ChannelIdx">3</prop>
												</obj>
												<prop name="ReadOnly">1</prop>
											</obj>
											<obj name="PropertyObject" class="QuantCpLowProp" version="4">
												<prop name="PropertyTypeName">Cp Low</prop>
												<prop name="Position">4</prop>
												<prop name="IsDefault">1</prop>
												<prop name="CpRangeLow">0</prop>
												<obj name="ChannelProp" class="ChannelProperty" version="1">
													<prop name="ChannelIdx">3</prop>
												</obj>
												<prop name="ReadOnly">1</prop>
											</obj>
											<obj name="PropertyObject" class="RQEffProp" version="4">
												<prop name="PropertyTypeName">Efficiency</prop>
												<prop name="Position">4</prop>
												<prop name="IsDefault">1</prop>
												<prop name="Efficiency">2</prop>
												<obj name="ChannelProp" class="ChannelProperty" version="1">
													<prop name="ChannelIdx">3</prop>
												</obj>
											</obj>
											<obj name="PropertyObject" class="ChannelGenotype" version="4">
												<prop name="PropertyTypeName">Melt Geno Genotype</prop>
												<prop name="Position">4</prop>
												<prop name="IsDefault">1</prop>
												<prop name="ReadOnly">1</prop>
												<obj name="ChannelProp" class="ChannelProperty" version="1">
													<prop name="ChannelIdx">3</prop>
												</obj>
											</obj>
											<obj name="PropertyObject" class="GroupChannelTypeProp" version="4">
												<prop name="PropertyTypeName">Melt Geno Sample Type</prop>
												<prop name="Position">4</prop>
												<prop name="IsDefault">0</prop>
												<prop name="GroupSampleType">mstUnknown</prop>
												<obj name="ChannelProp" class="ChannelProperty" version="1">
													<prop name="ChannelIdx">3</prop>
												</obj>
											</obj>
											<obj name="PropertyObject" class="QuantSampleTypeProperty" version="4">
												<prop name="PropertyTypeName">Quantification Sample Type</prop>
												<prop name="Position">4</prop>
												<prop name="IsDefault">0</prop>
												<prop name="SampleType">qsUnknown</prop>
												<obj name="ChannelProp" class="ChannelProperty" version="1">
													<prop name="ChannelIdx">3</prop>
												</obj>
											</obj>
											<obj name="PropertyObject" class="ChannelGenotype" version="4">
												<prop name="PropertyTypeName">Scanning Genotype</prop>
												<prop name="Position">4</prop>
												<prop name="IsDefault">1</prop>
												<prop name="ReadOnly">1</prop>
												<obj name="ChannelProp" class="ChannelProperty" version="1">
													<prop name="ChannelIdx">3</prop>
												</obj>
											</obj>
											<obj name="PropertyObject" class="GroupChannelTypeProp" version="4">
												<prop name="PropertyTypeName">Scanning Sample Type</prop>
												<prop name="Position">4</prop>
												<prop name="IsDefault">0</prop>
												<prop name="GroupSampleType">mstUnknown</prop>
												<obj name="ChannelProp" class="ChannelProperty" version="1">
													<prop name="ChannelIdx">3</prop>
												</obj>
											</obj>
											<obj name="PropertyObject" class="TargetName" version="4">
												<prop name="PropertyTypeName">Target Name</prop>
												<prop name="Position">4</prop>
												<prop name="IsDefault">1</prop>
												<obj name="ChannelProp" class="ChannelProperty" version="1">
													<prop name="ChannelIdx">3</prop>
												</obj>
											</obj>
											<obj name="PropertyObject" class="RQTargetProperty" version="4">
												<prop name="PropertyTypeName">Target Type</prop>
												<prop name="Position">4</prop>
												<prop name="IsDefault">0</prop>
												<prop name="TargetType">dtNone</prop>
												<obj name="ChannelProp" class="ChannelProperty" version="1">
													<prop name="ChannelIdx">3</prop>
												</obj>
											</obj>
										</list>
									</obj>
								</list>
							</obj>
						</obj>
						<prop name="ChannelPropertyCount">4</prop>
						<prop name="ContainerPosition">4</prop>
						<prop name="HasSampleProperties">1</prop>
						<obj name="SampleProperties" class="PropertyList" version="1">
							<list name="emlist" count="14">
								<obj name="PropertyObject" class="SamplePrefColor" version="4">
									<prop name="PropertyTypeName">Color</prop>
									<prop name="Position">4</prop>
									<prop name="IsDefault">0</prop>
									<prop name="Color">clGray</prop>
								</obj>
								<obj name="PropertyObject" class="DominantChannelProp" version="4">
									<prop name="PropertyTypeName">Dominant Channel</prop>
									<prop name="Position">4</prop>
									<prop name="IsDefault">0</prop>
									<prop name="DominantChannel">0</prop>
								</obj>
								<obj name="PropertyObject" class="Genotype" version="4">
									<prop name="PropertyTypeName">EndPt Genotype</prop>
									<prop name="Position">4</prop>
									<prop name="IsDefault">1</prop>
									<prop name="ReadOnly">1</prop>
								</obj>
								<obj name="PropertyObject" class="GroupingSample" version="4">
									<prop name="PropertyTypeName">EndPt Sample Type</prop>
									<prop name="Position">4</prop>
									<prop name="IsDefault">0</prop>
									<prop name="GroupSampleType">mstUnknown</prop>
								</obj>
								<obj name="PropertyObject" class="SamplePrefLineStyle" version="4">
									<prop name="PropertyTypeName">Line Style</prop>
									<prop name="Position">4</prop>
									<prop name="IsDefault">0</prop>
									<prop name="LineStyle">psSolid</prop>
								</obj>
								<obj name="PropertyObject" class="GenSampleEditNotes" version="4">
									<prop name="PropertyTypeName">Notes</prop>
									<prop name="Position">4</prop>
									<prop name="IsDefault">1</prop>
								</obj>
								<obj name="PropertyObject" class="SamplePrefPointStyle" version="4">
									<prop name="PropertyTypeName">Point Style</prop>
									<prop name="Position">4</prop>
									<prop name="IsDefault">0</prop>
									<prop name="PointStyle">psNothing</prop>
								</obj>
								<obj name="PropertyObject" class="GenSampleEditPosition" version="4">
									<prop name="PropertyTypeName">Position</prop>
									<prop name="Position">4</prop>
									<prop name="IsDefault">1</prop>
								</obj>
								<obj name="PropertyObject" class="GenSampleEditReplicate" version="4">
									<prop name="PropertyTypeName">Replicate of</prop>
									<prop name="Position">4</prop>
									<prop name="IsDefault">1</prop>
									<prop name="ReplicateOf">-1</prop>
								</obj>
								<obj name="PropertyObject" class="HTCSampleID" version="4">
									<prop name="PropertyTypeName">Sample ID</prop>
									<prop name="Position">4</prop>
									<prop name="IsDefault">1</prop>
								</obj>
								<obj name="PropertyObject" class="GenSampleEditName" version="4">
									<prop name="PropertyTypeName">Sample Name</prop>
									<prop name="Position">4</prop>
									<prop name="IsDefault">1</prop>
									<prop name="name">Sample 5</prop>
								</obj>
								<obj name="PropertyObject" class="HTCSamplePrepNotes" version="4">
									<prop name="PropertyTypeName">Sample Prep Notes</prop>
									<prop name="Position">4</prop>
									<prop name="IsDefault">1</prop>
								</obj>
								<obj name="PropertyObject" class="GenSampleEditSubset" version="4">
									<prop name="PropertyTypeName">Subsets</prop>
									<prop name="Position">4</prop>
									<prop name="IsDefault">1</prop>
								</obj>
								<obj name="PropertyObject" class="SamplePrefWidth" version="5">
									<prop name="PropertyTypeName">Width</prop>
									<prop name="Position">4</prop>
									<prop name="IsDefault">1</prop>
									<prop name="Width">1</prop>
								</obj>
							</list>
						</obj>
					</obj>
					<obj name="item" class="SamplePropInfo" version="1">
						<obj name="ChannelProperties" class="ChanPropList" version="2">
							<obj name="ChannelProperties" class="EMList" version="1">
								<list name="emlist" count="4">
									<obj name="item" class="PropertyList" version="1">
										<list name="emlist" count="12">
											<obj name="PropertyObject" class="RQSampleTargetProperty" version="4">
												<prop name="PropertyTypeName">Combined Sample and Target Type</prop>
												<prop name="Position">5</prop>
												<prop name="IsDefault">0</prop>
												<obj name="ChannelProp" class="ChannelProperty" version="1">
													<prop name="ChannelIdx">0</prop>
												</obj>
											</obj>
											<obj name="PropertyObject" class="QuantConcProperty" version="4">
												<prop name="PropertyTypeName">Concentration</prop>
												<prop name="Position">5</prop>
												<prop name="IsDefault">1</prop>
												<prop name="Concentration">0</prop>
												<obj name="ChannelProp" class="ChannelProperty" version="1">
													<prop name="ChannelIdx">0</prop>
												</obj>
												<prop name="ReadOnly">1</prop>
											</obj>
											<obj name="PropertyObject" class="QuantCpHighProp" version="4">
												<prop name="PropertyTypeName">Cp High</prop>
												<prop name="Position">5</prop>
												<prop name="IsDefault">1</prop>
												<prop name="CpRangeHigh">0</prop>
												<obj name="ChannelProp" class="ChannelProperty" version="1">
													<prop name="ChannelIdx">0</prop>
												</obj>
												<prop name="ReadOnly">1</prop>
											</obj>
											<obj name="PropertyObject" class="QuantCpLowProp" version="4">
												<prop name="PropertyTypeName">Cp Low</prop>
												<prop name="Position">5</prop>
												<prop name="IsDefault">1</prop>
												<prop name="CpRangeLow">0</prop>
												<obj name="ChannelProp" class="ChannelProperty" version="1">
													<prop name="ChannelIdx">0</prop>
												</obj>
												<prop name="ReadOnly">1</prop>
											</obj>
											<obj name="PropertyObject" class="RQEffProp" version="4">
												<prop name="PropertyTypeName">Efficiency</prop>
												<prop name="Position">5</prop>
												<prop name="IsDefault">1</prop>
												<prop name="Efficiency">2</prop>
												<obj name="ChannelProp" class="ChannelProperty" version="1">
													<prop name="ChannelIdx">0</prop>
												</obj>
											</obj>
											<obj name="PropertyObject" class="ChannelGenotype" version="4">
												<prop name="PropertyTypeName">Melt Geno Genotype</prop>
												<prop name="Position">5</prop>
												<prop name="IsDefault">1</prop>
												<prop name="ReadOnly">1</prop>
												<obj name="ChannelProp" class="ChannelProperty" version="1">
													<prop name="ChannelIdx">0</prop>
												</obj>
											</obj>
											<obj name="PropertyObject" class="GroupChannelTypeProp" version="4">
												<prop name="PropertyTypeName">Melt Geno Sample Type</prop>
												<prop name="Position">5</prop>
												<prop name="IsDefault">0</prop>
												<prop name="GroupSampleType">mstUnknown</prop>
												<obj name="ChannelProp" class="ChannelProperty" version="1">
													<prop name="ChannelIdx">0</prop>
												</obj>
											</obj>
											<obj name="PropertyObject" class="QuantSampleTypeProperty" version="4">
												<prop name="PropertyTypeName">Quantification Sample Type</prop>
												<prop name="Position">5</prop>
												<prop name="IsDefault">0</prop>
												<prop name="SampleType">qsUnknown</prop>
												<obj name="ChannelProp" class="ChannelProperty" version="1">
													<prop name="ChannelIdx">0</prop>
												</obj>
											</obj>
											<obj name="PropertyObject" class="ChannelGenotype" version="4">
												<prop name="PropertyTypeName">Scanning Genotype</prop>
												<prop name="Position">5</prop>
												<prop name="IsDefault">1</prop>
												<prop name="ReadOnly">1</prop>
												<obj name="ChannelProp" class="ChannelProperty" version="1">
													<prop name="ChannelIdx">0</prop>
												</obj>
											</obj>
											<obj name="PropertyObject" class="GroupChannelTypeProp" version="4">
												<prop name="PropertyTypeName">Scanning Sample Type</prop>
												<prop name="Position">5</prop>
												<prop name="IsDefault">0</prop>
												<prop name="GroupSampleType">mstUnknown</prop>
												<obj name="ChannelProp" class="ChannelProperty" version="1">
													<prop name="ChannelIdx">0</prop>
												</obj>
											</obj>
											<obj name="PropertyObject" class="TargetName" version="4">
												<prop name="PropertyTypeName">Target Name</prop>
												<prop name="Position">5</prop>
												<prop name="IsDefault">1</prop>
												<obj name="ChannelProp" class="ChannelProperty" version="1">
													<prop name="ChannelIdx">0</prop>
												</obj>
											</obj>
											<obj name="PropertyObject" class="RQTargetProperty" version="4">
												<prop name="PropertyTypeName">Target Type</prop>
												<prop name="Position">5</prop>
												<prop name="IsDefault">0</prop>
												<prop name="TargetType">dtNone</prop>
												<obj name="ChannelProp" class="ChannelProperty" version="1">
													<prop name="ChannelIdx">0</prop>
												</obj>
											</obj>
										</list>
									</obj>
									<obj name="item" class="PropertyList" version="1">
										<list name="emlist" count="12">
											<obj name="PropertyObject" class="RQSampleTargetProperty" version="4">
												<prop name="PropertyTypeName">Combined Sample and Target Type</prop>
												<prop name="Position">5</prop>
												<prop name="IsDefault">0</prop>
												<obj name="ChannelProp" class="ChannelProperty" version="1">
													<prop name="ChannelIdx">1</prop>
												</obj>
											</obj>
											<obj name="PropertyObject" class="QuantConcProperty" version="4">
												<prop name="PropertyTypeName">Concentration</prop>
												<prop name="Position">5</prop>
												<prop name="IsDefault">1</prop>
												<prop name="Concentration">0</prop>
												<obj name="ChannelProp" class="ChannelProperty" version="1">
													<prop name="ChannelIdx">1</prop>
												</obj>
												<prop name="ReadOnly">1</prop>
											</obj>
											<obj name="PropertyObject" class="QuantCpHighProp" version="4">
												<prop name="PropertyTypeName">Cp High</prop>
												<prop name="Position">5</prop>
												<prop name="IsDefault">1</prop>
												<prop name="CpRangeHigh">0</prop>
												<obj name="ChannelProp" class="ChannelProperty" version="1">
													<prop name="ChannelIdx">1</prop>
												</obj>
												<prop name="ReadOnly">1</prop>
											</obj>
											<obj name="PropertyObject" class="QuantCpLowProp" version="4">
												<prop name="PropertyTypeName">Cp Low</prop>
												<prop name="Position">5</prop>
												<prop name="IsDefault">1</prop>
												<prop name="CpRangeLow">0</prop>
												<obj name="ChannelProp" class="ChannelProperty" version="1">
													<prop name="ChannelIdx">1</prop>
												</obj>
												<prop name="ReadOnly">1</prop>
											</obj>
											<obj name="PropertyObject" class="RQEffProp" version="4">
												<prop name="PropertyTypeName">Efficiency</prop>
												<prop name="Position">5</prop>
												<prop name="IsDefault">1</prop>
												<prop name="Efficiency">2</prop>
												<obj name="ChannelProp" class="ChannelProperty" version="1">
													<prop name="ChannelIdx">1</prop>
												</obj>
											</obj>
											<obj name="PropertyObject" class="ChannelGenotype" version="4">
												<prop name="PropertyTypeName">Melt Geno Genotype</prop>
												<prop name="Position">5</prop>
												<prop name="IsDefault">1</prop>
												<prop name="ReadOnly">1</prop>
												<obj name="ChannelProp" class="ChannelProperty" version="1">
													<prop name="ChannelIdx">1</prop>
												</obj>
											</obj>
											<obj name="PropertyObject" class="GroupChannelTypeProp" version="4">
												<prop name="PropertyTypeName">Melt Geno Sample Type</prop>
												<prop name="Position">5</prop>
												<prop name="IsDefault">0</prop>
												<prop name="GroupSampleType">mstUnknown</prop>
												<obj name="ChannelProp" class="ChannelProperty" version="1">
													<prop name="ChannelIdx">1</prop>
												</obj>
											</obj>
											<obj name="PropertyObject" class="QuantSampleTypeProperty" version="4">
												<prop name="PropertyTypeName">Quantification Sample Type</prop>
												<prop name="Position">5</prop>
												<prop name="IsDefault">0</prop>
												<prop name="SampleType">qsUnknown</prop>
												<obj name="ChannelProp" class="ChannelProperty" version="1">
													<prop name="ChannelIdx">1</prop>
												</obj>
											</obj>
											<obj name="PropertyObject" class="ChannelGenotype" version="4">
												<prop name="PropertyTypeName">Scanning Genotype</prop>
												<prop name="Position">5</prop>
												<prop name="IsDefault">1</prop>
												<prop name="ReadOnly">1</prop>
												<obj name="ChannelProp" class="ChannelProperty" version="1">
													<prop name="ChannelIdx">1</prop>
												</obj>
											</obj>
											<obj name="PropertyObject" class="GroupChannelTypeProp" version="4">
												<prop name="PropertyTypeName">Scanning Sample Type</prop>
												<prop name="Position">5</prop>
												<prop name="IsDefault">0</prop>
												<prop name="GroupSampleType">mstUnknown</prop>
												<obj name="ChannelProp" class="ChannelProperty" version="1">
													<prop name="ChannelIdx">1</prop>
												</obj>
											</obj>
											<obj name="PropertyObject" class="TargetName" version="4">
												<prop name="PropertyTypeName">Target Name</prop>
												<prop name="Position">5</prop>
												<prop name="IsDefault">1</prop>
												<obj name="ChannelProp" class="ChannelProperty" version="1">
													<prop name="ChannelIdx">1</prop>
												</obj>
											</obj>
											<obj name="PropertyObject" class="RQTargetProperty" version="4">
												<prop name="PropertyTypeName">Target Type</prop>
												<prop name="Position">5</prop>
												<prop name="IsDefault">0</prop>
												<prop name="TargetType">dtNone</prop>
												<obj name="ChannelProp" class="ChannelProperty" version="1">
													<prop name="ChannelIdx">1</prop>
												</obj>
											</obj>
										</list>
									</obj>
									<obj name="item" class="PropertyList" version="1">
										<list name="emlist" count="12">
											<obj name="PropertyObject" class="RQSampleTargetProperty" version="4">
												<prop name="PropertyTypeName">Combined Sample and Target Type</prop>
												<prop name="Position">5</prop>
												<prop name="IsDefault">0</prop>
												<obj name="ChannelProp" class="ChannelProperty" version="1">
													<prop name="ChannelIdx">2</prop>
												</obj>
											</obj>
											<obj name="PropertyObject" class="QuantConcProperty" version="4">
[truncated: 2,484,426 more chars]
