# Supplementary material for: Unique sperm haplotypes are associated with phenotypically different sperm subpopulations in Astyanax fish
Source: BMC Biol. 2018 Jul 5;16:72. doi: 10.1186/s12915-018-0538-z (PMC6032774; doi:10.1186/s12915-018-0538-z)
Supplement: Supplementary file 8 — Original data. Each subfolder has two ixo files output by the Roche LightCycler480. The two files cover qPCR results for oca2 and mc1r. Subfolder names end in 1, 2, or 3, denoting which subpopulation of sperm was analyzed. (ZIP 10643 kb) [file 12915_2018_538_MOESM8_ESM.zip › FishB'Pop3/May 24 2016 SpermPop B'P3 FACS PEP PLATE 0041 oca2 RK.ixo]

<objectstream signature="IXOS" version="1">
	<obj name="root" class="HTCExperiment" version="5">
		<prop name="name">May 24 2016 SpermPop B&apos;P3 FACS PEP PLATE 0041 oca2 RK</prop>
		<prop name="UID">98D9DAB5EB0C4F9EBBB3CCBFAC366A9F</prop>
		<prop name="OwnerUID">C6C05626183A45218341EE89EA1A5F2A</prop>
		<prop name="Created">2016-05-24T15:18:54.899</prop>
		<prop name="CreatedBy">C6C05626183A45218341EE89EA1A5F2A</prop>
		<prop name="CreatedByName">System Admin</prop>
		<prop name="LastModified">2016-05-24T17:03:41.429</prop>
		<prop name="LastModifiedBy">C6C05626183A45218341EE89EA1A5F2A</prop>
		<prop name="LastModifiedByName">System Admin</prop>
		<list name="AppliedTemplates" count="1">
			<item>Borowsky Protocol PEP product version</item>
		</list>
		<list name="TemplateOwners" count="1">
			<item>System Admin</item>
		</list>
		<prop name="SWVersion">LCS480 1.5.1.62</prop>
		<obj name="AppProperty" class="TAppProperty" version="2">
			<prop name="Created">2016-05-24T15:18:54.899</prop>
			<prop name="LastModified">1899-12-30T00:00:00.000</prop>
		</obj>
		<obj name="ConProperty" class="TAppProperty" version="2">
			<prop name="Created">2016-05-24T15:18:54.899</prop>
			<prop name="LastModified">1899-12-30T00:00:00.000</prop>
		</obj>
		<obj name="run" class="HTCRun" version="7">
			<prop name="name">Run</prop>
			<prop name="Created">2016-05-24T15:18:54.891</prop>
			<prop name="LastModified">2016-05-24T17:03:30.592</prop>
			<obj name="AppProperty" class="TAppProperty" version="2">
				<prop name="Created">2016-05-24T15:18:54.891</prop>
				<prop name="LastModified">1899-12-30T00:00:00.000</prop>
			</obj>
			<obj name="ConProperty" class="TAppProperty" version="2">
				<prop name="Created">2016-05-24T15:18:54.891</prop>
				<prop name="LastModified">1899-12-30T00:00:00.000</prop>
				<prop name="HasProperties">1</prop>
				<obj name="_Properties" class="TAppProperties" version="1">
					<prop name="Created">2016-05-24T15:18:54.891</prop>
					<prop name="LastModified">1899-12-30T00:00:00.000</prop>
					<list name="emlist" count="4">
						<obj name="item" class="TAppProperty" version="2">
							<prop name="name">TopChart</prop>
							<prop name="Created">2016-05-24T15:19:03.480</prop>
							<prop name="LastModified">1899-12-30T00:00:00.000</prop>
						</obj>
						<obj name="item" class="TAppProperty" version="2">
							<prop name="name">LeftChart</prop>
							<prop name="Created">2016-05-24T15:19:03.480</prop>
							<prop name="LastModified">1899-12-30T00:00:00.000</prop>
						</obj>
						<obj name="item" class="TAppProperty" version="2">
							<prop name="name">RightChart</prop>
							<prop name="Created">2016-05-24T15:19:03.480</prop>
							<prop name="LastModified">1899-12-30T00:00:00.000</prop>
						</obj>
						<obj name="item" class="TAppProperty" version="2">
							<prop name="name">RunOverviewChart</prop>
							<prop name="Created">2016-05-24T15:19:03.480</prop>
							<prop name="LastModified">1899-12-30T00:00:00.000</prop>
						</obj>
					</list>
				</obj>
			</obj>
			<prop name="State">3</prop>
			<prop name="StartTime">2016-05-24T15:20:22.549</prop>
			<prop name="EndTime">2016-05-24T17:03:30.591</prop>
			<prop name="InstrumentID">28159</prop>
			<prop name="InstrumentVersion">HTC_VER_10</prop>
			<prop name="InstrumentName">28159</prop>
			<prop name="InstrCalibrationDate">1899.12.30 00:00:00:00</prop>
			<prop name="Technician">System Admin</prop>
			<prop name="AcqStoreClass">HTCAcquisitionStore</prop>
			<prop name="AcquisitionStore">eJzk3Vuzqli2Luy/sqLiu/NCUFGJWKsiODSOAvbGwcOdigqCgorHX/81wZHTysyq3Bdj5s7cqy4yYpQORYYd+jPf1lv/72K5+6/DYr/+n3+ciqL6x3+t8sX5/D//MAJFWh0v6Tmt0uLgV8Vp/Y//uq5PZ/rpf/7B/+Of/12eivL9m0qyOBzWuVJcDtU//tn77/brsX95hr/Yl/n6/QSx//WMPD1XX6/xWOXrM73/6zn/8w+Bo7f4cWxmtd7/cmxB/dx/fzjjU7E9Lfb/+Cf/e0ey3u7Xr6P4vQebF/4n9zvH93E2fhxl7z8cJJ1BLS8+fu3jgLv/esBBuqd37Xa6nMD9zlEF6335j3/+fz2uJw8k4HvNf+TfO/7mD/HxCT4eNA/V9tS8lSiKv/OEaJGn8e+fGFxv6NHLuj4MtQOqwn397/fO8Ype6bDVFiv63vzjn51/8zQ6PeMiPVRn+uyjGcf2ivgErZgNeTlh4wsLFkrFwXIYJ/JuuFywldgRQ11/rgR5FB6QrXTtkhn9SJ4ra/A45k+7HU7bncW77B3VnIXRJOc0e6skimUsfbYwOgJoWcRQ6ciHlE1sTeJMVN1YHrQHPmPCusPB9LiNlOEtqNhmoLFs1HakRFkfjT6LhtM76Ox0FuTz9ayx8+wkZjCcn3jZ6YUSu/haL9MWg00py5sePd7etkPNG1xiWefOLjul3AD0viOhMt1uUhb3BB70VFvNZV5gY5ZgPAwNzNalbFWMY9v+sRvq/YvkKuPBM2HLanXmjA3cUOEfJ2QzuN042JsHTeYCdctY0e6Exma0i5VbPBgxxnlCqHfEqyALmjFny/WN44yTRefvAoHE1kmpwUiwFne5JY7HbO6eOmBkwVqTXe+6YAF0qlCXVSGWz6u0xza79ZCDeXfFy/Kx1WXr41EMjdOEE+SJZ1qsvD27nJYAuopTriSWpUwORwae57K8bzMWjNdyaOF8gbKz3V/Z9OrQ+RBv6/iX73KbRtO3DimhJ/7RkBpwUldt/vOfhtTvDYtvG1JKtyMNv3dIaXdVQku0gywYrV36Qw+XLjqnQgfmC4YGW9XW0JKkS4iaJObQPXsHdNqzggvOWpuH3ba1Q/2EJRccLn2EU7+/Q7XT73NulfE8XPb8ApUHPc4uMLrDdbQ+omJvzqHPLfpzyPljgqMWHDl2OG9yOPeebdRHs4zDvnTLNa8fqhheeksuuE2OCVxv+wphbu5DnF5DF5ZFb4IT0SvDwH9uec2wNwOUrjodT29mI+zn5hJnPf6Q+dJNcMG7HRSE56oM/ScbCrAPYY2TcCRnoSmMBZDORw7H3d6BQ7hLljbegoLTVm8R+lbLtiCdHTMcFbsSgosbx2o/6eQ40oUS0BhaAuSdNEWl6h5CvNhbWetxjxnCYk2vh9MFQjQr72gz1YCpqPMujHfrHZry6BT6o40twxB2HdSmrXOIz+c+B/pMFWptC7Jo4fVlGM/6e7QH+QmC7HjT4MjODs4lp8j8rDrK0FPDCKf2VA+nRbmqgHt6GzTEgxKGfTFLwDyKOkJ7dOLwmc0j+GlDasB3v2lIdX7mkJLVvsB975Aa884dR7lWhW6eQASpgTIqLSHJxu49rtQze3aYoJ1HGS52mQiCw9EXY9DVOMYdpjJchVWIxkrWMzYN7wlka3OKXnD2M2chnSsV+0+NtZ53A9BKdhrMJmGMzoiZGaYB5uDCMEBDE4wQ29pEgHPI8+iKWwXwmRQINjtKqKrLDudwvMyDZIYJyt2BGvozeyGq+3nLw5H90AGr2ywG07NuaIwTA/xVLpdgy50pwtQGDnVjm4Bsmh2072cdgvkTZGj3HhGq02oT+odZ14KnEJ7RHttaGGB2qCDdVX1UxwUfurNhMof4DDNUdzctY06gospF0gzlweb1/KVsgbmgr7QDR+B8PprO6d7cc3G8delxO5Nz4DvLmLWPRR4GU/XEq9ZA8tFZtY0Ml0f6fXdgHVHVTxagtnAtlb8fpkzoRbuMGRMZQbK4Ocp06Qh9s+JF1RE7Kl3susAFy87dhX1f8eh8+nRJyhaqCMu0CFDxpW2GhbdE1Ygmd9ae7QwIxsDinzekRH7wTRO/7k8dUrzS+eYhdVaPDI1Bi4bMY7uwgH4/RY8tlJBFGdzBed5jhKrMAbuH4xwWu1TD8cmnr+CTO83B6c5bqJlWCj5szDkUDxqUxv7YhXE6ylzoiNwQx8aUHjfaQgSD7dFCN3Z2dNeZmTIUT0VG69FJOcbPVhFUz80I7dNqnQXaNa5Atzc+jqN+EOK8Y+YwF1P6irJbDGzl+RbY3pPucj6XZP79VgkQJaqFXlfdAappr4TiduihF7aS0BcOhwTUwWOJ8pAlGWvzNP3bbp8XVOLDk8O4WsUgtfwQzThMMjRS0QKmHhAlf0r/bynTkDWevoZKj2059tTPrspHPk0n82cC/nxUWNBe0+Pgp9ssEG8OD17ptnHUtmlW9nSKGO47dNDay30aAvuUhwzXMjrsSJ//mRYu3FddGdXwmgGO4zCGTpiYryHdy/y5NqPPix0NNe+YhuziuYKqX4wRDanhhvPXj0IGJpwyuuuZA/Dd7oLuapOWjOOjx3FBrqYl0FWRZhn+VuR8Ne78eki1X+D6o/H1s/X3y0N/qv56vc63XQR+tv60b74IZH3WY9ki5sHoj0Re7rpDne1+pb91lwa1MZ+4YqO/wJRunO4WcqlUznLEwpHfe+sPZ9eKRXP3wGn7ZCc3+gtVqwvA1qS5Wn/4mAxCY88PI3mWvrT00p9eXW6asm1dOTbZOON/o7/BbjNgcb9ov/U3my7vbD2cPLhGf9d8ybH19SBlo+OgEuUyBIsd3aT71h/2d3M2Ldo3TutaG00+56spy2b7Vqj1Z21L3gzNHjt5oRAaWrwR5Y53FVh8US9v/cVZcGTsUT04Y9HXRJrhBnKjP23f2gmKNlgGjPEKHwKubrFS628yFnqcsZ27c/loPq4s6p0BRv1BWf5Gf34xOH7qbyEaEmMgtQGU+ZKXO7phstB5DEJo7XLxrT9u9QB96WxFxaf3YuFLf+ZF8t76W07HUmhHB9JmyXfWjf606Yj+nj/pvtrr9fqdv4n+5G/W33q2b6PKS0HIVJVclc23U9x0u3qGyabDQ2flqeiq9iUMJBxbIHftgrRjk3bi8ZgH96gk6FznR2DSYzGHR3uSoWsXfXByKa9AnPOkH21xhOB2GZQwLB9ndLLzOfNHnWNEMzo9RX3nnoC16U4H7XQl4WyX5KHfa7NY81YzFTdorsLg/uznsB0sKrTi0z708f4UIShnUaM/317RnHq2Dvo4Dix6v/J2RBiZ5wWuc7sA/5SWc+BHU4WmeuOXFi/3UrO6zgpXrCOHoVK0BXAL+4HaeEXP11yaYS6FnozL2Fxw/timSXrq6DnqjkT6S/tuosq6kqM5Dguu0d/uuE9RWyYHLrA80h+Mj3OEB1+EzPMXMXRnyKGNks6FdivSoCyPO3Qd60t/0a7NoXadnYGJqCewveEZR+lGg6k/pXkPMr1EZ6vQ3XPNSRYk+yHpz7sXGTsXfQs4N4swXPo6RNMtWlpgLFI0D6nMhbLH5cCllo56dDtzwXFR4s+aqr5GVO+b7lI/W3/Db75L1fpTLbUCr38n/eEt9d/6M65xosazKcd6i8so84tyn8DkYa5QUWZ6SNdqXQQzoT/h2FB0zpfCpARFhwXa04plXrJZxaqsbIA91Jduav2pM7ZBRbhZ4LcWpLMO6wWot3oGhxOONJmdBY7Mt1ayYCDQ1OzJkf4cY98N3V2JYqM/TdfULHhcF6XKxJaLGvck/WWHXgLXPulvPNySjmz+S39Sa65luGvRQJg/ex30HhIdf9UvXYBWJ0T7SPoLhOJgwdjqlWjxFuluHB542A3ufYT5jedcN01yqKreAtXZnH6/M39G6rKU5o3+2GWQaLBqsQiN60GDQNJIf+xujlEtI3r/jnCvYOUNYjawdnnIRvNlpeqBFKA1lUi/tf7067xAd3CkSbLedzV1YV2nrBdnGQSdJc5p6sCt0Gt1DK7Rn1aS/qxBh3R70OU5rBzSn9l+ZBlLvdkdQmM7oalzfxv6xnWAasF5N8Y96feZ7d3mP29IDTt/+G+UfxH99b55SA2nHYZjFEh/z1U/giS6HtEbx0oYMDWk6dYoXyHkD/oKcNWyhKN21FDOu6QNWz/FsNtULZTMO2nkPDcT0B4XE60i72SN/h7WbYjyZpOGuNiT/ty8ZdNXpr/j2PJJ+nNOE9JfMSOtXWwngVF5cFDyNpssGHtiCdzsEKDpagHHjrdZCaW39lDO5DjEPqYy9M6jLY7DTkJfMYJUo7/xdLcLWXoyKwjTTReNVUmPF6JRwlKfrNA52UnIDK4Vw7RvnBG84skxNR8mcHx4NMQyjp4/UF2ESDghjvXU5/xtTp+vGrdIX5JK2qOvTaSyDQ15WY0SCNZgunDQJzqawW7LYUdaCbDiSF/2+JHQkPVJr8f9fIwjJ+tnKCoPHlT++Nafzx1Jf6f+SULP8WgIHRyYw7jSSMtCLpDOQ7rf7/a+gaNbkGYBRxNxdX++0vmKHRoy0XCmgSe0c9T84wCQu3gWBLZCswxB4jLWbz/oqM3bAbX+WcrCU0iXyL+g/n65K/2p+hP6fOcP9fd/OFX9yfr7wN/3XAT80hyywymm4X7340jur3oeO/aNEwdW6yI3+vMFcxDqbfcmK7/Wn39V1UZ/usvF2Oivyf5+pT99sN/eFTid5mz28NqZMVitBHmzai8a/WlRjFqT/fkdwc+sm0PP3+dnmR3jC+l0OKzmMu/Qz9eLL3EWPk5IdxJVYEGn08kM12O5Umd/l5f+rB/ZX9ofCQCcSsdf66/O/mBwu+a/r78m+8NqGyu1/ursTx/Sx2v0V2d/ujCavbO/VTnkQih7YCnLortkjCu6IXTim6vMYIqMdaPOb/VXZ3+b3nL61p8Fl1w+4oH02Onz0OiPZuUmm4VMykyvWEUyW15Zk/196O868p5co786+7vKohKaw0eb/43+lktv/87+rME4+Vn6E/rdAf9N99WfrT/lm4fUw3m0Uc/8gMPWKRYhjospYmIZNBVtde6kjwWgPjEuId6Nu6XV+rOcYRnicdsWYUpnGTVZO2aoB3YMg2hNOmpx/cxTd9odWvZ8jtpsdwyZhaMKupVPxgzlM8c2Zn8OcualqDjjU8hO3JimovFZwljb5ZlPXkw06zIERDlcZazb7ZfAF5PLO/sLBzsB9uBEuNFJc3jv3QTtZp+G6K48Op5rSfOEbHkj/XUXpK8Eyhji40alqbJeZoyT5UorOjT1nh/XcjbZ5qS1IfOeKNG3JmOVKUWag5mK2PYWHCo3O4LFydujUyWkTSGrBJrK7/c4OndK8MOzIIKYXXY0L4ACcN6l13P3kyVK3KDIgs7ETgB2ZRfNjqFzTfaXGPvX8y+nMBiqpNUm+1uvzqFvSXTfq7O/0fRJ+tsHtgv706VAdTA8Zf5ytnXhOjRJf9Nnkfn3x9GFVXdF+is1PZxW54Rm3M/+Do3xU+Ym4zvksC80A8ej9k/Wn9AXut9VofKz9df/5iE1m7Ov7M+OIqvRn+aLaehMXXGuFoX6ZMLtOCKw+wUP6bFYodoi5OEAuxas4m3Y6A9NSCrYHGGO5rNinHttnVFl/ana6I+pUqBBj+8laKRbk2NCLueN/pxpz8iCizp1YcBVHZTTWOFQE2jqZqweEtpR2c289lKRYbK9pahfbZWmeo5dquGG9Ndkf7X+ZrzwQK9cGRzpi/Q3Hhwj1DcLLQtUb1uBJrIuKp1Izxr9MbMToJEfN1xg7Q8RlPKwRJN8CRj4NJUuz/IQpfugE4532b0EeT9bohat9TDYcs9cFW/DJarTmLS4O5HeFkdzgrK/18JGf2rM3voLBjbeQa3UJetka5r6x/ygVM2xRNruSUbm76f3ObQPSO9/O1o0lRaGYpP99fqbHYf3IT2eClmMkqaYgPvhRGuyP6/Dkzbtjhx96M/v7kl/SXCeojJsbbNGf3ln8WCdy+0n60/oD3q/+9X7X6A/TVkgSqk64tDJFiIkavuELn9QgSkJR9q6lqSlXScPA51fawAnXUerPG4hmKqjEta9VEJl1Enpqi0XNESyjkW6uHQzZ7LKkGaPpohmS00zNhpZpMXxeoSmcSHdtCeFBgc5VdCarnbgb86rCh7yyUM4Mnr9azeuYBqNJmipXgi+vaKvyE7aj9F9jEh/5eyhAXbVFJ3lPOHQ99cW+FNjhBKDDBinzngoJqceqmtMgR0Ugy4Jmh2jEUVJxsSnl8AkatPAH7gc+MeDQ+8/If25JZdCkAZiDImjBuilRQDo9WY5JJli4vh4S4ANT6tERXNNx19OSZPZsOfCPV2bpLmMtNcSHLqLo62Qnld0fPzFpHtZN2bv7G+/8gV4Ljukv6uXcoFbFXNYd9oK0ow3C/3jOZsDL85tHAcocEFQzOguWe7p/ZMxabHwW66qH9qk4aQi/VWxSZe49XSPUoiDjKVTz4Vg6wFCnHKZP8jTstGf55ukP2/f+Uvq75ch9Kfqrz/kun8X/fHfHFRIM1lqsj9N1S6RvHJmPjsJw+tbf87memz0pxUblijspae68vMj+6srPxv9/aj81Me7510R+K79m+wvYr6YNdlfXfm5dJ49zjglW77J/uaTNr6zv1p/+Sv7g2xxnjfZ3+pV+anlo+NddicFsHK55zKYBdtIMW+c0ujPfgzWYqO/Ovtr9Pej8rPRHxqz4FN/naU0ZHnSHrz199iGGmnzeOO0lkvHk7eWyaf+ik2bdHbsP0J9p6mVou+eJ8YG3AD+g/7i8UXhPrI/v9t5AEhpnDeVn9ju0ectDVNsKj8/9Fdnf/9Bf3X2N09Oamibg8tbf1PMh5z+Z2Z//WFn+HfRn/rNQ2o62kkoWVHAseLsVTC/0tQmsBc01XP7kxI6yhqa7A/1A2nJUZQSx8NZGQZ7/aZpZjnZNfpjs+UiBnVwzN+Vn8ebVtIV3Zqjt7FJf+P5qQL++bigaZ1IH60d6Y8frlN0BXYK/aDNZG2tczJOsMhJJyjlWpZudVyeshWHzDneG/05J2efscPmKcJpwt76CwbVVtQM9hTRkfwj5x/94xzCMCP93TtF6PdjIYZJvFMa/fmTgD6PfKGp5pKTZC7srLeaVmd/OgcFF/SQzbXo3FNxchktOIYufT7x9ijofIxIf2dcy6o/II3V+mMJb731pw0ser9NQa9ne/oCDWFF+jtIxxxuY+yga/E6F7lnTYPH8vKlvxtH+rOUbhfHHemcNfozI7lC0wQtjOJz3wX94ZeoJIcTx56chDDxei7O9wId7/K4cEEeZG/9TVIV3/pzsVSgyf68sjTRDXcV4Loz/2n66w97vT/U31+k8nPw07K/8abI7zBYrGnqGrbSzBOdGFXOuD7elZ/rlTUHJvaW6MyGOgSLTRebyk8z+iX7e/qkP+VZIecuNs680V93L/6S/Q3M9J39Pa/3pKn89GzSH5oPej31/Iv+EiwQYNaXm+zP4U4PGU6rbYKWEKpck/3pxkt/o6fG+ZcN6Y8t5Du6o5g0mb10ua1If1pv8qW/odXrNfrDbiG4EEqkPxqBGw7POmktjbkSpY6hkT4XpD9Xclto53wHnGByr6D9lFZN9ufbTBXU7Wy4QqVc0+vrduKCmtJtCWY7+n2DnyYwJuahRWOT8+0h6W8stldN9tdUfo4OpL86+wsKA2O4HywaWE5pZWjMRbnJ/gauSlP7fEvnq87+5LFL+ovUvdtkfyOD9MfOe4xg39JdtD3SX3DTzS/9/aj87FSdO+vlR4PD5/D204qp+8P+H69P+Ivo77uLqd1hH1HuOA5pbzTKYdoakf7yq5ph6WcVbFfRGqWtkGdY8WsBHve1gXbQ2QIz41EFydKX0bwLaYZOn/S3NvukP+XW5dz1kEPQbBBRdhnpbnWex7B/Xhz07pOM7npuT4NV1VJQvW92oc/cFQ+t53WM5vK2Bd/puTzk0W6G8iIIQz9e93joXRdjHO+SdRgkQ1+DaTV+VYT0E873FqS/q2U4KJ1e+lsOSIuH4bWHhhalIU4jQ4B51yf9hXnCsdbmksPsPDrT4xyXodQe3pvKT1ml5/shxDlYk90EdasKwmA4mlUwK3wTbVyT9py+U6oEN/VTf3GLzo8+1UmXkhJbEAg+3RVz8Ut/h7HIUFeNPsfO4YOH+5D0qK/o/GC0L2JoV1NAmU59SJNjLoaCz0nLl1kfmOqTDk8P20KnSHcQILlP3R+mjC5sbBuy2aRw4XE+HNCW7l/6C4d7QN27cVyjv9iGAseaLGXR/qb/JSs/f1m5+KfqbyCKvb9J5ee36++i8/Cu/ByOWan8Wn8/sr9Gf3X2t8D+g2vW/RnzbsCiftXnQMjXKE/2hsgmMZScfspDVA6LZcqYmQ1CwJ5MP08Pxyb7g31ZiU32t+muh1mjvz031Fn6yv5GiXOXlbALVqO/Jvur9bf5kf3V6/52r+yv0d+P7O+j8rNe9wftcJs0+kOaD/4b/dXr/urKz3f21+akRn+6JFxFueqRfj/0d14S9pp1f9U9nL+zvx/6m/OD5K2/et3f2Uu7zbo/S0iPriyrhw0LZ/veW3915Scu508wZlIpvis/s0TOzEyPSY9JMG/0pz1bM1nuDGZus+6v0d+1e4PP7M/vjmfNur+P7I9+j/S4i9ryz9LfkOPFv4v+4GfozzmvQgh26t3SurfzDKfiwQx9q6MnMLpMVLrPnS8hfTHvlTZpdwqU+UMJQXIl/QmHfoZ6apD+brBIoOimOSpMHMDY8mnqW1d+Gi2eHq/X/XEL/0t/UfsYNdkfTC8nCAyOaZqTk/42a5P0x9ms1OTNUMf5YL7KAq29oPtk+1KhrC32nN9ydyJ4xmud2xhJf1nMRI0mBy1UY+7IBXPLjj71V1d+toYHFT0n/cr+sgdNPcNORvrzlltLKxekv/F4R1pzvW2skW8BY4ctgT3RTuC63NPnvy1Jf2xM97W8p5OGe9GX/iSJNGf5r3V4dkSvZxz6C9T6G3o9wT2+sz8jHOnc1GCRBYa8eK/7a/Q3vJ/6aGftc9ZUftbZH/Qi0p+9tbHR3yjgTzSPONJUs2BDD+fnFb3/dWG7sHRIf8w39LCp/Kz1Jw/uCkScARVI19xq9Meu7Z+X/Q25rvB3qfz8Kfqrsz9npBU0lfFJf8ZJ3sGH/oZZOgoDURHmUFx67+yPCRdjDrxGf8IP/bGOSVPLoPLhI/sbziWDC84PVYO5UqRob/oWNOv+NueeT1PdHj2+lbtxk/3VlZ+N/pRW660/V2g9tKby0x2tVa7J/ri4T1PTAx1GIExJf1IiPkh7MY1PU6PXr7r7qKn8ZFBtSwjzc6+p/AzkqeVCoJD+NIejqbcaHeIm+5N0jXT7sGgqfcuiNnp45DO3d8AKgsF2hcZkR7+/iTNZxXAYo9nb/kvl52iw0zKMI9JfSfco1Ma+FvrSUr5DMe6u2Y2XSX/94alSlYEU4Pjx0t+4J0dwP/JnHMuFlfmGQPqrsz9xmNLU++omcaM/82jQQFftDqqXTQc+9Xc/k/5G8avys9ybFeSH2/Rd+bnHZaTCNH2y/ioj/Wlz6afpb8gJwvB/qf70wPNR1SMn9HXrYkGZ7Sp0AwHoqixBDp2tvEaIB3nGFoeWCEpwJP0ZwRawuxzcIcWU9LJekP7Q7pUwa7UsVIZ8L2v0V2d/jv7YAdt2ywSqoeegtmhnYZP91frz5u1dGKB3FmGUdxmqBW6zYFJUInRHzzlauzAMMe+S/mxBH6NhOGvw82NKQ/QapDhKxRT8W9pyYRyPXJR4yEJ/E5h32K8HAtrnOR1frT92nND0tL0lndX6W+03dNdb0pUKWXEWIDD9COUsSjMfQCT9FqQ/j52+9Hc7TSyUH1kS+nhe8eqhTOGtvzgyscn+vEhPuCBMRRei3FPQvCUpBIctfcVr/SlbdwB+dPEFSB+6grYSkOZ8z4zBPF111PQoy4JoDQmMMRmhlLX6YTCFXgzhZG2hGaxSLhBO67m6fw4QLTncZni6mi6Uj2uBmj0b0C1/dkGIOn0N7c6ApveDUXqHfvtMd7mzI2WT2XWf/xX1J/xf0Z/ID4X+30V/33wRqPWX8iJpKHGYoIgnbtLoz+hKl7zR36w3F0IQC+n+ob8m+6v1N72Yw7f+QmPJf+pvZg4WbOKi+Bv9NZWfVmg8Gv3p7dk9avR39h9BNlLcJFHU2QrflZ/RuhU3XV/oXqWCGRzOguxyQ/NTf0KrZ33qr87+svFaBENb3e6/yf5MNVuyPFrJYO7cTdlUftbZH7TPpKlaf9Vr3V+T/f268rO3vh7Y7Kr2odHfO/tb0PvpC/r9Wn/LLB6A3jbXYtP1ZWofdBj1piO+0d/iQVchveJJY3zUfrwrP43+QpDDa7BlM+6uZOY1ioVGf3PYtbMP/X1kf7X+ylf296E/fzBQw9GCX+JH9vdT9Sd2OPG7/lX1p+vvm4dUKxjION5cwtAXu4mr1dnfTO2b7+yv7voiX8pLGByk5N5kf/p4WHDopZKlIaxztLajI4frof3O/jQhHMK78rMvLhr94Xk+4mH1aF1pquiR/rrZIvrI/oJ+ySxtJg5lXNCLcL77JP3Fm5nRZH/+hC14GNKfFR2pQ/qr1/21ZPiX7K/lnyWcb+YnwBbS69fr/kLcFhnun6S/rfdU0ShL0t9qmJRaeh0ucS32SEfFdutq6XBByruXNOmebKRYK9St9q78jMJ+DiNhXaDhtMoQu8UlVr20dcKxP/uX7A/gWnDsZN9czXKUBdpDteCC55r0tzyKHTS7oGcTNc0tcORWhkrHPYVonEl/N7k9QM3dnjOcKZMcdIwvKE89LZwG+gLBuE5KlA3/xAVlsp2DZTLSH78uAVcq6XA830Y4B5X0Z85kS6MzQrpsrb70t15VNpqac+bQNH9e9id2Ov2/S9eX7173J8y3j7f+nheaSnnrNU0Vu7DLHPcoaur8ergzMdiOgO2TMoL+sojRXdw1DuPdNIZkXpB2Lr/o77L46vrSrPu7L2iSWuvPHytPCy67bIdjOFoQrNZy0uhvLPaMzBfvpK9RWHZpiMdK5p+wiKC8vqZyr8pPR7v42kf25wfaIn/rL36SRudX0p98LzmURivS3znHBAZy+q78bNb91ZWf466mh/51WFpN9jcOHlvwVZp3NtlfXfnpq1bPAiaR/sa7B8956Vnm6Vb7MvEr+8PNA1y1V/TWaO1/Wfe38WcReuKWjuceTXPA4ZCmzsmSzle97q/u+jKcDnJo9AcH0l9d+Yl0SZvTve1eoVoerbDRX1oOZmxQtnYcOzD6PGsZYoTyYmbB5dLJVSHvaGjMeHp/bfJa9yfpHrrMzzJcvP6eq3YxQfUw3IYoCaNYfW4Vrqn89C/Gz9Of2On1/7fqbz/Y+2i1S4fz/WDtwnRxIv1BC97Znz0rN2hO9ZwLzMVYhpWgmI3+aDpyEsDNLwq6ZpxyuDrRtTrgFRvlY6/HuVYVRrDXt220l6QbdFiZw9Pfuzg2gf7kdfYn6b5KQzDZhXgfxzKEBunPiO+kP8fyNEgyg6YrxSTMsNefCbCd9hlai9X6Xfm5iTa7JvsLNiMP4Tym/8q71+u7oxkNgU5XQCcfpBnrdqZv/RkTN+FY2/HKpuuLvm/xEMwSev/xnvSnPnl6/rSKSY+v9eS1/nx7Rvp0nYmN1rhMwmBfxRbNS+ku7tD7h0zpmBHY9tqg83Wg49Fe6wbvm4mCUj8nnfZuvQru4CJCcOxzrGenAigTX0EjmpF+J5cihnVF+oNdh46/X1eU8KKDLur9jK0j0p8EL33KJV2o0mkrUfXuLmj0R1qeIWysUYnabTAE3zHpfEzMlobedsOTXls+vXsGR7RsJoUTPp78JfX3ez1Jf77+eK47+LarwM/mX+ebk4p64V8d/jX8qxf+ZfPu/R3+9Tw1bZp+fpR+fvCvLv2sw7+Pti8N/4Q9JE34Vzf9BN9XtIZ/Telnzb+9oR4/w78wvynv8K8u/azDv62rPj/Dv9WPpp916efux8K/H/z7zcK/OvyL9eWx4V/T9qUO/+qmnx8L//b7Nv9u+vlj4d+v2758hH/hWe69F/41bV9+hH9ddWe9w7+oEN/h30fpZ73wrw7/Ptq+1KWfvwn/fiz8q9u+NPzjt5zOsrXM0+uHt+pj4d8o7Y6jj/Cv4d+fFP7xXI/j/zD9+2v0fely3zymXHgq6MzLMERLkaMm/WMa0GTpru9z2K76dE9cdC5Z479TLy2brp/+IJRcTVH1PY4098gFQUi+cfCxR3lM31HvEUY8rNOK/ANwAn+k0p249p+jRl/pX9FfpDTZ88l//p78dQskBUNptAe8hFKlze5Dq0n/WP9B/qtrP4203Gcf/gsSvsyw8lHWxsOeRH6NyVO1/2aP7QLnp7zImvTvcLpCU/uJLS+ptPWJW+JcdpWQBsUNtdWaJOtarMz82UxKNP580zC4TJYQsNGigo46OaLR8+n3N4pXqcl1cmq6frKBtpAh8Y4pegMk76X+l/+ctlRkwe3wtfLPKy461/gv3usZatz9lLFBTOfjxnYi2m5OPqv9t9Ry+rydsxaGY7sfgdhKjzg+D8+AE1HKIfeLcVP72az8q/u+bIYB+W9fJJYWzXTy6HWswARH3B0eUTxCaUDXiIDe/qe1KKQxxQ/+MP77iwBQ/ObZqnU/PxEE9wKOMZndm/hPk/WM5jUj12qW/g3s/SgMiqB8F3/SN03jfOc4TWCf3ybN0r/ACZO8Kf6sAdgUf9aNX/pd2wS21HYu7C6z5DP+0xwOm+LPYC4bORwYfed0N1Y4P7UIgEFgq+jyu244ntxSC8o2t20AyMyin6t77QXAlNO4YNwtErDjhEN1tKD3q+O/4zgNGwD62er2Gf/569SyIPI6Pnorts0aAPJ4ozETq/Q4yv8CwLEf3wXIb8X6E4CXW2/z2fjl6tGX120ndDxeblTQ1cxxA8Bm6Z9iLNfN0r+m+LNu/KK7shE2S//ureSCVr+wsmbpH5a7CeuMpB3XFH+GN3jHf4xt97EqW30NlaSjge9NvuI/RyYA+q3Wq0vHq/GLUm62Gc2mR/T3mF/4d/w3u95+vU7pO8dUd/B3EeB3L6e97nX6m/ZvLgRTXMewXV8rdHqa9l77N53LWxoD6zxrBLi+rUmAfWUb+rdkKcLYf/UvewkwyNSigjTWSYBMIBuKLZiDshYlVMvpK99bliX0ei0XTdGmv3mszixohRdAdbvbZf6lEC0YBW0f3TNuuUApLxaYk12MirkKObS4QoQzTb1Qxek6bPK/g3ul6/BunUKgji4RjKMxQ7mCjMPWkgQ42A76Tf7XCPD6eGxQUW408p5xq4QUBhdU9jqfBbNjbEF36E8QQj7l2IWveMgHxhxpvhgAihwJtBYgDJ0k8xfouqp6vugonYf0cyeia4C2T00SYJECrpZiBL5LAgR+R8d3t2hGV1V3EvdlMAA/yRQRkB1VlO0FCXjaIeHlfNtEj+vQ8S83kAOvk/8aAZpXM4Y0X9uoes4OfG1AAtyLzwBtjadrgmgUCIenWqLX6Q04dsJWBFPV1xsB+gfFF6DlSSfU7kspDLv2hP8rCvCXe9afK0Be6A/+LgFgp/e9V4E6AKy3ffgIAGsBGnulrX1s+/BR/lkv/tMKhSa4dQBYL/77CADrxp+Gsefuvy/AetuH0Q8Bfiz+qwPA8rX4r2n9Eu9nWiNArXBFsQkAq1fjT60u//wRAOqqxfgPATaL/157TXwGgLUAF48hCU4a3TTlRwBo7SX62RFEEhRfiu8A8CJx1u8HgNrmUeSf2z7UAeCvBfix+K8WYL34r9n2oRZgHQBuDluBawQYb0Fm2x8BYLc1elXmKOpvAkDdvxkkdG0YNQJsAsBAN01WDDk9HI26kqXUAlyqZyW0UjxHckvrd/8MAfKC2PmuVfU/OwHUvlmAnU5XoSuxSfeAs3Cfa6PDcIYzc2uHOJxPSrCOuo5a9bxkeJ7Id2101Ut0d1iSo2KJ7HJ49ULZj8lNRrV4C9CKTyI4B54EWCeAqn0mAU5DEuA1flxRT3YVNAkgnpQdzS75U+ifdiSweWkqOIkcEmDPZXetewCrSQADbnQUYNPqvBPAoK9ycrP6bxqHZRZY+0TWkoMkI/NEej2hb0cwwNUCwyl8JYAyawNq3YCeb67kqkkAw/hCAkSbRZpl7kmAvTE9zl77TkxPJMBm9Z+n9++NABV+/iXA3fFyQb29oPMRRUe5SQBlKyzBj0IaDOa89ZUAZpb9Xv0Hm4meTW/jHD8E6DsVCe+WDVo4Xu9JaMuQzn/Vsa4Ie1ELp5JwRHjsjkfUtvMzsPlsm4PITNYIkJkBPe6ui4jEW34lgNrQ36G0UpQwmsXwFqBVnej8DyvhpzWq4Pk+N/y7NH/57n5Kd231QGvkXcBTvZ5AszwS4MgystDrn2JLVaUxx/qb4qsA9LIz42bjB/+2OeTQjrkJWp5qwEcBqH49B9xYbJMAk/SkfQpQGIevLvhtK2SakyRgmT0f7axncOx5I4EtuKTXLP8L2vNiDoOYZsNytO6C18aH+xEB4t7vV2oa/BIB9o2CxCdGPI56czNsBPhMFmFTANoIsBveuu/WnyOtdGEBJEDHu24z3PrGHeSkeKXkCj1u0KgGmz5Xs/xv7N7uItA0fI3WtNDDYK2HsTqB3vYtwLr5i9ZxJqgtUhKfyn8JsF7+x7TT/d5EgM/onkPT/EUef0WAjQCjC94Qni8B1q0/T7YxfxeA1hFg3fzF9Z5mFozESaWuhb7eNH9pWn8OFyRAd/DIQgxfoq8jwLr5SyPAW+p12HC5pvcL+9LP+1cVvt8Z/l0E+N2x+mG4CFAVum6Iz9Mlgce+S/eBy4i+I10uvIMXVSk6oUn3Dd650oxlTAK0Hu4W/J7r0F/Su9B3fqOQAK/ZK5YfkAA9vy1wY20dxiAeeQm9VNiF/vw8fwtQ46ssw4lDApzbLUCzp5AAd/fKhXGm0nfs4m85v2d7COPJdY32YUsCDCJBhlblj1ErDmu6j6ipC1etndF9s0XiOoE3h7MxRqSZ0pcAc67dR28ZfwlQWu/X6Jz8hPMP10sJiU+fVyqPPBd0H6ILnE0CNOY8CWsXiSLkyXSJbusShEEY90TI2osROnN8iW/oorro7G20+VWS4c4lAUqPvYXmskzDgOPiOTBcqOgNNBKgA3Q8o34eoDu5DkK6+z5lkDp9Fe3BkgQ4N8wE5kpgo2V1My5INiTwWoCj+NbncNwmIXa69H6eOdjRTdBZV6ouqBGOV4sth2mvR9acLo8ojdtDGrMPEvHk7uk4Xuo8zTsyEuBpfj6h6ekSTOVAF/6KAhz+3xFgZyAM/y7tX7hvFuCP5p+NAOsFgL/OAH+9APDXWz80CwC9uHVvFgBOt4MTieeQy0pnOTiyVdRqh7q4SCNlJh4ebDpQ5ffGfz8WADbNPz8ESF9/bASYXRbdtwB/NP80f2SA9cZ/H80/D4FHYpoMNnEjwHoBoDbKX807f2SA8JRypW7++WsBfiwArNu/JCf/wUEcsXvT/qXOAJuN/27T6axp/9JkgM3Gf7/KAJuN/+r2L4WqHD63fqgzwEaAdfPPOgOsS0DhJh7n7+afdQnojwWAtQCb9i/T2RkbATYb/9UC/FgAmBmbbSPAjwzw5zf/pDE17P5tBPjNd1btcFXRlGYRXXadF/ZXMMNJktohWy/3FWyuRw3H0vWSMVkjAUprElAtwOB03L4FWGeA/lDr53CIOnsaLF0xG4+MSIT2IFmi3bJJgLv8S4AWW5FA6gww0BbZu/8LJFKkmc9QbQQYDMvbnWw0s9/dP3czWwRf90hcvWDP+YkTao0Al7NnmbHx8S5r2ZYEuemSAFn4IAHGWxLgRtILrhGg29lpCJJYck3/F/UurXBTPpVsWhjSXNv3HnwjQNwl21wzQNJxFgdLCCbT4x0OLfvY9H9hrcwT1f3wcUGvWJZhkMYkQMHp7HDUfvWDyUQSYN39s1kBOHLtEiac2EPXfnwJcG/aGd3Zn6cMZY2Ot4dnCV87IHK+l9GrKMfoSnfeqxZG6yUJ8cB3yHk6nAG5MaPHBwUJkG/T+43glRHytwlOVza9ft39c+1N3hngdBSFpJHl3GkEyHD1EzPAzkAU/7AI9P9RAYLncGirwSUb40bQ4Dx5LQGM7Ixz2Eh0VW8zeDQZoG/0S5qNbYYxeuGehHPqTUs4Jb3pW4ABkADrrf8sEmD46wzQZzQv+2wAY8tJ/rH5AztfuzQ7NucCOoOVwqGENDtL3QXg+LDtgvNMaXYa0f20WQLYNIC5DUiAdQMYZq57JQDK9J1dzEiArehfikAbAdYNYJoMsC4CnThfAvTnUleAS1UcUa9kPQuEeeHCmU3kdwYopqkMXf62aZYA+o8ivKuOQwKUdokGzdZ/9RLAuggUE80Q4EgTeLQ7k9dmEq7MN5s/NAKsN3+o23/WGSDDAwnQuFh3HBcHiwv0uag1RaDPTfKVAR5SEqjdj83Q78OeV6ukb6Ba8VpI16z7uwi0zgCbItAf7T+xNRwl6qb/6DSbP/xcAXaGvPh3EeB35+oCLiJ0b+BywVj0BHCfxhWd2Nc4XEDGQygKKX27R3tgg0FbBsKa1WSA7OA4FhSxTwp8mjsg8bw6pFjeCF1Z6YfezeMSIP8o6G6VHYeTvVBBp9Nx0YFDlgXm2rTgmdgaqhNtl7FhKtJ9izPCJgNkJ6U1Bz9Rt6gsNiTA/WyuAd+5IIKtrDnmRDTGhtmSpnR7OQ1xna3p+dfAR8WHHIKBOhOgX6l9dAMSKptMDyJ07vstOkWfRLaU1xXk7fHltWNQJ0RlR++/VSYztO2IhNVprWUYlocVaskzyPA6JoFO84eDameaZIF/cOfq1jzaqMkiCTBqvapAORKgMytJnIHoxnDd0RlQ9REd3yXv8SB3orcA/WpOAhzf6fwZzyEJcNPtJbDrnBw0Fgs6/vGduwPXr8jBw+4AAr1fJGBKdH4t47QLg7Z0EdT9czNpBOhzOItglF9PJGZlSNfA3WUOM3evowonPmNF4YsgO7MKLaktwV82A/xlhPy5AuyKPfHvkgF+dwsYK8uddwPQo3afK5tluGD5/My/M8C6AWidAQLe7nJTBYpTnuP0u/tw/5MAd0X0XgTYtID5kQH+7vYPzSLAugq0FmDTAsYxbu5nBlgLsM4A4SCd5x8NQJsMsBbg1ZgonxnghwB/LAI00g2LGgGe7l0JrLoK9EcGqBWVVH0sAmy2f6gFuFk8L9nHIsBm8z8uCwXlrge7twB/vfnfjyrQj+0ffp0BzlSj3wjwowq0EWC99fuPzf+aDLAW4MfW7/UiwEyew29awJhrlcR8XfptNvM7JPKfKsCuOOj9bXrAfPOdNXztaDSy44gEwu6ltkycOa73Jzt7CzDq6yjr0SXz03Vy1/jt+oQwuXwJ8HE/HtBmZxKg59k5Xa/7e5QsUeTcyT4X4DYVV40Ag6R/EmHaWd+aDBDl6l8F2J2QwMZpBjgJb/sQO6+93O/i7S3AYH1fiEA36ivKz9s+awR464URBt3eq2pzk2jamnMUXD+l03v/h87uVQVaWQUXtB0hbgRYZ4CNAOsq0FDqKVz02Gzn2jW88GhbIQnRTm8kYm1rvAW42tE3fRv7JzT2BQnwwdqaWkn9Kxr59LVqsLWQYWGTALVyVoZ+Or9Fmn2zl6hIOb3/GI4liMdcaPZ/CJ9i7gL6aY4j9XoKGwGuxaGE82tF5yfe0/k/PfIbyk6qZZPqTJ+nXgXo+YczBNWMVW8BnhYF1wgwy0iA63ChZ5G5Rlfbc/sMrflECcPEAhEmGHnvDqCSL/y82WqXvgF/lyYw8jePqedE4lDZTC6cd5h+CdA7uXnYCHAwH3ebDSAaAfrOeY16NyHR7PHVPnohTVHjSYBYZSRA0YMZStdzyDXLAOvN37kNmiHasyc2ywAVXbPCRoD91VcLUL+8TnmoTGvQZICskkmAj4RmWx8C/GgCU2eAdRWo1udJeCvvS4D66CXABU8CrDNAvbXWuN9UgdYCnNqvKtBWRbPjOzNE0MXwjFqvrXM4fG0+f5XWSrP939hUHxp0lNW22QCCGR0Q1Cfj0s/N32c6nQ/FoMdx8uqQUbcAVYwZna/ZBfmmCvRhzL8ywLoJTJ0Bsr5Jtxcj4V9bX+xtCGDhuupwsVkycXOgK81WwRzyVzvwehkgdpKDphrXlvG5AYTOkQCJhxnn6+tfNoB4VYH6q/iUq2N10mVtwzAhEIufKMAex3N/uFr9//Bf//9uGeBc6ESozpkHeJ5u5LcAg5kOwU7LBNCUeYb29JBzLG2PNZgtbAtHer4N/Yk9dOnus9bQXmV0txs6vTvs776DdmIOoBFgtHHlRoC+0iYBqvmD1N9XM471byTARFQAzVWx49jtVM3hfhy9/hXkseUCL/BoTO3GCdrqIszY5U4CXCwUhtLM3ZDwVilCP53mqG9f+wu2zy0SFwZkuSUJkJ2DggSoGgMcm3R8vl7QmJksdBKl+qrSVHKvglLYXdGbPzoh019Vm7iYTNEckgCD22WtwTy5xu8MUNjOZbBXtoNScSXxTeZVrubHi43uoZ1k/rJTzBsBSnOabeKmEnM4j9JXlec5DVmrU9B9TtXo+EpjEOLh1WZ485zQZSBr7bJgtZklEEy6JGRpmYdo3aGC5aT06L7M9zkmvPZXHFkPG6VoQ0ItKk9U9c50inIe0zXBOJJAz9XuiMYtG2ZM4rw5TIW1jlq74MMgOKsyBLfzBZ2W3uaCtdT5S2aAP6aMfy4BBb73d9n/Xev9jC6gH2Wg9ULApgvoj/3fP/rAaK2T2ZSBNl1APwhYl4H+2P/doMnv50JA7WAh3+wA+LEQUDmq6ZuA8l7KFc0dDdlmoLF3GejvdgGt939/7wHxKgP9dQi4H2zkz4WAzR4Q9ULA393//dcE/NgD4kcZaBMCRsfRoykDbULA4eK1Mu9FwCYE/DUB//0OgE0X0I8QsCZg0wfGX3bfBKzLQD9CwB8LAT8I2CwErJ5J2YSA5Y89IH6UgTZdQJ3t/tqEgEb3JsnKz7q1Cnz/jzeA/2sQsMt98611sB3QrfF5jOjS3JHfIeC6aI3eISDneToa1xkR0FjgOwQ0S5XI09KlSLuv9AN6Bh7pVjJZ5KDMW3vUGLbeBNxy8xjVw/UELGgNZZg4rRsqJ+FrIWB/SUTRpiERyO3c5lrrtcQtdsb7kLHVVtC8pTPCeD1ZEfHsAd3atMkVXUz3Gev2Qxlmg9VXCNjvyZom97YqTpz0xDVloA8tW2C4uxWcP93PY/CvI/q8u87XQsB6A/jIKhVuSjPQWNsulQ5ai6jkmLOSKi3lhyayS7IMWWfSF0BN+1VTBsrw0Y7Um/9qbPMKAdnNO2owmD12KG0GZRhMW9tIc+iWi5JWEAH9IRF5PhXfbUAbAprbdY5mNzplwS6n8zG6h0TY66MKAzAmd+gP5QfCCrVsKopEvCLtn+jKtTi/bs3bO3TVrd+EgL4TL4jUSIM4Std6Fi61xNXa+jFDxT8pYdQZZiK0fH6Mo8T42SGgwA//eKfavwgBv3u62rKLDo6t+TV0B5JlNQTUBNyDezgTQXS6BDdloM0uEI65WjedYNhjZ9zh1iLyqMT9EJccEbDeA7Am4LjYnBP1cWzrrMX5RJZ0rc5hvoJdsxCw6QTzg4ABtLpCQ0DTWangy1Yvgfi61xoCjitdiRoCfuwBWFkvAr52gG8IKMJdQK83Nd+7QET5OkRns6HjrfuASm0Qmk4wTRloHQIqR2/L+QOjkOEpEAHdqkUEBLmIYMylSlMG6sa6b4F7zzYoL0N6P8OOLLW34pJmD0BfGuF7D0C7iPWMHSOaHtd9QOuFgM0uEN5sunl3gtEPI17tr4dEVPm1R2IdAp4w6aD0+IWA08dyyW5j42sXiG0e0jVqtyNSBzfDVdejltl0gnmHgK89AK3DKwR0W8W96QMqt5IvAlbZoscevaEJ7OhIP28hoNDhut8VrP/dWsH4zJ7gGFwioN25iDCYj4iAGl3nmjLQpIW7pgzUv8QbDSYKkWd0u28zrFZEwKP10NDUtH8l4MDoc47T4mJgJ0tG2wIiXqs/v4O8O34RcBzNLChdGjOepe4yVq7cGPRWMGkIiPxzHYNoBUmzEDA4FYIGoWMz9GD4FQL2tkFO90GFCHh3vQR63RcBH1keNiFgNh0N0PEOdHzLmMaM1pps0YjiFPxi9SKgsaH7jD3tZIwDl77T5mSGlsDvQjx7Fwtyt0sEPN+DLDgN6P2vRcdF5ZYmnN/eiqV6cohkjpbQzzUBi2NdBnpMM7bLiYAjd6+iIVtp6B9aPR6iFh/gWHcGIbPFpwzt6RqaMtBgfS0SULqqh9I+puOvQ8DDIWJoHRcDYOmDiKjpx1FDwKDix7K659ozhKdEZHYf5jsEHM+tIYc9oPM32xx1tCqHz/zCUzVYP6QratGuzWFhdcS/JAF/eezPJWC/2/3jbQD/IgT82LL6Wy4DS74yP1uB/qgDNUJtnH9uAh/QAPpYCdgQMOmOl00r0KYXTL0SsEkBfxCwTgG1cufnzTaAzUYQdR3or1cC9jjTZtcXAZtWoD96wWjyzfttClhvBFET8GMl4HWnwb9ZCfhjI4hfp4AjzNblbzaC+PfbADYrAaXJqNv0gmlWAjYEbNMd3Dgvt1VDwF+ngB8bQaTedf/ZCrROATflQADociNB3q+vs8+VgHUK2KwEjDN6/x8rAT/qQC+Jrv3LJvAvAjYp4J9VB9rvCsM/JOD/o71gbHzqaK+6k5DtdSJRWhEB49dygKC46Hd4cmujSQFZ103umq375/c+gJpHZDN7xwJlbXICX9zaJeScfcDRMG1nHm/pMjwsjaa34uaUIShDC47o39FzulXoc4v+HJKkkyOMlkQg/3qLtbQcarjZcvvMLzUmarZQOO8UcOOdNFBgfWtWAjJ7nWnNThDhtFVyfrVKLC1IC8BVrp+Bgf21D2C4p4lsQ8DBevxKNW8vwpX3Sjv2iIDzbaXCNODo/fmN30U36B/B3wy3lUYj2Hr3gjF6RwEOmlKhiUP6fVltJ+pw4NGtWVmXIV7zvgydbZ9Iq7aJmL0nnR8/vaxQNcf0/sPusYRSR+FzJWCdAspS78QFcYvI6qeFiqF7+yJgFkZPNCbFFwEt65XCMuecsWGyFSDZmQHO+zQR9/v6Yt4QcBErOhftL3dX246VDKXOUAmnJcdrDQFhOq3g5/aC6XcHf7wR4F+EgN+dAvL77E3A8fBA0zF7neKrjnAfNltB+OaJf28E+BjN3wSsNwL0tc1UAL5vzlBZqQYwPkyqpheMMz5F72agwWhsMMENzcxvu8Ec4NVTsCZgkwKyuxQ2KwFJNKYM3E0bvlcCjqxeDppw0ZuVgA0B65WAmq4RAesUsCHg86EDKzpFSX+f/5+8O2tQFUvWBvyDvBBUVC5BglmGYHC4wxEFFWf0138BSyvtXXW6z0Vmde3vXHVnuTMdUlzryTdWRN5FZRQbr1EQuz0R0JB2WsSagZImu59j4OtREMPLMIWAX01k6F7mJ0bAcCRPphBwR4WlgK7TGZhgWf01OwmIcyVXlQF0UrQPc5X7qAOtU8Bw+6CfxwuRj5qxosdXnwT8qgMNOOskfBAwaO7lBZxyp0Pb68yKUEno9V9v9nO/ezayKJxv6fW6XrklSwH9tdpeKAFPBKxHQaDMEwE/UsB6DPx11RmjdMhpOysM7AtLAe+NwU+ngN2qBOw3IeB3/1llZh1H9DuaupEfNBovAtrtrEqWI44H+5hnjIC0bnkq5FmLCDg7raOwpBUL5EmiobLUtxDIC6MEVx0NUd97PY6lgBclVXCY27TVW4kmz1JAs7V7E9AdJyoqqrnlcMdfcpgPxhO0nIDe441tI4fMvm3RLMdRFkDfNFk3UCvUl0Qw64HQ2K1eBAwX4jIFLx7Te/oBeYTq7J0C1gT0lRYRULwnRMqBtAFaI64lSwGHZq/FYZMTFyBDMkV7Em+zUN416Jqb2CtGwGD/pB0bp10dtMfzNAtOyUVQpFyz0Rw10gzdEV2DCRwttCb2FsK2trjQZ8IDWB3oBwHtfdCL8DkOTfDMHaAdN+n+Nr6RQ7sYE3G7zTwLL2lWgtO+IO0Llr2I1YE2leUQnXVZpYbFzVF0yUtQ6w9SCPOgMwVzp5zRQVcEWrcbREC+paN+bvGcX3AKkfsZ3VkK6F+vo38mAf9Yl/5eAvaEVud3KQTlvpmAX5PgPwi4TQaXz1mAdQrIjgJ+pICjG5GrTgEjO+j8qR0oI2B9FJClgF8E/EgB62kQNQE/jgLW7UDZUcCvaRCsEPTXWYB1IeihiLuvFPCx6DusEPTjKCAjIF7oA2DTHz8+jwJ+zQKEehrEr5Pg60LQU9UO9OMo4OjcPmcsBaybwdRHAT8JWE+D+N8T8CMF/JoFqMmKsPg8CvgfCkFZO9CagB+FoIyAY0/6m48C9oRO/zcZB/HtBJydQw2lYjDKgqtFBIziaIqj82wY+efHToCl29VRVVdXjqWAvLM5vQgot4k4l3ujQOj1ToDtZpJDOHJfBPS6nVyETZ7S0qRPTxGO53MTJM+640DbXCIskAioX660KHVap4xWm3WqHhqSiqNJVKV89BZQD0HHwZWbzrlgcCcC7p7WjR0FRO5OBNzeshcBsXEoTTUf3gGj6f4MbBT8QajGQVwlIlrQJgKmhaKj50+JjBmUJUsBo/tTiaJIkF4EJEsRAd1YIvIOIpOlgGHRpysFT5sXAcNzp1mwFHDgVOMhrGVXBb+nZaiZUsGFtBNfqF6ynL0I+ETrAlEqCqiPXY2L9locQ3se0POfTk60tC/p9VAffcBlNLlw/mg2EqANAodK31G50WxtTaFYVeMnenCOgvHEF2Ex8omATbkA320RIb1ZRAT0PC37ICBLAWdBrkLXMX0c7Hs/XQjaE7rCdyXrv1s70JXVb6PVm9xgmK2nJmsH6nj0nh5GZxFZClgXgoZR9iYgawZTRHsR3I0/pWtM0SNGwLhBBLROp/iVAirh2GAERNtXFnAVpeyzHegJIUbVq44CXvdEQPBlEd3GTIGwWxIBx23abrFpgFaHCDha3zcsBQxnLeuiFPvqKKD1eKeAOyntMQKGrVjOYbrYRLQ922oQbiS/BDUb9j5nwU+MVkCP55QCBqOOCqFjXNAZixoX+AVtP7caEbA+CjjcdDcOPGwuZQT0tSUfK+KEvrYai/cs+LoQVAsTImRoTVSYOxPaXjtEUFYImhTh2m8eD3nECCjuiICsEPTYJgKOFrLACBgSAWOl3DSXr0LQiUpXTp0CDuHwJiA3bpjsKGC4UtMFlGHDQzgRAbGpHXgY9ifTTwIO1Y3wIqC8+MF2oD2hL3zXn/9/t3agj85mhPJh7WahemvK4KTjO9pcrtNrzkcvAmru9V8JmLnrDHnjHMP5vNFQLXdEwKF4KKEbBkRA0++DE60ghXKfKyifii0XerOCB+savAjIjgKu7Q0R0NtvM99VxerPIkTA4ZUI6BvR9QLX9Jm92oHKT4HI6AavFJCgGTisENS8qpvMH+ZExgM/HuGgl9F71n8eXimgGR23EUsBF0Y3faWAR4MIePZutO7NB+0o7IBIhDwTAYdyRcB220XQN+H6RUAhovufhkuXrpF9yjEC9gYNG/X7OuXYQIjHfGcyAgaLhngBPb8CrfNHIup63BFYIagkHN8pYE1Aw11vM9xOJjk0yn3VLnRFrzq3yXhw5iZ9vcp7UXAPqz8zVSmgd4neBNxrq38hYPpsvggYRiM3halO+wzZiHlax++KCrQLvKG77zSzQGvv/pmFoH9cQ38vAfs9/ts+Bn6agN1v7gbTDqe+f8v6vRcB67OAZ6F8vs4CwjGS/V0jb0ZadyDnHwMBYdWThc+BgPVZwDoFnGQPIqRzbMkfhaBak9t+9gNl3WBqAsZrs/t5FvDXgYBsIkQ9EHB42T4YAQ12FvCPQlDo0PX2IuBfpYDsLGBNwDoF/LUbjNHtSci6wRzNqPk6C/iVAjICfk2EYClgXQhap4DsLOCrH+i/DgSsCfjrQEBTuNN+/NcU0G0QaT/6gdYp4DQO4JUCQot+HpYuEbieCDHZ+lP/puRCxlLAVjQfMgKyfqD8+Hb47AbzcRbwOLjHP1YI2u91/vq99w8kYOebl1bMtwZhwBtxQSMoL+pl1k9wYe2GGSOgsdUMNKGo5ih08JUCurZVRP71SMRRL5sCzZlMxFvfjwXM+qM9yqNEAv94fKeAuqSfiHDjvkPwWD5eBDQuVjXRTsvRzpdEINm55+rt4muYNEa7LMx9WpOyMnIxKFdvAqJ5vL0mAt53nAlLZx3j/Dk4Qnh30FFXPqfirG0QAZMT/XzteE8w0dI3AVVvq6N9uhDRrgE9n9Kli3bUiJVodCzvqbqLd7RdXPeOEZ40iVdt+W5hMC1mWRiirUJfblzREH36fu6+yhUNl3dGwGDiHU0YKm6OUnNLxFQeRNqxM5ijFrTeBPw6Cxgv+nwMp8mVLvWZSM9faCdTWOW+ikune+FC80Sv/8YvXwQcDw7HFwHd+e2c+X6ayiCsDxEmpkq/j96Knu/hTAQcjdsaN17dS1RlPaGtx90fZGPX4h0AOUeU7qtL5O8t8+e2q30y4G/SDeZjHvz3XFP+cyLQ9im7R45wJwJqy12AsJjso+HYEadKo2x2fX7XsjmWAmowXKK90jXAs9ORQaK7REsHIuAmIwLWhaCafRplTms9LxgBH/zMqKZihgvIZD9HtW2ZkS9UhZqRCBF6rTaRpNAmJhzblyYOR4kS4TMxLtAsuwYa+3M7cxvGZkpvCWmDhu+9zwLWBFSvJRFrVXU/8YbYfxEw4OnnG7PNKwX0tyv/AstVv4sy72tZkCwEZCmg1LPSKFg2iGySObzgUOzrgLxABHxOiIDqqdMC7zLbIBj6IUU7umiZX+b5VMnO3OaVAtYErCdC1ASkF4aeT50Cwm6jgb/xUgGk9Jm+BsLXhaC9LhHQtBt6Fk5amIIc8T10oo3F4SC5TJW4py/95tXOojDaYQH3J6zQW5n0/Gb0G1SsbGChkXFq5ic5EVC7DzzUz4+M86NlhwfjEP0PBPzZbjD9Xq/7uxDwu1PA/rM1Qd05uRyOpJUKq/GtRPt40qPgsac3PL/jc7S8O0Fl5jVNRsChm6yz0PPnU7hsHjqqi+E2YgRM96Mhahj0Iy9bZTlLAfXlNYOgfTMFcIONh9LcyyGQ90TAsnlU0eH0LRc8rk7VpWs1Rfkc0nv8xlUEHHk7tHARccG4UTjQ43aIcuuxzFgK+EXAgFu6Bajt2RgVlx4nSwGF4k3A8DTsvAg4vG6IgCfeLVkhqNmFNq1j8SVnBHS4eMv5F/06hV5//CIgxprgAO1zXVQbVsqFunqV2VlAa6vQ19yOrsH+kgjoTomAuGmKPEsB7aG7yRgBj3ocvQpBR0/aotaFoG5nQEQ+SJ0CkrgdopGnOReICieC1BQQbUnr0feLRMDLsfsioA8jL1Z0czxjBMTHlu7/cLXPqMs3EXzz2khZClgT8CMFrAtB/7kpYOe/Q0BR5L7tY+CnCdj+5o+B+ixg6iyEz3YwjID1TPhf28GMqkJKNhTwqx3MrwSsU0CYnXbIUkDWDiY6D3jWEHR6kBWwv1LADwJaz4n7mQLW7WBYClgXgtYjIQ5blF8EdBV/+KdC0I+GoDLfif80EiIyOCFihaD1SIiPs4B1CvgxEuKrHcxHCvhRCPrrTPivFJCdBfwioG51rtPPmfC/toOpG4LWBEyrFJA1BP04C1ingHVD0OXxKL5SwJqA2WjSy/66EPSLgKwQtD4LWBPwZ88CimKb/796FjCf3gxUJtEYQmcmX9SdBDMMswctIspGIwJ6O4O2r/YN/Oey5NWi/zjjYLEuqk0gkakmoC40iYCmTgRMkuMBFSGTMpzORiooDr9CbQ8nWvpmfWQENMvWJWMEzHY7uvKUPt3eDKVCvU/mOi7C8S5DyylNNRXPLk5gvyDSqTMHzsfu/dUQVLHBgWc1QK0mIPbj1FFPnqRiIJ7Okd98EqlmXueVArJC0OF5ZaAK3BEC0SQCnrv+HANrpmRxb7nOPwgYJD0iYMZxFksBSZBE0EvVANTY74osjIKVoJjh5o7OJK3OFjYTFW60kUUY7Y7gBzP6efGkO0cvqEZELIfHkhFQ0k4aN1of8xcBQZmfuBBv9HqsbnMVJzfxnQLycsyjrvpEwMa5u6AH3joTD0h6gXVMVeg2h9ErBcQ9Pd9dOp/ghDd1GEtrRNWkO0RQo0E2iueqAxMrRtSfwSUKO+EPElAUO/95dNE/ZCjgdxeCprO1gKqd3yOWAraTzZuAdQqYFW3hVQhqnoUpawdjpYEWBVBOZNgfiRj6VtWzoCQ1MQLKp9M4Gt7Ww1x5nmYvAvoLTkkhS847lN3EzFgKOFCNdwqojgwHVPshfRIwNyzzNRVemT0WME2MLUsBg6tyFNhU+A8C0jIm4lCnlSiUqtSsTgGddK9FLAW0iqj/SgF37tRhQwHNg5lmwWRE2+eH37khPIiAflpMFjAetoCdBfxIAVlDUO2ppso1IgKC/AcB6xTQvU/1KoOfODDAOb4IeL6XAksBawKyFLCz6cc4RFHn8LxLU1j0FyIa99QGVgi6nIUrv90v3gR86tEK3ajxJuD6PrAZAYMOjwvY8Q0P5fSRQ7gdHXho3o0peuJuTRywZ4KyPzz6vjCaGtHPpoCi2P22Aws/TcDeN19TNQHtzYUI2E49Fcql/kA7eeocI6DpLXZo6JNdhP1ts3qPXG20hWidYajNF6BAV0f9fnoT8O4l9B5X4n7m+T4U4Eqyygjoz9qFANh6eOhEZQ6YWx0H9nNNQ8M+E7kG7uUCWnebECmfaRR6C5eH4328R7k7jTJcjQuE4tigz9lmmwh4DQYxGH57h9r9sOHw2FoWEJezCSNgKCsHkaWAWnLZ0jWqGyqEvcaGETBcJMsSjqf9De3xsZ1huSSCbrQkQS/htxxux40FZP5+g2rYCjNfSUyEckSEZQTM7leVFYLSKpxyQbokgmn+kYg8OdPrcb1fRNjtr7Ql8y6bKDzK9HgaHk8EDIl0dM2GJiPgYKm9Cbg60KfJIFJ28CJgFoeoBVsio8gf6DPIqe7vmtPP7wS3XNkrzzmaKqQQQq9D69R1dUF3F4kRzlQiYLIbGSgNdi0ImsYTgeMOJcrzuQTjOGvL/0gCCv8VArZ4Tvy2pfV3I2CdAn4QUOpyy88U8C87grKZEDUBv84CfrSDYQQszqN0oC5WDzYTQj2KYcxSQDYTYldcxI9CUCiiNP/sCFqngF8dQVk7mI+ZEDUBp6AI/rTqCAqTcB3/qSNoEYHJOoJ+tIOppwJC737L5Q8Cfs2EqFNA/XLCVzsYdhZwlqf4p6mA9VnAuh2Mdj9yxcdZQC2dps6fCFgXgv6aAtYEZCkgmwpYtYP5SAEZAX+ZCsjmwgv+esEIyNrB1Cngx1TAeiZEkE3UjE0F/JsI2OL5Fv+bFIJ++1RAy1iZONxtx1G42OJFbfP3BEel7GR4b9FH70NcvlLAIFDlFwEVuZqKt5SIOMe8dWQpYBib1gWao80BpfIoccHSaqmsENQrTieOEbDf18rPFLDRvdLSqFUdLru9e6FG6tl4ETDSZUdtCJLHCkHxPCICXvbLV0fQcDHITPA5IuBU3RHZmhqR52oYGoan4gyBpRxpaZzR81k9WgXnO8Y0hUfbM+me1wUXJA+5VJ1eNMd4flW4kev5RNDmVUB7IB6jcDZeC+pjCRYmx9aMC+YbW4Uen9xQsRV6/uvtXYaagHImvwnIRY0M1dWeSKpL9PNGVmOOshMQAbPe8QKBKwronkqNixJPnUL/3MpRbg/OgJdDsgAB7zpOVvIVgsllJEJpOS1U+FTloh1PzyeKRkRwoX3O/I0mO7B6TmJMUqc621gR0M6zCa6awzcBlYm2Q9pWD7JYUuIYzooaMAL6/c7PEZCuqfZ/3q7+M1LArvLN65TV7HTR2e/vmdcxiER1CqiV8wM4l6szZQRs3+7vQtDecb5+nQU87A60vX1kM0bAsA9YQieREkZAlgLWBGwoYyPztZ2SMwI6i8jMwr1BpKlTQDYTgneJgPf9UUb1MFOIbF2jZASs28G4nj1YwMSZb9hZwFDtd0tF0xsOSpOHFmG6oO2yPxMbn2cB29NlhK500jKWAm5V6KPE2f9yFlBe7FO6f+fgwOl8p2vGrdrTuFW3wEOrq74KQRfOJmYEdPChZcFd4HMlPnDVHJPZvxBQ7o71CJMuEXAmZwHazy29Xr1NKrIUsC4ExdvkLLMUUG39QUD57DRfBKxTwK5ir/x+45xFQcLR86lnQhjgmRAIpc4rPZcICAIREEcqprBLuz5K3SAHlgLWhaDe6PAmYMd3+357tTKiH50LT9eU0P+uQ0C/20wIkTtOcdhqeeAfg5UJK7VJBDQE45UCSkPzgAOT30XharZyAAqLiNOpmH51hylcpwMdzed9G/meSr/D+YUIqIynIjjPdfUHOk5VUTo8soi2mPRfw0P3RcDgLBMBl8mACBhYFYE6Dg+XwX7+SgFHeUOEbbQ/sBQwTDQBYXvR/oWA1qD3ImC41ZYX6LRnU1SeWc75+bYjshTQLf1txgj4hGTLzgKG6+eSh7ul3JEupTZdgy3xAkVSEVCLqw6mq4qAWnuLTkLgC+8dugYba8tD036kHL0KrqnYU9dGeXfYgN9dGQtod6uzgHNnm/mmvFQZAWn3uMlw/uy8CGifhz2OEbAuBGUE3N2JeL2hF6NcZkTAZQQvArqOQWTcV8XjYXwcEgkb9HxG11uq7KXxAp0ZXf1+53SYwoLbX9Fu014dn6tGDkkUGKie10TA+EgE1AvpRcBRp63/MwnY/e8QsNXqf9vHwI+fBfzm7WpNwI92ML+mgPVYwF8Hw9cE/OtC0JqAdTsYaF+0khFw5KAYfRSCfrSD+UoBWTuYmoB1OxiWAtbtYOoUkBWCfnUEha+xgPVQCHYWsE4B646gH4Wgm64tvAhYt4P5GAz/0RG0JuDXWUBWCFqUkfMaDF8TsO4IysYCqlPB/OgIygpBZ4f27E+FoLNs0YOPs4AsBfwaDB9Ndh34GAqBzU75ImB9FpC1g3EP8/hPZwHrdjAfZwHroRB1R1B70/ZiNhawHgrx0RH0byBgq823f5N2MN8+FKJcty1GQMz36UX1rH6CgaQ7XOhyO3pnzDXzsxB0eR5cUDZsIhT/uKfqLFue0LI3RMDLgwiIHBFQm19lCLPuSIZokKYo9Xki3mo8j8ERlw9UO8NLFs6bbwLqwfrE+eJkfVHXC85AFJIdF+CpdNTFdeixwfB+Y08E5GaPGxrDJhFxfIscsDfnEfr9nAgoPmmjq16rQtKHfY7Qq9rNdO6dGa4uQfHqCBqZM5OWZpmIRu/oVwro857CxeFsXahju9utsgL6ebtUEtXjYGi/CkGni5kJVnK8ohl0Cw5nhqSC4hEJvYdZcGHZtlRwV9WYv8Ci71+J9POmW3eBdpQUEUsBe+OqtYayJgI6Y37xkQIyApJSicB5do3CbN4S4TYq2ijlD5WLee2YwtEZnNFeiOcomHsywjyHERHwSgQ9GNYCxsZhgrNgpsModMpYHbojen3H5zcBib0R6of4woVLa5r/2Ha1Rav779IR9Lu3q1w07DMCOt5hakI22oX0nlseXoWgTpfWhbZE8vF5sXgRsC4EDZqWYbJCUImvCHiM3gR07OMEWAoYzU7mqxA0PGwLuGnzHZoH750CTop3Chhu1APCpiAC6reECNgIDB7aWmC9zgJ2zsEnAVkhaJ0C2mr5JiDXfkjo6YEJrBC0HguopBctYymgtJNENDpPHdC/FQiRRAS0rN2bgO1+dqf/2tOjwJQNIteyBbT9E1uR4zSDGGift3mdBVT1vFSSjAio6dOKeF3ZgTjtTBgBfeE4QeDENTICshRwd/RSn7OveRTQh4b4SUBFo9cjEBsSKjkRMJSTy0KxlX3KCkHpWZUXlgKyQlBlO5EVTLThKwUMcjmFvlNxgCuJmJJnCDDtZAkOr4Q9373bomLq1x4j4I+mgHRNCdx3DS/63c4CetNrgmYpelEwlZsmDM9VCiiJRub3D7kM845M647W3kVBvL6ZkKqNauyfSQScjomAyXZZdXnFbRbMrxOepYAyLkXOWfncBcYHU6VN3JMIeM8s+nnbjc8KQcNnp2OC/BjpLAUMM38hgNW5LVBvVClgvvNkwM2zeI0FPHTeBGRjAVvXDbKxgMPeiQjYvrklrFarBJU5ETBM7IMILoZ9VEcBkSxZEwGt1WCLenTZ0Du54b7OAloc14mC680pwWksZywFDCcdNwWNp6t32OqGHOqb6SsFlK+XlAv94zJWNN2yUU/0NwH9ARFQWlzp9RggETDrPQDl5EkEDCxDhN1aGL1SwMtKcRgB60JQvAtEvHOwGuNQIwKGez6WYZcVdDWVxZuA/rC6hlYpEbCRNAtlb9Dr5a0ter0W88OCpYDD5VTMQrVVpYCdxMABv22Bf2o+Y7jIB9onHCwJYnG2V/+RBPxjI/j3ErDd6f02cwFbPzEXsE4BGQHFEzd6zQX8tRC0HgpRp4CsELSeDP+RAtYEHHYnA39fE7BOAb8mw0OsKcXACve9z8nwXwT8aAfz0RH0oxC0bgfzcRaQEfCPs4CsEPTrLCAbClGngB+FoF/tYD4I+DEZvibgrx1BPwpBnbXSYykgmwv461nAr0JQlgLWcwEZAb9SwI+5gB8pYLD30o+5gKwQNLqFax/zrfqns4BW3RGUpYB/1RGUpYD1UIig11P+pRBUlsUfJiCtrO3/OHH3H0LA704B90fdxmF4H2d+NyYSjTvRDAMtcSN/FbdlWOhdEwer3ZULLibyathwL2je+SIL7rN7rg6C5ISOsztlaKXdC/hBq6Dt5YMWRWWhVdvfImWFoL4VDqcwVBrPTwJO3e4O3cOWiKjgulQfR8nEyX2xh9D1U1S7duZ/EnD5CO6voRCJACYjIEsB/YD+/diY6IhpdVbubncXjIBJPeRhrhTkpcXNRDftEgHbScmrvjOZ42o9ABjtff+iiodBD71TesyCxcUX1elxbuPieJrRwxieTJiEQTWf6UkEHJ99FaZO647qrSqMrVNAsx3kaMP5SBB83C+fBJzFFi3dE7GH9rWvcTG4cQpOOdghLNMz+KP7cQHCOjJxLJpXWtDpkwxGvWkHpZX2TgFrAsqrzTljBBTn0YilgMGoJAKew84UI7HUo7EoY6yqk8cebfE54OKFoU4ZAaV8c8l8R/5BArarDva/CQGlb96u7oYHETXleOfczaFw4JkQAV19dcg8/bZI2VnAVszZXDAaFQvgd8M1yrDVMsSMtptTa52gi6rOsULQLwI6qdQvX4WgsDYB+8n2wghYp4DB81amcFu8CYgrdRKD3twMULWnSua3BhMB+PPIQmXKd8BZO5sUrnFni6YQKZwvrBNe6WHXoe3XTeP8cU4EFEMiZE3AYJ7LBV3DuxhBKun2OgX0lnORYLbSuKAfCDH4RtURtJHRdnMbdRDunXlJZBOIcAeBCNhdN7RPAt6N9YYW2AF9/22zk1kK6ECiARZH+j/HmJvgoD/SM38Z0POp28HIy4qMrUAWWSFoTUCWAvJWVQiq9Qzw5RG9HqNZix6/vLKjoJmIubLrrdZEtisRULfSEtpNboVSEdPzexwPqrIeaA7KbnUW0MzKHMpZiy7+nAgYxnsi4B7uM3QuzpuAdSHoszgRRxb5+ievqQ73u0yG/+5C0Am4MxxMBl4WKMc3Aa2+RGxXi1xlKaClC+8UcNnYvAnIC/0cZtOrgW5y3Ub+dEcEVMqlg15z3YDh+J4VcJxMNUbAYD04yrAxuz5LAdlcwOv8qOPg7mTgn9MF7Zh2zyXa9zDNgqG2UqGMmkccNPIYgpNsxp+T4XP+EcMQmju0Wsc3AW/T1QyVJ+S0rp06ImyEcZ+eX5XqnbyJCl3FzV4ENJWrCLdx8466TcszRvsLD/vzco6SP8ogCA7LnBEQRCHk/LhHBNz2u+9C0JqAu3AzRPtmvAkYr682uguHCBh0XRPAqf4sM483XNALJi8Cyvayx2HDeROwTgHxPJ0UwPvPKarunl5vU6XXfzdVY3r+514W5snkAvv9g4jtXOnfX7wVr+gevV5y4RABeXGyAKXVvKHTXomcfzu49PtZVgdOdmWLVqcrETA4Rg/aRzhNLvzHFoL2/zsE7HR73G9zFvAnUsBfzwIyAtZDIdbp+PlZCFqngPVoeJYCfhFQz0YestHwdTsYNb2NXwREbyRltuRuhcGif5f9/Vch6NdQCFYIWhPwLwtBP4ZC1GcBWUfQ/3QW8C/bwdQE/CgE/WgH85UCwugsOywFrDuCalO+/JwLyApB646gH0MhXu1guN4rBfwgYJ0C1mcB646gjID1XMC6HQxLAb8KQRkBf20HU88FZGcBawJ+tYNhhaDTDed/EpAVglYEZIWg63vVYfTnCdjpiv+5e+E/hYDfvLTq8Yq2e7YzicLBlAh4c+YznF1TNwuLw1iF2b061l2e32cBG8HmitbkWnDBGe4FI+Bwof4LAR2jKXOBMdzR0nIVXykgQfK8gJamPdELD5fIhy2RZn8a7VkKiOudVKoHw7dwtJX2tL1Vy1htHSXEEfKLKOxIJ4Ser9FSuCneKWCnzREBx8UxwvatKnd7rA1MJOecheo5WQA36BMB08URaOtgptAcPi2U5waR8bCl5yNohwVW/QKiaBATQWeToI/GQyICKoEsq/0DN0Q0+nPwx5OewwpB3dui4EJHuztw6FglGieVCDacdB3YLUY5OqMrfb+2vZfq3EwWqCfrql3M4lhCK837KK/3Ooytgl+wQlB9oZ6j4FEcUxC6axMD/3rl/Na9TVsb5SKglg81iLplkkIsJxd0j+0z5z+PKW3v4Tx+EXC6odtrAoaSqmdjeZfG6kU77lFy5AE39iUi5/QZxywFxGBn/tx2tdPj+f+rQyH0Yb+B7upcgteuirJOHSKgNd4UwAjYnimiz/U6REB5Xw0qqVJAIz9oWbhtTkxWCGp1/iBg9pBo+7s/TjnvJs8FJZ7rNiNgcLo8aTu56uxxWBQmxwpBTdEfoYLtKiHhjRjk6VJB3Z0oXBBW2zv1vhuixt/a3PDhD3J2FpARcLu3BCVaVYWgSARE4dzhoYiJgFIemLT9zOULrC/HGM38oXGhHPo8LLVOA7VuQSQsWlPavkGVAl6UTRRKQ7p/WvUeqDS6ehTeJ50CTvuqqM4w2uDoQbCAgXOmRTIU6fknxUhV7DuXsbOAwb1IEfrxYYr2IqZV55wYU5YCGqdCi1gh6EcKKPFEsnoohDfr65yf7OQcvPBBBB4t7cxvzJxCuc1OqV/271kWKtVQiUY/I4I/q9dzXXZM5WYRAU3uSfe/51LaXm9biOYa8wzLMRFwOT8kOBxjCniKzqrCB0nDb7ZbRobCRSp+8Jpq/+cDC/+fngWUtNEMtQt4WThXiHjKKHyi1VbeBCw60+LzLKB3ToiAiUcEHNr9gqWAKjzeKeDO3jhExH0ThkoKF5jPHRW1VZsIaI4sFZIyqbrORu9C0LtrERG39pbz06MrQzZvr9BFIiBOlkTSo+md0OK3bwLWKaB9OS+zYDENphCK3q760+cWwsJb8jDIt3NU6L0LgaEIMjiLWR+l3fNdCJpWK9zw8ngT8OF7JbrKrJOFR8kRwbhuFkRYnshY3K8FDHG8QzAGURQsbSEGaUGEhU68AYznjZQRkBWCnr1DCrr1sBGWNyKaHiwdSMOuyggYNmJThntujnDQpbeTL0RPBBfpdlM/bLmwmgsMfq4kdA0e6VF6Wm7CtFqlawIGxqZzgezqDtE6wB8ENKqhFVUhKCMg7WVuqK+lBoQLv1HAHB4mXYNcK/Kl9DkFBSIONWPepH3Bpf3PTAH/uET+XgIK/S7/u5wF5L+5I2j2wOizEPQrBfwYClHPBfxIAeuhEB8EjI8rKbK67u2VAhaH4sap6qUtD6Jrs/s6C3gaR+ZnCvh1FnDVXvazj3YwvxaCstHwdSHo11nAj6EQHx1Bj6KELAX8NwSsC0E/5gIyAnq8nw6+RsOzQtA85dBPT8HjMwX86AhanwWcF30ugvaCN1+FoKkmZ/avhaC/tIP567OA5ek8ZATUV2371Q6GEbCbLad/SgGnIrdmZwG15wmFQb80In873+iR3eHu04F2UO6MgNZudeblhtqlx+vH9Pot4nX+YwQU+nRR/R4E/PZ2MJIxc9E9e5MsDFIs1SiZzDCAiwfh3N47oMWajcY8vkWhOJJfBNR7+yIL04dfqK5xpHf2+XIikoRWCelKKxBGsszhzNcQ8na5RUm7EfHcOxFweX3QguIDEcQ9EwHdcndApWmcIbwGd15djNY2LkYrIqCRYKxyEAU48twFF8CJFq2usilxkGhvAp5uMML46hwzf6oTeRT5biJa93PmrzMiIFjDGcZG/wgsBdyfejYtLadj5Fstej4jJVtgeD1DNFIXRMDouBFRS5Ujh0WrlFV55zuMgHhszszqNNEdzSw7Qqh6tMjWBFSEouBwj10EabzZVacAj5w/GtLzSePHEpX1jogW76rXR8QeyvujDiPxkaewb7vvFNAzrRS0A2dhYPlXLgw53YE843so+YkG8UboprCeBy8ChrZaLiCedoiAQqvg/LFJt4cBETBxDT0b0R2/CbjvEQEvqpozAg4C+cIFt7D4OQIKItf6rmqVnybg4JuvqcNi2EStdysjZ2gICOb9GFXd7YrI4e5OruDWa7COoIyAeiilKFlXLcPCmDhgHc/0aXvUiIB2Vg09aBEBZf2YgHuQh7zSGoZDv9Xa0rvRbWwJmspwz9rBMAI+zeEIh37biIIOd5jCJA1o+4ZjgEAaEAHP66uDw0TqZF68HKSMgI69JCLW7WBqAlrNm5b57sLgYXrZyaiNQhNYO5jyRgR0t9XtzfguQKRkTSJkRwdGQNSIgLq6pe3r9tSJoRUZT7Sn1VnA+EAEdJ6WzgjobeTNAq7qcIu6NyRCwn1kfqSAYftQxtAQ7hO0ZiMipG0ZC9hPDwF6naOWMQI+evbGL6+NajLcikhWF4IO0r4BOI/TAmTlqKD0WNgcNrtiqkhnfcsI6KszfBHQinIzYgSUM8ul65wISMSrGoLIREB9QARkKeBmTb8fS+ukUXAYn01GQLHfN7iAa/s/eU21Wv9X5wLiaTQn1hte5ke9lfki4N42CftH3mQEZIWgPHdzwIkaQ3YWEN3dm4CDMtxm/qp14MFZ7ega2B+a4IbVXLvnPdUZAVH1jyZs+4Pq/Kf4bgcjSS36/vyWARbdhgqDQTNFJYzSLOzdPAdKc3ZGe3+OI3wkRMDFzX0RkKWANQHNhksEnN2uPOS97YIREMfV2bvNjQjonPl3Cli0lxnqM5GuIfvuvghoaVuBvn+9EKEFy8UrBRwcGhcYiytaR6bNCDBRihjOnaPHCBiImZsro8XIRsuohj5M9UnKUsCagKF8WsYguoMXAf0LFDKRuIjRm0h9CKwBrdhLpfEiIHJVync2vRkqW+tNwGaaj3HoivTvawLWhaCkRHo+V/kugy5t1yhl5zRCY0QQrFNAdaI2Ij8oiLDzUcvEoSy0smDU2i4YAeuzgPE/lYBfqcHfS8AeJ3zb0vrDBITvLlqrCVgPhVBVUzYZAX89CziqhkJ8pICsHcxXIeg03Tb+nALWBPzoCFoXgtYdQT8IeC6rUegVAVkKWBOwTgGNpyuXg24B8Z86gt6+CkHdNPP/eijER0fQc0dvRh+FoB+j4X+dC/grAb86gmr9BRGybgezSp7XjBWCfo2G/yRgPRr+i4AVrf9EwI8U8GMuIEsBv4ZCfBDwlxTwox1MfRbw3wyF+CgErQn4N5wF7HG93nedsfjpFFD55mvKLTwP7fF4kqHQkl8ETMyWF/nqfOzAbG+9COhPkpRXTSm5ojao5+qN7hd1GGpnVLAi3sbq0lIqDgq0ZHUA/nnZIsLozgaNe3gGTK1hCtx590TFDC9Z0E2IaHPleECJU+j288QX1Ey9D3Fyl/dEtFk5VR/JOsBFbCw4vDxPtJ02Hq+OoKEkRwiNaYcIOLfeBBwvzwZOmv6ZtmthdwG7qTHDldA4QhDk0xzk1H4RMAgaKKhicl8gRjfIRtiQSnV/3zXQNbdHLuyPUVU9b+3gfNqYQ9hLbeeTgPJzjfBYjoikxY2IOU0thxHQDIIjF7Tlu6Cu0uMSndOVCKhMraq7I/Zpa9DUIb44eQGq23ilgKwQVHtKNo6E6Y2274O2A/152n2lgPvsmAM/7l5Q7RRnDlVPTmE1GE4wuT2KDK/HIy2tVffIcaPQs7F/LWPV9QZ7VFbTARcrHZ6ePyeM0G2plyzkOj9YCNrjxPbvkgIK37xd7fCxhJZzKmGYSkRADIiAw9Ou4DynXFyU9enU/EwBQ3udskLQYOJNELwdN0djohFhaIco/ImAudJ8pYAo4lMAoXfYo6qszIwNhagJqPWIgP4061SpWQAsBQwjayrDoH8dMgKyFBCuky3KbfrcZSmgM3ungP6V6/CwMZcDlgKyQtA6BawJGKTpumQErFPAcKVXHU6rFNBYbTaRP3wSAbf0P6wdDO4O1fZwGxjoaGqLYwRMhvcNqq6ucTgVW6j0SWfozidaxAjoC4cpDrcRrTpa8Cagrp6JzIvxQIXh47bxO4dnnvnFriJZVQiqnnoGhEZekVhZAkp2lQL2Z4tSyTj6f8I1eBOwLgS1l3cz8vV5hz6dDCKge3v8QUDn8SIgSwHrQlArGRMBzdbwMwUM9v798nPXFM93vutPlT9NwO++pgbjBpHnFHgcSwHj64wIuHTpPX9OiCBtozyiJC+IJHUKKD4eQ5YC4tE8l1DaDwNdrRpSUFS/Q267c9FKL03OseXoRUAFhIx+xwURcBkffZTjUx6xFLAmoCG7RMDNaWnCrNOsRrdzaYYdfYXQa65eBPTloTmFpvkIWCFoeNy+C0HdznkLvjVxBTh7bwKyQtC2vhIRnDaRbDM+qICL1ouA4Xa4fBHQW8gC+JPDRQTob2iL57SIgB2hKiz1iID1WcDgfiGCjraB/0nAOgVUewV97ezfhaDayquGXNjXKSOguW69CWhEZoxOtiXSjTrbdwq4GWYQXtJJAYvVak6facMdh92O6jAC6gevx4Xe83ABy6DPEHXHERkHHUmG/cqm1bJ7TyPfXRJBiyK8o2fkjSh0yzcBbTtoRYGsb1M4nPscwub4D04BW3/c9vcSsN/q/OfR8P+QFPC7R8PXBGSFoDUB69HwH2cBawLWKaC+ExDZUIi6EFTvxvJ00If9lhGQnQW8mmfNP57X5asQlKWA3lnOzDoFrAtBi2oohNHz3fSjI+ivKSArBP0ioHaRvfSjEPRFwP+xEJSdBfwYDf81FOIjBdziYeUf5rnySgG3Ex4+O4LWKeBHR9Cvs4AsBYTRXfGzuhC0O1bfQyHSUMrM8Ti9DLqtU+GPcNf8LAT9N3MBvwpBWQrIzgLW7WC+OoKOGpbM2ZolmKwQ9FcC/puhEF9zAX+WgP1W1RHi9yAgfDMBn/seLRVcMuFYCrgvszmGZcPLsOG0Ee63pY1qa04ErAtBw1lwRWNbddRcN4mAE3N0ZikgI2A/tI7onc0BkWa9Q0ZAczc9Q7BaDXNQFw3uMwVUpt1XChjcOCKT3OgPMcLtPsL5sFyoPu1bcXrLlhG9gLMYZL1bskLQ0J9xMUsBF22XCHgfV+Rp9k30J48zx1LAheO/C0FrAubjvc0KQTHl/yCgEQEXpbs7rxaNR4O2DhkRbnIqVbU7vbsYdGAeMQJefPde/TWXyNc7SjE0WrsHanz19bNMHNiWCS3FRXwCPCq+qG701hKNnUVEa/WIgHUKqAy2Ooy5Qs3ZWUBn6Zyz4Dywctg9/CGOZuktC6+0qILnmL3qONSbgLZ0vBIZtQsEa5W2p4W1fhHQT3pWCrutn+DEn+tcNPTlqbo6bQ6oBgOFvt/lL4yAps9dwTd3xc8VrfVbfaHzmxDwu4vWjpdSZimgxx+IgIPlMUT9sj/CcH0XC+XUGzf8R6sxBLx0zAVMvfuLgP7xaCBsg/u/EPCZ92m7tS0S2q6mc54VgtYpYJjIigBZZhzQ4DKT8/0WvSe6ZTRhhaCYnycLgIX7SgH9fVCoIBktB42u1uHc3XqTEzG57HMoxKbdoO2xcNEhzPoHHgbFSEGT3jZRYPFEwIawi9GCFt2+ViUBymxB5O2KOvjhuFiAZ1VnAYvVhgu2g84C3CfHMwL6falD2/ExEZAVgorlYMoIaBqoAyOgxlWPp2oHwwhYF4LWBAy8jZGCrBIB1Yqg4UQLVJYCtoZKzvk9ZfgioN0TjCgs1bQAY5UADstkGAXizLkoeF7lPudFREDap/IfBAxb206szDaWh872qWbhNiJCljoRcHApcy50vYnICGjOummEg+YclUe0l/zO0KXfx2b2g4Wg/TbX/a516ncjYNC3FmjlKz8iBd4cEBq04ljj0OQCVYwR1rx6woHc2GUsBZy3tSG6G6CNxiioCPgYmOhcukSedvMgwK04ujjk2hJgIwAe7EwwXgTchfQ5vvcDROswyCM0rwcHzifrRcBgFy0RhJuyoSuVqwaf3Joxke95xeG+E9PjmRdTwHD5IqAfi/QeXxX7PQ4aty0EqDcEiIX96pUC3npEQDs+NdB6dIiAyWZigjzQ8hcB99hUgWvNShycCiEKbrKrQsfYrHAwIwLio1jywJ2eBxyGUgT0niUCzmTLR287qMj3aFyUvk0kliRrE6Fw66Tw1N4poO/OlwtGQO+UEAHb16kMbimOUfYnfbr/3ZuAypief8hvJhcYNk9EUHT3EEz2vANDRxij2hH64I/gUDICDo1FBoyA+sjb0DV0TaMguR5SuIerEhXfamQvAlaFoIMdPSE8T4iAPfR5lKWsmYXH1t78RxLwj3Xp7yWg2GkL33Uk+MdTwG8m4NdoeM0dpAUbCnERdu0/EfBP7WDqoRB1R9CPFPBrNLwaXukC/RoKoddnAesU8GM0vOGB5G8cVYps0d6oHymglbmB/CcCbh9ny099n8j2NRfwUMTdPxWCmt2eJ/5pLuBXR1BGwMThdp8ErFPAei7gBwHrQlC9eyGS/toR9GsoBEsBte3zxFJAtT9JFy8Cfo2G/+gI+ms7mL8cClGngB8ErFPAeiiEXhPwayjERyEoGwpRF4J+EZAVgv5dHUHFTpf7j9vVf0Yh6LcTMO43EfX9eQp+c4Y8vU+4OSZD04fwtNlP4R5XicF2dYvCsEO3P7PrFU19eoTwOZPKzxRQeBIBT6NugdJlPOB8aTOKYZQ5GVrz1TkKt/1zAY+nxqE+EC+Zf9a7KRTqlZauFM7g81dJVN2H7+JMHRABc01O1YsIIS6CdBkFXJsIuMivZf3XxyzYSjBlBAyk8sj5Yw5j9Sz3LZzQOsL5cpyk0G34rxQQ7xchB6Oh22hqnWMUoiCLjIB+UyACctUQCP02aDICYsajqbZmnIurjjvPgkP35ACXbe7oJSWRkl/Tm3tgXB+01fDo611hOZDmy1cKyAi4EDcLtM9lweF9aNHduHmftuuOHsVd4HPIVPrksVpXIuDqSQS8bDOHETDQYY9ga7LIUsDYu9DtdSEoI2BzIucgGzDF5B4WXPjkkhymapTgXHSIgMd1OlUbW+uArj1SIF6LeQGrhzym75/8NAGrsYC/SyHodxetKYk8QP3JlZy7nhAB16MjYeF5OMKvKaC/dt+FoK5H9Anujw5C36Jr0C4rAkoZEXDtEAENpZhlw5bcF+nfnVy/DHMTgnNO28jEmBABJcEClgJmi2iMxrFKAXmOCNhOBzoOthOFQ7o6VcAWEU9uBEI0TMogh9uDNr71aHiWAppClQKO7loWdOcTgRFwoPxBwLH9GLGzgMFq5wtAm02JdQRlBNQ7rQiV/nrDodSl++/dOI4VgvrqmgioyImJSmC3wb1sHq9C0JqAwdUeLZRieM/Rs8Za5IsHnEK+yKbVjfR6FImRg3M5Bzi83zUu5I8DkxHwIYzeKeBx0x+/CFingKOnq6ETTYevs4A1AVuLTsaF/UXJs0LQgXAyI7zoh6lyPBIB60JQf8nR99cpoNRDIqY0PvwPBOzahsH9LAHFjtj7XQj43R1BT93WEiXr5Gc47jcduHf3REBvbAEjIJjOCc3+YMf50/PqRUAvehI5Zts5D2r7SG8wvb3N/ObEEF+FoBUBQ+0R8SBOCh3laZJlQUNNEM6tI6LrOkRAzpwQ9gqNvv8cZBEGQyLgOLbpmsEo5Xy/s5rCJu3dkB7VCEIjE6agjq8BShNnBeH0RAQ8qU36HJb8beQLEu3wpjYREKxsB/5wRgQcTrciI2CwSQwTTK+R4fCWbKJATioCwrhETT0JWbBOly8CKlKLHo+dXgXYem1aR2Ulivyu+D4LyAhYLBq8ojUbQ4TYfheCfhEw4KJrNTuTCCgfu3TNyhNTZQSsC0HRl8IpXDW6XVteiHSt4+EC/uxJvw/D39M1OskR8lKcvAh4PhERncHGQTeWiIyjq6SCnsw2aDkxkfnpTXLA2fiOzs1pZIEtNAog31voPPUWF1zKsABXPfCoV934/7kE/OMa+lsJ2Oa6rd9mLiD/zdvVIDUn/qU/F0F7NpEfbI7+hhFQnWR3HNQdQf3tUcrsOgX8mguox8/NhaWAv3YEPXy1g/kiIIzXMP0YDf9xFvDX0fAfKaAymeNnIWg9FGLyVymgfm3K+G8I+OtZQNYRtG4HcxWkwasdzFcKyEbD13MBP4ZC1IWgNQG1kyRc2Gj4j0LQr46gH+1gfi0EXbUz/XM0/Ec7mHo0/K9zAVkhaKYtXmcBPwj4dRaQpYB1O5iPQtC6HUxNQNYO5m86C0jXlND6bVLAb15aV8dZiFZRTqNQXxHxeof7HEMO/SjsNMe0qNm0dMhW4xYFAi3tLAW01+tj5O+NO6+Wp+SM+p0/Q4DzLs/OAmrRTIEwzHe0HZSKHBUNzpFv3PoXuK01Hq3O/sL59tZKof2wilcKqD+IgEocubhIlH0UNq5lqpp9WuTGzemymhtoT8G9bx6MgEjLH725OpMxLlUkAl6ByJM0DAt9+XnmcOZUZ+v0bI6r5uYIvqFPC7gZbVoKR/ExCmxro6rysr8gQh5ViDWDyJbwuoS6P3gT8OZNPMT9eF51+6NF02xoN/TOM3r+z8ealvrk8UCnU5X61WcBV+Zmhyq2ThDKUiqzFBAO/puACYcNtEJNJxyDegG+aL0IGB5n3QKSUd/FkZXfaLuujWNGQJPrvVPA0axqx7OqyukSj7bjYWIQAfn4TcCxNU9wNLoTAWcTnKo3fXRAcBwlGoc8X8KsH0/QPRn0+q+i4seK1uia+l+Msf6HEPC7U8BRcFHROAmPyOGr1hDq+hqjqp+PnNN9OKXS7kpVM68/UkBn7Fdz8VwdwpN9mLIU8IOAhUAE1LbFjHPEgSMrtAf2GAH9zp6TAe6dAsHjTC5oJPSeqAlYp4Dh5tRJoTlp6CjNp0RA50EE9BcD95UCuvKjYASs28EEEysRWQooWWc9CmecIUBbtwCtu29mOODlCwzS64ilgIHErXnYp6aMQ1HXI5zIRQ5GiwjoLRZb8LmC7l9vnl8pYDBaH3jgb0sTvV3czhgBRyMjYwQMJ4GWKleDCKiviIBBPpVfKWBNQF9MjAIkkwvRHV20DPedQIUy3uZ+O5m9CbhP+hWBO0YWtKuhGglqOir5ZMixQtDNub33G+c44wK5n5ZgYacqRJWrQtrFJFeMxPUZAYPRs7wAmrSd9w7+DkKhSQS89TszNNRGmjECSm4osxTwRwtB6Zr6voFgv1s7mPl+uUJ9vfMz37p6+CKgPrMiemfzhKl0emYpIG72dPsXAX17MxdgOaT3HCOgoBO5jPjo0jUjvAlYF4I6jVmW+aP2EaEYJEgkWeXAUkD+4r7OAoZt7kqf83y4YwQMTOmWAjex7whDLuYCTxReKSCbCzhcbxYsBbSbHl0T53XV4XO6XyNEsIvCcCbILAU0r1VqdsSOCYdDkuNAWm+yoDX1TOisbw9UW75A13jRqLoG79aoNEZZFDTlpgxcoBwZAT9SQEMVNxDyXbdUhsGAPmEWJyJguDqkkN0fQ/rayyDIuUb6Ogt4nm8B7/pUBXuWTtDmtT4Em2tIP6/f1T5TwNtcp8d/xX3EUsDJNZ8yArJCUL71eKeAx8w3QZ/ZWzQgTLPQvhs5TNRtSTvUuEmfgb3lBRaeZhKsixYXDtZEQFT6bRw2tCbnz1u0D/knErDz3yEg3+f7v0tH0NZ3FwNUBPzoCPoxFKLuCPqRAv46Gr4+CzgKlBNrB2PXKWBNwLoQVGtMJjIjIOsIOjhkxWchaE3AOgXMawKGPn3M1QTcrYbe51lANhr+ay4gI+BfpoD1WcD9VVRfcwE17uyw0fD/ZigEI+BXIWidAn50BK0LQVkKOOj2ZX/9Vyng51zAuhD0KwX8y7OArBBUmfaun4WgNQFv6rz3WQj6l+1g7F8ICPu+PP0cDf/VDia5m/T9X0MhagLaP5kC0jXV+c9zAf8hBPzujqADbxWhNWpMabs0JuJx884cZ3ziZ+Eg0Ik4Li2lqmtUhYn9lFcPYeOGjrgnQkVdImDm7c6ohc8T5y8g4QGEES2graUC/iQeLWB/EHIc5kQcX3j2S7i0djwO9v0LFxaNNwGHUXnOsGMRmS6jzMPRJtsTMfU0Vw/pOcZoMl9GfnGcTeFUnb2T1WpuYJ0C1gQcueGRC6xJOVXNY2TjMmhfIBjx3RS8cP4iYBiE0wvE4clBW1SrdUkKHDULpCX6t6UK0YQngs6fofw6C7jopo66e659nKk4z7C0Twi7WfdGhOscITg4UgrpZfREzUP6+YetFUMsPPZID+wU+XpZymrWGCxRf7SJgF5xFIEnb6K8u+hRtDjkF7AbuwOqp/s5C6b2sYDIklycScN7FD7N/QIWrbyBCqhaNFY1uv0M7g3l9uMShVe3LKF/IgLOhv0jbdLjpID14zDDUbY1YCyf6fVoi/TzPbGpRLEa5iU4D0xYChgEd/Pntqt8XxB/l7OA390R9IuAHjf9FwIO9w+RV1YjX0bpAUMizqNI4X6/b1G9m1VhpdCpip2lBW2ndCPyLxwRcCT36WulmANLAfdR2/MF5Il8l3lkwq2ICpYChkY1Sr4moLwhAgaPJxEsu7YMtKMRRMG6W5jQlQceKmdPiJw1BBfQbMjQ3hARAxltWdlNiYDqgggYPELaLu9vGi1XimdmtDcreQi3REDY8+8UsCZgXQiKkTgtQOZa9Hw7/W0UYlqldrNJm0jV0jl/ejgI0FntLNqkh+2MdQQ9y50MPXtNyrtwGs8I6HEjLQvPE5yCm68TlE60g/QfRyLgMz2HqIgPjcNu92GCvdAznxNPORfyfh+VddKfoDoXCJZ8RoQb+g2DERD7PSLgU/SKFwG715QHJTZSRkCcu52FIla5ph4/6FknkfwioHX2abv+3NN2XU19+n2UOW3/V9v+VLmNngOfSxITwphb/+Q11RN/l3Yw303A63C5ZilgkDRWCHarzaPZWFpZaC74GMZleUG7v91xviCtYuidRkRA5ZJCOBSHLwLayWzLMQLWhaC20ZMyHD1BgIi2dygl24zDbZjQOgObVyFo0JMmyAjo6CUR6CQu6RoVx28CXjvNFDajcVkNQ4qzMNDMBUsBawKyFHC7uL0KQfFwIAKq7VNKq0n2JuDauTVQHnffhaD3VpCjPs03tO7e6fkKwfOBA+PZBdQ2DWQErAtBGQHnrfCE9tSMqpZI5vQjBfQxXwrKWLMcHDwumyhoHCY5dDIioLbyM/BF51pAElkamndxC8HTMk14ntMparvbm4B2aBGRwcuisBcaJZhWmKJxee4zf3kggtcEBHXbj3AeT0pYzjQHdduhxzdvVQQMtxkjYIAdun+x3X6gJ4VN8GfZsoRFe2Sh/SjbwFLAU89vsXYw0T+WgMJ/h4Btjvtd5gLCd29Xvwj4p0LQmoB/mQJ+FIJ+tYNhKeBHO5jrXS/ZWcB6NLx6KYlIv84FrNvBxF8EXAyywN+0hOBPhaAsBfzLQtCPs4DbOf37DwJ+nQVko+Gxevw1AX89C2hnN78c+KNiyAjI2sHUKeCvhaD1WUBGwDoF/EsCWr/OBfxfnQX8SgGhzdnvQtCvuYD1WcA6BWRDIWbG5MAIyIZC/NoRdGKEHUZAVghaD4WIFr7MWcfBPf4xAra59v8j713aFdWaLNwfZENQUWlyicn9FlxUeioqCioqKvrrTygra1m5d9U+jcyvdp7TXI+KymIyx2tEjNH/VWbbvxsB5V/dCPo8J+imaspFkwMhXle7LDHJtgEXRM9pCnB6Ncy8GkFD9fzfEBB7riQwEU81GvnkAoHGn/h2FvBdBcQV9DLoi3JJSBhcXubZSx4WiweHprMmBFnzhICnjVah6V4uMR53ssw4xgVfVUBu0ZTMuBMChkc6WIuA+thrPquAWrqcYhhyP6qAvEsIuJ5yFy7KNasEuTr+qAJOlaqGab9LW+Gue4oj099mLQLOqoDFk2tNyDZJdgqyBxACKmskITu/BDg9y0uI4GG7MNOud5QWd0LgpXB/5U15T5T6AzofiwUh4Oi236Pbm5wh8jWZtQjYNoJKsS0Dpz8kVOX9DwRsBpMjqhJeuBYBaQX7mBxrQsDZjM7//WB2UVttNGgR8F0FVEP9BwKmrJjTO+eEgK52quGSXBaYTo8GTB5F/oWArpWr8fQ+LHkQhCxF53K7xr8XAfuc8MfkAv7quSXDNjVUJPkZu88mTcBVCAE1vJ5jV4xcQQ0VhxBQ1ZwYZ4aQwxqkLTrTlBDIHBhpi4DKTifFxBWyCE5CCKgQAhY+KBlT+87NC4banZAlqIFul2JRoX9QLQjmOSHLexbwjYDRPTqWoDgPE/3uBCBi88qlaywM0LPFQeyfn1uiOlKCbSNoi4B1/ZoF5AgBg2xHcpmThhq6d8/kAqeUGzjzJMr8sk/ImpmNDJc9Km0VMJC1SgT1Tgioh6NdHCyNQQWbdUwIeO//QECjOdmfs4BvBFTZWY+j6bAntI2gxijRirYRdCgTAmpKRK8/DAkBU/4eoe09CUE9MXRB3BOJ3pd7QsCCW6K61QgBFX/wAwEnvaGBfpG4cTBc1IJ6dtVjcO8MCy7oBbIATJjlKJtHC9CeGLnqdzySz6NGg2iwo9c3/ukHAsprkutjAZbItAPJf0lZpmrA3+Rg3GvMOJyfguY3rqnRH5ML+KvXVK/XyVsEDM5eN4FD/CQEfO4sLvBeaXw1n11Q75/2XHRjhEz95Sv3790IuvMdETLNMxHuM0LAdyPook8IqIhjqYiGKogtAprFvoRwoZxSILmIhHARIeC6MBB0nJuoLyaEQIfkmsJUXhzRUTi6BnbpuoIg3j3Q5m9JEabrHwhocNt13M4C5ufzAU322MXRdkAIWLnnLYHcqwp42f2oAjrF/OXwOSIE3My3JSqKQQg4OHRLGGmjB8rCbEgINiQEvGn7HJXL6/P41tqEbrG40OtfeWgdjRDQPWwDtKOSEPAarGUVi1fWpeNvi2A2eyGYcaU1uL4T0sZ7r4ZRqGmoN6sdBPtxatI9CGdoTJwxRN1QTVsElPyXI2rnfGzA2S/onlUnB9pnTZZAZ0j7ipIr4zgUnMEXAtqbqIjDKNjQ+QufO3RXA0LAU0pr+I2A5mLaJcSMOq/nryzUoN+Pw5kS1W0V0N7TlTwxkfbBfyMCDv9vEHBAy+UPQUDW+8WzgFIgLz9nAd9VwA8E/DkXcPmyU5llN0KUdyjEuxH05yrg8RsB31XANwLCbMj+GgrxrgLeXo6g+nsW8CbfJ5+zgE11T79mAV1TkpW3I+gnAr4cQd9VQG03lHNlMTLST0fQtbak1z9mUmF+N4LGBifE2l7bCEqne9kGW7Dgv9nBeGtC3r+1g/muAraNoO8q4OymDqFtBG1zAb+rgN+OoBo387O/OIL+XAWUMsf4SxWwRcB3I+gbAdsq4L0xqxYB37mAn1XAtWjCBwKGxYx9IeDbDuY/0Ag66PUGfwgC9vlfvLU+WTRF1VvM48guc4HpnJFhsuMxjgThUEK6HXroDu43LvQnKLAwmd/RKzenIjKOgcC2c6VGqydcAEeeJbQIaIxKNW4bQY9ptkcWRZciDE6knd5VQINday7S03kJUXA9tVXAcGc3jEkrKcDJ3jgUmKZYsVIyJjgxDqsiCB+jFJaV9UBpDbTVb3qEgOgWU5zXA0KusYhvB1GnrQIGyxsh4HGyWeL8WBKinS5CDb3y6aL7XBDCaVYoMvccrzAe6qyYsBO9f+fWV1HNdTre0JATJswNbGcBI6uzQFjbyhcCBmG8IXk4PXFobIRTEfqjUwLc+XFAazg6x6Gi0+Z4ja8bdLgFIehiaLO2CqinsR4n+oHnAf1XI+wLAaOVMyT5vpkFmGB0LxAyOv9skXTR9GwtTnbHYQXyenhtq4B4nMk8ON6YEPBmENIKE3o9p0pLDGvbiCe7bZ6x54zOr+rM1GIaB6UI0UZcovWYXItoEgu/T64OegP+T2kEVX/xmtrpgoksER+cb8gpIYxHCOgkt3Ph3JOOqUa9QmkRMBzmhIDeHui//Yh1ukbCQQZpFzJ63DDisCoUuZ0FlHbVknNsRTTbRlA+qM0inHixC3PkTmg3nR8I2BFnJN8OPYPDSzSroD6eLNoNJhAHeijQdSVOgtYRtK0CPs7jsm0EjXrcQla1i+K3jaB4eM0pLZ0OQz90TS58cg0PlkwIyDRBfzVm5jIwhSnodhxCOFeapy0CWpqwo+1uQO+fnp1Bi4DhYDMTYbQm+WnOg37sL+Nt3uYC2uaEjqfIfVmVL/cD7c6JxgWPaZNBv57N0bBeVUDtZNRQKlKC5vHViJp3Hwhmf334qgKG03Girq4vBJR6JoQeR8hq9AiBmRC7BQ5GHbmtAt4zEtY46CIPhnvMUV9NCXHfjaB7y0M08kaLA/eZN6BNX3Y++/s+DlazlLVVQNWsSV4L9qVUL7MuBN3t3KTz19z537imhr8sa/NPqwLOAo8QwmwCDnfaLYH78VUFrEsbomzDsrYKKA/1PRdeckLENwJK9i6n+7TnymAGtAZg0dnRvnOffSGgfOtKXPjYcgKsEtNEO2CEgP6FruH+bh7SSjHKONovCAED9dVI+poFDI3JKoNLsq7QjeKciwy80TW5OT9bR9Bo8XL5fTuCvmcB20ZQ7h5VKMkhIWA868og6Odd2wgawMWUga8IAfXBiBBwqB5d6D46e1TU+7YI1yuJsdGArnSmdodFmD9fIQ5XQkC16hV0jc5vJhzDFwK+HEHbWcBRtxOg2ttsAff7taseliRsdf26jQO8H7+qgM7mXsTo9lY1TMbhVxUw0rPKBRSS+VcVUEifGcyz7Y8qoLibNdDdnotXiAYhoL+g89+5CvM2FCKqej8QEMLNDwQ8pM8C/cPwBwLGmv1Edz/qxlGnJMW8qrcW+pukHwezY9TAVSgG6I+GUpycd4d/JwL+lxD8zyKg0Bf/ORfwX4KAg1+cC/hGwHYW8I2A37OALQJyj+6orQIa342gb0fQtgr4t42g71zAthH0uwr4gYAfs4DfVcAWAd9VwI9QiONwmf0lFKJ1BI0OF+EDAT9mAY/aRf+aBXw3gn6EQhzDaNSGQjB4SmVbBfxAwLcdTIuAcGo+cwE/ouGDnxBw+WBj+G+OoJr8iYAfuYD3uWp8zgK+q4BoYJfTRg4h7jsX8I2AH1XAj1nA7yrgz7OALQK+ZwE/qoBvO5h3FbCdBfxPNYIKA/6fcwH/HY2gvxwBu8vFDAmzCAEXdSMwaUDyZtGRkAu0ySGHNCU9ZLohISDPUGRj4XpHFounAqPX7NyGW12/ENCZzAVYi/MTevtKLULxMMlbBHw3gkbydSzCabfvod2d1VyA21MJwnJbIRvGhID2PWfsHsUhrq/HQxE9Fblmm/Ay/coF1MtzBknRe6DP1Qdoq4Cd7WWGq2p6hiBym4wBXFzMNkIdB5cJHd95DDIMZJ2Q77YQvqqArjQ+cWETqXyLgDNnzrhpuiZkm+MIWjuY4CRiwopiGX4ioFJ7d7S6zqsRVgkIuaorR3JwQyAYFCQdPL5zROMonGOsOTrebdDboFJHFRdcdULALFjJaN9f0e2umvBw4ieEzKeYEDAUXwiXHQOMBeHO4UjSa4gLer6/FbU4lm2rbhHQd/0r4OKEIiT9YIFLPSAkHxtWAwuFEHA52xjFNBhhxk7b1Qn13lotJsucF6G5siWqxf7KhV6S/j65Kgz6vT/FEfRXd6s4F7SQtqhn7JpVmoC8eUzQq5+X2FMTj6nX1UVBp/BfjYmxWcK4CnaoDE96HDx7swy0yFh9IaAKCgOlGme0Zo5Z4R63NVMNpgdBRx8QctBnSaDUpTPqrmfF4XpCyIPlDwQMB/NBDXDfOmhcEgLNYkvyMF1vsW0E9cpp2EB2d/aoHp4AGK/Opmp5hIDvRtDoqaYyHK8PDW3Vtkgexw3J5fPwCwFx6SBrq4D+eKIXgTiyEaQeIaA8npKcrW/HGuzHeEhIxhsQLl/yO1v0XrHRsz7nONq2hJm53NHx7vT93whox4SA9vk1G5j0MQNHni1QrgOD5HND8vKNgBL/yiFc3kioj6V+FTxvUcmFbjnO1HQ+TtEueZPORETIOrX2FsoYuVzUH3WY6mb9SzDsSiT3Hw0K4FuzLTqqasXB9Dyo1UHhhahEd61AMyJEHFX7CCEP9kX4vBMCFu5lhXK/+YGA1lBngXjYEEI2499YBRQGwj/nAv5LQiF+tcWSX163CKqGccgOa0JAXe+huTvbMUZrRvfda3ZtG0HRPNHjhyEJOUmV8jiSGlGG1eNqoXHdFnSNp4RcbwQ0lwRjKO8KEdKcfSEgkqbK2yrg2w4mwB4hYMq2JjoPnhBo1rsSAkaHM131r+h1rerWEHX6hIBJ9QMBn54SorOfriHoTpSc/vaPCHq8i0lx+TL45a1A4Aq6ph6FyWBt9ruo3QmZooc9cGFtr74QEC1RKplULp4I94J2p5IjBK32p12LgGHX6iJsZ/1rOwsY4iElhCWiQ/nU28aRV99Q7W+3HjKvT5LLflXmJ3Nag7BtCAG97ooHT9obhFz5DoL73nQBVtUCVeM2LloEXDBPR31K3z+URrQGF9qopM8zP8ZhOCoJAfUmaxtBWwTU/bn72qeKAtPZnf4f4YjuMUI354IeSe4WAT131S3CYd3h2yqg+VgQAqoCIWAcBgKCXUlxfDf07F+JgOP/GwQcCuPeP84C/jvsYH55LuC7EfQdDf8xC7hPc4HT90qXtY2gf+sI+lEFfDeCan+Jhp8NzA8E1FWlzD7tYN6NoHtdPbWhEB+5gD/bwbTR8ONxncpZf3cKsuGxW7B3NPz3LOCnHcyQ0z4bQT8Q8O0I+m4EbRHw7Qh6Pl+BswZVLitCvzb+UgXcnQXuqxH0HQqRLiseWgTkInXzN9Hw/70R9O0Iqm9SN20dQVd5xcAejqqqRcBEnIj/AwL+7SzgOxTCmE9Prjw8Q/EZCvG3CPhzFfDdCPp7q4DDIffPTmv/jirgL58F9NwoRXNezouAS1FgU3GW4dTUQkBr3q8Agp6H2iG9cdHJbUTWHDsNysrxVIQGfxfZ5XQlJEm6lzg8bayX0xohh2xy9EJlquVQzeUDumvuUgTMqRlg+OijNOKur3wlq4Kta52QNqULh0XdmEy5FSGGunfgcNbNa7aecNMvR9BVZmewy1avBpIVIWC6gxz2JTfDySMlBMRhnjEZB16LgOH2SMdvEdDwT0VQioSAy82Btv5ZQM83C75kj81yjTO1y7jkNstdZlrqa+6JESJeepgy/TGIWgRsZwHfjaD2aUPHszKpAevo8WjM63Mc9cenFOoDIaCHnXOBVd24TFhvczR07xQHGn824X4OZZTLu14kxa0ng1ufTqj2FiQi7Mmctr6DEWK8XTeEtOtpBcaqJ7/G5rUiKafDBvL9/IaGu78WUfIMZSicJSFgwtPnPZtDvq0CrviHUUziTZ4z4MMzqh1H5SZDeeKCTzcK9NT4BqE1rITfJleHw17/HxtB/1+uqd+NgOIvXlPlMbNRGWhPztXTKoWDRQhoCb0L11YBk+FYRWudEAIeC6GE+YqE0hsBo2B7zFsEtCzDKHBVvHLvXo2grHtcfTWCzsQFtrOAWFVFBsPD+NIiIO1EhCy3ZjNHR+HNuEVA57hy0F/FhIDdISHglN+HyFaOAE6jPRrgjOMXAkamPHJbBLSeZz3G7pnkMjOuOpq5YwGKBSGgKxACWofhDwQcrWoFFSXXi7DoXUQYbl/IG7zmlLZro4GOdRyh7DwJ4XrBy20Qhy7aw80AnPEgLNtGUF3l9Ti8LPskV4vLEZ0koPPxRsAVOkt0Y4eQVkgHPFjzYIIw7NLjBjwy2JrTKhgEsz2g/hyXqtkZL5BZLwTs7F5JasrWRscKXS7sLT1XTTpqHQz8vISgTLZyi4BelFpF6PuzRpWMMERNeTmizpVchOAV0O2JN8IL5S6YcOG5Nfq76cta4+nUqj6O9OAeWVb8e6uAw+HgnwcW/iVVwF/dCNqshjtCLPkVGPSqAirriBBwcbOL0GzKHLqKcEeXd2lfeCMgzxQP5eksL4IbbVOwHnS+ELCtAuLu4aOpSjKEpsqTVDEzC72bWnBhqpxKUAKPsL/f+9EIehJOPxpB2a1TwlE+XxAer9y9zsOnu7XR5VC9XJMiWN2EDDbcPELbfqzjsC9scxhwi6pFwNBqCAFv1Y0QSiAExKNDa8LsEwLau+4rd3B5dOn51isUwt0W4dLOS6bW5ycqHGnbUB136HjeCwFfdjDRJPITCMaj14CAHRfBfGB+IaC7mNGVG238TH0IoY+Ot9gBTivjCwGdTVMUYeV3RLifVjpKdvVKQekSAi7Eco7ucDougu1zl4N1psddcfrK0iyOPDiZvUdzMPyBgMWuztBaHMZxMM8NHmbTjkfIGBYkSZ8S3QMn0xKdlb599b3MajjFCw5ZD7pci4AbT7Hp+1f9IoS1KsBDHwxRenBSPBkG/fxfiYD/tUT+swg4Go36f0oVkPvFCHj1+HVwmY4J4b5nAVsE/G4E/ZgFzC8vR83vWcB3FXCaDZXY+gkBdSc1UBFmYxZc3qEQbwR828HUJt1A2lzAbzuYDwR8zwIaiffAj0bQtgr4kQv4rgL6K2ca7KAcfzWCOkKQfyFgLgaZ8m4EPVi1TBt5neNHFRCMOZofjaAtAn40gr6rgJnCpS0CwqCjyG0jaPWNgN+NoJpsMeEvuYCL/rr5bAR9rOl0zpZbIzYHHSf5nAUMD37+ZQdTjYQvR9APBPyeBfxoBG0RsLLEr1CIjb+Zto2gZveK5v+AgDem/mYEHI3E8R9SBfzorf41ayrIzktSWKc5Fw1fUen1BNYYztchFy5GhIDqbu+jHB3uEPUGucjukfZEvw7PEBFTyOzEWzeUD7tLHPT0kwjC+nFGjRtAHF1m+xLSXkZIlAwJ8SYj1wTPJwRUlPIaB7MtIZouKCeSX+KFix5zQrBnAAmu+Zi2FhuRZ1ktTdtGUJz1zhkMrPkTDe1xiKPuOS6hkJ20bQQNOgs5Z4scfFyCWBctAvpSsMLkMCBkPc1fU7WcSlthmNHn38yOCeuMSc7NZU2LEz3JkQ2lSENFNel4S4OOd+06EU4m8bIIusdRApz+QmAdTgWOFncBTk6vh64sXgAj3SpBf9nbuIZ4LoLlDbFFQN++neLoKixcmIsrGSE76lysR3sXxiYhs9nf1XFg3ec8XKNjjKtKb4rIifo8PW6RvJ5UWjHNNnMS7afHDWHeJ1KunqEJ625BCDjvEwKCSo9fppsM1+nM4CZsRdJhgo8LeicTYLKaknBer5I1atfDrYgKdy7/Nrk6GvODP6UK+KsrFgM0Sf5o+pPzG4EQsOcREskywZifTVaEWIsAEJyDW0SPZVrCXoeyRUC00pd9yzReozQwDS6aRw8XSjZYod89rAs3VF1XrfhbFDyEMSHZGwHLYFmjluysokXALC3mqFW8WQSwPTZwPnoeqkXEICznQgrR9BGhc5kLnH8+hYRUuXFAY61AHHTKhavWDwVRYme9CC6nioFb7A3ULiYdf8c1IjyTzgy1I9O5cH5rTLB0l5BWNw0I5HFXgNvxMUVjwRMCWh2Sg/ftTERz/TQg1APThJ2jeS0Cegf+kbcIqA1Wr9efDqlqGxdaE4VpxAHusQTeDBaoNh4h8UMeiDDZxlM0JU3nMJ8pOcTb57lFwECRx40qK6+q6fxpxpgo9HkvQ8tFwwy8GHtjz1RXK/8ajC9VWUTz44NBtB3skLY0m9aEPBPVbBBGhOw3jYuSLYqwiOYTdK+EgNHMEFwQHtIGbQ+2dM+KL43ah6cRdI2ODdGiaH7nmuoP/nEW8F9SBfzVjaCLx4mQo0Dk8BasU1DcXR9NGDgx7vMkh0WHv6HfXA8QTO/dDO57i/at9SgvIj2rzVdYj43aLdtxEQaCDPpt6KNO10oRlc9ChC6WNroXh5BPntC+4TqdCFlYlAUezscEmqFn0ZqeEwLh8VrBHZ9XlJTeNqad8iaAIfr81yzgTkpzmPe2Ea05Y81FTzss20ZQy5vuiojP1wzGeNsjU/4LAdOpJGHc6RCivquAh3SyR+e23XJ4YU96prl7vvyBX9HrNb0/jq8FElgVceDsbilsff3W2sFEqpfSGn9qIQK3IoQcHda5ut1pdD5Sk77/vTrWsHF+IGA0HXginCcnA70ZLXB8vrJM31VAJyIJH1yrqATz+TBQ3r0cUw1uQPuUcKB9LhGPRbRY8iVMA9pXjCOOufCyNkQQHycfJfFaFsFkFGSgJ88Dfb79q2oaG4TM2pNHxZtIkNizlQj5bOLQPWYygOiWcDJMN8UILW0uFZMH1/85aOVfgYDfv3D+ZxFwLA4Hf4ojaP8XN4K+EfDvcwG/EXDSKbt/iYb/uQrY5gK+7WDS70bQ71AIdrWTuq0CfswCvquAyU8I+NEI+u0Iyo6u+IWAt2sofYZC/JwL+LaDaWcB/+do+LYK+EbADzuYj2j4nxpBf7aDaaPhvxHwf4mGbxHwnQv4gYBvO5jvUIgWAd+zgJvekP+aBXyHQvw8C7g6ncS4tYN5I+DHLOC3HYxRPu7VhyPoRyjEOxdQ+612MGNxLP4pCPirK+vH0WiNpv74gYDimuRnVhURhN5ab0BZ7gPUg8m9CA7hlrGam9PWm9/OceQ5sskO9J9BzaouBZbpWYZdZ1Wj3mPAhcGpV4EdZSeU1lYNgdmIKVzW8yGatXAtovH4VIO0oedr1YEQKFvKyKL5q+p36B/jID3Q55lXsxmulcuqCA1lVEIOEx6lWf/AoTOOa1hamxSn0vI1e2c3JUt4w8dF3akLfDZ0fDUixFvo+YnD8kwIWHeetPWPwnOBp/2QZ6bubDC6lRo3GS7ylF24p4H6/HKOcbaTKzaxixgn3C2LsT8lBJQ5QmAlu5wBzxeSe2H/OkB2zesicBa0ErJ4fkLloZ65YDDElBkKwaJ0bs4kv9kio62yo6IxWhowAZyUEGdhjS46NYemZYkw2iynuJKaB8nZ3kGAgaIAyjdB4+Lrhs6vOtUa1IRxw0WDcZjALJ5lmM3dcxG6U1uGS0r/v/ACZpyYalOx5a53Q03cQTERe70M8mlCcndW32P0nyf3t8lVkeOEPyUX8Ff/rFJoDNFQHC520oeZgbDpzdDMxCs4w0EnVdPooqHUNC4XJAehgnr+inbfEFIFM3dWtQhoq4SAoRc9EE7uq+r0QkAPdmKiWkk3DppYs4pwzkEN9xvc0DUUQpDRsuGhm98zlF3OiqNtSAjGdr0Q9SuyOFpawms+lxBQCS7Dwis8utv3FemIipkD1yLgukPykS1OeoEFVi6I4xUh4AhsQIfbmuAH3hylo0SIOO3LCVwyl6FiP4wiWI+VhB1mjxnqm4jkIgDJ2+oaiOgNLiatFp3kZayQPJe41QD8cLit2lxAj3sYr6qfIatjOJ7RsCUzjnxVFuDqDDL0Z5YJwVog+X6dHFN0mUtIGXbCCja72yUYBvU+js5ChuptOFijl9xNDqF5yKCkjwDNnutxJGlXiVr09Wcw6MYlF9GujZCphKD2Yu9CJPsCU+/bMEYvv+hFlDYKvWs+maKzfiEgyFUCuXbcInT7uxjr+VhQ99nUCO7XzIHw2eDP7oW/ck31/nlg4V+CgL/6Z5XJ6eWcHPlYhEHjpyCfVAGN8dgpcBolFbCzeUf2DA8QzsfrHAzOIgV4jwg5jr0MwRFONoJe/GgEtTkNUV+AXIRiXLK2CuhINSHgRDk1ECerGFkdlhza/iwFwXoQQnbHRYFzYUVrbqU2SC/bFpEr3xkb5n6vzQXEU0oIeNLp9SY0GwhWBV3jyvVZoWFOdkVgWmsXwtuTENB+NYLOl7RGrj5IGDK5iCOsDRd6E+WAzn2+i6M+x4vMdHQO1XU2jtHQOjyc59cSmTMhhBvvujkE6aJB23Z+OIJy+TBCB3c/EHB3Hgbonl8IqzmvXESl47UIiEpzM2Gv9EyEPb/jgodeZeCFwhL90VGEwAkjHo53z0TjnBdcEPADAQ4z/YLaVjpyoeSWFUwqN0f1LIxfjqy0Rvu3rY/G4byne8phU4IeTo9oZ5Ntgf3kyEORTPuo7pZSPJHuHRF2T8tDf3ChlbhwOGL7YtNBM8oJAatZ/+fK+r8DAf/rsf8oAg44Xhj+KQjI/45ZwDcCto2gP88C/lwF/J4FbBHwexbwowr4toNpq4BvBAyMYvQ1C/iuAh7+zhH0Yxbwf3EE/QiFaGcBf3IE/UZA0xtdszYX8G0HY7wdQb8R8MMR9CMXsJ0FfOcCvkMh3o6gH6EQ71zAFgHxaLktAr5zAbVOUFafs4BvBPy2g/k5FOIjF7BtBH3bwbwbQd+OoC0C/tMs4LcjaIuA7yrgBwL+7Aj6H2oEpTU15v9/i4BpRFtRrC+KSNrlIpMesy2GOxZDyBUzGSbNPERDjhqSX7zismRqjdG95hcI2TmnTfnQeaIpeBcuTM5nBqOudUMr9VkcrDq9BhaHkpDomNZFdL1kNcy1YRelfv9GWzEMBajv1h3tgU0I1ShyynTDWOLkOT4W0dx7MNYbcClOFGkNqApn2kozQlD3uToSgjXxa46nWODiAWeSn2LzQrZlgKG2q7nopFo8KPdjjkF2OENU6EMGK6uP6BEqFUFer5B1LlyOk9lB5xI5zEsm1DptdUFygWCgIc+sxpngmo1pLQ3m5xwe/LWH3vROiPhqtYFDdzVC71LdOdxxhIj3+ZXk68K4AAYdOt5Coq3c1gNCwkk8oq2bD1V0g8jgYtzoLsDRu6HHb64FHlcLE5bLwQKXd/aEMJoZtBS8lxl3mujF1N+cEfy18iC5H/FcGHvbBpIJrHC1Ki8xPhJ6HNdBjvG8Z3JTxZEbVp1XDUmJGYsTl9MqSG1xj87z0hRhupj/NkdQWlPi6E9xBP3VCHjqN1OUVj5X+PWcyIp2hhla5+419qKhl6v+YGagLjkeF5Sq0MC0d6/RYxsDUI9nNeBtvEWnsc0Cvd02B2zuWzTF54ZzxF2N6qizngRcEdlAuweIsFQHPKpa3y5C7pSLEHaMDZqdBz2+eRAC7nglRWXrM5JnC/o8dk97uQB7Y3Ck3tOEoymd0ddMQsSRsEhV2/ImyCYViU5rYCagzeYm+sOOzQU1F6awClZLtE8KISIWcg3eDg308WkWobdnPNN7jyUy3i8h8tMKIcdaRnu+s172K1UK58sK6Ro+Dgpffm4FkOaz4tVYakJUXQeoNvfihnC92UVw7z5Int43G5SXphmHeUNIujrTPcIvpkYROiuVwdrTr0GvLPcFdrZXWfU1EpLW6UyIfLw+Etg+OhPUVdOne5Do1erZ7/aDQYOEC5POo4R9PCjRldZBHHFBmqrJfpKQGjgZcQBBmMDI1FLU4tshjtwRnb+VX5SoL7skh3WlZmp41O2gGa69ODoy/G3R8AOux4/+FEfQX10FPNFNFuFxDOOou7mlYA76YzRKw43DW481kEb1A80iOxRBuV43IARKgmx4IQTiH2JG/8eT+4WAhSkwSEIvROhbShzGfGkCsNpGuf8kBDQucxGGijZFX2B7QjpnloPprhx0HLEgELM6AoTKtIdGj5Ammu0Dk7Ep/Q2rfsIFzYMQUDjOEzSe3CYOwQ8b2OX9C0r4CqU4hV2EcfokpHVgz7WzgLXtyLgeWAUXmf0BHcmZH1BfZ7siiqqZwLzTjkfFIu0V3Qxfhuj+oMenPULApPR5CPzzg9ZQGHPBJU0zWFzoGvbX9vZlP3Hj1SK+0vfNN4ScV9rhQA1err+bkN5vEN4S4NO5jb5REhJeFbOG+E67ozOYdIpA3hOS6ZeriVJxL4uweDVz3137gcrmUBWBKPMi3OZliYZ3EOMoLysG5yrElz1PFQdFL+BB3+kVetdqB9FDmInAFbsRsh2TuHg9vMmwrzs+sul6wEXLR+FC5W266C1SiZs42uDnnyr/HQj4X/vSfxYB+f5g9IfMAv5yO5iFWO8+G0FLwTkFh5SWhZ7vNrLybQdjf1cB17tKAKZuHtlfEPBqXrQ2F7BFwGbgyF+NoGy5d1s7mMWsC2AGvZv84Qj6kQv4gYBvO5h3FbB1BH1XAVtH0LYK2B1En1XAeO5krR3Mz7OA8I2AbS7g2xH0HQ3/YQfzDoX4uQr4RkBtnOFXI+jxOxTioxH0AwHpwH/JBWyrgG87mJ8dQVsE/K4CfjiCfkTDv2cBf24EfdvBvKuAbSjE9yzgRxXw3Qj6UQX8DyAg3x/9MdHwv3oWsIzODbqluOTCfRrKzN7He0z6w4QLr0/DBcl7WSH0bw+IyqVSMtWNDDRylxArjV4zCtJkiNpDqmM8KWeSh/y8h6641+KoUTQRMqO+oG+/c+iunZcc3Blo2ZM7IKcsXFD21hMVsboWAS/lObOsuMB1t6ggsOowYTheznHZ9DeAvLQQgY2VEZpPtyL5ueMToJW0wsVGPhehlaDA7qcjYjL0CKkuui1DkToFBr0uPd735gmw9ShBK66uMU5e9TQvI/k5z9dmkcjrRmCL9OYgXICEeLUKXZaagymuN9MVyT+wa9g2VxF1Z3Aheak0FdxmkUzC3esVqBRjhJL17ujOX6EUHiOkhkiraWtc1AXanpPC8KQx1BSFEC29zFzgblfa2jXzDuH1usghKy8lLryMg+AszDKQ3K2LjJCxiPtDQuBjpfSRsScJ/cCLcjhHhLBBR6TzGz0XDQy9zQGzbGVx0/yGIltceiRV7qLGTQ79vgmzI95QFx0ujhQY/Txm/yvX1Hj8pyDgr3YETebJBj1pyhf+aViVMHh05mg62o1zrawjqOPm4qLSY0ERVkeTB7O35AkpahOCWB/wcJGNE9qWS8jUfyoC7OUNycXsmX9VAbObnQYPd/tqXHwkGRhM6qJ/txwuOqgKA2n4QpTejf52q6MAJ7+3QwBHK8KHalYAxZwQVZt3Y79bqDldw8sbKuVQ41C/LUTViOdZi4ChFAs1nD3LQnV99SBM1J0Mo3tn0yJgyObbBMIeBihVC5sLbZXU8Axe1h3HI8nnc51WcCHJiGwTOxAYB7OB4HiN0BZVgXNlRU2gM5VK9PSuxYVHecCr0XjzJCRzCcAGg5CH04G+jxwpFkTjnOStfXF26I85k4sS/dnAUulzQc+1Dq+fTda5Ks+5G7qwdSCKhtsGvHS7QW0mYxy8AsbVMJFkdLTNkRB3unMBLs6R7lmjCX1eKxVV80HnRxP2ZozLTOFhHp7WyGr/EAczz5JhmWxqfM03QZifXFfNopEfPHOO8CSdPX52L/yFa2rA/XM0/P9Hq4CbZvhACOUIcDj3Myi0QMaZPPPi4FQlIlzG+ER/ZR64cDi8M2azxxLtx2zHRaIvCnBfXxGdy6UoQnNUmZDFvQmqpatwgb/nEQyhsdHNxJLWEHdOYHg9LdBO1T0XKdtjDey08ugazAkBudpnMLFGtJtp/Vejpr5J2TA5D9poePQntMaS/PSqVE/zOFzdtgLUS/tCinRJn2e4vBEi+v0TsoQQMLg5qQlrOAKGK64EPC6OKSyuYYX6itHnVaWRyyZrmxAzu0kwVYfdBAbx44iO36Pnn0Ybk/kX++WQukjicLine07feszRtvs7QK97N+E+XBGSmtYpjgYJKeLMtQJ0Cq6Mo/XVb2C18ggJX42vwfIqiIBzXKN/sSSIYRQLEAeKg/715WDaWaS0j0sjEZ3R/RRjrmt0vjL5gpp86MQB75gpgPiI0Dx6V4gGpMVBL6cXlFXnZRFlpglIc0fCZP6Ui0m4X7twmdI9wUznwzi0PNp9g7WpoSxs5DjOpsd/ZyPof62h/ywC9oT+P98G/iVVwN4vrliYl/LQIqA+HSusrQJ+2MHAKZaD/U+NoO9QiHYW8DsU4u8R8G0H846GN9+NoH8bCrF1mRTbf1sFfM8Cto2gPzuCtqEQLwSsd1wnbu1gvhHQjMSgVsYHKfsKhZj25LwNhZiGzShuZwHfVcDWDsbdNfgxC2i93AE/ZgFbR9De7kKIau370FYBSVF0WwRkTN2birZ7ngkBL2phPCa52M4CTnDf/QyFaB1BB1Ob/wsC7qwgaGcB/z4UYu2sq08EXIbj+2cuoJoNFp+zgD+HQoSaGgTLvaVwtjps2G9DwJ4w7P8hCNjnfvHWOpUDBcPmtoKIU7aMnY/SFcORNSteciyDQ3adobIwnlxkxU+TbQZ2hpL+vHOROgkZY7BT0TwNCUF6+zMPntKX0Lw7BkSbepqAV9ZXdIT8BtjhfIQmiFLalPqPOHroC0KqrjZCyUVCoHUl12xQvQbITf4E0TANBXa5S0tcx9yGw2F4SaG/vqkIM/USB9WtJBDioMBsPrnEoV0qCStTiHDSk29cOFrbKQgP44w4XdPjd3YS4Lqmz69sCZYibbJLtQLghNmCd4rJRQ5zFs+eSPJ0d6Oti9CU1bfZHGenxZrDKywRLOtgohteCCHDsZKAvrFdlC1PiqcF1iIc14TAUqFfAXOLjofjxwD9uXnnQvfmlmDnHR2tFcnhibasUsDg2kXDiJ+AWnYhUXHiehgu4x4X7FKSzv2xlaLOC1YxdapxCoPuhBC0lwM33bhcA/cVff9k1mliYsFLBZte8cDFc+pwE73apmwZqSr65cyMJ3U4k2HjoIheYAsFqt74t9nB0JoaiX/KLOCvjoZH1X2g2tn1Cr8YVYQgbrhCXwmawrGKW652guMUrawXx0FsWQy2F6ajuutZRZDFpgzV40Jydh0S4kX5UwAzCW5onx87cIFllSptonVAm5oLpMu0HM5mTiJrr/iAve3WBcsmpFMPx4CLFjgTwVmsBNSN1+wcf04bQO5Ka7CjKhCVmxiho8d91MWtCSiex6W6Lq4VWsejAeH4NnSh6xACsnH8cgkOCxkcxyJk8j1a40HyzKE8ViS3HcnnAmU7QiZ3Thf0zOWBVmYyT+G6E2w0M87nQlMcpnBZeFN01P0o9gOOvlOwdPZoarFXRKON0KgqF3fQXAdTLkhtYLBhgxvJ91eVU5cJwR5aTOe3qQjxplUpA1fcesG97x+44LJFBqpXy8iUwOOi/XZXwd3oPV/R9FEcXSSJ2PDsOOieRnRPMDB2gU+WtP2Y0w1g2rFldXFdpcjiFZ3/3XRXQ5r1jugNr4ciFHcWD8vZku4N6J6LIBrXpcoL0zh4dE7zGOWR+vsq6z1BFH9VB9jvRsDhr/5ZZdkRke2tKA4f2M3gvB/rOJX6QYzPDq2EPuZ9tNn2WASnXUD33WJyQjiMSroG76sShsPrhJCLL7gIroQg6z4hotGL1AK3Az6DzZU5qIpnQhzHHYnwdK0CLX5I11SWCgyC2T5E+/ByDFWPa0K0ht4/OAx2EE3KTcOe5khA5zBI6BrPKh709JqhsTxvX90hagoz83BDcwuvsYL1TQAnIsnD5q9wI3FM9/n52dFxGZUlF6yPgxy603mNziDcQ7gYiRkrBwsBvXGsxJNZ9ybCcNY7odLpE7LWdVCxeWdHa9juTeLQHac1PNiePr9i7zg0b1IGt2KVoRaZ9yJYbIYiWOI8QuNArw/vQwnZffpIUJpvDxwuL/MKJNPcoq0O5Hhy6mkyBNX+FQ51fXXfSEIF2kjSCRI7Zy4y5Smdn1wcoXblukVoPdIK+pPTDM1ZxtMaykIZdEFvkBUBnd9eItAaWoGG2W6jQuy7fg58sU3RSgO6y/hFkkDHSRBVkyT2JLub/8pQiP7g/wYB+6Oe+KuyYf5IO5g2FOLZRb5FwKuwGP1vVcA3An5UAadXY8wxQ92Yyt86gn7MAv4cDf9dBWRHPUzaXMBL+Ij+goBaLRMifSOg3fGy7GMWsLWD+Y6G/8gF/LkK+HMoxBsBf84FNN6NoHkYJ5+zgJ2aY3+fC9gi4M+hEO8q4NsR9Ocq4Ec0fBsK8Y2AH9HwHwj4rgK+EXDpa8qXI+h3KESLgD83gn7PArYI+B0K8XurgP0RfeU/AwF78IvXVDQab3E9xk0Rdq7KqyMFRJxpy6zAeZLKkJ+uG7TsS7+IDI8jYWRwhIxR3ivCp7lj7NA9R+hdXEKuEzg1NOENUVN9iwvq0ZSH5lY16OnzpgiOC6liG3XaR5KqvTiY9uj5SXxwCKE6Dy60k63Jhj269ae7l8PmbfoUmDpxVhgo6TaOTCkjCTyPaOvqzpoYt56egdCfXXHOazUExk41WfMcTDFU4EEIN1+IoKswwCxqCNm2mi0AP15fULaPPQ6LAZ9qm1DicGb0w2Ky60cly8a7lOT68sHhZVyQaBhJG1yYj7yI7lpmwrXzmp1cJQ9C3iyqIdTVLfqDxITY1IKM2cYZUK69exzl013Fyu7ZQ30560O4fUUIH0d7G+WBGBTx+HJOgatHPnr+dhCHeZCVABMhwWXjjiBUFieSBtHpitbF8uJJOBIbGPBrC507778Cr3sijNCocWVK/QJzr5PCw0k1nGyLIJ6k46fLRGs3RY1fezAd9Y48cOHDoa3+LMdTrfJ/X8WiPxpxv6q5+ncjoPSL5epkPZygMmsG4IE4ZyT3TiW68YYr3PN0g7BzjweUV7AA5Nk8h5knEwJxkhtH9kzIQDQTBaXt0otD5cZX4I8vJH/VZs/RPzfj1dnCvwT3xve5aPw0TAhKgUfp+IggGodhDX2XVpg5W8wgikkdgrrz6V23Y5OL3Iiuqb24X6GeD/U4KKqygXsg6OhE6HKo+66ojkZTCf3hgRDwOqZr1L4qNvqLLIWoupMcvMbWAA0XjTg6WIyHYz99oBamE5LLvJsyr7NW0BGMU0zPOvNwdfkJygE/LYLL2M5AdcI1IeWhU/h+Te+/Ol0qZMEogcAejSr1agshOrNmB4H+2COMtEZGZVt4EK02cxG8nuugMdCDOAif/QR2j5EYPAbnqsDxY5fB+Joe0MiuMa3OqES4ld0JatOMzocYyoS0kZGjM6megDo3McEOuQEh+O4Y48CoZVUZnNaoyR4hq+0xOnOeNUZYeCR/neU4hdorfZT9zjMOOFLWavXQs4DXFzsulHb732YHQ2tK/OdM6H9JFfBXO4LO0meJ/jNM4sA+3TI4njjEJDlHRegfe4QUejlGaf2saN9hTcL8PFJQf46qIiy1tQB7U9ugdtTKIlgphDCDcn5AK9kSlegZEyBEgfah+oX5ykw0AYshj5qbVVzEzLQBaaHNaQ32StoXDhuZsc4gxmiR7opAlZuShWN7iGqnSQrcpycTeuV2j/J8R8+vG86EZraj4w3uJQSesknY9qHTbnqEA6BQpPR+q5mHK3t/iMPyQvfprk07lP4Uj1wQheuKmf1pF+1grsXTsn/P2W3WuaI8mh3i6OHkOSujcwft0WzKBYOC3v8iaISEjychq6PKJtwHwwotazcqwtXyIoCJnQVq5wUh6PMmiWw7XG3onvW8QLAyRgK4cbNHq1xDMS1OMxmq2TZC/zCg0+5wpwTsmJvhih9eC5TSmQnlZmii6ozlODmwUwrxhdaQlM0lLlkf1ASO7m2I9pJ/3ROuJx7K9BhihAMN4n0lycw87Uu0hq4EE8Xo5VB28h2qvErMPNFO/85ZQOH/BgEHYo/7RwT8dzSCgvo7GkHLxVWK7XcVEMz7vkVANivu2CJgspFlzhoqctlGw78bQT9mAd92MOBlnc8qIMvns+qzCngvJ1+OoNV3LuAbAU8W1/lCQFmW5l8IqPlK3jaCFtd5/6+NoO0s4E+NoG8EfDuC/hwNbw0dCdsq4BsB20bQbwT8sIMhjSDG+k/R8P8LAgbHbu+/zQIWtMzbKuA7FKKdBXyHQrztYD5yAd+zgOvDRvhvVcD/uRH0HQrRVgG/cwHfoRAtAr6j4dtQCLsvmX/JBXw3gv4HEHAgDoQ/BQGlX4yAzcnUMHg8thw+k23KHhybE0L1dnHYD0gunvePO7q310xAqOwTVnGXAichk+JpKhQCW89tHtW1+yjCnVULML/pV/RKEkfRFAcpHPxsgNKO54vgYdDxlUkxwXgwFotItDsldOtbhf4oHMSRCKHAOpe5jMmie4UwM/mGPSxni/F4VRbR0uvwED/9Bm3BHZJcu8xE6E8FBbPn4RoHfSeuWGcUZ4j7PSFmSTsbHJ+ElDG3I2TrOHUNvWys4qp/lIrJzdBdrVZyHaMgzyCWHFaxWj8f0Tb04SsMeN+wabU5YdqtijiM7WsD1+mFtmt7Rsh2wYlM739nGIzdhEukccgzjdtlCOqS46K1zGp23o56hHx3mT75CiuWPPchauV+Fsd7Y1XCevdychPp8UliBjLT9AnDaLmWuYnoXWToXvQQ9fqQwGTjbkzGi+s1GlBm8bTPhATE/XGMq+WOjn8EqWHbbXrGuDecwiTT4oYtgkMXoSdMiumotlJIg7BAnaARYk7JG/b71tSQ/1NCIQa/WK46Ycgji2YjzmfSqYH9cf5A2g+GhSOETUL/89xEe1cQMiyPC4Tz2fPQtcswxuVt7sJuX+UoP+sojuLVjEE4qqeEYNca3NDoJOp8N5ZRCmcJRJJqNjA9KTM0y/G8iMxblIEsNReUeIKm8NR92bmMSC5H3aMHwSael3BMwgrd7gpfCHhEGHf4Aj2Dn0DobzYubK3DBZm9N+LgFNQlSPbQQTfoEpIpK0OAQu0mr5xBowi6yUCA++r9+fs5F1SXW8KcgX1CKdneisCpPALHtLqi31O3MTaDrATXsq5om6lSBAJvvBpJOZKzY3VT4Gx/rdXN2u2hxrb1y1BDkGFksi06rBNBIPWXNTwqc0TntyGk3NxMQmRBUtCTZ5ci3DwmInSKTowO1iuSsxeDAY93E8Mi3cQRY1sRWCMCghZ2img3nDUQpplOSK5wRajjRobLkeSyNuMnRTBa0euffXuD6qWuIIL9jc5XVgooRzupiHeqz6uyY1+DJlfp+2bKUfxtCDgQx/yfMgvY+8VrShg6Gq6N7qwIO4tbDjyLS0QR5xBotyPd/fS5QohkXYpIHz1qNktvJ9QN8R5Ha7Ux2djfPlHZl3tCIGNI99WrJxBSDukaXhGEQBmaLsqHqipwqdD/eKGdQzR5VnMhzhYyXfNKhap+P0DoCZuSJVVxxUU9JqQTMZKZYe3G6CR8QmvgMWwgccM+OtXqDDiJkxIMge7Dfqbt40CyG5n5vamIbPhfCMjnmyVivzrFQRgIKYTuqztEY9c4ktVNo8E9YLiaWG4Rl+rL6Vn3emhmQsWFzWMns2l5B4zGlwWtOcdqIJuqM4K1x6HAQxOaML2euujYKYuTfEsI24yHB4SRTq/nlw9kUqAN0N2On3E0mdI+forSBs14aUGCNa0xx9GW6ASkLaP7YFECX1x4nNoXen6OVQJC0dugdKwAJtuBnUOo0BpXBhN655vE51CsjhpmK+1eRBu8VMCV4wMuH6IdT30MSna+d0Yoc41aJJxK94Rk9lBRn8/0YpJ2sp9/Vvl3IODw/wYBhzzP/yGzgL88F/DbEfTv7WB+job/2RHUdvrDYLV35K9G0Lcj6PzdCDpPB/kHAtrvWcAPBPwOhXhXAVs7mHcV8N0Iavf9sPkIhWirgG8EPMkewM/R8B8I+K4C2jcxcJVvBGztYL5DIVoE/A6F+NkRVHs3glZN7P4lGv4jFxAmdzXYNEbnRyjE9TxsEdA+xGHWNoImPCMEfVcB342g6TWzvhxBi1LtfTmCftvBfOQCtgjIP7XC1J4r4SMX0P62g3nPArahEG9H0HrsG18I+HMVsEXAVyOoERwD/rchIInVYe8PQcBfPbeE+5WE051GF0DFQkKG2ZW22ll2jtE92iJc9CltjdGQto7r8CiwucxPEfkDIcTQHTDmdjYxJhuZkOg59BkovSDCZTWYc/ioqxQqfaui23FFDps8cdl14XRxPuQZxHNtI9LfnIcL36dNXG5iZI/TqcKMzWlrcexjzpoRnHDd909xBM+gYbY0iDAaOUBIk4xMUKDe4+ySNFxoKXrCZrtxhetnTyzCp0BHbUapiCvvOIhRxnvCmtk4w0WYmHEsurNUmxXsiCFXHOIkdmYlcyNOwXlwVWGCCzNjQm/cxdkAKg73o3vNtg6UuK55BWJNpvWn2Jc9hpvFjoT4VENW7Tg6f44uxujtjIo162KBk25hEQKGkLHF2lvRks63XByKucvKywAxq12zmLqXLWOD/emGcT41YaJs1gz28kXH7LbbxLEfhXR+cpIC8+XpEE/G1VmA0aFKMcIrbdULWX39Tr1KMNsUeTEph3rKNlywxqBab+NkljkNyEvdRmUxiouYnxAy/741JfT+FEfQX920FmnPChUxkAts1rSGFre+hVLcIeSpjF0Ko5Dkjfwc3SC6yZcGmmA4RLgaiyKKslEN6bpnoeV7WRwWS5KDfGeooiSc+4V/dbqmur5wU5KrizUEt9syBeG005FtxkUc7PcFD7fbZIrmuib5eiqFHAalrBH0dydctK1JvumD+RjNoNxwkSENebgOLQd9S9vG4XGsEJJy8RLni53B4fO6qRjLtz6yu3XlIm67lOFWxoBJ72jGQT9wZLpGHz1k4fBSoGwHpbYN7ymGj+6AEIvLE6ZmioP2uKy5gLlSxY79nYnmKjWKqJuQXNaV8RMN4376f8g7uy5VlWVN/yAvTFRULkUzEUSUgEw+7viQDxMVFBX99Z1aa+zy1Fqnd/cYc+6zVvflHLNKS83IiMeIeF9ka3rR4rkyj2D28CbUNZZmi9vzyobNCiXI3ihbBYszXsGycUoOmp90eD2fGrBc9DsELBNInN3PS9ieslf5K60KPPH0Ebj188jd+MwkPDZUUX5XF4N6jhHX+I7TE6yHWxXRw9GxMNrvFDAuRYkdO4tSrCEs7qiTKcpzcyditJ45BRjmzOQeW3XiJlSxBsth3Uf2Gpu/zRpexNRk+E9RBP3VMaVHswN4E7LDjvZSwNRSpgskCkrsprEhEApfTVD1U4cBOiaQRgtc2KWDCXKuwd4iChdpa1uOT9wp/FWI++k+AbN32nD7oI4IvjYg8lyctcgd7ICR1jv2YJ5MJPF42xYwajIVttt9ze1HqrakXloepOFcnKnrgxUkBz6D1Ox52Fnmr7x5jz3A/urJnUFPV3FzXou/9/Q4vc5wCWQfBLp4PVic0RmvLdzvcwRJ3rsh5wIN4LubeaBXZEjdmBeFFneXDbhREnK2UhchicyjQKRZcuXOxK5qEaL5BqJJniNQhqaENxuRh9J4dEZuO37KWJvuK1ClzZZ6x1FpkOi1gGAZwZUCrVBBNpc4AgNrfQ6NmxfkPC5VsOrERcxZnTvMJ80FFkox5s52kYo7JktLSAMypU5wMS08LJ8LECGsI99wU3GHLWIDZsHSxb6lBxam/ZEPQTubYshnWYUvnbEGdsopYsNzUZD9Y7GD5dk2qO+dBKI3o1UOhlKsEcVsRn7kqb8HAv4rwP6zCDgZol+WWn/7IOjv6AL+tSnE9yDo2xQCfyPgxy7gvR8//psuoBuewj/JwXwogv7YBTTeXcCPXcDvLuC1T+TPLuAnAv6rC/i1CxhP9PBPu4Afg6DvLuBPa/iTlyz/2AV8y8G8u4BfCPg9CPqFgG85mHcX8EMOJnmQ6R8I+L0L+FMR9GsX8D0I+scuIJ/Kn76AbwT87gL+9SDoGwHfg6BfCDiRTpcvX0Ai7+fG1y5gGwcm/jkIajZtyz52AX8vAk6Gg39vDf83QcBfPbR2d0uBTMXqxm2SPFMym/da8I+7IYZhmRl4MMxkkRrq9+BhXJNd/DDB9c+M+yttXJHJoptDOEcC4ex+TshmLgmkPLYVhv7ibOByvNqCbjCCqIVGFVn2YQi2k2+5F/fdghgYDcDWap2zZfbqulF/BxHmUwRtNiEkuE5HsJPoAzvT2CXEb/EEQvOx5XRTbkJ8k7QthGp/yG2zb0iEPEZ9iK2XCcJEnSnkfLzuIWqnKvK27JGSLlEI+HrqYWZMZFWj2W4LaTlBAklhAqTZ4ggSY7ymtLanBTluSCnKZ3hSGO9clcyHig/O1DSpJyHx+i62FQLdnM/csyWZkFmP1sDimHBvUcYhMbftCmzl4mM/N3SDJMcGwaK/bLmf2YuKzOrTEOih9agnZ5VBcn9ygKj2KPfzZ9cR0j/dwCanmtPTkwCxn7MTZMrtxukdC+TGeakBuy99yta3QUuqZonF60Nn7D0XckeyuN5AgNCF+lfNNojDggUEjVaI1NqO1N+GgJPhaPirFhZ+NwL+6qG19HGPIFY2SwSWe2W4vrsSbA/nFXLiy6HD5qbpYLbcinJrdcpE+ZTETzDqWUVtNump2ITDCPCGHLlzPUc19ifRGbD0wNQlZ7vAO5X2AWdwos59Jz7Tbn9aALPwqwuVDBneHCcmrOtbj7sDt5axTK4E4NEruSPfUsD8ss3BepxaLsBzU4jb1xnCwp222FXiqsLKXJzxCAqBeJb8bInWbQDUEZ9RNmlyRo7j0RXobrlC9q4T5dl9+dIO3Q8nyM2WXaj5KwbgyasFZ9cprsmsjB6gLnMFuUdblK/LrD+BbXRxOPB1r8ZsdO+BqhxlBO6Ttlg5LUQ5P8kI9Zb6TZSP+8UM8DY5cDtbPwoiP84prMLxBdmTbpaSsr+2YDMsJ9Q53i8hdnMsyu32gqjLn1cRIzETMRb7T+zsSoELx51zAJxcA0p1Z1vj21CzwTSQgdhxKxFsnfY5aDw9I2fttBI+pvoU7Ni4UNh0pCWHos/ArGmM/c1hL3KzgVMwussKs/Os/9uMVkRMjf+/tYafDVoXQFzmCDaXbYGHqaGIM8oabC9xrOLxSAuB7MYjZA/nIs/Ahcuwa+4a9u+qlhJrzudgey8laDOJWtw1IwN2+4tPneoqsy8E3OiNRN1xsajJoqYJpIP0JYcS2CEh6vkEi8eg5S6S3ZpcBmMN3El7FnlTObVE3a9FDMLMo85zqUi4xXgO/mE9o35vbEh47yYhpNNDy22q8pQcShSBH7xEYBosnl+6QCryaihzp1HjDh/M5xjWN2+Omb9/WFp/edkB7a8r6s2LgUC4ZhvC3C0G2BafdUucxz2HeDs5YPFXth3ebO0rRLu1yFuD4MDwarDego/rkPtSQStS+gI+l5dgQGFo+gpRh8kSorupUyaPHjWRFMeBTcIKytzHzsKq4xNYbeaY0ux5F4iIHZF3jSFGVFEVBWeLl01TMbc506UZI7f57Qnr/imhXjiPVEzGowF4XNYwJRQ6MswdFcK1WmL6zEReTzxkQMSYg2lqihjGy2wFpj91BRIOQf5bIuD0fwYBpyPlH2MNL81/7TXwswv40xr+5yDodxfwaxfwpxzMexfwLwdB/9QFfCPg2xQieg2C/uwCflnD56Ze/DEI+r0L+LML+LaG/xMCjidbRf2Wg/kYBP1AwPcg6M8u4AcCvruA70FQElcFfCiCfvgC/mkQ9NsU4j0IGvN08qkI+nMQ9E8I+C0H8zEI+raG/zkI+o2AH6YQ7y7gT0XQD1OI9yDo70XAqSxN/ykI+KsVQZ+XWwhxDhPk1FPUkfkjSyFR9wtKb7oqEbq+MwgFFb0GGTMg+qq8iataL5G/WSgyYSPSgwBSg/qnalYT98EEorXBjTuSsVHx5GXqbq5Cm3vaeqKSZr9KINLwDnuqfTRI2MkN0NvAxewwCFMSL5EFBzciyNuMriLVTiQXvGwxxSCrHiPDSSEBuG7K2ThXgVzsaAipr8+Q720vCpEH9QE8abKm3iKct+ReZgHY/CaQbX4QhLh+bmaQESiRZxRhra37uyFk/U5FYaSLAo9rxRwCXgScHqa2oXUHUR5mQ22G2KY4ECKbhxXQRhFIdxtYCm6Ucg07O0GY6drEIP28FgjbeTaij+GWkHq9mYPXO+0pfV4iRpa9OAC1eU4QHd8rmUz65Ah0Je0puw6DlMiO7UCeKCX27AGvCB+z7IXEEqfp8lSJN1v1YaeGQ07Xmnj9wXh1hR1Z7bmvNnJKtA2awTXVR9Rj2jolTX4QiDjKRgKxZw+LyPxUQ6CvG+y1df37BkGn8nD0T0HAXy0H87yrK/CfCJCDLJWR2X4aAqWth5wyl2VcTPoVmF624qxaqSlhgkdgN1jfqLtP7xLZyc8nqDqSuHs3xO3qDv0CtlW7RbBdPCwc7XsqLCbuADuzwVycEa6fIAuqPnVWal3hsz5agv3AK+o1vXGNn3h+Bve8vFJQLJuQzLdtEUJjBdnjvtqRvTV8CoTrTbBz3Y/k10l2IFuHAlmPPV/E+CPyQKW9Naa+7zIyTuQzUPO65va8EEiWxvcKaFItqd/XSkO7Tr0tZIutxf3gIs50jy4uYJipjlilDglRIBBn0D8WAkGfnYhRubPAHCCN+tt9QHCzDAiIx7I424s8QVYLpIKg0yeHdO4RMocEIMTVGDt3x5FJZuhUIOoJI8/H25dv4P0BaXubc69QOlEuP64ZBNVTpf4hOyvYd4eBQGCror5xdSziFlcZyGnnvDaTAwvbF30DdNiOuPu0c4UMfGUMLiICseuLbBD6RGuA++XAmdQjCjZG8gyWyYAiP1a78DfGlPzvFxb+H+0CjppoAbG0PVN7xLbVS6l6B2whIeyy0CpwvdrUoNoHFdHtJFaJ81RK8FluU2+W1EDmEd5DHNYP5O5PL9OHEW3BaQ4FchszDvF20G1hAYsZ9Wpde+Uh3gf/mi4RYzunI87IXkO0lp7ItrYHhWzz8gDuuP9AsHfPKZmfEwO8heEJxLwIBHquxPNFPapjf7BZGzjX8QPEOZIQKPpSPD46jSFa4Jra+UUGbNTztTjWGuYeqZQO++gisupqtaLMPpWdFub2CLJUvyFPbk4yqRZuXyDXU/y9xX1CCL/aIg9biytylEVukbnS5pCeUoXDrh8UuNfaT4ikpOB+E/kqUR4iz9pQqZRO9cgSZcXsCIkTOthvNpJBgvXhCsZz1SDaP+WMbL3JEYxLYHGvnZYVQcvxHahz2GD/sLjXRJfXDGJnEmOvlh9AplXgAetQyVninWXsB8ari5tvKU0tbhBl4u0hHAgkp7YpWaQjqIFozlPMpuhGsKjde2AGQUyZx/bt3xIB/xUi/1kEVMbT0T8FAYe/eBD03QUsrFT+AwHfu4AfiqDr7NZ8dgFNegTb1Wd3pFkntf6whte+B0Hf1vBfCPhtDY/jq/aHHIy3IrM/5GBCwS6fg6DvLuCXNfwbAd9dwA9fwDcCfu0CfiuCfnQBfw6CfptCaH+JgN+mEKtRXagfcjDmX+4CvgdB7VcX8AMBP3wBySR2P00h3l3ANwJ++AJ+IOC7C/jhC/hlCvETAV+DoF+KoHZ8sz8R8Kcv4HsQ9K0Iao7QPfzaBfwwhfhCwFcXcPU7reFHygRN/+23q/+HqfW3K4L+4pjaPBMMp0lKMJ01IjXIhGpwHOcmonrJQ7Jw7y0Ikqgoa7Wu1pbHoQMs6M7UR/a90670UUCKllQgHgdCDsUqBzs5TTgcj6CSCRznsETHHfIGtzQlfNpMwa9mR0qJJFdkOR5sICRNhnwmC2SB7ayBJrRs5F87NdSm+2YG6aG/EOXgPlAI2l8TCGfqQSBk7qZkWh4PkBbc4D5sbNCYW7oiFR0YZVjjHRmQ+xqum1NA6WU5lEnc3+1hp5wa5E8PK0Nb7o8NOMlxRWNNUUGrJGkIbmwJRBzoc9DW7WAKDNMV9y9eIBNl2YhUJa32mD0meUhOo+YmEHA5Qf7xepHIxozW4N3aTKSuJ1Sac9cKCI/bM6b2c1oQUbMsgY0XBAUaDgjBWPx8uInOyKODJiVjl97gJl0bTtFjmJKlWWoCSfcqD4cQ1eR5iAzIxnaPsnkz78jZunEIuSF+f7uMK2JOkwKayXHBg00hkH23EamWyuM5D6CHVeLqhiDoQd4hb6nF7LeVq8pkIP9TTCF+tS+gGoIMbr+XcZsekUSSbDoBJvdKbpN8LeHgORKIOG897Pd6rkTSK+9B4loiZkz3aRCjmKYQNTLG/nB2UfDiGQgki04ptouSCcQpyweog2SB/P2EAGlSS5SPpq1zHzsJwYEzbSAbKB6nB1+UX2Gz2IIzUnrU6S9LgWAi7ER5PNGxxzEqyDUSz7dbW+IOsOEMOKIPRfz9mzWyl2zFSKF4CWzJJaQ0Px9qstoMIvDLbvva/RMx1mvTAEJ/aXM/VkS5ilk5hbj1QsTM0bgj4lnE45ueS9nIDSsSZkYlYuh4oXZW8Yo8J2360kwD6pFEIPL8fD9CeH4ySuE1xKclwQHYuj/H1BRESrz5XQLXHmHKWC0JxCbTHSxnzUb8/y7viD0pYnArLO4wp9szMqxiFXZbssJ+LF0V3IxfAvzB4iYQLsESmfTOd1h4TojpVKlbnJFgDPZ6skDM8feE3JpDBl6TP6l9fp4LUheXK8TR7EY9z9VTrK6NK+gW2SF6JPufQ2u/MqZG8q+q/f5pphBp4ySQ+oMnd8/atsaJWiqQ5VEPuXabG2QV90ageXMds0md1sQKBhjCxTPiPt/EBbksmQH2bDRBzp2aFr5uaw/iND4hZ7DrERzu5C2ofrSk1DvrFanPVgE00W0kPmISEog5B2fZTCk8d6FEXlqgkA1HCgbpuUuJViYUvP3WQ7bWlirZeYYOUX60Mb0eewVuCuZC6koq92ZymJL+WW4hufHmtYsnM5z1d3eRB/mWsjjNVVJUUxkchTrIvwh40+5yGwMl+ZjSpj8WCFjRAHxy1CjtX9OCABORG+ynMrVjo5PJ8XYwBGIdiMiD50bF5VDcSskirhBT4VSQ2FifwRtWBvWtcVKRnqbo4FROjKhd+xUB2Y/APKkSZ6KSLQh65hpEy4GH2NJDHZk4yy2k2SXA3u42B5LV+AZJxvbcMzBNSSjpI4iH6QFTORGIPn1uRN1ASCDurKv26oJmukDm/kjUFbAsCB5XKwhki3M2jPKW2OwUAXNYQb2jSX7mqb8FAn4LXv9HEVBG08kvuwZ+OwL+4i7g2xTiYxD0WxH0r+Vgvn0Bl+xZtl9yMO9dQJN7IuB/ysG8B0GLVxdQfyPgzy7gGwGrlzU8+TEIqj83avcnBHwPgt6uzuwPU4jtbu1/KoJ+mEK8u4Bva/gPBPzeBfxCQFjNrp+mEF+DoBFVP00hPhRBrXwx+ULAP3YBX6YQX13Ar13Af/kCfsnB/BwEvWzK4ScCfphCTNYzdf7eBbzmivLnQdDvLuDHLuC3KcTXLuC7C1hOzqv/MgiaHLQ/BkH/Q11AGSnol6kX/m4ElH5xat1ORwHkpbPG9JTLKvE0FMH56lLMLupSpLIDzEUqwhfqD7eLVOPD4R3cO31i2qTzVJsN+nOABuXYKwevJb7pYgb+WpSnXnVfgCif+hVo8flAvXiS1WSeLyKAdnLDNL+ZFdlqZQWBoR847dw70XiSYthHcoq8jbpPNTn1cmDdwcD+Nh23RIT2BETuv3CPLVlKst5sBe0pFOW0zwtFW62cHtihvaMUNYeWpF5whfMl33N60WqL7K9PgVRa9OAeL1eVtuhNt3DDPUCBDk9DG6jjCOzdvMbeAXGiLa79DqA2KaW4FM8/IUsNGEMN9XtB1xLjvN+CP8lmKDDpjpFnvalFqnseObvyfaUpN0cgb715YLYwNgWh9WuQc4osHh2nJ4XMdK2EdEefnG1HU4sM3VaHVlUfiEln8XlorIwgOctLFFuKQGR6cPYgPq05jaWXp3AyGm1hf1iKn+/WArHXElFh711XPKw1W9Eew3EP4nNPp9FRZTUZQCtDMB6OuLeLpr9tF1DElDT+p3QBf3VnXQkiF4JcO2JoVyNZIIuyA5a/FDLPQSbjxWidQeQsc+oHA60Qh0XOgO01jD1PkWpyOqE+pEtRD/n9YSqKTBsjyJ5QYTt8nBi2b+4FsH20sLef6SpxtuQKdg8DZ+Zp0+LDtRblVYAL6kdSWmB6mNwF4jk6Z7uVQK7xaiXKQ+9hI1o9BgqhvWomnu+xpt6ua1N8cuIDBIliY+j8aUX0uDmCJg9f+65P8XqUwVAFCHoudzczrSObxiNA+/2Qe8n6mWrUONcQ9eI9pcPrVCEPS1lBuFwl4sxZk4qcoqsP7BoPEVwXRyB5J19hM2WxQNbdOcXHAxF/X3ZLMIXVC6FVwwRRGZqY4VlskdG+8yGWH+LffnKsSNtLjrA8XQPubS7QEd+CPoTjhFLW5MQiK9vMwe2tHO5FaS6TOBhF4IR0hPzJbGkQV55RSCueIS9YnC3c6+Qb7Ei+Quy2EGUrfXl/7qbxEDuHS1sTtVIsSHrKkFJ1ZMjiXekB4K0of+nhhKvfGFPDX7aw8E9DwMdy3IHXziYU7NOtxWzdZwD2ClNvPoCCbPu+Biq/bzC7JplCmpdgGCi8QNRZtSk5Km0L8EzmnO2vZ4ZDyqaQKNsbd71HXpD70wIQBdhG/HwRdmQ5LGeQSacQM5YvO8LcYAzUlhfYZ8dLTWbYFzGbJRixxXFWayM74ZCtPV+AoLFvSZMLJMtGus+9cGaLhJDUQ3CLV+Wpzk1xhtOByDNF1WKHVkaIe/LSA8d4xpzdrMIigVmF8BLARR4oz0rjNJpDsuqpPNZhKpHBQJfAjmORt81rvyXstLMhfcBcIKz6rIl3KHNIqbrmLDTMEEu6PIEg1GoRE9xgROWFiLHk6GDPrK8yiVo4gL09FYhZ05FE1gZdQhy1fczQ45GSJ7r74A5Zhn3rJZOG5f4JdqM0R4xu9x3xJFkgYv9Rc6bPBiGpBwKxd/qq5jRbZgQr490DsuiQU6aWAZDRSwbOVucqCvzsJBEHwiPYndRg/zSDmuhj/gR3vuKcGqPBz5j6eyDgv/7vP4uAAzQe/ypvmH+aNfy3L+CHKcRXF/C9C5gX/vOrC6j9QMCvQdD3LuAbAfUfu4BfcjB/2QUM/2oQ9EMR9KML+CEH894F/PAF/MtB0DcC/qUiqI4Wd/VPiqDvXcA3AhrFTiCkPGz1P/kCfiGgr83ZlyJo/SEH80LA9y7gpynEaxfwSw7mL63h/7oL+G0N/zaF+GtfwA9r+L/cBTxM19nXLuCXL+BPBMzvZ91Ohn38mxFwIOrVf4gczPBXe226Ia3hsuQiFXjQVKRh6Ayn0y3G/n3y2qnIDJF0dXhQqt24oqlkTeC8jGVKTwtXXPt8K1Jh/15R7/nsJBLJ8Q7gsjCwd9yQlDSjE4GQkwvyA2nWaX6xR+BgOsCsoBaQ+LwZASvggmjiFrLW38kRHLZhRek4qCxts8yWEB5SkdovSWIRuXE9gaCnB/XY3jdIu5jmcIrOJaWSKspPPOzfIW4ve8zuNLCIG4hyLVeXAtnqImIE++cDODWSBaKljaIdPL2GZnMKcGzbqNUuT28Eu93sSv30SFrteg4cuKR2Sv3+YQ3ksjYT8Fe3jvry4yGRhR2fIQ3NBY+l1VYh9qjXh6TvXLmXRYxp/bkpShWLDpF3bmyimXPVEOWjQXHYXmuJGCySgEa3MWbzXduR0dBK4epIMvKe0dgi0/vgDI4ofFG4TDaE7J/XHtBBD4tSIBYIPPBGNeRmK8rZnZwZJJiRBAovsGk0dEuiVXHfFalWEsjJ555M/NoR5eul7olyPVN+Dtj8wpiS0OSfIgeDf3G5GqwdgVD0dqUOTsyQNGNJfGZH6MT13wdG5GL6hNDpOPKMgV4Q3UkV2KHtivoaDwgxVMjEz3se9vFmJ+PElShE5WsIrjMbAytTXZS3bsMwS1FoET4ZaLBboJD686ldEXui7gFuiwP1JftW42Kua1D6IVBGw6NBqtsKQWBeQ0zX6qkgbhJm4AaWg5iq31I8PyQYSqN2kW1bvYKYi8FTlNezE/ee0wiIVx0ryK4LD7nryckgG3xNwNkqOfI2JVe1Kg8MOF6PNfV7IMpLN7YGEGSkxEy9KIyU49UY4n6iYt9V9JbUbTcRSFuWlM1HawmTshDlpZkJeDU3g5pccnaEqGlc7iNBlMSZWRKE4R0oPRxGHZGu+R1MbfPqGFiPjhRkvoXgdo4RXV4GEkHHyRjcxSLCvq/PLbLfnloIF/0ZDdbSqCABsR+wu0QlYif5UuDdYSPoYmQA9dLbQCC8fcvBSYMxBrzaFiLAlBOE17BH6c4wGd7p0QXMfXCklCdE+Y0xNZj+qq8qfzcC/uqd9fncn4PjqDPEFHcr4eI5qSE2xjr1k2TeESTfHMDziUtZLIodbbZpSnCVW8VZeumr5DxwNHCWPQ1RezRJRYG32YD90sK18bSTyTgW1/QWGYz6N9x0ZJpuLAikbY5ZeddlsmWSCUme65jOxreQJNJT3NvyxaQsNVRJuxSXV+d47yM755K4t/MVhngnnomuatUgHSvXQE+uT+kF1jUZZ8M5UJfcMKA2THFx8mUI1ts999aPB5A0MYYCYb0Ce4m5VzQ77nngBQWhoffYpaRyldc3oSlg2sOvaRx13kAwdZfi76klg5ibXQcxV11Kr9I0xQYW2cuVyQV7kiPySqNDDqGyFDGhWLNUU1eDGYR+XmGmyEZHJk+7BF9+TZO41jMkXn46CEq7lcijp5NFzs9jD4JjwJFIwhUh07kSvHbibyKPWSeV9D1ZIJ+7PyM2PN0N0ivNDXg22YvPTxd3llIEC2hmN40KLBXIzTJ1CvHDvSLauz0YOUD3ij//SD1vt/z5VeXfAwH/lZf+swg4HMj/3hr+76EISqTfgYA/fQHfCPjVBXwj4FsR9K93Ab9NIbSfu4C3WJc/fQG7vm99+gK+FUHfXcC3KcTSmT+quWuvd19dQOO0fap/2gXcPy6rP8nBvBHwqwv43gXMPQFMH7uAx1Wr/qEIOlxj1RY4KP9hDf+tCPqzC2g86seffQHfu4BvBPySg3kj4Ncg6LsLmKjb56c1/E9fwA9TiG9r+Lcv4NLA10qlgbhPP7qAi+3w9Mcg6M8u4Nsa/o2AP30Bfw6CvuVg9OtE+UMRlKa2+nsHQUVMTf+90trfBAGlX4yAvT4awME8+JSF81gh5XMqQ/6ockqRHIq7fatWInWth9TTbM3SuuCyhXa4EQiB3ErVBu1yCI56aLBHM8cg08VxAMnZsrhv+UsgfVdnEHpxh1gZqZVmnk4YLlk6oX5nbGpyXbgGRPeFQLq++ww11oMLXDXzTP2ldai1pjxeXlbvDqWN2xbk2ZhXiDR1QP0LGwFJQvqAi0iz3F/uea2ttOkGyrN+oF5xOMlEXohy7SQVN0SrmcnIc4RmsFf9viiXswlou/msDzxZpTRSuKdqZz1zIFbMB2KighX/ngQn2Ot2yf1x3UrkeHFbCFavDsBltOhIc89VOKsXgoJzdU+1avN0gU5rhDzLPkiaPvVrSIP7lLJ6knfaYVlxiBeHkAYiqKvXLDYGakKferr8mgmv2ivkwXmGQ71vEpJgZwTheujwYFDdKjKrtq4oZ7caCsA7iIogCXpwth89THfju6Xdq/ABeSyq43hAnuLzqeMDZPMCUHR0lwqpFtoObPeq8oANNr+vYzEcKP/ev/ZvYgrxq1V2O7M3hBQ7Era3uVUTdPC2QOeDEXUPl0dNHgLjwE1uJ3EmX5I9s6o0Ia2KLfLRQJRHU1WdQIy3KfJvVtZi7Hd3CFftHUHjTjocPUY3YPNnQtlqtGLk0Xdc8GM5xxRZ0BEqgQKO/GyQYJi7TJrZxYVT/Ag5FdQjkSbYC2TTFVHeklkdEjQgCtgbcSLZvJlVopxGLuSiIqW2Xs6I9uieM8AbrcXeipkp2a2DORzzWYiAGLpE+vf5HeIZ49wvDFRpIb5HUDTSDXv3gQ1aouy24HdhJWLo3FPIdJeJw9s/aNibVrJEbMcRcEVGB0oNvBGI+9p1DI/NHvmD81AhWAQmBMojxjQjPfF6ovkSIJ372B+odUu8mI5hG/QOlB2zfU3mvV4CtoBb6uU7nQjktg04ePdc3Ckrl5F+KGI+nZYYx/pSLshiL1lgZ3uBC/oplXDpRjXshp0o17emDuTJ4wns9nTKndidVVqjXUW5TMs5Dc1m2uJ9tl8B6VYNYqvH0vp9MTUc/PXZ+xsi4K/uAhbz5QZS0BaUQbWVsbzuDyE8NKb4TGW3JbF6S8FQFz56yYdUmlqOWwA1P1EqDe7iDKcPBxJYrBCVmnOFc6qJS3KwGFMBfguV5KbswlxfR9yPenFKanQNIEylElE5EmcM9SGACF3X3KfpXdL48bKAamwC9duobLU+68QZl3Y+d2ZzryATeWdD9ljm3H/uO4mML5sIoicvMGWSIpBHdY/gv1w5YZ4KBJxVyIRa4Sfsvdy/yEVplpDc1xz7+xs3tPXEOUHCFR2Lw77tSLmvawjDGaM0pEWqNavjDNIzFkh6iAc1WSwHfaBlGmLWv1sh1lQngF33uFJqHqKW1FMJgXsNcuyrY9XSatsxgW3XR84sKSoIr/XXjvxF4/HgjghRGt5BVEYiRja1yKvOYL2Eg8xO3OsdNZU80lrUCavLk/vpJegIT8YLyCaPK2ZH996SW3TcQ4iCV17eGjLRjMsGzvLB4MHYWRWkvpQipjP+QF6plTLx9SIRec4XeZ2Ywc+Y+nsg4L9i6D+LgKOX49I/BAF/9S7gTwR87wLeJLv/J2v41XbVSR++gF+KoN8IuHwPgr4R8Hz3n2h5ik7dH4qg24vKTW1wUD67gN8I+FYENd8I+O4CfphC+DGqvhBwuYAcvrqA5cMifyDgz0HQbzmYr13A9yAo3+7E6/vhC/ixC3h9DLXPLuAHAgZPwUvVKRfP/993Ad/W8F+7gF+KoN++gNPTVv4cBP2JgB9dwPcg6F8qgn4h4Lci6E9TiHcX8GsQ9K0I+h4ENZx7Lv8hB0Ol5X8ZBH3tApqLcUd+GwKORpPRrxLb/u27gL84tcKtU6EalfFLvsQySDtvMRz9uuR0XI1Dsj2nCFL6mHA/c31Lm97tEK5PTaVxGRBFezgJgXJhXrG3n5cpWa4E4hUL99VxWJxCchjP9rB7rAbUg0UJWjU5WXANihmOkdNvyXh99sAPkiFmQYAr7aRbU7iOlnfO7mTYaYq61uByGDHENo1Alt0ln0FZn8bYr21Rfu6KdA6Hit8ovZVSrTmzIIdrsq8pzXv1a0eD9SG/Y4T9rLgY5GCeTDiRbI5DLp0LLbgpADeW5zzaGUtDOxGBbPSRDjg98UDVthc6gepyr5C3tQWizfsLgWTkMeXsbNOa3DR7Jf5e+zWoub7L2mQQVxDeWxmxeXZStb3jTyE0mhmOyKgLNbNsp8AueYqCvXK2SJ0uHGDWXUWhQnNVg5ExhXPTznk8dmOZlOvtAnb2wkPBsJwxbTLu74GFVx3F/mAZEhaRrUDq3gyF9+us0/Z+NIdbSnwqytu9pIm7UQKnSBkP1ezEROp+NBAV/QWKWdT/bbuAIqYU9E/xBfzVcjB2ttXAG98n2M5X4oxfySODbDbscWdkLCSS1DJ9IcxFEJq4GMmwN/ch7jUUMXkVMeKXpQFea5aU7ea2RTxzjCF5mBJ3rdiy8HXdEUiOuKB0LpkhyQfzHLzU3lO/ujkd2dHVCliPX7nXjx4qafl0B3w6y7mn+41KJqNzH6JlX5S35+mYkE0uyj+XdClnJlIZyfA0hyafJNRZ2jNJW19dAxZK3WF6G6xDMrlMbdjDI8HObWIwog8yFZx5ceRUxYRoGR7VwKslor7+UFXtND2UELH8JBAwyC3tmO4RRItX19OtxjXRiqsOmy2ruTcNtgZmN2cNsNscuG+JhyKPwcYCz7jniLWZbWmPShTukbVIMJ0sRLkKY3EHbIgmEMxsaErum4Eol1vMKR0dxO9PKurCfnTfc6ojzshyam0h662WWET/yhLvpcHBh+2J+pT3FJxFZQ88s5dwL0MjmXT3YAV16vS4fYSOiTuvfA2mcozCpflSQ3z4R1hMly3yt72T8ftiSpbQv/UF/JvIwUx+cUxVDz+AIDoSTO84k3FWJirkaWtx7xDTggxQzGGx0WNOFWtuaH6wGoi8ojWcRVFeaeKzTGDnHi3E8su5xbf9oYKsKnrUiQpXIbyvuKAW1x1n4owLJAStAJg4HPlgNozgDdtDZnc29+dyUWthelnBufM9SjPmhtoa1XsIGPeRc5OPFel2Xgi70i2pp18ejIxHhyNEl7YSMT7a1UTJL3NoWvJAjiUJBJwEdx8KQz1z7x1E6u4A4B+WB+oPzpxpy0kzBHZ7GiiYP2ehll5EnkzII0CU14WibfuxAzQuNtxb3o6vQdC+Dm5/uMP+47AxsCwdCnHvt3dMe8sJIZfnYQFhPC653xqdrOXanEJcjV7IFZuiDjgUK3D52MCB46GWHPciD7p5fkQ0aEReDSYzCzg2z5xOIk8iIa06CK+rIWUGrhlJSs+EcG7cEL05hUH66PkEuzyeMDMfq5B40dSHmz41UaxfTZXg6W4DyXY7wAzvngbpPKuGDM3F46+6IP1bIuDofwYB5fHo31vD/00GQX/13tIwDs+fg6CVvG6+dgE/BkH/0hr+YxD0JwLW33Iw37uAXwj4YQrxjYDvXcCvLuC3HMyKb5w/uoDV1O8+fQG/5GCm4Vn6QsCPLuB7EPSjC/jTGv57F/CrCyidR41dbV3yBwL+7AK+B0H3Zxn9YQrxjYAETivrSw7mjYBYVzT2RxfwhYBfcjAfg6BvBPyQg/nRBfzfIKCzwss/IaAe+Y31tQt47U/79GMX8N0F/BgE/UDAr0HQ324KIWJqLP9DEHCAf/HXKvNVbQqEGmbYD9ZXRqoJsaCacM59w4stsr97MxBh1cc0wiP1ZWqeQx3ECxomu0OrzU/5Bspx3HHGknlNImqv4TQeUOpdPFklp+vlBp7fyYjiyJG0WLozuGlnFcWn9g4aW2YlBLIxwX5FqkJTdFHuHliOMJ1GI6atS5vCzXmEmDbZrSDlmOtwVrop8hivgfCNsoU6GT65H6paocnl7ArndnJGvjcT5W5i7XQoW2eIvRxPJbKc2eL57yrGsRzGnTZWSAG3m1fi6OmJ1xf4pgIp3grE5LWeahNI13ApHqI8rN2+Qk4hnsGBP2Y8HD0kRkLCHbhAa9C4LQtLq2/HAcRnV0EM80D8PeSiwSHkKo+NpUjVeRctYVdNcx6frpOO9DbHFJjZveRbrDzVZltnAcdwiFHUNZeCFPLWgh2BiIZOTyDe7jm8C1yIVzS6B6LcrA4khev+MqdBzy9A893HCi66H+I4v9FU25lcIPNsHaBwx08tMUpPglTkeB4eD3dV+30xNZVGvyhP/W4E/NVDa8eNzyDKjjPODie706pnc4Wsm84pyxuiEpFbSoiX4xul9XCikEp3ShEj65CzrJsw4gUNg8xnFfWn7T0leNSzwQlWY2wfjV6BrSFEsNsFnHqz4UWUU/bqDL46OmB/eF+05JQfGATOoEP+7SzKqWDMT8Dz8556aD0xSL4RMVtX2wr5m9W4I+dD44GdHgrx+9KckGM6O8N1dMqQs2BFobWDiQPLmYeQKHEtIJYUiDOXZDvqbg9hRzK0B1Ee3hrKIpDEmbdyCfbhQ6YeuRettl02T1F+52fK6nEuaTuFipioYUO9kT5JSY9HJmwP/Qv3V9vcIBIuRbk/PdfYv+zCl8zKPAJbWe0RO5t3RTs8Vjk43muX0uyZFtng0AALI/F++rlkkdx3EPhj54i92cEwiDm7p6Jcrw+UTQYMCAkhAz9eGCjU20gm+6kyhagxG+73pJlA5PvShcSpcuTzpq7IBBIGFdNn2Cv5XNXyqXiU3RItaTyV+gw7WJ+Ba4zu1L8tA+m3IaA8Qf8Ya/hfjYDa4JlDsj5qAjk2WwXvbjMMt8zYUn8yJRa528cG5spwRxniZaFJ1mMK3im5YLZ4zGTt7pQV7KTW5h7ZxRKe0OYCQdDOxGeMefvVBbQO8/wlQ7YuSC+/nsCviwP3l/eVuKfF2QN6rl1E++0ctNHMtqHs5yH3p+O9pJWr7vkaTg6ofbdPQKRjU0BM13vuHzSnI8+o6cAzyxrTR28bkp10t6BNK0TdOwsL3N15ASfFvgpEUqlEBhsthHQ2EHln3OFUu42zBeysyKRRV80kLdIGGngFjrnn0nmo3bWsAG8SA6bybQTEprctOCgsqFcuNhK2xcGC+AQdpzo9M7JcPUwAdSIQN9HLUOsbuwToKDtjf78xRR4HWUTJSF2hMJOZRSxWz8GXspoyqsoKwQw5sJ86LfLr8zIldFaNYbfqxpQNZFm8n+7Ahnhx6bAnj4uCjJZuD9IkrqmvmCuZwJjuoEaKRcPN9pwSa9NzweHaCHnFdZGSdWY8ISNhi5k9P/1Urv57IKD8P4OA4+lQ+qfIwfzqQdBqBTe7iq8zuvoeBD2GnvIHAuKGqgLR/oWA9ngf/vUg6BcC/lQEHcST5ssUwvjvB0G/FEG/B0EvzsP9b0whfg6CfncBSSCp3XwtC0B87wL+yRr+vQv4HgQtvruAb1OI9y7glynE1y7gtzX8exD0f6MI+raGv/z0BXx3AS1WWl9yMH85CPplDf/uAv5EwPcg6PLQXv4YBP2Qg3nvAn4MgqZtPrQb0xfv77cv4M8u4HsX8GsQ9I2A9EYWyBhYRfjbEHA8lcf/kEHQX24Ksec1hULVRfn38PsheelfwmmmHqi/Xk0kki9WBGBsqzhqXIFkm35yAF5JmMekGzKN+icGFztHiKLWkUgnTx04SK8hLds2CmJEfAwwNxXsTdIn0y7JKYb9XVrw+OHntfY0JxdR0Go95FWZZmkDtVnBOSFDznxXb7XY03M4e49ElKdgG1run7ZwnqE+96xrWBMUFDGIcz7gbDUcGpr0sEdwbXZX7CVNlJL0PLahjkMZe6SvhGR5myWw56r4xSAxFU1X6ivcpqM9jzE/hVqYcQ1uiiEQ0y9OktYu6gjOxrHhrI1moWbn+QJOz41ArnhDZPKgPIT9M13x6KqJcrmT9DkU53jGo3E6UjR3RdeifBzNUXgyRaoePJsNwOggkPN4TYBsT/ERQjInNCRYpPbEjHRofEvjcaS3hNR0zyButymNB8MONDJaTCBS2ZqG6XiUEl0KT3DY4QWKbFuttcV5LkIw9iIaSGdJ1bzupEErHoJG5lMg+b0Y98C1b0sapIoNvw0Bx9PJ4J+CgL96aC2ZPTnslMMC+btTV2v3Q6mAs1aIQCT1YJC5JN0gsOoH9TVVfMbOvGzBL9CO+jM7CUnt7nKwM1uUf6sub0nK5jFEtt4TsHHLKryKLBEz/dkR03iiMFLAQ4JdZ5yQjy1ckMmuzMCJOoFstoSBALMfUF16B8yUy9ogNLmLGCDzE/Y2qkDOpR0VkMwWolx92mVHtnM0gKO2LiiYm4chEHYYwmK7HSL/+NgIRFrhE5xWaobstFwZ5OZMMmD17oJoO5Bkzd9YqogxrUep0z6YtrpN5kClVJSLkyUU2gnNHDiWa0Be2V4McpadDRB/fxPlYz2ryJUOSgjn6lmU96XRkQ5WFcSCp7lX5VBpobtqIJtlJWf64CyTalZvYDXuPymTG0kmUbjpAeN1jTwjMiqyDmgFe5OL92c4GRDi60oL9nSy5nG5MVtiz68G7HpVSym/3wuyud+OAqGTPaUMVhbZolMGzWY5E4i4e9Sa5kcZ0GBooPha3BkJOnsDO7N7IF9Swt/XWR9PleH/r6YQknI7QDQ8LSnFXqZgeYOWUA4E0vkFZS3x+PYK20TPKTPmjqT5r93BwDVb7B2SwtCU3DlDyDuH0/R4lrHsRh1E8UFF3m7++lpgmjIw0qTE1IsSmdS1iMlU8Y/I753PBmnsogMWHTxEpf6j1UJMKRyjZcLZPOeWJmqwGYTyIODQX41qshb3O8DlwLlPd0+VzDJPBtexztzPX18l3vULg1tOJG6XVV3g2/trGny4Ie84llKytMQZS/WoRuxu0kqbhkMLkmSypgHh4vU45suM6FLtMCOm02qEnVsIEHMxFWVVTa7zmwv0ftxjf+n0ARtmc4VQGj44U/W4IIEIGUgNVcSUiIJO0wsRc+DOzsh70otK+ouWA50UJgpHN9IS1khL2KW7hlPSHwPJ2oBBRS83gaDdyzhGCvtA1yJvMm3YGOL/Ny6IEuGBqNoWkkB0vIB8uG+wP9HPFokvoz1cZX1DA90/t+Thlj54O3nM/Xnu1oQb7RRi73al/jM7/S19AUfj/xkEnKLBv/cF/JsMgg5+sSKoIxvPv94F/PIF/N4FNA+yqDvfXcC3NfwHAvpXffqnXcAPOZgvX8Clfez+ehD0jYB42iu7j0HQD1OI/4tdwJ+KoNHyVHwhoJEM+qn67gLS1y7glxzMexD0SxH0bQpxkAr7Uw7mpzX8uwv40xr+Yxfw2xr+axD07Qv4hYA/BkG/EPDDF/AtB/PeBfzrLuCPXcBVygWCvhHw3QX8koP58gX8loNJaYDt5hsB39bwdDrW8O8dBJ2i0T/FF/DXm0IoJIbb4FZyT4nvlrYRHxM0feXI/YokTHy4cwNScykO69QYifKHJBcow1YgVKYMJY0epgKRbqMhZdvVk5DHUw8g55NQpEZDVkiVEvxSsOwjNoJnp80eeQGNVGNxwqRc1sZkIkEwmb0GGYtDJwJjvIHLPBojfy8FimbP6RmO89mOenlhp9roNqJQLeczHiqrsUo2e7l6DYKOEDPTZaeNo2kfRGl4p+w+jSRCKpFabmdPpBZyaGWS1/kemoW5xAFRpkQbgzWG/FlxHtPHqNXojVtwAb9P2TqSDa29thU0lX+hNDjanVZ2FwLNaYZpyIceI762zoBvdBNF843aabaZLKHOK4GIY9dgGmkDgGMDCxTH3rzTqOU5EMfOHkfaJmlJ/7C9Q2xNBfJVp45oy/FgDUU+0Wl8C9qCnMBPwL6jDEVbXyDeKUjm0OaKxcNFFnTEdqwHHJwlwXGpl6qmtL1XadGPeTgOq0J7jEcrKA67lMfS0WAExQsCLn7oPJpWefHbEHCKxqN/CgL+alOIlGQd7GKiIT9xnELL1MkaEi/RRTl6HBIyG4QTcKS1hFmOroQc4+sAkvm1oN7VsUKyMHsniOvwTD05tBWyGjUVhA93hpjXyxlxW1EehSDVyF9bPSA13/XBu+cCmRQBg2SijGtg6WXIvUP9Kid9ewKXfX5CbF+lFuExruHULRvM2uLckWS3ayAdzSvuSeYiJckY96EItZLbwUWUl8HZTMEcibKebibXmswf9yecmm3OXaRFKTlu+g2Ei+0NM1F8gzYzQnGGJUvloezPFa2gQwCqw536m5tDtBlOUmgXJcP+PEkkcth6Iu3S/gPTraGq5FKsLhCXcks9pRcBOdx2Vwj6Ro39Y/2wtGISPcAlGufexLpURLdeHZxKGnJ2iryKMOOsi5+vL9jzH6FCmippgS+PZ8qQelCIZXdTcMdog+JDeQGyjkW5uruUN07De6cSU3LHAmknFaIea0SMbUV53piaSr3ZYG9pJB6cIOsrojw+AKhkPF1HEDz6EqYDRf59XcApmo7+KV3AX/21Sn+4ELeyo+vUv/a3Ci5ica8dvDVw764JrJ8enw/Qz+McMb5ZqNrM2hKgdnXFflaqTNMs5wpxnlHqm91FxfvnXBJntjdHXrMXiDO8Wwws51kidpmmBtlbhw7SaHNCHo3OIfF7liSQbhRSNtQWRGs124divRMPeHVQqjGkkZeRSUDtsCeQxdtqZxBBzAXCyQuL1JvnTCAkbcXP93JDAyuIoXAPA+rsrLrC3uJ+hSJ4dNjbYo+QerjjkG7zBtGwwLWGqUkhC5YWDlcphFrkrQDssZ8hT77PZS3v+QNIZUQp85e6QkbnPQMw+pzTxrjV2B6tnsC07Cn+P5vUJFgJ8I0v1yPyBvAk2igeH4Dt0wtn5/OaEfVCLhB0xhrFbqupxJ8Xa3FHXM+cbubjmgwDFMB+UN4RJceTQdYiGcPuOO9xushXKZkZGw+C0Hgilq1KQlCCCFzv+Iyp0U1SslnxI1yjfIuDYn9WyJGWEdhLc4r9nfeUiKsPVKCj0Y1SQ6/VvyUC/guu/rMIqAykf+8L+DdBQPQ7EPA9CLr0p3PyJwT83gXU376AbzmYNwJ+7QK+B0Hf1vDmj0HQj13Ao72YIz3Rl8UHAhr24KZ+IWAu7wZ/mEK8reF/dgFza/H89AVsx6c+x9+mEPvBYMDxCAP5UARdFYqdfvkCfnQB0xfCfvgC/lQE/fIFfHUBl7jp2v8zU4iPXcDvQdAPOZiPQdC3ImiQlDo1Rr01U3m1GHwqgg7JKPnsAna5333uAn51AU99gg2sjNsPU4ifcjBfphCU2zO7/OEL+JaD+b2DoMpg+O99Af8eCDhY/GIEXIfivT6nuz1is8hutV4j7+GM5jWm8+elJSF/zegn/oKHj9FI0kr9dIdWXS5puB6cDE3jSQbtMZCRd70+LRIZ0wRKs4sxa84rIMVQ3gLNNRVHQJGhLc64gvJUajh+XApDqyBWwJtocxzs+dHSRsfSgUadTTlz+rKlPY4zBKU6yymTVrNOI717CHU7VFHgXRogTQQtVON6LFK7F/yv6s6lSVFl2+MfyIGJiMpQNDMFFWVB8prxEgQERFDw09+sqo7bFfvsuPcMus/ZPawISyVhPX6ux1+j4lvmoSYaR+zO5aVOIs+JID2IS8Za0nOkjb0aHvdKZYGhR0CR6ihQiW1ZeCKVFBp3yILsJK6LQI4ln3aC/ILKCztkG1Wm0OU+pfB8cecWDCtnIHkX5VAwykPzSzUVWqL0CGV83hahj5uGSqnqwJUxjryNxUPt4ExccCeXAnu9KCvk2okimHW1Q+HazGzqn+5naAVfK7zTM5YIk6sMoiVNUTi7KRIdnkcKTf04FcFkJSlkvisXUL1Viv1KN4Eub30AVTCNmJdZgkzTrDhDEV8uzKODVBKxfx/A8h4aCojE7/fvsylJ+lMQUP7F6epW2E2AXbcaR8BDblPBeQZgz5f7jxVBc4X0Sb+BiCVi4b7ks078jbXmSGIWmDvXk0+u6+sI3jLoeHomKBrZF+MTLqXJA8RCXgskIeYOon76YI5XTQlR4aJC8p51H83Ygkz8th8h0S4L7I57pyNvr9xCMZ3ekcvmiUaej1SA6jq0yInqSCdzdkNg3ZsK2XcXKzy/JTtottwnGPuzBdTq3Svo1U1m7H6a2mRxP67gHskZs/LHvSG9bAngPY2BOclp1lCUZDakV2+Lgtd0G9NFvk3493+OzK17s6GiuqogkwSPORdRtsleu1uwv28QTy+HwSfLdcLfb1M/Cyf9mJUU/IkIxvXSFrbfXQfK7rePBf37W8GOdaeRC5JdWBfmEjnbYacRr9wBgL7oC7ceOELusYEgn7875KbTXUcmIsX8fAUD+bBaDfxibwkEEgyFo6RZTGxcU7gvzRq759WBI/UmHeEhCBvM7Ho70EQZRzB3REdhJEFJ9rVxgwt3IIVr9cHvqwLKs6X0pyDgr64C3nD+gsC4qYiVIkdAa1dzPzvxTOagJQVybcMZ4JmfFWxgOUesHbcJ/0qe2DWdIaY5Tkawdxeb2fH9QfADzUSO79a2cPSAI+Q+zRxYD2JeOOJct0nl3REE9rkp3PB9KMlMkSVg+xOPayGPkFQ/rHzIBDXFrLBRQ5/BSYXgIHkFHGxNJ3oy9mAfvRK5pN36JL23BOBw7plztlKbTsdHym3gNkPQyU2GX340wnMNA7fR/S0mWtbXYN7WLWJCVnQUS28fjGmhszCLspIj7sggybZp4U5ozuPKeSfDZVrb2Hl3PiHC/elBDGOJWJKcJSwE4wy8vkfYfojhQPZL0wPXuteFu065jc/H0x3cgiOqvTJX/Jk+SG+Ir0hnQRTc+Pk68Rku/uOBWXsLBA7NHo8zc53HWaFSgZgk2UKE0jUOlJL7BNG5e2C8ABXuYrIBckzmO7hXj5bZ7/uhIRtc36Ex32cU8v/jCEk2MRgZk5ldzHOJ9EO/hQtIL8xS7hL+kQi4+q8g4ALNkfTHzAL+jkbQryrgpy7g5yzgN1GIn9LwX6IQn9Lwn42g+LJUpH/RBfxWBfxEwK+NoJ/rYH5WAf/aCNoe33P010bQPT1vsm8I+CUK8TkL+FkFPNyFWP5RBfxAwG9VwE8E/DYL+KkLiD8R8GcVcHe9GPYXAtZOtPtRBfwpCvFtHUzXb/vvCOj/nSjE93Uwn7qAn42gf10H8zkLCCTV2LdG0G9VQCJ63t9vBNXoO/lRBfwShfi5EfSvVcBqSY8/GkE91ZobgbZVf8wCfm0E/WgE/a1VQG5TM/lPQcBfvcB+eipr6PNjie1xMmh0Qro7tKv6zhzy0YjoWg4Ac3zMQug1QutT+oYCSSrz+6j2aUFXOVREX2HmV7lPHAmn0Koo4unW8V4SKSM+QDTd4CChKKOaZzTwOF/5E1YZik2Ns7GBzHtsWTibuSWNIXAgM9QJT5cHLaaN9FjBVR0zxkxFUehjmsbQdocNCpvHPiPTj3U1vc2WhStLtU2rnOwhFzbvwnHCNiPtuMmgfecrZL/1viGPzaqDOm805ufLo02D6kagsKxb4a8kTaevPPKhalSl8Kee39BkLklQbOkTs0mrAF1H3g76xX2HvU3s6qRCUQ217evIPxUbnTbWyoCrRXHhHc6aREvzEUCebUnhrRdbm5YzJwRP6UvsO3ue/qr7agIRllQUDkjJ6OsZmJAX0z0KKykBMhOfFfBLyVCQzUyNUyo7QHU0zxzJef5JyvGkQC1vd9j3nE1GEZ4lkPUQs9C6ODZNndSEtFmlRVBbkkS8vctvxzbZF16wf8m/CwG5Tc0Xf4o0/K9GwBodCfT4qmNH0gtCsZdXEEp3vWCvXPXJ7rigcHksJeS2j5dGs8N2B8nreWOOXV18MnluFuAq7atwBW+wiR8s5mA/rx+rQSsFyMmYnCFgqOfpIrlIpFYOBk8PhSdiNnW4TSg3GcwArbCThDuJGLlygGyUO8xk8tSIn9hrqG/7jrlbLSpJUt9lSNLmjt1TxUrCXsMZ2lAssfna5gPdt1UFZ1ZOEfNvl4Gox47Aw2ozZEWTvUDWJ/4Mw2F48/R6vEm0k+IEiv5NcRBNc5mi7tKAXa8RY7Wb69QzVwPcWidkrL/pEgnCxAZlyGeItctsIP7WkXk6HQzMDeqlTTDO18ADN0e4MOA2NBjtBtzDUGNnjOWOnGU5gs3yyr/fvXM7ks5yH1xp+eLf11uUxBLVBbTs8sLO7uQBEfXZHiJjtLBfMm6Dq9is4NJ9aHM68SCReDM/w6M0uQ90xMNA8jtewGNEG+RcMAI6Rvz+GGV+Rn42mjrRIjQCU49SwcLN/rdVAblN/RuCYP+QRtBfPQuY1CICt0005obbVCGpF52gu20tzI4JjblfyyXQGumK7avJEe2WVnsIo+ZZuPflkNF6wpEuevoOY2sW6XjR9RIkU5fb1CF2bOKtOo6ATlJgG55yRrL5hiNTtrp/6O4dOmIWIEOs0IgxdZbH1AqLENozpAULqmKgt/fpAIG/8pBJosYnOHcGsKPzjdl19c5ItGg1cNf6k7HomPK4JuAC8u1NZMCEj0bQQhWglGBE9jinA3kpH2JA7fpROM0ZD/Q8XBIeBywdBUmUddSRHRcs9ZFhN8dbblOaocCDHB3smCtJJ2t8DgBWWYUdcngRItejBDBUHMlORSgR+RwEYMxIw2xlkfs0v046HhfSrnDAPQ7kHjT89f1bR+Fh4EiapIoJAbIfyFWMpUKWxTGCXo5H5DyN2icKj/AQqvG6CO7ZfSBz4RSAzfkQs+X7ys8jqDXop0WL7PubI6hUGw8ex5FRBOvDwyYymiRg4NmEuUREChnXG47M9PQqmBho/8yNoP9rIv9ZBBQk+Ze5gT+tCrj2FPFfNoL+LQLuPhtBf84CflUBRwErRvNTFOJTF/DbRtC/IuC3dTCfuoDqGa//XhTimy5gPyXSj0bQzyrgt3Uwn7qAvUnmP6qAnxtBq49N8N9mAT8RkHw2gv6tLuDnOpgvUYi/nQX8rALi+WSjfEPAr3UwN1bsvmYBv3QBfzaCfukChuJlMBy4TfG3WcAvBPxZBfw2C/jZCNqtEv7602vlf5sF/ELAy/HS8POkmx/rYFavI/pCwG9VwM9ZwC9RiP/SLOBCWMyEP6QRdLb5xVXA+XzooXG6G2Nik5U0C+Un1IHf8vQw7HxiG3cGsfEkzDcLzabKPBXhWb007OFOLelEmVdw15wJR6SplZGXFhXwmM8SZrvXYCBbXbiAX2y2OMSbQqAL89FBf4l2yBdvQ0zFdUqhfImYeS3ayfQ2uXpwVcw1Cu8zjmDlQdpCrTyumIk9R9Skwxlk/nxb+MTloeblZQsoDtqKsXiiZnRtwQnK5I0K1pFWINl0LCCLWrmwhRs3tZeSDvDMwz32N+0xpvB0VOj3pCoCYS/FHPm8GG422rDAHzSBniNzDY/l7oVt9cYR7eG9VKjmlcrCOHcz0vCoBv0QnApv9jGWrz4+FupjTJC3bANC40MUQxGeOQdUY17S6MBDnZ/PSh7KJ/JA3uprw3HB1FBYP7OG7m97Gzg8HJCfN0lJLsfnA7yteS38TTD69HHxTtCQpcGCzbvJiMivBGoy5+fZzseOjssgg27tJcyXLIenCog50M7FjIVrdaGRYCryGI8V/v7co5HfhoDCQlz+KaIQv3odjPpI95DOB4OnkybjCOU83zydawzMatkbiFAGezDr3RI5C3h1dJo/DbhckprZE2PN07nlcgMwrt7Y7eZZRuT5VoGI52XIUUulIXvq2ADiZsBsNFObZlbuwWVhjRzhThUhffvG4M+8CbaTti7JJJNNuAN/hpnsGArlWHeA0rv3yC7JUSJtHxIIQrNFLIhtjZhL3ebpKdyY9ToynfqP9wPoijNcoH8s2K+uygnq0rsWxurQEnK2XlvIrIeA3UwWNfoa/Bt0i6vK/NEqYkr3FQJnJc2wG0zyhi47jmTF0kgwmwonjrxl74F6LuaIgbvRiVi2BCxR59ffi8uBTMudyg+yeDFHI2+B6v5BhbC0G+TAItGJ3mUpqOi8waG4qHXyci4pMOfG02kf9gNxV94UyqgcsW2Kaknc+GqA3TQMhTOiC+QpzAaw4khgjthuOKKD6kLjWQ/mDsERCLnJG3g839vC2e2Kjp6m5w2wbQSMs/1GIAv3IQPbkCVPX/3DbxOF4DYlLf/fnyr/IQj4qxtBP0pO4A/FHjvF4aUQ/OSYnh0TC7E0dUoyDdsVqJfZldm2YNl0MskP4L8ijv2nEBrqnSYziDvDZSwoH4D1+2YJ1vWAC/dYORm5MsEF2igFR6Ay7khQmnOIHsd74WjTg0BkCNZg206MnHj6LuniPY953GIZcnctlmik3HQI2qmHLLzifnmcLka4TINb4Vjrd0MuL1EHdhifiO1fBo9T+1UFeXcTkdWUTYmf3kuE9qS/edy1djopy1kHMUMddvAbDXQmvzNw2XhinmtlAiW3hQ9ujbPCiWcceamvchs83zjivluOoPbcDcFHfYXs+dLQiHpIlpDs+Enbq+ogkwHRGMK5eMf2S+Nxyc6TJ1zezw65dRdJxGPaBKJVyT9vLG8CGecZg8i3OubMhlAjlb+KoZ9H74INMzUmmrGg4F2iNfLwbiGTXZ+E/PNqblOjf21IWqkHSLeTB4+jYSgT00I91C6/E+FqfYwJeLcUbA9PMZvdC42sNhMK7t7gPu7tNvB/IeD3P/4HjGgNkA==</prop>
			<obj name="TemperatureLog" class="TemperatureLog" version="2">
				<prop name="Times">TEFSWgAA6Z0AAIDpmFoAAAD0AQAAjgMAADIFAADMBgAAZggAAAAKAACkCwAAPg0AANgOAAByEAAADBIAALATAABKFQAA5BYAAIgYAAAiGgAAvBsAAFYdAAD6HgAAlCAAAC4iAADIIwAAYiUAAAYnAACgKAAAOioAAN4rAAB4LQAAEi8AAKwwAABQMgAA6jMAAIQ1AAAeNwAAuDgAAFw6AAD2OwAAkD0AADQ/AADOQAAAaEIAAAJEAACmRQAAQEcAANpIAAB0SgAADkwAALJNAABMTwAA5lAAAIBSAAAkVAAAvlUAAFhXAAD8WAAAlloAADBcAADKXQAAbl8AAAhhAACiYgAAPGQAANZlAAB6ZwAAFGkAAK5qAABSbAAA7G0AAIZvAAAgcQAAxHIAAF50AAD4dQAAkncAACx5AADQegAAanwAAAR+AACefwAAQoEAANyCAAB2hAAAGoYAALSHAABOiQAA6IoAAIyMAAAmjgAAwI8AAFqRAAD0kgAAmJQAADKWAADMlwAAcJkAAAqbAACknAAAPp4AANifAAB8oQAAFqMAALCkAABKpgAA7qcAAIipAAAiqwAAxqwAAGCuAAD6rwAAlLEAADizAADStAAAbLYAAAa4AACguQAARLsAAN68AAB4vgAAHMAAALbBAABQwwAA6sQAAI7GAAAoyAAAwskAAFzLAAD2zAAAms4AADTQAADO0QAAaNMAAAzVAACm1gAAQNgAAOTZAAB+2wAAGN0AALLeAABM4AAA8OEAAIrjAAAk5QAAvuYAAGLoAAD86QAAlusAADrtAADU7gAAbvAAAAjyAACs8wAARvUAAOD2AAB6+AAAFPoAALj7AABS/QAA7P4AAJAAAQAqAgEAxAMBAF4FAQACBwEAnAgBADYKAQDQCwEAag0BAA4PAQCoEAEAQhIBANwTAQCAFQEAGhcBALQYAQBYGgEA8hsBAIwdAQAmHwEAyiABAGQiAQD+IwEAmCUBADInAQDWKAEAcCoBAAosAQCuLQEASC8BAOIwAQB8MgEAIDQBALo1AQBUNwEA7jgBAIg6AQAsPAEAxj0BAGA/AQD6QAEAnkIBADhEAQDSRQEAdkcBABBJAQCqSgEAREwBAOhNAQCCTwEAHFEBALZSAQBQVAEA9FUBAI5XAQAyWQEAwloBAGZcAQAAXgEAml8BADRhAQDYYgEAcmQBAAxmAQCwZwEASmkBAORqAQB+bAEAIm4BALxvAQBWcQEA8HIBAJR0AQAudgEAyHcBAGJ5AQAGewEAoHwBADp+AQDUfwEAboEBABKDAQCshAEARoYBAOqHAQCEiQEAHosBALiMAQBcjgEA9o8BAJCRAQAqkwEAxJQBAGiWAQACmAEAnJkBAECbAQDanAEAdJ4BAA6gAQCyoQEATKMBAOakAQCApgEAGqgBAL6pAQBYqwEA8qwBAIyuAQAwsAEAyrEBAGSzAQAItQEAorYBADy4AQDWuQEAcLsBABS9AQCuvgEASMABAOLBAQCGwwEAIMUBALrGAQBeyAEA+MkBAJLLAQAszQEA0M4BAGrQAQAE0gEAntMBADjVAQDc1gEAdtgBABDaAQC02wEATt0BAOjeAQCC4AEAJuIBAMDjAQBa5QEA9OYBAI7oAQAy6gEAzOsBAGbtAQAA7wEApPABAD7yAQDY8wEAfPUBABb3AQCw+AEASvoBAOT7AQCI/QEAIv8BALwAAgBgAgIA+gMCAJQFAgAuBwIA0ggCAGwKAgAGDAIAoA0CADoPAgDeEAIAeBICABIUAgCsFQIAUBcCAOoYAgCEGgIAKBwCAMIdAgBcHwIA9iACAJoiAgA0JAIAziUCAGgnAgACKQIApioCAEAsAgDaLQIAfi8CABgxAgCyMgIATDQCAPA1AgCKNwIAJDkCAL46AgBYPAIA/D0CAJY/AgAwQQIAykICAG5EAgAIRgIAokcCAEZJAgDgSgIAekwCABROAgC4TwIAUlECAOxSAgCGVAIAIFYCAMRXAgBeWQIA+FoCAJxcAgA2XgIA0F8CAGphAgAOYwIAqGQCAEJmAgDcZwIAdmkCABprAgC0bAIATm4CAPJvAgCMcQIAJnMCAMB0AgBkdgIA/ncCAJh5AgAyewIAzHwCAHB+AgAKgAIApIECAD6DAgDihAIAfIYCABaIAgC6iQIAVIsCAO6MAgCIjgIALJACAMaRAgBgkwIA+pQCAJSWAgA4mAIA0pkCAGybAgAQnQIAqp4CAESgAgDeoQIAgqMCABylAgC2pgIAUKgCAOqpAgCOqwIAKK0CAMKuAgBcsAIAALICAJqzAgA0tQIA2LYCAHK4AgAMugIAprsCAEq9AgDkvgIAfsACABjCAgCywwIAVsUCAPDGAgCKyAIALsoCAMjLAgBizQIA/M4CAKDQAgA60gIA1NMCAG7VAgAI1wIArNgCAEbaAgDg2wIAhN0CAB7fAgC44AIAUuICAPbjAgCQ5QIAKucCAMToAgBe6gIAAuwCAJztAgA27wIA0PACAHTyAgAO9AIAqPUCAEz3AgDm+AIAgPoCABr8AgC0/QIAWP8CAPIAAwCMAgMAJgQDAMoFAwBkBwMA/ggDAJgKAwA8DAMA1g0DAHAPAwAUEQMArhIDAEgUAwDiFQMAfBcDACAZAwC6GgMAVBwDAO4dAwCSHwMALCEDAMYiAwBqJAMABCYDAJ4nAwA4KQMA3CoDAHYsAwAQLgMAqi8DAEQxAwDoMgMAgjQDABw2AwDANwMAWjkDAPQ6AwCOPAMAMj4DAMw/AwBmQQMAAEMDAKREAwA+RgMA2EcDAHJJAwAWSwMAsEwDAEpOAwDkTwMAflEDACJTAwC8VAMAVlYDAPpXAwCUWQMALlsDAMhcAwBsXgMABmADAKBhAwA6YwMA1GQDAHhmAwASaAMArGkDAFBrAwDqbAMAhG4DAB5wAwDCcQMAXHMDAPZ0AwCQdgMAKngDAM55AwBoewMAAn0DAKZ+AwBAgAMA2oEDAHSDAwAYhQMAsoYDAEyIAwDmiQMAgIsDACSNAwC+jgMAWJADAPyRAwCWkwMAMJUDAMqWAwBkmAMACJoDAKKbAwA8nQMA1p4DAHqgAwAUogMArqMDAFKlAwDspgMAhqgDACCqAwDEqwMAXq0DAPiuAwCSsAMALLIDANCzAwBqtQMABLcDAKi4AwBCugMA3LsDAHa9AwAavwMAtMADAE7CAwDowwMAgsUDACbHAwDAyAMAWsoDAP7LAwCYzQMAMs8DAMzQAwBw0gMACtQDAKTVAwA+1wMA2NgDAHzaAwAW3AMAsN0DAFTfAwDu4AMAiOIDACLkAwDG5QMAYOcDAProAwCU6gMALuwDANLtAwBs7wMABvEDAKDyAwBE9AMA3vUDAHj3AwAc+QMAtvoDAFD8AwDq/QMAhP8DACgBBADCAgQAXAQEAPYFBACaBwQANAkEAM4KBAByDAQADA4EAKYPBABAEQQA5BIEAH4UBAAYFgQAshcEAFYZBADwGgQAihwEACQeBAC+HwQAYiEEAPwiBACWJAQAOiYEANQnBABuKQQACCsEAKwsBABGLgQA4C8EAHoxBAAUMwQAuDQEAFI2BADsNwQAkDkEACo7BADEPAQAXj4EAAJABACcQQQANkMEANBEBABqRgQADkgEAKhJBABCSwQA5kwEAIBOBAAaUAQAtFEEAFhTBADyVAQAjFYEACZYBADAWQQAZFsEAP5cBACYXgQAPGAEANZhBABwYwQACmUEAK5mBABIaAQA4mkEAHxrBAAWbQQAum4EAFRwBADucQQAknMEACx1BADGdgQAYHgEAAR6BACeewQAOH0EANJ+BABsgAQAEIIEAKqDBABEhQQA3oYEAIKIBAAmigQAwIsEAGSNBAD+jgQAopAEAEaSBADgkwQAepUEAB6XBAC4mAQAUpoEAOybBACGnQQAKp8EAMSgBABeogQAAqQEAJylBAA2pwQA0KgEAHSqBAAOrAQAqK0EAEKvBADmsAQAgLIEABq0BAC0tQQAWLcEAPy4BACWugQAMLwEANS9BABuvwQACMEEAKLCBABGxAQA4MUEAHrHBAAUyQQAuMoEAFLMBADszQQAms8EAD7RBADi0gQAfNQEABbWBACw1wQAStkEAO7aBACI3AQAIt4EALzfBABg4QQA+uIEAJTkBAAu5gQA0ucEAGzpBAAG6wQAoOwEAETuBADe7wQAePEEABzzBAC29AQAUPYEAOr3BACE+QQAKPsEAML8BABc/gQAAAAFAJoBBQA0AwUAzgQFAHIGBQAMCAUApgkFAEALBQDkDAUAfg4FABgQBQCyEQUAVhMFAPAUBQCKFgUAJBgFAMgZBQBiGwUA/BwFAJYeBQAwIAUA1CEFAG4jBQAIJQUArCYFAEYoBQDgKQUAeisFAB4tBQC4LgUAUjAFAOwxBQCGMwUAKjUFAMQ2BQBeOAUAAjoFAJw7BQA2PQUA0D4FAHRABQAOQgUAqEMFAEJFBQDcRgUAgEgFABpKBQC0SwUATk0FAPJOBQCMUAUAJlIFAMpTBQBkVQUA/lYFAJhYBQA8WgUA1lsFAHBdBQAKXwUApGAFAEhiBQDiYwUAfGUFACBnBQC6aAUAVGoFAO5rBQCSbQUALG8FAMZwBQBgcgUA+nMFAJ51BQA4dwUA0ngFAHZ6BQAQfAUAqn0FAER/BQDegAUAgoIFAByEBQC2hQUAWocFAPSIBQCOigUAKIwFAMyNBQBmjwUAAJEFAJqSBQA0lAUA2JUFAHKXBQAMmQUAsJoFAEqcBQDknQUAfp8FACKhBQC8ogUAVqQFAPClBQCKpwUALqkFAMiqBQBirAUA/K0FAKCvBQA6sQUA1LIFAHi0BQAStgUArLcFAEa5BQDgugUAhLwFAB6+BQC4vwUAUsEFAPbCBQCQxAUAKsYFAM7HBQBoyQUAAssFAJzMBQBAzgUA2s8FAHTRBQAO0wUAqNQFAEzWBQDm1wUAgNkFACTbBQC+3AUAWN4FAPLfBQCM4QUAMOMFAMrkBQBk5gUA/ucFAKLpBQA86wUA1uwFAHruBQAU8AUArvEFAEjzBQDs9AUAhvYFACD4BQC6+QUAVPsFAPj8BQCS/gUALAAGANABBgBqAwYABAUGAJ4GBgBCCAYA3AkGAHYLBgAQDQYAqg4GAE4QBgDoEQYAghMGACYVBgDAFgYAWhgGAPQZBgCYGwYAMh0GAMweBgBmIAYAACIGAKQjBgA+JQYA2CYGAHIoBgAWKgYAsCsGAEotBgDuLgYAiDAGACIyBgC8MwYAVjUGAPo2BgCUOAYALjoGAMg7BgBsPQYABj8GAKBABgBEQgYA3kMGAHhFBgASRwYArEgGAFBKBgDqSwYAhE0GAB5PBgDCUAYAXFIGAPZTBgCaVQYANFcGAM5YBgBoWgYADFwGAKZdBgBAXwYA2mAGAHRiBgAYZAYAsmUGAExnBgDwaAYAimoGACRsBgC+bQYAYm8GAPxwBgCWcgYAMHQGAMp1BgBudwYACHkGAKJ6BgA8fAYA4H0GAHp/BgAUgQYAuIIGAFKEBgDshQYAhocGACCJBgDEigYAXowGAPiNBgCSjwYANpEGANCSBgBqlAYADpYGAKiXBgBCmQYA3JoGAICcBgAangYAtJ8GAE6hBgDoogYAjKQGACamBgDApwYAZKkGAP6qBgCYrAYAMq4GAMyvBgBwsQYACrMGAKS0BgBItgYA4rcGAHy5BgAWuwYAurwGAFS+BgDuvwYAiMEGACLDBgDGxAYAYMYGAPrHBgCUyQYAOMsGANLMBgBszgYABtAGAKrRBgBE0wYA3tQGAHjWBgAc2AYAttkGAFDbBgDq3AYAjt4GACjgBgDC4QYAZuMGAADlBgCa5gYANOgGAM7pBgBy6wYADO0GAKbuBgBK8AYA5PEGAH7zBgAY9QYAvPYGAFb4BgDw+QYAivsGACT9BgDI/gYAYgAHAPwBBwCgAwcAOgUHANQGBwBuCAcAEgoHAKwLBwBGDQcA4A4HAHoQBwAeEgcAuBMHAFIVBwD2FgcAkBgHACoaBwDEGwcAXh0HAAIfBwCcIAcANiIHANAjBwB0JQcADicHAKgoBwBMKgcA5isHAIAtBwAaLwcAtDAHAFgyBwDyMwcAjDUHADA3BwDKOAcAZDoHAP47BwCYPQcAPD8HANZABwBwQgcACkQHAK5FBwBIRwcA4kgHAIZKBwAgTAcAuk0HAFRPBwDuUAcAklIHACxUBwDGVQcAalcHAARZBwCeWgcAOFwHANxdBwB2XwcAEGEHAKpiBwBEZAcA6GUHAIJnBwAcaQcAtmoHAFpsBwD0bQcAjm8HADJxBwDMcgcAZnQHAAB2BwCadwcAPnkHANh6BwByfAcADH4HALB/BwBKgQcA5IIHAH6EBwAihgcAvIcHAFaJBwD6igcAlIwHAC6OBwDIjwcAYpEHAAaTBwCglAcAOpYHANSXBwB4mQcAEpsHAKycBwBQngcA6p8HAIShBwAeowcAuKQHAFymBwD2pwcAkKkHACqrBwDOrAcAaK4HAAKwBwCcsQcAQLMHANq0BwB0tgcAGLgHALK5BwBMuwcA5rwHAIC+BwAkwAcAvsEHAFjDBwDyxAcAlsYHADDIBwDKyQcAbssHAAjNBwCizgcAPNAHANbRBwB60wcAFNUHAK7WBwBI2AcA7NkHAIbbBwAg3QcAxN4HAF7gBwD44QcAkuMHADblBwDQ5gcAaugHAATqBwCo6wcAQu0HANzuBwB28AcAEPIHALTzBwBO9QcA6PYHAIL4BwAm+gcAwPsHAFr9BwD0/gcAmAAIADICCADMAwgAZgUIAAoHCACkCAgAPgoIANgLCAB8DQgAFg8IALAQCABUEggA7hMIAIgVCAAiFwgAvBgIAGAaCAD6GwgAlB0IAC4fCADSIAgAbCIIAAYkCACqJQgARCcIAN4oCAB4KggAHCwIALYtCABQLwgA6jAIAIQyCAAoNAgAwjUIAFw3CAD2OAgAmjoIADQ8CADOPQgAcj8IAAxBCACmQggAQEQIANpFCAB+RwgAGEkIALJKCABMTAgA8E0IAIpPCAAkUQgAyFIIAGJUCAD8VQgAllcIADBZCADUWggAblwIAAheCACiXwgARmEIAOBiCAB6ZAgAHmYIALhnCABSaQgA7GoIAJBsCAAqbggAxG8IAF5xCAD4cggAnHQIADZ2CADQdwgAdHkIAA57CACofAgAQn4IANx/CACAgQgAGoMIALSECABOhggA8ocIAIyJCAAmiwgAyowIAGSOCAD+jwgAmJEIADyTCADWlAgAepYIABSYCAC4mQgAUpsIAOycCACGnggAKqAIAMShCABeowgAAqUIALCmCABUqAgA7qkIAIirCAAirQgAxq4IAGCwCAAEsggAnrMIAEK1CADctggAdrgIABC6CAC0uwgATr0IAOi+CACMwAgAJsIIAMDDCABaxQgA9MYIAJjICAAyyggAzMsIAGbNCAAKzwgApNAIAD7SCADi0wgAfNUIABbXCACw2AgAStoIAO7bCACI3QgAIt8IALzgCABg4ggA+uMIAJTlCAA45wgA0ugIAGzqCAAG7AgAqu0IAETvCADe8AgAePIIABL0CAC29QgAUPcIAOr4CACO+ggAKPwIAML9CABc/wgAAAEJAJoCCQA0BAkAzgUJAGgHCQAMCQkApgoJAEAMCQDaDQkAfg8JABgRCQCyEgkAVhQJAPAVCQCKFwkAJBkJAL4aCQBiHAkA/B0JAJYfCQA6IQkA1CIJAG4kCQAIJgkAoicJAEYpCQDgKgkAeiwJABQuCQC4LwkAUjEJAOwyCQCQNAkAKjYJAMQ3CQBeOQkA+DoJAJw8CQA2PgkA0D8JAGpBCQAOQwkAqEQJAEJGCQDmRwkAgEkJABpLCQC0TAkATk4JAPJPCQCMUQkAJlMJAMBUCQBkVgkA/lcJAJhZCQA8WwkA1lwJAHBeCQAKYAkArmEJAEhjCQDiZAkAfGYJABZoCQC6aQkAVGsJAO5sCQCIbgkALHAJAMZxCQBgcwkA+nQJAJ52CQA4eAkA0nkJAGx7CQAQfQkAqn4JAESACQDegQkAgoMJAByFCQC2hgkAWogJAPSJCQCOiwkAKI0JAMyOCQBmkAkAAJIJAJqTCQA+lQkA2JYJAHKYCQAMmgkAppsJAEqdCQDkngkAfqAJABiiCQC8owkAVqUJAPCmCQCUqAkALqoJAMirCQBirQkA/K4JAKCwCQA6sgkA1LMJAG61CQAStwkArLgJAEa6CQDquwkAhL0JAB6/CQC4wAkAUsIJAPbDCQCQxQkAKscJAMTICQBeygkAAswJAJzNCQBAzwkA2tAJAHTSCQAO1AkAqNUJAEzXCQDm2AkAgNoJABrcCQC+3QkAWN8JAPLgCQCM4gkAMOQJAMrlCQBk5wkACOkJAKLqCQA87AkA1u0JAHDvCQAU8QkArvIJAEj0CQDi9QkAhvcJACD5CQC6+gkAXvwJAPj9CQCS/wkALAEKANACCgBqBAoABAYKAJ4HCgA4CQoA3AoKAHYMCgAQDgoAqg8KAE4RCgDoEgoAghQKABwWCgDAFwoAWhkKAPQaCgCOHAoAMh4KAMwfCgBmIQoAACMKAKQkCgA+JgoA2CcKAHwpCgAWKwoAsCwKAEouCgDkLwoAiDEKACIzCgC8NAoAVjYKAPo3CgCUOQoALjsKANI8CgBsPgoABkAKAKBBCgA6QwoA3kQKAHhGCgASSAoArEkKAFBLCgDqTAoAhE4KAChQCgDCUQoAXFMKAPZUCgCQVgoANFgKAM5ZCgBoWwoAAl0KAKZeCgBAYAoA2mEKAHRjCgAYZQoAsmYKAExoCgDwaQoAimsKACRtCgC+bgoAYnAKAPxxCgCWcwoAMHUKANR2CgBueAoACHoKAKJ7CgBGfQoA4H4KAHqACgAUggoAroMKAFKFCgDshgoAhogKACqKCgDEiwoAXo0KAPiOCgCSkAoANpIKANCTCgBqlQoABJcKAKiYCgBCmgoA3JsKAICdCgAanwoAtKAKAE6iCgDyowoAjKUKACanCgDAqAoAWqoKAP6rCgCYrQoAMq8KAMywCgBwsgoACrQKAKS1CgBItwoA4rgKAHy6CgAWvAoAsL0KAFS/CgDuwAoAiMIKACLECgDGxQoAYMcKAPrICgCUygoAOMwKANLNCgBszwoABtEKAKrSCgBE1AoA3tUKAILXCgAc2QoAttoKAFDcCgDq3QoAjt8KACjhCgDC4goAXOQKAADmCgCa5woANOkKAM7qCgBy7AoADO4KAKbvCgBK8QoA5PIKAH70CgAY9goAsvcKAFb5CgDw+goAivwKACT+CgDI/woAYgELAPwCCwCWBAsAOgYLANQHCwBuCQsAEgsLAKwMCwBGDgsA4A8LAHoRCwAeEwsAuBQLAFIWCwDsFwsAhhkLACobCwDEHAsAaB4LAAIgCwCcIQsANiMLANAkCwB0JgsADigLAKgpCwBCKwsA5iwLAIAuCwAaMAsAtDELAFgzCwDyNAsAjDYLADA4CwDKOQsAZDsLAP48CwCYPgsAPEALANZBCwBwQwsACkULAKRGCwBISAsA4kkLAIZLCwAgTQsAuk4LAFRQCwDuUQsAklMLACxVCwDGVgsAYFgLAARaCwCeWwsAOF0LANJeCwB2YAsAEGILAKpjCwBOZQsA6GYLAIJoCwAcagsAtmsLAFptCwD0bgsAjnALAChyCwDMcwsAZnULAAB3CwCaeAsAPnoLANh7CwByfQsAFn8LALCACwBKggsA5IMLAH6FCwAihwsAvIgLAFaKCwDwiwsAlI0LAC6PCwDIkAsAbJILAAaUCwCglQsAOpcLANSYCwB4mgsAEpwLAKydCwBGnwsA6qALAISiCwAepAsAwqULAFynCwD2qAsAkKoLACqsCwDOrQsAaK8LAAKxCwCcsgsANrQLANq1CwB0twsAGLkLALK6CwBMvAsA5r0LAIq/CwAkwQsAvsILAFjECwDyxQsAlscLADDJCwDKygsAZMwLAAjOCwCizwsAPNELAODSCwB61AsAFNYLAK7XCwBI2QsA7NoLAIbcCwAg3gsAut8LAF7hCwD44gsAkuQLACzmCwDQ5wsAaukLAATrCwCo7AsAQu4LANzvCwB28QsAEPMLALT0CwBO9gsA6PcLAIL5CwAc+wsAwPwLAFr+CwD+/wsAmAEMADIDDADMBAwAcAYMAAoIDACkCQwAPgsMANgMDAB8DgwAFhAMALARDABKEwwA7hQMAIgWDAAiGAwAxhkMAGAbDAD6HAwAlB4MAC4gDADSIQwAbCMMAAYlDACgJgwARCgMAN4pDAB4KwwAEi0MALYuDABQMAwA6jEMAI4zDAAoNQwAwjYMAFw4DAD2OQwAmjsMADQ9DADOPgwAckAMAAxCDACmQwwAQEUMANpGDAB+SAwAGEoMALJLDABMTQwA8E4MAIpQDAAkUgwAvlMMAGJVDAD8VgwAllgMADpaDADUWwwAbl0MAAhfDACiYAwARmIMAOBjDAB6ZQwAFGcMALhoDABSagwA7GsMAJBtDAAqbwwAxHAMAF5yDAD4cwwAnHUMADZ3DADQeAwAanoMAA58DACofQwAQn8MANyADACAggwAGoQMALSFDABYhwwA8ogMAIyKDAAmjAwAwI0MAGSPDAD+kAwAmJIMADKUDADWlQwAcJcMAAqZDACkmgwASJwMAOKdDAB8nwwAIKEMALqiDABUpAwA7qUMAIinDAAsqQwAxqoMAGCsDAD6rQwAlK8MADixDADSsgwAdrQMABC2DACqtwwARLkMAN66DACCvAwAHL4MALa/DABawQwA9MIMAI7EDAAoxgwAzMcMAGbJDAAAywwAmswMADTODADYzwwActEMAAzTDACm1AwAStYMAOTXDAB+2QwAItsMALzcDABW3gwA8N8MAIrhDAAu4wwAyOQMAGLmDAD85wwAlukMADrrDADU7AwAeO4MABLwDACs8QwARvMMAOD0DACE9gwAHvgMALj5DABS+wwA9vwMAJD+DAAqAA0AxAENAGgDDQACBQ0AnAYNAEAIDQDaCQ0AdAsNAA4NDQCoDg0ATBANAOYRDQCAEw0AGhUNALQWDQBYGA0A8hkNAJYbDQAwHQ0Ayh4NAGQgDQD+IQ0AoiMNADwlDQDWJg0AcCgNABQqDQCuKw0ASC0NAOIuDQCGMA0AIDINALozDQBeNQ0A+DYNAJI4DQAsOg0AxjsNAGo9DQAEPw0AnkANADhCDQDSQw0AdkUNABBHDQC0SA0ATkoNAOhLDQCCTQ0AHE8NAMBQDQBaUg0A9FMNAI5VDQAyVw0AzFgNAGZaDQAAXA0ApF0NAD5fDQDYYA0AfGINABZkDQCwZQ0ASmcNAORoDQCIag0AImwNALxtDQBWbw0A+nANAJRyDQAudA0AyHUNAGx3DQAGeQ0AoHoNAER8DQDefQ0AeH8NABKBDQCsgg0AUIQNAOqFDQCEhw0AHokNAMKKDQBcjA0A9o0NAJCPDQA0kQ0AzpINAGiUDQAMlg0AppcNAECZDQDamg0AdJwNABieDQCynw0AVqENAPCiDQCKpA0AJKYNAL6nDQBYqQ0A/KoNAJasDQAwrg0Ayq8NAG6xDQAIsw0AorQNAEa2DQDgtw0AerkNABS7DQCuvA0AUr4NAOy/DQCGwQ0AKsMNAMTEDQBexg0A+McNAJLJDQA2yw0A0MwNAGrODQAE0A0AqNENAELTDQDc1A0AdtYNABrYDQC02Q0ATtsNAPLcDQCM3g0AJuANAMDhDQBa4w0A/uQNAJjmDQAy6A0AzOkNAGbrDQAK7Q0ApO4NAD7wDQDi8Q0AfPMNABb1DQCw9g0AVPgNAO75DQCI+w0AIv0NAMb+DQBgAA4A+gEOAJQDDgA4BQ4A0gYOAGwIDgAGCg4AtAsOAE4NDgDoDg4AjBAOACYSDgDAEw4AWhUOAPQWDgCYGA4AMhoOAMwbDgBwHQ4ACh8OAKQgDgA+Ig4A4iMOAHwlDgAWJw4AsCgOAFQqDgDuKw4AiC0OACIvDgDGMA4AYDIOAPozDgCeNQ4AODcOANI4DgBsOg4ABjwOAKo9DgBEPw4A3kAOAHhCDgASRA4AtkUOAFBHDgD0SA4AjkoOAChMDgDCTQ4AXE8OAABRDgCaUg4ANFQOAM5VDgByVw4ADFkOAKZaDgBAXA4A5F0OAH5fDgAYYQ4AvGIOAFZkDgDwZQ4AimcOACRpDgDIag4AYmwOAPxtDgCWbw4AMHEOANRyDgBudA4ACHYOAKx3DgBGeQ4A4HoOAIR8DgAefg4AuH8OAFKBDgDsgg4AkIQOACqGDgDEhw4AXokOAPiKDgCcjA4ANo4OANqPDgB0kQ4ADpMOAKiUDgBClg4A3JcOAICZDgAamw4AvpwOAFieDgDynw4AjKEOACajDgDKpA4AZKYOAP6nDgCYqQ4APKsOANasDgBwrg4ACrAOAK6xDgBIsw4A4rQOAHy2DgAguA4AurkOAFS7DgDuvA4Akr4OACzADgDGwQ4AasMOAATFDgCexg4AOMgOANLJDgB2yw4AEM0OAKrODgBO0A4A6NEOAILTDgAc1Q4AttYOAFrYDgD02Q4AjtsOACjdDgDM3g4AZuAOAADiDgCk4w4APuUOANjmDgBy6A4ADOoOALDrDgBK7Q4A5O4OAH7wDgAi8g4AvPMOAFb1DgDw9g4AlPgOAC76DgDI+w4AbP0OAAb/DgCgAA8AOgIPANQDDwB4BQ8AEgcPAKwIDwBGCg8A4AsPAIQNDwAeDw8AwhAPAFwSDwD2Ew8AkBUPACoXDwDOGA8AaBoPAAIcDwCcHQ8AQB8PANogDwB0Ig8ADiQPALIlDwBMJw8A5igPAIoqDwAkLA8Avi0PAFgvDwDyMA8AljIPADA0DwDKNQ8AZDcPAAg5DwCiOg8APDwPAOA9DwB6Pw8AFEEPAK5CDwBIRA8A7EUPAIZHDwAgSQ8AukoPAF5MDwD4TQ8Akk8PACxRDwDQUg8AalQPAARWDwCoVw8AQlkPANxaDwB2XA8AEF4PALRfDwBOYQ8A6GIPAIJkDwAcZg8AwGcPAFppDwD+ag8AmGwPADJuDwDMbw8AZnEPAApzDwCkdA8APnYPANh3DwB8eQ8AFnsPALB8DwBKfg8A7n8PAIiBDwAigw8AvIQPAGCGDwD6hw8AlIkPAC6LDwDSjA8AbI4PAAaQDwCgkQ8ARJMPAN6UDwB4lg8AHJgPALaZDwBQmw8A6pwPAISeDwAooA8AwqEPAFyjDwD2pA8AkKYPADSoDwDOqQ8AcqsPAAytDwCmrg8AQLAPANqxDwB+sw8AGLUPALK2DwBMuA8A8LkPAIq7DwAkvQ8Avr4PAGLADwD8wQ8AlsMPADrFDwDUxg8AbsgPAAjKDwCiyw8ARs0PAODODwB60A8AFNIPAK7TDwBS1Q8A7NYPAIbYDwAq2g8AxNsPAF7dDwAC3w8AnOAPADbiDwDQ4w8AauUPAA7nDwCo6A8AQuoPANzrDwCA7Q8AGu8PALTwDwBY8g8A8vMPAIz1DwAm9w8AwPgPAFr6DwD++w8AmP0PADz/DwDWABAAcAIQAAoEEACkBRAASAcQAOIIEAB8ChAAFgwQALoNEABUDxAA7hAQAIgSEAAsFBAAxhUQAGAXEAD6GBAAnhoQADgcEADSHRAAbB8QABAhEACqIhAARCQQAOglEACCJxAAHCkQALYqEABQLBAA9C0QAI4vEAAoMRAAwjIQAGY0EAAANhAAmjcQAD45EADYOhAAcjwQAAw+EACmPxAASkEQAORCEAB+RBAAGEYQALxHEABWSRAA8EoQAIpMEAAuThAAyE8QAGJREAD8UhAAoFQQADpWEADUVxAAblkQABJbEACsXBAARl4QAOBfEACEYRAAHmMQALhkEABcZhAA9mcQAJBpEAAqaxAAxGwQAGhuEAACcBAAnHEQADZzEADadBAAdHYQAA54EACyeRAATHsQAOZ8EACAfhAAGoAQAL6BEABYgxAA8oQQAIyGEAAwiBAAyokQAGSLEAAIjRAAoo4QADyQEADWkRAAcJMQAAqVEACulhAASJgQAOKZEACGmxAAIJ0QALqeEABUoBAA+KEQAJKjEAAspRAAxqYQAGqoEAAEqhAAnqsQADitEADcrhAAdrAQABCyEACqsxAATrUQAOi2EACCuBAAHLoQALa7EABavRAA9L4QAJjAEAAywhAAzMMQAGbFEAAAxxAApMgQAD7KEADYyxAAcs0QAAzPEACw0BAAStIQAO7TEACI1RAAItcQALzYEABW2hAA+tsQAJTdEAAu3xAAyOAQAGziEAAG5BAAoOUQAETnEADe6BAAeOoQABLsEACs7RAAUO8QAOrwEACE8hAAHvQQAML1EABc9xAA9vgQAJr6EAA0/BAAzv0QAGj/EAACAREApgIRAEAEEQDaBREAdAcRABgJEQCyChEATAwRAPANEQCKDxEAJBERAL4SEQBYFBEA/BURAJYXEQAwGREAyhoRAGQcEQAIHhEAoh8RAEYhEQDgIhEAeiQRABQmEQCuJxEAUikRAOwqEQCGLBEAIC4RAMQvEQBeMREA+DIRAJw0EQA2NhEA0DcRAGo5EQAEOxEAqDwRAEI+EQDcPxEAdkERABpDEQC0RBEATkYRAPJHEQCCSREAJksRAMBMEQBkThEA/k8RAJhREQAyUxEAzFQRAHBWEQAKWBEApFkRAD5bEQDYXBEAfF4RABZgEQC6YREAVGMRAO5kEQCIZhEAImgRAMZpEQBgaxEA+mwRAJRuEQA4cBEA0nERAGxzEQAGdREAqnYRAER4EQDeeREAeHsRABx9EQC2fhEAUIARAPSBEQCOgxEAKIURAMKGEQBciBEAAIoRAJqLEQA0jREAzo4RAHKQEQAMkhEAppMRAEqVEQDklhEAfpgRABiaEQCymxEAVp0RAPCeEQCKoBEAJKIRAMijEQBipREA/KYRAJaoEQA6qhEA1KsRAG6tEQAIrxEAorARAEayEQDgsxEAerURABS3EQC4uBEAUroRAOy7EQCGvREAKr8RAMTAEQBewhEAAsQRAJzFEQA2xxEA0MgRAHTKEQAOzBEAqM0RAELPEQDc0BEAgNIRABrUEQC+1REAWNcRAPLYEQCM2hEAJtwRAMrdEQBk3xEA/uARAJjiEQAy5BEA1uURAHDnEQAU6REAruoRAEjsEQDi7REAfO8RACDxEQC68hEAVPQRAO71EQCI9xEALPkRAMb6EQBg/BEABP4RAJ7/EQA4ARIA0gISAHYEEgAQBhIAqgcSAEQJEgDoChIAggwSABwOEgC2DxIAWhESAPQSEgCOFBIAMhYSAMwXEgBmGRIAABsSAJocEgA+HhIA2B8SAHIhEgAMIxIApiQSAEomEgDkJxIAfikSACIrEgC8LBIAVi4SAPAvEgCUMRIALjMSAMg0EgBiNhIABjgSAKA5EgA6OxIA1DwSAHg+EgASQBIArEESAEZDEgDqRBIAhEYSAB5IEgC4SRIAUksSAPZMEgCQThIAKlASAM5REgBoUxIAAlUSAJxWEgBAWBIA2lkSAHRbEgAOXRIAsl4SAExgEgDmYRIAgGMSABplEgC+ZhIAWGgSAPxpEgCWaxIAMG0SAMpuEgBkcBIACHISAKJzEgA8dRIA1nYSAHp4EgAUehIArnsSAEh9EgDifhIAhoASACCCEgDEgxIAXoUSAPiGEgCSiBIALIoSANCLEgBqjRIABI8SAJ6QEgBCkhIA3JMSAHaVEgAQlxIAtJgSAE6aEgDomxIAjJ0SACafEgDAoBIAWqISAPSjEgCYpRIAMqcSAMyoEgBmqhIACqwSAKStEgA+rxIA2LASAHyyEgAWtBIAsLUSAEq3EgDkuBIAiLoSACK8EgDGvRIAYL8SAPrAEgCUwhIALsQSANLFEgBsxxIABskSAKDKEgBEzBIA3s0SAHjPEgAS0RIArNISAFDUEgDq1RIAjtcSACjZEgDC2hIAXNwSAPbdEgCa3xIANOESAM7iEgBo5BIADOYSAKbnEgBA6RIA2uoSAH7sEgAY7hIAsu8SAFbxEgDw8hIAivQSACT2EgC+9xIAYvkSAPz6EgCW/BIAMP4SAMr/EgBuARMACAMTAKIEEwBGBhMA4AcTAHoJEwAeCxMAuAwTAFIOEwDsDxMAhhETACoTEwDEFBMAXhYTAPgXEwCSGRMANhsTANAcEwBqHhMADiATAKghEwBCIxMA3CQTAIAmEwAaKBMAtCkTAE4rEwDyLBMAjC4TACYwEwDAMRMAZDMTAP40EwCYNhMAPDgTANY5EwBwOxMACj0TAKQ+EwBIQBMA4kETAHxDEwAWRRMAsEYTAFRIEwDuSRMAiEsTACxNEwDGThMAYFATAARSEwCeUxMAOFUTANJWEwBsWBMAEFoTAKpbEwBEXRMA3l4TAHhgEwAcYhMAtmMTAFBlEwD0ZhMAjmgTAChqEwDCaxMAZm0TAABvEwCacBMANHITANhzEwBydRMADHcTAKZ4EwBKehMA5HsTAH59EwAYfxMAvIATAFaCEwDwgxMAioUTAC6HEwDIiBMAYooTAPyLEwCgjRMAOo8TANSQEwBukhMAEpQTAKyVEwBQlxMA9JgTAI6aEwAonBMAwp0TAGafEwAAoRMAmqITADSkEwDOpRMAcqcTAAypEwCmqhMASqwTAOStEwB+rxMAGLETALyyEwBWtBMA8LUTAIq3EwAkuRMAyLoTAGK8EwD8vRMAoL8TADrBEwDUwhMAeMQTABLGEwCsxxMARskTAODKEwCEzBMAHs4TALjPEwBS0RMA9tITAJDUEwAq1hMAztcTAGjZEwAC2xMAnNwTADbeEwDa3xMAdOETAA7jEwCo5BMAQuYTAObnEwCA6RMAJOsTAL7sEwBY7hMA8u8TAIzxEwAw8xMAyvQTAGT2EwD+9xMAmPkTADz7EwDW/BMAcP4TABQAFACuARQASAMUAOIEFAB8BhQAIAgUALoJFABeCxQA+AwUAJIOFAAsEBQAxhEUAGoTFAAEFRQAnhYUADgYFADSGRQAdhsUABAdFAC0HhQATiAUAOghFACCIxQAHCUUAMAmFABaKBQA9CkUAI4rFAAoLRQAzC4UAGYwFAAAMhQApDMUAD41FADYNhQAcjgUABY6FACwOxQASj0UAOQ+FACIQBQAIkIUALxDFABWRRQA8EYUAJRIFAAuShQA0ksUAGxNFAAGTxQAoFAUADpSFADeUxQAeFUUABJXFACsWBQARloUAOpbFACEXRQAHl8UAMJgFABcYhQA9mMUAJBlFAA0ZxQAzmgUAGhqFAACbBQApm0UAEBvFADacBQAdHIUAA50FACydRQATHcUAPB4FACKehQAJHwUAL59FABYfxQA/IAUAJaCFAAwhBQAyoUUAGSHFAAIiRQAoooUADyMFADgjRQAeo8UABSRFACukhQAUpQUAOyVFACGlxQAIJkUAMSaFABenBQA+J0UAJKfFAAsoRQA0KIUAGqkFAAEphQAqKcUAEKpFADcqhQAdqwUABquFAC0rxQATrEUAOiyFACMtBQAJrYUAMC3FABauRQA9LoUAJi8FAAyvhQAzL8UAHDBFAAKwxQApMQUAD7GFADixxQAfMkUABbLFACwzBQAVM4UAO7PFACI0RQAItMUALzUFABg1hQA+tcUAJTZFAA42xQA0twUAGzeFAAG4BQAquEUAETjFADe5BQAeOYUABLoFAC26RQAUOsUAOrsFACO7hQAKPAUAMLxFABc8xQA9vQUAJr2FAA0+BQA2PkUAHL7FAAM/RQApv4UAEAAFQDkARUAfgMVABgFFQCyBhUATAgVAPAJFQCKCxUALg0VAMgOFQBiEBUA/BEVAJYTFQA6FRUA1BYVAG4YFQAIGhUAohsVAEYdFQDgHhUAeiAVAB4iFQC4IxUAUiUVAOwmFQCQKBUAKioVAMQrFQBeLRUAAi8VAJwwFQA2MhUA0DMVAGo1FQAONxUAqDgVAEI6FQDmOxUAgD0VABo/FQC0QBUAWEIVAPJDFQCMRRUAJkcVAMpIFQBkShUA/ksVAJhNFQA8TxUA1lAVAHBSFQAKVBUArlUVAFJXFQDsWBUAkFoVACpcFQDEXRUAXl8VAAJhFQCcYhUANmQVANplFQB0ZxUADmkVAKhqFQBCbBUA5m0VAIBvFQAacRUAtHIVAFh0FQDydRUAjHcVACZ5FQDAehUAZHwVAP59FQCYfxUAPIEVANaCFQBwhBUACoYVAK6HFQBIiRUA4ooVAHyMFQAWjhUAuo8VAFSRFQDukhUAkpQVACyWFQDGlxUAYJkVAASbFQCenBUAOJ4VANKfFQB2oRUAEKMVAKqkFQBEphUA3qcVAIKpFQAcqxUAtqwVAFquFQD0rxUAjrEVACizFQDMtBUAZrYVAAC4FQCauRUANLsVANi8FQByvhUADMAVALDBFQBKwxUA5MQVAH7GFQAiyBUAvMkVAFbLFQDwzBUAlM4VAC7QFQDI0RUAYtMVAPzUFQCg1hUAOtgVANTZFQB42xUAEt0VAKzeFQBG4BUA4OEVAITjFQAe5RUAuOYVAFzoFQD26RUAkOsVACrtFQDO7hUAaPAVAALyFQCc8xUANvUVANr2FQB0+BUADvoVALL7FQBM/RUA5v4VAIAAFgAaAhYAvgMWAFgFFgD8BhYAlggWADAKFgDKCxYAZA0WAAgPFgCiEBYAPBIWANYTFgBwFRYAFBcWAK4YFgBSGhYA7BsWAIYdFgAgHxYAuiAWAF4iFgD4IxYAkiUWACwnFgDQKBYAaioWAAQsFgCoLRYAQi8WANwwFgB2MhYAEDQWALQ1FgBONxYA6DgWAII6FgAcPBYAwD0WAFo/FgD0QBYAmEIWADJEFgDMRRYAZkcWAApJFgCkShYAPkwWANhNFgByTxYAFlEWALBSFgBKVBYA7lUWAIhXFgAiWRYAvFoWAGBcFgD6XRYAlF8WAC5hFgDSYhYAbGQWAAZmFgCgZxYAOmkWAN5qFgB4bBYAEm4WALZvFgBQcRYA6nIWAIR0FgAodhYAwncWAFx5FgD2ehYAkHwWADR+FgDOfxYAaIEWAAyDFgCmhBYAQIYWANqHFgB+iRYAGIsWALKMFgBMjhYA8I8WAIqRFgAkkxYAvpQWAFiWFgD8lxYAlpkWADCbFgDUnBYAbp4WAAigFgCioRYARqMWAOCkFgB6phYAFKgWAK6pFgBSqxYA7KwWAJCuFgAqsBYAxLEWAF6zFgD4tBYAnLYWADa4FgDQuRYAarsWAAS9FgCovhYAQsAWANzBFgCAwxYAGsUWALTGFgBOyBYA8skWAIzLFgAmzRYAwM4WAGTQFgD+0RYAmNMWADLVFgDM1hYAcNgWAAraFgCk2xYASN0WAOLeFgB84BYAFuIWALrjFgBU5RYA7uYWAIjoFgAs6hYAxusWAGDtFgD67hYAlPAWADjyFgDS8xYAdvUWABD3FgCq+BYARPoWAN77FgCC/RYAHP8WALYAFwBQAhcA6gMXAI4FFwAoBxcAwggXAGYKFwAADBcAmg0XADQPFwDYEBcAchIXAAwUFwCmFRcAQBcXAOQYFwB+GhcAGBwXALwdFwBWHxcADiEXAKgiFwBCJBcA5iUXAIAnFwAaKRcAtCoXAE4sFwDyLRcAjC8XACYxFwDAMhcAZDQXAP41FwCYNxcAMjkXANY6FwBwPBcACj4XAKQ/FwA+QRcA4kIXAHxEFwAWRhcAukcXAFRJFwDuShcAiEwXACxOFwDGTxcAYFEXAPpSFwCUVBcAOFYXANJXFwBsWRcAEFsXAKpcFwBEXhcA3l8XAIJhFwAcYxcAtmQXAFBmFwD0ZxcAjmkXAChrFwDCbBcAZm4XAABwFwCacRcANHMXANh0FwBydhcADHgXAKZ5FwBKexcA5HwXAH5+FwAYgBcAsoEXAFaDFwDwhBcAioYXAC6IFwDIiRcAYosXAPyMFwCgjhcAOpAXANSRFwBukxcAEpUXAKyWFwBGmBcA4JkXAHqbFwAenRcAuJ4XAFKgFwD2oRcAkKMXACqlFwDEphcAaKgXAAKqFwCcqxcANq0XANquFwB0sBcADrIXAKizFwBMtRcA5rYXAIC4FwAauhcAtLsXAFi9FwDyvhcAjMAXADDCFwDKwxcAZMUXAP7GFwCiyBcAPMoXANbLFwBwzRcACs8XAK7QFwBI0hcA4tMXAIbVFwAg1xcAutgXAFTaFwD42xcAkt0XACzfFwDG4BcAauIXAATkFwCe5RcAOOcXANLoFwB26hcAEOwXAKrtFwBO7xcA6PAXAILyFwAc9BcAtvUXAFr3FwD0+BcAjvoXADL8FwDM/RcAZv8XAAABGACkAhgAPgQYANgFGAByBxgAFgkYALAKGABKDBgA5A0YAH4PGAAiERgAvBIYAGAUGAD6FRgAlBcYAC4ZGADIGhgAbBwYAAYeGACgHxgAOiEYANQiGAB4JBgAEiYYAKwnGABQKRgA6ioYAIQsGAAeLhgAwi8YAFwxGAD2MhgAkDQYADQ2GADONxgAaDkYAAI7GACcPBgAQD4YANo/GAB0QRgAGEMYALJEGABMRhgA5kcYAIpJGAAkSxgAvkwYAFhOGAD8TxgAllEYADBTGADKVBgAZFYYAAhYGACiWRgAPFsYAOBcGAB6XhgAFGAYAK5hGABSYxgA7GQYAIZmGAAgaBgAumkYAF5rGAD4bBgAkm4YADZwGADQcRgAanMYAAR1GACodhgAQngYANx5GAB2exgAEH0YALR+GABOgBgA6IEYAIyDGAAmhRgAwIYYAFqIGAD+iRgAmIsYADKNGADMjhgAcJAYAAqSGACkkxgAPpUYANiWGAB8mBgAFpoYALCbGABUnRgA7p4YAIigGAAiohgAxqMYAGClGAD6phgAlKgYADiqGADSqxgAbK0YAAavGACgsBgARLIYAN6zGAB4tRgAHLcYALa4GABQuhgA6rsYAI69GAAovxgAwsAYAFzCGAD2wxgAmsUYADTHGADOyBgAcsoYAAzMGACmzRgAQM8YAOTQGAB+0hgAGNQYALLVGABW1xgA8NgYAIraGAAk3BgAvt0YAGLfGAD84BgAluIYADrkGADU5RgAbucYAAjpGACs6hgARuwYAODtGAB67xgAFPEYALjyGABS9BgA7PUYAJr3GAA0+RgAzvoYAHz8GAAW/hgAsP8YAFQBGQDuAhkAiAQZACwGGQDGBxkAYAkZAPoKGQCUDBkALg4ZANIPGQBsERkABhMZAKoUGQBEFhkA3hcZAHgZGQAcGxkAthwZAFAeGQDqHxkAhCEZACgjGQDCJBkAXCYZAAAoGQCaKRkANCsZAM4sGQByLhkADDAZAKYxGQBAMxkA5DQZAH42GQAYOBkAsjkZAEw7GQDwPBkAij4ZACRAGQDIQRkAYkMZAPxEGQCWRhkAOkgZANRJGQBuSxkACE0ZAKJOGQBGUBkA4FEZAHpTGQAeVRkAuFYZAFJYGQDsWRkAkFsZACpdGQDEXhkAXmAZAPhhGQCcYxkANmUZANBmGQB0aBkADmoZAKhrGQBCbRkA5m4ZAIBwGQAachkAtHMZAE51GQDydhkAjHgZACZ6GQDKexkAZH0ZAP5+GQCYgBkAMoIZANaDGQBwhRkACocZAKSIGQBIihkA4osZAHyNGQAgjxkAupAZAFSSGQDukxkAkpUZACyXGQDGmBkAYJoZAPqbGQCenRkAOJ8ZANygGQB2ohkAEKQZAKqlGQBEpxkA6KgZAIKqGQAcrBkAtq0ZAFCvGQD0sBkAjrIZACi0GQDMtRkAZrcZAAC5GQCauhkAPrwZANi9GQByvxkADMEZALDCGQBKxBkA5MUZAH7HGQAYyRkAvMoZAFbMGQDwzRkAlM8ZAC7RGQDI0hkAYtQZAAbWGQCg1xkAOtkZANTaGQBu3BkAEt4ZAKzfGQBG4RkA4OIZAITkGQAe5hkAuOcZAFzpGQD26hkAkOwZACruGQDO7xkAaPEZAALzGQCc9BkANvYZANr3GQB0+RkADvsZALL8GQBM/hkA5v8ZAIABGgAkAxoAvgQaAFgGGgDyBxoAlgkaADALGgDKDBoAZA4aAP4PGgCiERoAPBMaANYUGgB6FhoAFBgaAK4ZGgBIGxoA7BwaAIYeGgAgIBoAuiEaAFQjGgD4JBoAkiYaACwoGgDQKRoAaisaAAQtGgCeLhoAQjAaANwxGgB2MxoAEDUaALQ2GgBOOBoA6DkaAII7GgAcPRoAwD4aAFpAGgD0QRoAmEMaADJFGgDMRhoAZkgaAApKGgCkSxoAPk0aANhOGgByUBoAFlIaALBTGgBKVRoA5FYaAIhYGgAiWhoAvFsaAGBdGgD6XhoAlGAaAC5iGgDSYxoAbGUaAAZnGgCgaBoAOmoaAN5rGgB4bRoAEm8aALZwGgBQchoA6nMaAIR1GgAodxoAwngaAFx6GgD2exoAkH0aADR/GgDOgBoAaIIaAAyEGgCmhRoAQIcaANqIGgB+ihoAGIwaALKNGgBMjxoA5pAaAIqSGgAklBoAvpUaAGKXGgD8mBoAlpoaADCcGgDUnRoAbp8aAAihGgCiohoAPKQaAOClGgB6pxoAFKkaALiqGgBSrBoA7K0aAIavGgAqsRoAxLIaAF60GgD4tRoAnLcaADa5GgDQuhoAarwaAA6+GgCovxoAQsEaANzCGgCAxBoAGsYaALTHGgBOyRoA8soaAIzMGgAmzhoAwM8aAGTRGgD+0hoAmNQaADLWGgDW1xoAcNkaAArbGgCk3BoAPt4aAOLfGgB84RoAFuMaALrkGgBU5hoA7ucaAIjpGgAs6xoAxuwaAGDuGgD67xoAlPEaADjzGgDS9BoAbPYaABD4GgCq+RoARPsaAN78GgCC/hoAHAAbALYBGwBQAxsA6gQbAI4GGwAoCBsAwgkbAGYLGwAADRsAmg4bADQQGwDYERsAchMbAAwVGwCmFhsAQBgbAOQZGwB+GxsAIh0bALweGwBWIBsA8CEbAIojGwAuJRsAyCYbAGIoGwD8KRsAlisbADotGwDULhsAbjAbABIyGwCsMxsARjUbAOA2GwCEOBsAHjobALg7GwBSPRsA7D4bAJBAGwAqQhsAxEMbAF5FGwACRxsAnEgbADZKGwDQSxsAdE0bAA5PGwCoUBsATFIbAOZTGwCAVRsAGlcbAL5YGwBYWhsA8lsbAIxdGwAmXxsAymAbAGRiGwD+YxsAomUbADxnGwDWaBsAcGobAApsGwCubRsASG8bAOJwGwCGchsAIHQbALp1GwBUdxsA+HgbAJJ6GwAsfBsAxn0bAGB/GwAEgRsAnoIbADiEGwDchRsAdocbABCJGwCqihsATowbAOiNGwCCjxsAHJEbALaSGwBalBsA9JUbAI6XGwAymRsAzJobAGacGwAAnhsApJ8bAD6hGwDYohsAcqQbAAymGwCwpxsASqkbAOSqGwB+rBsAIq4bALyvGwBWsRsA+rIbAJS0GwAuthsAyLcbAGy5GwAGuxsAoLwbADq+GwDUvxsAeMEbABLDGwCsxBsAUMYbAOrHGwCEyRsAHssbAMLMGwBczhsA9s8bAJDRGwAq0xsAztQbAGjWGwAC2BsAptkbAEDbGwDa3BsAdN4bABjgGwCy4RsATOMbAObkGwCA5hsAJOgbAL7pGwBY6xsA/OwbAJbuGwAw8BsAyvEbAG7zGwAI9RsAovYbADz4GwDW+RsAevsbABT9GwCu/hsASAAcAOwBHACGAxwAIAUcAMQGHABeCBwA+AkcAJILHAA2DRwA0A4cAGoQHAAEEhwAnhMcAEIVHADcFhwAdhgcABoaHAC0GxwATh0cAOgeHACMIBwAJiIcAMAjHABaJRwA9CYcAJgoHAAyKhwAzCscAHAtHAAKLxwApDAcAD4yHADiMxwAfDUcABY3HACwOBwASjocAO47HACIPRwAIj8cAMZAHABgQhwA+kMcAJRFHAA4RxwA0kgcAGxKHAAGTBwAoE0cAERPHADeUBwAeFIcABJUHAC2VRwAUFccAOpYHACOWhwAKFwcAMJdHABcXxwAAGEcAJpiHAA0ZBwAzmUcAGhnHAAMaRwApmocAEBsHADkbRwAfm8cABhxHACychwAVnQcAPB1HACKdxwAJHkcAL56HABifBwA/H0cAJZ/HAA6gRwA1IIcAG6EHAAIhhwArIccAEaJHADgihwAeowcABSOHAC4jxwAUpEcAOySHACQlBwAKpYcAMSXHABemRwAApscAJycHAA2nhwA5J8cAH6hHAAYoxwAsqQcAFamHADwpxwAiqkcACSrHADIrBwAYq4cAPyvHACWsRwAOrMcANS0HAButhwACLgcAKK5HABGuxwA4LwcAHq+HAAUwBwAuMEcAFLDHADsxBwAkMYcACrIHADEyRwAXsscAALNHACczhwANtAcANDRHABq0xwADtUcAKjWHABC2BwA3NkcAIDbHAAa3RwAtN4cAFjgHADy4RwAjOMcACblHADA5hwAZOgcAP7pHACY6xwAMu0cANbuHABw8BwACvIcAK7zHABI9RwA4vYcAHz4HAAW+hwAuvscAFT9HADu/hwAiAAdACwCHQDGAx0AYAUdAAQHHQCeCB0AOAodANILHQB2DR0AEA8dAKoQHQBEEh0A3hMdAIIVHQAcFx0AthgdAFoaHQD0Gx0Ajh0dACgfHQDCIB0AZiIdAAAkHQCaJR0APicdANgoHQByKh0ADCwdAKYtHQBKLx0A5DAdAH4yHQAYNB0AvDUdAFY3HQDwOB0AlDodAC48HQDIPR0AYj8dAAZBHQCgQh0AOkQdANRFHQBuRx0AEkkdAKxKHQBGTB0A6k0dAIRPHQAeUR0AuFIdAFxUHQD2VR0AkFcdACpZHQDEWh0AaFwdAAJeHQCcXx0AQGEdANpiHQB0ZB0ADmYdALJnHQBMaR0A5modAIBsHQAabh0Avm8dAFhxHQDych0AjHQdADB2HQDKdx0AZHkdAAh7HQCifB0APH4dANZ/HQB6gR0AFIMdAK6EHQBIhh0A4ocdAIaJHQAgix0AuowdAFSOHQD4jx0AkpEdACyTHQDQlB0AapYdAASYHQCemR0AQpsdANycHQB2nh0AEKAdAKqhHQBOox0A6KQdAIKmHQAmqB0AwKkdAFqrHQD0rB0AmK4dADKwHQDMsR0AZrMdAAC1HQCkth0APrgdANi5HQByux0AFr0dALC+HQBKwB0A7sEdAIjDHQAixR0AvMYdAGDIHQD6yR0AlMsdAC7NHQDSzh0AbNAdAAbSHQCg0x0ARNUdAN7WHQB42B0AEtodAKzbHQBQ3R0A6t4dAITgHQAo4h0AwuMdAFzlHQD25h0AmugdADTqHQDO6x0AaO0dAALvHQCm8B0AQPIdANrzHQB09R0AGPcdALL4HQBM+h0A8PsdAIr9HQAk/x0AvgAeAFgCHgD8Ax4AlgUeADAHHgDKCB4AbgoeAAgMHgCiDR4ARg8eAOAQHgB6Eh4AFBQeALgVHgBSFx4A7BgeAIYaHgAgHB4AxB0eAF4fHgD4IB4AnCIeADYkHgDQJR4AaiceAA4pHgCoKh4AQiweANwtHgCALx4AGjEeALQyHgBONB4A6DUeAIw3HgAmOR4AwDoeAGQ8HgD+PR4AmD8eADJBHgDWQh4AcEQeAApGHgCkRx4APkkeAOJKHgB8TB4AFk4eALpPHgBUUR4A7lIeAIhUHgAsVh4AxlceAGBZHgD6Wh4AlFweADheHgDSXx4AbGEeAAZjHgCqZB4ARGYeAN5nHgCCaR4AHGseALZsHgBabh4A9G8eAI5xHgAocx4AzHQeAGZ2HgAAeB4AmnkeADR7HgDYfB4Acn4eAAyAHgCmgR4AQIMeAOSEHgB+hh4AGIgeALyJHgBWix4A8IweAIqOHgAkkB4AyJEeAGKTHgD8lB4AlpYeADqYHgDUmR4AbpseABKdHgCsnh4ARqAeAOChHgCEox4AHqUeALimHgBSqB4A7KkeAJCrHgAqrR4AxK4eAGiwHgACsh4AnLMeADa1HgDath4AdLgeAA66HgCoux4AQr0eAOa+HgCAwB4AGsIeAL7DHgBYxR4A8sYeAIzIHgAwyh4AysseAGTNHgD+zh4AmNAeADzSHgDW0x4AcNUeABTXHgCu2B4ASNoeAOLbHgCG3R4AIN8eALrgHgBU4h4A7uMeAJLlHgAs5x4AxugeAGDqHgAE7B4Anu0eADjvHgDS8B4AdvIeABD0HgCq9R4ATvceAOj4HgCC+h4AHPweAMD9HgBa/x4A9AAfAI4CHwAoBB8AzAUfAGYHHwAACR8ApAofAD4MHwDYDR8Acg8fABYRHwCwEh8AShQfAOQVHwB+Fx8AIhkfALwaHwBWHB8A8B0fAJQfHwAuIR8AyCIfAGIkHwAGJh8AoCcfADopHwDeKh8AeCwfABIuHwCsLx8AUDEfAOoyHwCENB8AHjYfALg3HwBcOR8A9jofAJA8HwAqPh8Azj8fAGhBHwACQx8ApkQfAEBGHwDaRx8AdEkfABhLHwCyTB8ATE4fAOZPHwCAUR8AJFMfAL5UHwBYVh8A/FcfAJZZHwAwWx8AylwfAG5eHwAIYB8AomEfADxjHwDWZB8AemYfABRoHwCuaR8ASGsfAOxsHwCGbh8AIHAfAMRxHwBecx8A+HQfAJJ2HwAseB8A0HkfAGp7HwAEfR8Ann4fAEKAHwDcgR8AdoMfABqFHwC0hh8ATogfAOiJHwCMix8AJo0fAMCOHwBakB8A9JEfAJiTHwAylR8AzJYfAHCYHwAKmh8ApJsfAD6dHwDinh8AfKAfABaiHwCwox8ASqUfAO6mHwCIqB8AIqofALyrHwBgrR8A+q4fAJSwHwA4sh8A0rMfAGy1HwAGtx8AqrgfAES6HwDeux8AeL0fABK/HwC2wB8AUMIfAOrDHwCExR8AKMcfAMLIHwBcyh8AAMwfAJrNHwA0zx8AztAfAGjSHwAM1B8AptUfAEDXHwDa2B8AftofABjcHwCy3R8AVt8fAPDgHwCK4h8AJOQfAMjlHwBi5x8A/OgfAJbqHwAw7B8A1O0fAG7vHwAI8R8AovIfAEb0HwDg9R8AevcfAB75HwC4+h8AUvwfAOz9HwCG/x8AKgEgAMQCIABeBCAA+AUgAJwHIAA2CSAA0AogAHQMIAAODiAAqA8gAEIRIADmEiAAgBQgABoWIAC0FyAAThkgAPIaIACMHCAAJh4gAMAfIABkISAA/iIgAJgkIAA8JiAA1icgAHApIAAKKyAAriwgAEguIADiLyAAfDEgACAzIAC6NCAAVDYgAO43IACSOSAALDsgAMY8IABgPiAABEAgAJ5BIAA4QyAA0kQgAHZGIAAQSCAAqkkgAERLIADoTCAAgk4gABxQIAC2USAAUFMgAPRUIACOViAAKFggAMxZIABmWyAAAF0gAJpeIAA+YCAA2GEgAHJjIAAMZSAAsGYgAEpoIADkaSAAfmsgACJtIAC8biAAVnAgAPBxIACKcyAALnUgAMh2IABieCAABnogAKB7IAA6fSAA1H4gAG6AIAASgiAArIMgAEaFIADqhiAAhIggAB6KIAC4iyAAUo0gAPaOIACQkCAAKpIgAMSTIABolSAAApcgAJyYIABAmiAA2psgAHSdIAAOnyAAsqAgAEyiIADmoyAAgKUgABqnIAC+qCAAWKogAPKrIACWrSAAMK8gAMqwIABksiAACLQgAKK1IAA8tyAA1rggAHC6IAAUvCAArr0gAEi/IADswCAAhsIgACDEIAC6xSAAVMcgAPjIIACSyiAALMwgAMbNIABqzyAABNEgAJ7SIABC1CAA3NUgAHbXIAAQ2SAAtNogAE7cIADo3SAAgt8gABzhIADA4iAAWuQgAPTlIACO5yAAMukgAMzqIABm7CAACu4gAKTvIAA+8SAA2PIgAHL0IAAW9iAAsPcgAEr5IADk+iAAiPwgACL+IAC8/yAAYAEhAPoCIQCUBCEALgYhAMgHIQBsCSEABgshAKAMIQA6DiEA3g8hAHgRIQASEyEAthQhAFAWIQDqFyEAhBkhACgbIQDCHCEAXB4hAPYfIQCQISEANCMhAM4kIQBoJiEAAighAKYpIQBAKyEA2iwhAH4uIQAYMCEAsjEhAEwzIQDmNCEAijYhACQ4IQC+OSEAWDshAPw8IQCWPiEAMEAhANRBIQBuQyEACEUhAKJGIQBGSCEA4EkhAHpLIQAUTSEArk4hAFJQIQDsUSEAhlMhACpVIQDEViEAXlghAPhZIQCcWyEANl0hANBeIQBqYCEABGIhAKhjIQBCZSEA3GYhAHZoIQAaaiEAtGshAE5tIQDybiEAjHAhACZyIQDAcyEAZHUhAP52IQCYeCEAMnohAMx7IQBwfSEACn8hAKSAIQBIgiEA4oMhAHyFIQAWhyEAuoghAFSKIQDuiyEAiI0hACKPIQDGkCEAYJIhAPqTIQCUlSEAOJchANKYIQBsmiEAEJwhAKqdIQBEnyEA3qAhAIKiIQAcpCEAtqUhAFCnIQDqqCEAjqohACisIQDCrSEAXK8hAACxIQCasiEANLQhANi1IQBytyEADLkhAKa6IQBKvCEA5L0hAH6/IQAYwSEAvMIhAFbEIQDwxSEAischAC7JIQDIyiEAYswhAPzNIQCWzyEAOtEhANTSIQBu1CEACNYhAKzXIQBG2SEA4NohAITcIQAe3iEAuN8hAFLhIQDs4iEAkOQhACrmIQDE5yEAXukhAALrIQCc7CEANu4hANrvIQB08SEADvMhAKj0IQBC9iEA5vchAID5IQAa+yEAtPwhAFj+IQDy/yEAjAEiADADIgDKBCIAZAYiAP4HIgCYCSIAPAsiANYMIgBwDiIAFBAiAK4RIgBIEyIA4hQiAIYWIgAgGCIAuhkiAFQbIgD4HCIAkh4iACwgIgDGISIAYCMiAAQlIgCeJiIAOCgiANwpIgB2KyIAEC0iAKouIgBEMCIA6DEiAIIzIgAcNSIAtjYiAFo4IgD0OSIAjjsiADI9IgDMPiIAZkAiAABCIgCaQyIAPkUiANhGIgBySCIAFkoiALBLIgBKTSIA5E4iAIhQIgAiUiIAvFMiAFZVIgDwViIAlFgiAC5aIgDIWyIAbF0iAAZfIgCgYCIAOmIiANRjIgB4ZSIAEmciAKxoIgBGaiIA6msiAIRtIgAebyIAwnAiAFxyIgD2cyIAkHUiADR3IgDOeCIAaHoiAAJ8IgCcfSIAQH8iANqAIgB0giIAGIQiALKFIgBMhyIA5ogiAIqKIgAkjCIAvo0iAFiPIgD8kCIAlpIiADCUIgDKlSIAbpciAAiZIgCimiIAPJwiANadIgB6nyIAFKEiAK6iIgBSpCIA7KUiAIanIgAgqSIAxKoiAF6sIgD4rSIAkq8iACyxIgDQsiIAarQiAAS2IgCetyIAQrkiANy6IgB2vCIAGr4iALS/IgBOwSIA6MIiAILEIgAmxiIAwMciAFrJIgD0yiIAmMwiADLOIgDMzyIAcNEiAArTIgCk1CIAPtYiANjXIgB82SIAFtsiALDcIgBK3iIA7t8iAIjhIgAi4yIAxuQiAGDmIgD65yIAlOkiAC7rIgDS7CIAbO4iAAbwIgCg8SIARPMiAN70IgB49iIAHPgiALb5IgBQ+yIA6vwiAI7+IgAoACMAwgEjAFwDIwAABSMAmgYjADQIIwDOCSMAaAsjAAwNIwCmDiMAQBAjANoRIwB+EyMAGBUjALIWIwBWGCMA8BkjAIobIwAkHSMAvh4jAGIgIwD8ISMAliMjADolIwDUJiMAbigjAAgqIwCsKyMARi0jAOAuIwB6MCMAFDIjALgzIwBSNSMA7DYjAIY4IwAqOiMAxDsjAF49IwACPyMAnEAjADZCIwDQQyMAakUjAA5HIwCoSCMAQkojANxLIwCATSMAGk8jALRQIwBYUiMA8lMjAIxVIwAmVyMAylgjAGRaIwD+WyMAmF0jADJfIwDWYCMAcGIjAApkIwCkZSMASGcjAOJoIwB8aiMAIGwjALptIwBUbyMA7nAjAIhyIwAsdCMAxnUjAGB3IwD6eCMAnnojADh8IwDSfSMAdn8jABCBIwCqgiMARIQjAN6FIwCChyMAHIkjALaKIwBajCMA9I0jAI6PIwAokSMAwpIjAGaUIwAAliMAmpcjADSZIwDYmiMAcpwjAAyeIwCwnyMASqEjAOSiIwB+pCMAGKYjALynIwBWqSMA8KojAIqsIwAuriMAyK8jAGKxIwAGsyMAoLQjADq2IwDUtyMAbrkjABK7IwCsvCMARr4jAOC/IwCEwSMAHsMjALjEIwBcxiMA9scjAJDJIwAqyyMAxMwjAGjOIwAC0CMAnNEjADbTIwDa1CMAdNYjAA7YIwCy2SMAVtsjAPDcIwCU3iMALuAjAMjhIwBi4yMA/OQjAKDmIwA66CMA1OkjAG7rIwAS7SMArO4jAFDwIwDq8SMAhPMjAB71IwC49iMAXPgjAPb5IwCQ+yMAKv0jAM7+IwBoACQAAgIkAJwDJAA2BSQA2gYkAHQIJAAOCiQAqAskAEwNJADmDiQAgBAkABoSJAC+EyQAWBUkAPIWJACWGCQAMBokAMobJABkHSQACB8kAKIgJAA8IiQA1iMkAHAlJAAUJyQArigkAEgqJADiKyQAhi0kACAvJAC6MCQAVDIkAPgzJACSNSQALDckANA4JABqOiQABDwkAJ49JABCPyQA3EAkAHZCJAAQRCQAqkUkAE5HJADoSCQAgkokABxMJADATSQAWk8kAPRQJACYUiQAMlQkAMxVJABmVyQAAFkkAKRaJAA+XCQA2F0kAHJfJAAWYSQAsGIkAEpkJADkZSQAiGckACJpJAC8aiQAVmwkAPptJACUbyQALnEkANJyJABsdCQABnYkAKB3JAA6eSQA3nokAHh8JAASfiQArH8kAFCBJADqgiQAhIQkACiGJADChyQAXIkkAPaKJACajCQANI4kAM6PJABokSQAApMkAKaUJABAliQA2pckAHSZJAAYmyQAspwkAEyeJADwnyQAiqEkACSjJAC+pCQAWKYkAPynJACWqSQAMKskAMqsJABuriQACLAkAKKxJABGsyQA4LQkAHq2JAAUuCQAuLkkAFK7JADsvCQAhr4kACDAJADEwSQAXsMkAPjEJACSxiQANsgkANDJJABqyyQADs0kAKjOJABC0CQA3NEkAHbTJAAa1SQAtNYkAE7YJADo2SQAjNskACbdJADA3iQAWuAkAP7hJACY4yQAMuUkANbmJABw6CQACuokAKTrJAA+7SQA4u4kAHzwJAAW8iQAsPMkAFT1JADu9iQAiPgkACz6JADG+yQAYP0kAPr+JACUACUAOAIlANIDJQBsBSUABgclAKoIJQBECiUA3gslAHgNJQAcDyUAthAlAFASJQD0EyUAjhUlACgXJQDCGCUAXBolAAAcJQCaHSUANB8lAM4gJQByIiUADCQlAKYlJQBKJyUA5CglAH4qJQAYLCUAvC0lAFYvJQDwMCUAijIlACQ0JQDINSUAYjclAPw4JQCWOiUAOjwlANQ9JQBuPyUAEkElAKxCJQBGRCUA4EUlAIRHJQAeSSUAuEolAFJMJQDsTSUAkE8lACpRJQDEUiUAXlQlAAJWJQCcVyUANlklANpaJQB0XCUADl4lAKhfJQBCYSUA5mIlAIBkJQAaZiUAvmclAFhpJQDyaiUAjGwlACZuJQDKbyUAZHElAP5yJQCYdCUAPHYlANZ3JQBweSUAFHslAK58JQBIfiUA4n8lAHyBJQAggyUAuoQlAFSGJQD4hyUAkoklACyLJQDGjCUAYI4lAASQJQCekSUAOJMlANKUJQB2liUAEJglAKqZJQBEmyUA6JwlAIKeJQAcoCUAwKElAFqjJQD0pCUAjqYlADKoJQDMqSUAZqslAACtJQCkriUAPrAlANixJQBysyUADLUlALC2JQBKuCUA5LklAH67JQAivSUAvL4lAFbAJQD6wSUAlMMlAC7FJQDIxiUAYsglAAbKJQCgyyUAOs0lAN7OJQB40CUAEtIlAKzTJQBG1SUA6tYlAITYJQAe2iUAuNslAFzdJQD23iUAkOAlADTiJQDO4yUAaOUlAALnJQCm6CUAQOolANrrJQB07SUADu8lALLwJQBM8iUA5vMlAIr1JQAk9yUAvvglAFj6JQD8+yUAlv0lADD/JQDKACYAZAImAAgEJgCiBSYAPAcmANYIJgB6CiYAFAwmAK4NJgBSDyYA7BAmAIYSJgAgFCYAuhUmAF4XJgD4GCYAkhomACwcJgDQHSYAah8mAAQhJgCoIiYAQiQmANwlJgB2JyYAGikmALQqJgBOLCYA6C0mAIIvJgAmMSYAwDImAFo0JgD+NSYAmDcmADI5JgDMOiYAZjwmAAo+JgCkPyYAPkEmANhCJgB8RCYAFkYmALBHJgBUSSYA7komAIhMJgAiTiYAvE8mAGBRJgD6UiYAlFQmAC5WJgDSVyYAbFkmAAZbJgCqXCYARF4mAN5fJgB4YSYAHGMmALZkJgBQZiYA6mcmAIRpJgAoayYAwmwmAFxuJgD2byYAmnEmADRzJgDOdCYAcnYmAAx4JgCmeSYAQHsmANp8JgB+fiYAGIAmALKBJgBMgyYA8IQmAIqGJgAkiCYAvokmAGKLJgD8jCYAlo4mADqQJgDUkSYAbpMmAAiVJgCiliYARpgmAOCZJgB6myYAFJ0mALieJgBSoCYA7KEmAJCjJgAqpSYAxKYmAF6oJgD4qSYAnKsmADatJgDQriYAarAmAA6yJgCosyYAQrUmANy2JgCAuCYAGromALS7JgBYvSYA8r4mAIzAJgAmwiYAwMMmAGTFJgD+xiYAmMgmADzKJgDWyyYAcM0mAArPJgCk0CYASNImAOLTJgB81SYAFtcmALrYJgBU2iYA7tsmAJLdJgAs3yYAxuAmAGDiJgD64yYAnuUmADjnJgDS6CYAbOomABDsJgCq7SYARO8mAOjwJgCC8iYAHPQmALb1JgBQ9yYA9PgmAI76JgAo/CYAwv0mAGb/JgAAAScAmgInADQEJwDYBScAcgcnAAwJJwCwCicASgwnAOQNJwB+DycAGBEnALwSJwBWFCcA8BUnAIoXJwAuGScAyBonAGIcJwAGHicAoB8nADohJwDUIicAbiQnABImJwCsJycARiknAOAqJwCELCcAHi4nALgvJwBcMScA9jInAJA0JwAqNicAzjcnAGg5JwACOycAnDwnADY+JwDaPycAdEEnAA5DJwCoRCcATEYnAOZHJwCASScAJEsnAL5MJwBYTicA8k8nAIxRJwAwUycAylQnAGRWJwD+VycAolknADxbJwDWXCcAcF4nABRgJwCuYScASGMnAOxkJwCGZicAIGgnALppJwBUaycA+GwnAJJuJwAscCcAxnEnAGpzJwAEdScAnnYnADh4JwDceScAdnsnABB9JwCqficAToAnAOiBJwCCgycAHIUnAMCGJwBaiCcA9IknAI6LJwAyjScAzI4nAGaQJwAAkicApJMnAD6VJwDYlicAcpgnABaaJwCwmycASp0nAOSeJwCIoCcAIqInALyjJwBgpScA+qYnAJSoJwAuqicAyKsnAGytJwAGrycAoLAnADqyJwDesycAeLUnABK3JwC2uCcAULonAOq7JwCEvScAHr8nAMLAJwBcwicA9sMnAJDFJwA0xycAzsgnAGjKJwAMzCcAps0nAEDPJwDa0CcAdNInABjUJwCy1ScATNcnAObYJwCK2icAJNwnAL7dJwBi3ycA/OAnAJbiJwAw5CcA1OUnAG7nJwAI6ScAouonADzsJwDg7ScAeu8nABTxJwC48icAUvQnAOz1JwCG9ycAKvknAMT6JwBe/CcA+P0nAJL/JwA2ASgA0AIoAGoEKAAOBigAqAcoAEIJKADcCigAdgwoABoOKAC0DygAThEoAOgSKACMFCgAJhYoAMAXKABkGSgA/hooAJgcKAAyHigAzB8oAHAhKAAKIygApCQoAEgmKADiJygAfCkoABYrKACwLCgAVC4oAO4vKACIMSgAIjMoAMY0KABgNigA+jcoAJ45KAA4OygA0jwoAGw+KAAGQCgAqkEoAERDKADeRCgAeEYoABxIKAC2SSgAUEsoAOpMKACOTigAKFAoAMJRKABmUygAAFUoAJpWKAA0WCgAzlkoAHJbKAAMXSgApl4oAEBgKADkYSgAfmMoABhlKAC8ZigAVmgoAPBpKACKaygALm0oAMhuKABicCgA/HEoAJZzKAA6dSgA1HYoAG54KAAIeigArHsoAEZ9KADgfigAhIAoAB6CKAC4gygAUoUoAOyGKACQiCgAKoooAMSLKABejSgAAo8oAJyQKAA2kigA2pMoAHSVKAAOlygAqJgoAEKaKADmmygAgJ0oABqfKAC0oCgAWKIoAPKjKACMpSgAMKcoAMqoKABkqigA/qsoAKKtKAA8rygA1rAoAHCyKAAKtCgArrUoAEi3KADiuCgAfLooACC8KAC6vSgAVL8oAPjAKACSwigALMQoAMbFKABgxygABMkoAJ7KKAA4zCgA0s0oAHbPKAAQ0SgAqtIoAE7UKADo1SgAgtcoABzZKAC22igAWtwoAPTdKACO3ygAKOEoAMziKABm5CgAAOYoAKTnKAA+6SgA2OooAHLsKAAM7igAsO8oAErxKADk8igAfvQoACL2KAC89ygAVvkoAPr6KACU/CgALv4oAMj/KABiASkABgMpAKAEKQA6BikA1AcpAG4JKQASCykArAwpAFAOKQDqDykAhBEpAB4TKQC4FCkAXBYpAPYXKQCQGSkAKhspAM4cKQBoHikAAiApAJwhKQBAIykA2iQpAHQmKQAYKCkAsikpAEwrKQDmLCkAgC4pACQwKQC+MSkAWDMpAPI0KQCWNikAMDgpAMo5KQBkOykACD0pAKI+KQA8QCkA4EEpAHpDKQAURSkArkYpAFJIKQDsSSkAhkspACBNKQC6TikAXlApAPhRKQCSUykALFUpANBWKQBqWCkABFopAJ5bKQBCXSkA3F4pAHZgKQAQYikAtGMpAE5lKQDoZikAgmgpACZqKQDAaykAWm0pAPRuKQCYcCkAMnIpAMxzKQBwdSkACncpAKR4KQA+eikA4nspAHx9KQAWfykAsIApAEqCKQDugykAiIUpACKHKQC8iCkAYIopAPqLKQCUjSkAOI8pANKQKQBskikABpQpAKCVKQBElykA3pgpAHiaKQASnCkAtp0pAFCfKQDqoCkAjqIpACikKQDCpSkAXKcpAPaoKQCaqikANKwpAM6tKQBorykADLEpAKayKQBAtCkA2rUpAH63KQAYuSkAsropAFa8KQDwvSkAir8pACTBKQC+wikAYsQpAPzFKQCWxykAMMkpANTKKQBuzCkACM4pAKLPKQBG0SkA4NIpAHrUKQAe1ikAuNcpAFLZKQDs2ikAhtwpACreKQDE3ykAXuEpAPjiKQCc5CkANuYpANDnKQB06SkADuspAKjsKQBC7ikA3O8pAIDxKQAa8ykAtPQpAE72KQDy9ykAjPkpACb7KQDK/CkAZP4pAP7/KQCYASoAMgMqANYEKgBwBioACggqAK4JKgBICyoA4gwqAHwOKgAWECoAuhEqAFQTKgDuFCoAiBYqACwYKgDGGSoAYBsqAAQdKgCeHioAOCAqANIhKgBsIyoAECUqAKomKgBEKCoA3ikqAIIrKgAcLSoAti4qAFowKgD0MSoAjjMqACg1KgDCNioAZjgqAAA6KgCaOyoAND0qANg+KgByQCoADEIqALBDKgBKRSoA5EYqAH5IKgAYSioAvEsqAFZNKgDwTioAilAqAC5SKgDIUyoAYlUqAAZXKgCgWCoAOloqANRbKgBuXSoAEl8qAKxgKgBGYioA4GMqAIRlKgAeZyoAuGgqAFxqKgD2ayoAkG0qACpvKgDEcCoAaHIqAAJ0KgCcdSoANncqANp4KgB0eioADnwqALJ9KgBMfyoA5oAqAICCKgAahCoAvoUqAFiHKgDyiCoAjIoqADCMKgDKjSoAZI8qAAiRKgCikioAPJQqANaVKgBwlyoAFJkqAK6aKgBInCoA4p0qAIafKgAgoSoAuqIqAF6kKgD4pSoAkqcqACypKgDGqioAaqwqAASuKgCeryoAOLEqANyyKgB2tCoAELYqALS3KgBOuSoA6LoqAIK8KgAmvioAwL8qAFrBKgD0wioAjsQqADLGKgDMxyoAZskqAADLKgCazCoAPs4qANjPKgB80SoAFtMqALDUKgBK1ioA5NcqAIjZKgAi2yoAvNwqAFbeKgD63yoAlOEqAC7jKgDS5CoAbOYqAAboKgCg6SoAOusqAN7sKgB47ioAEvAqAKzxKgBQ8yoA6vQqAIT2KgAo+CoAwvkqAFz7KgD2/CoAkP4qADQAKwDOASsAaAMrAAIFKwCmBisAQAgrANoJKwB+CysAGA0rALIOKwBMECsA5hErAIoTKwAkFSsAvhYrAFgYKwD8GSsAlhsrADAdKwDKHisAbiArAAgiKwCiIysAPCUrAOAmKwB6KCsAFCorAK4rKwBILSsA7C4rAIYwKwAgMisAujMrAF41KwD4NisAnDgrADY6KwDQOysAaj0rAAQ/KwCeQCsAQkIrANxDKwCARSsAGkcrALRIKwBOSisA6EsrAIxNKwAmTysAwFArAFpSKwD+UysAmFUrADJXKwDMWCsAcForAApcKwCkXSsASF8rAOJgKwB8YisAFmQrALBlKwBUZysA7mgrAIhqKwAibCsAxm0rAGBvKwD6cCsAlHIrADh0KwDSdSsAbHcrABB5KwCqeisARHwrAN59KwB4fysAHIErALaCKwBQhCsA6oUrAISHKwAoiSsAwoorAFyMKwAAjisAmo8rADSRKwDYkisAcpQrAAyWKwCmlysAQJkrAOSaKwB+nCsAGJ4rALKfKwBWoSsA8KIrAIqkKwAkpisAyKcrAGKpKwD8qisAlqwrADquKwDUrysAbrErAAizKwCstCsARrYrAOC3KwCEuSsAHrsrALi8KwBSvisA7L8rAJDBKwAqwysAxMQrAF7GKwD4xysAnMkrADbLKwDazCsAdM4rAA7QKwCo0SsAQtMrAObUKwCA1isAGtgrALTZKwBY2ysA8twrAIzeKwAm4CsAyuErAGTjKwD+5CsAouYrADzoKwDW6SsAcOsrAArtKwCu7isASPArAOLxKwB88ysAFvUrALr2KwBU+CsA7vkrAJL7KwAs/SsAxv4rAGAALAD6ASwAngMsADgFLADcBiwAdggsABAKLACqCywARA0sAOgOLACCECwAHBIsALYTLABaFSwA9BYsAI4YLAAoGiwAzBssAGYdLAAAHywApCAsAD4iLADYIywAciUsAAwnLACwKCwASiosAOQrLAB+LSwAIi8sALwwLABWMiwA+jMsAJQ1LAAuNywAyDgsAGI6LAAGPCwAoD0sADo/LADUQCwAbkIsABJELACsRSwAUEcsAOpILACESiwAHkwsALhNLABcTywA9lAsAJBSLAAqVCwAxFUsAGhXLAACWSwAplosAEBcLADaXSwAdF8sAA5hLACyYiwATGQsAOZlLACAZywAJGksAL5qLABYbCwA8m0sAJZvLAAwcSwAynIsAGR0LAAIdiwAoncsADx5LADWeiwAenwsABR+LACufywAUoEsAOyCLACGhCwAIIYsALqHLABeiSwA+IosAJKMLAAsjiwAxo8sAGqRLAAEkywAqJQsAEKWLADclywAdpksABCbLAC0nCwATp4sAOifLACCoSwAJqMsAMCkLABapiwA9KcsAJipLAAyqywAzKwsAGauLAAKsCwApLEsAD6zLADYtCwAfLYsABa4LACwuSwASrssAO68LACIviwAIsAsAMbBLABgwywA+sQsAJTGLAAuyCwA0sksAGzLLAAGzSwAoM4sADrQLADe0SwAeNMsABzVLAC21iwAUNgsAOrZLACE2ywAKN0sAMLeLABc4CwA9uEsAJDjLAA05SwAzuYsAHLoLAAM6iwApussAEDtLADa7iwAfvAsABjyLACy8ywATPUsAPD2LACU+CwALvosANL7LABs/SwABv8sAKoALQBEAi0A3gMtAHgFLQASBy0AtggtAFAKLQD0Cy0AmA0tADIPLQDMEC0AZhItAAoULQCkFS0APhctAOIYLQB8Gi0AFhwtALAdLQBKHy0A7iAtAIgiLQAiJC0AvCUtAGAnLQD6KC0AlCotADgsLQDSLS0AbC8tAAYxLQCgMi0ARDQtAN41LQB4Ny0AEjktALY6LQBQPC0A6j0tAIQ/LQAoQS0AwkItAFxELQD2RS0AkEctADRJLQDOSi0AckwtAAxOLQCmTy0AQFEtANpSLQB+VC0AGFYtALJXLQBMWS0A5lotAIpcLQAkXi0AyF8tAGJhLQD8Yi0AlmQtADBmLQDUZy0AbmktAAhrLQCibC0APG4tAOBvLQB6cS0AHnMtALh0LQBSdi0A7HctAIZ5LQAqey0AxHwtAF5+LQACgC0AnIEtADaDLQDQhC0AaoYtAA6ILQCoiS0AQostANyMLQCAji0AGpAtALSRLQBOky0A8pQtAIyWLQAmmC0AypktAGSbLQD+nC0AmJ4tADKgLQDWoS0AcKMtAAqlLQCkpi0APqgtAOKpLQB8qy0AIK0tALquLQBUsC0A7rEtAJKzLQAstS0AxrYtAGC4LQD6uS0AnrstADi9LQDSvi0AbMAtAAbCLQCqwy0ARMUtAOjGLQCCyC0AHMotALbLLQBQzS0A9M4tAI7QLQAo0i0AwtMtAGbVLQAA1y0AmtgtADTaLQDY2y0Act0tAAzfLQCw4C0ASuItAOTjLQB+5S0AGOctALzoLQBW6i0A8OstAIrtLQAu7y0AyPAtAGLyLQD88y0AoPUtADr3LQDU+C0AePotABL8LQCs/S0ARv8tAOAALgCEAi4AHgQuALgFLgBSBy4A9gguAJAKLgAqDC4AxA0uAGgPLgACES4AnBIuADYULgDaFS4AdBcuAA4ZLgCoGi4ATBwuAOYdLgCAHy4AJCEuAL4iLgBYJC4A8iUuAIwnLgAwKS4AyiouAGQsLgD+LS4Aoi8uADwxLgDWMi4AcDQuABQ2LgCuNy4ASDkuAOw6LgCGPC4AID4uALo/LgBUQS4A+EIuAJJELgAsRi4AxkcuAGBJLgAESy4AnkwuADhOLgDcTy4AdlEuABBTLgCqVC4ATlYuAOhXLgCCWS4AHFsuAMBcLgBaXi4A9F8uAI5hLgAoYy4AzGQuAGZmLgAKaC4ApGkuAD5rLgDYbC4Acm4uABZwLgCwcS4ASnMuAOR0LgCIdi4AInguALx5LgBWey4A+nwuAJR+LgAugC4AyIEuAGyDLgAGhS4AoIYuADqILgDeiS4AeIsuABKNLgCsji4AUJAuAOqRLgCEky4AKJUuAMKWLgBcmC4A9pkuAJCbLgA0nS4Azp4uAGigLgACoi4AnKMuAEClLgDapi4AdKguABiqLgCyqy4ATK0uAOauLgCKsC4AJLIuAL6zLgBYtS4A/LYuAJa4LgAwui4AyrsuAG69LgAIvy4AosAuAEbCLgDgwy4AesUuABTHLgCuyC4AUsouAOzLLgCGzS4AIM8uAMTQLgBe0i4A+NMuAJLVLgA21y4A0NguAGraLgAE3C4Ant0uAELfLgDc4C4AgOIuABrkLgC05S4ATucuAOjoLgCM6i4AJuwuAMDtLgBa7y4A9PAuAJjyLgAy9C4A1vUuAHD3LgAK+S4ApPouAD78LgDi/S4AfP8uABYBLwCwAi8ASgQvAO4FLwCIBy8ALAkvAMYKLwBgDC8A+g0vAJQPLwA4ES8A0hIvAGwULwAGFi8AoBcvAEQZLwDeGi8AeBwvABweLwC2Hy8AUCEvAOoiLwCOJC8AKCYvAMInLwBcKS8A9iovAJosLwA0Li8Azi8vAHIxLwAMMy8ApjQvAEA2LwDkNy8AfjkvABg7LwCyPC8AVj4vAPA/LwCKQS8AJEMvAMhELwBiRi8A/EcvAJZJLwAwSy8A1EwvAG5OLwASUC8ArFEvAEZTLwDgVC8AelYvABRYLwC4WS8AUlsvAPZcLwCQXi8AKmAvAMRhLwBeYy8AAmUvAJxmLwA2aC8A0GkvAHRrLwAObS8AqG4vAExwLwDmcS8AgHMvABp1LwC0di8AWHgvAPJ5LwCMey8AJn0vAMp+LwBkgC8A/oEvAKKDLwA8hS8A1oYvAHCILwAKii8ArosvAEiNLwDiji8AfJAvACCSLwC6ky8AVJUvAPiWLwCSmC8ALJovAMabLwBgnS8ABJ8vAJ6gLwA4oi8A0qMvAHalLwAQpy8AqqgvAE6qLwDoqy8Agq0vAByvLwC2sC8AWrIvAPSzLwCOtS8AKLcvAMK4LwBmui8AALwvAKS9LwA+vy8A2MAvAHLCLwAMxC8AsMUvAErHLwDkyC8AfsovABjMLwC8zS8AVs8vAPrQLwCU0i8ALtQvAMjVLwBi1y8A/NgvAKDaLwA63C8A1N0vAHjfLwAS4S8ArOIvAEbkLwDq5S8AhOcvAB7pLwC46i8AXOwvAPbtLwCQ7y8AKvEvAM7yLwBo9C8AAvYvAJz3LwBA+S8A2vovAHT8LwAO/i8Asv8vAEwBMADmAjAAgAQwACQGMAC+BzAAWAkwAPwKMACWDDAAMA4wAMoPMABkETAACBMwAKIUMAA8FjAA1hcwAHAZMAAUGzAArhwwAFIeMADsHzAAhiEwACAjMAC6JDAAXiYwAPgnMACSKTAALCswAMYsMABqLjAABDAwAKgxMABCMzAA3DQwAHY2MAAQODAAtDkwAE47MADoPDAAgj4wABxAMADAQTAAWkMwAP5EMACYRjAAMkgwAMxJMABmSzAACk0wAKROMAA+UDAA2FEwAHJTMAAWVTAAsFYwAFRYMADuWTAAiFswACJdMAC8XjAAYGAwAPphMACUYzAALmUwAMhmMABsaDAABmowAKprMABEbTAA3m4wAHhwMAAScjAAtnMwAFB1MADqdjAAhHgwAB56MADCezAAXH0wAAB/MACagDAANIIwAM6DMABohTAADIcwAKaIMABAijAA2oswAHSNMAAYjzAAspAwAEySMADwkzAAipUwACSXMAC+mDAAYpowAPybMACWnTAAMJ8wANSgMABuojAACKQwAKKlMAA8pzAA4KgwAHqqMAAerDAAuK0wAFKvMADssDAAhrIwACq0MADEtTAAXrcwAPi4MACcujAANrwwANC9MAB0vzAADsEwAKjCMABCxDAA3MUwAIDHMAAayTAAtMowAE7MMADozTAAjM8wACbRMADK0jAAZNQwAP7VMACY1zAAMtkwANbaMABw3DAACt4wAKTfMAA+4TAA4uIwAHzkMAAg5jAAuucwAFTpMADu6jAAiOwwACzuMADG7zAAYPEwAPryMACU9DAAOPYwANL3MABs+TAAEPswAKr8MABE/jAA3v8wAIIBMQAcAzEAtgQxAFAGMQD0BzEAjgkxACgLMQDCDDEAZg4xAAAQMQCaETEANBMxANgUMQByFjEADBgxAKYZMQBKGzEA5BwxAH4eMQAYIDEAvCExAFYjMQDwJDEAiiYxAC4oMQDIKTEAYisxAPwsMQCgLjEAOjAxANQxMQBuMzEAEjUxAKw2MQBGODEA4DkxAIQ7MQAePTEAuD4xAFJAMQD2QTEAkEMxACpFMQDORjEAaEgxAAJKMQCcSzEANk0xANpOMQB0UDEADlIxAKhTMQBMVTEA5lYxAIBYMQAkWjEAvlsxAFhdMQDyXjEAjGAxADBiMQDKYzEAZGUxAP5mMQCiaDEAPGoxANZrMQB6bTEAFG8xAK5wMQBIcjEA4nMxAIZ1MQAgdzEAungxAFR6MQDuezEAkn0xACx/MQDQgDEAaoIxAASEMQCehTEAOIcxANyIMQB2ijEAEIwxAKqNMQBEjzEA6JAxAIKSMQAclDEAwJUxAFqXMQD0mDEAjpoxADKcMQDMnTEAZp8xAAChMQCaojEAPqQxANilMQBypzEAFqkxALCqMQBKrDEA5K0xAIivMQAisTEAvLIxAFa0MQD6tTEAlLcxAC65MQDIujEAbLwxAAa+MQCgvzEAOsExAN7CMQB4xDEAEsYxAKzHMQBQyTEA6soxAITMMQAezjEAws8xAFzRMQD20jEAkNQxADTWMQDO1zEAaNkxAALbMQCm3DEAQN4xANrfMQB04TEAGOMxALLkMQBM5jEA8OcxAIrpMQAk6zEAvuwxAFjuMQD87zEAlvExADDzMQDK9DEAbvYxAAj4MQCi+TEAPPsxAOD8MQB6/jEAFAAyAK4BMgBSAzIA7AQyAIYGMgAgCDIAugkyAF4LMgD4DDIAnA4yADYQMgDQETIAahMyAAQVMgCoFjIAQhgyANwZMgB2GzIAEB0yALQeMgBOIDIA8iEyAIwjMgAmJTIAwCYyAFooMgD+KTIAmCsyADItMgDMLjIAZjAyAAoyMgCkMzIASDUyAOI2MgB8ODIAFjoyALA7MgBUPTIA7j4yAIhAMgAiQjIAvEMyAGBFMgD6RjIAnkgyADhKMgDSSzIAbE0yAAZPMgCqUDIARFIyAN5TMgB4VTIAElcyALZYMgBQWjIA6lsyAI5dMgAoXzIAwmAyAGZiMgAAZDIAmmUyADRnMgDOaDIAcmoyAAxsMgCmbTIASm8yAO5wMgCIcjIAInQyAMZ1MgBgdzIA+ngyAJR6MgAufDIA0n0yAGx/MgAGgTIAqoIyAESEMgDehTIAeIcyAByJMgC2ijIAUIwyAOqNMgCEjzIAKJEyAMKSMgBclDIAAJYyAJqXMgA0mTIAzpoyAHKcMgAMnjIApp8yAEChMgDkojIAfqQyABimMgCypzIAVqkyAPCqMgCKrDIAJK4yAMivMgBisTIA/LIyAJa0MgA6tjIA1LcyAG65MgAIuzIAorwyAEa+MgDgvzIAhMEyAB7DMgC4xDIAUsYyAOzHMgCQyTIAKssyAMTMMgBezjIA+M8yAJzRMgA20zIA0NQyAHTWMgAO2DIAqNkyAELbMgDm3DIAgN4yABrgMgC04TIATuMyAPLkMgCM5jIAJugyAMrpMgBk6zIA/uwyAJjuMgAy8DIA1vEyAHDzMgAK9TIArvYyAEj4MgDi+TIAfPsyABb9MgC6/jIAVAAzAPgBMwCSAzMALAUzAMYGMwBgCDMABAozAJ4LMwA4DTMA0g4zAGwQMwAQEjMAqhMzAEQVMwDoFjMAghgzABwaMwC2GzMAWh0zAPQeMwCOIDMAKCIzAMIjMwBmJTMAACczAJooMwA+KjMA2CszAHItMwAMLzMAsDAzAEoyMwDkMzMAfjUzABg3MwC8ODMAVjozAPA7MwCUPTMALj8zAMhAMwBiQjMABkQzAKBFMwA6RzMA1EgzAG5KMwASTDMArE0zAEZPMwDqUDMAhFIzAB5UMwC4VTMAXFczAPZYMwCQWjMAKlwzAMRdMwBoXzMAAmEzAJxiMwBAZDMA2mUzAHRnMwAOaTMAsmozAExsMwDmbTMAgG8zABpxMwC+cjMAWHQzAPJ1MwCWdzMAMHkzAMp6MwBkfDMACH4zAKJ/MwA8gTMA1oIzAHqEMwAUhjMAroczAEiJMwDsijMAhowzACCOMwC6jzMAXpEzAPiSMwCSlDMALJYzANCXMwBqmTMABJszAJ6cMwBCnjMA3J8zAHahMwAQozMAtKQzAE6mMwDopzMAgqkzAByrMwDArDMAWq4zAPSvMwCYsTMAMrMzAMy0MwBmtjMACrgzAKS5MwA+uzMA2LwzAHK+MwAWwDMAsMEzAErDMwDuxDMAiMYzACLIMwC8yTMAYMszAPrMMwCUzjMALtAzAMjRMwBs0zMABtUzAKDWMwBE2DMA3tkzAHjbMwAS3TMAtt4zAFDgMwDq4TMAhOMzACjlMwDC5jMAXOgzAPbpMwCa6zMANO0zAM7uMwBo8DMADPIzAKbzMwBA9TMA2vYzAH74MwAY+jMAsvszAEz9MwDm/jMAigA0ACQCNADIAzQAYgU0APwGNACWCDQAMAo0ANQLNABuDTQACA80AKIQNAA8EjQA4BM0AHoVNAAeFzQAuBg0AFIaNADsGzQAhh00ACofNADEIDQAXiI0APgjNACSJTQANic0ANAoNAB0KjQADiw0AKgtNABCLzQA5jA0AIAyNAAaNDQAtDU0AFg3NADyODQAjDo0ACY8NADKPTQAZD80AP5ANACYQjQAPEQ0ANZFNABwRzQAFEk0ALhKNABSTDQA7E00AIZPNAAgUTQAxFI0AF5UNAD4VTQAnFc0ADZZNADQWjQAalw0AA5eNACoXzQAQmE0ANxiNACAZDQAGmY0ALRnNABOaTQA6Go0AIxsNAAmbjQAwG80AGRxNAD+cjQAmHQ0ADJ2NADWdzQAcHk0AAp7NACkfDQAPn40AOJ/NAB8gTQAIIM0ALqENABUhjQA7oc0AIiJNAAsizQAxow0AGCONAD6jzQAlJE0ADiTNADSlDQAbJY0ABCYNACqmTQARJs0AN6cNACCnjQAHKA0ALahNABQozQA6qQ0AI6mNAAoqDQAzKk0AGarNAAArTQAmq40ADSwNADYsTQAcrM0AAy1NACmtjQAQLg0AOS5NAB+uzQAGL00ALy+NABWwDQA8ME0AIrDNAAkxTQAyMY0AGLINAD8yTQAoMs0ADrNNADUzjQAbtA0ABLSNACs0zQARtU0AODWNAB62DQAHto0ALjbNABS3TQA9t40AJDgNAAq4jQAxOM0AGjlNAAC5zQAnOg0ADbqNADa6zQAdO00AA7vNACo8DQAQvI0AObzNACA9TQAGvc0AL74NABY+jQA8vs0AIz9NAAw/zQAygA1AGQCNQD+AzUAogU1ADwHNQDWCDUAcAo1AAoMNQCuDTUASA81AOIQNQCGEjUAIBQ1ALoVNQBUFzUA+Bg1AJIaNQAsHDUAxh01AGAfNQAEITUAniI1ADgkNQDcJTUAdic1ABApNQC0KjUATiw1AOgtNQCCLzUAHDE1AMAyNQBaNDUA9DU1AI43NQAoOTUAzDo1AGY8NQAAPjUApD81AD5BNQDYQjUAckQ1ABZGNQCwRzUASkk1AORKNQCITDUAIk41ALxPNQBWUTUA8FI1AJRUNQAuVjUAyFc1AGxZNQAGWzUAoFw1ADpeNQDUXzUAeGE1ABJjNQCsZDUAUGY1AOpnNQCEaTUAHms1AMJsNQBcbjUA9m81AJBxNQA0czUAznQ1AGh2NQACeDUAnHk1AEB7NQDafDUAfn41ABiANQCygTUATIM1AOaENQCKhjUAJIg1AL6JNQBYizUA8ow1AJaONQAwkDUAypE1AG6TNQAIlTUAopY1ADyYNQDgmTUAeps1ABSdNQCunjUAUqA1AOyhNQCGozUAIKU1ALqmNQBeqDUA+Kk1AJKrNQA2rTUA0K41AGqwNQAEsjUAqLM1AEK1NQDctjUAdrg1ABC6NQC0uzUATr01AOi+NQCCwDUAJsI1AMDDNQBkxTUA/sY1AJjINQAyyjUAzMs1AHDNNQAKzzUApNA1AD7SNQDY0zUAfNU1ABbXNQCw2DUAVNo1AO7bNQCI3TUAIt81AMbgNQBg4jUA+uM1AJTlNQAu5zUA0ug1AGzqNQAQ7DUAqu01AETvNQDe8DUAePI1ABz0NQC29TUAUPc1AOr4NQCE+jUAKPw1AML9NQBc/zUACgE2AKQCNgBIBDYA4gU2AHwHNgAWCTYAsAo2AFQMNgDuDTYAiA82ACIRNgC8EjYAYBQ2APoVNgCUFzYAOBk2ANIaNgBsHDYABh42AKofNgBEITYA3iI2AHgkNgASJjYAtic2AFApNgDqKjYAjiw2ACguNgDCLzYAXDE2AAAzNgCaNDYANDY2AM43NgBoOTYADDs2AKY8NgBAPjYA5D82AH5BNgAYQzYAskQ2AFZGNgDwRzYAikk2ACRLNgC+TDYAYk42APxPNgCWUTYAOlM2ANRUNgBuVjYACFg2AKxZNgBGWzYA4Fw2AHpeNgAeYDYAuGE2AFJjNgDsZDYAhmY2ACpoNgDEaTYAXms2APhsNgCcbjYANnA2ANBxNgB0czYADnU2AKh2NgBCeDYA5nk2AIB7NgAafTYAtH42AE6ANgDygTYAjIM2ACaFNgDKhjYAZIg2AP6JNgCYizYAPI02ANaONgBwkDYAFJI2AK6TNgBIlTYA4pY2AHyYNgAgmjYAups2AFSdNgDunjYAiKA2ACyiNgDGozYAYKU2AASnNgCeqDYAOKo2ANKrNgB2rTYAEK82AKqwNgBEsjYA6LM2AIK1NgActzYAtrg2AFC6NgD0uzYAjr02ACi/NgDMwDYAZsI2AADENgCaxTYAPsc2ANjINgByyjYADMw2ALDNNgBKzzYA5NA2AH7SNgAY1DYAvNU2AFbXNgDw2DYAlNo2AC7cNgDI3TYAYt82AAbhNgCg4jYAOuQ2ANTlNgB45zYAEuk2AKzqNgBG7DYA4O02AITvNgAe8TYAuPI2AFz0NgD29TYAkPc2ACr5NgDO+jYAaPw2AAL+NgCc/zYANgE3ANoCNwB0BDcADgY3ALIHNwBMCTcA5go3AIAMNwAkDjcAvg83AFgRNwDyEjcAlhQ3ADAWNwDKFzcAZBk3AP4aNwCiHDcAPB43AOAfNwB6ITcAFCM3AK4kNwBIJjcA7Cc3AIYpNwAgKzcAuiw3AFQuNwD4LzcAkjE3ACwzNwDQNDcAajY3AAQ4NwCeOTcAQjs3ANw8NwB2PjcAEEA3ALRBNwBOQzcA6EQ3AIJGNwAcSDcAwEk3AFpLNwD0TDcAmE43ADJQNwDMUTcAZlM3AApVNwCkVjcAPlg3ANhZNwB8WzcAFl03ALBeNwBKYDcA5GE3AIhjNwAiZTcAvGY3AGBoNwD6aTcAlGs3AC5tNwDSbjcAbHA3AAZyNwCgczcARHU3AN52NwB4eDcAEno3AKx7NwBQfTcA6n43AISANwAogjcAwoM3AFyFNwD2hjcAmog3ADSKNwDOizcAaI03AAKPNwCmkDcAQJI3ANqTNwB+lTcAGJc3ALKYNwBMmjcA8Js3AIqdNwAknzcAvqA3AGKiNwD8ozcAlqU3ADCnNwDKqDcAbqo3AAisNwCirTcARq83AOCwNwB6sjcAFLQ3ALi1NwBStzcA7Lg3AIa6NwAqvDcAxL03AF6/NwD4wDcAksI3ADbENwDQxTcAasc3AA7JNwCoyjcAQsw3ANzNNwCAzzcAGtE3ALTSNwBO1DcA8tU3AIzXNwAm2TcAwNo3AGTcNwD+3TcAmN83ADLhNwDM4jcAcOQ3AArmNwCk5zcASOk3AOLqNwB87DcAFu43ALDvNwBU8TcA7vI3AIj0NwAs9jcAxvc3AGD5NwD6+jcAlPw3ADj+NwDS/zcAdgE4ABADOACqBDgARAY4AN4HOACCCTgAHAs4ALYMOABQDjgA6g84AI4ROAAoEzgAwhQ4AGYWOAAAGDgAmhk4ADQbOADYHDgAch44AAwgOACmITgAQCM4AOQkOAB+JjgAGCg4ALIpOABWKzgA8Cw4AJQuOAAuMDgAyDE4AGIzOAD8NDgAoDY4ADo4OADUOTgAbjs4AAg9OACsPjgARkA4AOBBOACEQzgAHkU4ALhGOABSSDgA9kk4AJBLOAAqTTgAxE44AF5QOAACUjgAnFM4ADZVOADaVjgAdFg4AA5aOACoWzgATF04AOZeOACAYDgAGmI4AL5jOABYZTgA8mY4AIxoOAAwajgAyms4AGRtOAD+bjgAmHA4ADxyOADWczgAcHU4ABR3OACueDgASHo4AOJ7OACGfTgAIH84ALqAOABUgjgA+IM4AJKFOAAshzgAxog4AGqKOAAEjDgAno04ADiPOADckDgAdpI4ABCUOACqlTgARJc4AOiYOACCmjgAHJw4AMCdOABanzgA9KA4AI6iOAAypDgAzKU4AGanOAAAqTgAmqo4AD6sOADYrTgAfK84ABaxOACwsjgASrQ4AOS1OACItzgAIrk4ALy6OABWvDgA8L04AJS/OAAuwTgAyMI4AGzEOAAGxjgAoMc4ADrJOADeyjgAeMw4ABLOOACszzgARtE4AOrSOACE1DgAHtY4AMLXOABc2TgA9to4AJDcOAA03jgAzt84AGjhOAAC4zgApuQ4AEDmOADa5zgAdOk4AA7rOACy7DgATO44AObvOACK8TgAJPM4AL70OABY9jgA/Pc4AJb5OAAw+zgAyvw4AGT+OAAIADkAogE5ADwDOQDgBDkAegY5ABQIOQCuCTkAUgs5AOwMOQCGDjkAIBA5ALoROQBeEzkA+BQ5AJIWOQA2GDkA0Bk5AGobOQAEHTkAqB45AEIgOQDcITkAdiM5ABolOQC0JjkATig5AOgpOQCMKzkAJi05AMAuOQBaMDkA9DE5AJgzOQAyNTkAzDY5AHA4OQAKOjkApDs5AD49OQDiPjkAfEA5ABZCOQCwQzkAVEU5AO5GOQCISDkAIko5ALxLOQBgTTkA+k45AJRQOQA4UjkA0lM5AGxVOQAGVzkAqlg5AERaOQDeWzkAeF05ABJfOQC2YDkAUGI5AOpjOQCOZTkAKGc5AMJoOQBcajkAAGw5AJptOQA0bzkAznA5AGhyOQAMdDkApnU5AEB3OQDaeDkAfno5ABh8OQCyfTkAVn85APCAOQCKgjkAJIQ5AMiFOQBihzkA/Ig5AJaKOQAwjDkA1I05AG6POQAIkTkArJI5AEaUOQDglTkAepc5AB6ZOQC4mjkAUpw5AOydOQCGnzkAKqE5AMSiOQBepDkA+KU5AJynOQA2qTkA0Ko5AGqsOQAOrjkAqK85AEKxOQDmsjkAgLQ5ABq2OQC0tzkAWLk5APK6OQCMvDkAJr45AMq/OQBkwTkA/sI5AJjEOQA8xjkA1sc5AHDJOQAKyzkArsw5AEjOOQDizzkAfNE5ABbTOQC61DkAVNY5AO7XOQCI2TkALNs5AMbcOQBg3jkABOA5AJ7hOQA44zkA0uQ5AHbmOQAQ6DkAquk5AETrOQDe7DkAgu45ABzwOQC28TkAWvM5APT0OQCO9jkAKPg5AMz5OQBm+zkAAP05AJr+OQA0ADoA2AE6AHIDOgAMBToAsAY6AEoIOgDkCToAfgs6ACINOgC8DjoAVhA6APAROgCKEzoALhU6AMgWOgBiGDoABho6AKAbOgA6HToA1B46AHggOgASIjoArCM6AEYlOgDgJjoAhCg6AB4qOgC4KzoAUi06APYuOgCQMDoAKjI6AMQzOgBoNToAAjc6AJw4OgA2OjoA2js6AHQ9OgAOPzoAskA6AExCOgDmQzoAgEU6ACRHOgC+SDoAWEo6APJLOgCMTToAME86AMpQOgBkUjoACFQ6AKJVOgA8VzoA1lg6AHpaOgAUXDoArl06AEhfOgDiYDoAhmI6ACBkOgC6ZToAVGc6APhoOgCSajoALGw6ANBtOgBqbzoABHE6AJ5yOgBCdDoA3HU6AHZ3OgAQeToAqno6AE58OgDofToAgn86ACaBOgDAgjoAWoQ6APSFOgCOhzoAMok6AMyKOgBmjDoACo46AKSPOgA+kToA2JI6AHyUOgAWljoAsJc6AEqZOgDkmjoAiJw6ACKeOgC8nzoAYKE6APqiOgCUpDoALqY6ANKnOgBsqToABqs6AKCsOgA6rjoA3q86AHixOgASszoArLQ6AFC2OgDqtzoAhLk6ACi7OgDCvDoAXL46APa/OgCawToANMM6AM7EOgBoxjoAAsg6AKbJOgBAyzoA2sw6AH7OOgAY0DoAstE6AEzTOgDw1DoAitY6ACTYOgC+2ToAWNs6APzcOgCW3joAMOA6AMrhOgBu4zoACOU6AKLmOgBG6DoA4Ok6AHrrOgAU7ToAuO46AFLwOgDs8ToAhvM6ACD1OgDE9joAXvg6APj5OgCc+zoANv06AND+OgBqADsADgI7AKgDOwBCBTsA3AY7AHYIOwAaCjsAtAs7AE4NOwDyDjsAjBA7ACYSOwDAEzsAZBU7AP4WOwCYGDsAMho7AMwbOwBwHTsACh87AKQgOwBIIjsA4iM7AHwlOwAWJzsAuig7AFQqOwDuKzsAiC07ACwvOwDGMDsAYDI7APozOwCUNTsAODc7ANI4OwBsOjsAEDw7AKo9OwBEPzsA3kA7AIJCOwAcRDsAtkU7AFBHOwDqSDsAjko7AChMOwDCTTsAXE87AABROwCaUjsANFQ7ANhVOwByVzsADFk7AKZaOwBKXDsA5F07AH5fOwAYYTsAsmI7AFZkOwDwZTsAimc7AC5pOwDIajsAYmw7APxtOwCgbzsAOnE7ANRyOwBudDsAEnY7AKx3OwBGeTsA4Ho7AIR8OwAefjsAuH87AFKBOwDsgjsAkIQ7ADSGOwDOhzsAcok7AAyLOwCwjDsAVI47AO6POwCIkTsALJM7AMaUOwBgljsA+pc7AJSZOwA4mzsA0pw7AGyeOwAQoDsAqqE7AESjOwDepDsAgqY7AByoOwC2qTsAUKs7AOqsOwCOrjsAKLA7AMKxOwBcszsAALU7AJq2OwA0uDsA2Lk7AHK7OwAMvTsApr47AErAOwDkwTsAfsM7ABjFOwCyxjsAVsg7APDJOwCKyzsALs07AMjOOwBi0DsA/NE7AKDTOwA61TsA1NY7AG7YOwAI2jsArNs7AEbdOwDg3jsAhOA7AB7iOwC44zsAUuU7APbmOwCQ6DsAKuo7AMTrOwBe7TsAAu87AJzwOwA28jsA2vM7AHT1OwAO9zsAqPg7AEz6OwDm+zsAgP07ABr/OwC0ADwAWAI8APIDPACMBTwAMAc8AMoIPABkCjwA/gs8AJgNPAA8DzwA1hA8AHASPAAUFDwArhU8AEgXPADiGDwAhho8ACAcPAC6HTwAVB88AO4gPACSIjwALCQ8AMYlPABgJzwABCk8AJ4qPAA4LDwA3C08AHYvPAAQMTwAqjI8AE40PADoNTwAgjc8ABw5PAC2OjwAWjw8APQ9PACOPzwAMkE8AMxCPABmRDwAAEY8AKRHPAA+STwA2Eo8AHJMPAAMTjwAsE88AEpRPADkUjwAiFQ8ACJWPAC8VzwAVlk8APpaPACUXDwALl48AMhfPABiYTwABmM8AKBkPAA6ZjwA1Gc8AHhpPAASazwArGw8AFBuPADqbzwAhHE8AB5zPADCdDwAXHY8APZ3PACQeTwAKns8AM58PABofjwAAoA8AKaBPABAgzwA2oQ8AHSGPAAYiDwAsok8AEyLPADmjDwAgI48ACSQPAC+kTwAWJM8APyUPACWljwAMJg8AMqZPABumzwACJ08AKKePAA8oDwA1qE8AHqjPAAUpTwArqY8AFKoPADsqTwAhqs8ACCtPAC6rjwAXrA8APixPACSszwANrU8ANC2PABquDwABLo8AKi7PABCvTwA3L48AHbAPAAQwjwAtMM8AE7FPADoxjwAjMg8ACbKPADAyzwAWs08AP7OPACY0DwAMtI8AMzTPABm1TwACtc8AKTYPAA+2jwA2Ns8AHzdPAAW3zwAsOA8AFTiPADu4zwAiOU8ACLnPADG6DwAYOo8APrrPACU7TwALu88ANLwPABs8jwABvQ8AKr1PABE9zwA3vg8AHj6PAAc/DwAtv08AFD/PADqAD0AhAI9ACgEPQDCBT0AXAc9APYIPQCaCj0ANAw9AM4NPQByDz0ADBE9AKYSPQBAFD0A2hU9AH4XPQAYGT0Asho9AEwcPQDwHT0Aih89ACQhPQDIIj0AYiQ9APwlPQCWJz0AOik9ANQqPQBuLD0ACC49AKIvPQBGMT0A4DI9AHo0PQAeNj0AuDc9AFI5PQDsOj0AkDw9ACo+PQDEPz0AXkE9APhCPQCcRD0ANkY9AORHPQB+ST0AGEs9ALJMPQBWTj0A8E89AIpRPQAkUz0AyFQ9AGJWPQD8Vz0Allk9ADBbPQDUXD0Abl49AAhgPQCsYT0ARmM9AOBkPQB6Zj0AFGg9ALhpPQBSaz0A7Gw9AJBuPQAqcD0AxHE9AF5zPQACdT0AnHY9ADZ4PQDQeT0Aans9AA59PQCofj0AQoA9ANyBPQCAgz0AGoU9ALSGPQBYiD0A8ok9AIyLPQAmjT0Ayo49AGSQPQD+kT0AmJM9ADKVPQDWlj0AcJg9AAqaPQCkmz0ASJ09AOKePQB8oD0AFqI9ALqjPQBUpT0A7qY9AJKoPQAsqj0Axqs9AGCtPQAErz0AnrA9ADiyPQDSsz0AbLU9ABC3PQCquD0ARLo9AOi7PQCCvT0AHL89ALbAPQBawj0A9MM9AI7FPQAoxz0Awsg9AGbKPQAAzD0Ams09AD7PPQDY0D0ActI9AAzUPQCm1T0AStc9AOTYPQB+2j0AItw9ALzdPQBW3z0A8OA9AJTiPQAu5D0AyOU9AGLnPQD86D0AoOo9ADrsPQDU7T0Abu89ABLxPQCs8j0ARvQ9AOr1PQCE9z0AHvk9ALj6PQBc/D0A9v09AJD/PQAqAT4AxAI+AGgEPgACBj4AnAc+ADYJPgDaCj4AdAw+AA4OPgCyDz4ATBE+AOYSPgCAFD4AJBY+AL4XPgBYGT4A8ho+AIwcPgAwHj4Ayh8+AGQhPgD+Ij4AoiQ+ADwmPgDWJz4Aeik+ABQrPgCuLD4ASC4+AOwvPgCGMT4AIDM+ALo0PgBUNj4A+Dc+AJI5PgAsOz4A0Dw+AGo+PgAEQD4AnkE+AEJDPgDcRD4AdkY+ABBIPgCqST4ATks+AOhMPgCCTj4AHFA+AMBRPgBaUz4A9FQ+AJhWPgAyWD4AzFk+AGZbPgAKXT4ApF4+AD5gPgDYYT4AcmM+ABZlPgCwZj4ASmg+AO5pPgCIaz4AIm0+ALxuPgBgcD4A+nE+AJRzPgAudT4AyHY+AGx4PgAGej4AoHs+ADp9PgDefj4AeIA+ABKCPgC2gz4AUIU+AOqGPgCEiD4AKIo+AMKLPgBcjT4A9o4+AJCQPgA0kj4AzpM+AGiVPgAClz4Appg+AECaPgDamz4Afp0+ABifPgCyoD4ATKI+APCjPgCKpT4AJKc+AL6oPgBYqj4A/Ks+AJatPgAwrz4AyrA+AG6yPgAItD4AorU+AEa3PgDguD4Aero+ABS8PgCuvT4AUr8+AOzAPgCGwj4AIMQ+AMTFPgBexz4A+Mg+AJzKPgA2zD4A0M0+AGrPPgAO0T4AqNI+AELUPgDc1T4Adtc+ABrZPgC02j4ATtw+AOjdPgCM3z4AJuE+AMDiPgBk5D4A/uU+AJjnPgAy6T4A1uo+AHDsPgAK7j4ApO8+AD7xPgDi8j4AfPQ+ABb2PgCw9z4AVPk+AO76PgCI/D4AIv4+AMb/PgBgAT8A+gI/AJ4EPwA4Bj8A0gc/AGwJPwAQCz8Aqgw/AEQOPwDeDz8AeBE/ABwTPwC2FD8AUBY/AOoXPwCOGT8AKBs/AMIcPwBcHj8AACA/AJohPwA0Iz8AziQ/AHImPwAMKD8Apik/AEArPwDkLD8Afi4/ABgwPwC8MT8AVjM/APA0PwCKNj8AJDg/AMg5PwBiOz8A/Dw/AKA+PwA6QD8A1EE/AG5DPwASRT8ArEY/AEZIPwDgST8Aeks/AB5NPwC4Tj8AUlA/APZRPwCQUz8AKlU/AMRWPwBoWD8AAlo/AJxbPwA2XT8A0F4/AHRgPwAOYj8AqGM/AExlPwDmZj8AgGg/ABpqPwC+az8AWG0/APJuPwCMcD8AJnI/AMpzPwBkdT8A/nY/AKJ4PwA8ej8A1ns/AHB9PwAUfz8AroA/AEiCPwDigz8AfIU/ACCHPwC6iD8AVIo/AO6LPwCSjT8ALI8/AMaQPwBqkj8ABJQ/AJ6VPwA4lz8A0pg/AHaaPwAQnD8Aqp0/AESfPwDooD8AgqI/ABykPwC2pT8AWqc/APSoPwCOqj8AKKw/AMytPwBmrz8AALE/AKSyPwA+tD8A2LU/AHK3PwAWuT8AsLo/AEq8PwDkvT8Afr8/ACLBPwC8wj8AVsQ/APrFPwCUxz8ALsk/AMjKPwBszD8ABs4/AKDPPwA60T8A1NI/AHjUPwAS1j8ArNc/AEbZPwDq2j8AhNw/AB7ePwDC3z8AXOE/APbiPwCQ5D8AKuY/AM7nPwBo6T8AAus/AJzsPwBA7j8A2u8/AHTxPwAY8z8AsvQ/AEz2PwDm9z8Aivk/ACT7PwC+/D8AWP4/APL/PwCWAUAAMANAAMoEQABkBkAACAhAAKIJQAA8C0AA4AxAAHoOQAAUEEAArhFAAFITQADsFEAAhhZAACAYQAC6GUAAXhtAAPgcQACSHkAALCBAANAhQABqI0AABCVAAKgmQABCKEAA3ClAAHYrQAAQLUAAtC5AAE4wQADoMUAAgjNAACY1QADANkAAWjhAAPQ5QACYO0AAMj1AAMw+QABmQEAACkJAAKRDQAA+RUAA4kZAAHxIQAAWSkAAsEtAAEpNQADuTkAAiFBAACJSQADGU0AAYFVAAPpWQACUWEAAOFpAANJbQABsXUAABl9AAKBgQABEYkAA3mNAAHhlQAAcZ0AAtmhAAFBqQADqa0AAjm1AAChvQADCcEAAXHJAAPZzQACadUAANHdAAM54QABoekAADHxAAKZ9QABAf0AA5IBAAH6CQAAYhEAAsoVAAFaHQADwiEAAiopAACSMQAC+jUAAYo9AAPyQQACWkkAAMJRAANSVQABul0AACJlAAKyaQABGnEAA4J1AAHqfQAAeoUAAuKJAAFKkQADspUAAhqdAACqpQADEqkAAXqxAAPitQACcr0AANrFAANCyQAB0tEAADrZAAKi3QABCuUAA3LpAAIC8QAAavkAAtL9AAE7BQADywkAAjMRAACbGQADKx0AAZMlAAP7KQACYzEAAMs5AANbPQABw0UAACtNAAKTUQABI1kAA4tdAAHzZQAAg20AAutxAAFTeQADu30AAkuFAACzjQADG5EAAYOZAAPrnQACe6UAAOOtAANLsQAB27kAAEPBAAKrxQABE80AA3vRAAIL2QAAm+EAAwPlAAGT7QAD+/EAAmP5AADwAQQDWAUEAcANBAAoFQQCuBkEASAhBAOIJQQB8C0EAIA1BALoOQQBUEEEA7hFBAJITQQAsFUEAxhZBAGAYQQD6GUEAnhtBADgdQQDSHkEAbCBBABAiQQCqI0EARCVBAOgmQQCCKEEAHCpBALYrQQBQLUEA9C5BAI4wQQAoMkEAwjNBAGY1QQAAN0EAmjhBAD46QQDYO0EAcj1BAAw/QQCwQEEASkJBAORDQQB+RUEAGEdBALxIQQBWSkEA8EtBAJRNQQAuT0EAyFBBAGJSQQAGVEEAoFVBADpXQQDUWEEAblpBABJcQQCsXUEARl9BAOpgQQCEYkEAHmRBALhlQQBSZ0EA9mhBAJBqQQAqbEEAzm1BAGhvQQACcUEAnHJBAEB0QQDadUEAdHdBAA55QQCyekEATHxBAOZ9QQCAf0EAJIFBAL6CQQBYhEEA8oVBAIyHQQAwiUEAyopBAGSMQQD+jUEAoo9BADyRQQDWkkEAepRBABSWQQCul0EASJlBAOKaQQCGnEEAIJ5BALqfQQBUoUEA+KJBAJKkQQAspkEA0KdBAGqpQQAEq0EAnqxBAEKuQQDcr0EAdrFBABCzQQCqtEEATrZBAOi3QQCCuUEAHLtBAMC8QQBavkEA9L9BAJjBQQAyw0EAzMRBAGbGQQAAyEEApMlBAD7LQQDYzEEAfM5BABbQQQCw0UEAStNBAO7UQQCI1kEAIthBALzZQQBW20EA+txBAJTeQQAu4EEA0uFBAGzjQQAG5UEAoOZBAEToQQDe6UEAeOtBABLtQQCs7kEAUPBBAOrxQQCE80EAHvVBAML2QQBc+EEA9vlBAJr7QQA0/UEAzv5BAGgAQgACAkIApgNCAEAFQgDaBkIAdAhCABgKQgCyC0IATA1CAPAOQgCKEEIAJBJCAL4TQgBiFUIA/BZCAJYYQgAwGkIAyhtCAG4dQgAIH0IAoiBCADwiQgDgI0IAeiVCABQnQgC4KEIAUipCAOwrQgCGLUIAKi9CAMQwQgBeMkIA+DNCAJI1QgA2N0IA0DhCAGo6QgAEPEIAqD1CAEI/QgDcQEIAgEJCABpEQgC0RUIATkdCAOhIQgCMSkIAJkxCAMBNQgBaT0IA/lBCAJhSQgAyVEIA1lVCAHBXQgAKWUIApFpCAD5cQgDiXUIAfF9CABZhQgCwYkIAVGRCAO5lQgCIZ0IALGlCAMZqQgBgbEIA+m1CAJ5vQgA4cUIA0nJCAGx0QgAGdkIAqndCAER5QgDeekIAeHxCABx+QgC2f0IAUIFCAPSCQgCOhEIAKIZCAMKHQgBciUIAAItCAJqMQgA0jkIAzo9CAHKRQgAMk0IAppRCAEqWQgDkl0IAfplCABibQgCynEIAVp5CAPCfQgCKoUIALqNCAMikQgBipkIA/KdCAKCpQgA6q0IA1KxCAG6uQgAIsEIArLFCAEazQgDgtEIAerZCAB64QgDCuUIAZrtCAAC9QgCavkIANMBCANjBQgByw0IADMVCAKbGQgBAyEIA5MlCAH7LQgAYzUIAss5CAFbQQgDw0UIAitNCACTVQgDI1kIAYthCAPzZQgCg20IAOt1CANTeQgBu4EIAEuJCAKzjQgBG5UIA4OZCAHroQgAe6kIAuOtCAFLtQgDs7kIAkPBCACryQgDE80IAaPVCAAL3QgCc+EIANvpCAND7QgB0/UIADv9CAKgAQwBCAkMA5gNDAIAFQwAaB0MAvghDAFgKQwDyC0MAjA1DADAPQwDKEEMAZBJDAP4TQwCYFUMAPBdDANYYQwBwGkMAChxDAK4dQwBIH0MA4iBDAIYiQwAgJEMAuiVDAFQnQwD4KEMAkipDACwsQwDGLUMAYC9DAAQxQwCeMkMAODRDANI1QwB2N0MAEDlDAKo6QwBOPEMA6D1DAII/QwAcQUMAtkJDAFpEQwD0RUMAjkdDADJJQwDMSkMAZkxDAABOQwCaT0MAPlFDANhSQwByVEMADFZDALBXQwBKWUMA5FpDAIhcQwAiXkMAvF9DAFZhQwD6YkMAlGRDAC5mQwDIZ0MAYmlDAAZrQwCgbEMAOm5DANRvQwB4cUMAEnNDAKx0QwBQdkMA6ndDAIR5QwAee0MAuHxDAFx+QwD2f0MAkIFDACqDQwDOhEMAaIZDAAKIQwCmiUMAQItDANqMQwB0jkMADpBDALKRQwBMk0MA5pRDAICWQwAkmEMAvplDAFibQwD8nEMAlp5DADCgQwDKoUMAbqNDAAilQwCipkMAPKhDAOCpQwB6q0MAFK1DAK6uQwBIsEMA7LFDAIazQwAgtUMAurZDAF64QwD4uUMAkrtDADa9QwDQvkMAasBDAATCQwCew0MAQsVDANzGQwB2yEMAEMpDALTLQwBOzUMA6M5DAILQQwAm0kMAwNNDAFrVQwD+1kMAmNhDADLaQwDM20MAZt1DAArfQwCk4EMAPuJDANjjQwB85UMAFudDALDoQwBU6kMA7utDAIjtQwAi70MAvPBDAGDyQwD680MAlPVDAC73QwDS+EMAbPpDAAb8QwCq/UMARP9DAN4ARAB4AkQAEgREALYFRABQB0QA6ghEAIQKRAAoDEQAwg1EAFwPRAAAEUQAmhJEADQURADOFUQAaBdEAAwZRACmGkQAQBxEANodRAB+H0QAGCFEALIiRABWJEQA8CVEAIonRAAkKUQAvipEAGIsRAD8LUQAli9EADAxRADUMkQAbjREAAg2RACsN0QARjlEAOA6RAB6PEQAFD5EALg/RABSQUQA7EJEAIZERAAqRkQAxEdEAF5JRAACS0QAnExEADZORADQT0QAalFEAA5TRACoVEQAQlZEANxXRACAWUQAGltEALRcRABYXkQA8l9EAIxhRAAmY0QAwGREAGRmRAD+Z0QAmGlEADJrRADWbEQAcG5EAApwRACkcUQASHNEAOJ0RAB8dkQAIHhEALp5RABUe0QA7nxEAIh+RAAsgEQAxoFEAGCDRAD6hEQAnoZEADiIRADSiUQAbItEABCNRACqjkQARJBEAOiRRACCk0QAHJVEALaWRABQmEQA9JlEAI6bRAAonUQAzJ5EAGagRAAAokQAmqNEAD6lRADYpkQAcqhEAAyqRACwq0QASq1EAOSuRAB+sEQAGLJEALyzRABWtUQA8LZEAIq4RAAuukQAyLtEAGK9RAAGv0QAoMBEADrCRADUw0QAbsVEABLHRACsyEQARspEAODLRACEzUQAHs9EALjQRABS0kQA9tNEAJDVRAAq10QAzthEAGjaRAAC3EQAnN1EADbfRADa4EQAdOJEAA7kRACo5UQATOdEAOboRACA6kQAGuxEAL7tRABY70QA8vBEAJbyRAAw9EQAyvVEAGT3RAD++EQAovpEADz8RADW/UQAcP9EABQBRQCuAkUASARFAOIFRQCGB0UAIAlFALoKRQBUDEUA+A1FAJIPRQAsEUUAxhJFAGoURQAEFkUAnhdFADgZRQDcGkUAdhxFABAeRQCqH0UATiFFAOgiRQCCJEUAJiZFAMAnRQBaKUUA9CpFAI4sRQAyLkUAzC9FAGYxRQAAM0UApDRFAD42RQDYN0UAcjlFABY7RQCwPEUASj5FAO4/RQCIQUUAIkNFALxERQBWRkUA+kdFAJRJRQAuS0UAyExFAGxORQAGUEUAoFFFADpTRQDeVEUAeFZFABJYRQC2WUUAUFtFAOpcRQCEXkUAHmBFAMJhRQBcY0UA9mRFAJBmRQA0aEUAzmlFAGhrRQACbUUApm5FAEBwRQDacUUAfnNFABh1RQCydkUATHhFAOZ5RQCKe0UAJH1FAL5+RQBYgEUA/IFFAJaDRQAwhUUAyoZFAG6IRQAIikUAootFAEaNRQDgjkUAepBFABSSRQCuk0UAUpVFAOyWRQCGmEUAIJpFAMSbRQBenUUA+J5FAJKgRQA2okUA0KNFAGqlRQAOp0UAqKhFAEKqRQDcq0UAdq1FABqvRQC0sEUATrJFAOizRQCMtUUAJrdFAMC4RQBaukUA/rtFAJi9RQAyv0UA1sBFAHDCRQAKxEUApMVFAD7HRQDiyEUAfMpFABbMRQCwzUUAVM9FAO7QRQCI0kUAItRFAMbVRQBg10UA+thFAJ7aRQA43EUA0t1FAGzfRQAG4UUAquJFAETkRQDe5UUAeOdFABzpRQC26kUAUOxFAOrtRQCO70UAKPFFAMLyRQBm9EUAAPZFAJr3RQA0+UUAzvpFAHL8RQAM/kUApv9FAEABRgDkAkYAfgRGABgGRgCyB0YAVglGAPAKRgCKDEYALg5GAMgPRgBiEUYA/BJGAJYURgA6FkYA1BdGAG4ZRgAIG0YArBxGAEYeRgDgH0YAeiFGAB4jRgC4JEYAUiZGAPYnRgCQKUYAKitGAMQsRgBeLkYAAjBGAJwxRgA2M0YA0DRGAHQ2RgAOOEYAqDlGAEI7RgDmPEYAgD5GABpARgC+QUYAWENGAPJERgCMRkYAJkhGAMpJRgBkS0YA/kxGAKJORgA8UEYA1lFGAHBTRgAKVUYArlZGAEhYRgDiWUYAfFtGACBdRgC6XkYAVGBGAO5hRgCSY0YALGVGAMZmRgBgaEYABGpGAJ5rRgA4bUYA0m5GAHZwRgAQckYAqnNGAER1RgDodkYAgnhGABx6RgDAe0YAWn1GAPR+RgCOgEYAKIJGAMyDRgBmhUYAAIdGAJqIRgA+ikYA2ItGAHKNRgAWj0YAsJBGAEqSRgDkk0YAfpVGACKXRgC8mEYAVppGAPCbRgCUnUYALp9GAMigRgBsokYABqRGAKClRgA6p0YA1KhGAHiqRgASrEYArK1GAEavRgDqsEYAhLJGAB60RgDCtUYAXLdGAPa4RgCQukYAKrxGAM69RgBov0YAAsFGAJzCRgBAxEYA2sVGAHTHRgAOyUYAsspGAEzMRgDmzUYAis9GACTRRgC+0kYAWNRGAPLVRgCW10YAMNlGAMraRgBk3EYACN5GAKLfRgA84UYA4OJGAHrkRgAU5kYArudGAEjpRgDs6kYAhuxGACDuRgC670YAXvFGAPjyRgCS9EYALPZGAND3RgBq+UYABPtGAJ78RgBC/kYA3P9GAHYBRwAQA0cAtARHAE4GRwDoB0cAgglHACYLRwDADEcAWg5HAPQPRwCYEUcAMhNHAMwURwBwFkcAChhHAKQZRwA+G0cA2BxHAHweRwAWIEcAsCFHAEojRwDuJEcAiCZHACIoRwDGKUcAYCtHAPosRwCULkcALjBHANIxRwBsM0cABjVHAKA2RwBEOEcA3jlHAHg7RwAcPUcAtj5HAFBARwDqQUcAhENHAChFRwDCRkcAXEhHAPZJRwCaS0cANE1HAM5ORwBoUEcADFJHAKZTRwBAVUcA5FZHAH5YRwAYWkcAsltHAExdRwDwXkcAimBHACRiRwC+Y0cAYmVHAPxmRwCWaEcAMGpHANRrRwBubUcACG9HAKxwRwBGckcA4HNHAHp1RwAUd0cAuHhHAFJ6RwDse0cAhn1HACp/RwDEgEcAXoJHAAKERwCchUcANodHANCIRwBqikcADoxHAKiNRwBCj0cA3JBHAICSRwAalEcAtJVHAE6XRwDymEcAjJpHACacRwDKnUcAZJ9HAP6gRwCYokcAPKRHANalRwBwp0cACqlHAK6qRwBIrEcA4q1HAHyvRwAWsUcAurJHAFS0RwDutUcAiLdHACy5RwDGukcAYLxHAPq9RwCev0cAOMFHANLCRwBsxEcAEMZHAKrHRwBEyUcA6MpHAILMRwAczkcAts9HAFDRRwD00kcAjtRHACjWRwDC10cAZtlHAADbRwCa3EcAPt5HANjfRwBy4UcADONHAKbkRwBK5kcA5OdHAH7pRwAY60cAvOxHAFbuRwDw70cAlPFHAC7zRwDI9EcAYvZHAPz3RwCg+UcAOvtHANT8RwBu/kcAEgBIAKwBSABGA0gA4ARIAIQGSAAeCEgAuAlIAFwLSAD2DEgAkA5IACoQSADEEUgAaBNIAAIVSACcFkgANhhIANoZSAB0G0gADh1IALIeSABMIEgA5iFIAIAjSAAaJUgAviZIAFgoSADyKUgAjCtIACYtSADKLkgAZDBIAP4xSACiM0gAPDVIANY2SABwOEgAFDpIAK47SABIPUgA7D5IAIZASAAgQkgAukNIAFRFSAD4RkgAkkhIACxKSADGS0gAak1IAARPSACeUEgAOFJIANxTSAB2VUgAEFdIAKpYSABOWkgA6FtIAIJdSAAmX0gAwGBIAFpiSAD0Y0gAmGVIADJnSADMaEgAZmpIAABsSACkbUgAPm9IANhwSAByckgAFnRIALB1SABKd0gA7nhIAIh6SAAifEgAvH1IAFZ/SAD6gEgAlIJIAC6ESADIhUgAbIdIAAaJSACgikgAOoxIAN6NSAB4j0gAEpFIALaSSABQlEgA6pVIAISXSAAemUgAwppIAFycSAD2nUgAkJ9IADShSADOokgAaKRIAAKmSACmp0gAQKlIANqqSAB+rEgAGK5IALKvSABMsUgA5rJIAIq0SAAktkgAvrdIAFi5SAD8ukgAlrxIADC+SADKv0gAbsFIAAjDSACixEgAPMZIAODHSAB6yUgAFMtIAK7MSABSzkgA7M9IAIbRSAAq00gAxNRIAF7WSAD410gAktlIADbbSADQ3EgAat5IAATgSACo4UgAQuNIANzkSAB25kgAGuhIALTpSABO60gA8uxIAIzuSAAm8EgAwPFIAFrzSAD+9EgAmPZIADL4SADM+UgAcPtIAAr9SACk/kgAPgBJAOIBSQB8A0kAFgVJALoGSQBUCEkA7glJAIgLSQAiDUkAxg5JAGAQSQD6EUkAlBNJADgVSQDSFkkAbBhJABAaSQCqG0kARB1JAN4eSQB4IEkAHCJJALYjSQBQJUkA6iZJAI4oSQAoKkkAwitJAFwtSQAAL0kAmjBJADQySQDYM0kAcjVJAAw3SQCmOEkAQDpJAOQ7SQB+PUkAGD9JALJASQBWQkkA8ENJAIpFSQAkR0kAyEhJAGJKSQD8S0kAoE1JADpPSQDUUEkAblJJAAhUSQCsVUkARldJAOBYSQB6WkkAHlxJALhdSQBSX0kA7GBJAJBiSQAqZEkAxGVJAGhnSQACaUkAnGpJADZsSQDQbUkAdG9JAA5xSQCockkAQnRJAOZ1SQCAd0kAGnlJALR6SQBOfEkA8n1JAIx/SQAwgUkAyoJJAGSESQD+hUkAmIdJADyJSQDWikkAcIxJAAqOSQCuj0kASJFJAOKSSQB8lEkAIJZJALqXSQBUmUkA+JpJAJKcSQAsnkkAxp9JAGChSQAEo0kAnqRJADimSQDSp0kAdqlJABCrSQCqrEkATq5JAOivSQCCsUkAHLNJALa0SQBatkkA9LdJAI65SQAou0kAwrxJAGa+SQAAwEkApMFJAD7DSQDYxEkAcsZJAAzISQCwyUkASstJAOTMSQB+zkkAItBJALzRSQBW00kA8NRJAJTWSQAu2EkAyNlJAGzbSQAG3UkAoN5JADrgSQDU4UkAeONJABLlSQCs5kkARuhJAOrpSQCE60kAHu1JALjuSQBc8EkA9vFJAJDzSQA09UkAzvZJAGj4SQAC+kkAnPtJAED9SQDa/kkAfgBKACICSgC8A0oAVgVKAPAGSgCKCEoALgpKAMgLSgBiDUoABg9KAKAQSgA6EkoA1BNKAG4VSgASF0oArBhKAEYaSgDqG0oAhB1KAB4fSgDCIEoAXCJKAPYjSgCQJUoAKidKAM4oSgBoKkoAAixKAJwtSgBAL0oA2jBKAHQySgAONEoAsjVKAEw3SgDmOEoAijpKACQ8SgC+PUoAWD9KAPJASgCWQkoAMERKAMpFSgBkR0oACElKAKJKSgA8TEoA1k1KAHpPSgAUUUoArlJKAFJUSgDsVUoAhldKACBZSgC6WkoAXlxKAPhdSgCSX0oALGFKANBiSgBqZEoABGZKAJ5nSgBCaUoA3GpKAHZsSgAabkoAtG9KAE5xSgDockoAgnRKACZ2SgDAd0oAWnlKAPR6SgCOfEoAMn5KAMx/SgBwgUoACoNKAKSESgA+hkoA2IdKAHyJSgAWi0oAsIxKAEqOSgDuj0oAiJFKACKTSgDGlEoAYJZKAPqXSgCUmUoALptKANKcSgBsnkoABqBKAKChSgA6o0oA3qRKAHimSgAcqEoAtqlKAFCrSgDqrEoAhK5KACiwSgDCsUoAXLNKAPa0SgCatkoANLhKAM65SgBou0oADL1KAKa+SgBAwEoA5MFKAH7DSgAYxUoAssZKAEzISgDwyUoAistKACTNSgC+zkoAWNBKAPzRSgCW00oAMNVKANTWSgBu2EoACNpKAKzbSgBG3UoA4N5KAHrgSgAU4koAuONKAFLlSgDs5koAhuhKACrqSgDE60oAXu1KAPjuSgCc8EoANvJKANDzSgB09UoADvdKAKj4SgBC+koA3PtKAID9SgAa/0oAtABLAE4CSwDyA0sAjAVLACYHSwDKCEsAZApLAP4LSwCYDUsAMg9LANYQSwBwEksAChRLAKQVSwBIF0sA4hhLAHwaSwAWHEsAuh1LAFQfSwDuIEsAkiJLACwkSwDGJUsAYCdLAPooSwCeKksAOCxLANItSwBsL0sAEDFLAKoySwBENEsA3jVLAII3SwAcOUsAtjpLAFo8SwD0PUsAjj9LAChBSwDCQksAZkRLAABGSwCaR0sANElLANhKSwByTEsADE5LAKZPSwBKUUsA5FJLAH5USwAiVksAvFdLAFZZSwDwWksAilxLAC5eSwDIX0sAYmFLAPxiSwCgZEsAOmZLANRnSwBuaUsAEmtLAKxsSwBGbksA6m9LAIRxSwAec0sAuHRLAFJ2SwD2d0sAkHlLACp7SwDEfEsAXn5LAAKASwCcgUsANoNLANqESwB0hksADohLALKJSwBMi0sA5oxLAICOSwAakEsAvpFLAFiTSwDylEsAjJZLACaYSwDKmUsAZJtLAP6cSwCinksAPKBLANahSwBwo0sAFKVLAK6mSwBIqEsA4qlLAIarSwAgrUsAuq5LAFSwSwDusUsAkrNLACy1SwDQtksAarhLAAS6SwCeu0sAOL1LANy+SwB2wEsAEMJLAKrDSwBOxUsA6MZLAILISwAcyksAtstLAFrNSwD0zksAjtBLADLSSwDM00sAZtVLAADXSwCk2EsAPtpLANjbSwBy3UsAFt9LALDgSwBK4ksA5ONLAIjlSwAi50sAvOhLAFbqSwD660sAlO1LAC7vSwDI8EsAbPJLAAb0SwCg9UsARPdLAN74SwB4+ksAEvxLAKz9SwBQ/0sA6gBMAIQCTAAeBEwAwgVMAFwHTAD2CEwAmgpMADQMTADODUwAaA9MAAIRTACmEkwAQBRMANoVTAB0F0wAGBlMALIaTABMHEwA8B1MAIofTAAkIUwAviJMAFgkTAD8JUwAlidMADApTADKKkwAbixMAAguTACiL0wAPDFMAOAyTAB6NEwAFDZMALg3TABSOUwA7DpMAIY8TAAgPkwAxD9MAF5BTAD4QkwAkkRMACxGTADQR0wAaklMAA5LTACoTEwAQk5MANxPTAB2UUwAGlNMALRUTABOVkwA6FdMAIJZTAAmW0wAwFxMAFpeTAD+X0wAmGFMADJjTADMZEwAcGZMAApoTACkaUwAPmtMANhsTAB8bkwAFnBMALpxTABUc0wA7nRMAIh2TAAieEwAxnlMAGB7TAD6fEwAlH5MADiATADSgUwAbINMAAaFTACqhkwARIhMAN6JTACCi0wAHI1MALaOTABQkEwA6pFMAI6TTAAolUwAwpZMAFyYTAAAmkwAmptMADSdTADOnkwAaKBMAAyiTACmo0wASqVMAOSmTAB+qEwAGKpMALKrTABWrUwA8K5MAIqwTAAkskwAyLNMAGK1TAD8tkwAlrhMADq6TADUu0wAbr1MAAi/TACiwEwARsJMAODDTAB6xUwAHsdMALjITABSykwA9stMAJDNTAAqz0wAxNBMAF7STAAC1EwAnNVMADbXTADQ2EwAdNpMAA7cTACo3UwAQt9MAObgTACA4kwAGuRMAL7lTABY50wA8uhMAIzqTAAm7EwAyu1MAGTvTAD+8EwAmPJMADz0TADW9UwAcPdMAAr5TACu+kwASPxMAOL9TACG/0wAIAFNALoCTQBUBE0A7gVNAJIHTQAsCU0AxgpNAGAMTQD6DU0Ang9NADgRTQDcEk0AdhRNABAWTQCqF00ARBlNAOgaTQCCHE0AHB5NALYfTQBaIU0A9CJNAI4kTQAoJk0AwidNAGYpTQAAK00AmixNAD4uTQDYL00AcjFNAAwzTQCwNE0ASjZNAOQ3TQB+OU0AIjtNALw8TQBWPk0A8D9NAJRBTQAuQ00AyERNAGJGTQAGSE0AoElNADpLTQDeTE0AeE5NABJQTQCsUU0ARlNNAOpUTQCEVk0AHlhNALhZTQBcW00A9lxNAJBeTQAqYE0AzmFNAGhjTQACZU0ApmZNAEBoTQDaaU0AdGtNAA5tTQCybk0ATHBNAOZxTQCAc00AJHVNAL52TQBYeE0A8nlNAJZ7TQAwfU0Ayn5NAG6ATQAIgk0AooNNADyFTQDWhk0AeohNABSKTQCui00ASI1NAOyOTQCGkE0AIJJNALqTTQBUlU0A+JZNAJKYTQA2mk0A0JtNAGqdTQAEn00AnqBNAEKiTQDco00AdqVNABCnTQC0qE0ATqpNAOirTQCMrU0AJq9NAMCwTQBask0A9LNNAJi1TQAyt00AzLhNAGa6TQAKvE0ApL1NAD6/TQDYwE0AfMJNABbETQCwxU0ASsdNAO7ITQCIyk0AIsxNALzNTQBWz00A+tBNAJTSTQAu1E0A0tVNAGzXTQAG2U0AoNpNAETcTQDe3U0AeN9NABLhTQC24k0AUORNAOrlTQCE500AHulNAMLqTQBc7E0A9u1NAJrvTQA08U0AzvJNAGj0TQAM9k0ApvdNAED5TQDa+k0AfvxNABj+TQCy/00AVgFOAPACTgCKBE4AJAZOAL4HTgBiCU4A/ApOAJYMTgAwDk4Ayg9OAG4RTgAIE04AohROAEYWTgDgF04AehlOABQbTgC4HE4AUh5OAOwfTgCGIU4AKiNOAMQkTgBeJk4A+CdOAJIpTgA2K04A0CxOAHQuTgAOME4AqDFOAEIzTgDcNE4AgDZOABo4TgC0OU4AWDtOAPI8TgCMPk4AJkBOAMBBTgBkQ04A/kROAJhGTgAySE4AzElOAHBLTgAKTU4Ark5OAEhQTgDiUU4AfFNOABZVTgC6Vk4AVFhOAO5ZTgCIW04AIl1OAMZeTgBgYE4A+mFOAJ5jTgA4ZU4A0mZOAGxoTgAQak4AqmtOAERtTgDebk4AgnBOABxyTgC2c04AUHVOAOp2TgCOeE4AKHpOAMJ7TgBmfU4AAH9OAJqATgA0gk4A2INOAHKFTgAMh04ApohOAECKTgDki04Afo1OABiPTgC8kE4AVpJOAPCTTgCKlU4ALpdOAMiYTgBimk4A/JtOAKCdTgA6n04A1KBOAG6iTgAIpE4ArKVOAEanTgDqqE4AhKpOAB6sTgC4rU4AUq9OAPawTgCQsk4AKrROAMS1TgBot04AArlOAJy6TgA2vE4A2r1OAHS/TgAOwU4AssJOAEzETgDmxU4AgMdOABrJTgC+yk4AWMxOAPLNTgCMz04AJtFOAMrSTgBk1E4A/tVOAKLXTgA82U4A1tpOAHDcTgAU3k4Art9OAEjhTgDi4k4AhuROACDmTgC6504AVOlOAO7qTgCS7E4ALO5OAMbvTgBq8U4ABPNOAJ70TgA49k4A3PdOAHb5TgAQ+04AqvxOAE7+TgDo/04AggFPABwDTwC2BE8AWgZPAPQHTwCOCU8AMgtPAMwMTwBmDk8AABBPAKQRTwA+E08A2BRPAHIWTwAWGE8AsBlPAEobTwDkHE8Afh5PACIgTwC8IU8AYCNPAPokTwCUJk8ALihPAMgpTwBsK08ABi1PAKAuTwA6ME8A3jFPAHgzTwASNU8ArDZPAFA4TwDqOU8AhDtPACg9TwDCPk8AXEBPAPZBTwCQQ08ANEVPAM5GTwBoSE8ADEpPAKZLTwBATU8A2k5PAHRQTwAYUk8AslNPAExVTwDmVk8AilhPACRaTwC+W08AWF1PAPxeTwCWYE8AMGJPAMpjTwBkZU8ACGdPAKJoTwA8ak8A4GtPAHptTwAUb08ArnBPAFJyTwDsc08AhnVPACB3TwC6eE8AXnpPAPh7TwCcfU8ANn9PANqATwB0gk8AGIRPALKFTwBMh08A5ohPAICKTwAkjE8Avo1PAFiPTwDykE8AlpJPADqUTwDelU8AeJdPABKZTwC2mk8AUJxPAOqdTwCEn08AHqFPAMKiTwBcpE8A9qVPAJCnTwAqqU8AzqpPAGisTwACrk8Apq9PAECxTwDask8AdLRPABi2TwCyt08ATLlPAOa6TwCKvE8AJL5PAL6/TwBYwU8A8sJPAJbETwAwxk8AysdPAG7JTwAIy08AosxPADzOTwDgz08AetFPABTTTwCu1E8AUtZPAOzXTwCG2U8AINtPALrcTwBe3k8A+N9PAJLhTwA2408A0ORPAGrmTwAE6E8AqOlPAELrTwDc7E8Adu5PABrwTwC08U8ATvNPAOj0TwCM9k8AJvhPAMD5TwBk+08A/vxPAJj+TwAyAFAAzAFQAHADUAAKBVAApAZQAEgIUADiCVAAfAtQABYNUACwDlAAVBBQAO4RUACIE1AALBVQAMYWUABgGFAA+hlQAJQbUAA4HVAA0h5QAGwgUAAGIlAAoCNQAEQlUADeJlAAeChQABwqUAC2K1AAUC1QAOouUACOMFAAKDJQAMIzUABcNVAAADdQAJo4UAA0OlAAzjtQAGg9UAAMP1AApkBQAEBCUADkQ1AAfkVQABhHUACySFAAVkpQAPBLUACKTVAAJE9QAMhQUABiUlAA/FNQAJZVUAAwV1AA1FhQAG5aUAASXFAArF1QAEZfUADgYFAAemJQAB5kUAC4ZVAAUmdQAOxoUACGalAAKmxQAMRtUABeb1AAAnFQAJxyUAA2dFAA0HVQAHR3UAAOeVAAqHpQAEJ8UADmfVAAgH9QABqBUAC0glAAToRQAPKFUACMh1AAJolQAMqKUABkjFAA/o1QAJiPUAA8kVAA1pJQAHCUUAAKllAArpdQAEiZUADimlAAfJxQACCeUAC6n1AAVKFQAPiiUACSpFAALKZQAManUABgqVAABKtQAJ6sUAA4rlAA0q9QAGyxUAAQs1AAqrRQAE62UADot1AAgrlQABy7UAC2vFAAWr5QAPS/UACOwVAAKMNQAMLEUABmxlAAAMhQAJrJUAA+y1AA2MxQAHLOUAAM0FAAsNFQAErTUADk1FAAftZQACLYUAC82VAAVttQAPDcUACK3lAALuBQAMjhUABi41AABuVQAKDmUAA66FAA1OlQAHjrUAAS7VAArO5QAEbwUADq8VAAhPNQAB71UAC49lAAUvhQAPb5UACQ+1AAKv1QAM7+UABoAFEAAgJRAJwDUQBABVEA2gZRAHQIUQAOClEAsgtRAEwNUQDmDlEAgBBRABoSUQC+E1EAWBVRAPIWUQCWGFEAMBpRAMobUQBkHVEACB9RAKIgUQA8IlEA1iNRAHolUQAUJ1EArihRAEgqUQDiK1EAhi1RACAvUQC6MFEAXjJRAPgzUQCSNVEALDdRANA4UQBqOlEABDxRAJ49UQBCP1EA3EBRAHZCUQAaRFEAtEVRAE5HUQDoSFEAgkpRACZMUQDATVEAbk9RAAhRUQCiUlEARlRRAOpVUQCEV1EAHllRAMJaUQBcXFEA9l1RAJBfUQAqYVEAzmJRAGhkUQACZlEAnGdRADZpUQDaalEAdGxRAA5uUQCyb1EATHFRAOZyUQCAdFEAJHZRAL53UQBYeVEA8npRAIx8UQAwflEAyn9RAG6BUQAIg1EAooRRADyGUQDWh1EAeolRABSLUQCujFEASI5RAOyPUQCGkVEAIJNRAMSUUQBellEA+JdRAJKZUQAsm1EA0JxRAGqeUQAEoFEAnqFRADijUQDcpFEAdqZRABqoUQC0qVEATqtRAOisUQCCrlEAJrBRAMCxUQBas1EA9LRRAI62UQAyuFEAzLlRAGa7UQAKvVEApL5RAD7AUQDYwVEAfMNRABbFUQCwxlEASshRAOTJUQCIy1EAIs1RALzOUQBg0FEA+tFRAJTTUQA41VEA0tZRAGzYUQAG2lEAoNtRAETdUQDe3lEAeOBRABLiUQC241EAUOVRAOrmUQCE6FEAHupRAMLrUQBc7VEA9u5RAJrwUQA08lEAzvNRAGj1UQAM91EApvhRAED6UQDa+1EAfv1RABj/UQCyAFIATAJSAOYDUgCKBVIAJAdSAL4IUgBiClIA/AtSAJYNUgA6D1IA1BBSAG4SUgAIFFIAohVSAEYXUgDgGFIAehpSABQcUgC4HVIAUh9SAOwgUgCGIlIAICRSAMQlUgBeJ1IA+ChSAJwqUgA2LFIA0C1SAGovUgAOMVIAqDJSAEI0UgDcNVIAgDdSABo5UgC0OlIATjxSAOg9UgCMP1IAJkFSAMBCUgBkRFIA/kVSAJhHUgAySVIA1kpSAHBMUgAKTlIApE9SAEhRUgDiUlIAfFRSABZWUgCwV1IAVFlSAO5aUgCIXFIALF5SAMZfUgBgYVIA+mJSAJ5kUgA4ZlIA0mdSAGxpUgAQa1IAqmxSAERuUgDeb1IAeHFSABxzUgC2dFIAUHZSAPR3UgCOeVIAKHtSAMx8UgBmflIAAIBSAJqBUgA0g1IA2IRSAHKGUgAMiFIApolSAECLUgDkjFIAfo5SABiQUgC8kVIAVpNSAPCUUgCUllIALphSAMiZUgBim1IA/JxSAKCeUgA6oFIA1KFSAG6jUgAIpVIArKZSAEaoUgDgqVIAhKtSAB6tUgC4rlIAUrBSAPaxUgCQs1IAKrVSAMS2UgBouFIAArpSAJy7UgA2vVIA0L5SAHTAUgAOwlIAqMNSAEzFUgDmxlIAgMhSABrKUgC+y1IAWM1SAPLOUgCM0FIAMNJSAMrTUgBk1VIA/tZSAJjYUgA82lIA1ttSAHDdUgAU31IAruBSAEjiUgDi41IAhuVSACDnUgC66FIAVOpSAPjrUgCS7VIALO9SAMbwUgBg8lIABPRSAJ71UgA491IA0vhSAHb6UgAQ/FIAtP1SAE7/UgDoAFMAggJTABwEUwDABVMAWgdTAPQIUwCOClMAMgxTAMwNUwBmD1MAABFTAJoSUwA+FFMA2BVTAHIXUwAWGVMAsBpTAEocUwDkHVMAfh9TACIhUwC8IlMAViRTAPolUwCUJ1MALilTAMgqUwBsLFMABi5TAKAvUwA6MVMA3jJTAHg0UwASNlMArDdTAFA5UwDqOlMAhDxTAB4+UwDCP1MAXEFTAPZCUwCQRFMANEZTAM5HUwBoSVMAAktTAJxMUwBATlMA2k9TAHRRUwAYU1MAslRTAExWUwDmV1MAillTACRbUwC+XFMAWF5TAPxfUwCWYVMAMGNTAMpkUwBkZlMACGhTAKJpUwBGa1MA4GxTAHpuUwAUcFMArnFTAFJzUwDsdFMAhnZTACB4UwC6eVMAXntTAPh8UwCSflMANoBTANCBUwBqg1MABIVTAJ6GUwBCiFMA3IlTAHaLUwAajVMAtI5TAE6QUwDokVMAjJNTACaVUwDAllMAWphTAPSZUwCYm1MAMp1TAMyeUwBwoFMACqJTAKSjUwA+pVMA2KZTAHyoUwAWqlMAuqtTAFStUwDurlMAiLBTACKyUwDGs1MAYLVTAPq2UwCUuFMALrpTANK7UwBsvVMABr9TAKrAUwBEwlMA3sNTAHjFUwAcx1MAtshTAFDKUwDqy1MAjs1TACjPUwDC0FMAXNJTAADUUwCa1VMANNdTANjYUwBy2lMADNxTAKbdUwBA31MA5OBTAH7iUwAY5FMAsuVTAEznUwDw6FMAiupTACTsUwDI7VMAYu9TAPzwUwCW8lMAOvRTANT1UwBu91MACPlTAKL6UwBG/FMA4P1TAHr/UwAeAVQAuAJUAFIEVADsBVQAkAdUACoJVADEClQAXgxUAPgNVACcD1QANhFUANASVAB0FFQADhZUAKgXVABCGVQA5hpUAIAcVAAaHlQAtB9UAE4hVADyIlQAjCRUACYmVADKJ1QAZClUAP4qVACYLFQAPC5UANYvVABwMVQACjNUAKQ0VABINlQA4jdUAHw5VAAgO1QAujxUAFQ+VADuP1QAkkFUACxDVADGRFQAYEZUAARIVACeSVQAOEtUANJMVABsTlQAEFBUAKpRVABEU1QA6FRUAIJWVAAcWFQAtllUAFpbVAD0XFQAjl5UAChgVADCYVQAZmNUAABlVACaZlQAPmhUANhpVABya1QADG1UALBuVABKcFQA5HFUAH5zVAAidVQAvHZUAFZ4VADweVQAintUAC59VADIflQAYoBUAAaCVACgg1QAOoVUANSGVAB4iFQAEopUAKyLVABGjVQA4I5UAISQVAAeklQAuJNUAFyVVAD2llQAkJhUACqaVADOm1QAaJ1UAAKfVACcoFQAQKJUANqjVAB0pVQADqdUAKioVABMqlQA5qtUAICtVAAkr1QAvrBUAFiyVADys1QAlrVUADC3VADKuFQAZLpUAAi8VACivVQAPL9UANbAVABwwlQAFMRUAK7FVABSx1QA7MhUAIbKVAAgzFQAus1UAF7PVAD40FQAktJUACzUVADG1VQAatdUAATZVACe2lQAQtxUANzdVAB231QAEOFUAKriVABO5FQA6OVUAILnVAAc6VQAwOpUAFrsVAD07VQAju9UADLxVADM8lQAZvRUAAD2VACk91QAPvlUANj6VAB8/FQAIP5UALr/VABUAVUA+AJVAJIEVQAsBlUA0AdVAGoJVQAEC1UAngxVADgOVQDcD1UAdhFVABoTVQC0FFUAThZVAOgXVQCCGVUAJhtVAMAcVQBaHlUA9B9VAI4hVQAyI1UAzCRVAGYmVQAKKFUApClVAD4rVQDYLFUAfC5VABYwVQCwMVUASjNVAOQ0VQCINlUAIjhVALw5VQBgO1UA+jxVAJQ+VQAuQFUA0kFVAGxDVQAGRVUAoEZVAERIVQDeSVUAeEtVABJNVQCsTlUAUFBVAOpRVQCEU1UAKFVVAMJWVQBcWFUA9llVAJpbVQA0XVUAzl5VAGhgVQACYlUApmNVAEBlVQDaZlUAfmhVABhqVQCya1UATG1VAPBuVQCKcFUAJHJVAL5zVQBidVUA/HZVAJZ4VQAwelUA1HtVAG59VQAIf1UAooBVADyCVQDgg1UAeoVVABSHVQC4iFUAUopVAOyLVQCGjVUAKo9VAMSQVQBeklUA+JNVAJyVVQA2l1UA0JhVAGqaVQAEnFUAqJ1VAEKfVQDcoFUAgKJVABqkVQC0pVUATqdVAPKoVQCMqlUAJqxVAMCtVQBar1UA/rBVAJiyVQAytFUA1rVVAHC3VQAKuVUApLpVAEi8VQDivVUAfL9VABbBVQC6wlUAVMRVAO7FVQCIx1UAIslVAMbKVQBgzFUA+s1VAJ7PVQA40VUA0tJVAGzUVQAQ1lUAqtdVAETZVQDe2lUAeNxVABzeVQC231UAUOFVAPTiVQCO5FUAKOZVAMLnVQBm6VUAAOtVAJrsVQA07lUA2O9VAHLxVQAM81UApvRVAED2VQDk91UAfvlVABj7VQC8/FUAVv5VAPD/VQCKAVYAJANWAMgEVgBiBlYA/AdWAKAJVgA6C1YA1AxWAG4OVgASEFYArBFWAEYTVgDgFFYAehZWAB4YVgC4GVYAUhtWAPYcVgCQHlYAKiBWAMQhVgBoI1YAAiVWAJwmVgA2KFYA2ilWAHQrVgAOLVYAqC5WAEIwVgDmMVYAgDNWABo1VgC+NlYAWDhWAPI5VgCMO1YAMD1WAMo+VgBkQFYA/kFWAJhDVgA8RVYA1kZWAHBIVgAUSlYArktWAEhNVgDiTlYAhlBWACBSVgC6U1YAVFVWAO5WVgCSWFYALFpWAMZbVgBgXVYABF9WAJ5gVgBCYlYA3GNWAHZlVgAQZ1YAqmhWAE5qVgDoa1YAgm1WABxvVgC2cFYAWnJWAPRzVgCOdVYAMndWAMx4VgBmelYAAHxWAKR9VgA+f1YA2IBWAHKCVgAMhFYAsIVWAEqHVgDkiFYAiIpWACKMVgC8jVYAVo9WAPqQVgCUklYALpRWAMiVVgBil1YABplWAKCaVgBEnFYA3p1WAHifVgASoVYArKJWAEakVgDqpVYAhKdWAB6pVgDCqlYAXKxWAPatVgCQr1YANLFWAM6yVgBotFYAArZWAKa3VgBAuVYA2rpWAHS8VgAivlYAvL9WAFbBVgD6wlYAlMRWAC7GVgDSx1YAdslWABDLVgCqzFYARM5WAOjPVgCC0VYAHNNWAMDUVgBa1lYA9NdWAI7ZVgAo21YAzNxWAGbeVgAA4FYApOFWAD7jVgDY5FYAcuZWABboVgCw6VYASutWAOTsVgB+7lYAIvBWALzxVgBW81YA+vRWAJT2VgAu+FYAyPlWAGz7VgAG/VYAoP5WADoAVwDeAVcAeANXABIFVwCsBlcARghXAOoJVwCEC1cAHg1XAMIOVwBcEFcA9hFXAJATVwA0FVcAzhZXAGgYVwACGlcAnBtXAEAdVwDaHlcAdCBXABgiVwCyI1cATCVXAOYmVwCKKFcAJCpXAL4rVwBYLVcA8i5XAJYwVwAwMlcAyjNXAGQ1VwAIN1cAojhXAEY6VwDgO1cAej1XABQ/VwCuQFcASEJXAOxDVwCGRVcAIEdXAMRIVwBeSlcA+EtXAJJNVwAsT1cA0FBXAGpSVwAEVFcAqFVXAEJXVwDcWFcAdlpXABpcVwC0XVcATl9XAOhgVwCCYlcAJmRXAMBlVwBaZ1cA/mhXAJhqVwAybFcAzG1XAHBvVwAKcVcApHJXAD50VwDYdVcAfHdXABZ5VwCwelcAVHxXAO59VwCIf1cAIoFXAMaCVwBghFcA+oVXAJSHVwAuiVcA0opXAGyMVwAGjlcAoI9XAESRVwDeklcAeJRXAByWVwC2l1cAUJlXAOqaVwCOnFcAKJ5XAMKfVwBcoVcA9qJXAJqkVwA0plcAzqdXAGipVwAMq1cApqxXAECuVwDkr1cAfrFXABizVwCytFcAVrZXAPC3VwCKuVcAJLtXAL68VwBivlcA/L9XAJbBVwAww1cA1MRXAG7GVwAIyFcArMlXAEbLVwDgzFcAes5XAB7QVwC40VcAUtNXAOzUVwCG1lcAKthXAMTZVwBe21cA+NxXAJzeVwA24FcA0OFXAHTjVwAO5VcAqOZXAELoVwDm6VcAgOtXABrtVwC07lcATvBXAPLxVwCM81cAJvVXAMr2VwBk+FcA/vlXAJj7VwA8/VcA1v5XAHAAWAAKAlgApANYAEgFWADiBlgAfAhYABYKWAC6C1gAVA1YAO4OWACSEFgALBJYAMYTWABgFVgABBdYAJ4YWAA4GlgA0htYAGwdWAAQH1gAqiBYAEQiWADoI1gAgiVYABwnWAC2KFgAWipYAPQrWACOLVgAKC9YAMwwWABmMlgAADRYAJo1WAA+N1gA2DhYAHI6WAAMPFgAsD1YAEo/WADkQFgAfkJYABhEWAC8RVgAVkdYAPBIWACKSlgALkxYAMhNWABiT1gABlFYAKBSWAA6VFgA1FVYAHhXWAASWVgArFpYAEZcWADgXVgAhF9YAB5hWAC4YlgAXGRYAPZlWACQZ1gAKmlYAM5qWABobFgAAm5YAJxvWAA2cVgA2nJYAHR0WAAOdlgAqHdYAEx5WADmelgAgHxYACR+WAC+f1gAWIFYAPKCWACWhFgAMIZYAMqHWABkiVgA/opYAKKMWAA8jlgA1o9YAHCRWAAUk1gArpRYAEiWWADsl1gAkJlYACqbWADOnFgAaJ5YAAKgWACcoVgAQKNYANqkWAB0plgADqhYAKipWABMq1gA5qxYAICuWAAksFgAvrFYAFizWADytFgAlrZYADC4WADKuVgAZLtYAP68WACivlgAPMBYANbBWAB6w1gAFMVYAK7GWABIyFgA7MlYAIbLWAAgzVgAus5YAFTQWAD40VgAktNYACzVWADQ1lgAathYAATaWACe21gAQt1YANzeWAB24FgAEOJYALTjWABO5VgA6OZYAILoWAAc6lgAwOtYAFrtWAD07lgAmPBYADLyWADM81gAZvVYAAr3WACk+FgAPvpYANj7WABy/VgAFv9YALAAWQBKAlkA7gNZAIgFWQAiB1kAvAhZAGAKWQD6C1kAlA1ZAC4PWQDIEFkAbBJZAAYUWQCgFVkARBdZAN4YWQB4GlkAEhxZAKwdWQBQH1kA6iBZAIQiWQAoJFkAwiVZAFwnWQD2KFkAkCpZADQsWQDOLVkAaC9ZAAwxWQCmMlkAQDRZANo1WQB+N1kAGDlZALI6WQBMPFkA5j1ZAIo/WQAkQVkAvkJZAGJEWQD8RVkAlkdZADBJWQDUSlkAbkxZAAhOWQCiT1kAPFFZAOBSWQB6VFkAFFZZALhXWQBSWVkA7FpZAIZcWQAqXlkAxF9ZAF5hWQD4YlkAkmRZADZmWQDQZ1kAamlZAA5rWQCobFkAQm5ZANxvWQCAcVkAGnNZALR0WQBOdlkA6HdZAIx5WQAme1kAwHxZAGR+WQD+f1kAmIFZADKDWQDWhFkAcIZZAAqIWQCkiVkAPotZAOKMWQB8jlkAFpBZALCRWQBUk1kA7pRZAIiWWQAsmFkAxplZAGCbWQD6nFkAnp5ZADigWQDSoVkAbKNZAAalWQCqplkARKhZAN6pWQCCq1kAHK1ZALauWQBQsFkA9LFZAI6zWQAotVkAwrZZAFy4WQAAulkAmrtZADS9WQDYvlkAcsBZAAzCWQCmw1kAQMVZAOTGWQB+yFkAGMpZALLLWQBWzVkA8M5ZAIrQWQAu0lkAyNNZAGLVWQD81lkAoNhZADraWQDU21kAbt1ZAAjfWQCs4FkARuJZAODjWQCE5VkAHudZALjoWQBS6lkA9utZAJDtWQAq71kAxPBZAF7yWQAC9FkAnPVZADb3WQDa+FkAdPpZAA78WQCo/VkATP9ZAOYAWgCAAloAGgRaALQFWgBYB1oA8ghaAIwKWgAmDFoAyg1aAGQPWgD+EFoAohJaADwUWgDWFVoAcBdaABQZWgCuGloASBxaAOIdWgB8H1oAICFaALoiWgBUJFoA7iVaAJInWgAsKVoAxipaAGosWgAELloAni9aADgxWgDSMloAdjRaABA2WgCqN1oARDlaAOg6WgCCPFoAHD5aAMA/WgBaQVoA9EJaAI5EWgAyRloAzEdaAGZJWgAAS1oAmkxaAD5OWgDYT1oAclFaABZTWgCwVFoASlZaAORXWgCIWVoAIltaALxcWgBWXloA8F9aAJRhWgAuY1oAyGRaAGxmWgAGaFoAoGlaADprWgDUbFoAeG5aABJwWgCscVoARnNaAOp0WgCEdloAHnhaALh5WgBce1oA9nxaAJB+WgAqgFoAzoFaAGiDWgAChVoAnIZaAECIWgDaiVoAdItaABiNWgCyjloATJBaAOaRWgCKk1oAJJVaAL6WWgBYmFoA/JlaAJabWgAwnVoAyp5aAG6gWgAIoloAoqNaADylWgDWploAeqhaABSqWgCuq1oASK1aAOyuWgCGsFoAILJaAMSzWgBetVoA+LZaAJK4WgAsuloA0LtaAGq9WgAEv1oAnsBaAELCWgDcw1oAdsVaABrHWgC0yFoATspaAOjLWgCMzVoAJs9aAMDQWgBa0loA9NNaAJjVWgAy11oAzNhaAHDaWgAK3FoApN1aAD7fWgDi4FoAfOJaABbkWgCw5VoASudaAO7oWgCI6loAIuxaAMbtWgBg71oA+vBaAJTyWgAu9FoA0vVaAGz3WgAG+VoAoPpaAET8WgDe/VoAeP9aABwBWwC2AlsAUARbAOoFWwCEB1sAKAlbAMIKWwBcDFsA9g1bAJoPWwA0EVsAzhJbAHIUWwAMFlsAphdbAEAZWwDkGlsAfhxbABgeWwCyH1sATCFbAPAiWwCKJFsAJCZbAL4nWwBiKVsA/CpbAJYsWwA6LlsA1C9bAG4xWwAIM1sArDRbAEY2WwDgN1sAejlbABQ7WwC4PFsAUj5bAOw/WwCGQVsAKkNbAMREWwBeRlsAAkhbAJxJWwA2S1sA0ExbAHROWwAOUFsAqFFbAEJTWwDcVFsAgFZbABpYWwC0WVsAWFtbAPJcWwCMXlsAJmBbAMphWwBkY1sA/mRbAJhmWwAyaFsA1mlbAHBrWwAKbVsApG5bAEhwWwDicVsAfHNbACB1WwC6dlsAVHhbAO55WwCSe1sALH1bAMZ+WwBggFsA+oFbAJ6DWwA4hVsA0oZbAGyIWwAQilsAqotbAESNWwDojlsAgpBbABySWwC2k1sAWpVbAPSWWwCOmFsAKJpbAMKbWwBmnVsAAJ9bAJqgWwA0olsA2KNbAHKlWwAMp1sAsKhbAEqqWwDkq1sAfq1bACKvWwC8sFsAVrJbAPCzWwCKtVsALrdbAMi4WwBiulsABrxbAKC9WwA6v1sA1MBbAHjCWwASxFsArMVbAEbHWwDgyFsAhMpbAB7MWwC4zVsAUs9bAPbQWwCQ0lsAKtRbAM7VWwBo11sAAtlbAJzaWwBA3FsA2t1bAHTfWwAO4VsAqOJbAEzkWwDm5VsAgOdbABrpWwC+6lsAWOxbAPLtWwCW71sAMPFbAMryWwBk9FsACPZbAKL3WwA8+VsA1vpbAHD8WwAU/lsArv9bAEgBXADsAlwAhgRcACAGXAC6B1wAXglcAPgKXACSDFwALA5cAMYPXABqEVwABBNcAJ4UXAA4FlwA3BdcAHYZXAAQG1wAtBxcAE4eXADoH1wAgiFcACYjXADAJFwAWiZcAPQnXACOKVwAMitcAMwsXABmLlwAADBcAKQxXAA+M1wA2DRcAHw2XAAWOFwAsDlcAEo7XADuPFwAiD5cACJAXAC8QVwAYENcAPpEXACURlwALkhcANJJXAB2S1wAEE1cALROXABOUFwA6FFcAIJTXAAcVVwAwFZcAFpYXAD0WVwAmFtcADJdXADMXlwAZmBcAApiXACkY1wAPmVcANhmXAByaFwAFmpcALBrXABKbVwA7m5cAIhwXAAiclwAvHNcAGB1XAD6dlwAlHhcAC56XADIe1wAbH1cAAZ/XACggFwARIJcAN6DXAB4hVwAEodcALaIXABQilwA6otcAISNXAAej1wAwpBcAFySXAD2k1wAkJVcADSXXADOmFwAaJpcAAycXACmnVwAQJ9cANqgXAB0olwAGKRcALKlXABMp1wA5qhcAIqqXAAkrFwAvq1cAGKvXAD8sFwAlrJcADC0XADUtVwAbrdcAAi5XACiulwARrxcAOC9XAB6v1wAFMFcALjCXABSxFwA7MVcAIbHXAAgyVwAxMpcAF7MXAD4zVwAnM9cADbRXADQ0lwAatRcAA7WXACo11wAQtlcANzaXAB23FwAGt5cALTfXABO4VwA8uJcAIzkXAAm5lwAwOdcAFrpXAD+6lwAmOxcADLuXADW71wAcPFcAArzXACk9FwASPZcAOL3XAB8+VwAFvtcALr8XABU/lwA7v9cAIgBXQAsA10AxgRdAGAGXQD6B10AlAldADgLXQDSDF0AbA5dABAQXQCqEV0ARBNdAN4UXQCCFl0AHBhdALYZXQBQG10A6hxdAI4eXQAoIF0AwiFdAFwjXQAAJV0AmiZdADQoXQDYKV0AcitdAAwtXQCmLl0ASjBdAOQxXQB+M10AGDVdALI2XQBWOF0A8DldAIo7XQAuPV0AyD5dAGJAXQD8QV0AoENdADpFXQDURl0AbkhdAAhKXQCsS10ARk1dAOBOXQCEUF0AHlJdALhTXQBSVV0A9lZdAJBYXQAqWl0AxFtdAF5dXQACX10AnGBdADZiXQDQY10AdGVdAA5nXQCoaF0ATGpdAOZrXQCAbV0AGm9dALRwXQBYcl0A8nNdAIx1XQAwd10AynhdAGR6XQD+e10Aon1dADx/XQDWgF0AcIJdAAqEXQCuhV0ASIddAOKIXQB8il0AIIxdALqNXQBUj10A+JBdAJKSXQAslF0AxpVdAGqXXQAEmV0AnppdADicXQDSnV0Adp9dABChXQCqol0ATqRdAOilXQCCp10AHKldAMCqXQBarF0A9K1dAI6vXQAosV0AzLJdAGa0XQAAtl0ApLddAD65XQDYul0AcrxdABa+XQCwv10ASsFdAOTCXQB+xF0AIsZdALzHXQBWyV0A8MpdAJTMXQAuzl0AyM9dAGzRXQAG010AoNRdADrWXQDU110AeNldABLbXQCs3F0ARt5dAOrfXQCE4V0AHuNdAMLkXQBc5l0A9uddAJDpXQA0610AzuxdAGjuXQAC8F0AnPFdAEDzXQDa9F0AdPZdABj4XQCy+V0ATPtdAOb8XQCK/l0AJABeAL4BXgBYA14A/AReAJYGXgAwCF4AygleAG4LXgASDV4ArA5eAEYQXgDqEV4AhBNeACgVXgDMFl4AZhheAAAaXgAA</prop>
				<prop name="Temps">REFSWgAAaB4CAIBoGf0z7vI/QI/C9Sj/XE8/QOxRuB7/hUtAQB+F61H/uD5BQKRwPQrf10NCQFz28TxD3g0DI0RAcRAAoxB7RUAAAOtROEYVA+8cR0DD+PCPAkj/QK5H4XoU7kh9QO7y00lA16MPAHu3ShUDnEtAKRYB94hMQEgArkehTdtASG4Bh05FA25PvmUDKFBAzcyPAJy2jAQMUfXzf1ElA/B3UUBSLgGBUkDp8rvwUk0DY1NAcADht3rUU3UDR1QtA7h7VEAoAHA9KlX989ubVVUDJ1ZVA5dW7nUDB1dABwEedVfubQPhV0AnAXBNWLYFE7VYdQMXWT0DQi1ZBRMlWfXz7xwXDgLbc1itAzFYLQP4V7ZlA9hXjQPMVy0DyIp0H3vGAcp8H54fqBNmkr4RxrwfxgLE1B8+AsIs7B+uAsFXtQPADC8eLwQoIxYSvTwvTi9gL3Ip/vJhu4QvjiV+L7ArmpnHIAG5tC++LeYv+CveLxg/Aj8ALD9OP2A/cj+EP5Y/yCN2AgG3pD+2P9g/wj/sPw5P8D8AAk9ETzZFNk9YT4JPbE+WTQCGT5BPok/UT+5P4E/6TzRfAAZfMF9aX2xfDl+QX6JfrF8Axl+oX0pP3F/eXxBv+l9UbwBGb2hvem+cby5vsG/Cb8xvAN5v8G8Sfxx/Ln9Af1J/dH8Abn+If3p/pH+2f8h/4n/0fwD+f/h/Eo8kj06PWI9qj0SPAH6PkI+qj8yPxo/4jwqfHJ8A1o8wnyqfZJ8+n0ifgp+snwCen6ifkp/kn86fIK/inxSvABavQK9ir3SvVq8wr4qvxK8Alq/Ar+Kv9K8Wv6CvKr88vwBOvwi/gr9sv5a/uL+iv+S/AP6/EM+SvxzPPs/wn9q/XM8Ahs94z6LPtM+Oz8jP2s/8zwA2zxDfKt8c327f8M9634TfAE7fkN+y38Tf1t/o3/rfLO8AHu9Y7yrvbO9+70DvOu/E7wBm76Dv0u/07xb/KP8S/0T/AE7/aP8C/4T/Lv+Y/6r/1P+wXv/Q/8rpXgKMV6UDULVXnQMP1CTLVsUjidVWXRNI/AVWjRRVQG0fRhF+VcUDRFUtA20MdATUVC0DnFTFA3tkVKUjLVRA9vARa/VTDROxzAR3UwUjW0FT3QMKU4UEUm0Tu5xS9QNnUkDnERTbLlLFI+lRBSOxUbbNI3tRpQNFUW0TDG1R3QPXUAUjoVCNE9tqUEUTJVBtA95PtgUjcU8tEwVP3QOXbU5tEyxOLRPFTaUj211NjRPaTKUTeEz2BSMRTNUDrEtAKbYuAUhLxQPqSr0Thu1KXQMnSnUTuElAbaQYEYNJpQOVST0DTe+0FGNKlRY2IkCMFG9oS0Az7hFzS90DK3dLPRRL5QNu5BcuEgFlFC8eJeYVNi9IKwYlXi8AcC+CL+wX/hXuFa4t/hWmLwDYL+ov9Bf2Ff4vED8iOT4/gFA/Yj90P4Y/mD8iOWYCegC8N7Y9pj/QP+o/DE/ePwhPAMo/RE9OT1hPck+MT5ZPaE8Ask+8T95PCF/qT/RPHl84XwBSX2Rfdl+IXypfpF+2X9BfAMJf9F/+X/BfCm9Mb0ZvcG8Agm8sb45voG+6b6xv3m/wbwCKbwx/Nn8of0J/1G9Of4h/AGJ/tH/Gf3B/on/8f5Z/EI8Akn80jyaPOI9Sj3yPno+wj6BCj7yP1o/gi44DSzUTPq1MjRMoTS0UTv0DK1o8FBEsFIVQjRMYDBTbjFGtAwFSnRN2UlqNE+jUBFxTNQPQzASLRFTtE9OUBHsAnhK2qVUdlGQEmkwECRQEd61X7RPjV+UUWK0D0XdYQMNAAI8iWeUEtVl9BFldA9dYdROYrVhdA1dY3QMHBKTXLVedE8ZXZRO9HK/eEgHANK9Gr1ivYqEmr3Cvgq8IpK+upf4Cu7yv1q/or8qhoMbl9q8Iu8blppNXrQNhhDwHZhLNTA+uk2QHPgKPlpSUVlXlAw6EB+YCnm1UnRNmVD0DL1RdA9v3Uz0Dv1N1E4hT1u0TQ1N9BFOdE9ZS0jUTntwH3hIwZJT4UZY1A8BRZRN9BBc+A1GyjRPYHB+2EjNQdRP42DwfTh2uAsFNdRNYTartE/OEFIyEFAwclKhaJCRFJCTlStWTgqTEqyJKXRRJTZRJ3bRJVmUD+klFxErFFEqNFgDmFR49Bi8gLyLfNN9GL1jfAFovfN+O36Dbxi2u3e4v4N8A8t8sPxbvKO8670zvXu9w7wCC75Tvpu+473KP3O/mj9jvAOrvHP/ujzj/Sv9s/17/eP8Aiv+s/77/+I+q/9T/1v/4/wAyDxwPDg9QD2IPjA8+D5gPAKoPvA+OD+AP+g8EHy4fQB8AAh9kH04fIB+CH5wfph/IH1DaH4wfvhUus0ttw3iMxFtoTU2TbE4F1E/dlFVQ/bRQ1ZMyHMSoBMQtHey0kFJNxFO1lMy0tezMtHyktO9UPbRVZiWT1VVdtraSt1YNw1slVw3DlVflkxwEpEuHWGWUWN2WLpNZJcOtAeyUx1hVtFglkzWtWA3D9VfVk9IUNMIAtK+Or2CvUj9kPy4/mK+CPwCsP+6v0D/iP/Q/Bk8YvxJBtK4jbDSQFDRCV92z/rVWTZO8rCR3VuWzN+6sJPdVQK8xPbpV2t2zfpSUNlVNk/xUtg3DxVRNs41UJZNV1VTdsx6ctOa0tK9TqmXUU00kU83EUpVEUtqVs47ktFdSRbMfUta1k+dR1ZOiTJRsUaoFNFFNRFD1JFA9s5FtUC2TW1CNkyRQ3bNrvk91w1NMxOVOhSS1TkW0TiWTpU3lkzxVTQ2kTG3ETHXES3W0zUt1QypL9STkxGhKWrWTB9zEr0mlxEl1Q62qvMQMSl2ThrRVSwKNk1QE1/bPCN863yxvRt8AUG9q3wxvnt+o38LZDmUG5QC23cZv0G8C7wzvDu8wf0J/AFR/Zn8gf3J/nH+uf8B/8h8A5H/mH8Af8n8cjyaPQI8CjwBkj7YfgI+Sj5yPvo9Yj7qPAASfxo/gjyqfFJ9On1ifOp8AjJ+Wn7Cfqp/En86f6J/6nwAUrx6vMK9ar9yfXq9wr4KvwLSvpq/Ar6Kv7K/usoBLWt2z3pxU6kydxE3VJLZsVOVPXUNnUH3D3NZEJFBRnbPGFFRVUlZtw8hSdVRTlSOxxLRrI1RVxFQVIwlV/aS1VZW0VhUjeVb9o+qtVmVjWFdttFclwzEtWH3DnFi9M/3cJ5Yi2xFZ5UPeWJUjoVi2rcNiWEUjIFj9RFdCfcPMlD9mPR417iLBTMcAZj1Wz3jPcj+Uz67PwM+6P8Dkz97PCN8aTxzX7kKnV1KVI3HMtfzE7bS0qqy0tVm8tBi0tNpVZVOfWpwkZXREKlWNVFR1RLakRHVUDVM8VD1TBFasRM5TjbRTfUNedCTbJ1Olw/BSFdOrUlY9U3RSfUM+7EQH9ERrz1G9JFGlw2BRnVQ2DOTlUOVDrlAFZCxUa0FQlbRQhUOmT3VUtjwkzk5dQ0dOlSPhVU3t1E1lVE1tVEz11LFMddTcp6bCAEv9w51tSv3DPUqlw+BJvSRtSV1Dh0ltI8VJRSMNMLxUz0plRDxndn8QcwAObzhjliMs9zZvQG9ib7RvAH7/kP+ib7T/7m8If+r//P8ADn+Aex4PiH9SD2QPdg+IDwCaD6wPvg/QD9Kv5A/uD9gPAPqvLB/2D1AfMh90H4YfaB8Aqh+0H54f0B/qHxQvJi+4HwAyLzwvjh9wL4IvXC+OL6AvALov3C/mL+AvGj80Py4/QD8A4h9cP44/oD9KP8Q/tj/YP4giPwxHNlKLHLST4GbyKLY0tChOFdMrT2VUUGZtU4VQ1UREVG5RLfObAVKFQ3ZSNbTk1FutU1Wz0FM9U0S0RLaYnNST0IZSuFUtRLS0mjVWFdMLLNR5VyXkRNRrUVgV1FhtUyVZPUS1WeVUWY1T01g9U5RtWA3jVViNUxNYZVMD31ddtKTPhs9oy27PaF8Ael8sX55fsF/az8xf5l/YX6DyXxxvJt22Q0TUYTzEIFoEZN28RItWxbNIrLS0q7AGQsp81I9VXbNWbVWt0xxVtdPkVPWzbZ6URGZUfeMvVEWz2/dTfeO/U8WziFO2BcNSU1VDGlNds9ba9NSe/NRnUpVTMFLWndP6UUXEUVVDilHWtdNUUX3kUWXz2FB6xfOhVERqUECk8ODb1zNE5PlPZfOIT6pVZE+NtE6t0yw8tMWtTQVjXU2V1Eyt04xNTF2zJkxFxGT0SEz02+VKXbOGSgXDIkqY1eaOc9zkkEm95sbzSgKV1Eqldhb1/u8Q+0b9Lv8ASP9S/2SPbv+Ij5qPrIcuBQDG9a7/0P8SD/yPDp84DyKfAESfVp9on3qfjJ+en7Cfwp8A/D/Wn/A/8p8EryavCK9CrwBUrx6vaK+Kr3yvpq84r3qvANSv9q/Qrwq/JL8ev1C/Qr8AdL+Gv5C/or+8v2a/qL8CzwDcvw7PIM8yz0TPXs9Qz3LPAJzPls+4z8LP3M/uz/jLPmO1S6VDeCxEaE2t02xpTqWEXOQuRHSjUHWDbRgsdKhRBWMdUtWD25FSheMFU3WDeFPKVePszNVU/USc1GNV2oXj1YxkRlYN47VWtv1DI1dFc5NX3eMAhVg9dFh1RNxE80B2Yim1WdWDAfREx1h1Y4m25NRIWO3jB1jVY9IBVw10xF82X1DvYu9070bvAJhfqu+87wZv4O8CbwT/Fv9YOGs+Za5ytVelY44s5NNSV0VERGS6dGR5VmZ1gzhWBXSUZLxV1dPbgFUd40dVpWMOVaoF5FTVdFSlQ1is9CCVVHVEU/1Ds4TXNpJDppTU/lIF5PxkkHREWFlSvXR8ROtRRXOzbNStfSx0OFHV1FF1Y8lWTESVUH10UB3jJ1xEs95P1YRM1O5OneOA1U4VVE5l1E2d40BNZlVD2kwt1taCEUz9Q22TPJQzS8Vjz0rldtZucgxKpURJ9UOHSbDtZMx0ywCeQopKvURLAB103IcGjziTdo1Oj0AfWo8AZB+mj4gfmh+sHzadxo3OHQDmjwAvOp8UH86fMC9SL2wvAH4vkC+iL7Qv5r/gvwrf3C8A3i/wLwo/RD8+P2g/Wj+MPwB+P5g/wj/UP54/sD8KTxw/ABZPME8iT2RPTk94T4pPnE8Apk+gT9JP5E/uTwBfKl8UXwBOX2Bfcl9EX5ZfgF+SX8xfIL5f4F/SXxRnbgNLVQS0FLGuNNSDAAZyqk61c6ZVT40DSlQFUNVkUbVz28ZRbXM8UrUDr1JWRXMjU2V0UyXTCcT025hUjdMMVZXTflW21YPxVUVzY1Yd49fVVrXUV830V43TPFi2rXOlWAXjB1kdczTVWb10WbUD7+RktVhqtXN2JOQiDOTpV21zAcyc7z7veO9if0R/bn9AfwCqf7x/Hv/gf/J/BI8u/R6PXDD772FHsVfVg4FUhK0xXPTvVo0Dqmz0aWp09Ch89OqsZK5VFSTVVY3TLJSE86RkvFQ2ZWOCVCXTSVSdBKRka9xTVdRT1dNgU80DmyhTlXPwUmX0hGSDtgwES1L9AxRSTfPebVEF45dR7RNhUUVjqypRpYRQhfRQvdOFmlQETkwEF1BNZoYDT9rV09B8BGhOzXP9TVr9A5Q81CxNbWRMtdQtTGVj4kv9hEtt1CRkW8BKlXNgSuX0SUVktNQHToLB1AQnSuVkSgC1lkYDZCe2TdYdLh9Ar2IfAGSvrh+Ir5qvrK/uHb6tDi8A8K8Cv2QvDr9oL0q/XL9uvwBgL3q/pL/2X7hPsr/kv96/APC/As8czxbPSM8iz2zPds8AiM9qz7TPzs/IzzLP7M/2zwAQ30LfVN9m3yDfAt9839bPAJjfqt/U3+bf+N963wzvJu8AUO8y72zvZu+I75rvrO+272DA79rv7O8G/fYCi0vFBG1MpfPnTA1z5U1lBmrG80/VBFCNA/pQtQNFbxQE4yQEAwDG4sr09NlAzPfH4kRUFXO2VNotlFUNg5tVzXMNVmK1A3/E9GuAtgJfVz30rVd181NYzXRYRWMalPRnHpIX/GTi5GdGklW2DHQVWLUD31fNA8gAlH+Gf1gPag98D04NRg+gDwDCD9QPDo/wA+YPEB8iHzQfVD4VjtKnTIRhtAQgZIRV32yEmnSEWXyEGGyE29pVfWOfVRVzVlVqLXMcvGTjpGSsVDW01VR1ZFSd8wTEFMxTrN2U3IRQU4UUU92j4ZoElKsMlHRSdWaO0gdtUt2DwFGF84pRZWY2zoIcUUWT5VA1ZFSUbXds9D9Q5YP4T22ja4hPNSRP3aOxTh2T20dO5ZPhTeWDeE021WMTTd2jkUyt9Dz0wcdsp+5jTKT7kA5yRUpKhYRJLXOM3Cc2stPklBFBxJTDkK6iLkyndu8gqwBurUavWK9iP3Svhj1+P7ivAOKp3q/YP+o//D8OT5C/gr8AJE9WT4i/Yk+MT55PGD8a/wDET65P0E/iTwxfHl8IXwJfAFRfLl9AX5JfdF+uX4Bfyl8A1F/mXwBvEm88b75fWG9KbwCEb2ZvoG+Sb7Rvzm/Ab+pvABR/Dn8gb6pvNH9Wf2h/kn8AfH+mf7h/yn/Uf95/8H9SebbOgpxLTZM+TH2ETWp9hE49EytsJCxQzTMxoVSVJCeWEv9RBSamQmvnUn0UU4Xz6lNNk9teVLUD0FQNA0JVVp3ztFVVEyeEFJh8FG0J5PSTV+UTAFiF82tqWOWT0RQEJVlVhFYEBAdZ7SRYnfOEHJRtRBQEBVidE9ZXnfMhxLQPfg+4A84ywWyXVp8AiJ9Kn9wPvp/QnwoZBh/4D2D6nySvNq9Iq66SkFctJJpcFBEUpM1WLfR0FErWdBQKVtUUVc0zgVXWdTNIVa2TEJwU1lS2pTOeVN0TZ1SVEy/FVH0T+ZT39nOU9ENTVqUzDlM1lFI9g56MhGtnUs0zMfwU61EVA1u1URWjfVF9JFFtpNIkJNpkh6YSbEwkJ1BqDQRPHQN1ZCQIT3UUtU7lEzBU9MhNXRRNanX0TC20TH0TGUzlE2uwS5UTT3RE80qVE4uPSoW0ShWk3CcGs0mmzTPxSXU01CVKdfNDAKw3Zk9IQ5Y9Pj9QP3I/dM8Apj+Yz6rPtD/GPbbFFk/4zwAK33RPFt94TzLfTN9234jfAJrfJI+u3xCPwt/0387f4N8AAu8c77bfQO8q72TvXu947wCS76zv1u/I77LvBP/27yD/ADr/TP9W/3D/Ev+M/6b/uP8A2v/M/+7/AA+a/xwPLg9YDwAKD3wPRg+ID6IPxA/WD7APsOIPDB8W/a6SgEt9E7nVSwUkTE3ETZ0Tpk5aVRRP1RNMUB0kUM0T1TQkJKostB0UtJFSNp2zI1NNI5dT1YS8pGt+VJWz8bQUYVUVlFa0pEZWFZRWtYRXzbNrr1c1JFhNI4dYHbRZWAU0DJQnWc2z7/yEtbU0lHb8hDVYbbP1AmSk0jyfTp9on3qfhC92LQDWn7gvyi/cLxavAD8SPyQ/UDY9PhM8N/aCsWSkgmSkVOMQ5oNX5bO81IR5zIRrOFYFxFXls6xVlbO3cVVAILI4VT2D/m1UbbPFVPUjjVQ1k21WrIQQVAXD2lNlhG1TBcNqU2WzMlPls6v8Ur00UrXDjpSESc1SZbMSUt00hISkUZo9g24ktDVR5YQ0tMfFUE0ThVS0axBOEhVQ1j2Dvk9941d0tOhOVjWDfE5l0xOEtJBMhW1NZbPCTDWDXEytM9X4lASXZNQzvLTPStp9s1rURPpJxaOnSVKds4PkRw6TSmU0Sg2UBUutM1jMx07fMM9Cz1zPAGZfeF+Kz4xfrl/IzzpZzsUA5l/4X9LJXt+A71rfNG82bwBQb4JvlG+mbxj/um/Ub85vAOBv8m8UfxYfKH8if1R/Zn8AeH+Kf5R/pn/Yf+p/vH8GjwD4fxqPRI9Wj2iPMo+Ej75/AECPmo/Mj7aP+I8Kn+SPFp8AKJ9Cn1SfZp+In3KfnJ+mnwDIn8Kf5J+ujwCvEq88F7ZSW65MhVOoTQXDqlwX0jYyS2wfVqNR5bM8UhDlFJQfphWGQ1QVJLwXtlJL7lVlI2DUF6YiQPQk261XBcMaWEUjhFjafURYzcMxWU0TJVnaRSP0BLS4WAXDelgGTUM3WLVEPCemQ+wvVi0Adi12L5C7Vi+oL8K/1L/uLwA4O/a/AM8Sz0Q/Ts1eP+AT0rYzVn02DiJnjDQoVkKtM+icP64/wDM2E1RNQ6FH1D/mP/g7rmK3jBSBaBRPJkXeEqKMpGxRrWNrN1G1FFAlo7pQdWNJg1xHrmIXbEdGYlN8RzY2Ql5OHdP5TZVOLsPUrE9GYpMUVBgspLdKYHVE3E9mM/RPHiKlSkUjDRSEVEhLvRTcXz5fSO8AWu9s76ZfkO+i7yzvxl9IYwDG7xBvAv90b25vMP8q/0z/AFb/aP+S/6T/7p8gr6r/zP8A3v/o/wIPJA+2nygPOg9sDwBGD5APog+8D04PuA/aD/wPAP4PIB96DywfNh9IH1ofhB8AXh9wH8IfzB/2H9gf6h8kLwAuL0AvUi8cL24vgC+SL6wvACYvwC/iLwQ//i8oP5ohzsOFSzVD3kyvXq9wo04zULZFs1JRZaPGUZUjOklSZcQU1CGkr37imOTEZQqkxHzMp67iXlZN09vRVq3jPleVI6pXtu1DM1hdQ5xYvaP/bVh9szBZRbMiWfXj2fEktz6yeFgNAydYtoVD7Fet485X/aPEAOy/jr12v4BPir+sT15PwE8A4k/0TzbPGF8qXzxfPs9gw9SWo5xEgZxEMQRU7VZK9TRWHdNplMfmwuq8xKuuVX30VbXTLLRU85a0pLxUFdRUHdTUVBG2tKTcU/0zo1ON1FM2tcMoU5VD8FIltJykq4NSbaRSFeRS7VRRtu3Tl1H142FR5cMqWVHFVGTUvFDFw4V01LFObNdmpbbSPE9NRE62/TNjTgVT/U39o5QUpNdOs0x1xExNNkY1HtLJGdTXliJa5N8G4odJtg3jxUl1ozBKZTRKCgVTHczUWPTndv0+7Q7iAWVUf2Z/cHN274Dvsu+0fwDu7Tbt5n0O/wiPGo8sjxb/ABAPev9sj4aPmI+qj7yPzo8A2C/qj/yPHj8AnxKfJJ9OnwBAn0qfdJ+Wn6ifup/Un3afANif6p/8nx6vOK9Cr2SvTq8AeK+Kr6Svtq9Yr+qvzK9urwAQv/qvLL9Wv0C/Ur8kv46/AJi/ir/Mv76/0L9qv+S/1r9sKMNOUotLhcMMTO3T2+dMDePlTe3TJ08SBVMNXNeWcvhk1EPQ9uKr4VEN41Us1MokZFu2/FTOU53TQFQtY7RtVI0zJlUd05lVdcStVm1Tf1ZNUwtUVHtZV13E/DRTWAVUWO3TbRckRDFZfYMTWeU0xVilZFgF1uZTDNTdVwCNNPxPZk9434rf1E9u36jfANJP5N8GXQZfGO8q7zzvZlVYXl1mVR7Cmlct02Hc1LUgDOTdjFSaVvVjV2qcVBiMVMrcxI1VLWObVFUdwxpVlcTsVKzVVH2EVJU0VGVj9VOyDeRTZWS8xFBTpeRTapXEUtVjqSxkdFLlc20uFGT4Ub3DwFGVc9OIUYU2xuNRLWPkUKxVNITEaFB9VFAFY/jVT21zhYRkHIxkrk5WbXNFTu1UTSV0TcVUzUxdY4xMzcS8ZMJLbH3kRDQASw3jnUodRKIUdMr8Z/5lRoLTBHRFLUr1Y8dKfYMzlHdejwBAf1J/ZA92f5B/on+UD+Z/ANB7zg/Ye9Z9RoUGH0CPSo8APA9eH0gfgh+UH6YfuB/KHwA8zwbP6B/iHxwv/h84L0IvAGQvbi+AL2IvpC/GL6gvui8AlC/+L/Av6i9EPzY/WD8iPwB0P34/kD+yP8Q/3j/wP8o/AARP/j8QTyJPXE9GT1hPgk8AlE+2T8hPqk/0T95PcE8SX2w8X59SnEvFYz5MrWZqjsNOpcNqjGQuUPVU1oTEGFG99FEt0wFStn1jdlJ1AwVT9WN31VOFY+wE9GDc5NNUtp0zR1UFY7hVrWRWtmVjtVZ1EyNXRWORtVfFY/5U1GZYtcRYVr3DIFkt9Fnlw/8U1JvHWFXjiVjVVERkBwVYtQPYVNe+37jfmtEe0gHBhG+W37Bv4t/Eb+Zv+G+AEu8E7xZ/QH9Sf2R3/vK3ptxkkFe95HzkESx0zdVWPWRWrfNIpHT4VTaN87xVFWN+VZ30tHTTDFXNVqbCmsTEZFRaFWMezMTmUy1jrwz0bXgU9EFTpcMKU8XD29RSlVOcUp0zV1JqLWMfHPTplMSxUfXEtVGFU0OUVAxRnTPX1nzEk1CtxFDFwyRQWh1T2pT0bk+dVE9thNlOZVSc9KVNjfM8TUJlhEx1FLz0W8C2Aqi0BK1IfATlSo3ESu3ESlrFxEmFU4NJ1cRJHdOz8Um1BPT06kotY08A5AeePd4NVg9on4IPjJ++DwCwn8Kf1J/+D+ALJh8YrxoZAB6veBtGr6A/Qgl2r4ivqq8AvK/OryhfIl8Ev/avEL8aXwBMvz6/WL9qv5S/Bl9AX7K/ANS/tr+Qv/q/FM8ez5i/Ms8ARM9uz1jPis+kz6bPuM/SzwD0z+bP8M+azyzfPt8I33LfAITfXt9o36rf1N/G3+DfWt+gHO8W7zDvCuEe8rnclK7a1IVN9fOqTqVTpk+mBeNKUD30fIQ0RPSo2pRUPDSEr1J18yFTtk3Dl1Md8wlU1ZN+tVTV8/HMVGNV3WPwtVV182H0VNNWzfNCVVf9dFf18xpEZIdUZGvoWHX0WXWTJVkVlNZUZLhY9fN6NGQ3WAp99FfN89KcZ/5veG+K/wCc/3b/qP/ab+T/Bn9gfxoPQCwPPg9QC17jZA+OcrFc9NWChHREBGVWlVO8Vta1U2dWTcMnrHToVbYF46pVjXNxVaVTNm1VlVP8VO1TxVTd82uAVLVTR+QEEFSlc7XYDIShFIRqU/3jMjVTBeP6LIS3UuUEPITbSVL94xJSdePaUVr946KUVGxRdZM1nFS18YSEumyEg1CVU0ytUHWTFVAVY76chFO1T+WEThVjXk7tU/VWbFSMTS30TQUETKVz21hM/YP0Sy1jj0ta/YMU/JSxSpUUSq0UWUlNFAQkgkl15EnNhDVKrYRKBQMdS80U/JcAVq1WnV6fcC+Cn5Qvpp+4KwCuL+Cf+p80ryavCD8yP0Q/AE7PmK9iP4w/nj+wP8I/1D8A5j+Y3/o/DE8+7/A/Mk9MTwBeTxhPck+sT6ZPwE/ST9xPANZPsE8KXyxfNl/wT0JfdF8Adl+AX6JfvF/eX8hf2l8EbwAeb3BfEm9Mb15vaG96b5RvAKZvOG+yb9xv/m8Qf/JvNH/Exm0Gk0vNhiaT1IToTZrVI+6shOVPpSSMFN7VUP3jUlSE45zkWFK2zWPKUtUjPlN9BFO23QMlVKUjmFS1gwy1VU0Dm9QEDFYFA321VgXz7/R0XVe1E8y1V10UWI0TnljdAxXNWd3zMFklhpaC4VjarYRY1RNkWP3jIlgGDZPpV7V03P+e/Wb1ho8AoP+yj2yP3v/oj/qPBA9OBYAWnzifSp9cn2YFXpVGQqeJV3U0ZPQxBPQDgM5imtakBFdWpSMYpJTaVSYtk51V3eZ24irEBNvgbHbj3ORzVM1jOlT942sCVA2EU30jlVO1E2lczHUEFOE0FKlS1ROzdFKl5n4iBVItk822XBSVUdUjXlHNYxqtUdUT5FAtk62EFHWtUAXzP1ClAwecdKLNT80TOE9l5IR0RU7W3XPcTTWkTV2TC01aTRRMjRM+TL2US9Xjm2FL3YMAS8WULCQ9bUrdg+BJ3QOVSV10rUnV48FJraRKpQPHAvQUM+Sndj1OL2gvcr+EvwCeL6gv2i/Mv94v+C/yKQ7PAPArRj9QP2o/VM9mz4jPes8ArM++z9DP4s9Ef/bPMH8C3wAs3x7fKN9S33TfFt9g36LfAMzf3t/A3/rfDO8W7yjvOu8ATO/mz4DvUu+k717vsO/C7wDc72bv6O8S/zT/Rv8o/1L/AHz/Xv+Y/6r/tP+u/9j/yv/A/P/u/4j/Cg9EB95ynEus1aausihNdQROpQMnVU8tkw2EFIVsFPqMFNuOUaXDA1LNA3ZSaHV0PKQboHEukdBT1RNbRFS1A7ZU1QRVzROruFUdAyr0dJ38dA+iLJR9dJRjgA6yVSSE1YFYhQQsh95zNIQrELYCltgkhCMQRsITWIXj11cCtQPGDJ9+HcaPkB+yH4QfAMYf6B8SnwQvHi8wL0IvbJ9IZi1OLaaTV+Wk3BQgnJRrz1ZNI4uklEpWXYOzCVYNhNyUkVW1A1Za7HQc1CTWVN2zntwEW2ZUnZMvVK2T98R0W8FT1ZOKU510U92zqw5T5SRSHYRSheNntVKVlFLVk/pRVYPCNmSkilENs0VRBRSsdGvYUCWjoZwEalBdc1szUF2D+U8Vo4yMdGsIT6WUTs0DME6ts2vITeWkTYXj90wNtG1M3bMuTM0DsEtNI2tLS52USp2Tj0pNIy0rNLTTSc0DkBRH9rJb8UkVo2xKbXRKrbMBSOS3hu9QQ16/iL+CT5S/AKZPuL/KT9xP7k1Gxfa9Ps8AKF86X0xfls9YX1JPfF+OXwCgX8pf3F/e//BfSg8cb04PAEAPCm9kb25vgG9ib7Rvrm8AoG9qb+xvzm8gfzJ/RH8WfwBof1p/jH+Gf6B/kn+8f95/APB/wn8Ejx6PMI86j1SP9m8AaI+aj3yPpo+4j9KP7I/Gj0AAnxqfJJ9OnziTdiNLnaMteHQEaE0tRE7tRKSk1S6MNKN8pDVkpKpRahUjHUQ0kbQEBlO1Q1t4U7Wj7FM1M178JKvvVOWkVY1D1ewESK1WLRO3Vg2zJRwUlbVXVTMCZBSHWE0j60VY3TRZLRaeAyQUxSSnauZSRyQU9Ryk0le9oyHE/B+2H+AT9rLBnK+OrwCgH+If7K/+rxC/Gi80v0a/oFi/Wi90Jwaj3KSQHKRS1Vc1M/7EJLy8JHlW1rVDOFZNNFU1M75V1n0zgVVdpFXNAwBVVnUjyVQVRFTtA1jslNshVDWT6lO9U7NTtDWU1AQ03JT+Uu0DyGy8lzaSWlJVMyJSLaStUY0zs1HNA3B0NDjWVDQCUWWzy6SUlVC2JbNdUOVTJ1BVM+LarDRalJTuTt2jgE7W5QMUTsUDrHwESE1W3aPgTA0UTGUD/DSUbZo8lDdL5QPUSuVUrUodExVKJbRJLROHbUk1Q6pJZbMLSrUDK4ZKLRMH9DRPRE+2XQBmT5BPit+0T75PcNvuT+DfABpf9N92XQ5VFu9A73pfVO8A5l+4X4LvjO+m79Dv4u80nwD27wj/Gv9cny7/YP9C/4T/AB6fmP9y/7T/zv8o/+L/vP8ADg8oD0oPHA9ODzgPgg+UDwCeD7gP+v/kD84PAB9iDxwfADYfSB+yD1wfdh+AHzIfxB8Ahh/gH9of/B8eLwAvEi9UL9K2w0udxOzUrnyUqE1qJdRO9SOmpDRoUDUzrd6cxFJRNcRR3SM8bVL1M69SjTMjU2Xza5dTDaRUNUOaVNWT1QzMtH7UtPHUtGFW2g1EVp3DQletE8pX2qWUWPUjnlh9MwFZtt2jMFn1Ix5Z9TRYVo3TtVglw2RcNCQspRVX5dPOHKTC3K++r7CvAKI/tD/er9ivGr8MTx6/aL/AOkEuT1hPak90v+6SsVesveTENDFX5ZRWTUOt2gSkZ7y0KFZ1k+hV2sXEVb3jY1WNIypVWu2T8fy0uFS1xFQ907VH/EQQ/LTYU4XEU7Kts1zcJdyU7lJl87fWvJSBUn2zSUzEElJWTUPNURWkUfUzYLQkayhR7URQrRO6UL3jm4NQrbNMUD3UnMSitU91kziUlM5O3ZROpn2z+U31tMzEKIwlTNIVNEylJGScGTwkukpsRcQMZPpJfbOZSc0js4NJ9UQc1CdK7ZOhAUr9Vo7DvOeuHW7lrt2O3wCg36JvzN/Gb9hv6mku5f5vABB79m0e7zB/cu9Uf77vaH8Agn+Mf6Z/0H/if1xvBo/wfwA6LySPLo/4f0KPhI9ej5iPAKqPdI/Gj9iP6o8EnyafEJ8AOp9Mn16fcJ+Cn5Sftp/wjwBqj9yfxp/4n+qfHK82r1ivAGqvRK/en5ivUq+0r7avwK8A4q8Mv/6vGL8qv1S/FoV2QluLS62zDEyNI+qEJC3ozMToTk1DDYxXtmJt+JRUbFE9w+FRFYNbV1KNI8pS5cM8LMRrzlMVNFQlw7RUNdOrJlUdZFWdtFbFI3/YDMSzQHZCe1c90+dX1l3DU1hNRFiNIxpZaqVEWQ3UWZVD4Vg109OWWC3GRnIRNMTdVwI108YkT+Y/0D+yz/Q/zs8A+D/6z0xPPk8Y2xbfUN9i31CMR45FZt2GopqURGHsxLUgRNTdHMSbVh1jWa1WhaMaVtVD3OxEkbVV9bNW1EQcVWUz5DVUtURUhWN1VL0k9LRbBlTFI79TjSOK5LStUiRUHFO9c+NcVK2tUvWzdlL1Iz7MtPrZUX00vCSMUWUzVFGW1bMcUSXEUMUkrLR4rVDdIzVQxVRPbeRP2q3UT90jtU5l00tO2lXETa1TeE0Vg/dMGkVTkYS0Kkx9xIxnziK1A4xkpTxkQUrFI8+xSc1UJPfHQtxJjSNKLUpl08tKFYM3jGeufwCYc+Zlfm+I/5JvrP+2b+hvAOL/JH8mf0B7Rn9Af3J/XA8Avn+4fxqPjA+eD7AP2g/sDwCOr4ivCh8kHy4fUB9KH3QfAGYfiB+aH6Qfxh9Yv4IfDC8AHi8wLwIvRC9WL+Afci+ELwCeL5Avwi/UL+YvOC/6Lxw/AC4/QD9SP1w/Zj+AP3I/pD8Avj/QP+I//D/uPxBPIk8sTxhGTzBDx0KcS1XkjLTbUKrGQ05d42q0VC6c5KUSrLQYbOcHUgFM546z1ERreFPVs+w0VF5UzQOt0+y0RFUtZFUtQypUvNc2Y1dlVFfNAwN0xGttWPVEWE3DJVmlRG1ZXeMKWSVjw1i9E6uHWP1EWJXzBWRU1wB8z5bPwM+yX8Rfxs+QX/pfAAxvRt9A2yZvUG9ib3Rvft2aJsK35FSQVy3kpNQRWkRkzRzEi1bV40gcVFsHVtWzvFXlU4D01IwDUJdCDFX1Rn5D7LRkbVR1YytUvRPnU43krVMlw3dTBQNBJOQKtuS00lK9Q5xSlfRS1o3jH1LF0+m8tLFRVsXTeVFlw0Ns5AzEtNvXUOVToFB1Y1tQ1pXzJVBV496kRG5PmnVUT80Dk06VRuZTTbblU0BNLUPaTO2zdGrk5BGMtKjE9EhLhbStSvWzhkp9tErttEnWZcODSSVUSQUD8UkSxfRKDYaW8kX0974PcP8Agv+Uj6b/uI/S+c7/6I/6/wAEDxYPKJ8qD1Sfbg/IC84PAGiPkp+8n86f4J/ynwSvBk8AGK8qrzyvPq9gT2qvhK+OrwCAr7qvzK/Wr+ivAr8Uvx6/ABi/Ur9sv2a/kL+Cv7S/Nr8AuL/Cv/S/1r8gzwrPLM9GzwBYz2rPfM+OzzjPqs/Uz6avAMjP6s8E3x7fMN/azxTfdk22ZtI6TM3jIU19c2NtThXjZk994yxQFZNLoVDtwxe8R47i/3Tko3RSLVQsd2bS6jTkXG1UFZPRVGXjQlUVg8u2VY1EVr3kHOQlV7Z9c5NXJfMAWGXTakVYzePRdFRLUBZzWcWDLfhE5MFYrWOCbFcuVRYWgtZXJYPE5F/WX7DvAMLv1O/eX6DrFm8Y/0JvPP8ATv9g/3L/hP+Wb6hvummOYm2JzGz3VU2DulWFQ8N+VVWE9G8GfYZyHFSCFYPmJHfeRTZ/SHvuwlclUjXjIGR/hvJ7fH+OdQDGc5x/5nO0f8Z9/nPcd35ThUytlEyFdPx3VoWeguWWHIRsSoXzCySPhkKeCDyPToVeck9cj26PgI+ijwCkH76PyI/6j+wf/h8gnzKZABYviJs+L2Avip90H36fgC8Aui/ML94v8C8CPxQ/Zt8gPwAyP0w/Xt9YP4I/jD9uP3g/ALI/3D++P9A/Ck8cTzZPSE8AWk9sT3ZPcE8yT8RPjk/ITwDST+RPBl8YXypfPF9mX0hfAFJfjF9WX8Bfqk/kX65f8F+ACm8Ub/ZfQG9Sb3RvnvNLttXzeEylE6VNTYOqtqTUpk+F80tQNePAbVCN4zRR1fOoUcXzbR1cdK9SLSMhU6VTa5dTnfMJDAR8VF1za+9UrSNj9PTVVS0jq2FWBQRWBeRXLQRXtv3zHFilU4dYhfPrbVgFIy5ZrXMeWcXzte1M5LWE5HZYhQMzFVgl4/W09NKM5yb95u8IuH/KeVYiwcx/7u8A/yr/ACSPLv+I8zb/YI9yj5T/nvUUfoWW0rG09IK09DNw7vJr/lbF07zM9HlWpVNtJ9T06FXF06xVLQO1bwzkNuz0/lQl48VtVMXzjVSl80dUDYOrEFTV89g8BKFEBGpaTAQy9NT8Ug2UUg2DbYBsBElStfMSUuXza9pRtfOixNRsUaUT0zVRxYS0BLqcBINQWsXTTKwEFVA9E77MBK1TxATlTv1kToV0TarF1E1N5E1VhEzV81itTI3j9EstA48MJC5WVCSxSsWUSoV0SX2UVjSkgkmlZEn9BEp1c2uGStXzGMwUSEtF4wFhDC+GHc4dth22H8Cv2h8A5K/2rzgrNi0mv1gvSr9cvwCuL4gver+Mv56/yL/av+y/AP6/EM8izzTPXm9AzzJvbM8ATs9gz5LPvM/Oz7jP6s/8zwCmzwjfKt883xbfUN9a33zfAHbfiN+63+Tfzt+g3wLvHO8ADu8471LvZO9274jvSu+87wC278jvsu/s797vKP8S/0z/UDb/SP/y4V6TS7Xz4gS0Ya6cb65vwGNGklJRJQOFxowEPNxv7m8Acz5yDLYElH5VDYPwVYUDY6FWFXQsfz51PhNYFbMBhVkNgzBcf25/gHOOYukVV+WTzLyEwjyP7n8QgwCeBd5/2H/6f/wPFh8oH0qPAISPRh9YH4IflI+GFTZ1PrLZgbyHTqLsVu3jqlaSHZNn3Ieu8ursh66CcW1VjWM5VbWz81St80u6VL0UVGWUHCQR/GTb3FN9c6NT/WNsU9ZdoyhTHQRSzaO4UtZ9c4NSvfRSxWMUUmw1JNT0plENE2BRrfNTKlENJKyUvLSUhbyUa05QncMXzPTCT/1jWzxP/aPOTiUETo1jW/lNvWOQTc2jKPSfYu7i2mz3XqWewrdKncNZVyynHpKnSWUkSaWjW8VJvWMwSq30Sq2DCyFLbRNdtL+exYatpqUApqVupW6lnj2ur9Cvgq/sPwAOTyC/QrkWRW61Lk9ov3JPAIRPdj+ov6JJnk/YT+pP/E8ADl8gXzJfRF9u31Bfev90XwCOX4Bfql/EX75f0F/6XwxvAF7/KG86b0xvXm9wb5pvrG8Afm8Yb9JvxG8Gf4hvGn8sfwDmb0B/Un90f1Z/iH+af6x/AH5/uH/qfxSPJo84jwqPTI9YVo9gi4YSi0tNpEztFG1M3TPoTRVD7k7NlFlP3TSclPpQ9YRRFbPb4VHdM1hSZYPKUrYVQz5TzUOzU1WTJbVU1fO2LJQoVYUTm21V5fMPVv0TgVbl82XvNJRflAf+ElFYhRRtWAWTFVl1IzRZrfNrGlltU+eMBKlY3TS2dAQVWP0T4Vddo8gADB+mD7gPqp/Mn96f+J8arwBsHz6vUK9ir3Svjh+oG6Ydqm5Sp0yUcQykIDSk3arUFJrcFFfkFBfUFNq1VTWjnQwkY1VlgxpZVd2EFCSqVM1EVGWDWzpUNQMCVJUEU8Uz25VT7SNQU90zGFPS3YRSfZR0JHTshDpS1sUzBVI1o83khIhRtM32DrNRdSPkUDWjrdq8JHfUhD9Q3RMHUNKNtE8dNNQkrryERU7WBTPYTVVETYWjC00WNQOiTGU0TDWkbDdGAmv8SgUzmCzEOEo1JDZUNJBJ3fOMST3G5rNtSt0Tx0rV8yZL5fMBT9Q3Fk+QO5Y/2D/Cz/w/APY/iM8qSf7Njk+YS15PWN8Aat/MT8ZPcF+a38Tf1t/o3wD63wzvbo9gj+JvNO9W72jvAHrvlO8m76jviu/U7+bvyO8A8u8U/yb/OP+Cj3T/Vv8A/wB6/6T/pv/g/9L/9P/+//j/AOr/TA82DxAPyv9sD5YPqA8AUg98D84PwA/6D+QPFh8gH2A6H1QfZh8oE0YinEu1I9E+rIT7IPYjToWjK0+yJZRQPSTMtBhRTcRR1v0TAVINk3ZcJOhSqp2DXEy00Ey0YCS007VU5bRVBTO4VfUkVrbVw5hW5SMJV2XDd01XtSP+V4WWrjLRjJTbJVkNozBZtSMOWWZlw9dY3aSElEhYreMtB4SU2FcNk8YMr+afAMgv2i/sL7Yv+C8qrzQ/Nq+AWD9qP3w/jj+oq649noKcpVeVtFcllEw0zTwkiaVWNcNIPCX0pMr8pI2JVR0mLyIMBLQbIJ4TVNZlk2RUvRRUBZP1U7JNNFNFJFy0QVOlgwpNUzWz0lIdlHy0ZfSEtS70FPjchLFRlTN7tVHNE0PcFAxRrePXRVAdM6DMtMuATtIxzISt2ty0bk/lFE+905OpTrUWHjNNNcNYtIVMUtWETJ2GtsKl1MRItMRr5Uo1s4I0VCJKtcPbxUnNE4NJBZOVSVpN0/FMxGxKpYRKvdMDM0v9RPTP5s/Qz6rJpl8A2M+aX+RfBm8o2xbdPt9Q2wBO32hvgt+Eb35vsO/Cb9RvAOZv+G8Kf3wfHn9wHzp/VH8ARn94f4p/nH9ef8B/sn/kfwDWfwCPGo8MjzaPSI+KH2yPAH6PGH/Kf5yPno/Qj+qPBJ8Apo8YnxKfXJ9Gn1ifMp+UnwCOn7ifmp/Mn8afcJ8CrySvwC6vQK9Kr3Sv3pUeMoBL0r00S220HFRltBRoTtoFxE+VM0tQDcPBUNptszSMtKhRTTMdUmpdY5F8tVPlk5dTPSStVA1jflQNw/EctGHaHEVV7RNGVmXDt1a2bbNEVw3DsVdVwxw2lCSHWJUz61h9RHwkaydZTTP9ZCS1WO0UzVjNEzNYPUQcNNBXgq2jxEQ/7i/Qv9qxXmLBANy//r8gOw7PQD9Cz5w3Tj8AcM+Cz5TPpj2exU61NlPMNFVCTCVWxTO8PCR5NCRtOOw0+FXFM6xV5RPNcSQkOFVNJDxExVRsBUQcJFVUpRMeVCUj1dhURKFcRGpkRDJTZsUz/FIl1HxEjlLlk9tXUmVDElJtU9pRaq2jpNwUbKxEN1ENI1sAUT2zx1DlRFDFM1tMUL1TFVClE77kRGtTTy1UTiVDfE7FFKrsRKi0FU1lxEwlQ1yJTP3ErGSTrGR7UA5Sz7VKXWRK3ZP6ST2zp5FJNVRM557CCzRXzhIDAjTkT6xn3p2mZZ5dvlW27wDAX9rv9F/uXxBvGvFeZS5tAF5voOt2b1hvav/sn6b/kG8Asv/c/+7/AA8SD4yvHg8wDwBKD2QPVq+AD5IPrA+eD8APANIP7A/uD+APCh80Hx4fUB8Aah98H1YfsB+SH8QfPh84HwDaH/QfFi8ALzIvTC9WL4gvAFIvnC+uL3gv0i/EL7YvCD8AGj8sPy4/OD9aP2w/5iVOU9VLZUPifPSxFFTsTcpdVE4tVE+9Rj7S3lC2ZUNSUTWzxlHlIzptUuUjylItw0BTTbRtUz1DJVTt45hUXURWBNR8VQVUVWXDfeTEW+xWZcNdV/00V83j2zVYPdOeWH3zAVnaxURZbVMaWT0D51hmpaOpWO3kXLQnWFWzK+xXFfPOzMTCTM8GzwDYT+pP/E9GzyBfMl9EX57PgGDPYl+MX67Nts2WVT4Cp9pMtHEMVDBXfePvVqrlI6rsxGnsVBrkxNxWDNShVc3kVVWzLCy0m/NUVbO8VG3kPNQ+lVQ1swY81M4Etz7SXq1TFdMoUw1T8Pw0ulVSjbRSPWRSFdMIBERt0LTUl1F982FRlVPbK1HN4/VQfeOvUFrt43jUpEFQDbRQNbPbpk9VszxPrdPQTrY9s2dOHbPhTe3UTbbF8xNNjdOqTDW0TLCtNqY17qPM5KVKzeNFzUqN0+pJZURc5IdJNHVUXOQnTHSqSi3mzuUAxv9AA3717u2+78jv6u8M/wAG/xj/Io8s/17/cP+C+X7/AIiPkv+kj76PsI/Kj/SP3o8AGJ/yLyyfdj9An1qfdJ9+nwBIn5KftJ+Wn8if4p/Un+6fABCvIq9ErzavgK+Sr2Svpq8AUK+yr+Svvq/4rwq/LL/GrwAYvyq/dL9mv4i/or+8v5a/AFC/yr/kv/a/4L8Kz1TPRs+wYM9yz4zHllKLSz1kTFgF5gbj9GQnT/XUUCXTs4VQReTcNG5R/WMBbHxnHsLqUp3TXFPtZNVTldNERGS2RNQoVaol1FWdRFYdRFZd4wetV13jd1cNk+PkVE+2lES4WDVjIlndVFm23TMOWV3j11gdw5q2jERZWF3jF1j9ZFcCZWPIDF/GT8DTtkW+1X6CAcHU3wbvwN8q7zzvTl9wW4B2X4Dvku+k76ZdruUO0pxqXNRjHOQgdOTdVq3E1VYVc0r0VAnsVMpVttXDj1Ud01RV/VRV2n2D4SxknFQd02RUWq1kVBVD9VN15FNddFYU1FBT7XMYHNTUDNSznFLVdAREMFKtk/dtUe1jwFHtc4hR5Ta2DtIMUa2T11Ad46CoxGTbMHZDUGVj+NQ0iLbkZBxPDZOTTg3TLFb8ZMFNZWNYDHTzvDTVjBx0JiR0wux0SEuaTXRKHXOGSm121sLPsUkdBFx3noLTSaUzYxZEdOVKpTND7Hf+j6CDAAaNxn/Qf+p/7A8OjxAfIh8ANI9ej0CLRh94H6qPnB+unwDAH5oP1B/eH/AfGi8sLybPAIDPIs9ML2YvAM+CL7wvli8AyC/iL/Qv1i8APyo/TD9ePwBwPzo/lD+OP7g/Gj/EP9Y/AKg/6j8cT74/8D86T1RPPk8AkE8yT6RPrk/AT9JP7E/+TwAQXyJfLF8mT3AvOl90X4ZdasbjS2VjeLzEaE0N09tsThVzak8tEy5Qai1zo8RkGKT0qFE1dNVSbRORhPQFbPR4U2oFc+xcZVRtE9FU/WOzYVVtBBz0RFbdw7VtVgUjI1ctc5NX7WO1AJTUamzU6FjdVFlWndMpWW0TAYzUx5zUrYls1EhYbVMHdNTSBVcd08Rs787f4G/ybwR/AM5vGH86f0x/ru9we15/kH+won+878bl1gK1Vy0Tjlrk1FJk1A9XjVO6BPS1eUTUOPzk+lUN07y1VZ3zgDzUR1UtcxBVVZVkVJ3zkCzUWDyEayBUdWRTBSOzU41UmlyEQyRk/lK11Iz0kK1S/QNYUnXUUq1z61VRdQOz/FR9pPQ4rPRbAlGtc8tQ9fRQhXNrXVA91FCt8+JP3cNtddxU7k4tc4BOHdOtFPz0rE2FBE2NU9pZTL1WbhIRTG1TlwQkyzNLdfRKbRRMlBFKqIV0ZAe2wp5cBAxEDAcCRJRUbBf2H6gT/g3GD9CfANIP9J8GH7ALLh84H2IZPh8AWB9qH4yvjh+YrwovxK/OrwDgrwq/HL8uv0C/Yl9Uv4ZfAGi/Ml+kv76/iL+qv+y/tr8A8L8azyzPLs9Az2LPBM+GzwBoz3rPzM/ez/DPos/8z77PACjfEt9U3z7faN9634Tfft8AkN/C3+Tf1t9Iv/rfNO8m78BA71LvbO927+jbdgKDS9olY948BKpMBQOhTdYlA6ZO1eRPrXNLUNCd9OSEs/B+g1EN4zpStlUDr1J1AyNTNZRTtoVjCVTt83xU1VMKZhSEfFX1hCyEYFYFA2vRVi1zQIR0rVd9g2sYWG2UWFUD/1jV9NVZlYRZBZP0dGS4WDbVU3pYZQM3WJ2E3HSFzuR0wlR/Bn8wc4aiwQD0997/EA8yfyQPRg9YD2oPgLR/jg+gD7IPxH8O8+R0gtrkdEJ8BO1WDeOqVlZlk2dW3YRWfYPoFITbrFXN43FVfYM4VVoN8+9EhLhU/YRUZZO1R0QUEDT02lOFo6HVU9VUU+2DJXSE7lJaFeO3BGSBUoVjSZSEaxJSXRRRBZOkUU30NvzkKFHN4/FQ9XTMhNuDUHWTTFDtkxVQ1iVjvk8tFE/VU8pOaiVkTu2D9cxUjE3tk1MlTX0EJJRYNJTXHOdsBpOEpLFK/aNTSg0krUn146JJteRJzePBbUm1AytK7ZOlSkUmAqZjSzVkPK8erbaf8J/iLwCsLx6vAD8iMb6lRq9IP4qvAGyvZj+QP6qvpD/ur8A/6j8A/D8OTyBPMk+c70ZPiO9STwB8T4ZPmE+yT3RPvk+Q7+JPAAxfxk84X/JPTF9eX0BfCl8AdF+OX7Bf0l/0X6ZfCG8SbwAsbzZvSG9yb1Rv/l9Yb4pvALRvzm/Ab+pvFH8GfyB/Mn8AVH82f3B/Gn+Ef/6DvO+GI1DU5+aFBhPcFNzs5FCsFJvEUSXzOVJl9ISEIC1TzeOxUx0kVB30TBSrB1VFdFUt8+xE9F5NVg3zz1aNhGz0yPT02zFYdZOcWH0D/Vi2HTMuWS3zHFm19Fi23TOjWPXjYljt4yAWrPTnV0VzysT3Fg9AAwDG9fb/4I/SjySfLg8wn3IPAGyffg+Qn6KftJ/Gn9CTlmKzp1clFFSUMFc98+ys/A/uIihWNfPqNBSfWVXVJEyELFXdM/NcFMu6VI0UVJUUTKQRVFIFI84c9wYjU70UU1WTM/BSnfQU9INS5eSEFG0HHITQUQUTl1F9M5thUTXzKlE9pPR0vLbkFIVQzeNBUCX0UKzd5i7yPE+99E4V82NtTiXz+U3t45BNDfNtDxwkpUwFIz5MRXOx2qx3bvNMdLdKlWNXbUrN4+FJJfOZSRUkbUnVI8VJ7eMwSsXkFmS0IUuFk13cPzY9zi0Azr/gv9ovBM8OPyA/Os9MzwBOP4A7fjUuPZbPuD+yP0x/AM7P8M8C3xTfJt8430rfXN8ATn9If5J/jN+W36jfwt/c3wDu36B/Au8M7w7vMO9S72zvAH7vkO9C77Tvpu/Q7+rv/O8ADv8g/8LvRP9G/2j/Ov+c/wCO/8D/qv+0/9b/gP/q/ywPgD4PCA8aD0wPdg+AD5IPS1rNk4t0xBFMHaRM3RMbLE4FEydPJbTcp2YCbfrsFG5RbSPjUV20toyk6FLdE1xTHbPQbVNFI0RU9aO2VL0UmVVttESEClZtpAykB9VX9bN17JThhJRNWJpVtFjtkxFZ9ZSUhAxtWQ2j11htg5hY7aMFWbyEF4wUexDGjUafCJ8A8onmHxgvKi98nz4vYC+Cn0CEJ34voC+yL8Qv7qK5zCdWZgKaV+XDY1QkIJQkld0EpJoMpFdkFQSkyq1VlSONVTUTVESEGrVVfTPhRKSqVO2UVLbFIytUDbPzU5UkU9tA9hiRhVMlo09T1g3DGFNFNFLto6lSsvW0Uo2EpKT3UR2zwG1RDcOIUeVzUlE9NLYEhORQVSOgUA3EUJp1hFA1E/RP3aT8pBy2BLSuTvWzRU79o7ytTW2DWE1Nw+7cBIzFTJW0TJUknLdOgvxKmuVzglxEIkp9tg6ih2x0t0YS2Ekdo0pKDaMLx0oNw0hUx9bPuL/KvwDcT+6/CM8SzyRfNl9IX2LPAFRfps+QX6Jf5M+2X8hf6s8A/F8ObyBvMm9Eb1ZvaG+yDwB0b45vmG+Kb8Rvtm/gb/pvAOxvlg8Ifzp/TH9mf3h/sm8AjH+mf4B/2n/0f7Z/4H/KfwAsjw6PoH86j1SPfo+Qj7qPAKSP3o/Qj+qP/I8On3CPMp+ATJ9en4Cfcp+Un3aNHkKcaUs1thZTTd0DbE4do61qBLQuUA2zo+Q0GLVRdbRRVTMBUr2jkbVS9aMGhDR4U/2j7LYsFGBU7VPTVDUUVVatE7hV9aNGZBS3ZBRrJ1f1o5b0JANYlSOrbVhFpFj9QyWkFCe1Wf0EWHUzxVg1E4TatKRElKQFWPWj1lcCNRPEdC8uL/ivCr/kr1YvACi/Or9kv5YviL+av6y/vr/Q2C/KsWajVLSQ1KRUV2ztBATEz1bdI4lWFVOtOGQU91UdRFXVk36ZVRVELMQMVUWmzpNUVv1DVVTdAxw8FOZ8NGuvUxUzd4w0QVPVAysKU/0T0qQ0jqw0GxDafjIflDTpUe0zsVFqxbN7DBRDDKQMUZVErVBVM5FQxbNb9DQkWvwE2gxEbk8VpE/tU7OTTu0EFESlTQVDPNVNjaRMfTNv3AQMTKol1EvNxEuVS2iURAe1SnXESQ0Tg0lNFEna7TPxfERsSsWzC0sAfTSkT2aFbl3OT+Df8t/8TwAeXR5fOO9K71xfXl+A72pRAK5fqO+679xf7l/w7wL/FP8AJv84/0r/XP+2n5ifsp+M/wCm/4j/qp/U/87/CA/q/yQPAP7/MA+Kn3wPPg+QD6IPtA8AXg/YD+IP7A8WH4gP8g9EHwA+H2gfch98H44foB+6H9QfAN4f+B8KL8Qf7h8YL0ovVC+gbi+AL6IvvC/Wkt5c5K7W3JSoTU00Tl1Dok9qLSNK5MTB9DQ0UXWj1cYMpDysxK8cpCFT1vUDl1PdswlUxHxUan0z72TEfCzE7FVV47NeVg3GVuI+Vy0jqtbstBdYPaOAhKT9WFr1lFk9oyBZjdRY9QNbt1glQ3hYnaM3vDQL+FdV487Upx6/WLMuMgHB/D8OTQ6/ME9Sv0xPZk8AeE96v5RPrk/AT9JP3Ld2w7YURIFXlcNCV9WT/mlWfTQUxGkcxChW7SNb6lVlw6xVFaNxVKRtODTE/lTtI7pU/UTVVN2zSVxUEVTE3FOs/ZQ0pGxTDTRTXUPwtVIV47gcpIFS1UNLzVL1wxRSdVQUNKZRttWTblHtIypR5ePzbVBlw7xQDeOFUNWT205Q9QMXUJXDwk9spcQE1M5O/ZNjTt2zW/lNPaOQTZWkTaVELUzNM1hM9cP0rCdWom0YjOSxSuXjU0qto8P1SfUkfNd21Y4yMEpa3SRKdaMmSxWjYeTvAPYFzt8A665lrmX+3xDvGn8AXO8+f1B/Yu+0Z4bvcOt+fQC+7+Dv2un2Dd5/8H/6DySPADaPSI9aj2yPfo84LzIvpI8Aro+YL9qPzI/mj/iPIp80nwAGn8AvQp+En36foJ+yn8yfAF6f2J8Crxyv7p8or0KvVK8Abq9Yr4qvrK82r7Cvoq/krwD2rwi/Gr88vza/YL9Kv1S/aE6/mL+qv0vVQ4tLRdasLlPkJOhNXXPuJNTliU8ldPzE+vRU01AuMuGtUSVzWFJ9s8qcxD5tUw2Ds1N1YyVUTWNbtFTNMyhVhdRVfbOrClbFxFbVw+wUVFq2fDTKVw3TUVidVFjaDYMTrDQxWe0jGllqTWPkxDSnlMRoWA1zWxVYDdPhV80zyBRHAIZNPk8I3xrfLN/uzzjfik8ApE+G35jfqt+8387f6EvW1arGgqeMxHFc1CB81N2qFFSaHFRZJFQYFFTazVX1Q59VDXQ0VBxVrLXERDSsVA1zdVQ0PC1UpWMGVA1TzjQ39iJrUlN9sxo8xONSfdPbrVKlY3ZSDVM+UtrFgwckNM9RfbOKUbZNY1RRXXMeUXVj5dVQ9URQJXN4BDRBUGw9NORUjE9FMxxPZWStToUzR07VxE29NE1a9UMPNGSlTKVkTAVkbKxnXtIAS33TnUp906s9StXESXVjlZRkkLVJdVRJ7SNKStXTywSkZ/ZCTyR3ln3ObdZvCH8AIn8sf85tXn9we04PSA+KfwDEf54PyH8KiQ6PCI/Kj+wPABYfKB86H0wffq9gH3IfxL8Ajh+oH5ofvB/OH7i/2h8kLwA2L0gvCi9cL04vcC/yH5wvAL4vkC/SL/wv9i8QPwI/LD8ARj9YP2o/fD+OPzg/wj/UPwDGL7A/4j/8Px5PEE9CT1RPgGZPeE+KT5RPNk+4Q4ZSnFlLteTstChNJVRO1dPLK0899FB9VPTkGFHUDfTcVAO0VHScVOhS1t2zXFOVY9BEVGBU2g0T00zERFWlY7ZVtPVELOSYJOQJV73Dd2VXlWMAxMfuYtFYBWPbIlld0zBZfeMOWWa9w9dYHeSUxEhYveQWlMTYV6VjxlzfTt8IbwAabyxv/l1u30hvWm9839bVgIZv2N/Cb+Tf7t3OZR7jV1KN5Fc99KxkzWzEizTkWUp8VXTEzFVd85FsVGtIVT0DDmRU1lQ9A1ueVL3DZ1Tt4y9sdNP3U+XElOR6nORDU9JVdFNddLTknrzkZ1LapcRSnfP6UQ1Ts1GWrWN9USX0UT30JMTYtVAdw6EMxGpQRcM11VCN4+Ic9HEExAhPah3kTo1TMPy0xU1d9K1NvUP3TDX0TEXDFdVM3bOs1LRLtPTvSlqd84qk9CtKxeRJvcNrh0ldxEkdw/FJ3bMrbEr1tEr980UUB/4PANAD1v3u//iPAg8cnzYPQJ8AUp90D84NVg94n6qfvJ++DwDQn8JPBK/unyivOq+0T16vAHCvSq+Er5avoK+aT7yvrk8A8K8CvxS/5q8wvyK/VL8WvwCoT3K/pL+ev8i/0r/svw7PAPi/Is88zzbPWM9iz4TPds8AsM+az6y/vs/oz9rPBN8W3wC4z1LfZN8+34jfmt98367fVMDb5mNLLVRMDZRNpYS1Tp3zahyESFB94761UC2EUa3zplEV9FJWbWOQUiVUU4VUUzXzWwhUnfN6VK1j7XR0a19VRVRVDYNCVs10tVZd8yEEdKpXNfMYtVgtU4TcVOhY/URZtlWDJVkt0/pYDVPDWsTkc8TkM1hVg/UMdAvSVy1TxGxvbmWGcwz3AG5lVvM0bzb/SP86b2T/fv+AkP+yb7T/nv/Yb+pvhFS3Wgx0ggx0QlcV4/48dLW8fFR5LHQ6VsV0VaoV5FUdpFWVgzls5ABtVY2Dx1SNU5BUTYOtWGwEIFQ1VFMNVFNa3UNspHQ2Ux0EUmUErDTnLtJaUqVUUl2T3rQk54aCb+x0OFENgwJtUbXzy1ANk5VQ1fObXVA1sxdQ5VQkhFq1T62ETg1Tg04tUxS1ToVzsfRESE3lVExWdfNgTN1D/MTUmjTULTfs1NRKNbRKVYR0hM2qpISMSY0WtvILSlZlU4ZKjYMH7NRUnJcADq/Yj+qP/B8mnyAvOp9ELwBWL2ifopGenX4tnp+wL8IvAMwfzh/YLwo/HD/uLwA/Ot8AVD/O34g/yt90P34/sD/KPwDkP/Y/CE8aT9w/Nk9QT0JPAGxPhk+YT6pPvE/GT9hPAl8A7E8mXzhfEl9MX35PWF+KXwCUX65fSF/aX7xf9l/oXwpvADRvLm9Ib1pvbG9+b4hvmm9YtG9uVXbygEsV495sJFuuTC0jqE2NFE6l5LAkhAOA7mMMhFJRTYPItVE1BFKF47FSLRMjVpR0s1MNIyWEBJhU5FsKVSUDfFWthFVVFK1WRTPTVgUUVyUDzK1XDSM1WIXjocTkA21ZPRMxWRXjHllthK1YDSOlWNUDZpzkJAKs5OuUdw71lv1W/yD/EokAFv1Gj3j/cv98j46P2P+yj2DEj9aP6I/q+bYyp1eF401xDPQxV8V0NASqLARraVYtIyg8BOpVpXRVVQ0kVZUDLEwE81Tka7pUDQRULQNJVMXjWxNUFePOU7Uzl6QErV5M5ChTPRPxvAS6NkR0g1Ltg0tSTeQ05NvQUUXjl1E9E2FRVlXjKlFllFAlBFCFE9uFUIXjQVAtAwlQtkXjp0+VAzxPbeROtkXjZ06lg/1N7dOU1U1FMxMEdUzVA0ZMVuXj4kstFEulgx3EZLO6SlUUjBTqSRXjnq1JReOHSYXjwaQUKwVKzXRKdaaOc3RfzqVmLQD+HwgvKi8kvzYvSL9av3QvAKYtdr2OLcYvwL9KOc6/4L8ASj/0vx7PEM96X0zPTs9gzwDSb4zPls/Ib6JvtM/mzwDfAPLPJN8W31jfat9M30bfcN8Ast/E35bf0N/q3/zfDu/I3wAq71Tv3t9Y72LvlO+O77DvANLvxO/27wj/4u8k/xb/UP8AOv9k/y7/iP96/6z/lv+ww7bugotLJQMMTEWUTKxVdDSkJ0/dAw8cpIdNUNXz+lDdBi4S4+QEa1hShQRS/ZNcUy2krVO9E0RUpZO4ZHQqrVXtg5tV1fMKLJSaWValFASUeVeFE+UUlK1R5HS7WIUUWXWDMNVZZXRZhRPV1HSWWNo1o1fMdBVYFQPfVwAtdFSPBo8giyaPMI9Cj5yPAG6PaB+SH/SPrhWmH9Af4h9QBJf+jYYDFJRhfBQgxBRp3YQHNpJZNJQJVpV0rVUVA49V1QNWbHQctlwk5lTFE61UDbN1bVQVAy9UNaP3U6WkrVPtk4pTJXRT1fMa1kx041J1JFKtw2dSmrV0Uu2T+lEtFDR0im1RXQNUUWWzHlGdBEVQfbOhJAQbcG6iMxSkW/lP/ZOMTyUkT32za7FOxZRODbPFTR0krU2tw/dMBaOV/PQqpUzlE8sMt65zS50kSmytphYCz0kto5BJXTStSSWj3Entk0qMNMsFSjWzSDS3Fs+Quza1/q8ACE8KvyxPZr/wO0ZPcL+CuQB+T6BPsr/ET/a/0E/aP/xPAA5fMF9CX1RfZl94X6L/1P8Arl+QX6Jf1F/GX/BfCm8cbwD2XzhvMm90b4ZvSG+qb5xvAJZv0G/ib/xvBn8Yfyp/PH8Anm9Yf1J/lH+mf7h/in/cfwDGf9h/+n8Uj25/MI9Cj2yPAH6PkI9Sj2SPro/Aj9KBP5JbnEuVoz5MNURN/ZOrbE5tRE9tQy4UNKOtUDVDGFElNFGlowG2zCSRUtUDBlM1Q3i1UyWj7FQEYFQlU9NmfCRFVWUEXCRGVjWjtbeMlCecBJVXJVMDzVjFE21YbZS0BCVZag0EWT2kWG2jw1itY9WH3JRH5AQF3JTXVwJdA8R8Hw4fIK8yr0SvDq8AWK96r4yvxh/AH+of1K/uH9AQI/4djpNspJAsFFJXtBUELLTPjASLVjVDONlW1SRkJLxVnTOAVWrllFVtQw5cJNZUbUNtnmQEWFQdIyFURQRqtCSzrCR6tCRDU220hVN1tFIdtEQEQwAuEiK1UuWj6zQEs1G9o33a/CRFPJQRUT0jyVC2JVOTUL2jXVCtYye1UC0T4jQ0cU81Qwi1TxUkTl0DFE41k6xtTRUzQ03Ng9pMZQObeEytQxFMTcTs9EtlS5U0Sq1EjMQRSmUE1UkdBEn9g56kNPVJDA2UjDQLS+0ktEcWX+g/APo/DN8eTzBPOk9U32bfeN8AmknuRaZPsE/qTyRf1t/o3wAqXwzvLu9A71LvZO927wB/AILvrO/ej5jvku/M7+bv4O8ACv80//7vSP9i/3T/hv+Y/wCq/7z/Fv/g//L/FA8mDwAPAPr/NA9WD2gPeg+UD4YPyA8Asg/cD+4PSA/SDxwfDh9AHwA6H3wfdh+IH1ofrB+eH8gbbAazhDSqTC3TpU1dI2umTt0jojTESFD9g02+JMQyURUkBMQ5vCdsLjO0JJNTncMIVGUza3pUvaPtjLRhVV2Utmy0XlZNM9FWbaNAtrykrVedwxhY3SOC1vSU51gdlFmtMxxZVN20tCSy1JRz1JQz1JQV82yk0CS0wmyvRq2+0gHBLDdupQY9Tj9gP3KvhD8Alj+gr+qvzD/eP/A/8q80tLWvdDSAJLRCV/2D/lVWrRO6jJRnRLQoTLRb6lX9g65VJeRVRSS2XET+VMWTx1S1JFTWBcNJVG3EVPWD3FNsJZRclGxTRcM0UzVE1sy0uFLVk4PctEtSakXEUp1EUUXDpFE1s2tvUUW0USXj81BVtFVQLdOFLCROHMQXJMRrwk+141c0xOhO1ZPbY04Fw/lNXbOQTVJNRE21NGTEWGTE+CTks5NLrSS0FLdKNVRKrLXGxpKnSc1ESR1ESRSVxgYjSo20S30kJO+25QD2zyDfMtHWVQZvMN9K31RvAE5veG+S34xvfmXO38hv2m8A3F8e77jvCn80f0Z/WH9qfwB8f45/oH+yf8wfxn/Yf+p/APR/Do/oH9IfRI9ejyCPUo8AfI92j7CPoo/Uj7aP6I8anwAsnw6fQJ8yn1yfxo9on6qfAISfvp+Qn8qfBK/mnxCvIq8ANK9Gr/ifCq98r5aviK/Kr6i0r1alzkNLrcPehGSupAwnBiNOFSQ8xEosJN62JMRSUZ3DyFFVozq1Uh1EUrXTIVMFg5dVUwXDCWwkmpxEDFxE235VdTPwVbXTYVZiLXPTnC/uJbYynViFw9v/WHUzMFkdIyJZVrXT8VjFRFhlxFhFwyskWNUkV73DzEQ3pj0AZj8wz0LPVM8Wz2jPis+czwC2P8DP0s/kz/bPEEsWRX4iVbEsRIJ8xDC0xO08RNmqREcGgidW7bPoVdpF1FWVI3FV7bMoVTYdQ+9U7bO4VCVEfES1R4zUEITU2FOVY6GtUw1TXFOdUyW8RO5ZUo1UVCSAUpXUUg3D2xJSVUPaUZ1TlVHafcNgRLQoUZUj8VCqPURQLXODDFRMFFQV2CxUIyDusjhPVUPKTtY1Q15OnVRNDVOMTVY1YyVNFURMTbRMBYOx11yn3kOUZLFKfWNOlUrdtEk1Q56sV34iwWVJ/cMrxFe2wh1LtcMBXSx/nm3+XxD/Iv80b0ZvAAD7bm94/6pvjP+u/eZv0P8A4v/0/yZ/IH8aDzwPLg9gDwByD4QPlg+oD2Kv3K/GD9gPAOIPDB/mD/gPMh9MH14fcB8Agh+MH6YfSB/CH9wf/h/gHwDyHxwvNi9IL2ovfC+OL1gvAJovxC+eL7Avyh/0Lx4/6C8AKj8EP0Y/OD9yP3w/lj+oP7DCP9Q//gX+wotLDVMMtUxFQ+cUtOVNRUMnpU+1ww0c52by+AxUbLb81OBRPfNVUlUzytrURFu8RM5TVVNAVNYNw7JU9bRVldOXVWpttFZt43lM1AdXPfPbdVdVA+NXVbNPWNqNVFhVAxNZffMuWWq94xHcRNH0tJRY/aMZU8xFvLTdV0W0DMdWzwSAw5aywTRfLl9IW2ZfgM8Ail+cX65fsM8C3+Rf9l8Ib1QaaVYymiTUYXxUIMxUtd1E1JqcRFlWZfMY2VYFxHzUj1Uls1ZV1l3jHFX1s+R8tKxUaq1EVF3jPJTU91NVs1u/U+2ziFM9tFNVM7MaU7VEZESrUiWzdprU1DDs1PpRDcRMtIptUfWzVFF9sxxRFUTZUA20FORqUL3zMVBW7bP4T13kTz1kT5XktU6V1E59s9xN7bNYrU1VA/NMXeRMJbMmVUwNxEs1ZEt9UwDc5GudStW0Sj3zxUmV01uHSXVDkElNREmd5hZWss9K/QM3nPdGD/jrAC7/QPOOdQ6PQP9Kj2z//u0Afv+Q/5KP/P+2j9iP6o9UDwBODxifAh9En1afaJ96n4yfAJ6fsJ/Cn/Q/1p/In/Kf7D8ADq84ryKvBK9Or2Cvcq+UrwCur6Cvuj/crwa/+K8Svzy/ACa/0K96r3y/Vr+Av0K/rL8Axr/Yv+q//L8OzyDPOs9MzwAmz5C/cs+Uz6bPiM+yz9zPbM7FjmKcS8XTPkxdg20oXORsTu3Tak/VRLVQteOjPEQYUV3kUWZtY/9R3WY+ggVTXYNreFONY+x0RGBUzYNt0YRERFVlc7hVHdSapES3pEQnV/XUtEQDWgRUbcxE01j10yXUR6rOwvrU1MXERIfEREe1WGXUWN1j1leFQ8QAxF9uXzjvSu9c73ZfIO9674Ck7xZttu/Y78rv/O+WQrlQFPf+5abTnOSQFFRSvEStD/TkzVYFRFZlc0jaXPT4fGS8VZ3jgFVq/dRVhYMOhGTUVIWD255U3WNmVHVDIFSqXYPozGSzxGR6zGRD1nTUDFMN5FJtQ55SZl2DWFKl9NRk61H1Q1uzUfXjfVHV00VU1GsPUV2D2DREk1D141tdUP2TJ1BtQ95MdGtxTwXkT/2Tl051c9ssTl2DqE2d40BNts3D2kyFQ3RMzYMRahzUqFyESDyE5UpFRC1K/eMLSoVDtLR33vNNSdXT9UnNhNR077QEAVTMh/6dzoVejRaPKI86jwBMH36PeItmH6iPoonOj8iLAI4V9o/oH/ofLJ8mnygvAq8AVC9mL3gvii+cL64vwC/KzwD8z84v+C/qLxw/Fj9AP1I/AGw/Jj+IP5o/rD/GP8A/0j8A9D/uPyBPMk88T/4/SE+CTwCUT8YveE9aT9xPpk9gTwJfACRfNl/wTyJfFF9mX3hfSl+AtF9WX8Bf6l/UXxbzlBSu2owFTS3Tqk7dY6ZPto1TSlCl88BQfQM0tVFlc6j8ZDpSRfOvbVI90yNTRROVUx3zbQmU9H5ULRPxVD0jtWOE9O6E9F5WLRPR2VZtBPTkrVdlcxhY2vVjgvTU51id4zBZ2qV0WbUT8Vh9E7hYVmVzeFhVczf8ZPg89EHSFO+O7zh/QnGGAsFEfwBmf6Dvin+cf65/sO8C/+R/UPZ/CI8S/0T0rzz0gjz0m0JX3fP+Vm30pNRn2VY1BGT06FWNU6pV1i0TcVWd8zZs9PxUqu3UVHX0VAVzR5yEEG1UDXPYU7UToVMt1K1TzWMyU42EUq1Dt7VSdfRSHfNJUs1jEq1SLdPaUX0DpEzUbK1RRRM1UY1kUI1TurYkBINQJdNMUEUTFdY8BL5PPSNTTATlTmbd815OzQQk1IxNRROrJU3NdEwNc1h8BPStS0Xzj0t9AxS0FLGlSk2USs0GPvKivJSCtUktZEkl0wxKLWRKBs1zHUstBDwv/g8YHyKvADSvRh+IH2qvfK+Or5gfuhEAtq+4G7Yf6K8yL/yf9q8YvwAyv1S/Zr94v4q/BG+mv5i/AKK/1L/ev9hf+l8kzx7PQM8A6r9cz27PUM8az6TPps+IzwDaz+TPDt8I3yrfTN8W32jfAELf7M9+37DfUt/c3+7fkN8Ayt8U7zbvIO8y71zvbu+A74CS77Tvlu+g38rv5O9280uizWPiHG8ubQ6CSzwFUFbNY1JRnfPGDJQ8ZGfGhgIhU1UEfGcuYppUWs30Vd3zflXtZFX9821jZITXVo2TRFctE7OxVwV2JrKjWA0DBbbsZDFZRWMgWd0EWLZNo7VYhYN2WI2TJC1YJYPpV6UDzFR3Jn8AcH9KD1wPfn1mD4B/og/MfwDGD9gLvg/4DxqPFB8mhcb1atfihFR0MTSE71Z1hC1WJYNpVlWjKGyHNpKJrHyHLmIqfISTYMZiuGCcj66F/oO8hzaSXFPd8wslU53z7tyP7o8Ak97yG5VRlQNgUY0UHJ8un7RAk76TTw1zOE8tY8psXJcmgvlNRWOQTW0ULU3NY8JMRYRMTfQU91omghn85LpK1eNatCTb+kkFc6dJrfODSWydFMQkJ0qNY6FKpSYAhpNEvz69nqUWr0ivWqlOPwBgr3I/hD+mr9Cvyq/EP94/APA/Aj8MPwZPOE9KTyxPbk8A4O/a76RPhk+YT+rv3E/2TwC4TwpfJF/eT0hfWl9kX15fAJBfgl+0X+7vmF/qX/xfDm8AMG8ib0RvNm94b1pvjG+ebwCwb4pvzG/mb/hvCn8sfx5/ADh/Sn9kf4Z/mH96f8xfnn+w4H+qf/R/BhKLS9WUTNbN8+dMVZRNlTPuTtbVMxFQ3fOFLCT6ULZ1I3BRrfPjUV0zWLVSvXPK7BRAU3Uj0BVTvfRUXfO2jPSTEAYS25tVvXMKVu0DfVZsVRZmEnlX3fPlV63zK1NYBRRYzfMX5Pfe8qsVWR30WHUTmOSEV7b89BVYbfPfV3UTyAAkD34PSJsulS6VRp94n5IPAJyfrp/An7oP1J8GHwivGq+sLK++cppXZUNjlJQgpvSU3ValhGQUWVwUGjVWZfPchBSRVfUkfBTbHFVd8+ZU9ZOtVNY9M3VUnfM+lIQGVLYlI8FTjfOKU1X0U6p1pFM1hFKlpFIFBFLMtaQEJPpRhSRk9IxRtkUTVFGVMx5RLYRQ2m30UF0zeFCt8zNQqm0kTxW0T1WkT93ztbVORfROJSPhTZXzfNVNVYRMDSRMlTMuTNIto8tcN87yBzw0pUq2PTNFSmVD00l1JElsFbTUJNhJjfNKSs3zBcfEtDM8NxZfCMMePzA/ADrPXD9eP5g/gs+Uz6bPsMMAtj/IP9LP9M9mTQbfYE9aTwA8317fcN+C35Tf/n+w3/p/ANzftt/I39LfBO8G7xjv6t8ATO9m73jviu+k75bvwO9K7wD87w7/IP8y/0T/zu/g7zrvAHz/Zv9w/5L/zP9W/8j/6v8ABA8eDzAPUg88D9b/SA+KDwCsD6YPcA/KD9QP7g/YA28SzZz8BDpMfSZOwiVO1pWDZk99syxEtKNQtq3zF1HVA4pRNbP/Why0dOQU51LdI3fcpG3q3BReVO3D0VSNJEacpLZVfSRkp94jV5WDa5ZXTcMFHJRvWA0jbdXkhCdZlZMwWc2jWwpZ1YPDWB2zhAwk20RYTdMDWJWD1lcCHbPE9J8+n1Avmp9cL24vAIgvqi80r74v4C/yLwQ/DjWibqK5HD8mNeaCt5wkkLVX1aRXdbMRVzWzz2ZkpItW5bRspAlWfbPbvFWdI4BVrfNHVVZ9swxVxbRUJRRUHbNrZFQNMyuUhOZTdbNrsVM9tFPtw0FTnTS21KTSUpWjnFJNxFK2zbMgUm2j6VHtw7GtUQ0ze1GNs0UUtAxtUa3z11CdI6BQDTNrW1A9FFC1o95P7cS1T9UUT03Tk06VoyytTk3DxU3Vg0OEtNqtTN2zeExFhEyVo6y2HIRLS82j6krNpEraRYRK3bO4SeWDh0lWbaOZSb2ESdWDY7y0A+VKhUS0xz7fINMez0DPAFLPVF9mX3DPil+cX+bNvs0A3s3GX/BfAm8Ub07fSN+y/wBcb0Zv4A8CH5Rvtm/Ib5JvAOxvnm+YbxJ/HH8Wf0h/On8AbH9ef4h/Eh/Ef5Z/qH/ifwD8fx6PMI9CjwSPVo9oj4qPAHyP7n+Yj8KP1I/mj5CPAp8ALJ8mn0CfMp90n16fmJ+yj4Ckn6aP2J/qn8Sfxp0mM0tUlUa2s03No6pEFKZUtGtMUA20UB2zNFHds1uoUdUjHVI1tFKFQ60j5KSVU300VJ1TfrVU5URUdWNjVUVT1S1V7cNhVqU0VqUUZDTbr1e9QxpY9WOHWNYNM+tYlbRZlRMeWarlRFhFU7UkJHYMtDUK5BT1VDTSLC92L1C/WrEC7sLBbLdWv4AvQr+cv76/ALgv0i/0vwbPGM8qzyQ31qWwjjNUNNOglhL+Vi1DvCZ8NHlWtRa2Q1WlRKQ023NVfTM5VQVDAFW2hRPHVJUTjlR9M0k1VIVDE6w03FNVFOQ0q2xTzRM2lBT+hBTH1oSkg1KtRFItIxRSZp1T3lFNpGwUb1F1U7M4UaXELES8UCVDhVZURE5QdVMYXKVP9WNbV091U+hOjTROfTOb+U0tI5RNNRZeo0yqhTNclET4tJSXdGQzVrSUt0qtk1rE1PrURImn1Ed+o0ktRLxHzjIhBUvts110b25tdl02X0jvAEpfbO8mXZ5foO+yX9RfHm8A6O/67wz/Fu8Y//pvPP9O/wBg/4r/nP+2n7Cfwv/k/87/AOD/Cq8UDy4PIA9iD0wPPg8AkA9aD6wPtg/ID+IP9A8GHwAYHyIfRB9OH2AfSh+UH4YfAKgfeh/MH74f6B+iHyQvDi8AAC9CL1wvbi8oL4ovpC++LwCYL1Iv7C/uJQ</prop>
			</obj>
			<obj name="Protocol" class="HTCProtocol" version="1">
				<prop name="Created">2016-05-24T15:18:54.891</prop>
				<prop name="LastModified">2016-05-24T15:19:33.084</prop>
				<obj name="Programs" class="HTCRunProgramList" version="5">
					<list name="emlist" count="2">
						<obj name="item" class="HTCRunProgram" version="1">
							<prop name="name">Program</prop>
							<prop name="Cycles">1</prop>
							<prop name="AnalysisMode">None</prop>
							<obj name="Segments" class="TEMRunSegmentList" version="1">
								<list name="emlist" count="1">
									<obj name="item" class="HTCRunSegment" version="2">
										<prop name="Hold">180</prop>
										<prop name="Slope">4.4</prop>
										<prop name="StepDelay">0</prop>
										<prop name="StepSize">0</prop>
										<prop name="Target">95</prop>
										<prop name="Target2">0</prop>
										<prop name="AcquisitionMode">0</prop>
										<prop name="AcqPerDegree">5</prop>
									</obj>
								</list>
							</obj>
						</obj>
						<obj name="item" class="HTCRunProgram" version="1">
							<prop name="name">Program</prop>
							<prop name="Cycles">50</prop>
							<prop name="AnalysisMode">Quantification</prop>
							<obj name="Segments" class="TEMRunSegmentList" version="1">
								<list name="emlist" count="2">
									<obj name="item" class="HTCRunSegment" version="2">
										<prop name="Hold">15</prop>
										<prop name="Slope">4.4</prop>
										<prop name="StepDelay">0</prop>
										<prop name="StepSize">0</prop>
										<prop name="Target">95</prop>
										<prop name="Target2">0</prop>
										<prop name="AcquisitionMode">0</prop>
										<prop name="AcqPerDegree">5</prop>
									</obj>
									<obj name="item" class="HTCRunSegment" version="2">
										<prop name="Hold">60</prop>
										<prop name="Slope">2.2</prop>
										<prop name="StepDelay">0</prop>
										<prop name="StepSize">0</prop>
										<prop name="Target">55</prop>
										<prop name="Target2">0</prop>
										<prop name="AcquisitionMode">1</prop>
										<prop name="AcqPerDegree">5</prop>
									</obj>
								</list>
							</obj>
						</obj>
					</list>
					<list name="AnalysisModes" count="4">
						<item>None</item>
						<item>Quantification</item>
						<item>Melting Curves</item>
						<item>Color Compensation</item>
					</list>
					<prop name="ChannelCount">4</prop>
					<prop name="InstrumentSubclass">HTC_VER_10</prop>
					<obj name="Container" class="HTCBlockType" version="1">
						<prop name="Id">bt96S</prop>
						<prop name="RowCount">8</prop>
						<prop name="ColCount">12</prop>
						<prop name="OvershootDnDelay">10</prop>
						<prop name="OvershootUpDelay">10</prop>
						<prop name="RampRateMaxDn">2.2</prop>
						<prop name="RampRateMaxUp">4.4</prop>
						<prop name="ReactionVolMin">10</prop>
						<prop name="ReactionVolMax">100</prop>
						<prop name="ReactionVolDefault">20</prop>
						<prop name="HorVertCrosstalkCoefficient">0.0003</prop>
						<prop name="DiagCrosstalkCoefficent">0.0001</prop>
					</obj>
					<prop name="MaxPositionsToSeek">96</prop>
					<obj name="DetectionFormats" class="DetectionFormats" version="2">
						<list name="emlist" count="1">
							<obj name="item" class="HTCDetectionFormat" version="1">
								<list name="emlist" count="4">
									<obj name="item" class="HTCChannel" version="2">
										<prop name="name">618-660</prop>
										<prop name="Active">1</prop>
										<prop name="EmissionWL">660</prop>
										<prop name="ExcitationWL">618</prop>
										<prop name="IntgrTime">250</prop>
										<prop name="MaxIntgrTime">1000</prop>
										<prop name="MeltFactor">1</prop>
										<prop name="QuantFactor">1</prop>
									</obj>
									<obj name="item" class="HTCChannel" version="2">
										<prop name="name">498-580</prop>
										<prop name="Active">1</prop>
										<prop name="EmissionWL">580</prop>
										<prop name="ExcitationWL">498</prop>
										<prop name="IntgrTime">250</prop>
										<prop name="MaxIntgrTime">1000</prop>
										<prop name="MeltFactor">1</prop>
										<prop name="QuantFactor">1</prop>
									</obj>
									<obj name="item" class="HTCChannel" version="2">
										<prop name="name">533-580</prop>
										<prop name="Active">1</prop>
										<prop name="EmissionWL">580</prop>
										<prop name="ExcitationWL">533</prop>
										<prop name="IntgrTime">250</prop>
										<prop name="MaxIntgrTime">1000</prop>
										<prop name="MeltFactor">1</prop>
										<prop name="QuantFactor">1</prop>
									</obj>
									<obj name="item" class="HTCChannel" version="2">
										<prop name="name">465-510</prop>
										<prop name="Active">1</prop>
										<prop name="EmissionWL">510</prop>
										<prop name="ExcitationWL">465</prop>
										<prop name="IntgrTime">250</prop>
										<prop name="MaxIntgrTime">1000</prop>
										<prop name="MeltFactor">1</prop>
										<prop name="QuantFactor">1</prop>
									</obj>
								</list>
								<prop name="name">Borowsky_2</prop>
								<prop name="Active">1</prop>
								<prop name="DefChannelNdx">0</prop>
								<prop name="DenominatorNdx">-1</prop>
								<prop name="ReadOnly">0</prop>
								<list name="EmissionWLAvail" count="6">
									<item>488</item>
									<item>510</item>
									<item>580</item>
									<item>610</item>
									<item>640</item>
									<item>660</item>
								</list>
								<list name="ExcitationWLAvail" count="5">
									<item>440</item>
									<item>465</item>
									<item>498</item>
									<item>533</item>
									<item>618</item>
								</list>
								<prop name="MeasuringMode">hmmDynamic</prop>
							</obj>
						</list>
						<prop name="DefFormatName">Borowsky_2</prop>
					</obj>
					<list name="AcquisitionModes" count="4">
						<item>None</item>
						<item>Single</item>
						<item>Continuous</item>
						<item>Step</item>
					</list>
					<prop name="SeekTemp">30</prop>
					<prop name="SampleVolume">10</prop>
					<prop name="PlateID">06148351</prop>
				</obj>
			</obj>
			<prop name="CompletedProgramNo">3</prop>
			<prop name="StopPoint">3</prop>
			<prop name="CarouselConstMoved">0</prop>
		</obj>
		<obj name="AnlsAndSampleInfo" class="AnlsAndSampleInfo" version="1">
			<obj name="AnlsPropTypes" class="PropertyTypeList" version="1">
				<list name="emlist" count="3">
					<obj name="item" class="SamplePropType" version="1">
						<prop name="name">Units</prop>
						<prop name="PropClass">QuantUnitsProp</prop>
						<prop name="IsChannelProperty">0</prop>
						<prop name="SelectorOrder">0</prop>
						<prop name="ShowInSelector">0</prop>
						<prop name="ShowInTable">0</prop>
						<prop name="TableOrder">0</prop>
					</obj>
					<obj name="item" class="SamplePropType" version="1">
						<prop name="name">ExtRef</prop>
						<prop name="PropClass">RQExtRefProp</prop>
						<prop name="IsChannelProperty">0</prop>
						<prop name="SelectorOrder">0</prop>
						<prop name="ShowInSelector">0</prop>
						<prop name="ShowInTable">0</prop>
						<prop name="TableOrder">0</prop>
					</obj>
					<obj name="item" class="SamplePropType" version="1">
						<prop name="name">Endpt External Experiment</prop>
						<prop name="PropClass">EndptGenoExtExp</prop>
						<prop name="IsChannelProperty">0</prop>
						<prop name="SelectorOrder">0</prop>
						<prop name="ShowInSelector">0</prop>
						<prop name="ShowInTable">0</prop>
						<prop name="TableOrder">0</prop>
					</obj>
				</list>
			</obj>
			<obj name="SamplePropTypes" class="PropertyTypeList" version="1">
				<list name="emlist" count="26">
					<obj name="item" class="SamplePosPropType" version="1">
						<prop name="name">Position</prop>
						<prop name="PropClass">GenSampleEditPosition</prop>
						<prop name="AnalysisClass">General</prop>
						<prop name="IsChannelProperty">0</prop>
						<prop name="SelectorOrder">0</prop>
						<prop name="ShowInSelector">0</prop>
						<prop name="ShowInTable">1</prop>
						<prop name="TableOrder">0</prop>
					</obj>
					<obj name="item" class="SamplePropType" version="1">
						<prop name="name">Color</prop>
						<prop name="PropClass">SamplePrefColor</prop>
						<prop name="AnalysisClass">General</prop>
						<prop name="IsChannelProperty">0</prop>
						<prop name="SelectorOrder">1</prop>
						<prop name="ShowInSelector">0</prop>
						<prop name="ShowInTable">1</prop>
						<prop name="TableOrder">1</prop>
					</obj>
					<obj name="item" class="SamplePropType" version="1">
						<prop name="name">Replicate of</prop>
						<prop name="PropClass">GenSampleEditReplicate</prop>
						<prop name="AnalysisClass">General</prop>
						<prop name="IsChannelProperty">0</prop>
						<prop name="SelectorOrder">2</prop>
						<prop name="ShowInSelector">0</prop>
						<prop name="ShowInTable">1</prop>
						<prop name="TableOrder">2</prop>
					</obj>
					<obj name="item" class="SamplePropType" version="1">
						<prop name="name">Sample Name</prop>
						<prop name="PropClass">GenSampleEditName</prop>
						<prop name="AnalysisClass">General</prop>
						<prop name="IsChannelProperty">0</prop>
						<prop name="SelectorOrder">3</prop>
						<prop name="ShowInSelector">1</prop>
						<prop name="ShowInTable">1</prop>
						<prop name="TableOrder">3</prop>
					</obj>
					<obj name="item" class="SamplePropType" version="1">
						<prop name="name">Subsets</prop>
						<prop name="PropClass">GenSampleEditSubset</prop>
						<prop name="AnalysisClass">General</prop>
						<prop name="IsChannelProperty">0</prop>
						<prop name="SelectorOrder">4</prop>
						<prop name="ShowInSelector">0</prop>
						<prop name="ShowInTable">0</prop>
						<prop name="TableOrder">4</prop>
					</obj>
					<obj name="item" class="SamplePropType" version="1">
						<prop name="name">Notes</prop>
						<prop name="PropClass">GenSampleEditNotes</prop>
						<prop name="AnalysisClass">General</prop>
						<prop name="IsChannelProperty">0</prop>
						<prop name="SelectorOrder">5</prop>
						<prop name="ShowInSelector">0</prop>
						<prop name="ShowInTable">0</prop>
						<prop name="TableOrder">5</prop>
					</obj>
					<obj name="item" class="SamplePropType" version="1">
						<prop name="name">Sample ID</prop>
						<prop name="PropClass">HTCSampleID</prop>
						<prop name="AnalysisClass">General</prop>
						<prop name="IsChannelProperty">0</prop>
						<prop name="SelectorOrder">6</prop>
						<prop name="ShowInSelector">0</prop>
						<prop name="ShowInTable">0</prop>
						<prop name="TableOrder">6</prop>
					</obj>
					<obj name="item" class="SamplePropType" version="1">
						<prop name="name">Sample Prep Notes</prop>
						<prop name="PropClass">HTCSamplePrepNotes</prop>
						<prop name="AnalysisClass">General</prop>
						<prop name="IsChannelProperty">0</prop>
						<prop name="SelectorOrder">7</prop>
						<prop name="ShowInSelector">0</prop>
						<prop name="ShowInTable">0</prop>
						<prop name="TableOrder">7</prop>
					</obj>
					<obj name="item" class="SamplePrefWidthType" version="1">
						<prop name="name">Width</prop>
						<prop name="PropClass">SamplePrefWidth</prop>
						<prop name="AnalysisClass">Sample preferences</prop>
						<prop name="IsChannelProperty">0</prop>
						<prop name="SelectorOrder">8</prop>
						<prop name="ShowInSelector">0</prop>
						<prop name="ShowInTable">0</prop>
						<prop name="TableOrder">8</prop>
					</obj>
					<obj name="item" class="SamplePrefLineStyleType" version="1">
						<prop name="name">Line Style</prop>
						<prop name="PropClass">SamplePrefLineStyle</prop>
						<prop name="AnalysisClass">Sample preferences</prop>
						<prop name="IsChannelProperty">0</prop>
						<prop name="SelectorOrder">9</prop>
						<prop name="ShowInSelector">0</prop>
						<prop name="ShowInTable">0</prop>
						<prop name="TableOrder">9</prop>
					</obj>
					<obj name="item" class="SamplePrefPointStyleType" version="1">
						<prop name="name">Point Style</prop>
						<prop name="PropClass">SamplePrefPointStyle</prop>
						<prop name="AnalysisClass">Sample preferences</prop>
						<prop name="IsChannelProperty">0</prop>
						<prop name="SelectorOrder">10</prop>
						<prop name="ShowInSelector">0</prop>
						<prop name="ShowInTable">0</prop>
						<prop name="TableOrder">10</prop>
					</obj>
					<obj name="item" class="SamplePropType" version="1">
						<prop name="name">Dominant Channel</prop>
						<prop name="PropClass">DominantChannelProp</prop>
						<prop name="AnalysisClass">Color Compensation Analysis</prop>
						<prop name="IsChannelProperty">0</prop>
						<prop name="SelectorOrder">11</prop>
						<prop name="ShowInSelector">0</prop>
						<prop name="ShowInTable">0</prop>
						<prop name="TableOrder">11</prop>
					</obj>
					<obj name="item" class="EndPtSampleTypePropertyType" version="1">
						<prop name="name">EndPt Sample Type</prop>
						<prop name="PropClass">GroupingSample</prop>
						<prop name="AnalysisClass">EndPtGenotyping</prop>
						<prop name="IsChannelProperty">0</prop>
						<prop name="SelectorOrder">12</prop>
						<prop name="ShowInSelector">0</prop>
						<prop name="ShowInTable">0</prop>
						<prop name="TableOrder">12</prop>
					</obj>
					<obj name="item" class="SamplePropType" version="1">
						<prop name="name">EndPt Genotype</prop>
						<prop name="PropClass">Genotype</prop>
						<prop name="AnalysisClass">EndPtGenotyping</prop>
						<prop name="IsChannelProperty">0</prop>
						<prop name="SelectorOrder">13</prop>
						<prop name="ShowInSelector">0</prop>
						<prop name="ShowInTable">0</prop>
						<prop name="TableOrder">13</prop>
					</obj>
					<obj name="item" class="SamplePropType" version="1">
						<prop name="name">Target Name</prop>
						<prop name="PropClass">TargetName</prop>
						<prop name="AnalysisClass">General</prop>
						<prop name="IsChannelProperty">1</prop>
						<prop name="SelectorOrder">14</prop>
						<prop name="ShowInSelector">0</prop>
						<prop name="ShowInTable">0</prop>
						<prop name="TableOrder">14</prop>
					</obj>
					<obj name="item" class="QuantSampleTypePropertyType" version="1">
						<prop name="name">Quantification Sample Type</prop>
						<prop name="PropClass">QuantSampleTypeProperty</prop>
						<prop name="AnalysisClass">Quantification Analysis</prop>
						<prop name="IsChannelProperty">1</prop>
						<prop name="SelectorOrder">15</prop>
						<prop name="ShowInSelector">0</prop>
						<prop name="ShowInTable">0</prop>
						<prop name="TableOrder">15</prop>
					</obj>
					<obj name="item" class="SamplePropType" version="1">
						<prop name="name">Concentration</prop>
						<prop name="PropClass">QuantConcProperty</prop>
						<prop name="AnalysisClass">Quantification Analysis</prop>
						<prop name="IsChannelProperty">1</prop>
						<prop name="SelectorOrder">16</prop>
						<prop name="ShowInSelector">0</prop>
						<prop name="ShowInTable">0</prop>
						<prop name="TableOrder">16</prop>
					</obj>
					<obj name="item" class="QuantCpType" version="1">
						<prop name="name">Cp Low</prop>
						<prop name="PropClass">QuantCpLowProp</prop>
						<prop name="AnalysisClass">Quantification Analysis</prop>
						<prop name="IsChannelProperty">1</prop>
						<prop name="SelectorOrder">17</prop>
						<prop name="ShowInSelector">0</prop>
						<prop name="ShowInTable">0</prop>
						<prop name="TableOrder">17</prop>
					</obj>
					<obj name="item" class="QuantCpType" version="1">
						<prop name="name">Cp High</prop>
						<prop name="PropClass">QuantCpHighProp</prop>
						<prop name="AnalysisClass">Quantification Analysis</prop>
						<prop name="IsChannelProperty">1</prop>
						<prop name="SelectorOrder">18</prop>
						<prop name="ShowInSelector">0</prop>
						<prop name="ShowInTable">0</prop>
						<prop name="TableOrder">18</prop>
					</obj>
					<obj name="item" class="GroupSampleTypePropertyType" version="1">
						<prop name="name">Melt Geno Sample Type</prop>
						<prop name="PropClass">GroupChannelTypeProp</prop>
						<prop name="AnalysisClass">Melt Geno</prop>
						<prop name="IsChannelProperty">1</prop>
						<prop name="SelectorOrder">19</prop>
						<prop name="ShowInSelector">0</prop>
						<prop name="ShowInTable">0</prop>
						<prop name="TableOrder">19</prop>
					</obj>
					<obj name="item" class="SamplePropType" version="1">
						<prop name="name">Melt Geno Genotype</prop>
						<prop name="PropClass">ChannelGenotype</prop>
						<prop name="AnalysisClass">Melt Geno</prop>
						<prop name="IsChannelProperty">1</prop>
						<prop name="SelectorOrder">20</prop>
						<prop name="ShowInSelector">0</prop>
						<prop name="ShowInTable">0</prop>
						<prop name="TableOrder">20</prop>
					</obj>
					<obj name="item" class="RQTargetPropertyType" version="1">
						<prop name="name">Target Type</prop>
						<prop name="PropClass">RQTargetProperty</prop>
						<prop name="AnalysisClass">Relative Quantification</prop>
						<prop name="IsChannelProperty">1</prop>
						<prop name="SelectorOrder">21</prop>
						<prop name="ShowInSelector">0</prop>
						<prop name="ShowInTable">0</prop>
						<prop name="TableOrder">21</prop>
					</obj>
					<obj name="item" class="RQSampleTargetPropertyType" version="1">
						<prop name="name">Combined Sample and Target Type</prop>
						<prop name="PropClass">RQSampleTargetProperty</prop>
						<prop name="AnalysisClass">Relative Quantification</prop>
						<prop name="IsChannelProperty">1</prop>
						<prop name="SelectorOrder">22</prop>
						<prop name="ShowInSelector">0</prop>
						<prop name="ShowInTable">0</prop>
						<prop name="TableOrder">22</prop>
					</obj>
					<obj name="item" class="SamplePropType" version="1">
						<prop name="name">Efficiency</prop>
						<prop name="PropClass">RQEffProp</prop>
						<prop name="AnalysisClass">Relative Quantification</prop>
						<prop name="IsChannelProperty">1</prop>
						<prop name="SelectorOrder">23</prop>
						<prop name="ShowInSelector">0</prop>
						<prop name="ShowInTable">0</prop>
						<prop name="TableOrder">23</prop>
					</obj>
					<obj name="item" class="GroupSampleTypePropertyTypeNoPos" version="1">
						<prop name="name">Scanning Sample Type</prop>
						<prop name="PropClass">GroupChannelTypeProp</prop>
						<prop name="AnalysisClass">Scanning</prop>
						<prop name="IsChannelProperty">1</prop>
						<prop name="SelectorOrder">24</prop>
						<prop name="ShowInSelector">0</prop>
						<prop name="ShowInTable">0</prop>
						<prop name="TableOrder">24</prop>
					</obj>
					<obj name="item" class="SamplePropType" version="1">
						<prop name="name">Scanning Genotype</prop>
						<prop name="PropClass">ChannelGenotype</prop>
						<prop name="AnalysisClass">Scanning</prop>
						<prop name="IsChannelProperty">1</prop>
						<prop name="SelectorOrder">25</prop>
						<prop name="ShowInSelector">0</prop>
						<prop name="ShowInTable">0</prop>
						<prop name="TableOrder">25</prop>
					</obj>
				</list>
			</obj>
			<obj name="SelectedChannels" class="TEMIntegerSet" version="1">
				<list name="Items" count="4">
					<prop name="Item">0</prop>
					<prop name="Item">1</prop>
					<prop name="Item">2</prop>
					<prop name="Item">3</prop>
				</list>
			</obj>
			<obj name="AnalysisProperties" class="ExpPropList" version="1">
				<list name="emlist" count="3">
					<obj name="PropertyObject" class="EndptGenoExtExp" version="3">
						<prop name="PropertyTypeName">Endpt External Experiment</prop>
					</obj>
					<obj name="PropertyObject" class="RQExtRefProp" version="3">
						<prop name="PropertyTypeName">ExtRef</prop>
						<prop name="RefExpProg">-1</prop>
					</obj>
					<obj name="PropertyObject" class="QuantUnitsProp" version="3">
						<prop name="PropertyTypeName">Units</prop>
					</obj>
				</list>
			</obj>
			<obj name="SampleInfoList" class="SamplePropInfoList" version="1">
				<list name="emlist" count="96">
					<obj name="item" class="SamplePropInfo" version="1">
						<obj name="ChannelProperties" class="ChanPropList" version="2">
							<obj name="ChannelProperties" class="EMList" version="1">
								<list name="emlist" count="4">
									<obj name="item" class="PropertyList" version="1">
										<list name="emlist" count="12">
											<obj name="PropertyObject" class="RQSampleTargetProperty" version="4">
												<prop name="PropertyTypeName">Combined Sample and Target Type</prop>
												<prop name="Position">0</prop>
												<prop name="IsDefault">0</prop>
												<obj name="ChannelProp" class="ChannelProperty" version="1">
													<prop name="ChannelIdx">0</prop>
												</obj>
											</obj>
											<obj name="PropertyObject" class="QuantConcProperty" version="4">
												<prop name="PropertyTypeName">Concentration</prop>
												<prop name="Position">0</prop>
												<prop name="IsDefault">1</prop>
												<prop name="Concentration">0</prop>
												<obj name="ChannelProp" class="ChannelProperty" version="1">
													<prop name="ChannelIdx">0</prop>
												</obj>
												<prop name="ReadOnly">1</prop>
											</obj>
											<obj name="PropertyObject" class="QuantCpHighProp" version="4">
												<prop name="PropertyTypeName">Cp High</prop>
												<prop name="Position">0</prop>
												<prop name="IsDefault">1</prop>
												<prop name="CpRangeHigh">0</prop>
												<obj name="ChannelProp" class="ChannelProperty" version="1">
													<prop name="ChannelIdx">0</prop>
												</obj>
												<prop name="ReadOnly">1</prop>
											</obj>
											<obj name="PropertyObject" class="QuantCpLowProp" version="4">
												<prop name="PropertyTypeName">Cp Low</prop>
												<prop name="Position">0</prop>
												<prop name="IsDefault">1</prop>
												<prop name="CpRangeLow">0</prop>
												<obj name="ChannelProp" class="ChannelProperty" version="1">
													<prop name="ChannelIdx">0</prop>
												</obj>
												<prop name="ReadOnly">1</prop>
											</obj>
											<obj name="PropertyObject" class="RQEffProp" version="4">
												<prop name="PropertyTypeName">Efficiency</prop>
												<prop name="Position">0</prop>
												<prop name="IsDefault">1</prop>
												<prop name="Efficiency">2</prop>
												<obj name="ChannelProp" class="ChannelProperty" version="1">
													<prop name="ChannelIdx">0</prop>
												</obj>
											</obj>
											<obj name="PropertyObject" class="ChannelGenotype" version="4">
												<prop name="PropertyTypeName">Melt Geno Genotype</prop>
												<prop name="Position">0</prop>
												<prop name="IsDefault">1</prop>
												<prop name="ReadOnly">1</prop>
												<obj name="ChannelProp" class="ChannelProperty" version="1">
													<prop name="ChannelIdx">0</prop>
												</obj>
											</obj>
											<obj name="PropertyObject" class="GroupChannelTypeProp" version="4">
												<prop name="PropertyTypeName">Melt Geno Sample Type</prop>
												<prop name="Position">0</prop>
												<prop name="IsDefault">0</prop>
												<prop name="GroupSampleType">mstUnknown</prop>
												<obj name="ChannelProp" class="ChannelProperty" version="1">
													<prop name="ChannelIdx">0</prop>
												</obj>
											</obj>
											<obj name="PropertyObject" class="QuantSampleTypeProperty" version="4">
												<prop name="PropertyTypeName">Quantification Sample Type</prop>
												<prop name="Position">0</prop>
												<prop name="IsDefault">0</prop>
												<prop name="SampleType">qsUnknown</prop>
												<obj name="ChannelProp" class="ChannelProperty" version="1">
													<prop name="ChannelIdx">0</prop>
												</obj>
											</obj>
											<obj name="PropertyObject" class="ChannelGenotype" version="4">
												<prop name="PropertyTypeName">Scanning Genotype</prop>
												<prop name="Position">0</prop>
												<prop name="IsDefault">1</prop>
												<prop name="ReadOnly">1</prop>
												<obj name="ChannelProp" class="ChannelProperty" version="1">
													<prop name="ChannelIdx">0</prop>
												</obj>
											</obj>
											<obj name="PropertyObject" class="GroupChannelTypeProp" version="4">
												<prop name="PropertyTypeName">Scanning Sample Type</prop>
												<prop name="Position">0</prop>
												<prop name="IsDefault">0</prop>
												<prop name="GroupSampleType">mstUnknown</prop>
												<obj name="ChannelProp" class="ChannelProperty" version="1">
													<prop name="ChannelIdx">0</prop>
												</obj>
											</obj>
											<obj name="PropertyObject" class="TargetName" version="4">
												<prop name="PropertyTypeName">Target Name</prop>
												<prop name="Position">0</prop>
												<prop name="IsDefault">1</prop>
												<obj name="ChannelProp" class="ChannelProperty" version="1">
													<prop name="ChannelIdx">0</prop>
												</obj>
											</obj>
											<obj name="PropertyObject" class="RQTargetProperty" version="4">
												<prop name="PropertyTypeName">Target Type</prop>
												<prop name="Position">0</prop>
												<prop name="IsDefault">0</prop>
												<prop name="TargetType">dtNone</prop>
												<obj name="ChannelProp" class="ChannelProperty" version="1">
													<prop name="ChannelIdx">0</prop>
												</obj>
											</obj>
										</list>
									</obj>
									<obj name="item" class="PropertyList" version="1">
										<list name="emlist" count="12">
											<obj name="PropertyObject" class="RQSampleTargetProperty" version="4">
												<prop name="PropertyTypeName">Combined Sample and Target Type</prop>
												<prop name="Position">0</prop>
												<prop name="IsDefault">0</prop>
												<obj name="ChannelProp" class="ChannelProperty" version="1">
													<prop name="ChannelIdx">1</prop>
												</obj>
											</obj>
											<obj name="PropertyObject" class="QuantConcProperty" version="4">
												<prop name="PropertyTypeName">Concentration</prop>
												<prop name="Position">0</prop>
												<prop name="IsDefault">1</prop>
												<prop name="Concentration">0</prop>
												<obj name="ChannelProp" class="ChannelProperty" version="1">
													<prop name="ChannelIdx">1</prop>
												</obj>
												<prop name="ReadOnly">1</prop>
											</obj>
											<obj name="PropertyObject" class="QuantCpHighProp" version="4">
												<prop name="PropertyTypeName">Cp High</prop>
												<prop name="Position">0</prop>
												<prop name="IsDefault">1</prop>
												<prop name="CpRangeHigh">0</prop>
												<obj name="ChannelProp" class="ChannelProperty" version="1">
													<prop name="ChannelIdx">1</prop>
												</obj>
												<prop name="ReadOnly">1</prop>
											</obj>
											<obj name="PropertyObject" class="QuantCpLowProp" version="4">
												<prop name="PropertyTypeName">Cp Low</prop>
												<prop name="Position">0</prop>
												<prop name="IsDefault">1</prop>
												<prop name="CpRangeLow">0</prop>
												<obj name="ChannelProp" class="ChannelProperty" version="1">
													<prop name="ChannelIdx">1</prop>
												</obj>
												<prop name="ReadOnly">1</prop>
											</obj>
											<obj name="PropertyObject" class="RQEffProp" version="4">
												<prop name="PropertyTypeName">Efficiency</prop>
												<prop name="Position">0</prop>
												<prop name="IsDefault">1</prop>
												<prop name="Efficiency">2</prop>
												<obj name="ChannelProp" class="ChannelProperty" version="1">
													<prop name="ChannelIdx">1</prop>
												</obj>
											</obj>
											<obj name="PropertyObject" class="ChannelGenotype" version="4">
												<prop name="PropertyTypeName">Melt Geno Genotype</prop>
												<prop name="Position">0</prop>
												<prop name="IsDefault">1</prop>
												<prop name="ReadOnly">1</prop>
												<obj name="ChannelProp" class="ChannelProperty" version="1">
													<prop name="ChannelIdx">1</prop>
												</obj>
											</obj>
											<obj name="PropertyObject" class="GroupChannelTypeProp" version="4">
												<prop name="PropertyTypeName">Melt Geno Sample Type</prop>
												<prop name="Position">0</prop>
												<prop name="IsDefault">0</prop>
												<prop name="GroupSampleType">mstUnknown</prop>
												<obj name="ChannelProp" class="ChannelProperty" version="1">
													<prop name="ChannelIdx">1</prop>
												</obj>
											</obj>
											<obj name="PropertyObject" class="QuantSampleTypeProperty" version="4">
												<prop name="PropertyTypeName">Quantification Sample Type</prop>
												<prop name="Position">0</prop>
												<prop name="IsDefault">0</prop>
												<prop name="SampleType">qsUnknown</prop>
												<obj name="ChannelProp" class="ChannelProperty" version="1">
													<prop name="ChannelIdx">1</prop>
												</obj>
											</obj>
											<obj name="PropertyObject" class="ChannelGenotype" version="4">
												<prop name="PropertyTypeName">Scanning Genotype</prop>
												<prop name="Position">0</prop>
												<prop name="IsDefault">1</prop>
												<prop name="ReadOnly">1</prop>
												<obj name="ChannelProp" class="ChannelProperty" version="1">
													<prop name="ChannelIdx">1</prop>
												</obj>
											</obj>
											<obj name="PropertyObject" class="GroupChannelTypeProp" version="4">
												<prop name="PropertyTypeName">Scanning Sample Type</prop>
												<prop name="Position">0</prop>
												<prop name="IsDefault">0</prop>
												<prop name="GroupSampleType">mstUnknown</prop>
												<obj name="ChannelProp" class="ChannelProperty" version="1">
													<prop name="ChannelIdx">1</prop>
												</obj>
											</obj>
											<obj name="PropertyObject" class="TargetName" version="4">
												<prop name="PropertyTypeName">Target Name</prop>
												<prop name="Position">0</prop>
												<prop name="IsDefault">1</prop>
												<obj name="ChannelProp" class="ChannelProperty" version="1">
													<prop name="ChannelIdx">1</prop>
												</obj>
											</obj>
											<obj name="PropertyObject" class="RQTargetProperty" version="4">
												<prop name="PropertyTypeName">Target Type</prop>
												<prop name="Position">0</prop>
												<prop name="IsDefault">0</prop>
												<prop name="TargetType">dtNone</prop>
												<obj name="ChannelProp" class="ChannelProperty" version="1">
													<prop name="ChannelIdx">1</prop>
												</obj>
											</obj>
										</list>
									</obj>
									<obj name="item" class="PropertyList" version="1">
										<list name="emlist" count="12">
											<obj name="PropertyObject" class="RQSampleTargetProperty" version="4">
												<prop name="PropertyTypeName">Combined Sample and Target Type</prop>
												<prop name="Position">0</prop>
												<prop name="IsDefault">0</prop>
												<obj name="ChannelProp" class="ChannelProperty" version="1">
													<prop name="ChannelIdx">2</prop>
												</obj>
											</obj>
											<obj name="PropertyObject" class="QuantConcProperty" version="4">
												<prop name="PropertyTypeName">Concentration</prop>
												<prop name="Position">0</prop>
												<prop name="IsDefault">1</prop>
												<prop name="Concentration">0</prop>
												<obj name="ChannelProp" class="ChannelProperty" version="1">
													<prop name="ChannelIdx">2</prop>
												</obj>
												<prop name="ReadOnly">1</prop>
											</obj>
											<obj name="PropertyObject" class="QuantCpHighProp" version="4">
												<prop name="PropertyTypeName">Cp High</prop>
												<prop name="Position">0</prop>
												<prop name="IsDefault">1</prop>
												<prop name="CpRangeHigh">0</prop>
												<obj name="ChannelProp" class="ChannelProperty" version="1">
													<prop name="ChannelIdx">2</prop>
												</obj>
												<prop name="ReadOnly">1</prop>
											</obj>
											<obj name="PropertyObject" class="QuantCpLowProp" version="4">
												<prop name="PropertyTypeName">Cp Low</prop>
												<prop name="Position">0</prop>
												<prop name="IsDefault">1</prop>
												<prop name="CpRangeLow">0</prop>
												<obj name="ChannelProp" class="ChannelProperty" version="1">
													<prop name="ChannelIdx">2</prop>
												</obj>
												<prop name="ReadOnly">1</prop>
											</obj>
											<obj name="PropertyObject" class="RQEffProp" version="4">
												<prop name="PropertyTypeName">Efficiency</prop>
												<prop name="Position">0</prop>
												<prop name="IsDefault">1</prop>
												<prop name="Efficiency">2</prop>
												<obj name="ChannelProp" class="ChannelProperty" version="1">
													<prop name="ChannelIdx">2</prop>
												</obj>
											</obj>
											<obj name="PropertyObject" class="ChannelGenotype" version="4">
												<prop name="PropertyTypeName">Melt Geno Genotype</prop>
												<prop name="Position">0</prop>
												<prop name="IsDefault">1</prop>
												<prop name="ReadOnly">1</prop>
												<obj name="ChannelProp" class="ChannelProperty" version="1">
													<prop name="ChannelIdx">2</prop>
												</obj>
											</obj>
											<obj name="PropertyObject" class="GroupChannelTypeProp" version="4">
												<prop name="PropertyTypeName">Melt Geno Sample Type</prop>
												<prop name="Position">0</prop>
												<prop name="IsDefault">0</prop>
												<prop name="GroupSampleType">mstUnknown</prop>
												<obj name="ChannelProp" class="ChannelProperty" version="1">
													<prop name="ChannelIdx">2</prop>
												</obj>
											</obj>
											<obj name="PropertyObject" class="QuantSampleTypeProperty" version="4">
												<prop name="PropertyTypeName">Quantification Sample Type</prop>
												<prop name="Position">0</prop>
												<prop name="IsDefault">0</prop>
												<prop name="SampleType">qsUnknown</prop>
												<obj name="ChannelProp" class="ChannelProperty" version="1">
													<prop name="ChannelIdx">2</prop>
												</obj>
											</obj>
											<obj name="PropertyObject" class="ChannelGenotype" version="4">
												<prop name="PropertyTypeName">Scanning Genotype</prop>
												<prop name="Position">0</prop>
												<prop name="IsDefault">1</prop>
												<prop name="ReadOnly">1</prop>
												<obj name="ChannelProp" class="ChannelProperty" version="1">
													<prop name="ChannelIdx">2</prop>
												</obj>
											</obj>
											<obj name="PropertyObject" class="GroupChannelTypeProp" version="4">
												<prop name="PropertyTypeName">Scanning Sample Type</prop>
												<prop name="Position">0</prop>
												<prop name="IsDefault">0</prop>
												<prop name="GroupSampleType">mstUnknown</prop>
												<obj name="ChannelProp" class="ChannelProperty" version="1">
													<prop name="ChannelIdx">2</prop>
												</obj>
											</obj>
											<obj name="PropertyObject" class="TargetName" version="4">
												<prop name="PropertyTypeName">Target Name</prop>
												<prop name="Position">0</prop>
												<prop name="IsDefault">1</prop>
												<obj name="ChannelProp" class="ChannelProperty" version="1">
													<prop name="ChannelIdx">2</prop>
												</obj>
											</obj>
											<obj name="PropertyObject" class="RQTargetProperty" version="4">
												<prop name="PropertyTypeName">Target Type</prop>
												<prop name="Position">0</prop>
												<prop name="IsDefault">0</prop>
												<prop name="TargetType">dtNone</prop>
												<obj name="ChannelProp" class="ChannelProperty" version="1">
													<prop name="ChannelIdx">2</prop>
												</obj>
											</obj>
										</list>
									</obj>
									<obj name="item" class="PropertyList" version="1">
										<list name="emlist" count="12">
											<obj name="PropertyObject" class="RQSampleTargetProperty" version="4">
												<prop name="PropertyTypeName">Combined Sample and Target Type</prop>
												<prop name="Position">0</prop>
												<prop name="IsDefault">0</prop>
												<obj name="ChannelProp" class="ChannelProperty" version="1">
													<prop name="ChannelIdx">3</prop>
												</obj>
											</obj>
											<obj name="PropertyObject" class="QuantConcProperty" version="4">
												<prop name="PropertyTypeName">Concentration</prop>
												<prop name="Position">0</prop>
												<prop name="IsDefault">1</prop>
												<prop name="Concentration">0</prop>
												<obj name="ChannelProp" class="ChannelProperty" version="1">
													<prop name="ChannelIdx">3</prop>
												</obj>
												<prop name="ReadOnly">1</prop>
											</obj>
											<obj name="PropertyObject" class="QuantCpHighProp" version="4">
												<prop name="PropertyTypeName">Cp High</prop>
												<prop name="Position">0</prop>
												<prop name="IsDefault">1</prop>
												<prop name="CpRangeHigh">0</prop>
												<obj name="ChannelProp" class="ChannelProperty" version="1">
													<prop name="ChannelIdx">3</prop>
												</obj>
												<prop name="ReadOnly">1</prop>
											</obj>
											<obj name="PropertyObject" class="QuantCpLowProp" version="4">
												<prop name="PropertyTypeName">Cp Low</prop>
												<prop name="Position">0</prop>
												<prop name="IsDefault">1</prop>
												<prop name="CpRangeLow">0</prop>
												<obj name="ChannelProp" class="ChannelProperty" version="1">
													<prop name="ChannelIdx">3</prop>
												</obj>
												<prop name="ReadOnly">1</prop>
											</obj>
											<obj name="PropertyObject" class="RQEffProp" version="4">
												<prop name="PropertyTypeName">Efficiency</prop>
												<prop name="Position">0</prop>
												<prop name="IsDefault">1</prop>
												<prop name="Efficiency">2</prop>
												<obj name="ChannelProp" class="ChannelProperty" version="1">
													<prop name="ChannelIdx">3</prop>
												</obj>
											</obj>
											<obj name="PropertyObject" class="ChannelGenotype" version="4">
												<prop name="PropertyTypeName">Melt Geno Genotype</prop>
												<prop name="Position">0</prop>
												<prop name="IsDefault">1</prop>
												<prop name="ReadOnly">1</prop>
												<obj name="ChannelProp" class="ChannelProperty" version="1">
													<prop name="ChannelIdx">3</prop>
												</obj>
											</obj>
											<obj name="PropertyObject" class="GroupChannelTypeProp" version="4">
												<prop name="PropertyTypeName">Melt Geno Sample Type</prop>
												<prop name="Position">0</prop>
												<prop name="IsDefault">0</prop>
												<prop name="GroupSampleType">mstUnknown</prop>
												<obj name="ChannelProp" class="ChannelProperty" version="1">
													<prop name="ChannelIdx">3</prop>
												</obj>
											</obj>
											<obj name="PropertyObject" class="QuantSampleTypeProperty" version="4">
												<prop name="PropertyTypeName">Quantification Sample Type</prop>
												<prop name="Position">0</prop>
												<prop name="IsDefault">0</prop>
												<prop name="SampleType">qsUnknown</prop>
												<obj name="ChannelProp" class="ChannelProperty" version="1">
													<prop name="ChannelIdx">3</prop>
												</obj>
											</obj>
											<obj name="PropertyObject" class="ChannelGenotype" version="4">
												<prop name="PropertyTypeName">Scanning Genotype</prop>
												<prop name="Position">0</prop>
												<prop name="IsDefault">1</prop>
												<prop name="ReadOnly">1</prop>
												<obj name="ChannelProp" class="ChannelProperty" version="1">
													<prop name="ChannelIdx">3</prop>
												</obj>
											</obj>
											<obj name="PropertyObject" class="GroupChannelTypeProp" version="4">
												<prop name="PropertyTypeName">Scanning Sample Type</prop>
												<prop name="Position">0</prop>
												<prop name="IsDefault">0</prop>
												<prop name="GroupSampleType">mstUnknown</prop>
												<obj name="ChannelProp" class="ChannelProperty" version="1">
													<prop name="ChannelIdx">3</prop>
												</obj>
											</obj>
											<obj name="PropertyObject" class="TargetName" version="4">
												<prop name="PropertyTypeName">Target Name</prop>
												<prop name="Position">0</prop>
												<prop name="IsDefault">1</prop>
												<obj name="ChannelProp" class="ChannelProperty" version="1">
													<prop name="ChannelIdx">3</prop>
												</obj>
											</obj>
											<obj name="PropertyObject" class="RQTargetProperty" version="4">
												<prop name="PropertyTypeName">Target Type</prop>
												<prop name="Position">0</prop>
												<prop name="IsDefault">0</prop>
												<prop name="TargetType">dtNone</prop>
												<obj name="ChannelProp" class="ChannelProperty" version="1">
													<prop name="ChannelIdx">3</prop>
												</obj>
											</obj>
										</list>
									</obj>
								</list>
							</obj>
						</obj>
						<prop name="ChannelPropertyCount">4</prop>
						<prop name="ContainerPosition">0</prop>
						<prop name="HasSampleProperties">1</prop>
						<obj name="SampleProperties" class="PropertyList" version="1">
							<list name="emlist" count="14">
								<obj name="PropertyObject" class="SamplePrefColor" version="4">
									<prop name="PropertyTypeName">Color</prop>
									<prop name="Position">0</prop>
									<prop name="IsDefault">0</prop>
									<prop name="Color">$00FF8000</prop>
								</obj>
								<obj name="PropertyObject" class="DominantChannelProp" version="4">
									<prop name="PropertyTypeName">Dominant Channel</prop>
									<prop name="Position">0</prop>
									<prop name="IsDefault">0</prop>
									<prop name="DominantChannel">0</prop>
								</obj>
								<obj name="PropertyObject" class="Genotype" version="4">
									<prop name="PropertyTypeName">EndPt Genotype</prop>
									<prop name="Position">0</prop>
									<prop name="IsDefault">1</prop>
									<prop name="ReadOnly">1</prop>
								</obj>
								<obj name="PropertyObject" class="GroupingSample" version="4">
									<prop name="PropertyTypeName">EndPt Sample Type</prop>
									<prop name="Position">0</prop>
									<prop name="IsDefault">0</prop>
									<prop name="GroupSampleType">mstUnknown</prop>
								</obj>
								<obj name="PropertyObject" class="SamplePrefLineStyle" version="4">
									<prop name="PropertyTypeName">Line Style</prop>
									<prop name="Position">0</prop>
									<prop name="IsDefault">0</prop>
									<prop name="LineStyle">psSolid</prop>
								</obj>
								<obj name="PropertyObject" class="GenSampleEditNotes" version="4">
									<prop name="PropertyTypeName">Notes</prop>
									<prop name="Position">0</prop>
									<prop name="IsDefault">1</prop>
								</obj>
								<obj name="PropertyObject" class="SamplePrefPointStyle" version="4">
									<prop name="PropertyTypeName">Point Style</prop>
									<prop name="Position">0</prop>
									<prop name="IsDefault">0</prop>
									<prop name="PointStyle">psNothing</prop>
								</obj>
								<obj name="PropertyObject" class="GenSampleEditPosition" version="4">
									<prop name="PropertyTypeName">Position</prop>
									<prop name="Position">0</prop>
									<prop name="IsDefault">1</prop>
								</obj>
								<obj name="PropertyObject" class="GenSampleEditReplicate" version="4">
									<prop name="PropertyTypeName">Replicate of</prop>
									<prop name="Position">0</prop>
									<prop name="IsDefault">1</prop>
									<prop name="ReplicateOf">-1</prop>
								</obj>
								<obj name="PropertyObject" class="HTCSampleID" version="4">
									<prop name="PropertyTypeName">Sample ID</prop>
									<prop name="Position">0</prop>
									<prop name="IsDefault">1</prop>
								</obj>
								<obj name="PropertyObject" class="GenSampleEditName" version="4">
									<prop name="PropertyTypeName">Sample Name</prop>
									<prop name="Position">0</prop>
									<prop name="IsDefault">1</prop>
									<prop name="name">Sample 1</prop>
								</obj>
								<obj name="PropertyObject" class="HTCSamplePrepNotes" version="4">
									<prop name="PropertyTypeName">Sample Prep Notes</prop>
									<prop name="Position">0</prop>
									<prop name="IsDefault">1</prop>
								</obj>
								<obj name="PropertyObject" class="GenSampleEditSubset" version="4">
									<prop name="PropertyTypeName">Subsets</prop>
									<prop name="Position">0</prop>
									<prop name="IsDefault">1</prop>
								</obj>
								<obj name="PropertyObject" class="SamplePrefWidth" version="5">
									<prop name="PropertyTypeName">Width</prop>
									<prop name="Position">0</prop>
									<prop name="IsDefault">1</prop>
									<prop name="Width">1</prop>
								</obj>
							</list>
						</obj>
					</obj>
					<obj name="item" class="SamplePropInfo" version="1">
						<obj name="ChannelProperties" class="ChanPropList" version="2">
							<obj name="ChannelProperties" class="EMList" version="1">
								<list name="emlist" count="4">
									<obj name="item" class="PropertyList" version="1">
										<list name="emlist" count="12">
											<obj name="PropertyObject" class="RQSampleTargetProperty" version="4">
												<prop name="PropertyTypeName">Combined Sample and Target Type</prop>
												<prop name="Position">1</prop>
												<prop name="IsDefault">0</prop>
												<obj name="ChannelProp" class="ChannelProperty" version="1">
													<prop name="ChannelIdx">0</prop>
												</obj>
											</obj>
											<obj name="PropertyObject" class="QuantConcProperty" version="4">
												<prop name="PropertyTypeName">Concentration</prop>
												<prop name="Position">1</prop>
												<prop name="IsDefault">1</prop>
												<prop name="Concentration">0</prop>
												<obj name="ChannelProp" class="ChannelProperty" version="1">
													<prop name="ChannelIdx">0</prop>
												</obj>
												<prop name="ReadOnly">1</prop>
											</obj>
											<obj name="PropertyObject" class="QuantCpHighProp" version="4">
												<prop name="PropertyTypeName">Cp High</prop>
												<prop name="Position">1</prop>
												<prop name="IsDefault">1</prop>
												<prop name="CpRangeHigh">0</prop>
												<obj name="ChannelProp" class="ChannelProperty" version="1">
													<prop name="ChannelIdx">0</prop>
												</obj>
												<prop name="ReadOnly">1</prop>
											</obj>
											<obj name="PropertyObject" class="QuantCpLowProp" version="4">
												<prop name="PropertyTypeName">Cp Low</prop>
												<prop name="Position">1</prop>
												<prop name="IsDefault">1</prop>
												<prop name="CpRangeLow">0</prop>
												<obj name="ChannelProp" class="ChannelProperty" version="1">
													<prop name="ChannelIdx">0</prop>
												</obj>
												<prop name="ReadOnly">1</prop>
											</obj>
											<obj name="PropertyObject" class="RQEffProp" version="4">
												<prop name="PropertyTypeName">Efficiency</prop>
												<prop name="Position">1</prop>
												<prop name="IsDefault">1</prop>
												<prop name="Efficiency">2</prop>
												<obj name="ChannelProp" class="ChannelProperty" version="1">
													<prop name="ChannelIdx">0</prop>
												</obj>
											</obj>
											<obj name="PropertyObject" class="ChannelGenotype" version="4">
												<prop name="PropertyTypeName">Melt Geno Genotype</prop>
												<prop name="Position">1</prop>
												<prop name="IsDefault">1</prop>
												<prop name="ReadOnly">1</prop>
												<obj name="ChannelProp" class="ChannelProperty" version="1">
													<prop name="ChannelIdx">0</prop>
												</obj>
											</obj>
											<obj name="PropertyObject" class="GroupChannelTypeProp" version="4">
												<prop name="PropertyTypeName">Melt Geno Sample Type</prop>
												<prop name="Position">1</prop>
												<prop name="IsDefault">0</prop>
												<prop name="GroupSampleType">mstUnknown</prop>
												<obj name="ChannelProp" class="ChannelProperty" version="1">
													<prop name="ChannelIdx">0</prop>
												</obj>
											</obj>
											<obj name="PropertyObject" class="QuantSampleTypeProperty" version="4">
												<prop name="PropertyTypeName">Quantification Sample Type</prop>
												<prop name="Position">1</prop>
												<prop name="IsDefault">0</prop>
												<prop name="SampleType">qsUnknown</prop>
												<obj name="ChannelProp" class="ChannelProperty" version="1">
													<prop name="ChannelIdx">0</prop>
												</obj>
											</obj>
											<obj name="PropertyObject" class="ChannelGenotype" version="4">
												<prop name="PropertyTypeName">Scanning Genotype</prop>
												<prop name="Position">1</prop>
												<prop name="IsDefault">1</prop>
												<prop name="ReadOnly">1</prop>
												<obj name="ChannelProp" class="ChannelProperty" version="1">
													<prop name="ChannelIdx">0</prop>
												</obj>
											</obj>
											<obj name="PropertyObject" class="GroupChannelTypeProp" version="4">
												<prop name="PropertyTypeName">Scanning Sample Type</prop>
												<prop name="Position">1</prop>
												<prop name="IsDefault">0</prop>
												<prop name="GroupSampleType">mstUnknown</prop>
												<obj name="ChannelProp" class="ChannelProperty" version="1">
													<prop name="ChannelIdx">0</prop>
												</obj>
											</obj>
											<obj name="PropertyObject" class="TargetName" version="4">
												<prop name="PropertyTypeName">Target Name</prop>
												<prop name="Position">1</prop>
												<prop name="IsDefault">1</prop>
												<obj name="ChannelProp" class="ChannelProperty" version="1">
													<prop name="ChannelIdx">0</prop>
												</obj>
											</obj>
											<obj name="PropertyObject" class="RQTargetProperty" version="4">
												<prop name="PropertyTypeName">Target Type</prop>
												<prop name="Position">1</prop>
												<prop name="IsDefault">0</prop>
												<prop name="TargetType">dtNone</prop>
												<obj name="ChannelProp" class="ChannelProperty" version="1">
													<prop name="ChannelIdx">0</prop>
												</obj>
											</obj>
										</list>
									</obj>
									<obj name="item" class="PropertyList" version="1">
										<list name="emlist" count="12">
											<obj name="PropertyObject" class="RQSampleTargetProperty" version="4">
												<prop name="PropertyTypeName">Combined Sample and Target Type</prop>
												<prop name="Position">1</prop>
												<prop name="IsDefault">0</prop>
												<obj name="ChannelProp" class="ChannelProperty" version="1">
													<prop name="ChannelIdx">1</prop>
												</obj>
											</obj>
											<obj name="PropertyObject" class="QuantConcProperty" version="4">
												<prop name="PropertyTypeName">Concentration</prop>
												<prop name="Position">1</prop>
												<prop name="IsDefault">1</prop>
												<prop name="Concentration">0</prop>
												<obj name="ChannelProp" class="ChannelProperty" version="1">
													<prop name="ChannelIdx">1</prop>
												</obj>
												<prop name="ReadOnly">1</prop>
											</obj>
											<obj name="PropertyObject" class="QuantCpHighProp" version="4">
												<prop name="PropertyTypeName">Cp High</prop>
												<prop name="Position">1</prop>
												<prop name="IsDefault">1</prop>
												<prop name="CpRangeHigh">0</prop>
												<obj name="ChannelProp" class="ChannelProperty" version="1">
													<prop name="ChannelIdx">1</prop>
												</obj>
												<prop name="ReadOnly">1</prop>
											</obj>
											<obj name="PropertyObject" class="QuantCpLowProp" version="4">
												<prop name="PropertyTypeName">Cp Low</prop>
												<prop name="Position">1</prop>
												<prop name="IsDefault">1</prop>
												<prop name="CpRangeLow">0</prop>
												<obj name="ChannelProp" class="ChannelProperty" version="1">
													<prop name="ChannelIdx">1</prop>
												</obj>
												<prop name="ReadOnly">1</prop>
											</obj>
											<obj name="PropertyObject" class="RQEffProp" version="4">
												<prop name="PropertyTypeName">Efficiency</prop>
												<prop name="Position">1</prop>
												<prop name="IsDefault">1</prop>
												<prop name="Efficiency">2</prop>
												<obj name="ChannelProp" class="ChannelProperty" version="1">
													<prop name="ChannelIdx">1</prop>
												</obj>
											</obj>
											<obj name="PropertyObject" class="ChannelGenotype" version="4">
												<prop name="PropertyTypeName">Melt Geno Genotype</prop>
												<prop name="Position">1</prop>
												<prop name="IsDefault">1</prop>
												<prop name="ReadOnly">1</prop>
												<obj name="ChannelProp" class="ChannelProperty" version="1">
													<prop name="ChannelIdx">1</prop>
												</obj>
											</obj>
											<obj name="PropertyObject" class="GroupChannelTypeProp" version="4">
												<prop name="PropertyTypeName">Melt Geno Sample Type</prop>
												<prop name="Position">1</prop>
												<prop name="IsDefault">0</prop>
												<prop name="GroupSampleType">mstUnknown</prop>
												<obj name="ChannelProp" class="ChannelProperty" version="1">
													<prop name="ChannelIdx">1</prop>
												</obj>
											</obj>
											<obj name="PropertyObject" class="QuantSampleTypeProperty" version="4">
												<prop name="PropertyTypeName">Quantification Sample Type</prop>
												<prop name="Position">1</prop>
												<prop name="IsDefault">0</prop>
												<prop name="SampleType">qsUnknown</prop>
												<obj name="ChannelProp" class="ChannelProperty" version="1">
													<prop name="ChannelIdx">1</prop>
												</obj>
											</obj>
											<obj name="PropertyObject" class="ChannelGenotype" version="4">
												<prop name="PropertyTypeName">Scanning Genotype</prop>
												<prop name="Position">1</prop>
												<prop name="IsDefault">1</prop>
												<prop name="ReadOnly">1</prop>
												<obj name="ChannelProp" class="ChannelProperty" version="1">
													<prop name="ChannelIdx">1</prop>
												</obj>
											</obj>
											<obj name="PropertyObject" class="GroupChannelTypeProp" version="4">
												<prop name="PropertyTypeName">Scanning Sample Type</prop>
												<prop name="Position">1</prop>
												<prop name="IsDefault">0</prop>
												<prop name="GroupSampleType">mstUnknown</prop>
												<obj name="ChannelProp" class="ChannelProperty" version="1">
													<prop name="ChannelIdx">1</prop>
												</obj>
											</obj>
											<obj name="PropertyObject" class="TargetName" version="4">
												<prop name="PropertyTypeName">Target Name</prop>
												<prop name="Position">1</prop>
												<prop name="IsDefault">1</prop>
												<obj name="ChannelProp" class="ChannelProperty" version="1">
													<prop name="ChannelIdx">1</prop>
												</obj>
											</obj>
											<obj name="PropertyObject" class="RQTargetProperty" version="4">
												<prop name="PropertyTypeName">Target Type</prop>
												<prop name="Position">1</prop>
												<prop name="IsDefault">0</prop>
												<prop name="TargetType">dtNone</prop>
												<obj name="ChannelProp" class="ChannelProperty" version="1">
													<prop name="ChannelIdx">1</prop>
												</obj>
											</obj>
										</list>
									</obj>
									<obj name="item" class="PropertyList" version="1">
										<list name="emlist" count="12">
											<obj name="PropertyObject" class="RQSampleTargetProperty" version="4">
												<prop name="PropertyTypeName">Combined Sample and Target Type</prop>
												<prop name="Position">1</prop>
												<prop name="IsDefault">0</prop>
												<obj name="ChannelProp" class="ChannelProperty" version="1">
													<prop name="ChannelIdx">2</prop>
												</obj>
											</obj>
											<obj name="PropertyObject" class="QuantConcProperty" version="4">
												<prop name="PropertyTypeName">Concentration</prop>
												<prop name="Position">1</prop>
												<prop name="IsDefault">1</prop>
												<prop name="Concentration">0</prop>
												<obj name="ChannelProp" class="ChannelProperty" version="1">
													<prop name="ChannelIdx">2</prop>
												</obj>
												<prop name="ReadOnly">1</prop>
											</obj>
											<obj name="PropertyObject" class="QuantCpHighProp" version="4">
												<prop name="PropertyTypeName">Cp High</prop>
												<prop name="Position">1</prop>
												<prop name="IsDefault">1</prop>
												<prop name="CpRangeHigh">0</prop>
												<obj name="ChannelProp" class="ChannelProperty" version="1">
													<prop name="ChannelIdx">2</prop>
												</obj>
												<prop name="ReadOnly">1</prop>
											</obj>
											<obj name="PropertyObject" class="QuantCpLowProp" version="4">
												<prop name="PropertyTypeName">Cp Low</prop>
												<prop name="Position">1</prop>
												<prop name="IsDefault">1</prop>
												<prop name="CpRangeLow">0</prop>
												<obj name="ChannelProp" class="ChannelProperty" version="1">
													<prop name="ChannelIdx">2</prop>
												</obj>
												<prop name="ReadOnly">1</prop>
											</obj>
											<obj name="PropertyObject" class="RQEffProp" version="4">
												<prop name="PropertyTypeName">Efficiency</prop>
												<prop name="Position">1</prop>
												<prop name="IsDefault">1</prop>
												<prop name="Efficiency">2</prop>
												<obj name="ChannelProp" class="ChannelProperty" version="1">
													<prop name="ChannelIdx">2</prop>
												</obj>
											</obj>
											<obj name="PropertyObject" class="ChannelGenotype" version="4">
												<prop name="PropertyTypeName">Melt Geno Genotype</prop>
												<prop name="Position">1</prop>
												<prop name="IsDefault">1</prop>
												<prop name="ReadOnly">1</prop>
												<obj name="ChannelProp" class="ChannelProperty" version="1">
													<prop name="ChannelIdx">2</prop>
												</obj>
											</obj>
											<obj name="PropertyObject" class="GroupChannelTypeProp" version="4">
												<prop name="PropertyTypeName">Melt Geno Sample Type</prop>
												<prop name="Position">1</prop>
												<prop name="IsDefault">0</prop>
												<prop name="GroupSampleType">mstUnknown</prop>
												<obj name="ChannelProp" class="ChannelProperty" version="1">
													<prop name="ChannelIdx">2</prop>
												</obj>
											</obj>
											<obj name="PropertyObject" class="QuantSampleTypeProperty" version="4">
												<prop name="PropertyTypeName">Quantification Sample Type</prop>
												<prop name="Position">1</prop>
												<prop name="IsDefault">0</prop>
												<prop name="SampleType">qsUnknown</prop>
												<obj name="ChannelProp" class="ChannelProperty" version="1">
													<prop name="ChannelIdx">2</prop>
												</obj>
											</obj>
											<obj name="PropertyObject" class="ChannelGenotype" version="4">
												<prop name="PropertyTypeName">Scanning Genotype</prop>
												<prop name="Position">1</prop>
												<prop name="IsDefault">1</prop>
												<prop name="ReadOnly">1</prop>
												<obj name="ChannelProp" class="ChannelProperty" version="1">
													<prop name="ChannelIdx">2</prop>
												</obj>
											</obj>
											<obj name="PropertyObject" class="GroupChannelTypeProp" version="4">
												<prop name="PropertyTypeName">Scanning Sample Type</prop>
												<prop name="Position">1</prop>
												<prop name="IsDefault">0</prop>
												<prop name="GroupSampleType">mstUnknown</prop>
												<obj name="ChannelProp" class="ChannelProperty" version="1">
													<prop name="ChannelIdx">2</prop>
												</obj>
											</obj>
											<obj name="PropertyObject" class="TargetName" version="4">
												<prop name="PropertyTypeName">Target Name</prop>
												<prop name="Position">1</prop>
												<prop name="IsDefault">1</prop>
												<obj name="ChannelProp" class="ChannelProperty" version="1">
													<prop name="ChannelIdx">2</prop>
												</obj>
											</obj>
											<obj name="PropertyObject" class="RQTargetProperty" version="4">
												<prop name="PropertyTypeName">Target Type</prop>
												<prop name="Position">1</prop>
												<prop name="IsDefault">0</prop>
												<prop name="TargetType">dtNone</prop>
												<obj name="ChannelProp" class="ChannelProperty" version="1">
													<prop name="ChannelIdx">2</prop>
												</obj>
											</obj>
										</list>
									</obj>
									<obj name="item" class="PropertyList" version="1">
										<list name="emlist" count="12">
											<obj name="PropertyObject" class="RQSampleTargetProperty" version="4">
												<prop name="PropertyTypeName">Combined Sample and Target Type</prop>
												<prop name="Position">1</prop>
												<prop name="IsDefault">0</prop>
												<obj name="ChannelProp" class="ChannelProperty" version="1">
													<prop name="ChannelIdx">3</prop>
												</obj>
											</obj>
											<obj name="PropertyObject" class="QuantConcProperty" version="4">
												<prop name="PropertyTypeName">Concentration</prop>
												<prop name="Position">1</prop>
												<prop name="IsDefault">1</prop>
												<prop name="Concentration">0</prop>
												<obj name="ChannelProp" class="ChannelProperty" version="1">
													<prop name="ChannelIdx">3</prop>
												</obj>
												<prop name="ReadOnly">1</prop>
											</obj>
											<obj name="PropertyObject" class="QuantCpHighProp" version="4">
												<prop name="PropertyTypeName">Cp High</prop>
												<prop name="Position">1</prop>
												<prop name="IsDefault">1</prop>
												<prop name="CpRangeHigh">0</prop>
												<obj name="ChannelProp" class="ChannelProperty" version="1">
													<prop name="ChannelIdx">3</prop>
												</obj>
												<prop name="ReadOnly">1</prop>
											</obj>
											<obj name="PropertyObject" class="QuantCpLowProp" version="4">
												<prop name="PropertyTypeName">Cp Low</prop>
												<prop name="Position">1</prop>
												<prop name="IsDefault">1</prop>
												<prop name="CpRangeLow">0</prop>
												<obj name="ChannelProp" class="ChannelProperty" version="1">
													<prop name="ChannelIdx">3</prop>
												</obj>
												<prop name="ReadOnly">1</prop>
											</obj>
											<obj name="PropertyObject" class="RQEffProp" version="4">
												<prop name="PropertyTypeName">Efficiency</prop>
												<prop name="Position">1</prop>
												<prop name="IsDefault">1</prop>
												<prop name="Efficiency">2</prop>
												<obj name="ChannelProp" class="ChannelProperty" version="1">
													<prop name="ChannelIdx">3</prop>
												</obj>
											</obj>
											<obj name="PropertyObject" class="ChannelGenotype" version="4">
												<prop name="PropertyTypeName">Melt Geno Genotype</prop>
												<prop name="Position">1</prop>
												<prop name="IsDefault">1</prop>
												<prop name="ReadOnly">1</prop>
												<obj name="ChannelProp" class="ChannelProperty" version="1">
													<prop name="ChannelIdx">3</prop>
												</obj>
											</obj>
											<obj name="PropertyObject" class="GroupChannelTypeProp" version="4">
												<prop name="PropertyTypeName">Melt Geno Sample Type</prop>
												<prop name="Position">1</prop>
												<prop name="IsDefault">0</prop>
												<prop name="GroupSampleType">mstUnknown</prop>
												<obj name="ChannelProp" class="ChannelProperty" version="1">
													<prop name="ChannelIdx">3</prop>
												</obj>
											</obj>
											<obj name="PropertyObject" class="QuantSampleTypeProperty" version="4">
												<prop name="PropertyTypeName">Quantification Sample Type</prop>
												<prop name="Position">1</prop>
												<prop name="IsDefault">0</prop>
												<prop name="SampleType">qsUnknown</prop>
												<obj name="ChannelProp" class="ChannelProperty" version="1">
													<prop name="ChannelIdx">3</prop>
												</obj>
											</obj>
											<obj name="PropertyObject" class="ChannelGenotype" version="4">
												<prop name="PropertyTypeName">Scanning Genotype</prop>
												<prop name="Position">1</prop>
												<prop name="IsDefault">1</prop>
												<prop name="ReadOnly">1</prop>
												<obj name="ChannelProp" class="ChannelProperty" version="1">
													<prop name="ChannelIdx">3</prop>
												</obj>
											</obj>
											<obj name="PropertyObject" class="GroupChannelTypeProp" version="4">
												<prop name="PropertyTypeName">Scanning Sample Type</prop>
												<prop name="Position">1</prop>
												<prop name="IsDefault">0</prop>
												<prop name="GroupSampleType">mstUnknown</prop>
												<obj name="ChannelProp" class="ChannelProperty" version="1">
													<prop name="ChannelIdx">3</prop>
												</obj>
											</obj>
											<obj name="PropertyObject" class="TargetName" version="4">
												<prop name="PropertyTypeName">Target Name</prop>
												<prop name="Position">1</prop>
												<prop name="IsDefault">1</prop>
												<obj name="ChannelProp" class="ChannelProperty" version="1">
													<prop name="ChannelIdx">3</prop>
												</obj>
											</obj>
											<obj name="PropertyObject" class="RQTargetProperty" version="4">
												<prop name="PropertyTypeName">Target Type</prop>
												<prop name="Position">1</prop>
												<prop name="IsDefault">0</prop>
												<prop name="TargetType">dtNone</prop>
												<obj name="ChannelProp" class="ChannelProperty" version="1">
													<prop name="ChannelIdx">3</prop>
												</obj>
											</obj>
										</list>
									</obj>
								</list>
							</obj>
						</obj>
						<prop name="ChannelPropertyCount">4</prop>
						<prop name="ContainerPosition">1</prop>
						<prop name="HasSampleProperties">1</prop>
						<obj name="SampleProperties" class="PropertyList" version="1">
							<list name="emlist" count="14">
								<obj name="PropertyObject" class="SamplePrefColor" version="4">
									<prop name="PropertyTypeName">Color</prop>
									<prop name="Position">1</prop>
									<prop name="IsDefault">0</prop>
									<prop name="Color">clRed</prop>
								</obj>
								<obj name="PropertyObject" class="DominantChannelProp" version="4">
									<prop name="PropertyTypeName">Dominant Channel</prop>
									<prop name="Position">1</prop>
									<prop name="IsDefault">0</prop>
									<prop name="DominantChannel">0</prop>
								</obj>
								<obj name="PropertyObject" class="Genotype" version="4">
									<prop name="PropertyTypeName">EndPt Genotype</prop>
									<prop name="Position">1</prop>
									<prop name="IsDefault">1</prop>
									<prop name="ReadOnly">1</prop>
								</obj>
								<obj name="PropertyObject" class="GroupingSample" version="4">
									<prop name="PropertyTypeName">EndPt Sample Type</prop>
									<prop name="Position">1</prop>
									<prop name="IsDefault">0</prop>
									<prop name="GroupSampleType">mstUnknown</prop>
								</obj>
								<obj name="PropertyObject" class="SamplePrefLineStyle" version="4">
									<prop name="PropertyTypeName">Line Style</prop>
									<prop name="Position">1</prop>
									<prop name="IsDefault">0</prop>
									<prop name="LineStyle">psSolid</prop>
								</obj>
								<obj name="PropertyObject" class="GenSampleEditNotes" version="4">
									<prop name="PropertyTypeName">Notes</prop>
									<prop name="Position">1</prop>
									<prop name="IsDefault">1</prop>
								</obj>
								<obj name="PropertyObject" class="SamplePrefPointStyle" version="4">
									<prop name="PropertyTypeName">Point Style</prop>
									<prop name="Position">1</prop>
									<prop name="IsDefault">0</prop>
									<prop name="PointStyle">psNothing</prop>
								</obj>
								<obj name="PropertyObject" class="GenSampleEditPosition" version="4">
									<prop name="PropertyTypeName">Position</prop>
									<prop name="Position">1</prop>
									<prop name="IsDefault">1</prop>
								</obj>
								<obj name="PropertyObject" class="GenSampleEditReplicate" version="4">
									<prop name="PropertyTypeName">Replicate of</prop>
									<prop name="Position">1</prop>
									<prop name="IsDefault">1</prop>
									<prop name="ReplicateOf">-1</prop>
								</obj>
								<obj name="PropertyObject" class="HTCSampleID" version="4">
									<prop name="PropertyTypeName">Sample ID</prop>
									<prop name="Position">1</prop>
									<prop name="IsDefault">1</prop>
								</obj>
								<obj name="PropertyObject" class="GenSampleEditName" version="4">
									<prop name="PropertyTypeName">Sample Name</prop>
									<prop name="Position">1</prop>
									<prop name="IsDefault">1</prop>
									<prop name="name">Sample 2</prop>
								</obj>
								<obj name="PropertyObject" class="HTCSamplePrepNotes" version="4">
									<prop name="PropertyTypeName">Sample Prep Notes</prop>
									<prop name="Position">1</prop>
									<prop name="IsDefault">1</prop>
								</obj>
								<obj name="PropertyObject" class="GenSampleEditSubset" version="4">
									<prop name="PropertyTypeName">Subsets</prop>
									<prop name="Position">1</prop>
									<prop name="IsDefault">1</prop>
								</obj>
								<obj name="PropertyObject" class="SamplePrefWidth" version="5">
									<prop name="PropertyTypeName">Width</prop>
									<prop name="Position">1</prop>
									<prop name="IsDefault">1</prop>
									<prop name="Width">1</prop>
								</obj>
							</list>
						</obj>
					</obj>
					<obj name="item" class="SamplePropInfo" version="1">
						<obj name="ChannelProperties" class="ChanPropList" version="2">
							<obj name="ChannelProperties" class="EMList" version="1">
								<list name="emlist" count="4">
									<obj name="item" class="PropertyList" version="1">
										<list name="emlist" count="12">
											<obj name="PropertyObject" class="RQSampleTargetProperty" version="4">
												<prop name="PropertyTypeName">Combined Sample and Target Type</prop>
												<prop name="Position">2</prop>
												<prop name="IsDefault">0</prop>
												<obj name="ChannelProp" class="ChannelProperty" version="1">
													<prop name="ChannelIdx">0</prop>
												</obj>
											</obj>
											<obj name="PropertyObject" class="QuantConcProperty" version="4">
												<prop name="PropertyTypeName">Concentration</prop>
												<prop name="Position">2</prop>
												<prop name="IsDefault">1</prop>
												<prop name="Concentration">0</prop>
												<obj name="ChannelProp" class="ChannelProperty" version="1">
													<prop name="ChannelIdx">0</prop>
												</obj>
												<prop name="ReadOnly">1</prop>
											</obj>
											<obj name="PropertyObject" class="QuantCpHighProp" version="4">
												<prop name="PropertyTypeName">Cp High</prop>
												<prop name="Position">2</prop>
												<prop name="IsDefault">1</prop>
												<prop name="CpRangeHigh">0</prop>
												<obj name="ChannelProp" class="ChannelProperty" version="1">
													<prop name="ChannelIdx">0</prop>
												</obj>
												<prop name="ReadOnly">1</prop>
											</obj>
											<obj name="PropertyObject" class="QuantCpLowProp" version="4">
												<prop name="PropertyTypeName">Cp Low</prop>
												<prop name="Position">2</prop>
												<prop name="IsDefault">1</prop>
												<prop name="CpRangeLow">0</prop>
												<obj name="ChannelProp" class="ChannelProperty" version="1">
													<prop name="ChannelIdx">0</prop>
												</obj>
												<prop name="ReadOnly">1</prop>
											</obj>
											<obj name="PropertyObject" class="RQEffProp" version="4">
												<prop name="PropertyTypeName">Efficiency</prop>
												<prop name="Position">2</prop>
												<prop name="IsDefault">1</prop>
												<prop name="Efficiency">2</prop>
												<obj name="ChannelProp" class="ChannelProperty" version="1">
													<prop name="ChannelIdx">0</prop>
												</obj>
											</obj>
											<obj name="PropertyObject" class="ChannelGenotype" version="4">
												<prop name="PropertyTypeName">Melt Geno Genotype</prop>
												<prop name="Position">2</prop>
												<prop name="IsDefault">1</prop>
												<prop name="ReadOnly">1</prop>
												<obj name="ChannelProp" class="ChannelProperty" version="1">
													<prop name="ChannelIdx">0</prop>
												</obj>
											</obj>
											<obj name="PropertyObject" class="GroupChannelTypeProp" version="4">
												<prop name="PropertyTypeName">Melt Geno Sample Type</prop>
												<prop name="Position">2</prop>
												<prop name="IsDefault">0</prop>
												<prop name="GroupSampleType">mstUnknown</prop>
												<obj name="ChannelProp" class="ChannelProperty" version="1">
													<prop name="ChannelIdx">0</prop>
												</obj>
											</obj>
											<obj name="PropertyObject" class="QuantSampleTypeProperty" version="4">
												<prop name="PropertyTypeName">Quantification Sample Type</prop>
												<prop name="Position">2</prop>
												<prop name="IsDefault">0</prop>
												<prop name="SampleType">qsUnknown</prop>
												<obj name="ChannelProp" class="ChannelProperty" version="1">
													<prop name="ChannelIdx">0</prop>
												</obj>
											</obj>
											<obj name="PropertyObject" class="ChannelGenotype" version="4">
												<prop name="PropertyTypeName">Scanning Genotype</prop>
												<prop name="Position">2</prop>
												<prop name="IsDefault">1</prop>
												<prop name="ReadOnly">1</prop>
												<obj name="ChannelProp" class="ChannelProperty" version="1">
													<prop name="ChannelIdx">0</prop>
												</obj>
											</obj>
											<obj name="PropertyObject" class="GroupChannelTypeProp" version="4">
												<prop name="PropertyTypeName">Scanning Sample Type</prop>
												<prop name="Position">2</prop>
												<prop name="IsDefault">0</prop>
												<prop name="GroupSampleType">mstUnknown</prop>
												<obj name="ChannelProp" class="ChannelProperty" version="1">
													<prop name="ChannelIdx">0</prop>
												</obj>
											</obj>
											<obj name="PropertyObject" class="TargetName" version="4">
												<prop name="PropertyTypeName">Target Name</prop>
												<prop name="Position">2</prop>
												<prop name="IsDefault">1</prop>
												<obj name="ChannelProp" class="ChannelProperty" version="1">
													<prop name="ChannelIdx">0</prop>
												</obj>
											</obj>
											<obj name="PropertyObject" class="RQTargetProperty" version="4">
												<prop name="PropertyTypeName">Target Type</prop>
												<prop name="Position">2</prop>
												<prop name="IsDefault">0</prop>
												<prop name="TargetType">dtNone</prop>
												<obj name="ChannelProp" class="ChannelProperty" version="1">
													<prop name="ChannelIdx">0</prop>
												</obj>
											</obj>
										</list>
									</obj>
									<obj name="item" class="PropertyList" version="1">
										<list name="emlist" count="12">
											<obj name="PropertyObject" class="RQSampleTargetProperty" version="4">
												<prop name="PropertyTypeName">Combined Sample and Target Type</prop>
												<prop name="Position">2</prop>
												<prop name="IsDefault">0</prop>
												<obj name="ChannelProp" class="ChannelProperty" version="1">
													<prop name="ChannelIdx">1</prop>
												</obj>
											</obj>
											<obj name="PropertyObject" class="QuantConcProperty" version="4">
												<prop name="PropertyTypeName">Concentration</prop>
												<prop name="Position">2</prop>
												<prop name="IsDefault">1</prop>
												<prop name="Concentration">0</prop>
												<obj name="ChannelProp" class="ChannelProperty" version="1">
													<prop name="ChannelIdx">1</prop>
												</obj>
												<prop name="ReadOnly">1</prop>
											</obj>
											<obj name="PropertyObject" class="QuantCpHighProp" version="4">
												<prop name="PropertyTypeName">Cp High</prop>
												<prop name="Position">2</prop>
												<prop name="IsDefault">1</prop>
												<prop name="CpRangeHigh">0</prop>
												<obj name="ChannelProp" class="ChannelProperty" version="1">
													<prop name="ChannelIdx">1</prop>
												</obj>
												<prop name="ReadOnly">1</prop>
											</obj>
											<obj name="PropertyObject" class="QuantCpLowProp" version="4">
												<prop name="PropertyTypeName">Cp Low</prop>
												<prop name="Position">2</prop>
												<prop name="IsDefault">1</prop>
												<prop name="CpRangeLow">0</prop>
												<obj name="ChannelProp" class="ChannelProperty" version="1">
													<prop name="ChannelIdx">1</prop>
												</obj>
												<prop name="ReadOnly">1</prop>
											</obj>
											<obj name="PropertyObject" class="RQEffProp" version="4">
												<prop name="PropertyTypeName">Efficiency</prop>
												<prop name="Position">2</prop>
												<prop name="IsDefault">1</prop>
												<prop name="Efficiency">2</prop>
												<obj name="ChannelProp" class="ChannelProperty" version="1">
													<prop name="ChannelIdx">1</prop>
												</obj>
											</obj>
											<obj name="PropertyObject" class="ChannelGenotype" version="4">
												<prop name="PropertyTypeName">Melt Geno Genotype</prop>
												<prop name="Position">2</prop>
												<prop name="IsDefault">1</prop>
												<prop name="ReadOnly">1</prop>
												<obj name="ChannelProp" class="ChannelProperty" version="1">
													<prop name="ChannelIdx">1</prop>
												</obj>
											</obj>
											<obj name="PropertyObject" class="GroupChannelTypeProp" version="4">
												<prop name="PropertyTypeName">Melt Geno Sample Type</prop>
												<prop name="Position">2</prop>
												<prop name="IsDefault">0</prop>
												<prop name="GroupSampleType">mstUnknown</prop>
												<obj name="ChannelProp" class="ChannelProperty" version="1">
													<prop name="ChannelIdx">1</prop>
												</obj>
											</obj>
											<obj name="PropertyObject" class="QuantSampleTypeProperty" version="4">
												<prop name="PropertyTypeName">Quantification Sample Type</prop>
												<prop name="Position">2</prop>
												<prop name="IsDefault">0</prop>
												<prop name="SampleType">qsUnknown</prop>
												<obj name="ChannelProp" class="ChannelProperty" version="1">
													<prop name="ChannelIdx">1</prop>
												</obj>
											</obj>
											<obj name="PropertyObject" class="ChannelGenotype" version="4">
												<prop name="PropertyTypeName">Scanning Genotype</prop>
												<prop name="Position">2</prop>
												<prop name="IsDefault">1</prop>
												<prop name="ReadOnly">1</prop>
												<obj name="ChannelProp" class="ChannelProperty" version="1">
													<prop name="ChannelIdx">1</prop>
												</obj>
											</obj>
											<obj name="PropertyObject" class="GroupChannelTypeProp" version="4">
												<prop name="PropertyTypeName">Scanning Sample Type</prop>
												<prop name="Position">2</prop>
												<prop name="IsDefault">0</prop>
												<prop name="GroupSampleType">mstUnknown</prop>
												<obj name="ChannelProp" class="ChannelProperty" version="1">
													<prop name="ChannelIdx">1</prop>
												</obj>
											</obj>
											<obj name="PropertyObject" class="TargetName" version="4">
												<prop name="PropertyTypeName">Target Name</prop>
												<prop name="Position">2</prop>
												<prop name="IsDefault">1</prop>
												<obj name="ChannelProp" class="ChannelProperty" version="1">
													<prop name="ChannelIdx">1</prop>
												</obj>
											</obj>
											<obj name="PropertyObject" class="RQTargetProperty" version="4">
												<prop name="PropertyTypeName">Target Type</prop>
												<prop name="Position">2</prop>
												<prop name="IsDefault">0</prop>
												<prop name="TargetType">dtNone</prop>
												<obj name="ChannelProp" class="ChannelProperty" version="1">
													<prop name="ChannelIdx">1</prop>
												</obj>
											</obj>
										</list>
									</obj>
									<obj name="item" class="PropertyList" version="1">
										<list name="emlist" count="12">
											<obj name="PropertyObject" class="RQSampleTargetProperty" version="4">
												<prop name="PropertyTypeName">Combined Sample and Target Type</prop>
												<prop name="Position">2</prop>
												<prop name="IsDefault">0</prop>
												<obj name="ChannelProp" class="ChannelProperty" version="1">
													<prop name="ChannelIdx">2</prop>
												</obj>
											</obj>
											<obj name="PropertyObject" class="QuantConcProperty" version="4">
												<prop name="PropertyTypeName">Concentration</prop>
												<prop name="Position">2</prop>
												<prop name="IsDefault">1</prop>
												<prop name="Concentration">0</prop>
												<obj name="ChannelProp" class="ChannelProperty" version="1">
													<prop name="ChannelIdx">2</prop>
												</obj>
												<prop name="ReadOnly">1</prop>
											</obj>
											<obj name="PropertyObject" class="QuantCpHighProp" version="4">
												<prop name="PropertyTypeName">Cp High</prop>
												<prop name="Position">2</prop>
												<prop name="IsDefault">1</prop>
												<prop name="CpRangeHigh">0</prop>
												<obj name="ChannelProp" class="ChannelProperty" version="1">
													<prop name="ChannelIdx">2</prop>
												</obj>
												<prop name="ReadOnly">1</prop>
											</obj>
											<obj name="PropertyObject" class="QuantCpLowProp" version="4">
												<prop name="PropertyTypeName">Cp Low</prop>
												<prop name="Position">2</prop>
												<prop name="IsDefault">1</prop>
												<prop name="CpRangeLow">0</prop>
												<obj name="ChannelProp" class="ChannelProperty" version="1">
													<prop name="ChannelIdx">2</prop>
												</obj>
												<prop name="ReadOnly">1</prop>
											</obj>
											<obj name="PropertyObject" class="RQEffProp" version="4">
												<prop name="PropertyTypeName">Efficiency</prop>
												<prop name="Position">2</prop>
												<prop name="IsDefault">1</prop>
												<prop name="Efficiency">2</prop>
												<obj name="ChannelProp" class="ChannelProperty" version="1">
													<prop name="ChannelIdx">2</prop>
												</obj>
											</obj>
											<obj name="PropertyObject" class="ChannelGenotype" version="4">
												<prop name="PropertyTypeName">Melt Geno Genotype</prop>
												<prop name="Position">2</prop>
												<prop name="IsDefault">1</prop>
												<prop name="ReadOnly">1</prop>
												<obj name="ChannelProp" class="ChannelProperty" version="1">
													<prop name="ChannelIdx">2</prop>
												</obj>
											</obj>
											<obj name="PropertyObject" class="GroupChannelTypeProp" version="4">
												<prop name="PropertyTypeName">Melt Geno Sample Type</prop>
												<prop name="Position">2</prop>
												<prop name="IsDefault">0</prop>
												<prop name="GroupSampleType">mstUnknown</prop>
												<obj name="ChannelProp" class="ChannelProperty" version="1">
													<prop name="ChannelIdx">2</prop>
												</obj>
											</obj>
											<obj name="PropertyObject" class="QuantSampleTypeProperty" version="4">
												<prop name="PropertyTypeName">Quantification Sample Type</prop>
												<prop name="Position">2</prop>
												<prop name="IsDefault">0</prop>
												<prop name="SampleType">qsUnknown</prop>
												<obj name="ChannelProp" class="ChannelProperty" version="1">
													<prop name="ChannelIdx">2</prop>
												</obj>
											</obj>
											<obj name="PropertyObject" class="ChannelGenotype" version="4">
												<prop name="PropertyTypeName">Scanning Genotype</prop>
												<prop name="Position">2</prop>
												<prop name="IsDefault">1</prop>
												<prop name="ReadOnly">1</prop>
												<obj name="ChannelProp" class="ChannelProperty" version="1">
													<prop name="ChannelIdx">2</prop>
												</obj>
											</obj>
											<obj name="PropertyObject" class="GroupChannelTypeProp" version="4">
												<prop name="PropertyTypeName">Scanning Sample Type</prop>
												<prop name="Position">2</prop>
												<prop name="IsDefault">0</prop>
												<prop name="GroupSampleType">mstUnknown</prop>
												<obj name="ChannelProp" class="ChannelProperty" version="1">
													<prop name="ChannelIdx">2</prop>
												</obj>
											</obj>
											<obj name="PropertyObject" class="TargetName" version="4">
												<prop name="PropertyTypeName">Target Name</prop>
												<prop name="Position">2</prop>
												<prop name="IsDefault">1</prop>
												<obj name="ChannelProp" class="ChannelProperty" version="1">
													<prop name="ChannelIdx">2</prop>
												</obj>
											</obj>
											<obj name="PropertyObject" class="RQTargetProperty" version="4">
												<prop name="PropertyTypeName">Target Type</prop>
												<prop name="Position">2</prop>
												<prop name="IsDefault">0</prop>
												<prop name="TargetType">dtNone</prop>
												<obj name="ChannelProp" class="ChannelProperty" version="1">
													<prop name="ChannelIdx">2</prop>
												</obj>
											</obj>
										</list>
									</obj>
									<obj name="item" class="PropertyList" version="1">
										<list name="emlist" count="12">
											<obj name="PropertyObject" class="RQSampleTargetProperty" version="4">
												<prop name="PropertyTypeName">Combined Sample and Target Type</prop>
												<prop name="Position">2</prop>
												<prop name="IsDefault">0</prop>
												<obj name="ChannelProp" class="ChannelProperty" version="1">
													<prop name="ChannelIdx">3</prop>
												</obj>
											</obj>
											<obj name="PropertyObject" class="QuantConcProperty" version="4">
												<prop name="PropertyTypeName">Concentration</prop>
												<prop name="Position">2</prop>
												<prop name="IsDefault">1</prop>
												<prop name="Concentration">0</prop>
												<obj name="ChannelProp" class="ChannelProperty" version="1">
													<prop name="ChannelIdx">3</prop>
												</obj>
												<prop name="ReadOnly">1</prop>
											</obj>
											<obj name="PropertyObject" class="QuantCpHighProp" version="4">
												<prop name="PropertyTypeName">Cp High</prop>
												<prop name="Position">2</prop>
												<prop name="IsDefault">1</prop>
												<prop name="CpRangeHigh">0</prop>
												<obj name="ChannelProp" class="ChannelProperty" version="1">
													<prop name="ChannelIdx">3</prop>
												</obj>
												<prop name="ReadOnly">1</prop>
											</obj>
											<obj name="PropertyObject" class="QuantCpLowProp" version="4">
												<prop name="PropertyTypeName">Cp Low</prop>
												<prop name="Position">2</prop>
												<prop name="IsDefault">1</prop>
												<prop name="CpRangeLow">0</prop>
												<obj name="ChannelProp" class="ChannelProperty" version="1">
													<prop name="ChannelIdx">3</prop>
												</obj>
												<prop name="ReadOnly">1</prop>
											</obj>
											<obj name="PropertyObject" class="RQEffProp" version="4">
												<prop name="PropertyTypeName">Efficiency</prop>
												<prop name="Position">2</prop>
												<prop name="IsDefault">1</prop>
												<prop name="Efficiency">2</prop>
												<obj name="ChannelProp" class="ChannelProperty" version="1">
													<prop name="ChannelIdx">3</prop>
												</obj>
											</obj>
											<obj name="PropertyObject" class="ChannelGenotype" version="4">
												<prop name="PropertyTypeName">Melt Geno Genotype</prop>
												<prop name="Position">2</prop>
												<prop name="IsDefault">1</prop>
												<prop name="ReadOnly">1</prop>
												<obj name="ChannelProp" class="ChannelProperty" version="1">
													<prop name="ChannelIdx">3</prop>
												</obj>
											</obj>
											<obj name="PropertyObject" class="GroupChannelTypeProp" version="4">
												<prop name="PropertyTypeName">Melt Geno Sample Type</prop>
												<prop name="Position">2</prop>
												<prop name="IsDefault">0</prop>
												<prop name="GroupSampleType">mstUnknown</prop>
												<obj name="ChannelProp" class="ChannelProperty" version="1">
													<prop name="ChannelIdx">3</prop>
												</obj>
											</obj>
											<obj name="PropertyObject" class="QuantSampleTypeProperty" version="4">
												<prop name="PropertyTypeName">Quantification Sample Type</prop>
												<prop name="Position">2</prop>
												<prop name="IsDefault">0</prop>
												<prop name="SampleType">qsUnknown</prop>
												<obj name="ChannelProp" class="ChannelProperty" version="1">
													<prop name="ChannelIdx">3</prop>
												</obj>
											</obj>
											<obj name="PropertyObject" class="ChannelGenotype" version="4">
												<prop name="PropertyTypeName">Scanning Genotype</prop>
												<prop name="Position">2</prop>
												<prop name="IsDefault">1</prop>
												<prop name="ReadOnly">1</prop>
												<obj name="ChannelProp" class="ChannelProperty" version="1">
													<prop name="ChannelIdx">3</prop>
												</obj>
											</obj>
											<obj name="PropertyObject" class="GroupChannelTypeProp" version="4">
												<prop name="PropertyTypeName">Scanning Sample Type</prop>
												<prop name="Position">2</prop>
												<prop name="IsDefault">0</prop>
												<prop name="GroupSampleType">mstUnknown</prop>
												<obj name="ChannelProp" class="ChannelProperty" version="1">
													<prop name="ChannelIdx">3</prop>
												</obj>
											</obj>
											<obj name="PropertyObject" class="TargetName" version="4">
												<prop name="PropertyTypeName">Target Name</prop>
												<prop name="Position">2</prop>
												<prop name="IsDefault">1</prop>
												<obj name="ChannelProp" class="ChannelProperty" version="1">
													<prop name="ChannelIdx">3</prop>
												</obj>
											</obj>
											<obj name="PropertyObject" class="RQTargetProperty" version="4">
												<prop name="PropertyTypeName">Target Type</prop>
												<prop name="Position">2</prop>
												<prop name="IsDefault">0</prop>
												<prop name="TargetType">dtNone</prop>
												<obj name="ChannelProp" class="ChannelProperty" version="1">
													<prop name="ChannelIdx">3</prop>
												</obj>
											</obj>
										</list>
									</obj>
								</list>
							</obj>
						</obj>
						<prop name="ChannelPropertyCount">4</prop>
						<prop name="ContainerPosition">2</prop>
						<prop name="HasSampleProperties">1</prop>
						<obj name="SampleProperties" class="PropertyList" version="1">
							<list name="emlist" count="14">
								<obj name="PropertyObject" class="SamplePrefColor" version="4">
									<prop name="PropertyTypeName">Color</prop>
									<prop name="Position">2</prop>
									<prop name="IsDefault">0</prop>
									<prop name="Color">$0030D700</prop>
								</obj>
								<obj name="PropertyObject" class="DominantChannelProp" version="4">
									<prop name="PropertyTypeName">Dominant Channel</prop>
									<prop name="Position">2</prop>
									<prop name="IsDefault">0</prop>
									<prop name="DominantChannel">0</prop>
								</obj>
								<obj name="PropertyObject" class="Genotype" version="4">
									<prop name="PropertyTypeName">EndPt Genotype</prop>
									<prop name="Position">2</prop>
									<prop name="IsDefault">1</prop>
									<prop name="ReadOnly">1</prop>
								</obj>
								<obj name="PropertyObject" class="GroupingSample" version="4">
									<prop name="PropertyTypeName">EndPt Sample Type</prop>
									<prop name="Position">2</prop>
									<prop name="IsDefault">0</prop>
									<prop name="GroupSampleType">mstUnknown</prop>
								</obj>
								<obj name="PropertyObject" class="SamplePrefLineStyle" version="4">
									<prop name="PropertyTypeName">Line Style</prop>
									<prop name="Position">2</prop>
									<prop name="IsDefault">0</prop>
									<prop name="LineStyle">psSolid</prop>
								</obj>
								<obj name="PropertyObject" class="GenSampleEditNotes" version="4">
									<prop name="PropertyTypeName">Notes</prop>
									<prop name="Position">2</prop>
									<prop name="IsDefault">1</prop>
								</obj>
								<obj name="PropertyObject" class="SamplePrefPointStyle" version="4">
									<prop name="PropertyTypeName">Point Style</prop>
									<prop name="Position">2</prop>
									<prop name="IsDefault">0</prop>
									<prop name="PointStyle">psNothing</prop>
								</obj>
								<obj name="PropertyObject" class="GenSampleEditPosition" version="4">
									<prop name="PropertyTypeName">Position</prop>
									<prop name="Position">2</prop>
									<prop name="IsDefault">1</prop>
								</obj>
								<obj name="PropertyObject" class="GenSampleEditReplicate" version="4">
									<prop name="PropertyTypeName">Replicate of</prop>
									<prop name="Position">2</prop>
									<prop name="IsDefault">1</prop>
									<prop name="ReplicateOf">-1</prop>
								</obj>
								<obj name="PropertyObject" class="HTCSampleID" version="4">
									<prop name="PropertyTypeName">Sample ID</prop>
									<prop name="Position">2</prop>
									<prop name="IsDefault">1</prop>
								</obj>
								<obj name="PropertyObject" class="GenSampleEditName" version="4">
									<prop name="PropertyTypeName">Sample Name</prop>
									<prop name="Position">2</prop>
									<prop name="IsDefault">1</prop>
									<prop name="name">Sample 3</prop>
								</obj>
								<obj name="PropertyObject" class="HTCSamplePrepNotes" version="4">
									<prop name="PropertyTypeName">Sample Prep Notes</prop>
									<prop name="Position">2</prop>
									<prop name="IsDefault">1</prop>
								</obj>
								<obj name="PropertyObject" class="GenSampleEditSubset" version="4">
									<prop name="PropertyTypeName">Subsets</prop>
									<prop name="Position">2</prop>
									<prop name="IsDefault">1</prop>
								</obj>
								<obj name="PropertyObject" class="SamplePrefWidth" version="5">
									<prop name="PropertyTypeName">Width</prop>
									<prop name="Position">2</prop>
									<prop name="IsDefault">1</prop>
									<prop name="Width">1</prop>
								</obj>
							</list>
						</obj>
					</obj>
					<obj name="item" class="SamplePropInfo" version="1">
						<obj name="ChannelProperties" class="ChanPropList" version="2">
							<obj name="ChannelProperties" class="EMList" version="1">
								<list name="emlist" count="4">
									<obj name="item" class="PropertyList" version="1">
										<list name="emlist" count="12">
											<obj name="PropertyObject" class="RQSampleTargetProperty" version="4">
												<prop name="PropertyTypeName">Combined Sample and Target Type</prop>
												<prop name="Position">3</prop>
												<prop name="IsDefault">0</prop>
												<obj name="ChannelProp" class="ChannelProperty" version="1">
													<prop name="ChannelIdx">0</prop>
												</obj>
											</obj>
											<obj name="PropertyObject" class="QuantConcProperty" version="4">
												<prop name="PropertyTypeName">Concentration</prop>
												<prop name="Position">3</prop>
												<prop name="IsDefault">1</prop>
												<prop name="Concentration">0</prop>
												<obj name="ChannelProp" class="ChannelProperty" version="1">
													<prop name="ChannelIdx">0</prop>
												</obj>
												<prop name="ReadOnly">1</prop>
											</obj>
											<obj name="PropertyObject" class="QuantCpHighProp" version="4">
												<prop name="PropertyTypeName">Cp High</prop>
												<prop name="Position">3</prop>
												<prop name="IsDefault">1</prop>
												<prop name="CpRangeHigh">0</prop>
												<obj name="ChannelProp" class="ChannelProperty" version="1">
													<prop name="ChannelIdx">0</prop>
												</obj>
												<prop name="ReadOnly">1</prop>
											</obj>
											<obj name="PropertyObject" class="QuantCpLowProp" version="4">
												<prop name="PropertyTypeName">Cp Low</prop>
												<prop name="Position">3</prop>
												<prop name="IsDefault">1</prop>
												<prop name="CpRangeLow">0</prop>
												<obj name="ChannelProp" class="ChannelProperty" version="1">
													<prop name="ChannelIdx">0</prop>
												</obj>
												<prop name="ReadOnly">1</prop>
											</obj>
											<obj name="PropertyObject" class="RQEffProp" version="4">
												<prop name="PropertyTypeName">Efficiency</prop>
												<prop name="Position">3</prop>
												<prop name="IsDefault">1</prop>
												<prop name="Efficiency">2</prop>
												<obj name="ChannelProp" class="ChannelProperty" version="1">
													<prop name="ChannelIdx">0</prop>
												</obj>
											</obj>
											<obj name="PropertyObject" class="ChannelGenotype" version="4">
												<prop name="PropertyTypeName">Melt Geno Genotype</prop>
												<prop name="Position">3</prop>
												<prop name="IsDefault">1</prop>
												<prop name="ReadOnly">1</prop>
												<obj name="ChannelProp" class="ChannelProperty" version="1">
													<prop name="ChannelIdx">0</prop>
												</obj>
											</obj>
											<obj name="PropertyObject" class="GroupChannelTypeProp" version="4">
												<prop name="PropertyTypeName">Melt Geno Sample Type</prop>
												<prop name="Position">3</prop>
												<prop name="IsDefault">0</prop>
												<prop name="GroupSampleType">mstUnknown</prop>
												<obj name="ChannelProp" class="ChannelProperty" version="1">
													<prop name="ChannelIdx">0</prop>
												</obj>
											</obj>
											<obj name="PropertyObject" class="QuantSampleTypeProperty" version="4">
												<prop name="PropertyTypeName">Quantification Sample Type</prop>
												<prop name="Position">3</prop>
												<prop name="IsDefault">0</prop>
												<prop name="SampleType">qsUnknown</prop>
												<obj name="ChannelProp" class="ChannelProperty" version="1">
													<prop name="ChannelIdx">0</prop>
												</obj>
											</obj>
											<obj name="PropertyObject" class="ChannelGenotype" version="4">
												<prop name="PropertyTypeName">Scanning Genotype</prop>
												<prop name="Position">3</prop>
												<prop name="IsDefault">1</prop>
												<prop name="ReadOnly">1</prop>
												<obj name="ChannelProp" class="ChannelProperty" version="1">
													<prop name="ChannelIdx">0</prop>
												</obj>
											</obj>
											<obj name="PropertyObject" class="GroupChannelTypeProp" version="4">
												<prop name="PropertyTypeName">Scanning Sample Type</prop>
												<prop name="Position">3</prop>
												<prop name="IsDefault">0</prop>
												<prop name="GroupSampleType">mstUnknown</prop>
												<obj name="ChannelProp" class="ChannelProperty" version="1">
													<prop name="ChannelIdx">0</prop>
												</obj>
											</obj>
											<obj name="PropertyObject" class="TargetName" version="4">
												<prop name="PropertyTypeName">Target Name</prop>
												<prop name="Position">3</prop>
												<prop name="IsDefault">1</prop>
												<obj name="ChannelProp" class="ChannelProperty" version="1">
													<prop name="ChannelIdx">0</prop>
												</obj>
											</obj>
											<obj name="PropertyObject" class="RQTargetProperty" version="4">
												<prop name="PropertyTypeName">Target Type</prop>
												<prop name="Position">3</prop>
												<prop name="IsDefault">0</prop>
												<prop name="TargetType">dtNone</prop>
												<obj name="ChannelProp" class="ChannelProperty" version="1">
													<prop name="ChannelIdx">0</prop>
												</obj>
											</obj>
										</list>
									</obj>
									<obj name="item" class="PropertyList" version="1">
										<list name="emlist" count="12">
											<obj name="PropertyObject" class="RQSampleTargetProperty" version="4">
												<prop name="PropertyTypeName">Combined Sample and Target Type</prop>
												<prop name="Position">3</prop>
												<prop name="IsDefault">0</prop>
												<obj name="ChannelProp" class="ChannelProperty" version="1">
													<prop name="ChannelIdx">1</prop>
												</obj>
											</obj>
											<obj name="PropertyObject" class="QuantConcProperty" version="4">
												<prop name="PropertyTypeName">Concentration</prop>
												<prop name="Position">3</prop>
												<prop name="IsDefault">1</prop>
												<prop name="Concentration">0</prop>
												<obj name="ChannelProp" class="ChannelProperty" version="1">
													<prop name="ChannelIdx">1</prop>
												</obj>
												<prop name="ReadOnly">1</prop>
											</obj>
											<obj name="PropertyObject" class="QuantCpHighProp" version="4">
												<prop name="PropertyTypeName">Cp High</prop>
												<prop name="Position">3</prop>
												<prop name="IsDefault">1</prop>
												<prop name="CpRangeHigh">0</prop>
												<obj name="ChannelProp" class="ChannelProperty" version="1">
													<prop name="ChannelIdx">1</prop>
												</obj>
												<prop name="ReadOnly">1</prop>
											</obj>
											<obj name="PropertyObject" class="QuantCpLowProp" version="4">
												<prop name="PropertyTypeName">Cp Low</prop>
												<prop name="Position">3</prop>
												<prop name="IsDefault">1</prop>
												<prop name="CpRangeLow">0</prop>
												<obj name="ChannelProp" class="ChannelProperty" version="1">
													<prop name="ChannelIdx">1</prop>
												</obj>
												<prop name="ReadOnly">1</prop>
											</obj>
											<obj name="PropertyObject" class="RQEffProp" version="4">
												<prop name="PropertyTypeName">Efficiency</prop>
												<prop name="Position">3</prop>
												<prop name="IsDefault">1</prop>
												<prop name="Efficiency">2</prop>
												<obj name="ChannelProp" class="ChannelProperty" version="1">
													<prop name="ChannelIdx">1</prop>
												</obj>
											</obj>
											<obj name="PropertyObject" class="ChannelGenotype" version="4">
												<prop name="PropertyTypeName">Melt Geno Genotype</prop>
												<prop name="Position">3</prop>
												<prop name="IsDefault">1</prop>
												<prop name="ReadOnly">1</prop>
												<obj name="ChannelProp" class="ChannelProperty" version="1">
													<prop name="ChannelIdx">1</prop>
												</obj>
											</obj>
											<obj name="PropertyObject" class="GroupChannelTypeProp" version="4">
												<prop name="PropertyTypeName">Melt Geno Sample Type</prop>
												<prop name="Position">3</prop>
												<prop name="IsDefault">0</prop>
												<prop name="GroupSampleType">mstUnknown</prop>
												<obj name="ChannelProp" class="ChannelProperty" version="1">
													<prop name="ChannelIdx">1</prop>
												</obj>
											</obj>
											<obj name="PropertyObject" class="QuantSampleTypeProperty" version="4">
												<prop name="PropertyTypeName">Quantification Sample Type</prop>
												<prop name="Position">3</prop>
												<prop name="IsDefault">0</prop>
												<prop name="SampleType">qsUnknown</prop>
												<obj name="ChannelProp" class="ChannelProperty" version="1">
													<prop name="ChannelIdx">1</prop>
												</obj>
											</obj>
											<obj name="PropertyObject" class="ChannelGenotype" version="4">
												<prop name="PropertyTypeName">Scanning Genotype</prop>
												<prop name="Position">3</prop>
												<prop name="IsDefault">1</prop>
												<prop name="ReadOnly">1</prop>
												<obj name="ChannelProp" class="ChannelProperty" version="1">
													<prop name="ChannelIdx">1</prop>
												</obj>
											</obj>
											<obj name="PropertyObject" class="GroupChannelTypeProp" version="4">
												<prop name="PropertyTypeName">Scanning Sample Type</prop>
												<prop name="Position">3</prop>
												<prop name="IsDefault">0</prop>
												<prop name="GroupSampleType">mstUnknown</prop>
												<obj name="ChannelProp" class="ChannelProperty" version="1">
													<prop name="ChannelIdx">1</prop>
												</obj>
											</obj>
											<obj name="PropertyObject" class="TargetName" version="4">
												<prop name="PropertyTypeName">Target Name</prop>
												<prop name="Position">3</prop>
												<prop name="IsDefault">1</prop>
												<obj name="ChannelProp" class="ChannelProperty" version="1">
													<prop name="ChannelIdx">1</prop>
												</obj>
											</obj>
											<obj name="PropertyObject" class="RQTargetProperty" version="4">
												<prop name="PropertyTypeName">Target Type</prop>
												<prop name="Position">3</prop>
												<prop name="IsDefault">0</prop>
												<prop name="TargetType">dtNone</prop>
												<obj name="ChannelProp" class="ChannelProperty" version="1">
													<prop name="ChannelIdx">1</prop>
												</obj>
											</obj>
										</list>
									</obj>
									<obj name="item" class="PropertyList" version="1">
										<list name="emlist" count="12">
											<obj name="PropertyObject" class="RQSampleTargetProperty" version="4">
												<prop name="PropertyTypeName">Combined Sample and Target Type</prop>
												<prop name="Position">3</prop>
												<prop name="IsDefault">0</prop>
												<obj name="ChannelProp" class="ChannelProperty" version="1">
													<prop name="ChannelIdx">2</prop>
												</obj>
											</obj>
											<obj name="PropertyObject" class="QuantConcProperty" version="4">
												<prop name="PropertyTypeName">Concentration</prop>
												<prop name="Position">3</prop>
												<prop name="IsDefault">1</prop>
												<prop name="Concentration">0</prop>
												<obj name="ChannelProp" class="ChannelProperty" version="1">
													<prop name="ChannelIdx">2</prop>
												</obj>
												<prop name="ReadOnly">1</prop>
											</obj>
											<obj name="PropertyObject" class="QuantCpHighProp" version="4">
												<prop name="PropertyTypeName">Cp High</prop>
												<prop name="Position">3</prop>
												<prop name="IsDefault">1</prop>
												<prop name="CpRangeHigh">0</prop>
												<obj name="ChannelProp" class="ChannelProperty" version="1">
													<prop name="ChannelIdx">2</prop>
												</obj>
												<prop name="ReadOnly">1</prop>
											</obj>
											<obj name="PropertyObject" class="QuantCpLowProp" version="4">
												<prop name="PropertyTypeName">Cp Low</prop>
												<prop name="Position">3</prop>
												<prop name="IsDefault">1</prop>
												<prop name="CpRangeLow">0</prop>
												<obj name="ChannelProp" class="ChannelProperty" version="1">
													<prop name="ChannelIdx">2</prop>
												</obj>
												<prop name="ReadOnly">1</prop>
											</obj>
											<obj name="PropertyObject" class="RQEffProp" version="4">
												<prop name="PropertyTypeName">Efficiency</prop>
												<prop name="Position">3</prop>
												<prop name="IsDefault">1</prop>
												<prop name="Efficiency">2</prop>
												<obj name="ChannelProp" class="ChannelProperty" version="1">
													<prop name="ChannelIdx">2</prop>
												</obj>
											</obj>
											<obj name="PropertyObject" class="ChannelGenotype" version="4">
												<prop name="PropertyTypeName">Melt Geno Genotype</prop>
												<prop name="Position">3</prop>
												<prop name="IsDefault">1</prop>
												<prop name="ReadOnly">1</prop>
												<obj name="ChannelProp" class="ChannelProperty" version="1">
													<prop name="ChannelIdx">2</prop>
												</obj>
											</obj>
											<obj name="PropertyObject" class="GroupChannelTypeProp" version="4">
												<prop name="PropertyTypeName">Melt Geno Sample Type</prop>
												<prop name="Position">3</prop>
												<prop name="IsDefault">0</prop>
												<prop name="GroupSampleType">mstUnknown</prop>
												<obj name="ChannelProp" class="ChannelProperty" version="1">
													<prop name="ChannelIdx">2</prop>
												</obj>
											</obj>
											<obj name="PropertyObject" class="QuantSampleTypeProperty" version="4">
												<prop name="PropertyTypeName">Quantification Sample Type</prop>
												<prop name="Position">3</prop>
												<prop name="IsDefault">0</prop>
												<prop name="SampleType">qsUnknown</prop>
												<obj name="ChannelProp" class="ChannelProperty" version="1">
													<prop name="ChannelIdx">2</prop>
												</obj>
											</obj>
											<obj name="PropertyObject" class="ChannelGenotype" version="4">
												<prop name="PropertyTypeName">Scanning Genotype</prop>
												<prop name="Position">3</prop>
												<prop name="IsDefault">1</prop>
												<prop name="ReadOnly">1</prop>
												<obj name="ChannelProp" class="ChannelProperty" version="1">
													<prop name="ChannelIdx">2</prop>
												</obj>
											</obj>
											<obj name="PropertyObject" class="GroupChannelTypeProp" version="4">
												<prop name="PropertyTypeName">Scanning Sample Type</prop>
												<prop name="Position">3</prop>
												<prop name="IsDefault">0</prop>
												<prop name="GroupSampleType">mstUnknown</prop>
												<obj name="ChannelProp" class="ChannelProperty" version="1">
													<prop name="ChannelIdx">2</prop>
												</obj>
											</obj>
											<obj name="PropertyObject" class="TargetName" version="4">
												<prop name="PropertyTypeName">Target Name</prop>
												<prop name="Position">3</prop>
												<prop name="IsDefault">1</prop>
												<obj name="ChannelProp" class="ChannelProperty" version="1">
													<prop name="ChannelIdx">2</prop>
												</obj>
											</obj>
											<obj name="PropertyObject" class="RQTargetProperty" version="4">
												<prop name="PropertyTypeName">Target Type</prop>
												<prop name="Position">3</prop>
												<prop name="IsDefault">0</prop>
												<prop name="TargetType">dtNone</prop>
												<obj name="ChannelProp" class="ChannelProperty" version="1">
													<prop name="ChannelIdx">2</prop>
												</obj>
											</obj>
										</list>
									</obj>
									<obj name="item" class="PropertyList" version="1">
										<list name="emlist" count="12">
											<obj name="PropertyObject" class="RQSampleTargetProperty" version="4">
												<prop name="PropertyTypeName">Combined Sample and Target Type</prop>
												<prop name="Position">3</prop>
												<prop name="IsDefault">0</prop>
												<obj name="ChannelProp" class="ChannelProperty" version="1">
													<prop name="ChannelIdx">3</prop>
												</obj>
											</obj>
											<obj name="PropertyObject" class="QuantConcProperty" version="4">
												<prop name="PropertyTypeName">Concentration</prop>
												<prop name="Position">3</prop>
												<prop name="IsDefault">1</prop>
												<prop name="Concentration">0</prop>
												<obj name="ChannelProp" class="ChannelProperty" version="1">
													<prop name="ChannelIdx">3</prop>
												</obj>
												<prop name="ReadOnly">1</prop>
											</obj>
											<obj name="PropertyObject" class="QuantCpHighProp" version="4">
												<prop name="PropertyTypeName">Cp High</prop>
												<prop name="Position">3</prop>
												<prop name="IsDefault">1</prop>
												<prop name="CpRangeHigh">0</prop>
												<obj name="ChannelProp" class="ChannelProperty" version="1">
													<prop name="ChannelIdx">3</prop>
												</obj>
												<prop name="ReadOnly">1</prop>
											</obj>
											<obj name="PropertyObject" class="QuantCpLowProp" version="4">
												<prop name="PropertyTypeName">Cp Low</prop>
												<prop name="Position">3</prop>
												<prop name="IsDefault">1</prop>
												<prop name="CpRangeLow">0</prop>
												<obj name="ChannelProp" class="ChannelProperty" version="1">
													<prop name="ChannelIdx">3</prop>
												</obj>
												<prop name="ReadOnly">1</prop>
											</obj>
											<obj name="PropertyObject" class="RQEffProp" version="4">
												<prop name="PropertyTypeName">Efficiency</prop>
												<prop name="Position">3</prop>
												<prop name="IsDefault">1</prop>
												<prop name="Efficiency">2</prop>
												<obj name="ChannelProp" class="ChannelProperty" version="1">
													<prop name="ChannelIdx">3</prop>
												</obj>
											</obj>
											<obj name="PropertyObject" class="ChannelGenotype" version="4">
												<prop name="PropertyTypeName">Melt Geno Genotype</prop>
												<prop name="Position">3</prop>
												<prop name="IsDefault">1</prop>
												<prop name="ReadOnly">1</prop>
												<obj name="ChannelProp" class="ChannelProperty" version="1">
													<prop name="ChannelIdx">3</prop>
												</obj>
											</obj>
											<obj name="PropertyObject" class="GroupChannelTypeProp" version="4">
												<prop name="PropertyTypeName">Melt Geno Sample Type</prop>
												<prop name="Position">3</prop>
												<prop name="IsDefault">0</prop>
												<prop name="GroupSampleType">mstUnknown</prop>
												<obj name="ChannelProp" class="ChannelProperty" version="1">
													<prop name="ChannelIdx">3</prop>
												</obj>
											</obj>
											<obj name="PropertyObject" class="QuantSampleTypeProperty" version="4">
												<prop name="PropertyTypeName">Quantification Sample Type</prop>
												<prop name="Position">3</prop>
												<prop name="IsDefault">0</prop>
												<prop name="SampleType">qsUnknown</prop>
												<obj name="ChannelProp" class="ChannelProperty" version="1">
													<prop name="ChannelIdx">3</prop>
												</obj>
											</obj>
											<obj name="PropertyObject" class="ChannelGenotype" version="4">
												<prop name="PropertyTypeName">Scanning Genotype</prop>
												<prop name="Position">3</prop>
												<prop name="IsDefault">1</prop>
												<prop name="ReadOnly">1</prop>
												<obj name="ChannelProp" class="ChannelProperty" version="1">
													<prop name="ChannelIdx">3</prop>
												</obj>
											</obj>
											<obj name="PropertyObject" class="GroupChannelTypeProp" version="4">
												<prop name="PropertyTypeName">Scanning Sample Type</prop>
												<prop name="Position">3</prop>
												<prop name="IsDefault">0</prop>
												<prop name="GroupSampleType">mstUnknown</prop>
												<obj name="ChannelProp" class="ChannelProperty" version="1">
													<prop name="ChannelIdx">3</prop>
												</obj>
											</obj>
											<obj name="PropertyObject" class="TargetName" version="4">
												<prop name="PropertyTypeName">Target Name</prop>
												<prop name="Position">3</prop>
												<prop name="IsDefault">1</prop>
												<obj name="ChannelProp" class="ChannelProperty" version="1">
													<prop name="ChannelIdx">3</prop>
												</obj>
											</obj>
											<obj name="PropertyObject" class="RQTargetProperty" version="4">
												<prop name="PropertyTypeName">Target Type</prop>
												<prop name="Position">3</prop>
												<prop name="IsDefault">0</prop>
												<prop name="TargetType">dtNone</prop>
												<obj name="ChannelProp" class="ChannelProperty" version="1">
													<prop name="ChannelIdx">3</prop>
												</obj>
											</obj>
										</list>
									</obj>
								</list>
							</obj>
						</obj>
						<prop name="ChannelPropertyCount">4</prop>
						<prop name="ContainerPosition">3</prop>
						<prop name="HasSampleProperties">1</prop>
						<obj name="SampleProperties" class="PropertyList" version="1">
							<list name="emlist" count="14">
								<obj name="PropertyObject" class="SamplePrefColor" version="4">
									<prop name="PropertyTypeName">Color</prop>
									<prop name="Position">3</prop>
									<prop name="IsDefault">0</prop>
									<prop name="Color">clFuchsia</prop>
								</obj>
								<obj name="PropertyObject" class="DominantChannelProp" version="4">
									<prop name="PropertyTypeName">Dominant Channel</prop>
									<prop name="Position">3</prop>
									<prop name="IsDefault">0</prop>
									<prop name="DominantChannel">0</prop>
								</obj>
								<obj name="PropertyObject" class="Genotype" version="4">
									<prop name="PropertyTypeName">EndPt Genotype</prop>
									<prop name="Position">3</prop>
									<prop name="IsDefault">1</prop>
									<prop name="ReadOnly">1</prop>
								</obj>
								<obj name="PropertyObject" class="GroupingSample" version="4">
									<prop name="PropertyTypeName">EndPt Sample Type</prop>
									<prop name="Position">3</prop>
									<prop name="IsDefault">0</prop>
									<prop name="GroupSampleType">mstUnknown</prop>
								</obj>
								<obj name="PropertyObject" class="SamplePrefLineStyle" version="4">
									<prop name="PropertyTypeName">Line Style</prop>
									<prop name="Position">3</prop>
									<prop name="IsDefault">0</prop>
									<prop name="LineStyle">psSolid</prop>
								</obj>
								<obj name="PropertyObject" class="GenSampleEditNotes" version="4">
									<prop name="PropertyTypeName">Notes</prop>
									<prop name="Position">3</prop>
									<prop name="IsDefault">1</prop>
								</obj>
								<obj name="PropertyObject" class="SamplePrefPointStyle" version="4">
									<prop name="PropertyTypeName">Point Style</prop>
									<prop name="Position">3</prop>
									<prop name="IsDefault">0</prop>
									<prop name="PointStyle">psNothing</prop>
								</obj>
								<obj name="PropertyObject" class="GenSampleEditPosition" version="4">
									<prop name="PropertyTypeName">Position</prop>
									<prop name="Position">3</prop>
									<prop name="IsDefault">1</prop>
								</obj>
								<obj name="PropertyObject" class="GenSampleEditReplicate" version="4">
									<prop name="PropertyTypeName">Replicate of</prop>
									<prop name="Position">3</prop>
									<prop name="IsDefault">1</prop>
									<prop name="ReplicateOf">-1</prop>
								</obj>
								<obj name="PropertyObject" class="HTCSampleID" version="4">
									<prop name="PropertyTypeName">Sample ID</prop>
									<prop name="Position">3</prop>
									<prop name="IsDefault">1</prop>
								</obj>
								<obj name="PropertyObject" class="GenSampleEditName" version="4">
									<prop name="PropertyTypeName">Sample Name</prop>
									<prop name="Position">3</prop>
									<prop name="IsDefault">1</prop>
									<prop name="name">Sample 4</prop>
								</obj>
								<obj name="PropertyObject" class="HTCSamplePrepNotes" version="4">
									<prop name="PropertyTypeName">Sample Prep Notes</prop>
									<prop name="Position">3</prop>
									<prop name="IsDefault">1</prop>
								</obj>
								<obj name="PropertyObject" class="GenSampleEditSubset" version="4">
									<prop name="PropertyTypeName">Subsets</prop>
									<prop name="Position">3</prop>
									<prop name="IsDefault">1</prop>
								</obj>
								<obj name="PropertyObject" class="SamplePrefWidth" version="5">
									<prop name="PropertyTypeName">Width</prop>
									<prop name="Position">3</prop>
									<prop name="IsDefault">1</prop>
									<prop name="Width">1</prop>
								</obj>
							</list>
						</obj>
					</obj>
					<obj name="item" class="SamplePropInfo" version="1">
						<obj name="ChannelProperties" class="ChanPropList" version="2">
							<obj name="ChannelProperties" class="EMList" version="1">
								<list name="emlist" count="4">
									<obj name="item" class="PropertyList" version="1">
										<list name="emlist" count="12">
											<obj name="PropertyObject" class="RQSampleTargetProperty" version="4">
												<prop name="PropertyTypeName">Combined Sample and Target Type</prop>
												<prop name="Position">4</prop>
												<prop name="IsDefault">0</prop>
												<obj name="ChannelProp" class="ChannelProperty" version="1">
													<prop name="ChannelIdx">0</prop>
												</obj>
											</obj>
											<obj name="PropertyObject" class="QuantConcProperty" version="4">
												<prop name="PropertyTypeName">Concentration</prop>
												<prop name="Position">4</prop>
												<prop name="IsDefault">1</prop>
												<prop name="Concentration">0</prop>
												<obj name="ChannelProp" class="ChannelProperty" version="1">
													<prop name="ChannelIdx">0</prop>
												</obj>
												<prop name="ReadOnly">1</prop>
											</obj>
											<obj name="PropertyObject" class="QuantCpHighProp" version="4">
												<prop name="PropertyTypeName">Cp High</prop>
												<prop name="Position">4</prop>
												<prop name="IsDefault">1</prop>
												<prop name="CpRangeHigh">0</prop>
												<obj name="ChannelProp" class="ChannelProperty" version="1">
													<prop name="ChannelIdx">0</prop>
												</obj>
												<prop name="ReadOnly">1</prop>
											</obj>
											<obj name="PropertyObject" class="QuantCpLowProp" version="4">
												<prop name="PropertyTypeName">Cp Low</prop>
												<prop name="Position">4</prop>
												<prop name="IsDefault">1</prop>
												<prop name="CpRangeLow">0</prop>
												<obj name="ChannelProp" class="ChannelProperty" version="1">
													<prop name="ChannelIdx">0</prop>
												</obj>
												<prop name="ReadOnly">1</prop>
											</obj>
											<obj name="PropertyObject" class="RQEffProp" version="4">
												<prop name="PropertyTypeName">Efficiency</prop>
												<prop name="Position">4</prop>
												<prop name="IsDefault">1</prop>
												<prop name="Efficiency">2</prop>
												<obj name="ChannelProp" class="ChannelProperty" version="1">
													<prop name="ChannelIdx">0</prop>
												</obj>
											</obj>
											<obj name="PropertyObject" class="ChannelGenotype" version="4">
												<prop name="PropertyTypeName">Melt Geno Genotype</prop>
												<prop name="Position">4</prop>
												<prop name="IsDefault">1</prop>
												<prop name="ReadOnly">1</prop>
												<obj name="ChannelProp" class="ChannelProperty" version="1">
													<prop name="ChannelIdx">0</prop>
												</obj>
											</obj>
											<obj name="PropertyObject" class="GroupChannelTypeProp" version="4">
												<prop name="PropertyTypeName">Melt Geno Sample Type</prop>
												<prop name="Position">4</prop>
												<prop name="IsDefault">0</prop>
												<prop name="GroupSampleType">mstUnknown</prop>
												<obj name="ChannelProp" class="ChannelProperty" version="1">
													<prop name="ChannelIdx">0</prop>
												</obj>
											</obj>
											<obj name="PropertyObject" class="QuantSampleTypeProperty" version="4">
												<prop name="PropertyTypeName">Quantification Sample Type</prop>
												<prop name="Position">4</prop>
												<prop name="IsDefault">0</prop>
												<prop name="SampleType">qsUnknown</prop>
												<obj name="ChannelProp" class="ChannelProperty" version="1">
													<prop name="ChannelIdx">0</prop>
												</obj>
											</obj>
											<obj name="PropertyObject" class="ChannelGenotype" version="4">
												<prop name="PropertyTypeName">Scanning Genotype</prop>
												<prop name="Position">4</prop>
												<prop name="IsDefault">1</prop>
												<prop name="ReadOnly">1</prop>
												<obj name="ChannelProp" class="ChannelProperty" version="1">
													<prop name="ChannelIdx">0</prop>
												</obj>
											</obj>
											<obj name="PropertyObject" class="GroupChannelTypeProp" version="4">
												<prop name="PropertyTypeName">Scanning Sample Type</prop>
												<prop name="Position">4</prop>
												<prop name="IsDefault">0</prop>
												<prop name="GroupSampleType">mstUnknown</prop>
												<obj name="ChannelProp" class="ChannelProperty" version="1">
													<prop name="ChannelIdx">0</prop>
												</obj>
											</obj>
											<obj name="PropertyObject" class="TargetName" version="4">
												<prop name="PropertyTypeName">Target Name</prop>
												<prop name="Position">4</prop>
												<prop name="IsDefault">1</prop>
												<obj name="ChannelProp" class="ChannelProperty" version="1">
													<prop name="ChannelIdx">0</prop>
												</obj>
											</obj>
											<obj name="PropertyObject" class="RQTargetProperty" version="4">
												<prop name="PropertyTypeName">Target Type</prop>
												<prop name="Position">4</prop>
												<prop name="IsDefault">0</prop>
												<prop name="TargetType">dtNone</prop>
												<obj name="ChannelProp" class="ChannelProperty" version="1">
													<prop name="ChannelIdx">0</prop>
												</obj>
											</obj>
										</list>
									</obj>
									<obj name="item" class="PropertyList" version="1">
										<list name="emlist" count="12">
											<obj name="PropertyObject" class="RQSampleTargetProperty" version="4">
												<prop name="PropertyTypeName">Combined Sample and Target Type</prop>
												<prop name="Position">4</prop>
												<prop name="IsDefault">0</prop>
												<obj name="ChannelProp" class="ChannelProperty" version="1">
													<prop name="ChannelIdx">1</prop>
												</obj>
											</obj>
											<obj name="PropertyObject" class="QuantConcProperty" version="4">
												<prop name="PropertyTypeName">Concentration</prop>
												<prop name="Position">4</prop>
												<prop name="IsDefault">1</prop>
												<prop name="Concentration">0</prop>
												<obj name="ChannelProp" class="ChannelProperty" version="1">
													<prop name="ChannelIdx">1</prop>
												</obj>
												<prop name="ReadOnly">1</prop>
											</obj>
											<obj name="PropertyObject" class="QuantCpHighProp" version="4">
												<prop name="PropertyTypeName">Cp High</prop>
												<prop name="Position">4</prop>
												<prop name="IsDefault">1</prop>
												<prop name="CpRangeHigh">0</prop>
												<obj name="ChannelProp" class="ChannelProperty" version="1">
													<prop name="ChannelIdx">1</prop>
												</obj>
												<prop name="ReadOnly">1</prop>
											</obj>
											<obj name="PropertyObject" class="QuantCpLowProp" version="4">
												<prop name="PropertyTypeName">Cp Low</prop>
												<prop name="Position">4</prop>
												<prop name="IsDefault">1</prop>
												<prop name="CpRangeLow">0</prop>
												<obj name="ChannelProp" class="ChannelProperty" version="1">
													<prop name="ChannelIdx">1</prop>
												</obj>
												<prop name="ReadOnly">1</prop>
											</obj>
											<obj name="PropertyObject" class="RQEffProp" version="4">
												<prop name="PropertyTypeName">Efficiency</prop>
												<prop name="Position">4</prop>
												<prop name="IsDefault">1</prop>
												<prop name="Efficiency">2</prop>
												<obj name="ChannelProp" class="ChannelProperty" version="1">
													<prop name="ChannelIdx">1</prop>
												</obj>
											</obj>
											<obj name="PropertyObject" class="ChannelGenotype" version="4">
												<prop name="PropertyTypeName">Melt Geno Genotype</prop>
												<prop name="Position">4</prop>
												<prop name="IsDefault">1</prop>
												<prop name="ReadOnly">1</prop>
												<obj name="ChannelProp" class="ChannelProperty" version="1">
													<prop name="ChannelIdx">1</prop>
												</obj>
											</obj>
											<obj name="PropertyObject" class="GroupChannelTypeProp" version="4">
												<prop name="PropertyTypeName">Melt Geno Sample Type</prop>
												<prop name="Position">4</prop>
												<prop name="IsDefault">0</prop>
												<prop name="GroupSampleType">mstUnknown</prop>
												<obj name="ChannelProp" class="ChannelProperty" version="1">
													<prop name="ChannelIdx">1</prop>
												</obj>
											</obj>
											<obj name="PropertyObject" class="QuantSampleTypeProperty" version="4">
												<prop name="PropertyTypeName">Quantification Sample Type</prop>
												<prop name="Position">4</prop>
												<prop name="IsDefault">0</prop>
												<prop name="SampleType">qsUnknown</prop>
												<obj name="ChannelProp" class="ChannelProperty" version="1">
													<prop name="ChannelIdx">1</prop>
												</obj>
											</obj>
											<obj name="PropertyObject" class="ChannelGenotype" version="4">
												<prop name="PropertyTypeName">Scanning Genotype</prop>
												<prop name="Position">4</prop>
												<prop name="IsDefault">1</prop>
												<prop name="ReadOnly">1</prop>
												<obj name="ChannelProp" class="ChannelProperty" version="1">
													<prop name="ChannelIdx">1</prop>
												</obj>
											</obj>
											<obj name="PropertyObject" class="GroupChannelTypeProp" version="4">
												<prop name="PropertyTypeName">Scanning Sample Type</prop>
												<prop name="Position">4</prop>
												<prop name="IsDefault">0</prop>
												<prop name="GroupSampleType">mstUnknown</prop>
												<obj name="ChannelProp" class="ChannelProperty" version="1">
													<prop name="ChannelIdx">1</prop>
												</obj>
											</obj>
											<obj name="PropertyObject" class="TargetName" version="4">
												<prop name="PropertyTypeName">Target Name</prop>
												<prop name="Position">4</prop>
												<prop name="IsDefault">1</prop>
												<obj name="ChannelProp" class="ChannelProperty" version="1">
													<prop name="ChannelIdx">1</prop>
												</obj>
											</obj>
											<obj name="PropertyObject" class="RQTargetProperty" version="4">
												<prop name="PropertyTypeName">Target Type</prop>
												<prop name="Position">4</prop>
												<prop name="IsDefault">0</prop>
												<prop name="TargetType">dtNone</prop>
												<obj name="ChannelProp" class="ChannelProperty" version="1">
													<prop name="ChannelIdx">1</prop>
												</obj>
											</obj>
										</list>
									</obj>
									<obj name="item" class="PropertyList" version="1">
										<list name="emlist" count="12">
											<obj name="PropertyObject" class="RQSampleTargetProperty" version="4">
												<prop name="PropertyTypeName">Combined Sample and Target Type</prop>
												<prop name="Position">4</prop>
												<prop name="IsDefault">0</prop>
												<obj name="ChannelProp" class="ChannelProperty" version="1">
													<prop name="ChannelIdx">2</prop>
												</obj>
											</obj>
											<obj name="PropertyObject" class="QuantConcProperty" version="4">
												<prop name="PropertyTypeName">Concentration</prop>
												<prop name="Position">4</prop>
												<prop name="IsDefault">1</prop>
												<prop name="Concentration">0</prop>
												<obj name="ChannelProp" class="ChannelProperty" version="1">
													<prop name="ChannelIdx">2</prop>
												</obj>
												<prop name="ReadOnly">1</prop>
											</obj>
											<obj name="PropertyObject" class="QuantCpHighProp" version="4">
												<prop name="PropertyTypeName">Cp High</prop>
												<prop name="Position">4</prop>
												<prop name="IsDefault">1</prop>
												<prop name="CpRangeHigh">0</prop>
												<obj name="ChannelProp" class="ChannelProperty" version="1">
													<prop name="ChannelIdx">2</prop>
												</obj>
												<prop name="ReadOnly">1</prop>
											</obj>
											<obj name="PropertyObject" class="QuantCpLowProp" version="4">
												<prop name="PropertyTypeName">Cp Low</prop>
												<prop name="Position">4</prop>
												<prop name="IsDefault">1</prop>
												<prop name="CpRangeLow">0</prop>
												<obj name="ChannelProp" class="ChannelProperty" version="1">
													<prop name="ChannelIdx">2</prop>
												</obj>
												<prop name="ReadOnly">1</prop>
											</obj>
											<obj name="PropertyObject" class="RQEffProp" version="4">
												<prop name="PropertyTypeName">Efficiency</prop>
												<prop name="Position">4</prop>
												<prop name="IsDefault">1</prop>
												<prop name="Efficiency">2</prop>
												<obj name="ChannelProp" class="ChannelProperty" version="1">
													<prop name="ChannelIdx">2</prop>
												</obj>
											</obj>
											<obj name="PropertyObject" class="ChannelGenotype" version="4">
												<prop name="PropertyTypeName">Melt Geno Genotype</prop>
												<prop name="Position">4</prop>
												<prop name="IsDefault">1</prop>
												<prop name="ReadOnly">1</prop>
												<obj name="ChannelProp" class="ChannelProperty" version="1">
													<prop name="ChannelIdx">2</prop>
												</obj>
											</obj>
											<obj name="PropertyObject" class="GroupChannelTypeProp" version="4">
												<prop name="PropertyTypeName">Melt Geno Sample Type</prop>
												<prop name="Position">4</prop>
												<prop name="IsDefault">0</prop>
												<prop name="GroupSampleType">mstUnknown</prop>
												<obj name="ChannelProp" class="ChannelProperty" version="1">
													<prop name="ChannelIdx">2</prop>
												</obj>
											</obj>
											<obj name="PropertyObject" class="QuantSampleTypeProperty" version="4">
												<prop name="PropertyTypeName">Quantification Sample Type</prop>
												<prop name="Position">4</prop>
												<prop name="IsDefault">0</prop>
												<prop name="SampleType">qsUnknown</prop>
												<obj name="ChannelProp" class="ChannelProperty" version="1">
													<prop name="ChannelIdx">2</prop>
												</obj>
											</obj>
											<obj name="PropertyObject" class="ChannelGenotype" version="4">
												<prop name="PropertyTypeName">Scanning Genotype</prop>
												<prop name="Position">4</prop>
												<prop name="IsDefault">1</prop>
												<prop name="ReadOnly">1</prop>
												<obj name="ChannelProp" class="ChannelProperty" version="1">
													<prop name="ChannelIdx">2</prop>
												</obj>
											</obj>
											<obj name="PropertyObject" class="GroupChannelTypeProp" version="4">
												<prop name="PropertyTypeName">Scanning Sample Type</prop>
												<prop name="Position">4</prop>
												<prop name="IsDefault">0</prop>
												<prop name="GroupSampleType">mstUnknown</prop>
												<obj name="ChannelProp" class="ChannelProperty" version="1">
													<prop name="ChannelIdx">2</prop>
												</obj>
											</obj>
											<obj name="PropertyObject" class="TargetName" version="4">
												<prop name="PropertyTypeName">Target Name</prop>
												<prop name="Position">4</prop>
												<prop name="IsDefault">1</prop>
												<obj name="ChannelProp" class="ChannelProperty" version="1">
													<prop name="ChannelIdx">2</prop>
												</obj>
											</obj>
											<obj name="PropertyObject" class="RQTargetProperty" version="4">
												<prop name="PropertyTypeName">Target Type</prop>
												<prop name="Position">4</prop>
												<prop name="IsDefault">0</prop>
												<prop name="TargetType">dtNone</prop>
												<obj name="ChannelProp" class="ChannelProperty" version="1">
													<prop name="ChannelIdx">2</prop>
												</obj>
											</obj>
										</list>
									</obj>
									<obj name="item" class="PropertyList" version="1">
										<list name="emlist" count="12">
											<obj name="PropertyObject" class="RQSampleTargetProperty" version="4">
												<prop name="PropertyTypeName">Combined Sample and Target Type</prop>
												<prop name="Position">4</prop>
												<prop name="IsDefault">0</prop>
												<obj name="ChannelProp" class="ChannelProperty" version="1">
													<prop name="ChannelIdx">3</prop>
												</obj>
											</obj>
											<obj name="PropertyObject" class="QuantConcProperty" version="4">
												<prop name="PropertyTypeName">Concentration</prop>
												<prop name="Position">4</prop>
												<prop name="IsDefault">1</prop>
												<prop name="Concentration">0</prop>
												<obj name="ChannelProp" class="ChannelProperty" version="1">
													<prop name="ChannelIdx">3</prop>
												</obj>
												<prop name="ReadOnly">1</prop>
											</obj>
											<obj name="PropertyObject" class="QuantCpHighProp" version="4">
												<prop name="PropertyTypeName">Cp High</prop>
												<prop name="Position">4</prop>
												<prop name="IsDefault">1</prop>
												<prop name="CpRangeHigh">0</prop>
												<obj name="ChannelProp" class="ChannelProperty" version="1">
													<prop name="ChannelIdx">3</prop>
												</obj>
												<prop name="ReadOnly">1</prop>
											</obj>
											<obj name="PropertyObject" class="QuantCpLowProp" version="4">
												<prop name="PropertyTypeName">Cp Low</prop>
												<prop name="Position">4</prop>
												<prop name="IsDefault">1</prop>
												<prop name="CpRangeLow">0</prop>
												<obj name="ChannelProp" class="ChannelProperty" version="1">
													<prop name="ChannelIdx">3</prop>
												</obj>
												<prop name="ReadOnly">1</prop>
											</obj>
											<obj name="PropertyObject" class="RQEffProp" version="4">
												<prop name="PropertyTypeName">Efficiency</prop>
												<prop name="Position">4</prop>
												<prop name="IsDefault">1</prop>
												<prop name="Efficiency">2</prop>
												<obj name="ChannelProp" class="ChannelProperty" version="1">
													<prop name="ChannelIdx">3</prop>
												</obj>
											</obj>
											<obj name="PropertyObject" class="ChannelGenotype" version="4">
												<prop name="PropertyTypeName">Melt Geno Genotype</prop>
												<prop name="Position">4</prop>
												<prop name="IsDefault">1</prop>
												<prop name="ReadOnly">1</prop>
												<obj name="ChannelProp" class="ChannelProperty" version="1">
													<prop name="ChannelIdx">3</prop>
												</obj>
											</obj>
											<obj name="PropertyObject" class="GroupChannelTypeProp" version="4">
												<prop name="PropertyTypeName">Melt Geno Sample Type</prop>
												<prop name="Position">4</prop>
												<prop name="IsDefault">0</prop>
												<prop name="GroupSampleType">mstUnknown</prop>
												<obj name="ChannelProp" class="ChannelProperty" version="1">
													<prop name="ChannelIdx">3</prop>
												</obj>
											</obj>
											<obj name="PropertyObject" class="QuantSampleTypeProperty" version="4">
												<prop name="PropertyTypeName">Quantification Sample Type</prop>
												<prop name="Position">4</prop>
												<prop name="IsDefault">0</prop>
												<prop name="SampleType">qsUnknown</prop>
												<obj name="ChannelProp" class="ChannelProperty" version="1">
													<prop name="ChannelIdx">3</prop>
												</obj>
											</obj>
											<obj name="PropertyObject" class="ChannelGenotype" version="4">
												<prop name="PropertyTypeName">Scanning Genotype</prop>
												<prop name="Position">4</prop>
												<prop name="IsDefault">1</prop>
												<prop name="ReadOnly">1</prop>
												<obj name="ChannelProp" class="ChannelProperty" version="1">
													<prop name="ChannelIdx">3</prop>
												</obj>
											</obj>
											<obj name="PropertyObject" class="GroupChannelTypeProp" version="4">
												<prop name="PropertyTypeName">Scanning Sample Type</prop>
												<prop name="Position">4</prop>
												<prop name="IsDefault">0</prop>
												<prop name="GroupSampleType">mstUnknown</prop>
												<obj name="ChannelProp" class="ChannelProperty" version="1">
													<prop name="ChannelIdx">3</prop>
												</obj>
											</obj>
											<obj name="PropertyObject" class="TargetName" version="4">
												<prop name="PropertyTypeName">Target Name</prop>
												<prop name="Position">4</prop>
												<prop name="IsDefault">1</prop>
												<obj name="ChannelProp" class="ChannelProperty" version="1">
													<prop name="ChannelIdx">3</prop>
												</obj>
											</obj>
											<obj name="PropertyObject" class="RQTargetProperty" version="4">
												<prop name="PropertyTypeName">Target Type</prop>
												<prop name="Position">4</prop>
												<prop name="IsDefault">0</prop>
												<prop name="TargetType">dtNone</prop>
												<obj name="ChannelProp" class="ChannelProperty" version="1">
													<prop name="ChannelIdx">3</prop>
												</obj>
											</obj>
										</list>
									</obj>
								</list>
							</obj>
						</obj>
						<prop name="ChannelPropertyCount">4</prop>
						<prop name="ContainerPosition">4</prop>
						<prop name="HasSampleProperties">1</prop>
						<obj name="SampleProperties" class="PropertyList" version="1">
							<list name="emlist" count="14">
								<obj name="PropertyObject" class="SamplePrefColor" version="4">
									<prop name="PropertyTypeName">Color</prop>
									<prop name="Position">4</prop>
									<prop name="IsDefault">0</prop>
									<prop name="Color">clGray</prop>
								</obj>
								<obj name="PropertyObject" class="DominantChannelProp" version="4">
									<prop name="PropertyTypeName">Dominant Channel</prop>
									<prop name="Position">4</prop>
									<prop name="IsDefault">0</prop>
									<prop name="DominantChannel">0</prop>
								</obj>
								<obj name="PropertyObject" class="Genotype" version="4">
									<prop name="PropertyTypeName">EndPt Genotype</prop>
									<prop name="Position">4</prop>
									<prop name="IsDefault">1</prop>
									<prop name="ReadOnly">1</prop>
								</obj>
								<obj name="PropertyObject" class="GroupingSample" version="4">
									<prop name="PropertyTypeName">EndPt Sample Type</prop>
									<prop name="Position">4</prop>
									<prop name="IsDefault">0</prop>
									<prop name="GroupSampleType">mstUnknown</prop>
								</obj>
								<obj name="PropertyObject" class="SamplePrefLineStyle" version="4">
									<prop name="PropertyTypeName">Line Style</prop>
									<prop name="Position">4</prop>
									<prop name="IsDefault">0</prop>
									<prop name="LineStyle">psSolid</prop>
								</obj>
								<obj name="PropertyObject" class="GenSampleEditNotes" version="4">
									<prop name="PropertyTypeName">Notes</prop>
									<prop name="Position">4</prop>
									<prop name="IsDefault">1</prop>
								</obj>
								<obj name="PropertyObject" class="SamplePrefPointStyle" version="4">
									<prop name="PropertyTypeName">Point Style</prop>
									<prop name="Position">4</prop>
									<prop name="IsDefault">0</prop>
									<prop name="PointStyle">psNothing</prop>
								</obj>
								<obj name="PropertyObject" class="GenSampleEditPosition" version="4">
									<prop name="PropertyTypeName">Position</prop>
									<prop name="Position">4</prop>
									<prop name="IsDefault">1</prop>
								</obj>
								<obj name="PropertyObject" class="GenSampleEditReplicate" version="4">
									<prop name="PropertyTypeName">Replicate of</prop>
									<prop name="Position">4</prop>
									<prop name="IsDefault">1</prop>
									<prop name="ReplicateOf">-1</prop>
								</obj>
								<obj name="PropertyObject" class="HTCSampleID" version="4">
									<prop name="PropertyTypeName">Sample ID</prop>
									<prop name="Position">4</prop>
									<prop name="IsDefault">1</prop>
								</obj>
								<obj name="PropertyObject" class="GenSampleEditName" version="4">
									<prop name="PropertyTypeName">Sample Name</prop>
									<prop name="Position">4</prop>
									<prop name="IsDefault">1</prop>
									<prop name="name">Sample 5</prop>
								</obj>
								<obj name="PropertyObject" class="HTCSamplePrepNotes" version="4">
									<prop name="PropertyTypeName">Sample Prep Notes</prop>
									<prop name="Position">4</prop>
									<prop name="IsDefault">1</prop>
								</obj>
								<obj name="PropertyObject" class="GenSampleEditSubset" version="4">
									<prop name="PropertyTypeName">Subsets</prop>
									<prop name="Position">4</prop>
									<prop name="IsDefault">1</prop>
								</obj>
								<obj name="PropertyObject" class="SamplePrefWidth" version="5">
									<prop name="PropertyTypeName">Width</prop>
									<prop name="Position">4</prop>
									<prop name="IsDefault">1</prop>
									<prop name="Width">1</prop>
								</obj>
							</list>
						</obj>
					</obj>
					<obj name="item" class="SamplePropInfo" version="1">
						<obj name="ChannelProperties" class="ChanPropList" version="2">
							<obj name="ChannelProperties" class="EMList" version="1">
								<list name="emlist" count="4">
									<obj name="item" class="PropertyList" version="1">
										<list name="emlist" count="12">
											<obj name="PropertyObject" class="RQSampleTargetProperty" version="4">
												<prop name="PropertyTypeName">Combined Sample and Target Type</prop>
												<prop name="Position">5</prop>
												<prop name="IsDefault">0</prop>
												<obj name="ChannelProp" class="ChannelProperty" version="1">
													<prop name="ChannelIdx">0</prop>
												</obj>
											</obj>
											<obj name="PropertyObject" class="QuantConcProperty" version="4">
												<prop name="PropertyTypeName">Concentration</prop>
												<prop name="Position">5</prop>
												<prop name="IsDefault">1</prop>
												<prop name="Concentration">0</prop>
												<obj name="ChannelProp" class="ChannelProperty" version="1">
													<prop name="ChannelIdx">0</prop>
												</obj>
												<prop name="ReadOnly">1</prop>
											</obj>
											<obj name="PropertyObject" class="QuantCpHighProp" version="4">
												<prop name="PropertyTypeName">Cp High</prop>
												<prop name="Position">5</prop>
												<prop name="IsDefault">1</prop>
												<prop name="CpRangeHigh">0</prop>
												<obj name="ChannelProp" class="ChannelProperty" version="1">
													<prop name="ChannelIdx">0</prop>
												</obj>
												<prop name="ReadOnly">1</prop>
											</obj>
											<obj name="PropertyObject" class="QuantCpLowProp" version="4">
												<prop name="PropertyTypeName">Cp Low</prop>
												<prop name="Position">5</prop>
												<prop name="IsDefault">1</prop>
												<prop name="CpRangeLow">0</prop>
												<obj name="ChannelProp" class="ChannelProperty" version="1">
													<prop name="ChannelIdx">0</prop>
												</obj>
												<prop name="ReadOnly">1</prop>
											</obj>
											<obj name="PropertyObject" class="RQEffProp" version="4">
												<prop name="PropertyTypeName">Efficiency</prop>
												<prop name="Position">5</prop>
												<prop name="IsDefault">1</prop>
												<prop name="Efficiency">2</prop>
												<obj name="ChannelProp" class="ChannelProperty" version="1">
													<prop name="ChannelIdx">0</prop>
												</obj>
											</obj>
											<obj name="PropertyObject" class="ChannelGenotype" version="4">
												<prop name="PropertyTypeName">Melt Geno Genotype</prop>
												<prop name="Position">5</prop>
												<prop name="IsDefault">1</prop>
												<prop name="ReadOnly">1</prop>
												<obj name="ChannelProp" class="ChannelProperty" version="1">
													<prop name="ChannelIdx">0</prop>
												</obj>
											</obj>
											<obj name="PropertyObject" class="GroupChannelTypeProp" version="4">
												<prop name="PropertyTypeName">Melt Geno Sample Type</prop>
												<prop name="Position">5</prop>
												<prop name="IsDefault">0</prop>
												<prop name="GroupSampleType">mstUnknown</prop>
												<obj name="ChannelProp" class="ChannelProperty" version="1">
													<prop name="ChannelIdx">0</prop>
												</obj>
											</obj>
											<obj name="PropertyObject" class="QuantSampleTypeProperty" version="4">
												<prop name="PropertyTypeName">Quantification Sample Type</prop>
												<prop name="Position">5</prop>
												<prop name="IsDefault">0</prop>
												<prop name="SampleType">qsUnknown</prop>
												<obj name="ChannelProp" class="ChannelProperty" version="1">
													<prop name="ChannelIdx">0</prop>
												</obj>
											</obj>
											<obj name="PropertyObject" class="ChannelGenotype" version="4">
												<prop name="PropertyTypeName">Scanning Genotype</prop>
												<prop name="Position">5</prop>
												<prop name="IsDefault">1</prop>
												<prop name="ReadOnly">1</prop>
												<obj name="ChannelProp" class="ChannelProperty" version="1">
													<prop name="ChannelIdx">0</prop>
												</obj>
											</obj>
											<obj name="PropertyObject" class="GroupChannelTypeProp" version="4">
												<prop name="PropertyTypeName">Scanning Sample Type</prop>
												<prop name="Position">5</prop>
												<prop name="IsDefault">0</prop>
												<prop name="GroupSampleType">mstUnknown</prop>
												<obj name="ChannelProp" class="ChannelProperty" version="1">
													<prop name="ChannelIdx">0</prop>
												</obj>
											</obj>
											<obj name="PropertyObject" class="TargetName" version="4">
												<prop name="PropertyTypeName">Target Name</prop>
												<prop name="Position">5</prop>
												<prop name="IsDefault">1</prop>
												<obj name="ChannelProp" class="ChannelProperty" version="1">
													<prop name="ChannelIdx">0</prop>
												</obj>
											</obj>
											<obj name="PropertyObject" class="RQTargetProperty" version="4">
												<prop name="PropertyTypeName">Target Type</prop>
												<prop name="Position">5</prop>
												<prop name="IsDefault">0</prop>
												<prop name="TargetType">dtNone</prop>
												<obj name="ChannelProp" class="ChannelProperty" version="1">
													<prop name="ChannelIdx">0</prop>
												</obj>
											</obj>
										</list>
									</obj>
									<obj name="item" class="PropertyList" version="1">
										<list name="emlist" count="12">
											<obj name="PropertyObject" class="RQSampleTargetProperty" version="4">
												<prop name="PropertyTypeName">Combined Sample and Target Type</prop>
												<prop name="Position">5</prop>
												<prop name="IsDefault">0</prop>
												<obj name="ChannelProp" class="ChannelProperty" version="1">
													<prop name="ChannelIdx">1</prop>
												</obj>
											</obj>
											<obj name="PropertyObject" class="QuantConcProperty" version="4">
												<prop name="PropertyTypeName">Concentration</prop>
												<prop name="Position">5</prop>
												<prop name="IsDefault">1</prop>
												<prop name="Concentration">0</prop>
												<obj name="ChannelProp" class="ChannelProperty" version="1">
													<prop name="ChannelIdx">1</prop>
												</obj>
												<prop name="ReadOnly">1</prop>
											</obj>
											<obj name="PropertyObject" class="QuantCpHighProp" version="4">
												<prop name="PropertyTypeName">Cp High</prop>
												<prop name="Position">5</prop>
												<prop name="IsDefault">1</prop>
												<prop name="CpRangeHigh">0</prop>
												<obj name="ChannelProp" class="ChannelProperty" version="1">
													<prop name="ChannelIdx">1</prop>
												</obj>
												<prop name="ReadOnly">1</prop>
											</obj>
											<obj name="PropertyObject" class="QuantCpLowProp" version="4">
												<prop name="PropertyTypeName">Cp Low</prop>
												<prop name="Position">5</prop>
												<prop name="IsDefault">1</prop>
												<prop name="CpRangeLow">0</prop>
												<obj name="ChannelProp" class="ChannelProperty" version="1">
													<prop name="ChannelIdx">1</prop>
												</obj>
												<prop name="ReadOnly">1</prop>
											</obj>
											<obj name="PropertyObject" class="RQEffProp" version="4">
												<prop name="PropertyTypeName">Efficiency</prop>
												<prop name="Position">5</prop>
												<prop name="IsDefault">1</prop>
												<prop name="Efficiency">2</prop>
												<obj name="ChannelProp" class="ChannelProperty" version="1">
													<prop name="ChannelIdx">1</prop>
												</obj>
											</obj>
											<obj name="PropertyObject" class="ChannelGenotype" version="4">
												<prop name="PropertyTypeName">Melt Geno Genotype</prop>
												<prop name="Position">5</prop>
												<prop name="IsDefault">1</prop>
												<prop name="ReadOnly">1</prop>
												<obj name="ChannelProp" class="ChannelProperty" version="1">
													<prop name="ChannelIdx">1</prop>
												</obj>
											</obj>
											<obj name="PropertyObject" class="GroupChannelTypeProp" version="4">
												<prop name="PropertyTypeName">Melt Geno Sample Type</prop>
												<prop name="Position">5</prop>
												<prop name="IsDefault">0</prop>
												<prop name="GroupSampleType">mstUnknown</prop>
												<obj name="ChannelProp" class="ChannelProperty" version="1">
													<prop name="ChannelIdx">1</prop>
												</obj>
											</obj>
											<obj name="PropertyObject" class="QuantSampleTypeProperty" version="4">
												<prop name="PropertyTypeName">Quantification Sample Type</prop>
												<prop name="Position">5</prop>
												<prop name="IsDefault">0</prop>
												<prop name="SampleType">qsUnknown</prop>
												<obj name="ChannelProp" class="ChannelProperty" version="1">
													<prop name="ChannelIdx">1</prop>
												</obj>
											</obj>
											<obj name="PropertyObject" class="ChannelGenotype" version="4">
												<prop name="PropertyTypeName">Scanning Genotype</prop>
												<prop name="Position">5</prop>
												<prop name="IsDefault">1</prop>
												<prop name="ReadOnly">1</prop>
												<obj name="ChannelProp" class="ChannelProperty" version="1">
													<prop name="ChannelIdx">1</prop>
												</obj>
											</obj>
											<obj name="PropertyObject" class="GroupChannelTypeProp" version="4">
												<prop name="PropertyTypeName">Scanning Sample Type</prop>
												<prop name="Position">5</prop>
												<prop name="IsDefault">0</prop>
												<prop name="GroupSampleType">mstUnknown</prop>
												<obj name="ChannelProp" class="ChannelProperty" version="1">
													<prop name="ChannelIdx">1</prop>
												</obj>
											</obj>
											<obj name="PropertyObject" class="TargetName" version="4">
												<prop name="PropertyTypeName">Target Name</prop>
												<prop name="Position">5</prop>
												<prop name="IsDefault">1</prop>
												<obj name="ChannelProp" class="ChannelProperty" version="1">
													<prop name="ChannelIdx">1</prop>
												</obj>
											</obj>
											<obj name="PropertyObject" class="RQTargetProperty" version="4">
												<prop name="PropertyTypeName">Target Type</prop>
												<prop name="Position">5</prop>
												<prop name="IsDefault">0</prop>
												<prop name="TargetType">dtNone</prop>
												<obj name="ChannelProp" class="ChannelProperty" version="1">
													<prop name="ChannelIdx">1</prop>
												</obj>
											</obj>
										</list>
									</obj>
									<obj name="item" class="PropertyList" version="1">
										<list name="emlist" count="12">
											<obj name="PropertyObject" class="RQSampleTargetProperty" version="4">
												<prop name="PropertyTypeName">Combined Sample and Target Type</prop>
												<prop name="Position">5</prop>
												<prop name="IsDefault">0</prop>
												<obj name="ChannelProp" class="ChannelProperty" version="1">
													<prop name="ChannelIdx">2</prop>
												</obj>
											</obj>
											<obj name="PropertyObject" class="QuantConcProperty" version="4">
												<prop name="PropertyTypeName">Concentration</prop>
												<prop name="Position">5</prop>
												<prop name="IsDefault">1</prop>
												<prop name="Concentration">0</prop>
												<obj name="ChannelProp" class="ChannelProperty" version="1">
													<prop name="ChannelIdx">2</prop>
												</obj>
												<prop name="ReadOnly">1</prop>
											</obj>
											<obj name="PropertyObject" class="QuantCpHighProp" version="4">
												<prop name="PropertyTypeName">Cp High</prop>
												<prop name="Position">5</prop>
												<prop name="IsDefault">1</prop>
												<prop name="CpRangeHigh">0</prop>
												<obj name="ChannelProp" class="ChannelProperty" version="1">
													<prop name="ChannelIdx">2</prop>
												</obj>
												<prop name="ReadOnly">1</prop>
											</obj>
											<obj name="PropertyObject" class="QuantCpLowProp" version="4">
												<prop name="PropertyTypeName">Cp Low</prop>
												<prop name="Position">5</prop>
												<prop name="IsDefault">1</prop>
												<prop name="CpRangeLow">0</prop>
												<obj name="ChannelProp" class="ChannelProperty" version="1">
													<prop name="ChannelIdx">2</prop>
												</obj>
												<prop name="ReadOnly">1</prop>
											</obj>
											<obj name="PropertyObject" class="RQEffProp" version="4">
												<prop name="PropertyTypeName">Efficiency</prop>
												<prop name="Position">5</prop>
												<prop name="IsDefault">1</prop>
												<prop name="Efficiency">2</prop>
												<obj name="ChannelProp" class="ChannelProperty" version="1">
													<prop name="ChannelIdx">2</prop>
												</obj>
											</obj>
											<obj name="PropertyObject" class="ChannelGenotype" version="4">
												<prop name="PropertyTypeName">Melt Geno Genotype</prop>
												<prop name="Position">5</prop>
												<prop name="IsDefault">1</prop>
												<prop name="ReadOnly">1</prop>
												<obj name="ChannelProp" class="ChannelProperty" version="1">
													<prop name="ChannelIdx">2</prop>
												</obj>
											</obj>
											<obj name="PropertyObject" class="GroupChannelTypeProp" version="4">
												<prop name="PropertyTypeName">Melt Geno Sample Type</prop>
												<prop name="Position">5</prop>
												<prop name="IsDefault">0</prop>
												<prop name="GroupSampleType">mstUnknown</prop>
												<obj name="ChannelProp" class="ChannelProperty" version="1">
													<prop name="ChannelIdx">2</prop>
												</obj>
											</obj>
											<obj name="PropertyObject" class="QuantSampleTypeProperty" version="4">
												<prop name="PropertyTypeName">Quantification Sample Type</prop>
												<prop name="Position">5</prop>
												<prop name="IsDefault">0</prop>
												<prop name="SampleType">qsUnknown</prop>
												<obj name="ChannelProp" class="ChannelProperty" version="1">
													<prop name="ChannelIdx">2</prop>
												</obj>
											</obj>
											<obj name="PropertyObject" class="ChannelGenotype" version="4">
												<prop name="PropertyTypeName">Scanning Genotype</prop>
												<prop name="Position">5</prop>
												<prop name="IsDefault">1</prop>
												<prop name="ReadOnly">1</prop>
												<obj name="ChannelProp" class="ChannelProperty" version="1">
													<prop name="ChannelIdx">2</prop>
												</obj>
											</obj>
											<obj name="PropertyObject" class="GroupChannelTypeProp" version="4">
												<prop name="PropertyTypeName">Scanning Sample Type</prop>
												<prop name="Position">5</prop>
												<prop name="IsDefault">0</prop>
												<prop name="GroupSampleType">mstUnknown</prop>
												<obj name="ChannelProp" class="ChannelProperty" version="1">
													<prop name="ChannelIdx">2</prop>
												</obj>
											</obj>
											<obj name="PropertyObject" class="TargetName" version="4">
												<prop name="PropertyTypeName">Target Name</prop>
												<prop name="Position">5</prop>
												<prop name="IsDefault">1</prop>
												<obj name="ChannelProp" class="ChannelProperty" version="1">
													<prop name="ChannelIdx">2</prop>
												</obj>
											</obj>
											<obj name="PropertyObject" class="RQTargetProperty" version="4">
												<prop name="PropertyTypeName">Target Type</prop>
												<prop name="Position">5</prop>
												<prop name="IsDefault">0</prop>
												<prop name="TargetType">dtNone</prop>
												<obj name="ChannelProp" class="ChannelProperty" version="1">
													<prop name="ChannelIdx">2</prop>
												</obj>
											</obj>
										</list>
									</obj>
									<obj name="item" class="PropertyList" version="1">
										<list name="emlist" count="12">
											<obj name="PropertyObject" class="RQSampleTargetProperty" version="4">
												<prop name="PropertyTypeName">Combined Sample and Target Type</prop>
												<prop name="Position">5</prop>
												<prop name="IsDefault">0</prop>
												<obj name="ChannelProp" class="ChannelProperty" version="1">
													<prop name="ChannelIdx">3</prop>
												</obj>
											</obj>
											<obj name="PropertyObject" class="QuantConcProperty" version="4">
												<prop name="PropertyTypeName">Concentration</prop>
												<prop name="Position">5</prop>
												<prop name="IsDefault">1</prop>
												<prop name="Concentration">0</prop>
												<obj name="ChannelProp" class="ChannelProperty" version="1">
													<prop name="ChannelIdx">3</prop>
												</obj>
												<prop name="ReadOnly">1</prop>
											</obj>
											<obj name="PropertyObject" class="QuantCpHighProp" version="4">
												<prop name="PropertyTypeName">Cp High</prop>
												<prop name="Position">5</prop>
												<prop name="IsDefault">1</prop>
												<prop name="CpRangeHigh">0</prop>
												<obj name="ChannelProp" class="ChannelProperty" version="1">
													<prop name="ChannelIdx">3</prop>
												</obj>
												<prop name="ReadOnly">1</prop>
											</obj>
											<obj name="PropertyObject" class="QuantCpLowProp" version="4">
												<prop name="PropertyTypeName">Cp Low</prop>
												<prop name="Position">5</prop>
												<prop name="IsDefault">1</prop>
												<prop name="CpRangeLow">0</prop>
												<obj name="ChannelProp" class="ChannelProperty" version="1">
													<prop name="ChannelIdx">3</prop>
												</obj>
												<prop name="ReadOnly">1</prop>
											</obj>
											<obj name="PropertyObject" class="RQEffProp" version="4">
												<prop name="PropertyTypeName">Efficiency</prop>
												<prop name="Position">5</prop>
												<prop name="IsDefault">1</prop>
												<prop name="Efficiency">2</prop>
												<obj name="ChannelProp" class="ChannelProperty" version="1">
													<prop name="ChannelIdx">3</prop>
												</obj>
											</obj>
											<obj name="PropertyObject" class="ChannelGenotype" version="4">
												<prop name="PropertyTypeName">Melt Geno Genotype</prop>
												<prop name="Position">5</prop>
												<prop name="IsDefault">1</prop>
												<prop name="ReadOnly">1</prop>
												<obj name="ChannelProp" class="ChannelProperty" version="1">
													<prop name="ChannelIdx">3</prop>
												</obj>
											</obj>
											<obj name="PropertyObject" class="GroupChannelTypeProp" version="4">
												<prop name="PropertyTypeName">Melt Geno Sample Type</prop>
												<prop name="Position">5</prop>
												<prop name="IsDefault">0</prop>
												<prop name="GroupSampleType">mstUnknown</prop>
												<obj name="ChannelProp" class="ChannelProperty" version="1">
													<prop name="ChannelIdx">3</prop>
												</obj>
											</obj>
											<obj name="PropertyObject" class="QuantSampleTypeProperty" version="4">
												<prop name="PropertyTypeName">Quantification Sample Type</prop>
												<prop name="Position">5</prop>
												<prop name="IsDefault">0</prop>
												<prop name="SampleType">qsUnknown</prop>
												<obj name="ChannelProp" class="ChannelProperty" version="1">
													<prop name="ChannelIdx">3</prop>
												</obj>
											</obj>
											<obj name="PropertyObject" class="ChannelGenotype" version="4">
												<prop name="PropertyTypeName">Scanning Genotype</prop>
												<prop name="Position">5</prop>
												<prop name="IsDefault">1</prop>
												<prop name="ReadOnly">1</prop>
												<obj name="ChannelProp" class="ChannelProperty" version="1">
													<prop name="ChannelIdx">3</prop>
												</obj>
											</obj>
											<obj name="PropertyObject" class="GroupChannelTypeProp" version="4">
												<prop name="PropertyTypeName">Scanning Sample Type</prop>
												<prop name="Position">5</prop>
												<prop name="IsDefault">0</prop>
												<prop name="GroupSampleType">mstUnknown</prop>
												<obj name="ChannelProp" class="ChannelProperty" version="1">
													<prop name="ChannelIdx">3</prop>
												</obj>
											</obj>
											<obj name="PropertyObject" class="TargetName" version="4">
												<prop name="PropertyTypeName">Target Name</prop>
												<prop name="Position">5</prop>
												<prop name="IsDefault">1</prop>
												<obj name="ChannelProp" class="ChannelProperty" version="1">
													<prop name="ChannelIdx">3</prop>
												</obj>
											</obj>
											<obj name="PropertyObject" class="RQTargetProperty" version="4">
												<prop name="PropertyTypeName">Target Type</prop>
												<prop name="Position">5</prop>
												<prop name="IsDefault">0</prop>
												<prop name="TargetType">dtNone</prop>
												<obj name="ChannelProp" class="ChannelProperty" version="1">
													<prop name="ChannelIdx">3</prop>
												</obj>
											</obj>
										</list>
									</obj>
								</list>
							</obj>
						</obj>
						<prop name="ChannelPropertyCount">4</prop>
						<prop name="ContainerPosition">5</prop>
						<prop name="HasSampleProperties">1</prop>
						<obj name="SampleProperties" class="PropertyList" version="1">
							<list name="emlist" count="14">
								<obj name="PropertyObject" class="SamplePrefColor" version="4">
									<prop name="PropertyTypeName">Color</prop>
									<prop name="Position">5</prop>
									<prop name="IsDefault">0</prop>
									<prop name="Color">$0012D7FA</prop>
								</obj>
								<obj name="PropertyObject" class="DominantChannelProp" version="4">
									<prop name="PropertyTypeName">Dominant Channel</prop>
									<prop name="Position">5</prop>
									<prop name="IsDefault">0</prop>
									<prop name="DominantChannel">0</prop>
								</obj>
								<obj name="PropertyObject" class="Genotype" version="4">
									<prop name="PropertyTypeName">EndPt Genotype</prop>
									<prop name="Position">5</prop>
									<prop name="IsDefault">1</prop>
									<prop name="ReadOnly">1</prop>
								</obj>
								<obj name="PropertyObject" class="GroupingSample" version="4">
									<prop name="PropertyTypeName">EndPt Sample Type</prop>
									<prop name="Position">5</prop>
									<prop name="IsDefault">0</prop>
									<prop name="GroupSampleType">mstUnknown</prop>
								</obj>
								<obj name="PropertyObject" class="SamplePrefLineStyle" version="4">
									<prop name="PropertyTypeName">Line Style</prop>
									<prop name="Position">5</prop>
									<prop name="IsDefault">0</prop>
									<prop name="LineStyle">psSolid</prop>
								</obj>
								<obj name="PropertyObject" class="GenSampleEditNotes" version="4">
									<prop name="PropertyTypeName">Notes</prop>
									<prop name="Position">5</prop>
									<prop name="IsDefault">1</prop>
								</obj>
								<obj name="PropertyObject" class="SamplePrefPointStyle" version="4">
									<prop name="PropertyTypeName">Point Style</prop>
									<prop name="Position">5</prop>
									<prop name="IsDefault">0</prop>
									<prop name="PointStyle">psNothing</prop>
								</obj>
								<obj name="PropertyObject" class="GenSampleEditPosition" version="4">
									<prop name="PropertyTypeName">Position</prop>
									<prop name="Position">5</prop>
									<prop name="IsDefault">1</prop>
								</obj>
								<obj name="PropertyObject" class="GenSampleEditReplicate" version="4">
									<prop name="PropertyTypeName">Replicate of</prop>
									<prop name="Position">5</prop>
									<prop name="IsDefault">1</prop>
									<prop name="ReplicateOf">-1</prop>
								</obj>
								<obj name="PropertyObject" class="HTCSampleID" version="4">
									<prop name="PropertyTypeName">Sample ID</prop>
									<prop name="Position">5</prop>
									<prop name="IsDefault">1</prop>
								</obj>
								<obj name="PropertyObject" class="GenSampleEditName" version="4">
									<prop name="PropertyTypeName">Sample Name</prop>
									<prop name="Position">5</prop>
									<prop name="IsDefault">1</prop>
									<prop name="name">Sample 6</prop>
								</obj>
								<obj name="PropertyObject" class="HTCSamplePrepNotes" version="4">
									<prop name="PropertyTypeName">Sample Prep Notes</prop>
									<prop name="Position">5</prop>
									<prop name="IsDefault">1</prop>
								</obj>
								<obj name="PropertyObject" class="GenSampleEditSubset" version="4">
									<prop name="PropertyTypeName">Subsets</prop>
									<prop name="Position">5</prop>
									<prop name="IsDefault">1</prop>
								</obj>
								<obj name="PropertyObject" class="SamplePrefWidth" version="5">
									<prop name="PropertyTypeName">Width</prop>
									<prop name="Position">5</prop>
									<prop name="IsDefault">1</prop>
									<prop name="Width">1</prop>
								</obj>
							</list>
						</obj>
					</obj>
					<obj name="item" class="SamplePropInfo" version="1">
						<obj name="ChannelProperties" class="ChanPropList" version="2">
							<obj name="ChannelProperties" class="EMList" version="1">
								<list name="emlist" count="4">
									<obj name="item" class="PropertyList" version="1">
										<list name="emlist" count="12">
											<obj name="PropertyObject" class="RQSampleTargetProperty" version="4">
												<prop name="PropertyTypeName">Combined Sample and Target Type</prop>
												<prop name="Position">6</prop>
												<prop name="IsDefault">0</prop>
												<obj name="ChannelProp" class="ChannelProperty" version="1">
													<prop name="ChannelIdx">0</prop>
												</obj>
											</obj>
											<obj name="PropertyObject" class="QuantConcProperty" version="4">
												<prop name="PropertyTypeName">Concentration</prop>
												<prop name="Position">6</prop>
												<prop name="IsDefault">1</prop>
												<prop name="Concentration">0</prop>
												<obj name="ChannelProp" class="ChannelProperty" version="1">
													<prop name="ChannelIdx">0</prop>
												</obj>
												<prop name="ReadOnly">1</prop>
											</obj>
											<obj name="PropertyObject" class="QuantCpHighProp" version="4">
												<prop name="PropertyTypeName">Cp High</prop>
												<prop name="Position">6</prop>
												<prop name="IsDefault">1</prop>
												<prop name="CpRangeHigh">0</prop>
												<obj name="ChannelProp" class="ChannelProperty" version="1">
													<prop name="ChannelIdx">0</prop>
												</obj>
												<prop name="ReadOnly">1</prop>
											</obj>
											<obj name="PropertyObject" class="QuantCpLowProp" version="4">
												<prop name="PropertyTypeName">Cp Low</prop>
												<prop name="Position">6</prop>
												<prop name="IsDefault">1</prop>
												<prop name="CpRangeLow">0</prop>
												<obj name="ChannelProp" class="ChannelProperty" version="1">
													<prop name="ChannelIdx">0</prop>
												</obj>
												<prop name="ReadOnly">1</prop>
											</obj>
											<obj name="PropertyObject" class="RQEffProp" version="4">
												<prop name="PropertyTypeName">Efficiency</prop>
												<prop name="Position">6</prop>
												<prop name="IsDefault">1</prop>
												<prop name="Efficiency">2</prop>
												<obj name="ChannelProp" class="ChannelProperty" version="1">
													<prop name="ChannelIdx">0</prop>
												</obj>
											</obj>
											<obj name="PropertyObject" class="ChannelGenotype" version="4">
												<prop name="PropertyTypeName">Melt Geno Genotype</prop>
												<prop name="Position">6</prop>
												<prop name="IsDefault">1</prop>
												<prop name="ReadOnly">1</prop>
												<obj name="ChannelProp" class="ChannelProperty" version="1">
													<prop name="ChannelIdx">0</prop>
												</obj>
											</obj>
											<obj name="PropertyObject" class="GroupChannelTypeProp" version="4">
												<prop name="PropertyTypeName">Melt Geno Sample Type</prop>
												<prop name="Position">6</prop>
												<prop name="IsDefault">0</prop>
												<prop name="GroupSampleType">mstUnknown</prop>
												<obj name="ChannelProp" class="ChannelProperty" version="1">
													<prop name="ChannelIdx">0</prop>
												</obj>
											</obj>
											<obj name="PropertyObject" class="QuantSampleTypeProperty" version="4">
												<prop name="PropertyTypeName">Quantification Sample Type</prop>
												<prop name="Position">6</prop>
												<prop name="IsDefault">0</prop>
												<prop name="SampleType">qsUnknown</prop>
												<obj name="ChannelProp" class="ChannelProperty" version="1">
													<prop name="ChannelIdx">0</prop>
												</obj>
											</obj>
											<obj name="PropertyObject" class="ChannelGenotype" version="4">
												<prop name="PropertyTypeName">Scanning Genotype</prop>
												<prop name="Position">6</prop>
												<prop name="IsDefault">1</prop>
												<prop name="ReadOnly">1</prop>
												<obj name="ChannelProp" class="ChannelProperty" version="1">
													<prop name="ChannelIdx">0</prop>
												</obj>
											</obj>
											<obj name="PropertyObject" class="GroupChannelTypeProp" version="4">
												<prop name="PropertyTypeName">Scanning Sample Type</prop>
												<prop name="Position">6</prop>
												<prop name="IsDefault">0</prop>
												<prop name="GroupSampleType">mstUnknown</prop>
												<obj name="ChannelProp" class="ChannelProperty" version="1">
													<prop name="ChannelIdx">0</prop>
												</obj>
											</obj>
											<obj name="PropertyObject" class="TargetName" version="4">
												<prop name="PropertyTypeName">Target Name</prop>
												<prop name="Position">6</prop>
												<prop name="IsDefault">1</prop>
												<obj name="ChannelProp" class="ChannelProperty" version="1">
													<prop name="ChannelIdx">0</prop>
												</obj>
											</obj>
											<obj name="PropertyObject" class="RQTargetProperty" version="4">
												<prop name="PropertyTypeName">Target Type</prop>
												<prop name="Position">6</prop>
												<prop name="IsDefault">0</prop>
												<prop name="TargetType">dtNone</prop>
												<obj name="ChannelProp" class="ChannelProperty" version="1">
													<prop name="ChannelIdx">0</prop>
												</obj>
											</obj>
										</list>
									</obj>
									<obj name="item" class="PropertyList" version="1">
										<list name="emlist" count="12">
											<obj name="PropertyObject" class="RQSampleTargetProperty" version="4">
												<prop name="PropertyTypeName">Combined Sample and Target Type</prop>
												<prop name="Position">6</prop>
												<prop name="IsDefault">0</prop>
												<obj name="ChannelProp" class="ChannelProperty" version="1">
													<prop name="ChannelIdx">1</prop>
												</obj>
											</obj>
											<obj name="PropertyObject" class="QuantConcProperty" version="4">
												<prop name="PropertyTypeName">Concentration</prop>
												<prop name="Position">6</prop>
												<prop name="IsDefault">1</prop>
												<prop name="Concentration">0</prop>
												<obj name="ChannelProp" class="ChannelProperty" version="1">
													<prop name="ChannelIdx">1</prop>
												</obj>
												<prop name="ReadOnly">1</prop>
											</obj>
											<obj name="PropertyObject" class="QuantCpHighProp" version="4">
												<prop name="PropertyTypeName">Cp High</prop>
												<prop name="Position">6</prop>
												<prop name="IsDefault">1</prop>
												<prop name="CpRangeHigh">0</prop>
												<obj name="ChannelProp" class="ChannelProperty" version="1">
													<prop name="ChannelIdx">1</prop>
												</obj>
												<prop name="ReadOnly">1</prop>
											</obj>
											<obj name="PropertyObject" class="QuantCpLowProp" version="4">
												<prop name="PropertyTypeName">Cp Low</prop>
												<prop name="Position">6</prop>
												<prop name="IsDefault">1</prop>
												<prop name="CpRangeLow">0</prop>
												<obj name="ChannelProp" class="ChannelProperty" version="1">
													<prop name="ChannelIdx">1</prop>
												</obj>
												<prop name="ReadOnly">1</prop>
											</obj>
											<obj name="PropertyObject" class="RQEffProp" version="4">
												<prop name="PropertyTypeName">Efficiency</prop>
												<prop name="Position">6</prop>
												<prop name="IsDefault">1</prop>
												<prop name="Efficiency">2</prop>
												<obj name="ChannelProp" class="ChannelProperty" version="1">
													<prop name="ChannelIdx">1</prop>
												</obj>
											</obj>
											<obj name="PropertyObject" class="ChannelGenotype" version="4">
												<prop name="PropertyTypeName">Melt Geno Genotype</prop>
												<prop name="Position">6</prop>
												<prop name="IsDefault">1</prop>
												<prop name="ReadOnly">1</prop>
												<obj name="ChannelProp" class="ChannelProperty" version="1">
													<prop name="ChannelIdx">1</prop>
												</obj>
											</obj>
											<obj name="PropertyObject" class="GroupChannelTypeProp" version="4">
												<prop name="PropertyTypeName">Melt Geno Sample Type</prop>
												<prop name="Position">6</prop>
												<prop name="IsDefault">0</prop>
												<prop name="GroupSampleType">mstUnknown</prop>
												<obj name="ChannelProp" class="ChannelProperty" version="1">
													<prop name="ChannelIdx">1</prop>
												</obj>
											</obj>
											<obj name="PropertyObject" class="QuantSampleTypeProperty" version="4">
												<prop name="PropertyTypeName">Quantification Sample Type</prop>
												<prop name="Position">6</prop>
												<prop name="IsDefault">0</prop>
												<prop name="SampleType">qsUnknown</prop>
												<obj name="ChannelProp" class="ChannelProperty" version="1">
													<prop name="ChannelIdx">1</prop>
												</obj>
											</obj>
											<obj name="PropertyObject" class="ChannelGenotype" version="4">
												<prop name="PropertyTypeName">Scanning Genotype</prop>
												<prop name="Position">6</prop>
												<prop name="IsDefault">1</prop>
												<prop name="ReadOnly">1</prop>
												<obj name="ChannelProp" class="ChannelProperty" version="1">
													<prop name="ChannelIdx">1</prop>
												</obj>
											</obj>
											<obj name="PropertyObject" class="GroupChannelTypeProp" version="4">
												<prop name="PropertyTypeName">Scanning Sample Type</prop>
												<prop name="Position">6</prop>
												<prop name="IsDefault">0</prop>
												<prop name="GroupSampleType">mstUnknown</prop>
												<obj name="ChannelProp" class="ChannelProperty" version="1">
													<prop name="ChannelIdx">1</prop>
												</obj>
											</obj>
											<obj name="PropertyObject" class="TargetName" version="4">
												<prop name="PropertyTypeName">Target Name</prop>
												<prop name="Position">6</prop>
												<prop name="IsDefault">1</prop>
												<obj name="ChannelProp" class="ChannelProperty" version="1">
													<prop name="ChannelIdx">1</prop>
												</obj>
											</obj>
											<obj name="PropertyObject" class="RQTargetProperty" version="4">
												<prop name="PropertyTypeName">Target Type</prop>
												<prop name="Position">6</prop>
												<prop name="IsDefault">0</prop>
												<prop name="TargetType">dtNone</prop>
												<obj name="ChannelProp" class="ChannelProperty" version="1">
													<prop name="ChannelIdx">1</prop>
												</obj>
											</obj>
										</list>
									</obj>
									<obj name="item" class="PropertyList" version="1">
										<list name="emlist" count="12">
											<obj name="PropertyObject" class="RQSampleTargetProperty" version="4">
												<prop name="PropertyTypeName">Combined Sample and Target Type</prop>
												<prop name="Position">6</prop>
												<prop name="IsDefault">0</prop>
												<obj name="ChannelProp" class="ChannelProperty" version="1">
													<prop name="ChannelIdx">2</prop>
												</obj>
											</obj>
											<obj name="PropertyObject" class="QuantConcProperty" version="4">
												<prop name="PropertyTypeName">Concentration</prop>
												<prop name="Position">6</prop>
												<prop name="IsDefault">1</prop>
												<prop name="Concentration">0</prop>
												<obj name="ChannelProp" class="ChannelProperty" version="1">
													<prop name="ChannelIdx">2</prop>
												</obj>
												<prop name="ReadOnly">1</prop>
											</obj>
											<obj name="PropertyObject" class="QuantCpHighProp" version="4">
												<prop name="PropertyTypeName">Cp High</prop>
												<prop name="Position">6</prop>
												<prop name="IsDefault">1</prop>
												<prop name="CpRangeHigh">0</prop>
												<obj name="ChannelProp" class="ChannelProperty" version="1">
													<prop name="ChannelIdx">2</prop>
												</obj>
												<prop name="ReadOnly">1</prop>
											</obj>
											<obj name="PropertyObject" class="QuantCpLowProp" version="4">
												<prop name="PropertyTypeName">Cp Low</prop>
												<prop name="Position">6</prop>
												<prop name="IsDefault">1</prop>
												<prop name="CpRangeLow">0</prop>
												<obj name="ChannelProp" class="ChannelProperty" version="1">
													<prop name="ChannelIdx">2</prop>
												</obj>
												<prop name="ReadOnly">1</prop>
											</obj>
											<obj name="PropertyObject" class="RQEffProp" version="4">
												<prop name="PropertyTypeName">Efficiency</prop>
												<prop name="Position">6</prop>
												<prop name="IsDefault">1</prop>
												<prop name="Efficiency">2</prop>
												<obj name="ChannelProp" class="ChannelProperty" version="1">
													<prop name="ChannelIdx">2</prop>
												</obj>
											</obj>
											<obj name="PropertyObject" class="ChannelGenotype" version="4">
												<prop name="PropertyTypeName">Melt Geno Genotype</prop>
												<prop name="Position">6</prop>
												<prop name="IsDefault">1</prop>
												<prop name="ReadOnly">1</prop>
												<obj name="ChannelProp" class="ChannelProperty" version="1">
													<prop name="ChannelIdx">2</prop>
												</obj>
											</obj>
											<obj name="PropertyObject" class="GroupChannelTypeProp" version="4">
												<prop name="PropertyTypeName">Melt Geno Sample Type</prop>
												<prop name="Position">6</prop>
												<prop name="IsDefault">0</prop>
												<prop name="GroupSampleType">mstUnknown</prop>
												<obj name="ChannelProp" class="ChannelProperty" version="1">
													<prop name="ChannelIdx">2</prop>
												</obj>
											</obj>
											<obj name="PropertyObject" class="QuantSampleTypeProperty" version="4">
												<prop name="PropertyTypeName">Quantification Sample Type</prop>
												<prop name="Position">6</prop>
												<prop name="IsDefault">0</prop>
												<prop name="SampleType">qsUnknown</prop>
												<obj name="ChannelProp" class="ChannelProperty" version="1">
													<prop name="ChannelIdx">2</prop>
												</obj>
											</obj>
											<obj name="PropertyObject" class="ChannelGenotype" version="4">
												<prop name="PropertyTypeName">Scanning Genotype</prop>
												<prop name="Position">6</prop>
												<prop name="IsDefault">1</prop>
												<prop name="ReadOnly">1</prop>
												<obj name="ChannelProp" class="ChannelProperty" version="1">
													<prop name="ChannelIdx">2</prop>
												</obj>
											</obj>
											<obj name="PropertyObject" class="GroupChannelTypeProp" version="4">
												<prop name="PropertyTypeName">Scanning Sample Type</prop>
												<prop name="Position">6</prop>
												<prop name="IsDefault">0</prop>
												<prop name="GroupSampleType">mstUnknown</prop>
												<obj name="ChannelProp" class="ChannelProperty" version="1">
													<prop name="ChannelIdx">2</prop>
												</obj>
											</obj>
											<obj name="PropertyObject" class="TargetName" version="4">
												<prop name="PropertyTypeName">Target Name</prop>
												<prop name="Position">6</prop>
												<prop name="IsDefault">1</prop>
												<obj name="ChannelProp" class="ChannelProperty" version="1">
													<prop name="ChannelIdx">2</prop>
												</obj>
											</obj>
											<obj name="PropertyObject" class="RQTargetProperty" version="4">
												<prop name="PropertyTypeName">Target Type</prop>
												<prop name="Position">6</prop>
												<prop name="IsDefault">0</prop>
												<prop name="TargetType">dtNone</prop>
												<obj name="ChannelProp" class="ChannelProperty" version="1">
													<prop name="ChannelIdx">2</prop>
												</obj>
											</obj>
										</list>
									</obj>
									<obj name="item" class="PropertyList" version="1">
										<list name="emlist" count="12">
											<obj name="PropertyObject" class="RQSampleTargetProperty" version="4">
												<prop name="PropertyTypeName">Combined Sample and Target Type</prop>
												<prop name="Position">6</prop>
												<prop name="IsDefault">0</prop>
												<obj name="ChannelProp" class="ChannelProperty" version="1">
[truncated: 2,453,533 more chars]
