# Supplementary material for: Unique sperm haplotypes are associated with phenotypically different sperm subpopulations in Astyanax fish
Source: BMC Biol. 2018 Jul 5;16:72. doi: 10.1186/s12915-018-0538-z (PMC6032774; doi:10.1186/s12915-018-0538-z)
Supplement: Supplementary file 8 — Original data. Each subfolder has two ixo files output by the Roche LightCycler480. The two files cover qPCR results for oca2 and mc1r. Subfolder names end in 1, 2, or 3, denoting which subpopulation of sperm was analyzed. (ZIP 10643 kb) [file 12915_2018_538_MOESM8_ESM.zip › FishB'Pop3/May 24 2016 SpermPop B'P3 FACS PEP PLATE 0042 mc1r RK.ixo]

<objectstream signature="IXOS" version="1">
	<obj name="root" class="HTCExperiment" version="5">
		<prop name="name">May 24 2016 SpermPop B&apos;P3 FACS PEP PLATE 0042 mc1r RK</prop>
		<prop name="UID">0F26844DB9DD4FDE99EF80746E7A95CA</prop>
		<prop name="OwnerUID">C6C05626183A45218341EE89EA1A5F2A</prop>
		<prop name="Created">2016-05-24T17:03:57.231</prop>
		<prop name="CreatedBy">C6C05626183A45218341EE89EA1A5F2A</prop>
		<prop name="CreatedByName">System Admin</prop>
		<prop name="LastModified">2016-05-24T18:47:55.479</prop>
		<prop name="LastModifiedBy">C6C05626183A45218341EE89EA1A5F2A</prop>
		<prop name="LastModifiedByName">System Admin</prop>
		<list name="AppliedTemplates" count="1">
			<item>Borowsky Protocol PEP product version</item>
		</list>
		<list name="TemplateOwners" count="1">
			<item>System Admin</item>
		</list>
		<prop name="SWVersion">LCS480 1.5.1.62</prop>
		<obj name="AppProperty" class="TAppProperty" version="2">
			<prop name="Created">2016-05-24T17:03:57.231</prop>
			<prop name="LastModified">1899-12-30T00:00:00.000</prop>
		</obj>
		<obj name="ConProperty" class="TAppProperty" version="2">
			<prop name="Created">2016-05-24T17:03:57.231</prop>
			<prop name="LastModified">1899-12-30T00:00:00.000</prop>
		</obj>
		<obj name="run" class="HTCRun" version="7">
			<prop name="name">Run</prop>
			<prop name="Created">2016-05-24T17:03:57.222</prop>
			<prop name="LastModified">2016-05-24T18:47:36.419</prop>
			<obj name="AppProperty" class="TAppProperty" version="2">
				<prop name="Created">2016-05-24T17:03:57.222</prop>
				<prop name="LastModified">1899-12-30T00:00:00.000</prop>
			</obj>
			<obj name="ConProperty" class="TAppProperty" version="2">
				<prop name="Created">2016-05-24T17:03:57.222</prop>
				<prop name="LastModified">1899-12-30T00:00:00.000</prop>
				<prop name="HasProperties">1</prop>
				<obj name="_Properties" class="TAppProperties" version="1">
					<prop name="Created">2016-05-24T17:03:57.222</prop>
					<prop name="LastModified">1899-12-30T00:00:00.000</prop>
					<list name="emlist" count="4">
						<obj name="item" class="TAppProperty" version="2">
							<prop name="name">TopChart</prop>
							<prop name="Created">2016-05-24T17:04:06.358</prop>
							<prop name="LastModified">1899-12-30T00:00:00.000</prop>
						</obj>
						<obj name="item" class="TAppProperty" version="2">
							<prop name="name">LeftChart</prop>
							<prop name="Created">2016-05-24T17:04:06.358</prop>
							<prop name="LastModified">1899-12-30T00:00:00.000</prop>
						</obj>
						<obj name="item" class="TAppProperty" version="2">
							<prop name="name">RightChart</prop>
							<prop name="Created">2016-05-24T17:04:06.359</prop>
							<prop name="LastModified">1899-12-30T00:00:00.000</prop>
						</obj>
						<obj name="item" class="TAppProperty" version="2">
							<prop name="name">RunOverviewChart</prop>
							<prop name="Created">2016-05-24T17:04:06.359</prop>
							<prop name="LastModified">1899-12-30T00:00:00.000</prop>
						</obj>
					</list>
				</obj>
			</obj>
			<prop name="State">3</prop>
			<prop name="StartTime">2016-05-24T17:04:28.895</prop>
			<prop name="EndTime">2016-05-24T18:47:36.329</prop>
			<prop name="InstrumentID">28159</prop>
			<prop name="InstrumentVersion">HTC_VER_10</prop>
			<prop name="InstrumentName">28159</prop>
			<prop name="InstrCalibrationDate">1899.12.30 00:00:00:00</prop>
			<prop name="Technician">System Admin</prop>
			<prop name="AcqStoreClass">HTCAcquisitionStore</prop>
			<prop name="AcquisitionStore">eJzk3V2Tqky2KOq/sqPj3HkhoKhErNURApkg3wxIQO5AUBRUVFT01+9RRc3u2ad7rz4XVb3fN868mBGGIAmS5HhqjEz/65wf/tcpO5b//Zfr+dz95X9tmux2+++/6KGy3Fzu+9u+259PQXe+ln/5X4/yesNX//0X/i9//a/2em6/9lSq7HQqG+V8P3V/+ev0v8Yf7/3DFkF2bJvyawNp9muLZn/rfn3Ga9OUNzz+xzb//ReRw0P8vW2rrjz+rW3h57b/5+Z41/Pumh3/8lf+X7Wk3B3Lj1b8qzeHD/4r9y/a99vV+Hsrp/9DI/EK0ub8226/NXjyjw0O90c86kQQJhz3L1oVlsf2L3/9f6bcVJ4vCT8d/pP/VfuHL+K3M/jtzdWp212HQ0mS9C82iLJmX/zrCwPlFt+9l5/NUAXK/f3fv7rGG/yk045mG7xv/vJX4f+wGV4e77w/dbe//LWxrz2Uublk6ybJJHpfuxdITvW0Do/mvqKudPPgOt7XHGu3o474eZxBucgaEpXyFig7xBasY7UlzHsnEqXVPoFM3gOL6snKoZwFGwjT8six5CQW9Hi/UTgnS5VkY23d0vJ1CQEuypHF9jSNaKWOIkhWm7pOMk/sKGlqAy5rONfMCtOWhsWlgjg/1FwM/bggj8lehXwzOdRx344kKl+PAKWdnFhyt0WR5m9/CcdmfOSi+zSV6LbJSgjk55Ek57TqtfFhZkGki03Njrbfa8k+AAhm25oxkkCjOSPmwuEd63Xav7E9+f5eQOkbTZ2s7hWlnRrbsOVqvB4zp6VUTy8+hE1Z1/HZkButX011uJ40rc6zwOBpsN7nsH2JDReP7H1LZxS398/nFVnvtiml8yMXQOf5MslWrt9o6zWe/0651XW0rUWgqVFrUB11PJ9R1xZ09Q408IP8wKJdP+1plNx92EZg1XG+rHgtLvYxlJvqyWJhYjvk9p5u4TAlOpcvDJC0X3fHGHvTt3ap6Xz6TV3qX3WLb+tSykSQFt/bpbKsfMEydJ/Mb/xVT9xXuQKd9+fEXtR9R3pOpyAvIK99Rb+36uIEPHj3Q85CbmFKZOo0V6C+V5FgOqYdeXcFD0rWWJwf745AzMaRwTjpJQN5qzvEa4MJqPHiTfzdWnOIfO9x+3tYsvA5PaWEde0b7EDckFB8TloiZtclWEG15QLhdiqI4d1l8DqS1YHXjlP1uotKPP4C2zeXcpmM+PYBdpvuuOBW6Tw5scsE7Mu4ZNgN1jLJnWYE+k0q6nAmOTw5KlUHstGWBPjRDUihNz3omrVh4cSXKqL2uQHGzpyQMLImIulEY4THW+H7krETibOAGziH0QbbU2k84XdOB6ZS5yTYFV1FLtPjAtRW5bnAKJKO1D7M8UH02nChkoJEaFq9wTltROabj0lB1Cb3QT6vH8yfL64iEXxLBnqyc+Zn2UnG/V9jbF+2Y+F7m8hk4aQXUIM+J+GrOLbEM+AF3lkyOdBeXUd4x3hjR5wfuLCjTqPuskkFTribcL61LoH8WJeaTRb/rkvNueVEHf77n7qU8JNdSlZnk28epSxd24PRPa4EziOtJ0YEB1jmdcu8S1Y2alzGT1gqjs/BpZx1qiAULqy2Y+AC9WJScm8rFRRplrBgEyoiaaewgpX2lol/nh4ocRhhQG8sqENtzRXEFV8NuG+hq/2mVyVS8JINzusQsrBSWUNGgUFBK3ceF3Ru3ZJl7p5BHSchhzc+qYixbhmsXBlIMHGurSqIZALOeebX0LtGQw5Gt4TlkzASOn3dka3wKsENmoBBItYi4aPIA+vxDrggr28dCbVCAdKZARfGk0wky6ZSwCg4jwM9vPZktwkeoEbVsw4bwnVkOW89cGkaEL9vulTlOEeBlTXC6yHP3xJ5nTYS2LPMY8H6Me+JZJcNyEvALkI80hPrLTmgaNsArwg3LlQvbg1QQnjXQWFxKZnH5hSWW6slMNvMKrLdXM6wdByvDlbAHGLGQgv6q2csFCXWkVPf4CPmZuD1yCgnE3nbqOAtXyNm3zc2EEHtKejFuuDAZUakLuahDQZ3eLNgb0jGz3WpxZT/plFq8qNdilf4b+5S9/wy8icbY0Kc6e0G6s3ziD/ysz2zmZfyalafTP/terfaOV9Xsrp539/+U+evzN7uNrKaSJngzz3pwbnPXS6pqn1f+NxVaWsvkxe8Ctv9239vgyfnhus5r/aGZfoLT5kRF9a5rG5dV/R7yb1zzrGwZfViv5d+D7Mn59Xjm6NCcnX9cV89att+ziX1MspNvw/HV+YwfUVVZaLdfaGW7pz3qiRZPdd3yX+uNYE4Kr0Z6kHE4803hydxrju7V0fkofqv9+5euxbf9eqbxQu/F91n7SxGi1a9RSfij3dFT7zHpIzwlk8i/23vpsxeBJteNbqx7vNvt2O2fBQNta6OM39e5nfmPMM5qKSMRX9uzx/EnrR3irf3HLefixPOUyxsz9rSxr7kLe61XSzTVr1cspE/Xogz3P9sN+qjSTb+TPHfnHu53VLVLSeuP9LtB3PmutWpLj93/HEpC7W3UOaRqtH9zOe2ZcdcGl8r9awclv5TzW/4fYhFo07Lt+ILPrnVdpyvG7UZHQ7+tF1MiXtoSlH9xy41/gDXv+tfP62/v731H9XfdMr/+3H1j6E/Qr85VG3ou4d41Sy5tdmZEj36lytsrocp55/FvUN32tqFY7VCHcGoTMlKfGUQuUrNJY9qR7UeFBtYMDlzzJPPMmXnYA3pNfZZ0vDriF624nbQX2SbqL/k+tSh1TSFS/3i3FB+oTDYnB6oP5EYKY1fxwRK8BsSH69iS22BGdBsD2cSsTDtaOGWO8iIWHPRihvxJBnHKhTP9sBFRejJdF8GAQTXI+rveET93aLlEqqyOJHI90yZGrt7CUm7azjWHKtW843AhPzJNywp7s9OC5MZ7i8WqDd7DZV2f9l4/sJOZ9mhMDq6He034Je4fVzWT4le7ooFgbpEHZs56k0fuwB5SeuaEb4qtA1/1qGzjhpbt++0p/p7lMJa6xsumiMS6FI54tOQ91GXuSca9CFzAN3dkclavi4LTSa7FVxnCZ5v5IgpHZ82Guxv2onE/CYtqCkLGqw99UBYs1vztNxoqL8Rhqpse64a7W2jpjd+Rkh2VhYpwRingEs80tm6Pvb8T+lvOp0shG8KVX9af/I3d6nWClBb9qPH0CVY8SRWMxMs67UgTs1DR7TFlsKqlzZs0J+vOxhKzeKc8w9R3pKQNU8wJlFFMFjjRSIf0+mgPwxYjxWx4wjHFvu+ZfA66ECWh9ccLM3HUGlNhIiEWwk1WB23JADr1JDd3BFB1lhRY+ir96RvTwosGb8j0B+ShtS7kQraUs8ZPLmxo1p8swNP8TYM6klukM0M9WgKJbZnv5/KhLV3EfQ+w893lbVBJmcFQ9m8KbjQ4FB/r1LsgO461OFltSgIW6FelwnbcL59kRri2pYJyzk3wdBbRj3GH/vr0rogMJ7sePLm5TvYjBQY9NaosXQnPVGHj5wb9Me/sxFYvCsQaNSEx1ZIIniVg/tHN+DJWe45sFRJZMHNTypSJA8A2dw9av8pWBIxlm8F9PKxIX4xPTlklpZjWGr9DkP3M77WaH8FNXnnBIIg5omRYfuJvjBrXyiw/ShsHuRk9OLCkJd6lQtPe1g+NlNsz9WNfipUnU7F6eybRqmf1p/4zaEqd80OoKXpjfjOQ5OITNMGlPf5Qtxw5lbqYxE8YZXuoQ4W+axVdwx8sLx5UIPmmD153KkGjjRPuPC9R/PpO8cCTXrLLLBnakpO62eCOjqGJORvqDfynLWgZXLHQWrUlGR38EA77FFrUsC1xG/4Fdhm7nPhxEW9TcXyAm6/ZQyWY3yfF6sIHNnHkfG9wpvpzK9EUETR53xGjY6wCruwXcmM+Smg9u4TBbvcpEftcS5PyTMxANyHEhK/PC5aspoVKujVKiRwKnOZWBuRwpL0PgsWh5wnBzt7DvoLriLqrbUrPP+FFNS+VkqR6hCHgHKcByzsVhxqq0Q9Epvh/s4Y9XceXY5A6fqBj4g94Qf9OatRwMHh/qBqMGpX4I68Nxc4M9Qx52pT0JNVWwfZDfV3WqD21LD2mY9XoyBZfbyCptwjEhgyk8gjQv2pGL5z4DSMEtmLtEF/jnLYGGQ0x/PxBLVjg/7k59UGPOyb+WL+c/qbTufin0V/s2/uUhA9ZJ93X1PixNYC1EzXiS8J5wPx9k9RVMNFbvjvWLsxe8NNHbVSji9/XJyvzHOITdXL4s770lx41O58uZAH/b0q/cLc134hqryuvfxetZ61/fKvrartH/agP6/pTFHlonjqL7Y+6k9YWKLaLO5jHx3VE1deblJ1u1Z9f7wtH2zQ35sbGz5POdRntZmC+o73nS8w7s7strLxeBvU33hBec5OG9SpJ+t4u5k56vG6v/Hq/Hii/pRG99phptSpT1ub+5OTjjr81F8hnVR/FBRPzjkko0J9lR7zX+fjtLbb3u5ULlcJ6i65cXYBIqiuiNrrz+xO/rX+nLO68kcyamvQ33JjLX3O6fH4s9pAbRovyV9kwow468ZOB/2NauCIxzmLSuUelufPyRg/b3Wed+rO3Tr++6ry3Jf+yAuPN486Yh/Ca6rWqqX4Il3fOG+TOJU6OR4Unyv2XO1ck3WlZpK3999PPJ8/rP7+Nir9R/Unzrjpd/1V9adzf8L0ex8CxmXCQSieURv74CrTJTWvkBe7GQmuz71MvWblQmNZTR0H5ghDRebmsBFM1J+t+o7WFYEN6zpq0WEc6m/nuGvID4lPotfhnNIp0ArSRDxyyUIwCqqKCx3uzUMl64OI+nOuGoMg3hzrqG7alI4O8RoSAfWXqGPU3yu6mbBbkzNLnDvqS73sKyjHBmpLUEqJNKWgQtA8Dxxbqw+HZokZQtAVpzo5nlF/rb9UoL0Q1NI2zWTaWGYJ4TM/Ehblfas5emxCUB9Rc1tp2WsvB/XoezbqLwlRf/mTeFBna9RSleLxi2lZQLG5NnVk9qi/M/04/y5sCAuK1qDXzYceeQuvz3YEhYaPhBU88jvqz69FngIxM9iW5ZEk7SkA6uwuLjChQ/1lrYH6S2yAiqoyS5vrrtLGytOA+vGh3X6XpjRSNjrcYHEiyWnXFvSt3jWI4gj1J9CVSLXzCyBd2hZJFh7qr7dQf4XZUS5XVnZD+nhTwPXe4fl4ffVj+hNngjT5k+T+yDfrbxGbE3Bb90VgQacS0ecXEwMuRyJOH8gtySHUwbTcTR3oc3wOz91iAuSA2vJb0eLJfeM8wCbTioHORxLxHjADyzig/ma3Y0e6h0FgqfBbFhqZnhK8pKi/0+XN+dALKVksKxHo5rWt/Tc+cMlbT2dgBuuCC/xjIpIm1ylYXIkh8ruY9ER0ZiqYe5YzP5a2oF57qQLdgg0LYW9FxIp5dJGnVniHW2dKLPMyB6VpUJ9GiPobcSMZNG9cEn/37kRiTroHhp7TkguPB7zldrt+glpLCwaLRdEStfcc8K7apA4UbiWT4hYvUavvgoVi9xRJmOL+am780p/hpD0sjzNsz/JRNMQ6qTIoSiEw/9wlElntJQn1lxaoY14WyShGrVmCLnLh+n1qCXEtZLB5eRLwrRtqb3JQwZCUTR02AV4/bXSQgc6cHRem6iQiXSJ3oB5FvB4y00RyPMiTIfcXXpdSR9p9J4AyTfCq6IaL43yJ+nN7ZVoHrTdKfypUFWdTcf4n0Z/0zaGqXptH1Jl0Y7Ddnig5ytUZlkZ3JfZbGDlqv7u8QN09AxKEUtaqL1mGQX/h7j2TyDFLV2DWqL8ger0padbUAf2BDgQhO1RkCiQFPbuGLCxLgqOcdGzBZvy9DssR6q/HMQFMpWI1xArriVW1JlhtCgxOd64najTqgKxqVvtjoeaJZ6UJOLYaEP90s0CljT2DFeGh9g+WyJOOkyjYjwXj4NhHH7mwbA8Wm4YsCCveINe1FILOPUMu6MZ2RxShwC7vov7CKbUMItWNDlp0Q00e5rlIEgzNwSiOTy7MLxxPJCIB3tJJwA36G/kGHfQX+OcayPaImvzUH1jbOd7iE6UFw90+OH8U1xIxy8gDGdqQ+eXi4ajWqDXwfF2OgNRyDXm+ZzNwztoFddeYLSlofAMnvPh1sHNZRY6pcMP2eFEd0hBbc4AWj3f6yP2VrHbIcuKsgK5eI85efHTJYp3qIFflk8FBFls13+QOrO5rfKThd/Fj+hNns9m/1d//x8DvT6k/iROmbNCfvz1QXzo+D/Vv+puvwhvn+hiS/Z77e0wWjipH2j/k/pK6nPsvfXVh3ky1JXWlZ+9Bf57Sz1uVvR+OPz1PZsSWjYuoGre9MOT+7Caff+lvDrOeDLm/+Xju+aPxGvWze6PmOvOk+VNldEFNRmdn0N8sE1B/bnWTVIW9Rv74RfnaWdANVaeVZw36+y33J+XmnXndyWnVThW+9Gcflhtx0N9cKLC92wnqz4gPsf+aHabMezl2q464reaLyw619Zn7m67diT8R7K4e9OfE7tR/uzPUnWaUVDWXljHozxmvFlRVX8fxoD+bu4rdP+lvSb3cnzwZx5zOsQs1exx8f9KtHszZqXj9PvW3SD2B2MJs7qiUU6b+mK5Qey9ADRpmNvalyL0x7yoUhco776Uvuguh9q7SqlGtxKuH3J9XLkd/SP39rQv9R/U3m0uzP03l5zeHqkYTTqFo5zJb6+dcpoZ1vEIKoxkXhFNZpOXVdmF3D1A73fTekajXUH9mjvryq52jqWPUz/YgnbnoPEL9WR7qrxROPkn0MepPl+gONisZtTKxxYq6r3oF95euspwzzy1tMtRf1i+PXDSRUYfjVfBLfwWIHT0uNhYgkM4kvi1aRMzBrCDWOdQV40cSWRYYukKiHbjEVMYR7ap7CGWxQP3tFqi/8GWrcJpmePw4NGVKiqCEzDmhvjYJtNppdDQhceqGJWy+47WoPYYQ7VBvkTFB/a2khQfNcaOz9HRIO5rEswLyYIkalma+RLn4buP1ejUkVj5yd4nzob9jhtcnfVaFltfMgMsz0eos9w2eFuUxAyTlkbHd9QV09zRdyNSlXq/fL9zfXt8ATuldrjPpvmw05bU24bGs8Ho4IKY0XqH+Tg84EZY1eL0SK/vSX8JpU5Eul1oAOUksxsRV32iPeRkBboT6m1G7J/qqLqAjTzxeJso/pr/ZQuD+LJWfy2/uUpp6EUHVpBeDTjqLhBR31N90J3HedAcNyfWDDopxKIj/Ho8k1e0jDKWsj8pM93EVh9yfpy1QW06syYSeijl4wcUmQVsIPblvOwpyNNrW4azUC7KPMwksJeRYcFQxTBxT1OLqNNnWMLpPOlIcRBzdy6IkYWCvZbJZ6Hh8efkP+nOufP5V+SmMxD143HrDBbvcSkmRgADeW6vq8JxPMXSezEagTPhtHWyks0FU6YIaO4QlarWVJBKMpQc44nhLAuW2acma8F/6C7jG6UicTFxY7q4TbtBfvcP9Pc0p6kF/t8x5ghGERY2am1CiGM0LFG6xqX1t17XEP+QK6EQWan82Q82uKxjDKljg+Xl+JRLv0vJAsseM+AWvd8Rf5CGY59ezBkptIEavamDEAZ6fyiUpBrD4ee45rwiMHB2IN6JX1OgkZ8Fbm8hEfKdTsGBscr4BOPpvkmYCS6ETMJRNSnRiejiAusimHJ75z+lvtpjMvqtC5af1N//mUHXeaS3oOenIoL+93KDOose1dp2pG6lHf/QG9yoFLNTqC69WBxrCkk9CElTRlZKxUqBeisWaDPrb+YYNlHvLNdzMd0OWDlmDbd/DOugVPAo14wssn9KDBLzPDOxiKYBT7CICL0Bd7cXCAiVB/QVlia/PN/MOSnZC/Z0TDjX1rFJQ1BD1By8MzUIJ9ad0H/p7Ba2Eo6j8S3/TCvXne5caNHEc1hCo1CEzOWVgTsaov1F668nsmFIwIw116l1zIOoyMgb9hbfcQuvFAgdee+2JP3NRb5UHIdDHEjWpvZ1KfWxQfzSeBFxA1yQij4/KVRnDa9SVvpDJVHIvoCnNk8Bmhu2JH6jdpeiGXHg5jiOVuqhdt7txDJhRt0TzhBnYbn1hgSBlPVnIlzvoYe9zg/74qLyDecqiOuCyD93K+M0tpwZqGVCQJPaMFSh31J/Thag/tgPUnzN+Mn9jGbw6er1dkLUnR0JFd36smHq2EOff9TfKn9bfd6fTg/ig+KLqTDmvbzfGUPkprYWaeMLblNVTPbaGyk9bna6+9Dd6b67EVULUH2MZ73PVDPX3mfs72vu537fGpXbkA2ps9HBf/oTXUVN77tqpztyzfQm9zdmiYvJqR14TX5JX99qL5jl22dtl5PMw79mgv99yfyr6BfWo66gn48K5F3GFOnRfnS+Qa8cNuT+P3Be/689JE8sfxbsH591y1NtyP0ftri934gqLohr0JwqjR22z3U1UqXRY+rMa9ee8kzIa9McxNuE8x7w1CDBd8ReBfatd3kwddT8eCf7YNn7pb3MMPnJ/IurvsBrJqrrMTZ+/vib1oL/P3N8ryu5syP3dd8LiS38beiuG3N8ijlB/M3fRqKdT8qU/NzLzXg2nnueL64Kv3bTE49F3MBn0N+T+Pis/uRBQf2LUof4EVfbfhSJwnrxd4flH88OQ+7PTzZ3/I+rvbzMX/6P6m0uLufTn0B+hyvc+BCZxModNNpPr/ApXSo1QuUHQzBdk0N9S3vlwVsOmZqLq8qQclRlkLwl1M4+WoC2aowPbNdcSNgvWlAqyiQNlcfIZI+G0oOEI9ee/qyOXbPK0ov38toKu0NQ6s5RVS4Niz6C4xEeO9RQ1k/puCjl/Ru3cC9Rf5qxsqFP/TNgxaXt6FUcVjiEGvl+9PJk4UqbC1uNQf5B6Ke1MLYRwbqP+Ck2U6PwyJfC4vVB/G+VC6XuE+kv56ZEwv+2/9BdcwoYxiy4lLZGUEDaGguc3HaP+vDEO4G1w1lGrE2zPznULSA8ENdzigEWXU9eGaJSi/p5Ja1AuQn1u4xZ1aqq4vxBMTYz4Va3OnYvI01WU5RBunCOLkqcCNHfvDmTzXK/ziSM61L6uAc7JU+byjbhrtWl5NqGNTPz8bp+m9L0nK9ivJieWNNe0oOt0pKHe7wfCDuws0jgcBYAYRf0RF/V3wicZBFNPI+uNXci/6S+bKZX4U/pbcLzwp8n9ffO4akr3ORDr/eKC+XEqkYepWCDfJqPaDhGEZC0eTNDsrmC+sfdkVYza2Vfu77FZUOIbRQ/qRa1q2E2PdMj9ObfOZuHdiXsivYGC0upbDghJGmJExxHI8o7jQNoeU+JU/Rys+2LLhdwy4YmyiSRw5/sSNdOhtiJLNQb9hWf/xJPeUchHqLwhPv/aFurN7PegFwy1dVrMC8IlMg/66FjVgVuvPmbiPpaD/sLqhvrTYIR6mh3LGqYv1N9jw/egr0ZbAv7kxhNTjEQw6k1R+0JZ9KQ3Ew80w55wYX5ETS573H/QHx8sJfK6R09YjiPU3yJODNI3EgfGSUGtTSupI/nIU2HlXYU6oBWej7qQRkBTE/U5vlYSmYQfuVSemzEfjnpPyObBgJylnoDRblIi1t4KvM26IIP+jP2bwmo6rvCBFesRWQViB+pTQg0LUx0//9pOARlocqGzwE+5vtMJ2KNUYH54uVfq2kNnL91GJL66HxU/FaouOGHxb3N/f5B5f4tv7lLV+H4F11x1dfDaTgwSOs0ZjDeHoU4Rl46qFHsOlvIsYH51uUiqSCgDfX3C/oaPSYMks8YAjPrWxBeUt0NGK9kF7fhR+SllqL9ntErBPE5RWxmH+ouc7Ar2yn6wIfeXHJsQtbWLGHhyLRK5BQe0IgEujF3Unr0un9gFbowLNmcmklHTZqCe1wHDseJaqZPKXoBy5oDzl+1MJm7Na7BCaKGm5Ai7wHt0Ank9CmtEWwSkiloG7jRkqDe64IlwR/05lKAOj7NrRDzfMIFaLZAgtWyZ9IXCg/m49yTYbT9ybQq2V+3nqMWn11UqcIY+6A9mep2S7O6QL/0Z4zl2mSq7gVmSJwkrk6fEOFQA7rrAMXxtblN15Db4CLtbXB2uz3VHjI9HnFvurgT44iKS3FUeYD1FHJmjimvIInAfoJ3kmITPG/3Sn5vqUAdOyEXkGsomLO3XmAzz/o7LCrvk7vCsQXy0onq3EhesWEZthlT6sWLqBTf99xUqf5Dc33f/QSU8Jao/eRPUQGhuHFUfjdV/0t/cN3/pr6nK3pe25MLZJ9s2Bv1NnPejdvNtLqpcfVwMub9Bf5+Vn3y6fDInCPNuqPzs60r8XX+flZ9ek6FuVuS9HPRnS9tfub+xkz+Y97DnqLPA+sr9Dfr7zP29gtedeI3i0KHyc5j396m/qs/tYd7foL8FfyW/6++z8nO8m6AuP3N/B+cg+9NV8WTeaXJPVbRKjFrKpsSdt5tKbfsTXh8m4/X4e+7vU3/ugrO+Kj/f7vzOufKqkIbcH2/VE+LUHV6vz9zfs1CxvYkudmrXmouveX+7o12oW3oofH6/5mo3CDa8+p6qwTDv7zf9feb+vvT3kfubtPCr8vOoTORBf+543TWD/qbUwePfDqtumPfHZ+sp+8NWfor/V/Qn8ei/P0flJ1G/WX9LyCVkkyJza/WA+tvqoxuU9URiUN5Qf5v9BqDdkYaLnbErDrm/ZCE3JNoL/pf+snbekkh4TCmtVNRfyTOf+1iFpKDzm7wDds5OhMmK2NDIvxmwXzxVLvOTc0v3Ywza/EOHOrysxIK+z1oKxXbSfIzYqK2orB3orvMziYyz0VNlP9tDWF3x/c18bBAhn6nAlvOaRLLqVdTcoSYD0TpxyTpG/ZU3RuFUWHh8nctkOvcE1J+ZHUnk7eRWM7aov+xhNKgxpZK166MMAfYf+usVaLR0hRr7nPe3XqV4/M/KT39eooZx6Jbp7l7akOgYhCfoQYNapw/96dNflZ/j0c2E6zTX6kyRW9R0eswBZED9afEroo2WuRB4V71emw/Doe1lBXC9S2qdZoLfadfLR+4zt/F631XU3raoV3ASqxOLbzpqeuzeNUiv2YEkpXmW6HYdB8OqL6w3UH/32Ufl51agHMYWBZBXviqg8kao2WwMP5b7kwRu+m/n/f1B9Kd+c+5v1LkSULt9177hpx+rirg2WDmM2VD5mazfNpjepGDhAbag7jljAW5yRW3Bw6ZkuhGfoBjyL/195v5knrfrINgeebJddPqX/toJ3nhPch+DMWl4Egp2XBH/WC3AMpUdCY2x3g36M9fnkgtMdpYJWKhPt1R+6e/Asl/6M+JHpVaP4gC6lG048IU53tjXSADdPldcaNhTgxi9LoNzHaMun6epM+jPXqZlHWZkJJNJQ1/gzbUtg2Jti6QzPuq/+arg/NAreKJiNAr2FX7p77fcX5dVMoaG1RtW57jggoeAof4jk7/05zevoiMnQ6WADyKBA1FFjfIQLMGyZyWHI+RLJqtTOwGdW89q2AtJTyb7dwS6bL8/cqO3ijwCawVUfRTYvmxSEXM7obD0xYpBv0UNHi3+DsSgOef7JurzpYsiqAfPYsHjhnr9zP3J50qoweHcVl3K6hFUvhBJMD+41U+FqpIgcP9/nfd3CpQOiOjcia8/dYOMxaYFUxRu3JD7u941AawpDbjg6M6p6vNGBHQnhbW/1nMgz32L2qjHay68KgcgOkddUJ5vhQTF9dANlZ/EHTMMEAnXEz7TbqA9+kcNXUlg0B/Z/6P+SLaGOmxL1F+3FN6g91fGYSTdyORcOF+5P3hs5oVKRR/1d32jFp3lzCCjRaeBtZlGdTgDapDuabagp2qIXU7nIzISKnyE84QR2No3cdCfbuP74dWfV4P+7MUZtSXlqD9VN/H841fPguyF2irWbQTe+xl+rNKGoSBn0xVodz4koaxxBbmNZAqK5AIZcn/G6dKBHptPFo7uDXa5qwRgjTvUn96NU1U+thZYocnVgFzoyBEuCyCPuCNB2M3lQX/LQIHaN3nWEquYPb/0V75Rt2LXquA1GnDB/sBSEuuov9WrHzOPcKi/alHo4IrNsw45/iKrUL29QX9+6f6c/iRhyv9ZKj+n39ylXqO54o9X4+lHJaL9S3/xtCb2CVpJvTvWl/68y3wVqYdM6X3k8oUbcn/SQuG+cn+0zPmh8rMPzV+5Py8+Pofcn1s9rGao/HyH6Qy/ci9r8VjaZKj8HPT3/879Hdce+KMuepBBf4vrQffHx/OFDfq73oObPzO7jrOXsiSrPLvM/ZFAefJb7q/3ywfnOJNbNeT+psuo437L/b1Gs3/QH38rnsSZJy6oavxIfG7qTmr3vLIr1fGveL0O1xtx2rvhDPoTjnrH7FFwNVTe/aj8NKd34rzOnaSut1fN5+aFwHmiaknqe1lKv+vvsd7P/2ne36A/zb91arbKQ7/PCZ7/vcnbQX/DvL8wvjoq7V+8/06cG+ct/RyG3N9Q+fk57++z8nM0FYR6yP19Vn5+5v7+sJWf/2pN0p/XH89N5tyfZtmXb57418jvMWRjXsFHuDs36NnNbrBJoxEBbQcSlT3kyPG6aOrofBtToh7jfEj+xel2GWkTd+YAhEFLmK2fDSoLyL9ojvxLbttpRaMRVADe5ITxWpQ29K3uTLhHDSFZuF+3tJi5EaxHcCLJqEbe5Ooog9J1G8b2CnLLfy69YdmXhF+0Pc304/4r+WcYWyD1VCNQkENNEotsW/q+xAwi7YX8C87Iv93M1uBEFycccrYXSr31awt+SI9kWPblyTILkhDweN0D+edZLwbr1bohDJ3VaAKzA6gm9Bf/Vt3Hop/PF3K4TeWPRTovDqzt6GN/pXXoZH0JIW8wKo/QeZUWLWoLHuyk1etLb4j0vTFzSJfdsWb7s/LFv1T0dC5NOdHBKPkWQDNJVW59OS57rdKeNhzaB36+kn0kR7OpAY+TeGIspMi/g5bpAGv5wOKArSXagxZC9Gxtkrz9qtFmuzKG6JxrJJPkriLSZlFAvRb1Op0b8o8l/7BPSeK/Laf+g6z7on7zyModyzGoXvbmwnZ8lkh6zGxYjqdLAp/rvsR86Hyor2C+v3ikqrNGr9GrjN4STdsh9j16gXbWK85/55pDwh32IseTbC7sFU0i5cLQwLTbHd75R7zT2vKxBCNw+Towy2NFLrN2AavRYUeC9qn35Mh1Y7A7DFThyq9lYsaJDU7d7mrg14lE8nBPgYb1hoSbGfpvonc1rKpdgcHd6doSLakm4N6NX/7rZp76T/6jxQ7957/cL/991n7Cot1I5NxWMwyhD7/8F+vXAPQpm5KgnqD/4ryUQV6ZJRv8tz4ZeP7CFgPvz+zfZW/wYI9oQWBlSj3p4a1jcBig/56bMyXbQ7kEZbsuWcDvFZmwuSPAyitm9UcBOk9IPMdgepu+OV8p7YZsaW6CvlcKDkxXb4gljjH4FA4VC+1YL778VzkbAucrYiNeyCJoAbPqAHI8/oPrRfD4icACXbr3qklz9N9lJ7LQB7f5qWCV5zBYFf8k6b/vzlVQ/4jAeL7uNST+JCJnvrvCKpl3teunbqHOjvspGG8rwO+YfcyLsVv2BcDF4gpkNhMtkMtlSsJ1gAAUQ8kH+YoADB9zBOC5tVMwZIWxQD1+LHtJ9g/Qs/cTASXXEVm+EICesUWwPYCJhHcQkLKQAOe7YyKS80HhwLjxEfPHXSSTpZLmYK5uQR3WS6tSmexL4PivgAT52nTIdtPooBtCxPllj0Cqy6AFe0ZCzvdaGpGrJ8bgzF0EmPVYiOQSpzoonYxAnUyvFVltEFD28QQsbF4LSvRtPBkAGJqHj/Sd7+A9f/HCOniKUqNeCDXA698hGwA4dngNqGzj/mJyk8n9IdyBPp1nHcQyD+SuIXXdpcLqIf3HB40DK8XgONjoHE+miAIw1HdX+8HdoiR6BT2YwQqBu1zVPcna/QsMaR/XECcI3M/03ycAw1IlBW4vWeDOnmPOPpFNRJwIQeseNQTgVZ5F6jbPfSCdwNXhgRQ/Vk+NfWrCf1fh108L8LuX0uW8h/p79Sd8VIN+5v8GAXJNYv+zAM0bCm92tql6Cu/c18ovzRiFNsz9+1j5xQNEoLrXhN4fndRf+b9xhqIc1v08v812mPs3OVj32mUzq/tdgPetbXwJ0PFQiOLdElV3/cC73wwvxPZrbM/GeV19aXHs6mHdz08BjmPKs2HlF6Hd2l8rv3TrRaOOw7fiT2Uexba+O6l6fMczf3p+P4g7qyQ6CPClFB9zBZN7qu7KdzJUfw75v+3Kkr8EaKvG7/k/7/Wy6DD3b6j+/BSgdg4NX5J3E+KVJ2xPXu3x/I677mvdz+fSnft8/BQ5JyS33wXoGB8rzRyfXuhzr/mdG+b+9YnqDtWfXwKczYSvuX9pb8Ew9+9lxfh9uROp+h+qP/+wAvzbmPWfFSAvzvjvmlT/45P/vrv8c0WWsBdCha2XJQrQhFkH2+g1JoF+3sv0KCxQJHbTcGwpjzGOe7g5RA5FgcXZMtXuQexC2ekti9VqZdCVdUwh699Aos5cNfTSRHuIyBPFcroYDV2JSwt2B42wXOLPLVWfxxjA1k8sIh9LmayyLIPYKxsW6RsUV+9OPTjjnUUSZhk81dvsAOvtvCFxmz2AXDcYJ+a8WGPc9zErajMXGGQ7Gbd3ORTgO+V0aJ7ex89AzDJK+Vu2hYKbH1l8FvtWS9rAgvT0RGFleUW13QwF6BsrPD8cGBvtGpIQjmdTrwcBvpVZCdtVhQLsxj2l+W3kQNFfcP+TnX4JcK0JKMBLhgLk86kNbWVrdV7qrUQ/JhICoD7rpNu+Uspg5MF6rKIAb5EI1NFWAXRHCYX8qHa8VhLOgd2pws/f3vD6iMudBWe9x+slrNuK7tpA/1r4U92tJOrmQgignWwSGxsUoHlWYkj9q0byWJM6Mj5NS3gIe73O5hv4OQHy4mL2Z1n587vrP9PIW4JLKPexiHsrE/15d34X4HLjuV8ZwGP5KNQ9ONJXBnC7XMAgQGt8r1CEc8Eh9zodAVmPnY+1VfDWGDOMBi3lgcJT0qQl5JoTUAgTyCDAldqMwBgZO4xG/QlPrNllCeb2iSL7FOB4fHDBvvofAqRnmdCLQsFOjJwL549Hp8pzEQUYFijScmb1ZHltvgQYZPHaIfUoUYEEFI+/ktdALqtMAZnjSi5gcUmJbWD/t3bKlgVzSzKI2KczUOsae+pdd3iyC3IGq246JaF0ORvkJQYyLDcCvn+99TLpT+0b3MOuJKHTYrR/uEc8KCcLr9f63fUYbycr0DfrCYGdvjLIamGigF8yCvfFBTJxps4UNFWdccFpcuLJ5DaOYNlIHPGny1tHVt3DBOe8KkmgBXj9Jjl+nhYUVe0bs8kvAQZ6zgWL7GQQadHPYekVFuef7x22fy19iPAs1KGsu5I6MfQTqIeDWAf7rPw5AfIzTvizpAC/vaZ6P3uCqYb3OriAnpKa729A70uMHpPcbdVHLODTs01CBmV2jdTz0YjBJk7IwVW9pmSpUxvFsUwZyMEhxRhO9gDjI4WF2UbliWFsMljZOqsDUjCJ5JXygpXMo0heIYnI6tIxINttxIW2TCSy7qkH9oUFDKQtxXtODHiwyldEgs2WUpJMqs2XAF1t3qjPyh+BPnni9qvkAuRBPmYPrPmYgCRTfH0sr18CvGd8SgJmJKAsztgeWb5J5Jxhnyf6khHoT3lL5BOKluR/E+DlXYofq+miAGdRYxCaNjF45zTkBgHmPg7tnwIEl9YNWbSdDt7RABTWBAW4RHzBqnmgAC8kikiVNQysQ8BqcI7bVr0JjQvkhL0p7CdcT7RwLwFV+jsJ4G4Z5Pi6vMHzrYD47xsKsW1MbhBg6MywPRn0Oqw8FCBECleRaMbbsKTrJQN7s0jJwSgssGbuk4PjyizULNYBlNeCq4PzzPk5AfIzYfJdlSo/LcDvLqrm/QP1n6kx5YYK0MP9igI0FzVz++Aiq/PiYA9rfzpCeo7U03T2HHKAQwWoP8/ev8//+1z788lbF24Q4GcF6G/z/z5zgAJfz2rnObt06la98L50Xd6Jx4l5+9vqL0MFaLfOA18a2/faa65XXhVki/qz6QoF+Pe1P19Ki6L6XP3lfLvM/PHuY/5f0FjSUAH6Ww5wn5ZjX0ouHXG8NQrpU4D984HCXFeFrLIGBciVBW7/Of8vK8drn9+sJmwQ4Of8v88K0H/KAR7eKLJmZE4GAf5WATrkAP8uwNHu2nG/zf8bBOjVdqQmUpj7o0vGcbYNt34Q4Ofan46GY7AqdaHtv8wLX3+t/vKRA5y9P37ZwfyYYnxR3PGw9ufwyw+fAvxc/cVR6Kr/LQf4h60AXfzfEaAwF4U/iQCJ8s31avOmluFxzJQ6t4TcoCPzhQLsTkvCCHlROschEh7pHQW4XW0LEr2zDfjxAgWmCijAWhFc2KRey5LuMjWok2spBOMDWvH0QgGOb+ke8h7FktjbtqGbh+3A/pgRPN5i1dJYMiOAokHRzGdGQc83IYNk4qIA6yeKy5KY/7X45zRveSq2lz2UxbphyXvkpSTbZgSSU1KTeGtvebp+BhGk+yUK0CQzHFtnzxU8+t0vATZOuYVgWxxZIsxQgFnuWlDIUVNHC6UytP3IRQFqJxTguUYBavdbCPvxx08lxL3YU7EuSygKFHFyJLJBl9WHgGMDhcba1qHr2cfio4sC2z+PUYATbeNg3M20ep0GhkQP9X4DJYjHOg5uKMBGCDzww1Dncs80gMrxOYBq8yQsszxf1Ozx2YE2Upqa2YlY0bPHvEGAbNzia2H90iF+3Q4knrRniZ5nKMBNENhsyAGmDxRgskFy50/bEYllsRKqNkfRzr2fmwCIfWo+/67qmp8W4OKb+5RD3grYaYsCPMoiJZImOODl9pLztUnVk+geYjQ1pQUXXq7jVp2kogSWUKMA+eUtInXGvwcB+hs7xrjrIS3A7Wc255t8Ig8CVG9sxwYBusJDB6cNBOaXT6Ei3TiVQH9dfglwvC+XQMU7CtCOV5QsirH3lQPUYxRga5sULK3YEIhOGO0lxGiGHKC/DK4YzeX9FIVqYnsOZGqQreRR8JbXHQtHhxWQ2+augAUzFNjB+SXAzxrQQYBJ1c5BTk4l8WO5kwhbnRioRjIlcFvh5+lCoIAWqijAAw+UTC3cX7P3Jcag6xOQKkiFjwLAoh4EOPIfBigZJ3CQrVGAZTr6qgGFRlIoqW0Ro2GOzkk41ScinpUVwzKSORYu5ree3N2JDdo8wOPtppOOlPrWH3KAgapOGlLu2ueQA/TDOQrwltIFGHJqYfSqFyLhNGMOKwoCitl/ULUjjxPGsQ+xDsf66OcEKMylyb9dU+kPkgMUvjla9Xi3B2Ub37lwXKEAFYm/gWvSR+2o+ahTR9tgBmZpBFx4GM3TQYDm6sBIoJ6slNxyFKASyinzH3sUoLqUfVju/ybAvqnzQYBhZdcS0RYZDy7HehIaNReRj1/YgiW/RbEZS14mzBZ9oIsIRbceowhLpxS+BEiWkTEIUHG1gAvM3OoHASpVH7CQi2cROU2L1ZADDIn8seDL6HIDtXAZC+9zFOCoK9agj2TGIXoX0pADdJ0RY9DE847s5q2NvaMGbhBg9z7OwJKEvv4tB6jXdxTjs3Y6tVlRA4x9H9Z+EHMFkQNZA8P4yNnp2xsljmv+gwBXjhjCcvNmLJDn40q9mihAN9B54ps6E8m82y+wjz/v2IfiHIhUvt6g9ihif3EhPdl38QyfUe+YC6dhA8Rqe23IAQ4CvCq9A84pWbJAwA6GQowssKF7cmHlmo2q9BMAw0958rMCFBb85M+SA/zuPjXZW7r/knKRDTnA4dcfPgQ45ABdwXKHFWCGHODnrz985gA99lh8CbAX5Cf5bQ7gpwCHX3+43kdfOcBBgBvb+6oCde141qnKdcQPK8C476lV/f7rD9tyQVX/eQh9qTNQgJ9VoIkXKv6blRfmpst1NFSBfgrQS/YF/RIgoTzzHmQu/VMVaGXmyyEHOAiwnR9n/oy74Od/CnBCt0v/7X8I8LMKVIonKEDXQgGSjxVanuPrcsgBDnMAD+fX1B8tSceGHOBI0yZf639+5gA/V4D5zAHaC83+EuDizLqvX3/4rAId5gBa6i1Sz4We+Yt1yTMnei141Vme2O9VoHo1hmEO4K8coPklwGH9z08Bzp0QX/+9CvRTgHZy+iXA0cSbcn/YHODfesh/VoATaTr5rsn1Py3A716rfn58KrAvbIVLTWY59CwFHWzq47KO1qAYtM83IdzVHsXjNNuGcHy5ge31Y1JaGfuF9qSBC5EXtSzStLNDw+c++/rp99lHlef0WB1ge7mg8PZp21KuJj4cPZ1w6SWcdvQm72MUy+HjfQNF47kowMBsUGTvGQrwMN8AHDbSmTFbNUQ63SsHiEyGwnqqXkXsFKPXAkjNYt7wROpEbgTMPaMA5R0K8KRyBlQH68Ti/jQz6AEuO0jHAgqwX/Wd9vL3NoSzNx7vIoKhiUSLYKNhHBe/JBRgNfMZ1KGDAsxnn5MAzRLgLTRcNNmDQZvo4kJiTrE9Sp86tPX2ISQN+1hSpkcB3rylA2ccbuv0tctkyj33BeQvCQUoh/jYCo4vDzb+Y0XWhdJGtLw8A9jjEM/yi/+UtNdq5cIZxV3HvtBWVDzUATxexqmOK8moaCrPVhCKowNhpbSS6KO6MAiXO7sefvzvZe4T8F+RRrLu4lJS7XZbOKsYHGT59gcFOJE+1oH4cwjwu6tAzauugLeacxwIpkHJq1Mc0DexzCBZVzxhzgHF4ckomk8BfuYAVWe24QI9X3wJ0LuHe+Jr0hGIca5GYBLVYb54PFGMGBvjS4D5HAV4vU1MsPI3iiQ/aQ1Z5PwIPLvb1cMaMOfpcQkefW2ZT8o1JYL2AIzWLBSgsJ/SoQp0VdBNHVRTr1eTDR5V3lyL2m/tq0SCjSwCfd72JGglFJuwfWD0+A5QmFU2BeKrrgruSkdhrmd3FNi+4occYLjrCodI0kcOrT6XLCzXnUj2EKJrue2UBa59dsh1nf2DAOtVx4MTHj/WrElPETnHDj8IMLB4hydk6xng1YcJG3KAhV/KYF/fZe3vvcAgT78QQeOdOQu37UQisE1i8KQjV4eWtOGJ0CXOIMBwlE16smy8EGwqVvUgwAdnPIB85EThikMpAcdZgJ7ubBIoO0ckdN+hCOeoHAi2HqiWPD/DSpyINbwP958T4ERafNvM2j/bIjBGf0dhJPkDFS+fKhQS38GyNDG67OZlq65P5Rz0O4TEj495o84CMQHlWoacX4XXgvQnxxkEGB724cfqPxKAl76U2rclVSKVdMtB39qs9k93FN3NxzvbWbQ9849XLiV+wMegWWXMgvbJSSSveYCViuIJswelZE3vU/B0MWKDAFWr34AuR9ieaDLvVAfYGBzjEdSQlFlK1svUAOv6jknwBhRguBTuoC4CFKjt8hVZ+fyXAIccYB2kqyEHGFxjq/8SII6FHGTKwiHBWMDzV8W+DiJKDfIo+hjoqcXzf7oFr9obaoI5e4RcEBGuHapAV9ZHDvBTgNNn8ML9X098faYp0UMawXK5Zhw8t9tGPe0bD/QJCjCsjpxItkUwArXx7nX4KPOITN4KD6qfBnXYS4wno108AmetJiRYPvH8pnK/QkFrAYFLwBqyzFCArpD8ygE+6cf5HB9PDuY86uDsPQKwvBCfoW/V+bF1lfgpx02/66//f7Z5gAIkms85tVgPAuT/N3n31qWosqwN+Ad5ISioXHLIREFOAQnIHYqIgmdU8Nd/IVStWXOvPca66V579vguq6vKAyWQT7+REce31guw7wKzyIb2VwZIdous7wLTZ4DdBIhJoL6/JkD86ALTVYF2EyBWg8fLe8vii/Tz/4TBZx9bJ8CuCrTPAD8CtLTVrdI0DgU4BvFVOuEQX4/xin1PyvXHVxeYwfgzvf3wvpSWfFslfQ/Qrgq0zwDXHApwYFGOs84Ef77LALsqUNdp70mfAbaXXU0cGeqszwA7ATq2WtvaMtsOvqpAOwF2VaBdBmg35SbR1LH7NwF2GWAnQDtpbooWPfRRL0DXPNmNNjznpjdrku8MsNsH+EOAXRVovw9wfrCgzwA7AbpuM2s0efFmnmC2+HjBfllpV23u9xmg3bQ3Q6NiynmtM7uzHwIcra076XuAvjN/6E2824j9EOBYNgVmM8Fp/okC/Cs0+O8SUOTHf8oEwF8eAhqbmQq72Fe59WE9tanatA9cqIYKCXnwbTo9EgYVex9JeM/zC5msnQ1sFkXF4sHslelLT3chJNYFycZWNiWqmsKa84CLyhcS0FRrvOmx7FSyNhcvNBzIAEXW4MLTg3NNs1MaIdmsE4uXGhJwc3qsIX5ZFRe1R4OnaEMfCuN4ZqGyFkW6aPC2x+ZzJNazehZkelcpbI0bEvAuDCW6nh1DiFbumUXiDAl4UT4TBM/1qUSnpQadi/sdePcWCSaNios+DwYWxNENibWtFVvX030IHtErFj2GSEBjvgrhLM2RTG3+meHQEZDN8bAcnkjAZqw74JV6VbLZ1LAp1McANs4SX9+8RQLux5wDTz3Ry7UQfEj6NjOIN9yRi9hFzejV2rsQecqCJLdFEtKZUgZwEG+kXNvSTtI3xWcGhfVAchZuUtEovgdww0tKGTMFv3406QIyfXogIR5fhe7YkcHWWlpc7DVQ6UKNBAyji06SQt8CWelIwIO2xfejX39jGajIi3/MCMBfPQRiuptSoIgQEhw00SCnt+OAPSqUEsxpI5ILHePys/yEUDf/2Wg7IRmCIlQZ82r/npDHreBwect/yGWPwr4MVJ8ZdumvjLlNvMRYwFLgdyxIvLghdo43EGtbjokfZ8cLiXbKEBbtp8xzmyNx6AgJuIBxXgbVAMn3xlsJ6NsnEjGQ8esBf/0iICzkp6jt8WMKinPOWFDwS4ms5p+yx+XnVbn6wiZ5qs2BJDYSNJ6dgTRhpIF5WOfEN7SHQe7XBskWLfH5hp/JaPdKnPUhIOxAkohIx3FPQI9PkJTO5KiCdS+3ZZDdCiQdV/FgXS5IOtk8JSTdViPQVQfJPLWQgNZ7vAQdjyIDZ4IEbLj2M4SizHG5vVLx9VmhAMuLPiVeM4klQoa3GMxwyeENc7sRiTzMbZDNzZaBfZ83xKqXrCdgsJ2cvkNAMdwwL9l+iu9CZQbO6YAEfAmSSI43/FpNQyT3QHcT7a2tPxMJWpHzwtFv3Ago8lPxP5aB/kNCwF+9XHWZiufEePAs/VNzysimEh+w3Jmv0jazgagd+ccMiLsOWFDPcbkpx3YMSn1hBDh3WvUE1BZqwnmb9pCQ9VDywFWRgP4zIwoxE2EDeEX8dHIZlBJRzdEE5rRoyp6A4qAJfxLwsGkA5Ffgcz7vIgFvdSuAbk3D0huUSJ7n/ZLhOVri6xkO1o22l5CA6uaFREqlNOsJSCdtxDwoaEiE++QBRhaw0rdetCBPXlmBKS9DAukiU8jWQQLqk08IuLBvPHkPK1w02iUg8VIkYLxQJbDKScMFsoFnX0dA+yAhGelakjS1pEvQpE8oqPGkImDXczDdOXB+Ed8NUu63b1DU6MX1BKzXnwn2pxMSsCsD3W+RgKak87ga0D9lr08koBE4j9LLR7eQ8Jn5RUDv9ixF4r4CGeZz9k3AS9LgmbRDAgZ7QIKGj4sDFovlMig4JKAEvA3zWdowXxQmjfa0DgHQbcUTTxCk30dAkZf+mCGAv/qcEvbDhTebnsXSvh6RKMNtrHgSGZRlXwYabmOnJ2A/BLAvA/2EgH0rmB9loF0rmMUsnfStYPoQsG8Fkz6epQX2tNJk/e15w8aeMIuTr4U2XUd4RT4h8XoCDsvjABctkxfXbwTsy0DxlsLcjflpNfMJAXsCdmWgXQjYbwTsGoG61lX0BmfKE2dELUVbwsn2xEH4ZM4jmGWapqh/I2AXAnZloM5mnxk9AQerzZO5w89c0a4MdBQOR1wfAh4jJFbbLG9fI+D/ZyuYx0gd9a1gnPpU830Z6KzwR2VPwK4RaLcR8EcI2BHQGu4tuw8Bx6OMJ30I2JWBNtwDCdiFgPJWY97rCEjEPgT83wjYh4D9RsBPCMgdmxFzVpYg9iPgOwL+Y8tA+X99779LwMl4JP4pvWB+9Q6L9a4kUJoDjawe0s2mRWY+AHZMKSPF3gM17xaDh1kheRoy5InwTDeA588n9VrLhe4tJi4kyfVSxpvtwqbXyWcnHy71OKZ7SDw340u8iVVIlhOXXOhUR+LsDYGy9FDj9yeLERKwXuD38zwpaKzqG0jNoOJi+YXkKi5yAMfBCQkYaoZE88vkAMFzhcRyRsOCSFU0h0i9lizm7p6iK1czhNVlhAScjJBczxfBK8HxhI+/X0xsmg2cHUT4YSzZzYZaN+nEgtWWIOFWWwV06ToIwW9CJKBrKxe9JfcIivNzXiaT+sLTdavn4G0ueDxOeITovPFd8EefOs3LKgEaH3BhmX7KiuJEUgp9UgkuXKKBXiaZcaXUFtIM8sXsyMX2ZV9QjjgehK8pEjBOxJCO2A6Jd3EJl2Y1KLo6ebnwLCI8HnwlVpRtSga1bZ04xn3qagdnfdG3Ag23z0Shw/uIgWfiTTe685+7dXBcga/tdbLi0m1C3PycQz28zsv1XPqNKeBkLHK/qsf2nzYFntPGOmjBGJdLO92wiatcXSBerSJRnL1CJG7tg8l2W+YnEpJrOawHXwTUR7MMl4M2D+prtWfBKh8lhD/zQ7zhuDbnWVckYJHxBpBhhgSsCiSgFh3cT43ZuOwJ2O0E7AgYsCbmyUpFItHZKC/xk3e2yT2bBmCQYMcFt/BsEOsRUZgvkg3nrcshEjARz2BU96z0Nfuu9ATsUsCegOFkiM+/bXYMOLoIySgbaKCPnjnzfMuxySYFDpZLKy/98zlLSGlISCb9uCXBu80ksrwfVrCMSoH1OwFLpiMBFW+LpHUbu08B1R2Xf+0EDNJmjMv1CH9/TD8dN2XXguXjMsYborsAkkp45rpVg8/fEXBlhBP8+eeUedNMUAjU0xW4occTn39tJDJP1y4YSYXEnOR4fBJ1iUS8lUXprfP4QlqA5ouAGzdGgtMGj+fmbpWBY+Dr71LAubwZE2gTXB6XYnwF5T5HAsJ6W/+25epkPJn8KaMgfvUY+MrZ8mCa+ZPzq2JckFUlPQHvPQ1zsszhNe49kEA1i6D8EKnRLLeOweEMVnr69VYhDjMHjAkS0JfUoCDXt+iD47Uq5yk1U8ikmGVA+QjJVbuhQk6DEf6N74eW+LcdlxHpykd4jm2jMqByiOQjtQ9GAQEJ6iESsDqqE5CHJOR8bUzxM/kSt2AGOX7fX04l7aAkKtjk4eM5VpsFUSzDhDlrorIn4Lx2XkAOESuDm1xVuAiUkp6AwfxW4zloIhkXnoTv53W/iUR2MxvUZO/jNeWKBBzPPgScbBrON2/4/PEW3/9yLzASPIVM1C6CYvUEDI6svBArzAzQWiSZD08koOQfObCuIyQgGGFGglKJYGni2ecluGzvCTjfl3g37wion5whmJn1JJ6kTwtS3qIR2F7uc4DnkUQKb6l+diLGDJ7jz2gLHglorKlPgKjki4CKHePZ+eI3iPBKspHg24ZBqy4VjRfxN91mhNfQ46b+bf118ZyaTX/VCOg/bQ58lwLyRS1yPQH7XjB/EVDh33bfC8bONkLSE3AyYlfW94LpCNingN1OwC4F7CYBOmdqG30K2M2C6OfAb4S37/EqTIk7m0+qvg70BwG7FLCfAy8M7oq23U3DrzpQ/7Js+l4w/U7ArhcMC/c3T5yUNesJ2NWBDlLKcc6y/E4Bx2T1LHsC9ingTb6XfS+Y3X4k/kwB/2cd6DjWEm8kq2NiW8Us1AT7gUR9Rjckb2KE/STALgXsCZhX+H7e5rjm+hRQWD2XPQGddXmTtNFoMvUavq2JRZlY9AQUuPd3CtjNgZ+Ye760ytBW+jrQH71gnnTNvFF84zh7oa+pRhu8eknC+JuAd2Uy+FkH2lZI3q4XjJW0gqS9huOynwXxz00B/3Vf+u8ScCry//nW+g8hoPyLm8GsP/8vuFOXGsPVzxLoZYYEjIdvpYwHFyTgpt2F8HCHRxIvkicun9RjBptpgATM5nL1g4DRsxFsepejT4r39JGM228CZnJ9KtksvNT0pbIQnmjBcr1qhJo+jCgCX/FOZbhILgUuRfcbJN6HgP4MCegECwbFeIEEjPdIwOG4PSCxyqqMkvHwQuS7M4ft3S1L9nBeVO9SQHAeSEBen1B6Pi4+k+Sf+PzzAgk4mOk7WNnLYxnHqVLrueFb4O2nVRkKEwC9yichhGmJ709YIQET8RVBzcfzcjV4izzd2ZMtePIECWidwKbRWXUh45dIPnljAH3SlEF09PD1rS2l0h+O5cI1RvmuoxBfz1vC48dS48iF7QgJGERXDyDTFmRdjJCAwfkewG47INw6XypUL/c7D+75Ao+HPkDyRecyhOP5jQQcMSThdW4uIFgvDyTSyIXScNciYVMOCbge4906MPUVrImps3Rq4vJ08n7toFgc59wKr1LSbyPgVBT4P2UcxK9OAZ9ePgelWvOlp7KL0RPQfAgqC0gNEjnd4uAzTG5LfNuXFdKlgI65yJAk5aboCUiV6Z6BtcVF6Ta6ykBTyy7912wOxDfBBKud7pj3nJ9EcmxvAFq5H3Pe7Tm6kMrKhricav5GQHcxyblAz5Fc5zsur/pmMF0haLcVsCNg8FgMJS2umjOYaz7jPPO5oV+FoPpjT7znGAk44F0TXDvGx78ehZC8xesXAf2XODDIbptwfQoIpKlxOalSCZbrx7bsCdgK4wSXy7qARDvi44mFqvUpIMR7xSavnTQCzWy2nMfd5gkJj/UYbDHE49UVgm7tuQ3z1xNvaCKPpNUTUwHrOfwm4JJvpkDO7ym+PnuFi8zDcwXGMeaZB6ZESWoOPTyy523pGy88PpU5X4GcK98p4HklvYCui03ZE9AAJDqhj28CJrkowWJMx8R3t26tCe38BpbJT4i/HT4uv225OhXF6X/cCvgPKQT91fMgrl47BuWlvRjYbVwhw5UXyFbQEncyzBXtwvwBuNE54PwyWCN5OCSU2wwY8/jmdiF1fnG/CEhbJGAxRwLayw8BpYwzyMFZZLDcsE8zl32Fn/lXOwRbDlvWE3BlSkiqJIu4noDR6xKA6nsB89VhaBNu58/AGKkhFwjzKiQ6NbZfKWBHwCtFAqphHRDvPUsr0pTKEpTTC0lZy3xClqHfgFusGNcTkLsaCVhq+E1ApiYmGI8ZEjBZfpq3dATUCp8EmXkHMrmbn5bBAyTgZMOHfQpopBtW+s/9Q9GihWIDudV4tx8cuJocsmIBdER8Bnx8t8mFtTwsidiQ4FHTguQcvl/djsPSb6qnpCVtBWC2hC/9E18p5HjRZFAf9yfxZ/q0IgIcBVCjAxI35ZGIz+SmIcbzbwLODX4B5unzfAmUNcEPi9sT0BvUSMBAtx3Qo2HDPOsyNbQkfzOQa8azwDV/IwGn4nT6q/77/08bBh+J7y8Cuu7i/lUIOuP16mscYLcVcLoI7pzrDVaJdpWjlzfd7b5TwB08mr4dqP3K1o02Yf6kHwfYN4OZRf7TE1v+yfWFoOEu8L3J+jkpbW8zybT4rXN9Mxj7EE+Lvh3oLBBf5Q8CzqafZjEdAZ/RW8VPi3Th+q2ApFKvP7cC4tpv7EkDypX9VsCuHWiXAroP2CRaOT5K3ngY3jnbOEqhlvqR4A38OxLwrxRQMjdP8jMFFMVR2RNwPWsljxP4W+ms8oT2KSCfqjXe4V8T6ScBE11qtJl8Wn4VgnYDIToCTt4SErBvBzqeTL6awWjqHfp2oB0B+0JQ9HXYF4I6whaPT5cCcm+fK53b9UNA4fr2xOv7TvqBEEtTH/TjAK0Fj8R9Wb7UD4SwHw9B7NuBToLHmLOoOaj/kQT81zn03yXgbMr9ssvAnzYOfn0nFApe1sr19joF2u6PTwj3e5WwzVUN6UsSQiTD4shCzpMprY8OEmafI3Ha+67Sj9cREui5QAIq9Ax0cWnXkD5tn0W5em4oXyhHgMnqQ7AWCRimswjKrKQcLrGEBonoR5DGFL+vZkjAQT3ZQBjukZzjyBDpw5dDuK4A5TNtL0jA9eAAKxDx+U+cW5O9e5zD+h6XZbSYIgFzbx/BlszOZXScILkOB8+CmzFFMo3VCdB3Oyn6FDAiJyTgbL+1YeshsSI/KUJ9GrZI0nuAJNyWSMARX8ZQFCUS0DIvIr03ag5RwR9JeDo1QOc1vv/VOv4QcpoAPQkjBmwzwsebESTgyHh5cDsM9XI1XV4NGi+OW8h33omwaesXNNtGHmzMwYKkvpkkdLEUArheYlyoakpj6KnDeXBY4PFg00q80NNs9Wkyk5y4mF9fLlTI/QXkq9GBxUWOBBSJGcJandgli3S46JfymCCRU50lr+ODJ/OhvIOD0iIB0Yq/j4Cz6Xj0pxBQ+cUEtPZLAwzqjIhXVMYXAak0UEt/7O0pgeEhgGXdbEvPFV6UdClgR8Bgl84qcuJhDPpe2rNABT0jYvqQwdIzh/mpNA6JMvoMg17tkHD15iSRRYWkXOwk4asQtCOgbLEd5/P7WCS4VsTH0QY555/klY3keYdfBFy8kYBn96iDNfWRPFz6Uoh6DC9gXoQtgYmMy8PrIpmCFrzx9dD4DOSe5UhAf7orvWe0CEm8MwnYyfk7Bez2AvaFoOk1K3oC2ucbkuu6tyUSjoMU5hkukCHOPnsBlyNcLnrDLQe+DkAOqiKAOW6RgF0hqLMXha7zL/MGo1okubu0v1LA+vN6ntCqoMi3nMGKtjaZFNUU5p4/LX0/PCuEcFoCTj7gS/DfSEDl+QRwD/h6PEbHEtHtZ9KngBBr45rMjOorBYRxESdEOdpDWAaNVUK1cRRyntYSyOw2ZsHxnotaNAxuoL+Kz/z535kCzqbC7D9OhPiHEPCXF63NTfxMWPRV+kV7uhBl/xl+w1jL3NF2i8urczQA+VUFHODd/IuA9oSxEpLjtO4JKJ+1lIC1DyoinvgATLHFRVVHwLVqbfEzkIQEHnplk4M2lsG+xW3ZE1A5IonkdhuV/v5FKeF3SQjuwwlKyHIkoL7dzvoUMDBMmpBNVm1BfnLfBBwWiQbz+pMCysG1JsVU+iKgX8l8Rk75tv0UUyMBLzSsewIuFe9vBOxSQH96sxSSBzaSFuHJ/FWLBLQH0RAWvtJ+JlxUQOo0i3sCBullSzV1oThgze6M9QQcN5kBTqzh7y/Hd4PsryMe3M0KCVgt+YIIzWUFyt0PS2/B5U1PQBL/i4Amncugr8xn6a3Hy4pop4cAc3YMCGzKUCHi7E3ALPi49FMvTEgp8gbonxkw3lthDZEdJOBSjxTmr6t7Qc6TAq+RitaU/vyJVxvtoEV9ChhIj+z3EXA2/QTWf0Yh6K/uBpMs1wtvespF1hOw1l3Fm0lqyVnTYEK1jX5wvXcm3UnfD7QjYJcC9t1gDDF9fU2E6ApBewIO9Suxd6WERBlsn30haD8T0Inf0O8FtFZlWmhc2r77vYB2IEyrvhtMVwjad4NRDe2bgF0/0K4Q9AcBu4kQPLevWU9AfnMUfu4F/KsQ9CcBZ/y97AnYpYDv2fHB+hTwYaeSN3lsHl8pIMuXice3dEx+FIL2BOTNxO5TwNl4eOcsG9aK5oUTznvrfM36QtBuLyB3i75TwHw+mPUEtPfCpfi5F7AjYLcXsCfg+n0XewL+SAH3w2XYp4A/CPijG0yXAv6YCN/tBey7wXQpYJGMj55wmQnESjYP/h9JQOH/hoDSTJr9KSkg/cWXgVJkOhyePBJwPLsBncnbF2ymO7WM21RNKP+2IqiO6yOLK9GjNMmvGaz3wmfvHPMueg6OB4zlFy6kBhLwIDlrWI0tv4wnOyTgY2ocYXVKTmVk2UlDpzmL4bSJdLJa3RcNvTA9hs1AQgJGolHQ9txmkM4BCThZIQHD2zmEujCRdK9lqtDQ9kvIHz6S6xg9G2LGn71wy31ZMu39MnRy3H4T8EAmBiX12YJd9CmclD8L53auF/j+7khAd9jU+otNbIhXq4qLMwsSXfSO8YegVcmmHBLwdRdiOPqXeZlsqkSk6nqfQ7qJkMQdAbPxwINkF1ZcSHDRQfmlzyCTPl+3ERLwpRFA8iY6l0rz1KAlXhchfi1OJLqN1YqazsiD6FAtyNoqLgm95a8AdjOFspUzKwxdW60+dbcmEvD2MC5UXs1iKOejExc5GZKQmJEB8d07MKbzBqWnyz6ELLjYZbRm+Pr5VE8gbVc6Wx8DVyGtJeygMCdzfD3ub0wBJWk0/o97LP4hBPzV+2uz2c0AaxmMEHvRxSbL4OGC+lJVzndklZLjY87A0IRtCRPjZZCpvJdBvnlIQKW2qs9euFFPQG/RIgHNWFXAdWKHQOggSdp9scRP2gEJVyyRgLG0ZLDkPaEMZGVUk4TbyuDI3I4DU5tLRH36KmgPKef6QtBsfIth4Ux2nKfaK6MnYJcCwgtkSuwAbn0KCDtjBl8EPLZ7BpP5Csh+sLbAmKRIQHt7/lkIGkQvJCDVPkPTBQefr1SliuTXZNATMNibA4UYdZ7CInoKZd8ORq7S7xSwI+DzCl8EDDzrVBArkgRQkxQvOHGcSeQST11wGm+My0kdCUh085uAlrMH8n5UM3A5ccr5un6mhDpugq9/z3PBVKoNYgxcH9TzE4mpiHh8fHpbg32NCg5G0RyX34Ok7VPAwFE/QwJTGAJdTGzijbWtQpZcM4T5yBszP5c8hYA0v4F7fE0YhLLT/LblqiR9Jm3+GYWgv7poLZlvRfj8hxoXjD9jPNqH8gJ1F7ecc5RdQyPH6xBsJA7xHxuLavMUUiBZ9WlnYq6bnwRs1b8RMLjZpUGCyNvCZ/wm6wn4UHMN1KHZct4rIgWhgbL6ScCjVzDQpU8KyNwQyGpzlHoCetJnpIO5tnegMjEovXSGy1mdz5CAx1vAvOKW4jnq0SWQ0yPi/MBDAk7F/RvkQxES71KGF7KYN2tQ5s8QP2NtRsmyTZbgniTG/NK0DEJvxjcBzQkS8DlZy7A4HVq8RlhhSBRfWvUE9Mhra2jSWnKAhv8i4E5MDJBzFe+mU/duk7TSx2DsZw3x1CdfEV+0YzAfm7+lgPNM4zk/LiuDNNuhDKZxfnL+ZL6sidyMRLCiS0ACdxEaRJk+KSizV1x68jTE90d5E1SF4t3xUZCGhFHhAZlGSukze1aRnZq4QNQjEvAIa1yeW6cQ5k7Dl4Ex/o0ElKTJ//7Z+wcS8JefUx8CDpaNyNnRcgb9WPgfKeD+8XS/CkH/agczsRZX9iMF7ApB7Wo2rb/Gwn8KQS2BSvYPAvYp4M14B16z0aekTwH/Gglh+eNb1qeAXUPQn4WgXTuYjoBdCjiC86XsCdgVgnZ7AZ3ikNl9CtgRsE8BueLp9AS03RrfX7cXUPKvd9YT8HDD5Z5EigexB3vpqxD0Rwro5HH6MwXsCDhSrzfWt4PpCDg9TfD4dO1g5luV7/cCumM9q/sUkFu7I2bHBZJ0/0gnnjA+Ihn/SgH7QtCOgN1ewMH9wHPOllmSZl3y6Gc7mK4QVKq2HPfVDuZDwP85FLAjYF8I+uL2g34voPtgF0WbNsuj1+qcUP5zC0HF/xMCjnhuJv0xBPzVUwF1gt46HjVuvfHXId0GgxdkhquRML7uM5ovWQTnk3RkEXl7Bo0Poy2kb6Mq42wnX/TF0Hchn47xvtURkCuuG8jqm8+FG1ngqbUKT5B7KZJlXhoNtUaLBEov0VliVkjEF5gx5JJ64kKNiBV9248MvE1zZGysJhJ9pTI+f3I7lzFprwrdDEZIQDRTGQaly/cEZLOi5Fi4km09laIIMnN6/hAVCTi83m04efqZMBsXBXQwSAtgcvxpx9IgAQ/jyIYt8BXHTlzxRUCIEyRgQpRa18a7FVR6NS/Tu2xIVCzNHNbPw5FEugRfBMyVK/7+2BNDGt1bBumWQwIudkjApj4DXD1O59avvWnQm4PHLwwtJODA2l9oUR4/daDJgqTC20jwz2sxKPk3Zcl9oNj6yTv7cOGnRxLizbCmdmWt4JmZZ/z9OxKQriYGBPXswOKWJAYtvFEEgXtySnYukIAz6ZiAP5F0tpJXT5u8uXsB96U+59bZ8felgCOe54U/ZSbEr04BZeW5BDXejhg8ncQmc751wWyWGvEWTUtJ9RpHQOXHtvTEaEeJZ/gy0GKbcd51sakJD3Tc7wX0b2pU9ATU88Qh/vs1zsg7+Ew4UwkSUKyRgCcyjECJNYHBTIi+CEi3AhLw6s/FnoByu98RL/YEm2zscQzOer3jfOl4NkixRHnRcb3hgvSABBRM6QrmcLol3lOdheTJhV8E9PnXAsgr1BwwhgN8/t1CSHAhdySgOVpeeoKKC2nFzUZ9CuhrzL70BDTE15bzh1MkIDd+rkE7tUIJbbiwSTnfa2Cvhc9c+RV8FoK1CMZNyIk/msVZvxdQF7f4fTtHAtZ71/sqBC0bfD2r61YFXVjnnDeM/ZDs02wGpj+alj0BBRakYA/0EfEHggSEeUEAtG6/Cbhg0w0Y4Bacz85xTa4jigSMciQgvPH5BcWRYT4d2sT3OXz9a68agrWJxyUcHfz7iYMT3sDty4T5aTn4bQTEc2rM/SmFoL96uXp5HkVYErMhAdeOa2JFRgvGKH0zO5CHtlbbmgzW8cVIEE9w+fgXAb10ceOJPEUCkglJGeQ+EhD/jYGRtFrpvR2C18XRJgfnXiB5uBNvk6Cea0CF8s2CrcgKkr9pAvIti0lQuDwSTA6jPgX0TzkS8Go+BuDaekT81KoyshgUeZ8C+lWyodoBGQSqiwREwqU8uca8BebhGjPYynxBhsWRA0WvQuYtxmFNope9AVcpkYCNJRlkPkECas2Ucf613VCyelIXlCBHUvnpPSTt5KCAsyhb5uV1FZJbbKxAiRokMNEdqj1iyYX5+oIkjN9IMKMJTTBV2efAdZGQsmiOwZ4gln0oqgsRdD7B7+DxCILtU9RAr3ywa2VEPI1DAl6jqQJWvXhynvFc16Se6JOegLC84PFxeXcOxNZjzjdiPB7vAgmo2Z8U0Grw+Ydt6OPxDlUS2PW9IPUnFdTic4N39/RWaO30EIFJF3zpzxPptxVX4zklcv+/dgSd0fXSGzWjCelTwG4mxOy9qEifAvYE/BSCWtfDqtDu8/b5lQJu1njF+58dQY/WfvpzL2DXDqbrCNrvBZxPx6En7DbTr46g/UyIvwpBuxRwFHzawXQErIp55M3OEpKqawfTEfBHR9C/pgK6hlobmko+7WDSfxHQSMbO11z4h2uFP1PASV6DlqVHoW8HY+8OGRKs3g69qYAEdLTouxC0SwH7jqA/9gJ2haDdTIguBexnQnwR8FMIej7Wtca9xtZXCjiS8fj8VQjqgHtptAavaT/3AnYE7FPAE58p2rA4xT9TQG7+jJB8Y/57JsRnL2BHQGvKrZMfUwHd2yjLNC48IGnf8xHnktE3AbupgP/cFHDyf0PA0Wj2yy4Dv5uAv7qBvX/bzeGZDAhZOXsk4P6wfUHCtloZC86+oNp2EcG+mR9LJvI7mzrH7RaCpVKVkTlDAu5Puge++0ICBskKaKWZG8gXk4BE9xQJeKZwAg8+Kdx+nvBUvexSKEdMZ6nMIQHr0T6GtPZPXHypjYLKxys+/vWFBBwukIDx4RzDud2cSza8Xyll9FpBlDv4/K+JKxI53C4ADYsEVKMX6MsBEjBVzDMXbVIk4OTEOXBX5kgmmUMCju+jAvxqfeTCcFrUOlQTpKEoIeEuQ0j0w2qAr+dRfBNQ3OKqFM/8eblOCkOkU3GSQ8rRIwu9vAnpaXdFMYYTJF+1uoR0s7+GsBrNPqlggQSswpkPj4boXHp+XQ1KDXx/cG1PJC7HSECH6gABd1iwtCSXjFYCYXC9ZUjAy7EBnYw3PuxvGRKQM8Wa+u0rgfpyx/czHxgX+hojAT3eQQLmgWjQ8/wawcY8OFxkREjAyR0JmC4zna2Dex6SfM4KeDJlQVbnU/H7CDgac+KfQsBf3WKpktcWyL474oLNwgBSphGeAelGK4Mpa21SZXEE9lzdcoHv74DQNZLNDSdbAjk/q4k6k0aweO32JVTFMSNPf6Lg8ih3WLDfz4uegLp/RILtL4JCtlWOZ94DsecJj1FDnE37RUBPbsciufGRBvOr8k1ANnkmPQE97XrGZVmkz0FJdhvOr+eeQfb7+gpapW1LP2dW0qeAuADZl30hKNcOHSC1goTk3osvAhqv2afdjPBAIg5EHpzSwOer6rom4tb+2gsI/uZBieblGagPRyj7vYCtbH76FKY5Aeda/DsBqWaIuLw/bD+FrM6ndcfSB8q3SEC//BSiegMNFjFDgi52LeJTFyUwL/jx8s6nFSVUPa1x+WqOWJBc7ZA0/pSBqgzx8dvTWCLMGmc9AT2nOTXEnQASUPrsYozDcUXcOJVBtl2bgyhAAp7UhwzGWfw8P/8yegKa1mZS/l4CjsYj/k8ZDP+rCTgfmPgZrB/NJz+fN0T0jTfMrZxjTq26oabfkIBGKzDmmZ/ueh0BDbpEQgnclCftuvFAKZCAHvODCynWTQiG+iFg9iihJ6BBD0iew5QCucS5jsTi3sznl6Qi7U1ZwdLfxKwn4IVABIvcDrigycOQzBajIdgHI8JFNFRVnwJaWhxwIBxn9hcBzWtQwiUxJaKu/0XA54vPiCmOeNBPx28CPm/SGhZLP8TPHLGRnAMkoLqesRIU5W73KaCcZ34JdI8EJOVNBWert8ynAxqScI1347kvh8R7jB1byw+SB3p9ZXgOH5Bg89o2QckUJCCbIwHzOMVzjG0b1qeAHQG1+wmf3yM7hbgpEnC+/iTp+OH6IqCcnl4kOOdrnggv/Pvo0StgPQGzwXMBNIaYC8gF37tpiyaQRPM5f+gxkVyPSEDjFarsBwHVZNlw/ia7VVo9cmPQA4YEnHq/kYCjsTD6/7UdjPh+G97rTiZlT8A+BbxZFftBwG4sYJ8CdgTs9gL2BDxMHu1XR1BvMOW128wRv4ZCdHsB24H58AaL63dHUPH6Zl+D4bsU8EicEd6xpjX3vxPQMNy/EXBHx8pXCngVF3afAnaFoM5sLxnaufwuBO3bwWTN1O1TQMt5bUKNePqgTwHdQrPDviPoa18iQZ+aDf1ewB8E7FPA02ew+l8EfI/lW2lb+OJ6AnK2dOecI0wpfv9TCPohoDObZ7yWNycXrwbLEes7gnaFoN1QiJ6A79EVX69zEcu+I2jXDma2PY2Icw0lqrWXd9yngP1geDieQm+mfPY6VvulotHxpPVGmYx/n/FjaWi20UreMDPupN8L2MzaQb8X8EcK+A8n4L8Wgv9dAo6FKf+n7AVUf/FlYF2xBRQBT0git8uQzoYIqe0q0zj2SNuCXptFDMXaRAI+BnJIhVLNIQSouFgtX7UeKg8Pss3owoX7C1705ei6gXBpBiTeXJGAGZedIVqeTp+9diJPF7K8gaeR62WqDVcNhUqPIctEJOBscanoqd5vYX0bfhPwcL3HsBvw5zJUP3vpiL+vYBtEVRlvK1cis/FoATk+DIkeQySgrPkxeFsfCRjdkYCJMnPh5lzOJNSKSUiz134P683ryEWm3TT60nJsCI1jhV8fIdM390mMBP60Xxm6Ta2b5zOS66bMy5XIRIkO3GsOiWHg6xs1SkjXuePBuv0cj+dTDOnh6TCIZgGSDbYfAnpeABe0GJdUI3w9wHQk5HF1IuwB+xovV0jASM4XSD4dCZiuPQZH70VLvIUXoS5oVgDniDuSaBcaNXWbc/pFQD5GEhrkaECqLg8sekwuBm0sNYK1NHRJqG7xacc3PYFVHOosOXvDgpi3XQEl7y9IEtx+XyEonlPS5FclFr+bgL+6e+F0GyxBuQhjEty9BMhulnpgjre43DxUe5t4oRbB/O0hQc7cC3BZ+mlnIry3xG/Aaoi3apCA2vA7BazWugJKs3fKwDogSYJpYoEjmEiw+UZAUk2XCchWKH6lgB0B+0LQnblSSNX4GjgF2TF/USC52OadgELlgvgDTQCyhHYOZjjJSE/A1Ty59QT0vOqOEFpcZmAMIyTp0hNCItpPF1yWIyEHsEqI0PoE3CrKOT9l3ymgHvv49ZlHAjr7Ygjz8xvfb822lBy3SC6b3pGA2qe9TFcI2qeA1gwJyA8SoSegl0mngqhj+9ORNMPX0xWCjhdTAGsUIMG2KhKwdtrvFLAjYFcI2hGwTwG3rwMup117xPzzTUpIfXuHQOcqPn63F5D31jnom2pPegIm++oNVLjh8ZB5JPex3suwbD2b87X7QyHXWTIATZLGJZjlziAL3q1xuS9MGNwev68QdDQW+dGvuk/9aZPhV5E/A0V+NWXQHpCA163RgrbZ43LvdXATbfdeKrBYzT4dNS0r016CsoGlzIckcFdrkWyHvAeL4EPAk4oEtA8NEu6GBITnAAl4N3c5LLwzkicWKpsMhPUcCDhvzpvI7EKMnK7AOCAB/cGwMshrZkfg2hYjPQG5Ez5/T8CqRULt3pcC6EkLygCXsaEmNBkF1bgEnG++JhJpD7UNpL3EJVgeX5DDcjAC63QLS38uVg2pzpcN4KmNr+e0rQ2itXjO24KI72flIdm2ZgMwn6yRcA8TCXjcPfEcf5+RgE8VHy840wTc8MaQYOkWtPT0TUB4B+wrBVQPnxTQiPHxBsV2AmZbIAHzoKoJifkUrLYJOW8kvhRiP5CARC9GxH+9eZvoEySgk9IXg/HpJpJ4tp+BPG4D5hkTPD7lNDfw95cx591YWPWFoAuCBPQKuRTJcAA+XmNCtQyEbFaRSfoh+sNu8PnousEL5DAGZa/xnFcO7d82aAXPqfH4Vw0v+tP2Ak64k/kzBeyGQnQE/FkIulLurO8I+jpeH30haL8XcDRRG0/YkRfr28F0BHyH9Er6FLAj4KtskYjKfV1oLomjvhC0HwrR7wXsUsB2NE1+zAW0YYsE7PcC/kVARRsMPYn3L+xHIWiXAtoCQdL1KWBXCErLG9+ngP1QiKeJxNIHzvTf9gKK1xzJ9tdcwB8EvMXrtTdejkbMOucb0OrSl/5WCDo3+X/bCzhdjP7WEZRbLpB03V5AJ5x8FYJ+zQX8VzuYnoA5PWQ/O4J2KSBvVQ/WE7DbC9gVgn4R8OV/tYOxzPZ7KIRwmN+4fi5g1xG0J2CXAnZzAbu9gP/cQtDZ/w0BhckEl4F/BgGJ8GsvAzIsDKiXCmHrlX1L6NnAZSgkNiGMLFUk2eQVw0F9Hrn45O8SOjDaHPztZ6/bdCTXui3oX3sB48tLALp5qRkk0iVg4SFeiHTuXy4AuwUSrB1+5urxmwz2d0XnVkW84Kn1HMWQtsqJC18eEpArtnlPwFB8IQFDnq3gbulIuuvWNOh6nVawrm18fnrdKfQ2aRfgKWJFQlPdJXqUfgpLd96FRC6Z2PR181zYH97fBNyQxx5vPnd8P/WyaPTRokUCukGF5OWVTH89IyRp9EDSXRIkoK/cU7i88jmXjryLRM/lZAf5lRxZZJtNQp1JBBBPEiQkN72EVJnrIazC9EiY/kIC8riChvNkj+83ta82dZJRDqBpJxIKN7+m/hp/n90HC7a2mJHRxUxmcDX3tFxntpLom+UugFPzRHJyNyQfSEjAchOdGUt3l5om4siAYGkcGJscEptO5BQJexwgAZdic9E9/ZpC7mt6mZDjsya33WwPtSovyHorq8pvI6AwmU3/mKEQv/jWGumBA/ryOGaBPRRtkuz2AM4c11UIF9Umk+f6i4AwiOWQlE/1i4Aeud8b0lJJgKWu7fGCTfSK1I2jguxWTgkKGV/IYVh8ERA4bUWJOxyugS5eYhnY8ojvCejKaUF6Ag6UPQHKyh0Dc38G4rzzNZjctiB9Cji77+dfhaBXafdFQGtnI9niuVURpeQlMKNwXwbNCgnItq4HbqrtuEDcLxKiHo64vM1LJJ+nPEIiLWEEcnPfEe8uSTWho2oIuvgZ8lBJDiUJr23B4TiB81/eCki4jwiS74THw3SakKxP9gTkh5R/SBVXPQGN5e6bgAo8A3AUacx5q+CbgC432BFfpWpISNtIoI63Uy6AJx4fX//s9XP9URlomZ2Rg/EMwZlN8fkO0YeAUp73ewF7Ag6ONRLwcdpwvrEY12RZXBVQZ8wh3mX+MMhsJQ5BptcxF4yWOyDHNn6ASXNcAOwfD/63LVeFKTf+U4ZC/OrR8CHbS/g3ejdc8NROIuF9mwPzUfHMMstnoS3ytQLazkQiqfU902avIoO5XYT4mdEshSw1EX6mgB0B9aQlJJCGJCEsuu9Ara9InsumCon4HhpA31MkIPgEf35tJF8EXD9Dm5QyklDjbIafrrzKSM4jAdWJE7EfBDS3fsAFtWlBT8B5iJdxXzmvFTJ1KxssBQkY7F4VEumhj0Eldcj9IKBKuLDsU8DpPrRhPsSzL7BkK+wJqN9Xn7mD5iYhi9lYA3K12tLnn3xCpDsgAR0Wsp6AylQCWIxPjPOsfcmTjWIsQSuHAfHEJxJwNH18Wj4tmrIn4HijpH0K6K2fMiXKtWKgTfMR6wkoXJ8qOBJ5lcExv0nElD97ITsCyhIen/skNsHVixUJnioScMWLyz4FDKYvIpKrD8FXCtjo1oUMHkh0eQUt8dvlWtTK5Wn12W+M5Hxcs9/WYgnPqZHwq9qW/W4C/upzalOPvwpBncdpRr86gn4I2A+FuOhTr28H03cEfeTOwxOL2ZX0o+G7djA/5gI6M134WQjadQT9MRew9fHT0RHQmYdp0hPwvRg8iLWPbsmPdjA9Ae9FEH8RsOsIep6lfyPgYaTe+6EQTqDV8HMuYJcCbsyl1w+F6NvB9CkgmEg2f2bb/V7Atl0jIdF3oUalg9y3g3GW0cPQ1Py56fcC9gTsOoJ2KWDfDqbrCPq/ErBvB3NNXLvfC/ijI+j7YdSs3wvYxr7oDWfihPUEnGf5xhsLxxGxXpFk/CgE7ecCRudp3BeC/mgH080F7AnYtYPpC0G7vYBdOxiB2mPSp4DR6lB5g7ErcI4bPP6ZBPzXKfLfJaA4E//zrfUfQkDtF+8FdOaeARfFJWW6DL4JuB1O8Z5oH/wLPeYlEpAYJxLp1i6j++K6g20wQfJkVG56AkbnGAl4HAkJ3bv7DQpyFZQxHSMBuXV9gTBRkGB+mYh0o1tbuOrHz964bMXTVY7k8pzixLELQwKGqwkSU8mPZfSKUoWOH6sVnIrVmWNFigQ8WIMKmMd9nj9DAm7X/gL88FaxeHRDAqbhAx/vKiMBHR0JyKjgQXm/n1k4WV9Dmq4me1hdBSSgFEGjc+3AAe+IpI2jQ1Po6emxgmAwx6+hRALyIyuF6+yABDSeSEDxPdpBlidI1FUNCc0K3QcITvh6HjRJ6PD12Ytoq592Nm1T6cJJYPC8vfH9mvfUprhazCEV7ycWnny1oatNC5Ar5YKt9Nslo3cXf75680jAe9skusoYg5P3OLJ4Exs1NbnZGurx7ExYOMKv483ji4BhKCdAqZ9+jufEZdH6hQRcHEwkoBDqXBJeXZ4U/GoP5fu4IOlA838fAcXZdPanFIL+6nYw6n7+RUBvfUmAROoRwPDfhAX0tEeCee/PXyrOmXdd7xJChL0Cy9N2y4LMu4skTbJxT0A/Put1nwLa86vD/SDgvHh+p4CGMcyAnBKR8zLjKBK1wp9fVBISEPaCQk7xlcD8UiEB2+kCiKlreEN7lPj9ohKgLwQlJyUjXpwgAffT4ga0WeclzLzNhUwFJKBxjvdcT8CCG/tgznUkqGWdkVT8g/aFoP5oPAhJdg8FoMlyRwJ2yngC71QGzRTx/WZHxyCl+87BfawEzqsm+PzyYvRFwIBQJSHnPEMCUhkfjw5On9YdyQTJWOH3UcMKmXtLBq5xEkggnoSEDPQj6QkYPFs1IcLTkGChbpCAy7lgEF8eb2BehyM8XqusIuYjj8CJljnz8+1ZIbEyL8DyPlA2ozlP6gB5oePihwW7y6kmr/DxRcBg9nhQsljqMi53twLx9+0LyTk8PMA+xxPOj0xH/G3LVXEmCX9KIeivbmBvOg8JFIFvCeiHE0/228/sSeHEc3Z2GGba/nRQgbgLhn8536q0XUq34J7XYenDZCn9LATN9xpP4udn1LuKBPRHAy7sCWjrNyTYFmhGJvbahKVWcwQOj7Iik4OR/iTgTVBWoHgWku42RAJqRa6BsoCohCvla7KXwz0s+E+hqBzfE23IIwGtMxIQnOGNEnNc2+Aqp5gL2h0S8MFMoSegp89wEWtbIn5mTTvkgtFIsol4RAJ2KaC39ZCARK19mO/SgPiTFgk4a4d4Djqn7xTwtCtSsG03ZL5GHok2GyKB3dcZj0/WMp48PMkCchwgAR9DJKB3QgLK2REJeOHw9eOfMwElGOPrGZxlhVD1Q0BJHjGgJbVJzt00sJISCcjiGSW3fTsAcywEZaAv8fujdbz8ScBRJVpgeGpAoH1yErlu7QCUeaiW/nyL1xjPNQDs16plwdNZS9oq+RS3GwaS87cSUJR48U9pBzP+HSlgM7MnX3MBD4+b+jMFfD7nXj8avidglwL+IOCPdjBdCtiNhv/REfRyVB89AW0/WNc/9gLad9FMfrSDcZQQCdOlgN1QCHs+tKgWG6fVz46gPwjYFYJ2HUF7AvbtYLjPXMBPCmgXBH++vQxdb9i6T2I/rTto9GnOPMkz7+QHAbsUsC8E7TqCipt/EXCRH9be+PlCkmmbD3l5f4CkzG/sBwG7djB/KwQd1WU/FOIvAvYp4CSLRG80dO+lK2+SSns7A+ErBWzlu9EXgr79iud6Aq4my9VXIeh0vqw1078l/VCIr7mAn0LQfi5g1w7moRwlTwqd73Ywf+0F7DuCdgTs5gL+YwtB//rfmP8uAaecIPyq/1390zqCTm9nA26CTLjVXltmeKV3Wtjsr4SL5ut9TUEVVrBj7onF74NX0Ld8/CJgPMhfjb6aH79SQPYqVxmdt2oGW20clOwYryR6TpGAmZggAU/3i0jNhZzD3ZjMSRKtkYAF56wgokiaUNwmFZ1ORkhAPj6WcSEgATfzVwKniXHmwqidGPQ62FewITMk1y15UepNW7zvOmbFwuawy3QtP8bAhjESUN8jATXlBXCYOGfGKgEJeJ6pe4hvNyTg4VQgYQemDfBeVxzj+aLQq+sVCShRJNyqQAKeNrsUCiLMuWReIwGT6WMHm9P0yKLnXMnoe3AFSE4jPB4b20hoGvoRJI/iSKKpggTb1HcGdXzTuXR5RQKKOzx+2W12YtE28hva1A+A7XG7YOl4ZRQ0PXzmJg4ctPMmKzJ9nRIGO9XDtUPjiA311N0GzuEeSSsYSUPVaWtA9soOZcwnCIvmasawTiu3jOeLotbZ6pqCZ+f4/ESTFRqHiz0c1uMFSS5s//sIOOV+XbPt303AX72/tksBDfs2LsFQjZAsV8h8UoikDB7CZ6HqaDHo23NeBmH+yshzM1Jw+VVvS7jPvwnoVgaSi4uPNZFzRwHC7i4JpuH831PApzjfwtKdiZxfbo4Ncccm/rw/LIh/S89fBDQGxx2SU1uFZL6LM7D3Kn7fY0iwehwtAK8An8LH2zcB7SjKWdAsrAuSq5FAfkz2nH9cnL8JuLgiIf8iYJcCeo/nA3oCzo/1jkD8rD+tOPZfBPQb/WGTmB/ugEYTAUnbruDHXsCegGyTzMDN8RH93EHyDlz42gvojS5IQFd9hmA7V4F4zh1fT2gPtE9R2t8IaJ/zGfE2q5VBttwUl9PhdEyChZJdSGB9iszW7meOoLBCAg6WBajatuD+dwKGxug7BVyOHUri4+SbgMMxEv7GIQHV6fN3E3DKzcQ/pR3M9BefUwdzMgDtlrQMSDAWSeMDDwtyxeXVqHIrTRLHGrhRiOTZx7NaW1xoBs7jGJbe43hXyPiEBFJTmpawVziFaOMmAjJv8erquiwjZMDtwApfEZ5jcpgRNguWQEjFlf6QZxdymtopyLtNzPUEjINP/+epxUhPwEg84POnQVQGeRTWxGngAJ+SjtK/bjfZTwI+47VBbnHhgHaokEiOXF2IfoxEWCxafH6aUZFoRpX9JGAThU5PQDi4SD5pWyAB9eRvBHTvTst5YVAVZHqWUlCWaciCle8U2vgt+kjUE/6+X3Ai3t2QZBb9EHCV30Pi3iYzsFQdCfiOaNMXgs55iFifAuqDKgC7GI5YYGg0JLPVSQPyJK9Px1HrM1sU/z5mJAWcz3tVSAapa8GiaVcs2Br4/roU0NwpAYPiSSm5pgYDO2Uq57fOvSYssH1YLnZtCTd2p9pVWCcgx58RS++d/fuKq6c8N/n/dS9g1w5GjBaT0grMjf3VDibzK852IhPJM5z6PzuCdilg1w7GGh/uYZ8CNiPlReypNP0m4Gcu4I8UsNsLaO8ut0yLNuPIm+mnKXMOzTXs28F0KaDrj5ahtiBv+WcK+C5yJODi016lI6CQxbI3mWcX1reD6VLAfi9glwL2ewFHn/9A6QjYpYAzwX+ynoB9IeggvBPntkIydnMB+46g6kEK/20uYB6/s6+9gH+Nhu8KQX8QcLLm7+zfCkE7Ah6b2PGmL4nnegKaw+3UG4rpdyFoR8AfewFFa5r0HUF/tINpuMd3R9AuBew7gvYEHO6br7mA3VCIbi9gPxcwZlnSp4D/sx1MlwL+YwtBR//63n+XgLPRWPxTUkD6ixMLRylNOLY+4dK9Nc1oKVxb2C5FSsKn2za05FYruGj2ibCs2FV0O1F3EEflkbA52fG6RU0P1osBEnAXnwuq7vcZQHsKuGg3RAIaPn+F6CSdSRwPDXxYk+ygPAzmJB0cBJ6KByTgeuGcCXvvkYCzvP1KAeOBlVIa+EIK+/Z6RqIpSKguBYQUCRgftjKl/OyxgG2yrFhMMq/Qx+V2BenqeGGRdkcCTgclQHUTzix+/D/y7qVNUS5ZH/4HciCgKAwF1gJRTsFRZiAqCggqHj/9G4LZZXfva/d/ULX387x7mJWaiaTI+tUdK2KABNQGiw8Bg3MrPdRZ8rQ+BNxKUKr3tlrBpqbvvXdTJOCzIikcTUNjksw5SfQ0Oe3AI6OqCF/tI6M7NXEh9ZnKj8KQj+njaIXgczw+/0zfKZx/D+CsHVQmZaIT0Gyz30Lgv+cgPhcyS4XA9SDVpLkf1+cmp+LICOB6CCizWg6QgOM7EyAB53i8MIhbOhZWayj3Qe2HJ7N5UNSvDi49HIrQmOCi5Az4+h05RALmFAmIvzSF7JmqTHw18XxFY2cPVfGc+6vh6Q8WggrchPm/OhSCk44OLIX3nL7jqwkIf5BdMA4yYRz9gkSxGG8Fi/y5ZXoCXvmJDLgQ3BSOO1h/CNjtBXQmYyTgnA3lnoCOP48ehFEaE2Z1hITbDcaUwPm1A/3ATEhPwC4FtIVZ7juqiwQMc472BOwLQcn6loE+pD8pYPWS530K2BeCyiPxAvSwQrIJyeVBCp4OegI6F2kck3J49MCubjlxTsE8I1Sb0M9ewC4F5Cid9IWgUDgm/28E1Db2PxGQJxsCZHdFcs4a+Cag592ihjDDfAKSWv+kgCHrhSA79tj3hO0q7gloTI0dcS/EzYit8ENQmlrwnfA+1sm4VdYgjQYjAo9l1pK7fVwhH0Y74ogzPH/x3DuAbb3+OQVsxaxw2DhqCTdfyDDfbCy/J+D4Zs1gaeRj3/HPTkay0/aGy+NkSkCQNuIfW64K3HTyd5kL+LuXqzbIQ5if+afvXQpNJEIYcGAZZ1yeHcphoyzN4YeAwPPrVvGh3ACFUcC4dYYEdBzJ/RCQfbxEMh+2UU9AL7OZkrDqOAdpfAsJSDmL76HjyITFlDCMsxb8loD2Q0B8zyEBFZuPQRssfd+Z22xJZi2SSFHSkHHvK/ZBDq20BzJ/IPmWzDpQND2nICtHn0CmptAT0DAKJFJHwJmwn4B8fuDxkkHAE141N6DPoxDf0/MWsZUgAbtCUEe9GTFx3NwDNYyQVMf9OiM39CAS9PJEgjI/BPwqBH1pSMAFX+DXnOSLZOawJphLEQmojZCA9VoWwZq+O3I6PMuSE97VwQhDJODCxc+Ep5WHoDwGXOHu9mxALPWsgHw93BkgjqGTYYx/H4uh+HrlS2kSGinmJwXsCNilgHY683zvdAsk4g9+COgVIRJwNQIX9GfxLJxDJoBibUYxEP2CBDTs9s+lgAInTv4uo+F/d0fQZG3rzpgOJ75laO9BKl07mNIqi74djHDbQp8CfrWD6QnYpYDr8fXWF4Ka6Tptv9rBfO0FZAbHm98Xgv4iYJ8CdqPhu3YwxoM9gzIsqs9o+J6AXQo4nTBtYc81JGacvon2L3sB+xSQHkRQZKPi+o6gXylg1xG03wvYpYAdAfu9gF1H0KG/aouegF0K2BHQ0LjBvxeCdnsBuxTQbK66qZjRlXPu5fXyGQ0ft89nPxew7wi61m+2I0iEI31H0G4vYEfAPgXsCkG/UsBuLmCXAtrMyPykgB0BjbOYZgq/UFb4fZ7xLXmwEP8tBewKQfsU8NdewI6AVrxqaE/APgX8q46G5/5xX/qfJaA45v7zx8BfJAVUfvNy9apeFpDXBSXJ3EICKr76gi1d0SJKjj8ELNr50Q/yiVPSQEACrWQPCdh4SMBWrRzY3q/vFJCOc7qqNhlE+MlNfHnbSDQvkICpt65JeKSxSDnOz6EWRc1fVZeapbfpfgVe9UIieixfUt177mAjq1Xhj5gTpY+gTuCwTGsmXC5PJn2lkxLiyb5kgpPgIGkcJNBGm5d+aIzvuQrcYAWuuEECzhgkoBcJLtTGrC6C9TMJ6OB+PUBYbI4ESQUP9RyFFiTTU8mE4Tov1VyWY9hOpki4TEACzutxCntf0JiYGU2kPgVMnSsS1VUgp+k8dGGL15YfVEUT03D57sg5AHx+oiMB71MngGptaCS+Irbp8V1IGwevYxERyWWpSBc+bBMeCeiLuEywYyTgbmyqJFE9yNWdPkZC8lP8ffsR/6CWtspgNzzVfvBokIDdXMBV/PwhoFVMkNS+ZzP+I0YC7u1FAs6+RoIe3btO5ei+h53pIAGD8vnnCCiOcSHxNyHg7x4KsX3dHLAVeUygcZGAu8fGAz1Q3+MfOgJqSgySxf0QkASVDBr77hD6ctYiKU76GCyi7Rl3FocPwkVIwIVyt4k7TiK2TwHtp7Nj3IuNxCnUYw6Lqpz4kHsqS0ZmKIGabH5SQCd7EjC84w6Xz6SOiTRSNn0hqLMeIsEUZ/JJAeGASz8yXpctUDPY+hAbF74noC1MD6QnoLDXAlhYFhJyMFxlpB6EFJdrQyTfdG0hEZmS/6SAIpgiuR0qCWa8sC0cY3DVyfV0yHHFKvPE5dZ1QE5D96cQtCMgM2qnYHlzJCW/1RryPJTTnoAgJEiwULHDTyEod0cCzuLTJwXsCbhbSUOQZF3A5bE0Nz8pIBmOcDnu4XIS9HQFM2aLP/+VrN57E6MC5pK8911RXUnEjeJPCui66yNLLrcBkrrOrQLKGo8/PuLrWSwvPwScNaM76JP9nyagOJ785/21/z8lYJ1ZQ6CB+GRAJkjAxIo5UOvHqLDEo/1QivMU3wPn6IeAScB+COjd50iULgXU5zRh+hSQjZoVyIMnKZzbjpSk3M5ymIU8ksejSDoaHGwgryPDwHXFtCRQ3iQapBED/Bbf7YsRm4AS/YOA9fFMwKzDkHGEefAh4GyC5HPm80uprEu8NxnnEonEBucAF5nvOXgiEhAYp2yJQa4CEpcLiVdYrNgTsOsI6miABGSvgQmyOsLXp6pGTrgk/hDQvUzWMdlFS7XfCwjsiJY9AaleBEWfAiYp74EBe/z6FwFte4oke0T4/I6AUrt8MD0BsyJPQeersHCkwtHJ2cojMEMRCcg/aUwO7oHA7Co/CLxqPL9VhAQkEUHiCpsSiL8/26Cdjyt8/Xu2JbQVPwR0M+vdUVSlAeitrxB3piIBr+fSg8VC+SGgfLnFILtPzndzRfxz+2vFsTD9vzoUIhucjT4FtB/NWv9KAftCUCW6uf9GQHFLTkzfEbRrB/NVCJr5C75PAftC0LB8tj0B7cdimitnLlp9F4JOU7xaBsa4ZfpC0I6AT5u/+9Yrm/J9CtgR0GIpEvPxHAycx3nekK9C0C4FNNekjb/mAloJeR/PuyNolwJ+tYN5FruL3xeCdu1gOCNDgjLEjHsC9u1gvgpBs9e7o2di6AooodCPhu/bwXQE7FJAk3VOHwJO52xbGIdSLJVDvLV6AprDuUC/CNiPhu9SwMe9/SHgr6EQ5mSMx9d1BP1qB3N84Pn410LQvh3MwTvH33MBOwJ2cwE7Apq3CRKwHBwOzmi2+CsT8B/X0P8oAUfMhJ3+XTqC/u7WFdfFfAHHaoELIa86Z3TCyi8IdmPKhKYjs/R+MlbQ7vFeFjXne0OLLRLNSZYViejxzqqjUHUgWxQNEy6G44zyepLB+hD4JBC0htKNzp9g7ZhIlizRRdrS3R6qdqMVqeDNeZocFyvYpA8k4OiFBFRiaweJjMQK/PlJpwfHSWGXejWSL1mYND4Oqp6AkXPe6XQ4OM0ha2lZRK/HrlTr8p2CTcvGD8bOBOj6dnchD5m68FU7iekFr4OegOF2iAR8iQsLnPq9d2/LP0ok5CaG2CU/BMxelzUUD6IxyUReUHq5Jzkk4+EPAS1u4sI6e1Z+KOlNRmOrCiHV6ooETooEFI9FCK1TaCQtxieglwO+PmjO+M+vGs+vIqsuZIU7L5L9Wi9pulwFcOAUlaT7VsrV53UewGnK48+v2HchqLfa4M9r6yIKn/qnEDR1d0jA4NkAFRNrBavpzGYCJUICHm/XNaTpSkXCvod67CdkDxdVnvtpcPlzKSBeU2Pu77IXUPrN19TDsh3Qh9ex746mfEDOqeuCLFrUd57CPiamd0iQRjmSBZdXOeGPVxmXo8x7VHycSUTf5zyYUbUvegJ2KeA8e9k+rC9HnpS7xgZJSnLi0QcSUF97e1i24aTwkiHHk9PSlfBr+ScFHB4nFKxdvSvAS8cBEfXDFmR2id8nGn69CKw5mNs0852KmZnEvNALqJBvGQgqQySnUhqAtskOxMsfKyTbIkICBmHue8r1h4Dzyf5NsBIJ2KWA8tDaEcdbWFJPQJMf4s8LrYFJKuucgxWfed9z/XlADpPBh4B4Z86RcEwjgpzM8efN8+hB2imSUPFPW99x9AElSXYIQSLlDwE9ZkNAvoyQuPvJMyPisB3AcrQQfHcwxvNDYZn1BPReWfYgNh3FsDittoWX7seUTMbTEpTzdE+cQR2JfTsYtZhmhVcZGksUbiED0XaW780S693OZ4Ik5Ooxfu06JVnV3g3Izpr63n09+GMExGuKF/4uhaC/fbmqpTNQ6uGLeEt5jky38jFI1+eoME/HIas8bkMFltMtEicYGqxykcstQkRGUv0ioJH/g4BdCqgESMA+BQyO8z3QuRAWLhcGJVkIIwe0VmJ9oKeiJetpvAZ9la6IOxqwQKbRTwoIrs02ZD+c0j4FdMwFEqqq4gIWJfUL1yuNXAkACagtDj7jmsU0JsUysEHdHpCA+90PAfV2gOQqW5YnKRtkYBrn0IcD3lH7FFBZc0HRE7BLAc028ApHTdY5eUq2BouliYQaroKGmFc9BU1t8PHKdZD1BFSEQ1C4llNK5CywBszMKT7fvF0C0k4WA5gtrR8Cdu1gZlspZLxj7JhkIOd4zS+zHwJe51u8Zve79xCJ+9okGu/NegK6rRfEJN2mNhiGt2I800ECdingXJp5RU/A4VUKQLORgGANLg2ZHt/jPt4poLs9CDHy4hCDUSkc/j0n4h8rBMVrair8rlaAf5qAv3t/rajaRr8XsG8H06eAXSHokEnoZy/gux1MPxeQpfv20xG00NZxvxdwZL5uhTGdTEtl4ruT7xSw2ws4vR+QYF1H0IkWxZ+5gF0h6L8SsCsE7YZC9CmglE+Tz17ALgXsCkHZlYgE7FJAI3NPzuO5a8lXR1DxTpFIXQpI320RegLa5/UPAavZmfkqBO0JGBIkE57tz15Aw+autE8Bx1LLEdsY4/n5lQL2cwG7QtCXNL4UPQFrkXt95gL+KgTtOoL27WB+EbBvB9PNBfzXvYD9aPhR1JrKYLKNvwtBu72A3VCITwr4ngvYpYBfBJya3qXo5wJ2QyH+NQXshkL8dQtBx/87BGQFRvi/mgLq3mwJzXpG/YR/phm9toMXROxIJeHZcXlaWs4KKs9DApax01JmcN2Bu0uRJMurw6qoMQd81fwpBCUDvGGttozvh7mHBCSZfoaQm9d+aHq8SLfh7IAEmWpFvAckIO8kMXj8DIm4uyKBxOt7r5zRVkzwWCMBncUqhcK8NiSaFQkShoZIwP2rZIIZ4+h0/NrrkLRmWQTXZteo03mygnVNmiLgDSRgbdUeHON9XYTlYRJTEu4PEOSABLwtJFZt0qsN8f2d2qnvIQr3MxcDOF717mj6eKgHZr2Ga15ozEoyTpSmjw0SMHOqwreveU51NvEgk6HyI36gZxSecgRrc4DP1zIk4LIZh3CLS40ka20RUPuKBNziR24R2rzL0ttz7wKMl/MizV5xSS+t/0PAMSBJM00I4TB3jyQy1HchrVlsoKp9fD3VAQnYDYVYX0eHImqCOKCL+IkEvF8d4m9TJODMtFLYKu8U0FJ2AV2d3+1gwsc7BRz+ub2AeE39PzTb/qsQ8DdfU6/j1MHl2mNcuNE5DkixTf6ZgKIX9wT0LiwS0HI2CixcfcN45z0SsOsIajH1nnHv55Al8aNSQJ1ytt+ngAxjWqDD9IeAiXk8gOYGE8Z9pBVPzuVJhtnwmPuusaxpT8CFvEACCgwSTjDPW9ClS+4DP6mDviOodtlnhbvb7XA5OM5aMCfrLS7XxDVPvBKGYLsiElDaI7nKSxqA3Y6QkLyzyol2sT57AaHkrtmnELSEne9sT1eJHLWTBJQiEb3mtjFJzIz2oE2rnxRwXZ0IzKiOv2/8eGTkuHqI7/Yv+PjQRYLdtWYK6q3dIjmXlk7yjRKB7tyRYF07mKGjEiD2/T2HsEYC5rvFDNTaEAr32YzNnoAGJaPCsSyRJeOrFgO5rncEqvFKJ05+rvoUEAwbydwXgr4J6Eyno8cXAYG5D3Syzzgk9iDAv6922JXEek1voEanKQFzcf1zBGSFsfh36Qj6u5er8DhKQA6bJwPMfiWRu/r+b5IBMyb2bP5eYY2XBMl2DomryIaoiMNgCwYnBIwr7QWdSHfT+xCwKwQ9n98p4PGdAiYzJN5AcQ5g5yISrEsBd9kLwI6WSEDbZ1hyOwRr0EokoMduyoBwXpvCQlr4RU/AraCoIAWbiLjxhD5IqbeHPgXsCdingPmbgOvzOSe+Bw7IRr5inItTPkhtTfA9f5uGfp8C7k7ZpiegW5MsJrkaOH0K6EaBkJP6qQdgiJ7HODcZCVjcIg0o4yOR/QRJ2RFQmW//OQUcvjukVlsWb9PGu5j8TUBv9N5buKvcIWi+/SRQCAFPmjJbgzx9hIUXCneTTE5IQJVbc4xTyDQju3lEwWqRgG4+WwdkE6QSmPgR1bWTicmRnAHMcLNi3NM2YPsUUFElz3efm8AkJ1MMgTx8xXfPnND2BFRH5pPxpvN1rlTvyY7z+3u2qn1s/1gKiNfUlPm7dAT93ftrfxGwHwrRdwT1VhWxiT/R+xSwHwrRpYBdO5jx9N4wlj78L1LAnoDvdjDGmIpmnwJ+dQTtCDisn9Pi3wpBu46gvwjYzwXsCZhMkFQ3Y8r3QyH6vYBOMQ++2sGYpyILFHb9MxewJ+B9b0M/FOJrL2A3F7AfDf8rBew7gn6lgF64oYqwHWX9UIg+BRymz08K+N8S8B/tYPoUsJsLCOvl498I+KsQ1FRkPL5bGa0/7WDEFR5fR8AuBewLQW1/mP7bXkDWv/2kgLV8mH2ngN1ewFcm/1MK2BHwL9sRlOP/dwj47rT0N0kBKfObl6uzUFjCNWyon57lZU5nyYSBxOJUP7JWSMA7Q2L0TXssgki+P+jERwIFAx0JuJvPeHUOCUCmpA0TJkad0eY0ycBliV9E4gMJ+ArjFrKDjgR8TnWRNk+mgCPra0xPwIH8JteF1IW/sJuGblQ5BydBAiIxkYDqdp3CYWc0xNfoCeij3lQQXebVu4ebY9KdyS0+haBx6bS4UAxXkJyWSEB2hQS8XO4+7IZljUQ8LWL6XF4PsJmNkIBOA6zK53uAbRVUJLLueaMehTCGaNIg4fQDEtCM72s4HUd4vMZ2QelNXeQQDldVEQUnKafjkvPAPR7x8eI2zqm4H0TgB1Hl+6McCTh05xFcIddIypv4+6+n/Q6Cc4znU0ufPLX0Ez4fdvMirhx8/flsF0JzblWS1CoeD2uuQ6jDHRJ88MDzN9YuW7gcLXw9NyZ+0KxEAq/n5MBExuU9mt7dxxBGqUNC9wyt6oXWGvDUamRVwx0JbBd72G/fhacs++cKQfGa4v42o+F/915A0I8uzDR+XDh+28TEba4eqGZGGU+w5ZyMIU3AHqpIkOt61pDYcmWQmu2WoD3aTwoon62fdjCph9/vCOiBGYmEZR42SNMdEhBkJM7ZmhZgWHckyNVVRULsjQSKpiLxuo6g9UCm34WgzPqYw/LmIBHrBgnW7QWUxAbJw1lIQGX2uPYdQd3gnlGSz64zsBazg98TMNqmEVA5zvF4mhrvtu5J7QtBXZEd5GTRPKYfAsbJRiKmx8lgLmdbxlN3GyCXdHvoU0A4cPOAPF4Vhdk92zJ9Cthe+E8K6Ay8CJejCiuAxly3BYSTASXN8xyDkUZIwOKwyoh7GhCwVstd4awe+5wYp/0MpMz6IeB4ZGewZOYjBpwREjDYvVKQ5AaPb3BDQj9Y+wjqqd37fQrYE3AsZYwzaJGgqYHn3xRqC4kNA7MnoNS4+PcNVfz7dXsBlwdp6jt0aUt/bLk6wuXH/9W9gM/HSIalu3/5nv5EAg4XeI1QYzxmzEM5k0hHwKWRB4y31UTaE3AxdUPinHPDJAIjuaB4asK4VwkJSN69emfBkxLHvjMtuaarA+iD4U8KODXwGl5cU7bwFtvi0aeAS5KsCs+zgpgkERJQfuo+A+UWCajvNA3s4w4JKKVIHmHAflJAEM9CqcziUgNpXPh4DSynOSFT0wF9m6+KnoBnbjDAK+Oduik5J/WFoMtFjqR1yzYjsRpAnwJ6WWDg8XH0Q0DvdDJyop63c5jV7Is4C75sSF6V6z4FdNrtoFGkG15tVrrF86MPA0rMcWzDghvj88MhEvD8PEhAn+6TOOodf389abJPCkh3DvR7AReSwDFwfJQZOc7SDwG9R40EHI6O+BnGZQHxwgUS+nRWAKw1fvrBzSxZMtDf7WemQyRnO6AmGQZ8BLKHBITJFQk4LyQk5uGKxF+1RqlchtMEKD9GciqbP1cIitfU5D9Xq/xFCPi7r6muELQn4Fch6JuAfTuYXwTsU8CuELTvCNq1gzHd5DMa/rsQ9FdH0I6AX6PhfxGwHwrxKwXs9wLml9OgnwtoNYNUVDb6K/4Ugg6qc9sTsCsE7Qn4azS88SqzrG8HIw7+kQImcuo6z4t5I7ZdC7pyDK6fFLAvBO1SwK4jqFEWWdyngN1QiH4v4K9C0L4jaEfAf90L2HUE7dvBSBQJ+FUIuspHzmcuYLcXcH9NPnMBDerzeU/Avh0MlxufQtDHrMHf1xHw117AvhC0I2C3F/BDwPdQiC8Cfg2F6AtBDVf8JuB9OCr6vYD24mb9NQtBJ/87BByzIvsfiwH+Iimg/JuHQlyX/hLOHkP9hCyQgDqELCTrUmWixN+L9HD4IaAv1rMH1bUTEtBNkDyjEAlYCgMHwuWrYfz2tCrpdokEXC8OfhGUHq9TFGMLTuTWfjQWkTD1bVVAndoaky7imqdPBcm1Jcu6CCMNCURqJOAqziom0lYnk7rhbg2VyDUkyGwknW5aFYT1e68eZe4mrfbWEkCTSj8g1u6h6kNuBat9igR81Ph48zgP4EA2NRPYs0lGp7p6gNQaHkl0UiRetU9PBxIxqkiQzpBM08EzhnSCLzmgJRLQefoZNJuBxqzwBVJqzl0koDZBAjLDPKcwf3qwdcyqCB8ZEpALkwiiMKz8qGCRcC41kIBWopF4NpgEPQE9xjgyYbGURTqNBz4khJ0Xq2ESN/TyvCAB53fVX91jfD4Uswga9ogEtPSJROu7v4OKK34IWNgnfP18fmD81UEP6PSExx+0N4fx6yRvVdd7bgASRSNJHu0yGu/IAYq7heRcLl36xwg45tjJ3yUFnP1mAjb50gXjNhszHrvmPwQk1faHgCN/mQI5lUimm+20RNmflA8BuxQwsoJPCgjelGPJZbuXQTaHNuNEosaTCt7Lxytiy1tOVjqxzloF0tJAgnRDITZeJePztbzwuNMPAen2sit6AnJ+lAPd3H4IuDK5Oagp95MCrh7s/VMIasamTlL/OQM12P0QsOCUGOxXmvtOuBp/CLi4jJG0eT5oibuXhJ6A7s2zKJH5qwRmJu2IF2m40K3NwwHmjwXvO46Nx9MRUK1OW8bhiISvKmiHYFk1ErBQ8PVuGSr2BHRu6XsvoTGMYZ5l4+KLgPMq3/lg13L5RUBHmaxM4m5TJGB7QgLSR8YThhumYIolEpAktUnWzfFDQFhPjiLh64bD5TPNGO9yPfLE3IQyaPzDJj0BhV2lwILf4d9XamfvIrf03hMQxtXtzxFwzI2437Vv6e9WCNoRkKaHHwJOF+UEFovRuOhTwONiS8GosgAJ12QfAiqJiQTc2uv3EIPYR8KoKXF5KPS+EHR2QQK+S6VZsjnsip6AcGdpTpz26IFhzlkGxgp+f6FkGeiABHTgigRsjm9iZUhALxiySBh1qcF8s43IVyGoYS38wksDoVXOUqmDZhf4deCem74QlBpbJJJzL1uyD9QhLEwZF8XKDAl2c/ktzOx3KjghbUNSGQlIJiySrhaEDwGXL8cnjjhZI8m2bwJGHhLqlNEH0Ud5BqY0Dhi4sldcbp7ZoCeg4wxY/ZuAsy0+f8AgAbsUED+jwg8BuxTQfSn3gByrfAW6kI4IhO8hFl0KuNC3jwJmziUm82ik4GdIGfiONkQSvwTFBWm6jH1XWOHxbAaSDbox9Jg+BRwCu8JryFMYLzoaDyKSxwrv1s8X8byX0Sov4ZbCzFyMiOtn2R/rsovXFP/bqlX+bnsBB5FiOi8nnH5Gw/8iYJ8CcpoHfUfQnoC/hkJ87QUUp9w/FYJ+zQXsCkG/CDiv08R5LQZIwKE5CfoUkPGvrW/nwRL6uYBdCmgY4pT97gjajYbv2sF8FYJ2BOwKQY2KtvknBXy3g7EHBZL0etq6n9HwXSFoXTwn/VCIPgWMFuroQ0CtELM+BRys1vj4bjR8HA03/VCIrxSw6whqGoqufw2FMOp7wisP9vpuB8Pg8dAqa5T2oZl9CmhG+ZTvh0Kw6vji93sB2VAeffYCXncG7VNAYXPE36fEWaA85XPiTPfNTwp4eb0SZ7K7MP5nNHyV3HsCmn6wzPrR8F07GGPOmnFfCMpb746mHQF/DYX46xLwHxfY/ywB+ZHA/U1SwN9OwGcuGHDWn7SInXyaU9q4LKwpo5HQFJ4iTY+rGC5z8VgEToY3R6lSc/AmAhJpWju8ms0SFMbt0DDBUh83NNhzGwiPLySgudNNurL4G/hJWCMhh7FI3YFfQi0u5iSlZM5TjkWyRODWRXQEJNBquclhWzEVE/IWErCeIwGP4bEh4WyXAF3twiMEfIZkK9UZ0Ft1MsCxktKPWGfGquccf15PwAv3TgElI4TLaVczfmknGc0vTyRgdT2SoF2CqLbKAGBN7kjKCTxa9T5RE4itvPJ9T0AC1iUS8GBvkYBt+B5KMQlz2EQPJN9kCjltpicPVm1aFb40a8qegMnmiITl36mibSPhju4UCSgJeHMet6cdpDv/yPicjMTe6zIScLNAkpWK3tLcw+Ot2qnqJ+MLNOp5gs/PS+3oh0N3IVGvZHawW73b42yVmKXq+GlAfNJ+UkC+tfB8thMgkSBIraqsnxkEgwgJeMK/ML2xzgGOoo7knC3+IAH5MfPbWlf83QpB9wTvnZba8KQnIAFk/nJ2Un3v9nRLsi+PSU9AIAOnIWPmqcDMX2wL78BklAj4VNAW/gFvyK3KE5vH7y9noo3LO2lOicrnDizTRe57xRqJ89rdaqAzbvrZC7gVBzLM4xMSMEzHtCegsrB3jMeJ45g8n689Ls+eSLhsjQTbPBc6LldvWQFqM4vJeGAiAZUNkuu5z8y+ENQcSQff3XtILm6Cx79IJu9C00mdk3vqqrC835B8rLGVcLkXC6AlLpIMLki2iYkEJOEBCdilgFH5KmCxc/nCYyI8Hi1bkA8BnzV8CCgtLHz+6oAEq0a8ALIuIgl/EbBPAQMTCdoR0B4RJF2XAs6qAf6+7VMo3CoZA6HlYQPL0BkT2O1bkYh0uwbJl34IuFFuDejNdl94kzeZn1k2Ai1YbghIm4gnkbpXwNYYm3ib09UkrY9/D+oWYyT57v7oCTh7xtPCuR9t+seWqzwa8O9CQO43L1cjZSqDcsV3jrs9IQHpoJ2CtJ7yvjX27xJhNgcKanRD8k1N0VTyms9hLr2QdAq5ANGMwOsJCC0U5icFfBPQw89KloyiewnzQI+Iu50HDVk2ywC0YsWRPgUsDvmmTwEBCRMTXkMSzqx5QLyjzT7ItfLmfQroadeAJ4M0L/+JgGWz7AtBIZ+kDTE1Cvh6dj+FoDZE7xQOf3+fAoZHfQuSOXvvDVyKIjEGgQvmkfknAvYp4Ppp5GSpnBegblcv4hADf15XCGrLYsB4ioLLvfaGBLRf2btQdkY/KaBMnj7jTo5IQHo9zIAYwdN361LVydriPylgT8D9Po9BqQSOcWOHNuR09SjIyfBRuLM7EnByRgIa0SYgrpzTloyLgwdze4LEJQwSV3ni65WeSMA+BTzpfATzFAnollsk4KYOQiCchwR8+pfHVwromgvzzxVX8+Px+O8yF/CPtIOZnOCfC0GDsCKGzp6+CWhtyLj8ngs4sNfZ91xAZzptPkMh3nsBjZi0VLmz1rnfC9gTUNpOf1LAjoBfKeCv0fBf7WBKfZh8OoJ2o+H3riwiaZ410xOQlPLpUwhqF2KsWMy7HcybgMaoSNs+BfxqB6OJ7uR7LqAvcaPvjqBCmQw+ewG/UsBfBNxPuKkzXvhn0reDsWb7scOY4s9o+C4F/NeOoK+pxDJfewH7FLArBH1xp/E3AbuOoF8E7ApBu7mAPQEHRvRDQC88mwq9yrfvvYDLhTro9wL2BOzawfQpIF03ep8CdoWg9mY24P+SBBT+dwg44af/+db6F0kBpfFvvrXOZgbctB0tEvlxzuk2u7KQzhStCGMe39S8Xsdwo/RYhE4x46mDPIL39sAiasbOpxC0I2AYMvOSrsPNDra6FBB/sYmBNql0B+94R+J1KWB7IhWcN9KcJBlb8zTir59C0PB00Bu6GU5yWKc+EioukIDSbpxBu6wbEo3WC1zo3rgKsrasiK/wd6DpHgnUFYIG46nDqhN9gT/Pk5p3x9B3CrgsQsjXTuNHe3ORUV1wD5DYTyTgSX5S9WItADYboSKRV0GryvEigcx+D3ASGiTgJCoyKIs1Hu/ZPenUizkkcL6rGD8UpJICDX3w7COScKDzOa1NF0FLNkfi0/bRqNqKrOBmvwn2TE8x3Tzx9WVRjuez0jyJ3sNBAOtKRZKdKBLQMWYh7CMLCXgNkXDSjSAhnfDIROd1gh8yRrGDtjGRtGPasDS6ygZAeD0wYbbVA0puSMDAOb5nNY7x9ZBzuIVsPdP89L7YldR2hQO0/H5epMuV/OcIOOFF4e8yF/C3dwQ9pR7IoyVPQFHjjITGNUBMcGrRE9CovLQvBHXpY9f2ewGX2XTrw0nMdOK9TFyWjh8H4unXSiTWSiWg8YpD3Nv9PcrcbBxQrOaHgNfCbkAGEQlymh8lohFLAaJe8gKh1yUmlgrapd3hDZdFcj2q6b5PAb3o/XVHwFktvlOvh5ORa0I/KaDLK2LQF4KaVDkUjvHExzezVwqLvYzEZPJ53s8FpCaHpLJZOyMHORdhKT6QcKcWyURGExlk+h5Kca6vQCbMsgT6CPjCQaJm5OReVbCMFM/HffJPBHSX7+6PRSoKsLhmSMhuL+Dz6CW4/BfGhWdvkIBH28WFJv7+wtMNtyFJu5BgQVmB6VPAbTTaAh08kIDB2pJIcbIzUDh/V7j2bfxuGjI8gZxe90XfEdTmMr4noHfbjkQyvId4PsuhXbj70ApIpCSIwwSQ+FNuxxJ/f3yAKt2nDNDA1v/YcnUyYcf/V9vBxP6WwPxFXwXoi5qS56QVQNsJfGFN2Tslyf2ofvYChl4bKGnR5GCerZDxdncBkPrggZZrqe/OJCTgeZjjNXh8IAGLR8H3BDSXRkTgeQlaoha3CJk/44ibP/wHgWm56VNA12rZjGTLHwI62xllSWtEc1gETVQ4xS4QiV9I1acdzOpk8EqoN4vPXsA4Tx+EVZBEprhBInXtYHYeElC9Q1SAXISUGC9216eA7sGzcqJOkLCz9BUwTnZZN+RqsiEoheP7MD0ZJYnFow6aun753mJW8n0KSAYmng+53TyUzRQfP3+u8ecNrqxOeIIE1I9PPL7bCAlI9jcZLHf8Q0B2+X692RJJvD86AdkukID6ZDIijv+geM1XtgoqyZ7EG94vGbncpgrQySkoPOrg+cMD8MG4V/FnL+AyxNe7WA184i4tCgTvrTFoc48Qd6OtWWIFNAY5n7x85xYJrDK8jtL3HMMRgeXl+ueSdXxFv20m9N+SgNNJMiV9O5hBFNF/SwG7jqBfBPxqB/NVCNrNBbQEdezc2eWJ+SoEfVa7GzGezrnpU8CvvYD/WgjaEbArBO33AnYE/JoLuFjsxc9QiLlWx18E/G9SwK4Q9Ksj6NdewC4FfD7THwJ2cwG7QtB+L+CvdjB9IWjXEbQrBDUy4OFrL+C/EXCkZq0S6EOnTwENQTWkfxsNz1zDkSMk3IR8dQQdPC9cYak8Hs/Ai9b/bSHo9Xl3npaAr6dLAbtC0H4uYEfAbjT8M/JGxEqLGHoC3jN8H/11R8P/4xL5nyXgdDoZ/11SwN/dvTDF9x+cZzfKpEdYltS7qhxe9y+tiOaiR+lljgS8WNGxiM50JtJxffoQMHzBTFRlg3N7AvqzdV3SzT7E7xcQ+MFzFgeUX8dPiNZNzQTmBgkzD8ZHONb63I+bx4qn+aaKYf3c1YVfj/mGXurnHsLn+Uii4xUJOFMvGZzSXUPCAteHdCdeKwjMIZJtyTpAz/vQBO/OvTuCvt57E+9VAmHtnEhQLSYBXdRCBPVm0fjBWkcCgskdwFWmSMCn9gTV82QXovrdcfMoPlpVvcsphPkNifta5qy6N+oMLo9mTtKjkejU1AZ7SOS0YsLDC0qahU8ftmMTv9aXSMDh1kICRnaF15+ft2ojFiu4MHPNT55xktN0jOfP5fVjESx9JKCUbnxYnQ9IwIHBt/RlvlNAc6YW6YnB45mu/RUUlnP08ea5oLTg6xyKk9YQ/1nyLCXpyYDg/Dow/knjY3qaIWFdsQI/TDXpoVo2t4WgLvH3r8tZQ4t8/G7Hc5oXsZTt/xwBp1NB/LukgMLvbrF0OXhg3jje7wmYraoAVFfRiLcP9m1PQEm4IIlS7/4gh3jxTpVWWyTIqjWJuUbySKqxZ1zF5ERicAmF2UV2CPjye85dmLnfBBQF5QS6CFOmJ2BwP70b1Fs542nMipKN4SKxzvcdA5W1yshNsg8wJ15euK6NX+vzkw56GW2IE5tIQOsWPMGab7eMx1vme2iFLIFxJYeiTwGnNFoDDc2c6QtBuxRwlntIwEcyM+nwFg9gtnqT7FhuTBK9U0n9qu58T3evMXnWXgmWvOcZ8CMkZDcUwtp3Qx02eUm2ojiE+cjG8zORkbzZCl9clwJ6+/XAJINiuQbzICEBZ/qqJLa1oX0K2BOwTwG5kcC429cKCOWnW1jazzHxoqtFyco/bmABTyQgN8bvb7PRCTRZPJC+HUxPwNbb+O5qqPFEWFQKSNzE9qFiLXw8j+dXMSa87+2MnUhG+fQJcoJLSVfd2vDHlqtTgeF/14aFP01A5jffp+ZCpIBd6QzxnickoPN8iECG0sQ3nBIJKK9HKhCLDX3HvWVmT0BNe3fYdMZGQGTmEYJUz9OiJyBnxxuwtAf1vSRnRDLzjSOYgobkmU+ChqiD5QqU04krPF9neDJUyi0u+pIV0xOweOHz50M18EFwKE9c97joCeiu7qxImtujBOQlkq8j4Jy2BhjJDh9/HJ9ZsrFYF4xTEiPBZgFPkuYgg8GEEePtvYoSZi7tgDj2O4Wb3UrCnSAA072FPsBTeBATmhXo24XP9ATc0NcSjHP2wruRQkWyfUEGxiTH87FyBqziv9gI5EMSFt4kwyNj1rrzSQHJaJ2TBb5hQB/FT9+z3zt7pTW+3qU4DRm4wj0jq0We9AT0zk5Z4t1V00B3hSeBwV3IydFf4mfU+BgUzm2E5HMedoiPXyU+ZD7Lk/uJuvj3EZGspcjiX05vcVG6RQJ6+ujCkiKOE7Cc6sUApa2uqOltDerpOPLdxLyaf/Ca4v7zrM2/CAF/d7L+VQj6tRfQTCr/KwXsCPi1F3C6250KC85IwG40/HCh3f2egL/mAvbtYBRcxjv34nljbPkxbZSQT9NPIWi3F/Bf5wKejNfsey7gfK+lzjR5F4r+KgTtCNjvBcSrqPkUgnZ7AbsUsNsL2A+FWC3OnsNWiyvT7wXsUsARH5z9fi5gtxeQlV18/q+9gGN3fS36jqBldFx/UsCuI+gKkonDO/qZfBWCPh6vi9/PBfwUgv4jBdw+jva/7QXsCPiv7WC+5gL2ewFnvPlpB9MVglrjzTTvC0G7jqBfQyG+9gJ+DYXoOoL+GgphJIN/SgH/su1gfi0Z/2cJKIj85O+SAv7u1hVXY2dAOcX31WrFTEvKrQYjCEZPjYlk9qDTo2nEUCUaEnAwuYtUW3I5+OW1Kvy1jQTUDnsXvPp5ImG1X5X0cDhtIZXwVufTexPQxM9fgO/DmgnH2onSWKhruCzmcz/1SS1Sbj9IIEqkd8dOK25pPLT24KRIQH9cIfmk9T2DQ5Ai4dziFNDImBzBf09sD/PWCWjtP/HzorwgAeeJI6pXdZOAjx9TJNjukIDacBdBBYDP12sk4OAlF7DhvKMfHPl9rkYPFT/nxoeqCJxR/lBHRZLCZvce+rDYIAG9vbDpCRjfVhOdgodEjVYSEvIh5A1dBW4Am8G7w2i3FzBmFivYahsk4OK9F+9QjWNoear5Kb+Y5PQkIpHfMR3jhwYSW+H2AbjCYs7E4/A95++yC6HND0jAZIvHs3rN4z4F9EchErogZA/1wWtIsGeQgNeLaoAzmiIBwyhGAl7dBAKiQBFyBAkYs+EOPHOv+bGX7FpaoU/gMnTmRXq5/kECCqLA/l1SwN/dZff8OARAq4wvXOmIBNSYQfhNwNwfrcEOn0gmbeWwBG+6iI+sRgJtTqJJ2F0sgBq/DrgEtJF0XQpoyAvHd6szEnB+alxYMmZeeKdibJJkb19Bs1Y/BFweQiTRq80LvCDmJjn5iQbaHXICd61GcnmvAh8/weffFvj15fTUYe6cN35PwOu5fcFy/UJyscc2J+lURVLZ1aFwagMfHwaj7JuArDLRQI6aHXESfSbS+9yagfnMdoxjalZAGsrJYNNmV8ByOchw+XirQNq9Jr6zZ5Bwhw0SV393DHVyHhrillcJbD/cMV7MjESyn0ki2NZ7r991iASj/i0D7bQYM24r4PPHmqricr/e+a4QyC3ZtlcZFqOhSLyHUgdku1d2YN+zMeO85ric3AwPuJzfCXh8VMfvR4V3hWVlIHF1XHp/CIgfE757mL1TwVQmoAXEZrzNCF/Psh6ooD4NvnC4GUhke8AFt+xNBQLLlV3+seWqIIrT/9i98C9CQOE3L1ct60xA1kzGd9LDHK+BJz8EM1WnvnmOEEvp5KUCrR9IpJY1A4XK2QGkYBYVzloXYqLd+QiWrzcBvUehk1WUr8EMHrSA5zOQyLhGAsrPZUS8wZV9kCPx0m8CTqf8HhZiHBOPGmxD5kckoIzvig8Bg3CrA9WeSLhM4SiJ2vgIdNwExOFnBqvY7cMCTd/j12dtLZHq1HofAmYOEvA5PSugRQG+FzsCphfYgR7UEWKXdUq6l2EFC/0SMl4tCTzZBeUKZpweEE8D4f2eHy3B4pYMAVtQdfIY4/HNmAsSWJaGkvLcvvfaRSG+vkIoA6JeJABi3PF4hO36vdNeI0D1/ZOB56aK8fhMJPQsjXzwtVlOlCTPQL+NkWTPbdAi+ZCAspY+fcfkkaDtZquCPbkHjNdqSL7DwV6BNYxSpiegyuke2J7oE28tBgHxg0cMC84lhdc6hkh8VcefP+MY381PpqkUwiuDmciP8O+TWNkfu6ZEhp1O/iYE/N0pYNoqC4fZbad+nwJCeJAdYbmu/H4ohLPSvH4oxFcK+NURFD/07v1QCLMUpm3fDub1Ig3zVQh6X8RX5jMa/k1ArtWnjJ2eFtCngPiMd6Ent/wMhXjAPzqCfhWCdgSsBSROT8DZeRX3QyGectMWxlI1y34u4DCkrG/7ZNkqinv0vodCdO1gRPN0Luwja2Z9IWhPwG4vYJcCdh1BjYjbSArnKNvPUIhfhaAdAfuOoL/mAn6Phu86gnYE7NrBdClgT8AuBRxIyn9BwGprSF8poKknSNJfewH7oRCKdVv3KaCBH4c6EnDxcF6ReWH6FPBf5wLefFnsU0CbyjH0ewE7Av5lU8DRP773P0rAMcOO/zZzAeXfXAi68+cmnJmjSlJxkTbUELgx+Fdp7geZqwBtZCeB25I/FsGtAIkKbrWHADIkoH9BAl5uEw+SDJCAz7BuKYzehaCjYeCH2b6JqaO0DCR7ocbP9neKNbfWDdS+856Dt5yLlJmHCbj5u7DRlZBAflwdIJ4/kWju+E3Aeb2B86RofP/xWgS0jQc1OBl+TAUht4upmpxM8JsMCTjRQVK9dZLg2k08+YE3n8Q0GNQryHeDpugLQUV9X4JfyMciXMkHqqZjzgVXESrfD1LgVV26rmGz31RFaE6QgLdwvYEqYpCA6mxh0ur6JqpWI/HYA7T0zJ1CcFz3/fNIjLdqYbCCbFvh9xGeD9U43hOoXivNTyBNyp6AUb6tkXB7T6ftrArBY0ok4OjGPygv+xHsA19lkpMNrDqdIgGrl4mPr4pERwLuDnB6IWnD2ptINJhNTNhe/YIEp4ke08biUoisHRSBAkjA+5bbgWMXSNAZdViqzoUD7ObGHMlvPPU/RUC8pqZ/m7mAv3u5Wg2WAcy2Os841oPPyXG0iUDfu1rhzdcyT/KltoZ5c9v53nqCBNx7LgVTQuJ43ip7FybmQ5ifwwOB6+uok+z5breyNp0CdsJKJ3pqeqCcLzkuh5s5kFEdPUBtJMF37ENEyeaKJDO30z0uZ49jIPG1+hDQeerzkpxv5wPM6CxnoBCRdNY9WYKcP5GAzfGev9uhsKCULJK0acSG5EdZgsVUPzDOqpwjJI9TJGAW7Ikjr+uSTIy9BvogxuNfUFenzDpEAgbH3AeXR/Lta1VB4j3wmU/TypG8owosykyRTGT1IOq9UvFVv1NE85qz5MxZMswSiq8vKFaUmKTE5f5KQxJG82tMfH60BVUpeN9djcYNeVjqHJabeIfL3fVBIoNiQ/D8laLvndbzgPCLJS6nTwt8vLMfADmE0z3oZ3nHwJmucnId4clRwrAoXFfF8ztPYQLzRbYpnDJGEi5L/PvYJ8/xvdkLl6PhDc+vvqwnhVuPc0qMo/0eWD4QCm+5vUv0z11TgvC7Wlf8aQKyv/mauphLZHdgMQVyb2USbbqfAR0Zgm+281lATi973qeA3jPOMkUFwPfYYYcka0QjI3M2S0D39JTx9jnBa/IW4HvCeKi+xx2o2aeAC+X9eMdFsuz3tx0sYn1EHG1fiKQZB/j9yQrJlk6RiL9SQC/eUfE9YX4JSsyuiMfEIR6f1p6AbKL3KHbflJSNzgJIbR74zoNeTLLd4NVBSJjg1/dAJNvRlILGxRHj5gwSMvXMApbRM3on/5LYE3DpVtE71TQlEudZDOZ1FhJn9xAeCDvFhOUjYRiHNGFOpAkSknDce6jD4RYo3LBNwfCMle/4Kc3J6sy+27Wc8fhYzXiQeJiqYPHty3fjQ5WTZYY4NksWSQowQxJPshxsLhgx7nxIW6IFwzlIzvhFnFRa4zU81HQwE/1d2jdSTTIfee/POAWvxEoIKZnKeoCfAYJfuFxL8RqOyxRk3aXEWYJJyf4W5GDdGdaHW26271YaePzFcEy8uv5zLZbGDPf/MBDsL9IR9HcTcDPcmt97AftC0H8hYN8OBqq6VJ4D9TMXsCeg6iS3TyEoTdOmJ+BXO5iMGZz6QtB+LuBXCtjtBdwqJ9YZcPefdjBdCtgR0NpukKS/CkENxT6LXwQ0R9Y461PAviNoVwjaEbCbC9gXgkrJyHfGO+3K4K0TiaUbSLB+LiAnZPnXXkB7TMS8bwfTdwT9L+cCMs9w2reDsdhFbP7Xo+G7FLDvCNrtBexHw/9LO5i+I2jXDqbvCHoaInm7uYAT48wVhjERPwQcF+sr6fcCdgTs9gJ+FYJ2ewHNCzvN+r2AfTuYyEdCdgQcU/OHgN1cwK4Q9K+bAv7jvvQ/S0B2NBJ+1zb7P14I+pvbwezSmQnX20olic9PGype9hOItNm8CL0NEvB4JAnsLe7IhPEeKHW1cA/bW4EE5KZIwKJOAlifZidcmM3mD5pNkIjpahgUkSzzOV2fdA6SVnunVvpEp3l4P8NRsZGAFw4JOHlWKazUd3uTSNd5qlthAYG6ek9ULyYBfTSzLVyHWeNHjyuSLrkNGlgzFH9/LMxyGt4HFmy8piz8MQGqbm5cAt7VPL1TP3w8P5slsPMACRikp5yyExdp9lwgaYuJ0qrXe+XD5vwm7WHtSqotyGuIlykSTk1zXk2N2QaObjT3k+HrpFM7S5Co1eXdriZ9sPSlvEfbW+OahCRvSppdTjGsb96RhOIECQYZLijbmakx8StYNFRXn3uAW1b7ERe8THoOkhDCgJszaXzjWRpWuwiOuIQgyWwgserevaewq1j8+Rs9MSkIswIqaYTnWxWQgFsxNMElToFyNGO8b7+QsI62BCbSNo+HesuSPawh14oVv3R46gI+/0IG+Ptuwd78YwRkR5PR72q2/cc7gv7mW2uzOazAeGUTH6bnBsl12sSgice57+6We56wzTnrU0B3Prjz5LK0VDB8XJi5hdVmZHS5SjAT5UPh7iZaTITjUwdpvgUfwlGNpLsFHpjLMMd3gj2PSaqOxmDUpsDA7jzSycvnlqBJmz0SaDnPyHZ/mn8T8DjQCpDYJRJOF5BQmr3HGzCdbonDy05DJh6dgD1eIel2R1Mki8iVQSdW4bs2h+QLbtsdzDxhT0Bb4telPZiDKbxTvzRWWrrVrgoScoU/vwo2LWGvCwXsRMwZdz27tiTbpydY4lu5gAMbS2Rt7j8E9O4XmZL2UVFcnjNvwnK1SZJBNYOF4OeFdzcGePwjGwm3308IpPmYJX7kLoHYApJOP7wCsk1CDaSzKzI9Abf34x7m8z2SbToYxCRmtQr0+ITnY+uuWrLhphxotK58J7drnew4HQnu5xvGqRdI0P30nVLKN/A9Rxs0xA45AySeFYiTLR8xOabLMSjVTsTzd9xlf4yA7Ggq/l/dC3htb3NQE4YlIC/xGrgcTwosm3DgGynvxATXSD8EFPZmo0hntgZFKuLCk+V1Q3wZtqAVy3XhjB+kIQdbL0G7PNTCqQmSRHeK5kNAWKiUxCr+FmUjjXw3klid0If5AJpEie/RN/GWqb6DpUyDwi2dUCf25raARa2sGLd9cRnhHmILpFyEvnNciqAwmRiClGdItuopZCSWJSTdHhIGkruKP99HtZK4XhXuTONMcr0/KlC3JyThUD086MEytzAXkaCe7osBGbNmArZ7Q3L6j7VIYuLZIGkZ57uHfWSSgVLuwbrYEXGG3l0idNkgsaJBQuCkUZ5UShyAlGVR4Rpbgycn/qW/uxi/U8Skakl7y84gufQ9tALv+0R6ZkeQb8+x7zEWEjho8PGL1YPx3ZV0EcnqqlhISjcirlZzDRHV93+ztHiNecbxTcJNEPcEdLR1mRMffzdYsaMSV12YgJ9M0gUs8cAxzpa76sr4Mj3g+WfGhVO0zp/7bxV2JIr/VwnYFYKKi8PU7wtBewIqu6ro9wL2BOzmAp6Xq7YvBJ1w/snvh0LcxvL1kwKm67Tt9wJ+tYM5ZurJ4f13qtalgJf9NHME9fgzGl4+D1jn9XynZh0Bf6WAPQHtvbf+7AXs5gI+noOBIwjHmukJ2HUE7fYC2mJllv1QiEFNWfJVCNqlgPZd+/+4e5e1VZVlXfeCLJiACBRBMlGUU0ByqoGoKCigIOjV7/S39TH7s3Zh7EJrc/W+izwKJIfIjJc4fA/zb1FAx7v1yrcWcLGnbP+MFPXfEPBbC/gTBeRFka++UcCfRNCfdjDfKOB5PuO/tYDu3l2K+rYYpm9H0P8zEdR+K/dJ961P4ulPR9BlZbbfWsC/tYP5iQJy146n31rAXc6Q8CcK+K0FnPj1/pc0vMyx8/1EAZdv/Kj+Vgv4lYZ3hA/S3l/yNxH0bwg4E9wF+se2gxH+Y0P/uwjIi/xvmwb+uDT87xaF2KgO3JOjUaV7S5qIzV9ncBQOJo6C7bsg15AhSNsQhiz6ic3hi96/QPJyrohKNmjGPPRjCG9uh0P66fC5oXwFSeqEKIzWH5ED5qTBQatbShNtCWR9TwZ4mKGJvwjY2XwOBccQMT6dM41Y6vIGIdcz5BkWDAGNMyrhYosdjTRvWxKFMx5w2MzZ+e+515MZzFxI8alGlCwYAvrFNodofe4qOsrLguyuJ4ZggdhWoe5mJdmV0SeKaDWYXkRUG50YRZBn6Q2H8esFxnJ1PcBx9Nn2zmVIuCnRER7PliFrftkyZDONGoqFzH5f2StC5PKcwz4rWxwhjl3v4mbkEMzXVxRXd4aQOy45MORyGEKeFwwBh3R1Af96aqp46QQh8VI/At8+mzhPzqlIzptHDPWDeSuZi0Ax2IRRwG3SGULnaJuSYLW4wcme32ncBGw8aXV2IOPMCkXdgyGgmGwLhgpvn1KCGAJC/ol67u5rlAgvVSFB+Kig4eMNSuXiDH8MAdnMufi3iEL87uTqlrh7WPkriXpr3mSIhdgz0YbQRLDgAhNvhMsJ9FA5VcFpXRKMFN+ETWIwZNucbOaedh2Gzdm6IH92jUUMNXOSbLaFgxEvSrxcmCE4wrlEQdhsStyI1orZ5FWpfOUdh9hrDR8c96MreD41PfYCZwtrgSsxDHTT48vsVjPkRBfsx2UjYpk7uKCeo097mkCdcM+9GILuj6fKc+OhwNH9hcGwogp55Xkz4d2YX4BM5rnyasqQct/MdmDcGcJCBGFPxs7fwCriLzTg+qeND5szgY0+XTAUa1fDs/LZg4riOdtu0hbb+Yu592rNEFIMzzWWa4chqzWx/Y8cOz55M4TcCdWZetX+IOJNfb+BfjGkyjvrDCET4wpgKYeSIeTpzeGjMbPA8Lcz5AdVEuJgt2bjXRgyheLKEFR2Y+aeT88SeYvcJPjpyirk73OLmMvL8GIs2fnMWDhSSCqGhE3PG8wdjX3kv/dzDffxIWBO62pOfV8sJwwvdw67UZoxd7Up4Y+5q7wood+VtPZv0wU0mrcFpiBzyIveC8DPO/+JWk0qw3bJq3Ho6FvA4psh19PsOX2higPD/GGPAVmyiId3wZCKdwrqV6fQxtrADbCapjX1lWvI4Ul+tLDiHwkNOuOaYq+WOFgbxQIH701t4+cl0oCtdjkFrb5y+LXiGKIIOER+N15DLK6en88QfIa8zXZNcN6GHDiHPKbew1NaHZb2AYxXHlG4RwzZ7mmRw/qwzVHgutcS+/5lC2rxZmc+CQwpGVx+GmQ8GFI+Il4jemeybWe1rwJZ6CesP1qGUGacs7fPY0joL58fHUNJpJ6VsvtTaXYFq4vOEO8wnQocC0UH9r3dI2/nMESLuzaFFXHSCubXT1Xl9u6CNREOsclCMLGVcyKbM44JCtJIm/A4hC/YcZZIg+1QMwRUjrtPFJSnHvILwIvbMQL7MGPj1d9xi5vtZYDdkq+x552uDIkPZQm2uGDIHNzrFs9ahrTq5K4rkOSixtmSSGCvmiX296u5qdeNcIfNPVliL3p6yh+0KeW/Fyz8QxDwd9uU2jzdvyOgd7wQTxKqK/rqAn4TQT+1gLbvNJPeqdH4946gP4mgovh40r8lgr7Wm45+28H8JIJ+28H8IKBXHI/eMqAScgUjg28t4HszG7CjhVKoW1jQvh1Bv4mgPwgoNVNffaOAP7WAPwjoPl9J8U0EVeQrQ0hqKP0vBLT+0w4mWknhFwEt7/og3yigIHH3ynryDvlGAX9EIdy2tstvLaCy/SDrTxTwKw3/Uws4Svu/dwT9RgFFWIlfUYi/1wJuFwP+SsM7Wxe+CPhtB8PzS+mbCOrGa7H/dgRdNlex+iaC/kQB33RgyObmdqFP+WX/lYb/1gLWTzYe9Pb/g4AfafgvAv5EAdfbp/p3XcAfUQh+fhAYQjZpqBuvy+2LgNYwHJR/JAIu/u8goCDx6N9SC6j/5kTQivdcOK2JgXJq70QS3AIM+aw3q3glvVtS+E0BTVc1KPIVhoBva1vDIbNu+CN6oBmTYKRwuF8ZAmq5qJELf7hCmBYRQyjVFMl1x6b2eE4Ygs1qhjDPeHzDrYnNKl3KjUIMcyggVYOWRtmNIaJgbjtIp4+IQzBn/zf34wWqRumq2HUYQl2m8wTH2/VG40iYNGI0M/giYFQuJ9MgL76AcK/cKV2vlswZb3EBj5XVomhKu5oI/aqFbJ5+OpQe69oIr4cEIk25objcv3qjGaITZOHjVsWm9rKNfUWPcK9Gk+ackwHZH2YNBOfshql4WgFB8uwACXl3KEwnsSeP+asARpgNjsPbixh9cjpD9UnfS/arjCP+IqshsDef9jaeXpKq6WLYcw+TZutsqZFo+vTaadINTdraN40wkktowgUb/9Lb9kRQ5Ts8OvxAtC4ydj/pyoFARnVFd/u2Jc/xegI20frseWklZwjSlSGvFW+qnG81QqKa1nBe+Gw89+c5/WMIKEgL8d9SC4h/89JKZ/kZtpeFXAVl2074aXVncO6wQ54601O81oPLr0RQodBMPEmdA0bwqrB/XDoaFsflDpxiWyF/bTUhXptRAMbTC5h7WzUTzo4ic0RT7kz9m5lweJ43FnjzcEaDeIqZOzzjj2DzDYPGt9wC3nHnHZAzYo7mO0lEXC2Pn3YsyQV58wX7vey3IZDqwRBu55UaHibeBLNl2/65fgJe7rsNmJFeV8HBaTW8eH2k1LflBX8RkGozB6xRODOkVBcaeR8yD3D/qJEPcFQw47sNuMdljeC5Otb4vny+wR4OGgrLPuvx2dpuwTazkkItXwCfvM4FTddr6neGaWJ9tjJAzZ/sfnjas8RG546wiU8z6nu5meJz4+zB1jp2ftXEHLt+dj2bxValcYU+929zacAyrHkVDPWRIZ4hSQxhtwxJo1GccJRuTEjyYUBBUDYFvtYrE+xkd6K+mG5CrCyXJqykfUj9eDvv8f1j85vZfoXjIVkV2JRGAmxGU2lYNX79x9xVQVpy/5Yo4O9OrnYlncJWsIXKcz7JyBx2bNAu6oohCntZcB7GLqyQGDHwyR1bfzi2BPpFZs+w2DBEqoiIwE3pkfqJGxGMBpstZ/q4QcE9NVIsNk0LW6ylDGk+LZg682FAur4wSxucsMb5wN7JreEdsO/GG3a+IbyBu9Ej7J9KY8Kokiww0mxfwXax5nAi8Sps6iBFXrZn7uT53E9glFFM4dQXIh43NkPIalZUkM/XGh513QG8djPqH8Wr/el4OrF3zswQpO0CiNgqMmDV/miBDk6LLam+gOa8fj7TKArm6ksK6vHK5oD3XUzxo56YZRs6u57pWjIbuNgLZhMas3FTEzgMk32GTVgdsf8yCgXnVZ4DWV4XVcDdGg0ns2HDENFk4+HeL47NCQYGezGXqF86DJlfi7cHZvFmyHYPCg73NK7BKpWc+tfb5qPMPWoQmKsO+e2OF7Ey4x6wCxBb9fwNb35ilzUYj922CrzNEGJPZXMUHsZ55eP3CPhKJRH0nStXHnc6/7nIuiDJ3L+lI6j0m21qHgvOFwG/tYDn293wpGdzw07Ad39Jw/+IQpDNpv3WAsrbR1d9EfBHF/ArCvEjDf8jCjEFW/b7TzuY/+kIavtB3uu9eyw9ZTrK+BsFvGKH/3tH0GHPEPCnI6i1OuTKr3YwHwT8WxTwRxfwWwt44VePX1HAp1G030TQv0UB6W4X/dIF/OkI+o0CfkQhXJ8/pH9HwF3d119RiJ8ooDvnZ7YeJLujJ+x4ntpH3Up1o13+igJ+peF/ooB/k4b/SQSVNjw73k8UkN3QwEP3iK+cvGII+9MO5lsLiO5/IeC3FvAnEXRdHPeeMHv+hYDV5Vn8PQooLZ8nT6kPCFnHbKt8EXAy7nf0N2n41y5iiPnTDuZ/EPDbEfSnFvAbBXz7T+0fiYDi/x0EXCjcf58G/hlRQIJ+8zSAeRngeVisq/ScPQjRo6MDXvPY0pimVCPL0jrB0z91OG53E5Dcv7YAImbIdDIYgU236xFCE3U09k5iSOj+eodE3Uc0dGqGTIvBUOEwWOx33Vv2JF97S3jU/pZmxivViG4ejkA9p63iDDFke8nLEY7bOTsfkbYl6denBm765Y4ji3lAzLy7BTs+31Rh/ixLcoWIQu6PVxrJngaGI7yOkN30B42aRSeScpOUcBpObRUlR3Z8yXOe4Btui+LB5VujrFd7iPtXi8Nkp6fGVnVqSES3waHAvAdjflqcYLgttzhTDIakUX4eINPDT5Rw5U9EmVYVRDabhkIUiWx7vj2DH1waGjYcQ6yQY054G222NG1uO410WXSDY31lSBwaF5FMuyyB44uYKOGPW5ugj4jEaSJmlcc7dn7eQDe4voo7Q8qR7V8xBoA+5ocqvhy7nhyjwQVvJ1+ryOTSiaRxd4FcImyx5QWNM7DED5BEMUPYiS+BgIOv8HRKE+fr+bn+Ywi4UIT/Lg3/D0kEXf1mmyJJ/IS1cppTLwgygovcecDmvHAplGOg4H6QGtjqKnPfQNUKHM2HGLZ3dEN+IxwmvJYyCjvrdcWwVRYKPgbDCRxxx9xNf2xt3FVaCLYxnFHwtEzAyoPuodjlKo4rWBB8vrx42AyHGgVRvTTx+1NW+hMF9Cw3tXF5Fa7gngeGZBx0Gk455wB66jGkG3U2Hulx+GiinRlSicEpJWu6dUHt8hv2SZuWuFKeA1j6+YK+iaCv+YyC7q0ulTc2qU3CC5sTnMWlZcd3vJrw3MyCbTDraPC4e0CezXoO6+OCoCii+xTjhiHwOtyeESRHXGIrvybMq/ca5Jv8VsM184lhNR+ayg8p2z9+ySrs616j0WVaati4rXqGdMEZ+Z1ghHhYOhVY+KWh+GBvUjx4+RPslbqqKLNnQvjZYwNHOquQF3NLDq+vmxj8+chVXqdselxetgE4ncHu137O3Nlrk9lg9JAif4W8lLxgeMFO2Bs4Fhg04oPNRgW9t6L0ouPyj7mrC0Xk/2sU8B+CgL87aW29ep/B4LbLypsOyYQvWz4G26VG5Sd1WWPFmVNwo1WE/Nfr0OuZP9uAOikVAqCDicvZjIA9uiX1muLW4svmasHaf+4+UbE4xZ06dmDGt+zz5iQaFgovBjpepCqYNZGJL6tXA26MTwi2bcJskqTjNwro7c/rEm9s3YKVyJAzeKdJj1X5ugUjlhjidfFR02frwWCrocmQkM6eBW56ZYIdN52qYGUwmz1kuwh0eO0xHDIeMNWuKqxSgSHn4d62RB55h80ZVs2QznMVPHyigkZ5r6l/KebMho+7+oOUehU95ncbh47G3tFEylHQb189JiRbg/2uqsqfuEbEV158gnEILpV/454avhnvO2wTqlSwfi16rN2vOexKmSFtOatKPJ1nEez4zQx9EbDWnwm4haiyM/VsztoQXYGNcTxiz07aHr9nJw+ytHlR2Me3As/ISwcL+qTynhzPnpdKerAO2GVgPrkt5vrZEfTrBdN4YUGJ1RxtIJpzahXai6r9gzYlCf+WKOAfSQSdHR5SZQXbvf0LAafrXwhYJEf6bQfjLtqm/SaCymjRIffxtgp9vxie3sRrI/4mgsbVQfp7LeBPR1AhG/6Shv9BQCTyMv0lDa8wBPp2BP3RBXw9pNU3Cmiv5xbRl9tL8SsRVBx24v+rFvB/pOGdYq1wvxDwIwphf75BfKOAPwj47Qj6IwrxUwtoOcHPHBEtPAWXA3ZkorR6yh3m3oiKZ+UKggPfRFDO2TGEiq5y8RWF+OoC/ohCXJrX4lsL6FxBIn9DQKe/9ZwO5zV48pTy6FsLuJ0fpG8i6DcKOAofpETvv0QhfqThJ+MlYOegFLWuyO7hKwrhhFuGtLYel954Be6vWsCPNPycbB7I2r6k8IuAP1FAZxTZ/u/Cn3sc9xTQNwoIb6H51gLaMczhH4mAy/87CLjk0L9GGv53J4JKwonC4/DYoOxVPAoSvucFQCHuaPw6oprYcKqhQvIDx7JWhkQ1Vk8oXlxTxXY/EUMphwb8W9dRqr3MiZz91Qv2RhdV4UHYckR2zgTC0L1XYcdLJqkUBcNpftpVaZ6ahJg7/wxeN3Y4Mv3Pd0g1ksAXWoZwuZv15GBuRmiL5FHRd7ADEp3nOiRtw5AyWp6B7MYugeJ6vlZxrkyhcVaXFwgvjwFTfrgDYSZ+g3apMaS8qcuJHLZbHrzyfkehTNaTET79C6QfBYaQZ8uZMQbdgy39RYujheuLhhDLDAF1Z1dlKtcVBHUvAdIbmybj7fVdkNFfMiSk7oTDyyfqeXjxHRzfixbTbjyLRrnfvxlC1hZD3us9JNuUIXJeXToU7R8oJH6zTIEx3xal854hbxvQFC6bbFfllc721/bjCEOZ9My9lPKCPEqG0HXtTzSa/Nwmbpp5QJ9igygYrULUYtZCtHVDHCtNKRoEGzzsl9y2ys4iQ2Z7tFroU8WkSbZfiX8MAZccL/3XiMU/JAr4uxNB007WIL+pWhVZXVZif/5agqlfQuznFuXwVcvfoNGEIWCSlRwWHs4NsLPokR/cTxrRm64GS+kbFEjmluD56LzBahcZgpiaCt7KYQjkfq+wd/YzDaNH9YYgThjybD7tTXCmhwwpJ7Z//8xTLNIt295kZRUUe3PCR213g911aBBQ7W5i0m0foLk3hoSv04vg93LZwvamX2iARqjJwjqkYFYfpGNDA+zO7xLYzqtGfs4tamzGqwOs3hbb3wg/XW/3EQL1cHtWwVrWUpK4mQ9mWk/MSc9LQnbauIX90d2hcEEdNp6dEcKGkgr5m/gaYiM4NGBNdY+C9/HOVvN6GQO5vIfKw3eNkHuOP1FPCyNatjuCuVEygQhTVXkC19h4M+tm8CmSrCK1X6Q4anIZLCQYKJQclSN9hlMo/PZWeallhXjpeT1Q4Gc08EqGyIW8qkAVknPl82Wj4KYZAlDpdEJed50KQq/HHWjVw6LhIg5NfOaTC1Bm4DikhkD+mLu65BbCf12n/iGJoL87CpiFxyWsYTmnASMYwFh/3UBrREbf1vFc4vQUnJhTJkTUQ/mx1a3HLAFneNxpcLw+WzzOVjFYcVphn5BUwzP3dQKz7D3kxVJT4jNGHeh4LCrvQhIOn2aLiS2DizmG2l3buHzpNuDloapgeepSjEYiw1pZReydmZrwi4C71e7C3vy5KOK3YWSgncMzDkJntHHjR3tw78IeeaMzERKUBgED7S9VgMOFgl1FusC6WX/qb5PIxgrZ7kC9acxmsZabZDmwOWH9lu/I79qTSI56KsEudx5V4BIvJY/9TgHn3m0xZeuziF08U2G9yk/UKwiecNR/qoECuUVBcVmyOUI766DaeocDx1AL4gSJDkE+X9H4tDZFvBedJawWy493sBfYEWavCdbFtKLRDwKe5/crbMqS2eBl79mEH1WA4yY/V0FG7yFereUGDvNYQr4rbmwMRhaDGZ322BtGhswez8mgvqW48rHuKUQKMhns52uHo/XzDTinqIDsjHFFn8Htz0XWl9zytxUs/NsQ8CcRdFrNZfxFQEOYrz2p7W70mwj6RUDH/SsKeMlWk6cccYecciWz7eXw8hYn/JcoBKCX8ksXMF7boW7b3S9RiK8uYC/r128U8JcuYL0UvQXRB2pfYqnUPcoQ8G+6gN9aQEkd8DcRdFHEqrdcFy39JoK+o3P/qx3MrB3Y/61O9OYnwv1qB9O83dgTcMKQ7gcBv1HAjy6glQlHTb++o6U3jc8BOeoncfMHAd9e8URsPLNC15Ln2XstLwtq4eHR6vP8JX/bwViiLIa6I37au2QrhqAy2rG1UeHfDAEXA3W0TcHGu5Sop8BNoFbZ7Ym+TlfKVxTCAbed9GdyljyBqMtf7WBmRDh6S09ZULs/9pM+2kH5RUDr8thNOpnnlbdc8Bxy6/NO+9YCfnUBfxJBfzqC8krBxhMsGdIuDu+VJ79uIrZfvlmyGfN99/guFCtrOzvW/0gE/I+B/e8ioMQr/xpdQPU3J4JifpPCcyFuUWLvFELIQhohjDmrovO4TomjNT1cZP5JYyKWKUkrfgFBYTCkejw001C1A0M+ZcmQxtS3KSlJJMOexDENK+3ek/NjcAC6pqcxP905cqE1wNOLHJxtFFMjTc7cvXCbMATDmayR7JGbEHv1s4qfUieStLdkeJ6FgcbpUuLI0Tz6cLwDwyfLvdiEyl0BUbe7VjTJp9JYSqsG4ug5VtHhnE8kR/sJ7rvho1sYShqJ3acGh6IaqtBaLFJjtnKY+ydwD0RPPikMKg8MEQ+4q6g96KVhbRclnG+mXWVBu+3JtL0RyOP9jUYPEWtkPfBLyN8lQhF6mgrRBIeDLCs/Uc970BrPaNLgqkwuTefDjiNzbfYEj6OPKlzNkMiQm88hlxwLJ9JbIoQrqhROa8/B6TW7lEZaIgXOOzTSUB4eQFKoDaiMDaIRWu5EUo+8D54VPiiNx84mpI3e4ON9jMOb+9IMdlANPGFt0TzEmkLE1nrAczeZVYaX7z/XDkYSOOV3NbD/t3UEFUXLh6wVCab8fcfc1dPFAedAC+rT5MqQYVDZM3lghhRX99xi83KYgdPdeAxCOpnklUYSbIJVT71a3qWYuoEFxn5gjpNwzH4hoJ5aVwrW405wOIUeHDUTV+Fp0zJEEzYaRKAN1B82CsHHJiuAnJOSBtJ7O+FsujegC3JfBa/C6vFDfs3BkgfmDurpisO3d0zAnc9r5N3kd/H5jHMH/XzsK/8h3FMM6WYNx53DENNqmhaLl2wAxzq3DMHk+0QKvPZAtQShCm7cqiAL7lqAOoRL5r4uXzbxFJQDWCmlUZioCnH62QFMGZoqSLMNwd2WZ/cjIm+GZTu7xmV9uIJ+X/KVd+3PwCh3U8DxejerePeSe7xw5g/m/iq3KtgJZolpei/Zv9oNipO6SbEKjy1kVLeY0USlSM7nzZPtv71X/vM8pFhRJxOSeYdx2CQmh0eHn4POZQxJ+Txt8fW6PMBaFtj9mM3eGlmSywAmCWlFszEGLOHTHArc7hCFqv1zrSskQRD/q4bZPyQK+LuzVbJK9aAIVjqlQ9GZDIsMBUz/I3ogOxcF3xThBTZsYuxt1t6EN7fuBa7ncxiSB0MuvI9GwNG9pd5L6kp8uA4KbGZdgoJBNFu8LdU7EPgkS2+ETMN3XwkgasVVRd/FpsDT4ziHHXp3FazsPWA7Xq1B9z8IuDiLBU6lHUPE8tZSv39LPfYc/gnYmV8R3Bcawd7Tl0Eb7ZJ6J0k3ydNYJbDO9jcEusyu53x4i0AO5oUGRWEwpCSvPdjuWFdg9/ua8EPOkFHfo8rvTmdCdu3VBJPjBYa4d60ltDz5sLe3AQ0j0+tJ0b12sB6bCgXnc8Rh/nR+wba6jzQgF2vC4qILYKfPXwhWE/QkL9UQoBXXKNZI3mODCszSpuxSecpM1HBxuKRgJuWaxrJNFKz4qgpe6O1oGMzKkOD5o4HAD244IB5zQuNA28AxkvUqinmGuKSOBLBmxqkK7u9Nidf7g8mc5qhEHrc892QR3C/gnHpmU4Fc13jnsnX/YGx3lK5a8c9F1iVBXP6ugoV/GwKuljF8EdCOdjKbYTfuxpOO461y43gL+qTp0RcBv+1gDtL25Y0v7V650vbR68tg9f7qAjr1XBJ1ZT+beXPTuVP3tu7Tby3gTxTQCRKJ05P5umWIFsvI9vbLQkfHpey9bsZALT2519+OoD9RwL+3g/lBwNN7r+nPiCHN6/Juqy8CZi7//FULqO+GUM9Rt/wioO3XO0W/SsfEk/aXEX9rAclzy85XnR7UUYRnqIsVr3wR0CZrRdQFcmSIWRVjZe8Tp9S5VK+8kc4YMsn+fvpGAX8Q0O1PaarXWSZ5c8vsK3sMJNCP9YzzJGs5IEtoB6LfgkvszTR5gb8I+NBvqjdxL4ZorWRy+sNkyDwzjeUvUYgfBJxc/EnUPBWcbobCxUMviY3vzUmKPrvnjacoDf+XKMTov/+OgD+1gK/+1ldWf7JFXXq+sTff0SV2145Z6Jvu2Hvj2l5iR+me/8xaQPn/DgLKC1n8lySC4t+dtBZv1RN0j9Su0phTGMIcFzpc1dGpIlk1ChL03gJO98Ubh5d3WTBGyTHQ+eqOYv8FYATvK3N/3u6dIc+TIcwye+8gli8Jjdf+oydDwpYy7zIfcaiY8kRGXmTn8wFw2qWtSdRDN0AgXBnCKIHNkHCIC6ByiKp4cd0BqV6aC2dzN7GlYWW1pDzoFcQJHmm86yiQ5/J1hYh/XBFddDAZe/88AUUDqqJLYtVk8x7n0DbyHUdkdy/IPboDBC/ywlRyUs04lREP2eM4YipaxmSMypFAxH2ikM8Qp8aBVBeo0dyj6ULqFNL2cQz5SG6IHrdYIbQKthAV6yW7P+LSJE7AEDGT2gem2VDVxmlr+3CVpQAnVHqU5J5fF5CnqycNH7ewJYOzOsB+tXRo5jp7jfAf9/i+iaFKA5+d35XCHbSfZujhLe9N4osahRu0Ao1E/yGSV/CiEOw/9+MwZS15W4EGxf2V4qj2V7aRcIINuXF2qvwgvULSSd4E1fWTiCujd/vHEFAWkfJfZaz/IYmg6m+OAnIz2gEsWxOFLr8P8X26XMHt7hX2hedtwk8NORCn6xPyr6PO4cddyGHFxyqlquaLzOZuEaxi9sz93FcAG8/jE8zr+kp9IjH3c69pMWz0grmb9e1RY0TCF6RouaEUzl2NsxvaA6CEp35xP5oY74YWrCIvK/AGNp4knzegBpgdfzjOOPxmKz7oifhEXkwCESuF3oEdbDoa7NUrIdVhh0Gn/Jt6xsSQchyqEBIjGZg7vG16LDeB/nFnB+xvOTZFIG8+gEEMtYpuV30i9TjrYe29mPteb98c2Q2VANGqONCw7P2enNShB3umsuM5HUNYcnpnYLKlkfruZjTJMTpIsAonlYbyPJjIZvN4wTHwXBQlraPgz2dhgMfrjrxHLpm4KKsNHOSzy+aIqCnweWbtIbyuKI3D5BKSy77dgu/E0+d5jCGZo/AO/tsyafQ+LSdcTesbbGjRYJh9ts0H34O7Nh/US1R2gY9iZEhZiQdEE6kRcdL3NVA3plUsbJb9H3NXZZFf/tfPKv8QBPzd7mqyGh9wqBgsxbkkhdjLbjFDKqGksHyRCaOruobig4DAX1YE8zCnoPqU2dTtcCEkvTw9wDtjooE7WSUm4NbgOv65guXmbuKgTx6gHdyq8jqfIdBEChFgMTNQhLpWwaazKCBJL+8KKvfzMcY9U1gnaoR89yExAtI+tYj2NCJo3wcNR8uf9jRaT/0Z59vY5/Ma7Jd/xb7iRRoJnsMb1sPYIyDZXcELj1oQb/0Wwf54TbEuvd6wOtAOwVt3CGn83Q1I/Ul3Zc5lSRbNkMJ2wa8w1dUgZddHR/C2+ECpvPBrsnwaKaiKfGdIGjYTTsy5B476XGC/PrsTTpdDB5a/m2F/hvWUJGt6h9gjDqKXT+KscalsKDZGQ2G37jicu9iA4Kk7NH7IhoaPBIdsnSRBFaPirBBxXhiQSGOP4aF9bFZqewikxKxi4LYa9va3T87O8oK8ty5OOONnOeiPvsVeuK1DsjKqNeyXx2NFc3vDnq/RNpBtjiGNxVD6c7WAsrhY/lt0AYXfnVxd3EKPX18U7KT2PtRjcb3zJHfRYOe6WIb6DoTki4Du8bHo9YBjiIPubB60685SdEVeIU/Y7ifskpIhWktc1Zs93b8Q8NsR9MU9kYPyu6ifqh1Dth4r1EJqV+p9KqkeLwZPbONU6nVenuu/ooDZyQq/CDg7+gyBqr316bnsYm+52HT4mwg6NdfpqwvoCk9n0lfWwJBMJhyyZcKQq3o/Mw9t82dljZ9t9lLNPAW2D+Sa+bPX5d5QPJGfPSvXNgfzi4Dv7WFi40sPnL4EofXk9CZRt1R67RsFnBU8u/7wJhb6VXcU74VShrBHXir1gV/xHhvBiF1v54R6+Nil3nyViNixKLseO2ZItnyzO+Am/pboNb2tvKm/yfgbBQxm94v3rv0ldV18MHXaBN0XAS3uYJl6urj3ngSq8BcCotXi2w7G4ZNdrV9XguZx8XvA9tNkSDwX9bU3RoFUOQdJbPU56G8PdYOEXfbg7P9DaOWfgYD/MZH/XQRUltLy3xIFVH6zu+poYwdPhkk4Jf7cJP0+8WAwWg/RG9xaMjfEDdzko4DCsC1bsjIvPvi0G2hsPKEwVqu7AymZPWhI7neRmBDkQK99WlFrVYjkSY2BLWoOwmF6LSaym8IJnp8+fWl8F4EwGOMhPIsDjnqLLXV9/0SQPt9LFGdXaSJNWlyhOW44HKOxKMn6chMhfmwQQ55jXRD7+XqCZ/A3HKWOT4xSy2TY758iDoVeYchV9h50DX+vQs3fKcTT3AsEw8RXkWSbtVHfnipks+Mbx5m00Iz5KCQQcJhd3yzhUqMVqhqa6yzAaSHkIRkm5t4G5abB4V4JOdKc33vw0XZO6fWdpcRcvWMA2WfXE1akNfAINZyfWoyTVVyEhCt2KiSPNzvfueYLInarC+x9CxgC4h7I4y0foN71IU1mXZ0axzbNoaxuIo4f8xkhXlJU0DzlJaW9OGhkELMYUnHO7o/UMWS2Ailg7v9sj+O+PRdGngYZHJ4G4LzKGF4IrbyAO/J3NDul6M/pAioS4n6Xu/qnEVD5zUsr2pYm7MOlx9xPrp9weczn4GbbrvKLY8Lhxc07fBHQO4zhhAVZkMHxGwOHm0VtkwLdeNBrY0a94HBkjmSV7OD4XjN3Ur/YEy7O5qfF87mv4I0PgDNjtQNvPn0qgFSGhF7zECHQRIZM9D22zC6HBWjrVYl8a39IMe3yFtYug6dgvI01aYLbG/S5wtMg1Clzd2XLhPzGHEdPdhY1cYL7FVY3zJDsAk+CL2fUQNwJDDHX4icKmB1zILBF1D+8DyHZcRsD4l1LqnCeEJOgZDmH1QmZKHbUsCealh6ZjRwqRJc5bkmuMJvFYSDgYNZsSyyqRxHWWqIiurG0npyNXQAkz0kVLzKuJnphmhC1JKYRW9N6Yp/UO+y3JXPv7yZzSNq2uQBNH3EVDkJS4De/WEL4CaFQ2HKESI5yg2Kkwqe1h9aSJj9v4HjOnSosXxKHTwm738XFvTNEHh42Xp8DDbb34I08T21McijRCRKlrVC0dbsCA3G2sJcvR0QFdf/n3FVF+v8gY/0PQUD+dyPgpnYhpW+Phmye1PDkBxy4htxgL0nXCh6aJIUkieLKX1QI8KZ6LkFHxzWNvTfHEa+dI9iNnUw9IxrYM96NawA8djTIE3nCVEED7Jpry2yOKDXezQ0PCkW2aIif7O3MF2gOKWII5leWytYVGGowQjmuIBb6FLv1zQM1PS+xL11OIcGHuIFVd0QoqFS9xJcRbeGQmAz59lbSk3SlJ7B6ihyFmeeYOLPkI6S68aK+PBop5j7tbcxTMqFAj55s3ZNlDEd8J1UUPIhGrHQ1MODNTUxrmQtJsOByhsivmobyq+qJIBgPIB57m+Hod8zF1gIEdrVQcWSaU0uMbYBh1S8xChHPAUmwSSByxKiKxeZUkE11ukNu0qHy20lusWourpA767iKMulKsDWeeIjNmtnUZFcimd79DUK6fKPg3UNJTG9mAaiii6K9kAMOdtiCwuka7OOJIfzluB1BbS7MZpVhYZO8QkeIY6lGUQKmgleblwP79euEaO31f9KmBPnfEgX83Tb1aN3Mk6z1jLqz5yPVX+Xb8SRt1lRfBISlnvzSBRRhwemr7CB64uIjxX6ue1ufZsPCW+z7CVmketj6JfxIy7vhA7tFq9RfBORSdWTIOJcU/Tk9OfZGTgpysZu1+jWQsMf1lydyQynn9IKsyRcBbeEkF3pxvh+8Ua+flfO6WuUXAefXpqP2NdqU+u2Vcd7Lfw0MoXzGN671mnnT2eAru69lW39Xl6P3Gh7jr1pAbZqr3qs99dgSbyp7h6OcIetxx8b3/iDbxb5onvQ4vKjjLY9E9y670VtsqEKddFuk+sIeZp7sWwy5lKfJzo8E1ZO701A5+yTv9Xq2Fbx3vBora+hnrc5x7sGbz9ASO2/JKnQjk9ae3FB2/zieIeCJPxJvaj5I/CMKsb2tr578LiRql2s2HkOMe2/5DBmiFisZ9PjGljthPReQxS8lWzfs5fIrDW9N8q7Xtd1d92TgBuqQkCGskX+QXooU7CK95XQ+vi+8eXyWkbNMvPSfiID/Uzv0v4qAIpKX/10a/h/SEVT9zbWA/u3BQXcgIU6kfrSN3WpzgD54BZTW80XBkMzM4OHNZLYU2ppI7PhZwT54TTTk51pvnM73E4TKs68ifiZzhLvpdyhImNOwc1yTxJu1DodovkA0ahyO5NpZg+uJrebpeiMWpBOcGeQ1Gat4KJ426dvEgE7dqyjflHJB/GKpwm3vijSsVKcmWpqsob6PiyqMGTUSqfjoGO7dG4qCzC+My/Q2Ib5xCqL4ObClkIcLXG7BA4Ua95jI4jbnIbeRVEXI6EyjvX3+v+IFHPKzTW8o8HxAZtQjpf5wLQ317jUw+HJEk1eW92SSmhU0IdfiqJwZHCkP7yeEM3OFs81r2ZPs9b5D9sBs/1NwnQw/NhcwtLscZe44AIkv9y3ki0SgtNrfQvIq+RsEp5yi7E0PPfEv6hmuizZFSSVHpRGP0wMaihQUKQeXEMuaOLg93rOKXpJ5SOLrag/JoC9p5OcMcUXndgOPnx9pJN5fk6FuhQ4iKQpQpvOXgoAuqlBaulXlYOP+TyEgsymF/7eIQvzuzyph1g7MRsa4is9oXuD5hjqQ9BNzd3CfKpj29AXR411iL780Ju7WJx9AohaKnv1CI/mwsWBvrgiO0sqbiL88MffwdOQqKNfseO5H5nk9P72Ze1efNLLbDgfw4shH0cZzbbzb9AlE6GhU8cEDkWzVfAukxWfs9w+vJDvleAfj9tBxdLmw3ztpv4bM7RXkiR9NNEuojpBsXAkHj+MSSPT6RADesoqiy/7UkybZK0D7N9tePJIe53YuwI4/Lj8N+92WXH2VAjTeDkXz57VmNp1TIIe7V4Wz7DaR6LHdANz7rqL8ky/IgQQurMWHRuM22HFYaRc25LyEmY0Ul5Tcmhtzz090h+nECyXZWukZDrF3xJEanE1Sm2QNx0AUKv8wn6XMMkEF385PVTRfNyWec+0Z6L684FATYo3M9rwOEMtK5bvGSyHp/bqH3L3SiuqxTbB8OTGbBO+JvLTrRRy7egzGNpIp8GexJx2/WMC+e3VVxB1lDR9GhgPxGF5pnI+D+afcVZFNAr9Nv/ZPI+DvjljsDFtk78wiqSLgDxze8HgL6XvNnhHSUhtvPDwCdc4x8nQQCN7MPB9Cb+sgusabmrhB4sBByzGKZ4S9w+fr4sDeMeuN/dh3ajzLkgnsWntSf+G6Nb6Z3RWiZPBR7MVzG98sroRC64yKTieNIzdyXYA+STEKssIzyeEoAGj36wrHic5+P+UehoNTKhTmA51wTE/snd0Ni8rD22VNRPuhsnUzm2EfIoaMAq8KEOrtrPJFxJc4S/QBjEoSmZMcewUjNkTh0O4sHGYvviZoJhAg2ozZ1PoktCTa8RuGmPc7iqfdlSNEnWuwi0MVhSO+99i7eDbE/BrT2OWCglzr3Rm052FbRbEWF0SMoIRQHI6UCiufkAcyd5ANezbnOO7Q4gq1Bng7s8TRe8vbWLyl7P/W6VLRPBQ00h4HDFmQMqe+POkasRf+GXJvx5DST6wJq5H6AC9IHwi8obDxqda3YPnxknozutWIuxxF8Ev6oPSG2Hi1zewBoS02mGrJ848hILMpXvld+rX/tiigV60PnjKmM2Rr077QsThn7HOy2soal9tUt97v4isK4QR8I+oYlqInl+mAHesjpX6YZ2z7ILyw5REL9IfNnr4Uxw9q1dui1emeb73ZTR+pFVYMccZDIHpKxd5xe1x2vX60GRKh8s2QKZIZIs5thoCKvRip8zpb/TcKOOnTiJ0Gy6VO3+u1t1jNul+JoNFltvBeZ2mo7AN/ZP//EZU4GAJ2V9d9qhtUKr1ZMp9+6QKqZ4n93qgMwWRVtfFxLenevI0m7Pa9U+uSfcOe6Bzfldvnx1Q3HzHv8dt2hq3sXdT6SnBVj3s7Hx3BzGy/CMjvmye2r1nO7s8hEr13jid2f7yjpqdX9+wtamOJbEV/9Pq8mG897nr6CwHz0930eDlmx/9JBD25QudNeSNTS90NrS5m8egp7Zld/3Jgz+eFXIbcTbKgbhDdGQKuVzJDvLDH9vmjO3gK3my2WOIndqODa+ub3c3yhCSboS8CIjqqsFXjGbLUdmz/kQj4n9/+dxGQR+K/Rhp+9btFIaZyBTVapVWmB57C8Ku6Q/fMIrYU8KJJOIF7wmUzqjTVg5dNbsaTA7qdEIr2uk+MsDg+IU/2Txx99P9IKQsSeKNVVLQ6q7YRJc8UDi6d4ZCtrRzZJLwJHbUKlN2ctiVTsVt/dAXfNLoH7P9JhAJ4zjGmqbu2gezIwYVrVCsVtdbPltSzhw/lfqbQ+DaLRdJIMQGqLBvm7oW+aKSbWwJJvdVQZgSuQuRZKUA1xQONymPBEIlbEHgIC5XmVO16Y+jvwJbOUsJh9GpTQ+qoBqesedFYiYTeoM74gPtmk6JsejyYf9juXbhsuRaF+4GdHxbqCs7mDFe52EmEmPJJhVY9TSg6Y0E06tfZgJoUJ7ZSJkcgR4u5w1mRSihGUWMSNWFL3b72kyoT5dE0Pi8sNFZ3oBmv3yZjexVluHRPjWabuaoZbzXCcFEsDadP1wsNq+hKhhOXeRW2s31Ljt5dgUiEkobr4WIap0ewgIJ7RigX5oiQ/YGYMKSJjZKVWv8xXUBmU/J/77T2/1MErIZhC0VzPTH3RfRa4vfyHtJgtaD+cL4TnBaaCcc8L3EQ38wJHzT1CoWzCtg7HootY7B9AfmqYcjjJyuGeOuROU6moqDgdPFqckJpAU49ijjYw0kkNDhMcFi9EhSdXmASfRbykPqiTanNBYSM7nEPa7aWUNiJmkLWnt6DMV03lM5ugU0G04ohGHMdh3M3DnEPCw7y1NJRNHvvFFIRlEOWq4SGS7NkNnUmIQQRZv6kbDYcviTjFmijazh6DafU4GlVQrqdAY33aaIRcf/uYSXPY0rTd6MQohs1RFIxVmFcNDbpRfcCtqOvEQ3WhYn5HB8B3sEGRyc9NMmQPwjsp9KtaBo0E5HCVIF94V9QmIcXdn9VrWIwXM8q73w8EVIl7P5kpV4jis1NjfnrzISDiW8o6ndJTQgxAohm3YqG0ova5D53JvDhnNG4mxhCjg9bhzQTEIb9cd7iJjmO4IiXFQ6N+S4k9tO0GXLLIw3BVmq8PV00CLbPB4pBeHJ/zF3lkaL811rAf0g7GPF3u6tkGYAvdScUudZYkkWl5uBt6AJ71rErsW31JpvIuwT7Y2qGeJCsBoJ1HNFQuHUped8fDFlSfYeooq5M4u5UjkG+KSMvc1Qgrj++wTwDz2CJeBwp8UuG7OqlFeXzqSCDOFuBH/QOjuv4YpPIji2wNCGpYK3DRIx27oNr0zUKDfMNZOQYq7JJXafRTbra2MmsJRT2xLab6vNpU97EkEcp88tmotaTqQ092M8uBo6je9RjvbDWEDSyWtFzM5kGtR4MIZ97nyHcuSHEoXoJVurHnwKIVCNX53WD5HZ54fhGFgU5728xWCGz8fg2Zzb10tAZokPDbJ6z6pRwT6QCrVu3irN2MZHrWM4AprKi9FMgQDTTvENkaUoVkJMHZPlKG0hvlyuiQmcAntEDQ8SAsHW3LjcMQbNZCKl00mi0e1UpER+8CIXB71EkDQfAfqXYUEzXCXkhzAG/D+/qUwuooUjRdxzhQwWAVqcX+ojGF8ypfVsQV8UTRVmg/rlPlTzH/baChT+NgNxvtqlos7t4r8Vsjqwdb7V6o7uBtzw4bWWz2bHVEZZOXwR06aElurjvJG++NQfGc5Ki6Ockk7zpycDD9jZWoZ+Gy8YT5seeOtZdmb61gEvbGZEtPPagL/R47olLfV7ZnLzT9NX4tr2Fv5kqJ5nvbUYpweZXIujjsle+UcA3NidqTdFD0btZvvXEB70j11YXrU7IWfLeuv2sXPMxEsxVEvHeJ0NAztuQaz2w5zdvuQ5ebHwVQ6yid3WPrVA9sjl9THHj3YknzouJOmfnMH0REFknxJBYnvd62r9n3tgNKg6qklHcDwK+ymePnK4RJ33uPNnxuuUTOYMi2/o2OssMAdcTQzX/Geo4mtfekowydZt+L+qou7uemDsDttZtBjrzOnfeosXzX9LwON29PJ5IM2qX40HRF9aa88bbOFKbwXCta5I784S9KVauvJJC3dDuqoeOB4akRZkr+p7mhjd1zrOybje31sGIfQ+tbXb8U98qemNjHfAqUbH3ar3pH4mA/1mX/ncRUOA/eWv/jijg79YwMxuTIdamOeDkNWmtcd7SBTTJlCI6nU2RTPF1BeUJVjRfPlclUc8LHQaDFxgCfUQLZmazgm7bjTTa13OTCP5oQHmEI6KvtSoaV3XN3FNsrJjja3mFUc58gLa5ljg101Qk9/cN4OjueBw/03EycuZvwSN4rqsEDQdCep4/wIn3GPLwupcaftgc4GLfNJy9raYk0VxyIZPWbUUV6xIa9u3Nlqp6iatUVL3WOL0zAx6G8ES0PrsmmV7YhTs+6zjj3LttPJbxHpJNOsfxultqhvla2PAc9jyNimZTGHi2meA6kAJnqm6J5LLe72FQhzumXMOWWt0+WWx8vYES5ZaXZMR0B6egRzQ8rTelMWNjh9J9nascvU7EMMfdCZKTpNIELz5JdviKILmWe5qKeyBGVj56qPRlSbPd/1PduXQtyntp/wM5MKiADAUSEOW0IZxmHFQkqICoyKd/c//rWb169PakqvupVZNyeSsx5Mq+fiTZW0kro/pJZj6enzpKd7ddbTSh5ECfPDSUv0itGpx67zx0Eo3/faJk5LDacsQLVg23Es7cGrKWEhiqV4ay+YgFoihVCFfh6NFiWUTCHwut65W8+R+frv5LEFD/zZqSq/4MpSIzGr8O9UhYgp/gu+clCi56GeEpyRrg/VDT4BwNFb42jw3A5ZChyJYLhxxtxJFE4RYtErbcTj580YK8unL7+EqhJjVSTnAMBv59plJPxLrLOkek3Rknj/grkuAbHKEILxQn2YtGxD80b9irzpX5UqW3ZPFZvuGgrBxG1zfWknO7uUNWnDjSrdxHhCuxs8B/WUc+hg7VSB4Sb49PzQOO2rIBIuzJCKWUOShRbw8RW/M2g7PrYhYtr6Aafn15w8l7Jzih381I7speh9O9O9PoeT5YZDecdTjfEdeYV1kWeZimCKS8eDRaXtwMH1+bL1SmfmRxN8UCud1tCv4joyian9lEDnvNhkrWHjjyjxzoKs1QoVJXGorGcSeS2BAVyI7pwBFS23c4wTmDZJCfLHo8so68D/0VfD83MF1UQsUdc2FAYDz4nBXrSxEfza6G86xvGNzOu5GgM8YQeDP/+ziyFVLGHUfYt7HCkf4+W1jVlieg6+NM6ePI57A/pykF/a4su38bAlrLRQ/pqmlRsvvWLeEE84T8sNvh5IrkCbu90nICnFIalI8CsBNsFnASbxUf49+tQ3r3soZo0QcsfrthTeyHZUPpBtyn9bfJIZcjRmCeiIKhunCku+DEh7xNLzSRFk1GovgUQkKWEaLmnbZkk8pX0Fwhw7CN+PdtcRLBTkgcFh0PbCJHBd0h7DuTB4J10uHmKQBEb+NIk/rtRvz7/A9E59WeJcd1aBHzJnLkqi/8818WK5ibxxROOsMsaXNVMKKWfcE/jim//mEvks9LVsA82BcaO48DkIO83EPySTcsCTKxJqfF/QWmKvksDh+vDgdQ/qwyWjal52QNpLe3HLnSRUQTN+NxvqgWDoTV2OGIiq1DJlsicMo1DcUM1Q45zzcDzmMxYupaqwjHftzB6SG+cLKJMoHI+evGEZf9PCZqhOlnFZLH9dOnZnGyfCu4j8UXRzq0Qv4k/Ww+T+wdlN6Oa6o3nJb4X/UJxRVETFPuSPA3fj8hWtVrTM8w/bEz6+J6LaC/BQF/9/naLb13vnjf7lgYSU9Bj2Qz8CUj76kNp0OnF7HZ/FMXUKpFS/+uYsWfx9ObOcvvi0eSKVd88X2fkZsPz05fL5ZHfzVeR+TNTqX82gg6VewH8d52pDePUgPz3nAEWeiD9VPnzvenS/FldlfbmX5Ukr2/8TYf7Czx6PxCQLSPJuSkxUh0nSwP/iJHT+xEVdrqLL4q/rIqP8xxvV2Gi+3S8AVqbJBtms9J907n3v+u+/mfdDCF97PKWBxe1H2+LhUeHhwZN+LErz/8rNoJ42D42+9FYM7xvVPxLvxgMMlih2Bnvizd8QfN3wjwxnbwyQSdrnXsz9KSt3ez3Ga6eup5/zTHL/Ls+ZzpD1PufNmwFeq8ZkfVo8U69FeH/QvZZypleliarr8U5x3z/4OAu0Mj+ZvS4sim8FGv94Yu+5+DwWe3qbInnYcyDZx2lJinHY+ZboSy7ivmbWT2Td8SXSk94q/K6IPtW8fbH6x+rvfK+P/qMCe66mITrPSrYthItfqvRMD/0tD/LgJuNpu/pjT8705gX2yhhPZZ1TSVimtmeEsHw1vblDzUkLwjG3x1oG1ljItif1UIzp8HeLpnmUZXTROM4+pzhFr0J5Qoa444Tvt0odXCGsdLdaqN+PLEcJcGjIq9dhGNhf3N4FqhBhf7XnJIackVxMtexPH6XkfGQHcDPMfwgNLl+6WQRNGe0E1rnaZrzxeN4fDs4JY6OsuKn+x7QbjMoWy/PaL7Vp+Mpg5FKP3IZPlYqWBoVOMIdjxPlLfPt4zD007hbUiEFZkhj8ZMmivEzFNp2qZ9a8Dj5313wUOR0ojEsB9sDXVoX3BxezoRmZflA+5N8eR2+PJQyJtuErhcRAtnYSErRPqwmLf/zO2h3Geq4cx5Bl0wtTjt1UtrTN19gPN74kitfTNCzvFNhpLcLjhDoaYa24Kb/nsEDcrWumgZw52H5rv/NXDaRL5i7BM3hgGpvD89Wo+GYLg8tGYPjNLUfxHid2kI/VlkLGJ+oxjCfWPDcLyXLB2JUJN1Jp7gRhMfpfLH+GOl4bmmJPFvQUD1N4fWIugRUIU8uCb6oCP4sZPhlO50mqycqsUoEBSIymPN4HIbAY8uR66Q21BMJfIUCBwmHVJ9E6MYMVyTECkVJI5msli+aBkJQbnArjH592UvrSXPhUch1F5XFn9NJhAc3ArI8m2Bo/nb1sQstyqUg3dlwebTWuR7PX/B/Y4BS7paEMl1fqyBCgW3p4fVQ8ByNZYcQd8Biu47LyLbnbCH+GG7/PsL3JJt0+tQ3EuK47FPFXyYyg6CIN5z+5dMrbHwtxtu38SSMzB0GVFuO4AqWjYcUe0hIs855AgWpjKKHlWnkEZFJpy4qUTRV3t3WBgyAuUt9HBSoIdD8gPiyFzaKYqzSz4RNTtlkF16jnQ1MjIiFF8X8nBt4OiVTyNJ5oX7s4LyYXQVbka8Xh253dy5E6On62EiwvU7QW44Fo28IW5Jnze8vwb1yqhQceS7a5MCselzHPhWU0tWnA4gvkUWSpLyVJFD0koQ7Fcy9yDfD/8937cEqbgWWVwNUP9BTW2FvyUj6O+2q1J21iCoBT7PF5frSMiw20LitjqiwbZy8Ft/8THerlMWxOEYYV3hyFW49pUm5/ykkp1JbDhP5wxH8QcJZEZw5a8/HNE+H80h0HAN7OOjxqKTqo1km3oN14TUIMpvU0s8x2ghOXFDG72SSCT2rdmAc0ccAcMkckhC9AyIEoY4MnY3h2y8iwhxEdos+Tj7GnuP6g65ZlKcnI47YrhqZkHGvwLFLkEt4fLVId8lFNGJ3FUsLHicSV3fwpF9uVaGWly2kO/9M47WitiSKUMOREHFcHJr5JokzswRWbgsWLIEKSPq48O/b99lOPmmO5W8kGpDgSsfJ6zd1MRa7a9wisaMI+g2V4hw0UooY2lENJ5vI/H31wjKSDMYhVdgkbt4SiB4rb4o2j3iCl81jpyp9frZvSPKKnnG3xVHvtjCtDATlQgn/QHZ481QlEy+QFYryYTkvNvy/kp/NLXeuVA8jgcaGwfPIUtZUyGPlksciZtPRbK3TeAhOgsc4z74g5oSkfA/IuC/5Czg736sUl/Cly9tiIr9dFuKuiYvI1/ivcfsls+zuuWdb/8gYN1ajt52752/2uYf6tU3t9Ofc7Hzp2GLOCI6HFGe57vno+H+ok7+dsmvuoCzOEzIPaTbVjebHQEsoR2FU11kOmJv6gv+Z2b2obFbnVbnwz91AQcyZr8QUNjXX+osLz9nD9PZ+YWA9jxsRl1+Bwt/Xk4Tcx67D+ejyjz4wscQsdftK6Kjt/nyF5WC8K+zgOllufe/8+XFnIOya/GrPhr+tFNn5l2mM0e8arY4QtYrjoSfHeD5wywg+1BF4Ya6lW5odw6v2oK3T1p3oq523t5XRuMnfY1WjroZr3e+XNsztZ34Lege52UflfMC2eVZ4Qh8OCe+4m1fzF7v8lp33Hvgy1yr9BcCBrBRwb1ZO+qnm3Ota/fzkiOpO1FbvduKvvIeGIxEkpjjFEOtG7Fs/kJAd29sHT2OEstXNg+OjEuXtz8HM/WlvaAisJPc0vPz7gg7ulRR4Njwr0wHs9n83yCgKK3/ltLwWP3NCBi8qg4uG9KwlHgzMep95sP4Si449n1uxYSo50jUCATlx6UeEfJTBrk9LxcojhXdMk7SJYTnYTXj5ONdOqOhT45Eo3Gl8bP4WsZn3HjwFjcmKl6rCQxPe9XQpGOLM3Pb16SWvAdQK9nSyFyCYIgftIIevi7OVu5SJKduIUGb3wlNi2HKDNHcI+j7HUGpZ2Yt8dXkBmFAnjTqO+QYEFAC7+10oEUWTIrhDX0GzWo/o6hff0TDTR9XYCtlT1OKbMvYBsODI2il08JLBmLo0YYBU5dbnHSZOBpGRhW41WGN0r4YJ3LNmAD9zRhZtNhZGW/WtoaRdkec7QU7IskSX+B6/64ZffRZbTxfRg0XtLqzHHU7xTDpcQ3QlpgVL9S1JEkGbm2S6ef75UA0HFbKcBvXN1z0iF+fbm4UerHY0+K0USNDH7QzMGUwWCFurpGBH4sVxwUwcTEf3ZG0gCoYcXhDcXDiduQU7UO4bc0zy9bb2CK8bzlCvx4BTjdHU/1joVWUROl3nbH440UhfrOmvO3dBD8zRxz38tyR76c7AA8k3E75i8WEP8HNhup6rlFIs7OKw7DNIMJ2g2Pn++J2qLQ40tl6yTXUtyMxl9YEya48MvrxQiAxcxiQi2lSWgd6RiIwW6Dzs2XJyVh15LiWOjhH1eVnlS4eyfv6tOG0TBscimf++j5yA4yFT8JiFycW8RORI9j94jG6+WQVblrlA9Ujy1Fcf3aZUbgTR9AlDjmiaq1CXszwuP2UCky/Jifcy3BZw3md2zS5fjVimMdoB2mi1DgaoVe5ncRnoKfuRhOpeFbEK/0d3FfBjqXRKu+Iq/MxWrxvfLzmr0tEPKVLIMmcgFJzvVGI0T9mgLdc0qSdh5HE7esGIG0/fIzr65FIdlBAFV4txiX9bUn6vf1kRLUFlIT2ZsLXYKigOF5WOMkWskCCb7+EeHjaKB7zdUdYFn4g8IYWx9ewrkhQSw6c9tsdirZDkJFP5ZeQ+Qtu15PkLJAJ57y/OmFHi/cWuL2W7cNP7dAljW1T+3Obq0VJ/p/P1/5LEPB3n1vKczmDUzK+WbRyQ4H0RHEgkCSTJcP31eKFHPgQoDBj4WbwAFtt18CJ3loU36/vkRSougAQfMZJsDYcEj8zEaLibePIb3WHNM9UgmPDDJYYG70mZpysII7InSaqf+fIWWsriIyeI2VsJg6Z8q0JoffJse+pscjV2JSgN1rKkgbfWzIvyBFgcwEWF24GOBPIAsL3vkTJJfVFQ+UGFyJnG3CNUoOQSjz5EDa05Mi3W0e43TxFOFtvh0VvNSTGJ88MSNjuiiJLyn/mAFxBqb/vLHl6P4+N9I8Bl5Og4UwRjxZZPfc++LJwYUl82nXEWnc1JHc1ZLTaijyOM4wgKl8VSqToqZLtxeihOCy+LPKOe0KoEjcQxs6BJhY0hMgkvvM5xdug+BgbIx4c/Q5RPW9YlJclkAMkBsSd7eD4NfHPb6VhCUWxvjN6B3UkWS8lUC6MHaPRHFTkIGxKiKaby6JW/kSGnEk2wLnUaOZSNSKi51MYa1GjxaoLoz+oKeW31YT+21YBb3rz9aXipLLwulMsXUXLzBdftwF7syqJunJZDv+cBXyHXa3Xh7Xqi+3hg5xwOqv6pyxU/7twBGrnk6Lq1nn2/al7vak9+a7zaxVw2QhfbOdS2ep30TdBN+sdguYqj/r4eif+4q4ham9JKejp2Bx90Vm/kePcne4XAq5tcaburR0j/XH1OFVJuxH/2gja79aav7mSL7L314uAS8fz/TU2RGSHD/57SPL++lOe8/b9JyOoMIQHf3P4KRU/MF/Aa5Ej1HpDZuQa32Wk98p88D/xdc3ci+9n+BClDuiHh8b8Kl7UOip07K8vu4l614Wo6AkXqL9u3A9yGeYIHd9k1Z8blyPl8blT8VNdfn2lCZbIOV850s7PJvM/24FffzIljsSqmfjSNdew/5+zgFuDETho8LN+t+UIafoXDchj9WX2ahyJ/pKfe9AOokzdz/IHAa+h7S/pz6qi3m8jfTqZvP8e34l59fVT4bN2LzhSVxoDtzlEuhxsPSDvTGPhdITqX4mA4v8NAkrb1eovQUCCfvNZwHUhrmE4TC1LT304GnlUFdBumhrFS3NrkbXmNsAmwaSZLM8CqY4c8Z6tq+LCO4StMUZlAY/1CdHYKn/OLFi7E9ymfcOii3cdDS/e5zDEz5/S5xN0Rj+7D3jnyg1lbSuJJAgTBPG6WdLoNlx5mEvVHQy7GXD6lHaRcVfNPb/eY49zYwTR0LdsAS3sOMKxVa6SqVm/IffzESUiwaOh1KkLvRY5uFhcrp2B/b6Bh9kImL5ntTNCCw3ARDjiPJPL1jg48guSnw0sxeMm18Y6fb7hum+5naN+HxkbMcMwZK+GphO4DjGzWgXWlm+cvMVsIh/FHuCmXW2UTXY5kXmdDnCl/DbRY5WrxjB/e3jtzB7nl2OdGZjZKnRfw2DpaPcWafXwAGfyblB2+eiCsc2IDnXyfdDs0B0iI99JBdy/44FmuqCOhjrmvP/2xz3jP74hxrc2FpAfA4tm7W0ZESzYN7jm7YPGZYBGI9ykObxWQ41TabMSyUYlAr/fechyITPbPxZape1G/lvOApLfHFqv4lCA3/YTTfIj7ogRQwrlpbYQVb2PSuTrNQeo+yv2T5+fogSO+IDwuW1RcjgvWz4U6xYC+uH27axweymqLw3AvHk02naI/MqS6yznA6ILiRIyWCa3c5n4YHF/f3B76rtrgA9jOOHWTyRoVcYQKaxBHHU23N5tdBEs9K1oPPUbi9hTlECWmCGKvheJYPts/KyaXWpKk5VKjGMsICiJl+JYXplAkLYoIJuDC03unNTwIxUMCBzdZ5Eccc2tbcGC9K02KFn+7CS49ngESIaO0QLGjkgj82AgTx3nL0OOyHD8nOB8y7i9TeWLSF73doCCaBGlT9fiCBxGOre/0pnGCXp2JHfiL5w+W4FGX3mfkedwukNVRDai+TmMyEJzuZ29txKjJNmIOLRNbqezSMZJhBWVLIa3DYnZ+zj5kj3v//1Tgy6p7yh59zzobk5BBnB/6Dh6s9Ahn3TfQXWUACfy9lIbq0vM3Wqaa1yzAkxESssE+kzTaF5uv+If1JS0/h83gv5LEPB319q8ls0bImIgRpUL5nHjIlbgW+MRRy/xrODDMj4DZ0SOgPH505Lw0gkQXOGB6Oq46wzlNs5Q3g5XHGfKvSZGGRtQvBWf0h0gizjZTgH9rnJNwYrxMVA9dbhFTc9oNjwE4tQJgdMw/2SsvG8cEtYogDTuCu4lB665+pHUsM+XJ5ToVloR6VBXkF6rGEfGKxPxZh/swd9FV5TUbx6HKtZJEApxiunmxtuTxn0FudHXODIPSYt3cmv9ZHYOMF1nYWfURuQD5E3Lkp2Yi+TR0yekm2CgdOm9CHHXKIb2rGOUdagQyF55lFBw4uNjOuDsW16dNcS1mWAq+7lFTBphyG7yhdK5dlTyeR3WEDXNmtL6tB/JfuN+AMBxMcXPUCF+GXAkPjcLmrxDU8XCc6fD4/lRUPJ4jRW5JyaF8pD6jObHtCMatY/wrliP4mwMOrJcBC0Uo6PjZAdNRtgRPSB/8WkuvhM+x1RmkEB8cAhOifO1iFxuG2hvfLJKLxb9Y5mruaa2679lI6j8mzX13BQbH0VPDYPZVI7+aufSF+2fjZZHJqs6+x5f/2QEtTZdy/UwE3+x6ifkfC/nSr+sTOwLt/eKOWTmyJV/mthfvNEHOz6col+rgN84nqktKXanqya2QN8qKg3w7qnqYxeW/jdJOaJVZqXqXTV7/gTSB3nxY1R09TCffJGrgHq9W7X6LdZDrrb4hd08fnBk/BbEV3CGsFtwyeKShKG/cQ2J2u+OI9fzYwr8/XH1TzqYSJ+P/mYvcMSM6p2C1eBt+XOaIGSP6FzrbbW2/e31ukHuHnYttk5pAFa70WnwuSwmfYHOhj+p2hf/QkCsD44vm9XEbNN0LH1YHrE/332EnXm8ODjv78hf9uoOBaY18v7Lw7O/uf3UURy8vtN3hVz4y9WoIX9V25auNOkBDvgHCe3Ph7tZ4mPY33/SwIjRCPpSL20wnnhL3TM6jrrxPLocYeGN3fhd1vp4eju+kG6/2JH2HJSvzb3y5WLWcejupUpX348AvL2vU9htpvpfiYDS/w0CbpGw/ksQECu/OSPo95Jr8NCSO0eSA4uM5uAwaH2zodQ82gLR2tcIz7fKkWv4UiD0sz1B14LGMtWbRYOtLxyxmkGgsd3w0FZE+xbqrc64btUQjGneMni7gsMy7VErRmBoLxim4cHyw7sAkobDEqrXTcX57sTtU6NOFjT7KaQ5NJfJaLsmhA45B5zWUhAZj3rcw+2rHGhx3vU12aD1GgKpfDM6zi0xbo80hqE+eIi7yQYMuc4H6Na7NU3W5FsZclbO8Dr2Dk1JWqmG5hUzhFlj4qIZZNF4j1iE24ojbl5nkmiAGx2hT48MZWXituQ7gA2tOn4YpcrBIucLEqB99i4ttl1lkXm5n+E2uBK3xzSvDCxqEzxW3ycuorIejaTyDRjc755mPj50JF2YPpRlyxFcOLLRcNXRBna0epYzgV+f0OsF6lawabHaX4lhkBMn6QQdaL7p9M7wkE6Aft9HWliCJ5C6/bzgIl86RP0zUY23Ry8cAYUrLd6HdUU6/7WDB5QUpXv58edWAbdovf1bikL8brvq3I4jnOOGa+L5EGpCt1kLINc2jd29z5FQ6PkdkI5XHCSrySKfueXIhpsHTRbWLjPWRreCKBWvjOo+Z/Yq6Q9wFr8Bii4VVoi8FHo49qmLki+gkWgrpEKPCbeDd9IRMmqzDsV3d0PUzh4VmfPtGUp0ZxgadT8RFSULsHP/gmjRcrv3aaMbnLVDiiNtmXdYW2t7yFO3pckVT5MhaDGB/IJKFmMpBfJoFjcAfd3QeLh2GRYPQIFGS0qj+akT4+5mPsTYudGYWINFnv5+C2B3TxTF19dEZpqe4J57hGaixO3q8bnpoAibG6VNMGWE3CeF28NTguIFyoHcL7z7yterxvGlGmuyEk4LyNBbZLGopgpx2OnLEdX2MbU7rJJMOQiQNNmSxtox46H0gA5QX+TlT4bWl0oS6qVQLY2QRq8l//3s+uGamwpu9xduo5KNuWi5JhNCafFqRCJZKeJeVaE0xt+JGOk1z6G6fzAq/DDgCCp9Gug0BbPMz/U/t2lti8TN34KAvzt1hRtuNLgaVMSUqK1CsmkcIF9xRImb86Uj+U16QyHdcuyHjlqTmAYaxItpYBFJVB7X/BO3YB6XVOQ99hm5HU8e0M7mY/b7jfg9N1QNzOnpYfqNuMbybXqEB92M/PNpJxCPmCH4H7ej8eeTTgQvOWKdmluJg1PJxyBrzBuQ46XmiPe1VHLSlRfEq1WOkmzmYPc4az5E1/GOo0C/ZoayPe0hxEGF6S7lGj02L64Bv2OMetFGxZJIMj7olZgmjo4c47yHFMLpzeeIHZXrnwMHWzhnrxeLkXwG8vr4N3iLlUnTe2dXRN/tevjJnoSiIlYFwgaJQPDmsomHuOdxwhhDCDIu8HjwK4Vc1g2GyjpuMV30GZDhFWzBP7XAkk+LuWbDI4aTYqsoC/0kwgtnE0BvnVWapuB25CoNNaSeQHEir7mEP58Hj8O7YkQRakKO3P5rhpQhwqibYYuk+w/XKFYilAzyxOPYLa8hszyT5XkSTCQ9Pz8w7tZ7XFQu/XNn1rdI3vwtCPi7V9YDbCr+52NzRHibTqYHK7PyRbx5UtcnBdHPsvz15VR9UodV2agfd2fTX15WX+xazXvSnRVHwq+0WiGnjSrQm4ec/kJAd/1dVLpU8bGFvtXMHFl7CnqO0RHc+8+qozhz5Dlf32d/Gi8Cck770dLNiCPgfzKCOnN3Ir9WASU9R8xmscMRbGwCX4LVi/1CwEcgG77CBgF7flQDfghJ7Eu2ITNX751Wly+y5G/e6vqfs4AQ313/K1w4gi2rmmCcLy1/s2MC80LhPXIEln9WGRuR2V/1M2H3bidgSgeMQ7FdiHq7kPf+Js/mfxCQCKHvK839i+2qqyL9cE4MjoABb+/mdYnw+jiL/tYDlYZxMor6oSquvnQ6ffj7h17Ut21x8heapNNfq4C2vnXAGC8aC5RmB/g8bQwgnj1jV1aUTP+OtgOq1m+ZZ14KQTcWBfx3BOzOiedvzP2Xvy9dJnxvzQvvXz5/gGRLta4cNhGQiPHfcw7h35kO5r/WAv53EVBZoc3fchbwd69Y4Pmwh7s4daxgFRINa6hHuBszD0WHDdeJ1wVraLfYokUa81AwCNsG+ijl+uHzvWMom00P7aldsSRngWVsF58BhiJqUdRG82ScFPoEdtd9WuyqKxjLVELQa16P0894nIislgT6cdBYnmR6ZGwuP6XUT8uIFvVStQxh/T7B+y4fUVHtNcEoNefnbJ9ns1zFB5Gcjm+OkMNrojTJeGDzdHaGbksClK34TGOo5eILXZhvWCKGjWVsVh8Z2rD3UMYvlRmRcl5B3uR7VGjGFgz0U9x2QKWGcvF0rIzAbylcNf+GM294cWvAqgQa6nxZ/NodJnI36QIuwYIj53fk/bV7+AsYs0Cm0W6UBGMn3jZQz9aLpuZK+1kVLG14CnuOcBfhSIg3rzMIvO6O060cVYbSWRHcFpcnyj4fmSOr9Gqhi1cuTiPyzYzw6kpwYRuOhDbvSeP2Mm1IhLuDOaL7lvEIyhXcbIlbn+5FIiN32B3a4dTw+7t4qGTV9QQ6fI05cqfpn9tgo6x+yu39HauAvzvF0qj/bIK6LEWOfO6qIqEFX4gb1cOxY6oOucfGCk7y54pD7yfDpnToVQDF4wiSuzvFiOxcgyhfcLu6MDYtGW9SAMUE3A5+72Qib4fby/1aClg01ZFDbqjcQzutRxRHO1Ehrq27QE+oY9Hps+djVmAdRzKfMZCfVka+PdLg/JoaHN8DbvdSEASI+neJ4/pUONi4vzzenuaB4jT+ck3OhgcZ3l9QoqGNSFx6miAo1JbFt7qr8fGr1ADfNMXcT8+1oVoQw1nqHywy1aEj5smywIfwzZJFsBQJ+j6f8MCKyYpbY2dEzbcCpIrfIZo+ApWcy5MJ8b7IWSxduBc+iXUNwUG/0nh0ThH3BkcLKqdUULz/ZBlJJ1eB8HQJccISOpKndVchNw/crlanzMGfsUx4/zgazp7fJSHbIGwgtRcxo62bWcQodxHUbD/iuFuHAhnF+AOJfzMpTdeYz4HVZwll8EloZOncrtr1qoF8cTFxNhxDlfjB9g39LBooL7+M/EFNbcS/5Szg7z63NPrMhlarFUaZtuIICK0E0e0F/J5fp4isr9clJCrKWUg5YpFtkVuQP4MXjZYRKMbdkI6Q7esbi4YiU4kwGRmUDyml8fYgKCQ8OiYcDoeQUm2IWuLQZwi9PH9ofJwk4Set7gXiw+dJkwsSI3L5pA+o6muFw5VideRzSbgmQ59Rqu74691lXEAh/xRZ8D6FhY1jkEKQvgdK47RRDXp9UcivY42Tquks4l2/HImO9g0lW33j4Noid4jjIGdRusSd8SydEwQm7VG80raEEFU5QvpSJhYXvGVG05QC3FzZYjnnS0JO5W4F59vyyeLVKahJ9H35AOdDiehtHCrSnusWSsFpKEX3hUC0ZeFDdit2tOg21sSR+L6HBB0iTO970pLI+Unbtn9imgZ2MuF09ajhWQU6ygrlPJH+cB4hfMhcge1FrIkjfS7QF86HJn6IOZK+DD4nGrKJqIWZSNRhUiH4WBmlwoH7ApEtBgjz3ELZyPSKvN1UgVsLB5aNb6H6g5qSxL9lI+jv1tRQPHag4YgjyLxXKt06NSd/s90+mZ0bA0cyxxR+IaCd3i1RdxKOXHO2/CI3lT1Fv29M0/+4yhq7UlbVerRbp75SrT/MeQev6tdG0PWBzcgtSSnqc8Ac2FOmosDS7Egf53Xtf+rPinlLy3H0cVz7/5wFPPcn0Nl1ffal+wUhe5OOgk4fcux/X/YL2dd5P+kJPlu+pMkC8tZ3tcKCUGS+9DRk5KDDOOlXMdn66zBYo19nAd/nJUckO5qwp61q6xcCfuNBQO4tPgv6WlmCL7uNRJ1LwFl4r28K8I6AKUT2mejaWbb85fuDsDs7vaWXcRL483iZkD0fx1Z/LM97fx6ogJ3V8lLhhMoLf/s+q8jP8lHRjduS/XcElE7JmSOiqSP/P6XhncsnAEttdQyvn4e9huabsLcyjtDWeeT3Z7/3AZulgl3nMYi6sQmp/ynzN/XEb9n9QsDJMr7MJtxH4H5lXn3B63j7vRdHwJO7SUEzdpgj6RrEfyUCbv9PEFBCa0X8WxBQ/82rgC/n5fCpfDvQ/OW0mbF+igJHuvcNx9HPxsf8u1bhbQR8ak661iGvK35AjxPCcvbFtTHdth8Y+3aNkir7dsYnfn7h3u/uOCqPFAxjYAhe73WACv0Q1MZ5+kowLNuBZs3adshxzY4wxAkPJd3MkXGpqRl06ibBKZGn2kjfa44wyHZY8ZxmxzCjKIU6DVxWROcjkNn62bCD6MziZyeIRszSO1yNLMK5bPH21dVN/MnwKXEr4MyCkXijCuN8C3AxB8pknA+mBMnqe2Ap/j5rw1UrB+r+gHGaarZqzLFQwkNjd5qVP6kx/JDb3ftriXAiGQeFvCYwOeJuAefuahRIgUUThn22xRHksmNk/WEBj33/YelUcjudaFsf3nJyROm9H1pCk6EGH7kPlFvjyjFitTtDuyFvXKxvR8UoSqmD8cSRNcd7rTPC71uD27B1UCbcmGDok04h1SeXpW/4ZLxJjy28+35kcbxvOyO970aoXx5DWcAeEWkuAe/vMElwcbqmf2wjqIQ2K/S3nAX83elgsM74GMChgmNjs3ZIqLULyA49sHjXqQIxBT7Jn7zySoO1dx1Jtl9x5Cl2T0bN+5QZKIk5MpX5z9m5rUjIK7jlkCUit0vTPm7JddvNsJMYR8K6iEayiUsXbtHzg5OVcuiIernnUNb4iaNXb1XEdDYTnMOfktmibCnkJvkE0khrOQJG2URgd1OhapZnFHXewO2dfIqA/3vSH5cqGJq3SqH8dlcUO5VVk+UUyxBu9g9MRcnqsCPVI1RpXuLk3jeKIc5qCcHWHDA99qVKkklJ4FQ/vjjueWg0pGK/gbZ3LJo9PVsgdlCr4J+Nn1XC5BsR9sh93p5FySJ5d6zIJlA+cEZWQ6M0PhOyDzwKEMs7VKz3lkB2aE2gTLoIxZe+jQhFZ5vby5Zr+BxmFZ6FDeMawDzmvzcX1RAQt6vlzcxojKqsIt6F/jw2Or5p4na0JfudK0EQiBaNpJq77dBuLaDuhtvxWNWIsR5WPRSpYuG00OaWHG87EZrsuUeFqLE/lr2Qa2ot/a5am39bOhhZ2EdwKXJ+z6cwEQiyeh3SlRKiRJpqheTD0QXuLAscKOnskCEwONI0yYfF3U/ceZhBCCHyHywePl1L2u77s2plFSxyl/FECHNssG5fjvkoXxFy1585PNfPL4oa8TiSQJ+fUPjNG0fZ2HGEscsPhNbphMOrKkWkf58RWM3qRunK7Pn1xdyAUPo5UHEojhN28sUZTkR743jGYWtcFe0EkNkNS9heFMjrdeCI1B47FuVZGuGjUyE4N5sTiowXsQzhYbWQ3qeR0vxg16SdIIez8UI0em4ugkFPlQbv5/uIij1HU6LoHYbEgg+OokATSXTSMgjd5EwT8cw1WeWCACHEjCa94nWkDPQSkrHVWNb4ByAG5ciXqlaKo41wA6K+mgqKPDJYZtopwdf/PPYIVgZOd/anMg7XZgPRF3IUR2kmkofPBnghMuNIcrgmt6v1AdJeP2A6PoWKDNrkQBYyjqTX9XU03lOAIPm4Ni5CmarEY4IFjZnZrLiFtz/2WIVrSpT+FgSUfrOmlKnUYRe2OgsVp+p0WJoXfzNrT+SuLTnS5dNd9OdKeWL3uO8UXfvZOLlOzJnZquPz2U+dDz5yzDXz3rLS6ZKYFL48yRO2T/TV/UJAScUciZzuqej77d6FXZBoNLymZa3r5M58FJA1c3aHMeJIpIe/ikK4r/4V6fvDkiOS+RWY0y0URS/0MPOXk/r+ZxXwtOXtWVXHFfJcc2qxoJz59b/GltrPoVL0V7fbwX66bNivVcCXL4O/cYWJIx5RI0yxZ/tSKq2QMyRnRX8uzMifP0ymHplVglc4PQHhAYEGZzg7epeHtr85KAK2i+jg6JV3DP2V1X+pZ9tOpy+St80RMBKoB/6uxX50XPpTPmsMNqIj6vquufmL0J6wO2ayqgv7pvEVJcH/ZASdRRr9pGnTERT3S4vJ7bkHc34jbB9N3r9nfReCG6sK8z72wJFSnGNfkN5v5BTCc9LbM0fYeR3M2ME1EPwyTeZProJR0K56fn/vdgkWNxTY36+1f2dG0P+SyP8uAgriVvpbEBD/5tQVPqxCaNl6xOlYCIIhxCpHiG94p9FtuZjIepYP8GzCA01VmYwkWfKpfWgPBso/ByoYM9AVvLTzhtFnpxMjT9I1vG/6AyevMxsN55nK8PriiKa2GPDXp3gBzGifLN00z5E00hOgPvBhmT740DVqczpDv9NTlh4aEI3aGd4wiIPHP0+bzhADi7//TXweGoZjR87SxoA2ZQKKLbICA83PNzTrNqGpzggxxPNrCY8HR/xooaPaENewh14mlKaOfSJGuR+2cN4+bJqT/DkZ3EFH/O9tgjKRlbVxOmUMmql+sCyXly35HusBuiYREN2xo0VuKfHg+sQcKfvlwiKRMXnQp3waord0qA08nzHc1sqXFiW+tsbS2YYweMihuXTbWsQ4/pRuH/we56FhiEZyJA8YLH/CmVzalRHeNI5wrAaOkLImGNmcHDhyvz2WGyTKDHXV5ACl5NPi87jUBv2ADhfHHXFS3VrBiLzyC/3ctyjlVN2Rg8atUc9tEi4ul/0f22AjCZIg/C0bQbXfHFr9XenBJTrvaFpPiUJ6dsBAyy5E0XC+ZmThveEXAsJLniOy/xxsSFv1xZJNCoKB+6sHBZR3Rk8zt6tpHFyguKQljQb7HpFkEEVwYJnjBEXcrjrFJYSb9f3iZDgOFVmMXgMlcl8seircjkUjR5RzUrY4mM6HmkS79ADJ3bnjRD8fHJKgkwm+NtWI9uET8NaQcojd8M3oVOlgsN3qCnHUcGTcmblF2CLR4SzYPY7muyVitug2QEE6o3jDLZ+RfNULwJ6OODo/y4zsPspP6fQWMfrIQTXeexXDNROPOD/alUM+msjte9G8UfKl3454Y59C6K1PNDl5skiEOFpAUKMGJUL2nsh+u6wgzGUNFeOe2+3nHNqQXYuUctiMVSI4XgxVnxGU44c44s0HfeAZ3g2c3d1PbSzDgtvf77akybzsOIJv7Tu8o3KiNBiFiE8Kgwb05R5x8nlFLVGkKITzZclxYX8KuCb7xQT+OB1QpmuUkOOoatCT9sCy3id/zq4K0kr+W+oC/m67undRBa/Q0lB+tDYRsYhmQSQfY5q09NqReHqfuP8xOAJyW6r+ZIKgUEjSFyXaSlMMpGh8TOOxxwk3/Xye3l8fEOfpidHweO+IOLYBaPe6YFSzjZpo5HKBvl8KOBq8Z0seyrwGqN4To+2LD63HvRQhi4sTC8a+F8nXlRUgy+nBEkqlkUjo5QBMHsNR424zLA63FjJy+qJ4PjBiPOTTA079t0WJeD1U5JAtLaD6bmCxMKctVj6xCqlxqhm9XqLW8EKr52Pae6O4d2yFyNB2EF0vaxzJSp0ZdGg9aJepwwocjspPuhuAeHGbaextORJHj1UD4aK8sCgctzXxDzcNAqS2HPFc3zG2r/uNI6mPUSY1eUdO5ySDrLwUOKbO3SLjRe7BZ/s9yjg6Z/j52Wyh/jZ7mlrRh/dvle7gQa8nHJtLPqe8qgcC1q0ESkV0cwh6DRQSLNs09muu0WUkJhBG4QlHxUm3jLoPZEj88D9p4FhHmtnhs+N1dFnqj6s/96hSkDby/4iA/5KMoL/7scq5f2JwrwjjIB2cWl95Se1v2v1I7XEvg779NMt/6gK2Y67q8jM5+LLvIWZ/7zsHE+189DdHWCOvLap/EFB87CZkK9Fi0iu06P3PWkXoFwLmU+qD0945EsVHe9TTe3j/hYCuelQq/XI7Rr8Q0FGPi1YfGv3iK7m6oq5xfRE9KN/5LwT8tQpIbjpHuHe8pu6hU0dckqbylZuhUK85Lhx9bPcqmNEk/nMWcPjOof9dXibkNCc1w1W5dHw0/2wUPZc7FaerY+KvT0xm7jhPgE9kfwVb/RIU4nAJvxDwOyEBuXqZg376zIm/qdEXubHrCLpzXzv+/I4F5rafT4fR2tbgoGKdhqbpgu6Xx84XCZ9DPEwKS//0xc3/pg1Hsu+Oty9XtxkcixlTuHf+iAOTx2kzJgj9QkBh3ERwHLMF806qbemGHKb+9Bg4Amp0O+mNH4b+9E5malsMHPxaJsyXipDQEC65oH+H/RmMtuavnSIg/z8E/O8v/h9onzvN</prop>
			<obj name="TemperatureLog" class="TemperatureLog" version="2">
				<prop name="Times">TEFSWgAA6YkAAIDphFoAAAD0AQAAjgMAACgFAADMBgAAZggAAAAKAACkCwAAPg0AANgOAAByEAAAFhIAALATAABKFQAA5BYAAH4YAAAiGgAAvBsAAFYdAAD6HgAAlCAAAC4iAADIIwAAbCUAAAYnAACgKAAAOioAANQrAAB4LQAAEi8AAKwwAABGMgAA6jMAAIQ1AAAeNwAAwjgAAFw6AAD2OwAAkD0AADQ/AADOQAAAaEIAAAJEAACcRQAAQEcAANpIAAB0SgAADkwAALJNAABMTwAA5lAAAIpSAAAkVAAAvlUAAFhXAAD8WAAAlloAADBcAADKXQAAZF8AAAhhAACiYgAAPGQAAOBlAAB6ZwAAFGkAAK5qAABSbAAA7G0AAIZvAAAgcQAAunIAAF50AAD4dQAAkncAACx5AADQegAAanwAAAR+AACofwAAQoEAANyCAAB2hAAAEIYAALSHAABOiQAA6IoAAIyMAAAmjgAAwI8AAFqRAAD0kgAAmJQAADKWAADMlwAAZpkAAAqbAACknAAAPp4AAOKfAAB8oQAAFqMAALCkAABUpgAA7qcAAIipAAAiqwAAvKwAAGCuAAD6rwAAlLEAADizAADStAAAbLYAAAa4AACquQAARLsAAN68AAB4vgAAEsAAALbBAABQwwAA6sQAAITGAAAoyAAAwskAAFzLAAAAzQAAms4AADTQAADO0QAAaNMAAAzVAACm1gAAQNgAANrZAAB+2wAAGN0AALLeAABW4AAA8OEAAIrjAAAk5QAAyOYAAGLoAAD86QAAlusAADDtAADU7gAAbvAAAAjyAACi8wAARvUAAOD2AAB6+AAAHvoAALj7AABS/QAA7P4AAIYAAQAqAgEAxAMBAF4FAQD4BgEAnAgBADYKAQDQCwEAdA0BAA4PAQCoEAEAQhIBANwTAQCAFQEAGhcBALQYAQBYGgEA8hsBAIwdAQAmHwEAyiABAGQiAQD+IwEAmCUBADInAQDWKAEAcCoBAAosAQCuLQEASC8BAOIwAQB8MgEAIDQBALo1AQBUNwEA7jgBAIg6AQAsPAEAxj0BAGA/AQD6QAEAnkIBADhEAQDSRQEAdkcBABBJAQCqSgEAREwBAOhNAQCCTwEAHFEBALZSAQBQVAEA9FUBAI5XAQAoWQEAwloBAGZcAQAAXgEAml8BAD5hAQDYYgEAcmQBAAxmAQCmZwEASmkBAORqAQB+bAEAGG4BALxvAQBWcQEA8HIBAJR0AQAudgEAyHcBAGJ5AQAGewEAoHwBADp+AQDUfwEAboEBABKDAQCshAEARoYBAOqHAQCEiQEAHosBALiMAQBcjgEA9o8BAJCRAQAqkwEAxJQBAGiWAQACmAEAnJkBADabAQDanAEAdJ4BAA6gAQCyoQEATKMBAOakAQCApgEAJKgBAL6pAQBYqwEA8qwBAIyuAQAwsAEAyrEBAGSzAQAItQEAorYBADy4AQDWuQEAersBABS9AQCuvgEASMABAOLBAQCGwwEAIMUBALrGAQBUyAEA+MkBAJLLAQAszQEA0M4BAGrQAQAE0gEAntMBAELVAQDc1gEAdtgBABDaAQCq2wEATt0BAOjeAQCC4AEAHOIBAMDjAQBa5QEA9OYBAJjoAQAy6gEAzOsBAGbtAQAA7wEApPABAD7yAQDY8wEAcvUBABb3AQCw+AEASvoBAO77AQCI/QEAIv8BALwAAgBgAgIA+gMCAJQFAgAuBwIAyAgCAGwKAgAGDAIAoA0CAEQPAgDeEAIAeBICABIUAgC2FQIAUBcCAOoYAgCEGgIAHhwCAMIdAgBcHwIA9iACAJAiAgA0JAIAziUCAGgnAgAMKQIApioCAEAsAgDaLQIAfi8CABgxAgCyMgIATDQCAOY1AgCKNwIAJDkCAL46AgBYPAIA/D0CAJY/AgAwQQIA1EICAG5EAgAIRgIAokcCADxJAgDgSgIAekwCABROAgCuTwIAUlECAOxSAgCGVAIAKlYCAMRXAgBeWQIA+FoCAJxcAgA2XgIA0F8CAGphAgAEYwIAqGQCAEJmAgDcZwIAdmkCABprAgC0bAIATm4CAPJvAgCMcQIAJnMCAMB0AgBadgIA/ncCAJh5AgAyewIAzHwCAHB+AgAKgAIApIECAEiDAgDihAIAfIYCABaIAgCwiQIAVIsCAO6MAgCIjgIAIpACAMaRAgBgkwIA+pQCAJSWAgA4mAIA0pkCAGybAgAQnQIAqp4CAESgAgDeoQIAeKMCABylAgC2pgIAUKgCAOqpAgCOqwIAKK0CAMKuAgBmsAIAALICAJqzAgA0tQIA2LYCAHK4AgAMugIAprsCAEC9AgDkvgIAfsACABjCAgCywwIAVsUCAPDGAgCKyAIALsoCAMjLAgBizQIA/M4CAJbQAgA60gIA1NMCAG7VAgAI1wIArNgCAEbaAgDg2wIAhN0CAB7fAgC44AIAUuICAPbjAgCQ5QIAKucCAMToAgBe6gIAAuwCAJztAgA27wIA0PACAHTyAgAO9AIAqPUCAEz3AgDm+AIAgPoCABr8AgC0/QIAWP8CAPIAAwCMAgMAJgQDAMoFAwBkBwMA/ggDAJgKAwA8DAMA1g0DAHAPAwAUEQMArhIDAEgUAwDiFQMAfBcDACAZAwC6GgMAVBwDAO4dAwCSHwMALCEDAMYiAwBqJAMABCYDAJ4nAwA4KQMA0ioDAHYsAwAQLgMAqi8DAE4xAwDoMgMAgjQDABw2AwC2NwMAWjkDAPQ6AwCOPAMAKD4DAMw/AwBmQQMAAEMDAJpEAwA+RgMA2EcDAHJJAwAMSwMAsEwDAEpOAwDkTwMAiFEDACJTAwC8VAMAVlYDAPpXAwCUWQMALlsDAMhcAwBiXgMABmADAKBhAwA6YwMA3mQDAHhmAwASaAMArGkDAFBrAwDqbAMAhG4DAB5wAwC4cQMAXHMDAPZ0AwCQdgMAKngDAM55AwBoewMAAn0DAKZ+AwBAgAMA2oEDAHSDAwAOhQMAsoYDAEyIAwDmiQMAgIsDACSNAwC+jgMAWJADAPyRAwCWkwMAMJUDAMqWAwBumAMACJoDAKKbAwA8nQMA1p4DAHqgAwAUogMArqMDAEilAwDspgMAhqgDACCqAwDEqwMAXq0DAPiuAwCSsAMALLIDANCzAwBqtQMABLcDAJ64AwBCugMA3LsDAHa9AwAavwMAtMADAE7CAwDowwMAgsUDACbHAwDAyAMAWsoDAPTLAwCYzQMAMs8DAMzQAwBw0gMACtQDAKTVAwA+1wMA4tgDAHzaAwAW3AMAsN0DAErfAwDu4AMAiOIDACLkAwDG5QMAYOcDAProAwCU6gMAOOwDANLtAwBs7wMABvEDAKDyAwBE9AMA3vUDAHj3AwAS+QMAtvoDAFD8AwDq/QMAjv8DACgBBADCAgQAXAQEAPYFBACaBwQANAkEAM4KBABoDAQADA4EAKYPBABAEQQA5BIEAH4UBAAYFgQAshcEAEwZBADwGgQAihwEACQeBAC+HwQAYiEEAPwiBACWJAQAOiYEANQnBABuKQQACCsEAKwsBABGLgQA4C8EAHoxBAAUMwQAuDQEAFI2BADsNwQAhjkEACo7BADEPAQAXj4EAAJABACcQQQANkMEANBEBABqRgQADkgEAKhJBABCSwQA3EwEAIBOBAAaUAQAtFEEAFhTBADyVAQAjFYEACZYBADAWQQAZFsEAP5cBACYXgQAMmAEANZhBABwYwQACmUEAK5mBABIaAQA4mkEAHxrBAAgbQQAum4EAFRwBADucQQAiHMEACx1BADGdgQAYHgEAPp5BACeewQAOH0EANJ+BAB2gAQAEIIEAKqDBABEhQQA6IYEAIKIBAAcigQA1IsEAG6NBAAIjwQAopAEAEaSBADgkwQAepUEAB6XBAC4mAQAUpoEAOybBACQnQQAKp8EAMSgBABeogQAAqQEAJylBAA2pwQA0KgEAHSqBAAOrAQAqK0EAEKvBADcsAQAgLIEABq0BAC0tQQAWLcEAPK4BACMugQAJrwEAMC9BABkvwQA/sAEAJjCBAAyxAQA1sUEAHDHBAAKyQQApMoEAEjMBADizQQAfM8EABbRBAC60gQAVNQEAO7VBACI1wQALNkEAMbaBABg3AQABN4EAJ7fBAA44QQA0uIEAHbkBAAQ5gQAqucEAETpBADo6gQAguwEABzuBAC27wQAUPEEAPTyBACO9AQAKPYEAML3BABm+QQACvsEAK78BABI/gQA4v8EAIYBBQAWAwUAugQFAFQGBQDuBwUAiAkFACwLBQDGDAUAYA4FAPoPBQCeEQUAOBMFANIUBQBsFgUAEBgFAKoZBQBEGwUA6BwFAIIeBQAcIAUAtiEFAFojBQD0JAUAjiYFACgoBQDCKQUAZisFAAAtBQCaLgUANDAFANgxBQByMwUADDUFALA2BQBKOAUA5DkFAH47BQAYPQUAvD4FAFZABQDwQQUAikMFAC5FBQDIRgUAYkgFAAZKBQCgSwUAOk0FANROBQBuUAUAElIFAKxTBQBGVQUA4FYFAIRYBQAeWgUAuFsFAFxdBQD2XgUAkGAFACpiBQDOYwUAaGUFAAJnBQCcaAUANmoFANprBQB0bQUADm8FAKhwBQBMcgUA5nMFAIB1BQAkdwUAvngFAFh6BQDyewUAjH0FADB/BQDKgAUAZIIFAAiEBQCihQUAPIcFANaIBQBwigUAFIwFAK6NBQBIjwUA7JAFAIaSBQAglAUAupUFAF6XBQD4mAUAkpoFACycBQDGnQUAap8FAAShBQCeogUAOKQFANylBQB2pwUAEKkFALSqBQBOrAUA6K0FAIKvBQAcsQUAwLIFAFq0BQD0tQUAjrcFADK5BQDMugUAZrwFAAq+BQCkvwUAPsEFANjCBQByxAUAFsYFALDHBQBKyQUA5MoFAIjMBQAizgUAvM8FAGDRBQD60gUAlNQFAC7WBQDS1wUAbNkFAAbbBQCg3AUAOt4FAN7fBQB44QUAEuMFAKzkBQBQ5gUA6ucFAITpBQAo6wUAwuwFAFzuBQD27wUAkPEFADTzBQDO9AUAaPYFAAL4BQCm+QUAQPsFANr8BQB+/gUAGAAGALIBBgBMAwYA5gQGAIoGBgAkCAYAvgkGAFgLBgD8DAYAlg4GADAQBgDUEQYAbhMGAAgVBgCiFgYARhgGAOAZBgB6GwYAFB0GAK4eBgBSIAYA7CEGAIYjBgAgJQYAxCYGAF4oBgD4KQYAnCsGADYtBgDQLgYAajAGAAQyBgCoMwYAQjUGANw2BgB2OAYAGjoGALQ7BgBOPQYA8j4GAIxABgAmQgYAwEMGAFpFBgD+RgYAmEgGADJKBgDMSwYAcE0GAApPBgCkUAYASFIGAOJTBgB8VQYAFlcGALBYBgBUWgYA7lsGAJJdBgAsXwYAxmAGAGBiBgD6YwYAlGUGADhnBgDSaAYAbGoGAAZsBgCqbQYARG8GAN5wBgCCcgYAHHQGALZ1BgBQdwYA6ngGAI56BgAofAYAwn0GAGZ/BgAAgQYAmoIGADSEBgDOhQYAcocGAAyJBgCmigYAQIwGAOSNBgB+jwYAGJEGALySBgBWlAYA8JUGAIqXBgAkmQYAyJoGAGKcBgD8nQYAlp8GADqhBgDUogYAbqQGAAimBgCspwYARqkGAOCqBgCErAYAHq4GALivBgBSsQYA7LIGAJC0BgAqtgYAxLcGAF65BgACuwYAnLwGADa+BgDQvwYAdMEGAA7DBgCoxAYAQsYGAObHBgCAyQYAGssGALTMBgBYzgYA8s8GAIzRBgAm0wYAytQGAGTWBgD+1wYAmNkGADzbBgDW3AYAcN4GABTgBgCu4QYASOMGAOLkBgB85gYAIOgGALrpBgBU6wYA+OwGAJLuBgAs8AYAxvEGAGDzBgAE9QYAnvYGADj4BgDS+QYAdvsGABD9BgCq/gYARAAHAOgBBwCCAwcAHAUHAMAGBwBaCAcA9AkHAI4LBwAoDQcAzA4HAGYQBwAAEgcAmhMHAD4VBwDYFgcAchgHABYaBwCwGwcASh0HAOQeBwB+IAcAIiIHALwjBwBWJQcA8CYHAJQoBwAuKgcAyCsHAGwtBwAGLwcAoDAHADoyBwDUMwcAeDUHABI3BwCsOAcARjoHAOo7BwCEPQcAHj8HAMJABwBcQgcA9kMHAJBFBwAqRwcAzkgHAGhKBwACTAcApk0HAEBPBwDaUAcAdFIHAA5UBwCyVQcATFcHAOZYBwCAWgcAJFwHAL5dBwBYXwcA/GAHAJZiBwAwZAcAymUHAGRnBwAIaQcAomoHADxsBwDWbQcAem8HABRxBwCucgcAUnQHAOx1BwCGdwcAIHkHAMR6BwBefAcA+H0HAJJ/BwAsgQcA0IIHAGqEBwAEhgcAnocHAEKJBwDcigcAdowHABqOBwC0jwcATpEHAOiSBwCClAcAJpYHAMCXBwBamQcA9JoHAJicBwAyngcAzJ8HAHChBwAKowcApKQHAD6mBwDYpwcAfKkHABarBwCwrAcASq4HAO6vBwCIsQcAIrMHAMa0BwBgtgcA+rcHAJS5BwAuuwcA0rwHAGy+BwAGwAcAoMEHAETDBwDexAcAeMYHABzIBwC2yQcAUMsHAOrMBwCEzgcAKNAHAMLRBwBc0wcAANUHAJrWBwA02AcAztkHAGjbBwAM3QcApt4HAEDgBwDa4QcAfuMHABjlBwCy5gcAVugHAPDpBwCK6wcAJO0HAMjuBwBi8AcA/PEHAJbzBwAw9QcA1PYHAG74BwAI+gcAovsHAEb9BwDg/gcAegAIAB4CCAC4AwgAUgUIAOwGCACGCAgAKgoIAMQLCABeDQgA+A4IAJIQCAA2EggA0BMIAHQVCAAOFwgAqBgIAEIaCADcGwgAgB0IABofCAC0IAgATiIIAPIjCACMJQgAJicIAMAoCABkKggA/isIAJgtCAA8LwgA1jAIAHAyCAAKNAgApDUIAEg3CADiOAgAfDoIABY8CAC6PQgAVD8IAO5ACACSQggALEQIAMZFCABgRwgA+kgIAJ5KCAA4TAgA0k0IAGxPCAAQUQgAqlIIAERUCADeVQgAglcIABxZCAC2WggAUFwIAPRdCACOXwgAKGEIAMJiCABmZAgAAGYIAJpnCAA+aQgA2GoIAHJsCAAMbggApm8IAEpxCADkcggAfnQIABh2CACydwgAVnkIAPB6CACUfAgALn4IAMh/CABigQgA/IIIAKCECAA6hggA1IcIAG6JCAASiwgArIwIAEaOCADgjwgAhJEIAB6TCAC4lAgAUpYIAPaXCACQmQgAKpsIAMScCABonggAAqAIAJyhCABAowgA2qQIAHSmCAAOqAgAsqkIAEyrCADmrAgAgK4IACSwCAC+sQgAWLMIAPK0CACMtggAMLgIAMq5CABkuwgA/rwIAKK+CAA8wAgA1sEIAHDDCAAUxQgArsYIAEjICADsyQgAhssIACDNCAC6zggAVNAIAPjRCACS0wgALNUIAMbWCABq2AgABNoIAJ7bCABC3QgA3N4IAHbgCAAQ4ggAquMIAE7lCADo5ggAgugIABzqCADA6wgAWu0IAPTuCACO8AgAMvIIAMzzCABm9QgACvcIAKT4CAA++ggA2PsIAHL9CAAW/wgAsAAJAEoCCQDkAwkAiAUJACIHCQC8CAkAVgoJAPoLCQCUDQkALg8JANIQCQBsEgkABhQJAKAVCQBEFwkA3hgJAHgaCQASHAkArB0JAFAfCQDqIAkAhCIJACgkCQDCJQkAXCcJAPYoCQCQKgkANCwJAM4tCQBoLwkAAjEJAKYyCQBANAkA2jUJAH43CQAYOQkAsjoJAEw8CQDmPQkAij8JACRBCQC+QgkAWEQJAPxFCQCWRwkAMEkJANRKCQBuTAkACE4JAKJPCQA8UQkA4FIJAHpUCQAUVgkArlcJAFJZCQDsWgkAhlwJACpeCQDEXwkAXmEJAPhiCQCSZAkANmYJANBnCQBqaQkABGsJAKhsCQBCbgkA3G8JAIBxCQAacwkAtHQJAE52CQDodwkAjHkJACZ7CQDAfAkAWn4JAP5/CQCYgQkAMoMJAMyECQBwhgkACogJAKSJCQA+iwkA4owJAHyOCQAWkAkAsJEJAFSTCQDulAkAiJYJACyYCQDGmQkAYJsJAPqcCQCUngkAOKAJANKhCQBsowkABqUJAKqmCQBEqAkA3qkJAIKrCQAcrQkAtq4JAFCwCQDqsQkAjrMJACi1CQDCtgkAZrgJAAC6CQCauwkANL0JAM6+CQBywAkADMIJAKbDCQBAxQkA5MYJAH7ICQAYygkAsssJAFbNCQDwzgkAitAJAC7SCQDI0wkAYtUJAPzWCQCW2AkAOtoJANTbCQBu3QkACN8JAKzgCQBG4gkA4OMJAITlCQAe5wkAuOgJAFLqCQDs6wkAkO0JACrvCQDE8AkAXvIJAAL0CQCc9QkANvcJAND4CQB0+gkADvwJAKj9CQBC/wkA5gAKAIACCgAaBAoAtAUKAFgHCgDyCAoAjAoKADAMCgDKDQoAZA8KAP4QCgCYEgoAPBQKANYVCgBwFwoAChkKAKQaCgBIHAoA4h0KAIYfCgAgIQoAuiIKAFQkCgDuJQoAkicKACwpCgDGKgoAYCwKAAQuCgCeLwoAODEKANIyCgB2NAoAEDYKAKo3CgBEOQoA6DoKAII8CgAcPgoAtj8KAFpBCgD0QgoAjkQKADJGCgDMRwoAZkkKAABLCgCkTAoAPk4KANhPCgByUQoADFMKALBUCgBKVgoA5FcKAH5ZCgAiWwoAvFwKAFZeCgD6XwoAlGEKAC5jCgDIZAoAbGYKAAZoCgCgaQoAOmsKAN5sCgCMbgoAMHAKAMpxCgBkcwoA/nQKAJh2CgAyeAoA1nkKAHB7CgAKfQoArn4KAEiACgDigQoAfIMKACCFCgC6hgoAVIgKAPiJCgCSiwoALI0KAMaOCgBgkAoABJIKAJ6TCgA4lQoA0pYKAHaYCgAQmgoAqpsKAE6dCgDongoAgqAKAByiCgC2owoAWqUKAPSmCgCOqAoAKKoKAMyrCgBmrQoAAK8KAKSwCgA+sgoA2LMKAHK1CgAMtwoAsLgKAEq6CgDkuwoAfr0KACK/CgC8wAoAVsIKAPrDCgCUxQoALscKAMjICgBiygoABswKAKDNCgA6zwoA1NAKAHjSCgAS1AoArNUKAFDXCgDq2AoAhNoKAB7cCgC43QoAXN8KAPbgCgCQ4goAKuQKAMTlCgBo5woAAukKAKbqCgBA7AoA2u0KAHTvCgAO8QoAsvIKAEz0CgDm9QoAivcKACT5CgC++goAWPwKAPL9CgCW/woAMAELAMoCCwBkBAsACAYLAKIHCwA8CQsA4AoLAHoMCwAUDgsArg8LAEgRCwDsEgsAhhQLACAWCwDEFwsAXhkLAPgaCwCSHAsALB4LANAfCwBqIQsABCMLAJ4kCwA4JgsA3CcLAHYpCwAQKwsAtCwLAE4uCwDoLwsAgjELACYzCwDANAsAWjYLAP43CwCYOQsAMjsLAMw8CwBmPgsACkALAKRBCwA+QwsA2EQLAHJGCwAWSAsAsEkLAFRLCwDuTAsAiE4LACJQCwC8UQsAYFMLAPpUCwCUVgsALlgLANJZCwBsWwsABl0LAKBeCwBEYAsA3mELAHhjCwAcZQsAtmYLAFBoCwDqaQsAhGsLAChtCwDCbgsAXHALAPZxCwCQcwsANHULAM52CwByeAsADHoLAKZ7CwBAfQsA2n4LAH6ACwAYggsAsoMLAEyFCwDwhgsAiogLACSKCwDIiwsAYo0LAPyOCwCWkAsAMJILANSTCwBulQsACJcLAKKYCwBGmgsA4JsLAHqdCwAenwsAuKALAFKiCwDsowsAhqULACqnCwDEqAsAXqoLAPirCwCcrQsANq8LANCwCwBqsgsADrQLAKi1CwBCtwsA5rgLAIC6CwAavAsAtL0LAE6/CwDywAsAjMILACbECwDAxQsAZMcLAP7ICwCYygsAPMwLANbNCwBwzwsACtELAKTSCwBI1AsA4tULAHzXCwAW2QsAsNoLAFTcCwDu3QsAkt8LACzhCwDG4gsAYOQLAPrlCwCe5wsAOOkLANLqCwBs7AsAEO4LAKrvCwBE8QsA3vILAIL0CwAc9gsAtvcLAFr5CwD0+gsAjvwLACj+CwDC/wsAZgEMAAADDACaBAwANAYMAM4HDAByCQwADAsMALAMDABKDgwA5A8MAH4RDAAYEwwAvBQMAFYWDADwFwwAihkMAC4bDADIHAwAYh4MAPwfDACgIQwAOiMMANQkDAB4JgwAEigMAKwpDABGKwwA4CwMAIQuDAAeMAwAwjEMAGYzDAAANQwAmjYMAD44DADYOQwAfDsMABY9DAC6PgwAXkAMAAJCDACcQwwANkUMANBGDABqSAwADkoMAKhLDABCTQwA5k4MAIBQDAAaUgwAtFMMAE5VDADyVgwAjFgMACZaDADKWwwAZF0MAP5eDACYYAwAMmIMANZjDABwZQwACmcMAKRoDAA+agwA4msMAHxtDAAgbwwAunAMAFRyDADucwwAiHUMACx3DADGeAwAYHoMAPp7DACUfQwAOH8MANKADAB2ggwAEIQMAKqFDABEhwwA3ogMAIKKDAAcjAwAto0MAFCPDADqkAwAjpIMACiUDADMlQwAZpcMAACZDACamgwANJwMANidDABynwwADKEMAKaiDABApAwA5KUMAH6nDAAiqQwAvKoMAFasDADwrQwAiq8MAC6xDADIsgwAYrQMAPy1DACWtwwAOrkMANS6DAB4vAwAEr4MAKy/DABGwQwA4MIMAITEDAAexgwAuMcMAFzJDAD2ygwAkMwMACrODADEzwwAXtEMAALTDACc1AwANtYMANrXDAB02QwADtsMAKjcDABM3gwA5t8MAIDhDAAa4wwAvuQMAFjmDADy5wwAjOkMADDrDADK7AwAZO4MAP7vDACi8QwAPPMMANb0DABw9gwACvgMAK75DABI+wwA7PwMAIb+DAAgAA0AugENAFQDDQD4BA0AkgYNACwIDQDGCQ0AYAsNAAQNDQCeDg0AQhANANwRDQB2Ew0AEBUNAKoWDQBOGA0A6BkNAIIbDQAcHQ0Ath4NAFogDQD0IQ0AjiMNADIlDQDMJg0AZigNAAAqDQCkKw0APi0NANguDQByMA0AFjINALAzDQBKNQ0A5DYNAIg4DQAiOg0AvDsNAGA9DQD6Pg0AlEANAC5CDQDIQw0AbEUNAAZHDQCgSA0AOkoNAN5LDQB4TQ0AEk8NAKxQDQBQUg0A6lMNAIRVDQAeVw0AwlgNAFxaDQD2Ww0AkF0NACpfDQDOYA0AaGINAAxkDQCmZQ0AQGcNANpoDQB0ag0AGGwNALJtDQBMbw0A5nANAIByDQAkdA0AvnUNAGJ3DQD8eA0AlnoNADB8DQDKfQ0Abn8NAAiBDQCigg0APIQNAOCFDQB6hw0AFIkNAK6KDQBSjA0A7I0NAIaPDQAqkQ0AxJINAF6UDQD4lQ0AkpcNADaZDQDQmg0AapwNAASeDQCenw0AQqENANyiDQCApA0AGqYNALSnDQBOqQ0A6KoNAIysDQAmrg0AwK8NAFqxDQD+sg0AmLQNADK2DQDWtw0AcLkNAAq7DQCkvA0APr4NAOK/DQB8wQ0AFsMNALDEDQBKxg0A7scNAIjJDQAiyw0AxswNAGDODQD6zw0AlNENADjTDQDS1A0AbNYNAAbYDQCq2Q0ARNsNAN7cDQB43g0AEuANALbhDQBQ4w0A6uQNAI7mDQAo6A0AwukNAFzrDQAA7Q0Amu4NADTwDQDO8Q0AcvMNAAz1DQCm9g0AQPgNAOT5DQB++w0AGP0NALz+DQBWAA4A+gEOAJQDDgA4BQ4A0gYOAGwIDgAGCg4AqgsOAEQNDgDeDg4AeBAOABwSDgC2Ew4AUBUOAOoWDgCOGA4AKBoOAMIbDgBcHQ4AAB8OAJogDgA0Ig4AziMOAHIlDgAMJw4ApigOAEAqDgDaKw4Afi0OABgvDgC8MA4AVjIOAPAzDgCKNQ4AJDcOAMg4DgBiOg4A/DsOAJY9DgAwPw4A1EAOAG5CDgASRA4ArEUOAEZHDgDgSA4AekoOAB5MDgC4TQ4AUk8OAOxQDgCQUg4AKlQOAMRVDgBeVw4AAlkOAJxaDgA2XA4A0F0OAHRfDgAOYQ4AqGIOAExkDgDmZQ4AgGcOABppDgC0ag4AWGwOAPJtDgCMbw4AJnEOAMpyDgBkdA4A/nUOAKJ3DgA8eQ4A1noOAHB8DgAKfg4Arn8OAEiBDgDigg4AfIQOACCGDgC6hw4AVIkOAO6KDgCSjA4ALI4OANqPDgB+kQ4AGJMOALKUDgBWlg4A8JcOAIqZDgAkmw4AyJwOAGKeDgD8nw4AlqEOADqjDgDUpA4AbqYOAAioDgCiqQ4ARqsOAOCsDgB6rg4AHrAOALixDgBSsw4A7LQOAJC2DgAquA4AxLkOAGi7DgACvQ4AnL4OADbADgDQwQ4AdMMOAA7FDgCoxg4AQsgOANzJDgCAyw4AGs0OAL7ODgBY0A4A8tEOAIzTDgAm1Q4AytYOAGTYDgD+2Q4AmNsOADLdDgDW3g4AcOAOABTiDgCu4w4ASOUOAOLmDgB86A4AIOoOALrrDgBU7Q4A7u4OAJLwDgAs8g4AxvMOAGr1DgAE9w4AnvgOADj6DgDS+w4Adv0OABD/DgCqAA8ARAIPAN4DDwCCBQ8AHAcPAMAIDwBaCg8A9AsPAI4NDwAoDw8AzBAPAGYSDwAAFA8AmhUPADQXDwDYGA8AchoPABYcDwCwHQ8ASh8PAOQgDwB+Ig8AIiQPALwlDwBWJw8A8CgPAIoqDwAuLA8AyC0PAGIvDwAGMQ8AoDIPADo0DwDUNQ8AeDcPABI5DwCsOg8ARjwPAOA9DwCEPw8AHkEPAMJCDwBcRA8A9kUPAJBHDwAqSQ8AzkoPAGhMDwACTg8AnE8PAEBRDwDaUg8AdFQPAA5WDwCyVw8ATFkPAOZaDwCKXA8AJF4PAL5fDwBYYQ8A8mIPAJZkDwAwZg8AymcPAGRpDwAIaw8AomwPADxuDwDgbw8AenEPABRzDwCudA8ASHYPAOx3DwCGeQ8AIHsPALp8DwBUfg8A+H8PAJKBDwA2gw8A0IQPAGqGDwAEiA8AnokPAEKLDwDcjA8Ado4PABCQDwCqkQ8ATpMPAOiUDwCMlg8AJpgPAMCZDwBamw8A9JwPAJieDwAyoA8AzKEPAGajDwAApQ8ApKYPAD6oDwDYqQ8AfKsPABatDwCwrg8ASrAPAO6xDwCIsw8AIrUPALy2DwBguA8A+rkPAJS7DwAuvQ8A0r4PAGzADwAGwg8AqsMPAETFDwDexg8AeMgPABLKDwC2yw8AUM0PAOrODwCE0A8AHtIPAMLTDwBc1Q8A9tYPAJrYDwA02g8AztsPAGjdDwAM3w8ApuAPAEDiDwDa4w8AfuUPABjnDwCy6A8AVuoPAPDrDwCK7Q8AJO8PAL7wDwBi8g8A/PMPAJb1DwAw9w8A1PgPAG76DwAI/A8Aov0PADz/DwDgABAAegIQABQEEAC4BRAAUgcQAOwIEACGChAAIAwQAMQNEABeDxAA+BAQAJwSEAA2FBAA0BUQAGoXEAAOGRAAqBoQAEIcEADcHRAAgB8QABohEAC0IhAATiQQAPIlEACMJxAAJikQAMoqEABkLBAA/i0QAJgvEAAyMRAA1jIQAHA0EAAKNhAApDcQAD45EADiOhAAfDwQABY+EAC6PxAAVEEQAO5CEACIRBAALEYQAMZHEABgSRAA+koQAJ5MEAA4ThAA0k8QAGxREAAQUxAAqlQQAERWEADoVxAAglkQABxbEAC2XBAAUF4QAPRfEACOYRAAKGMQAMxkEABmZhAAAGgQAJppEAA0axAA2GwQAHJuEAAMcBAApnEQAEpzEADkdBAAfnYQABh4EAC8eRAAVnsQAPB8EACKfhAALoAQAMiBEABigxAA/IQQAKCGEAA6iBAA1IkQAHiLEAASjRAArI4QAEaQEADgkRAAepMQAB6VEAC4lhAAXJgQAPaZEACQmxAAKp0QAMSeEABooBAAAqIQAJyjEAA2pRAA0KYQAHSoEAAOqhAAqKsQAEytEADmrhAAgLAQABqyEAC+sxAAWLUQAPK2EACMuBAAMLoQAMq7EABkvRAACL8QAKLAEAA8whAA1sMQAHDFEAAUxxAArsgQAEjKEADiyxAAhs0QACDPEAC60BAAXtIQAPjTEACS1RAALNcQAMbYEABq2hAABNwQAJ7dEAA43xAA0uAQAHbiEAAQ5BAAtOUQAE7nEADo6BAAguoQABzsEADA7RAAWu8QAPTwEACO8hAAKPQQAMz1EABm9xAACvkQAKT6EAA+/BAA2P0QAHL/EAAWAREAsAIRAEoEEQDkBREAfgcRACIJEQC8ChEAYAwRAPoNEQCUDxEALhERAMgSEQBsFBEABhYRAKAXEQA6GREA1BoRAHgcEQASHhEAth8RAFAhEQDqIhEAhCQRAB4mEQDCJxEAXCkRAPYqEQCQLBEAKi4RAM4vEQBoMREAAjMRAKY0EQBANhEA2jcRAHQ5EQAYOxEAsjwRAEw+EQDmPxEAikERACRDEQC+RBEAWEYRAPxHEQCWSREAMEsRAMpMEQBkThEACFARAKJREQA8UxEA4FQRAHpWEQAUWBEArlkRAFJbEQDsXBEAhl4RACBgEQDEYREAXmMRAPhkEQCSZhEANmgRANBpEQBqaxEABG0RAJ5uEQBCcBEA3HERAHZzEQAadREAtHYRAE54EQDoeREAjHsRACZ9EQDAfhEAWoARAP6BEQCYgxEAMoURAMyGEQBwiBEACooRAKSLEQA+jREA4o4RAHyQEQAWkhEAsJMRAFSVEQDulhEAiJgRACKaEQC8mxEAYJ0RAPqeEQCeoBEAOKIRANKjEQBspREAEKcRAKqoEQBOqhEA6KsRAIytEQAmrxEAwLARAFqyEQD+sxEAmLURADK3EQDMuBEAcLoRAAq8EQCkvREAPr8RAOzAEQCGwhEAIMQRAMTFEQBexxEA+MgRAJLKEQA2zBEA0M0RAGrPEQAE0REAqNIRAELUEQDc1REAdtcRABrZEQC02hEATtwRAOjdEQCM3xEAJuERAMDiEQBa5BEA/uURAJjnEQAy6REA1uoRAHDsEQAK7hEApO8RAD7xEQDi8hEAfPQRABb2EQCw9xEASvkRAO76EQCI/BEALP4RAMb/EQBgARIA+gISAJQEEgA4BhIA0gcSAGwJEgAGCxIAoAwSAEQOEgDeDxIAghESABwTEgC2FBIAUBYSAOoXEgCOGRIAKBsSAMIcEgBcHhIAACASAJohEgA0IxIAziQSAHImEgAMKBIApikSAEArEgDkLBIAfi4SABgwEgCyMRIAVjMSAPA0EgCKNhIAJDgSAL45EgBiOxIA/DwSAJY+EgA6QBIA1EESAG5DEgAIRRIArEYSAEZIEgDgSRIAeksSAB5NEgC4ThIAUlASAOxREgCQUxIAKlUSAMRWEgBeWBIAAloSAJxbEgA2XRIA0F4SAHRgEgAOYhIAqGMSAEJlEgDcZhIAgGgSABpqEgC+axIAWG0SAPJuEgCMcBIAJnISAMBzEgBkdRIA/nYSAJh4EgA8ehIA1nsSAHB9EgAKfxIAroASAEiCEgDigxIAfIUSABaHEgC6iBIAVIoSAO6LEgCSjRIALI8SAMaQEgBgkhIABJQSAJ6VEgA4lxIA0pgSAGyaEgAQnBIAqp0SAE6fEgDooBIAgqISABykEgC2pRIAUKcSAPSoEgCOqhIAKKwSAMytEgBmrxIAALESAJqyEgA+tBIA2LUSAHK3EgAMuRIAsLoSAEq8EgDkvRIAfr8SACLBEgC8whIAVsQSAPDFEgCUxxIALskSAMjKEgBizBIABs4SAKDPEgA60RIA1NISAHjUEgAS1hIArNcSAEbZEgDq2hIAhNwSAB7eEgC43xIAXOESAPbiEgCQ5BIAKuYSAMTnEgBo6RIAAusSAKbsEgBA7hIA2u8SAHTxEgAO8xIAsvQSAEz2EgDm9xIAgPkSABr7EgC+/BIAWP4SAPz/EgCWARMAMAMTAMoEEwBkBhMACAgTAKIJEwA8CxMA1gwTAHAOEwAUEBMArhETAFITEwDsFBMAhhYTACAYEwC6GRMAXhsTAPgcEwCSHhMALCATAMYhEwBqIxMABCUTAKgmEwBCKBMA3CkTAHYrEwAQLRMAtC4TAE4wEwDoMRMAgjMTABw1EwDANhMAWjgTAPQ5EwCYOxMAMj0TAMw+EwBmQBMACkITAKRDEwA+RRMA2EYTAHJIEwAWShMAsEsTAFRNEwDuThMAiFATACJSEwC8UxMAYFUTAPpWEwCUWBMALloTAMhbEwBsXRMABl8TAKBgEwBEYhMA3mMTAHhlEwASZxMAtmgTAFBqEwDqaxMAhG0TAChvEwDCcBMAXHITAPZzEwCadRMANHcTAM54EwBoehMADHwTAKZ9EwBAfxMA2oATAH6CEwAYhBMAsoUTAEyHEwDwiBMAiooTACSMEwC+jRMAYo8TAPyQEwCWkhMAMJQTAMqVEwBulxMACJkTAKyaEwBGnBMA4J0TAHqfEwAUoRMAuKITAFKkEwDspRMAhqcTACCpEwDEqhMAXqwTAPitEwCcrxMANrETANCyEwBqtBMADrYTAKi3EwBCuRMA3LoTAHa8EwAavhMAtL8TAE7BEwDywhMAjMQTACbGEwDAxxMAZMkTAP7KEwCYzBMAMs4TAMzPEwBw0RMACtMTAKTUEwBI1hMA4tcTAHzZEwAW2xMAutwTAFTeEwDu3xMAiOETACLjEwDG5BMAYOYTAPrnEwCe6RMAOOsTANLsEwBs7hMABvATAKrxEwBE8xMA3vQTAIL2EwAc+BMAtvkTAFD7EwD0/BMAjv4TACgAFADCARQAZgMUAAAFFACaBhQANAgUANgJFAByCxQADA0UAKYOFABKEBQA5BEUAH4TFAAYFRQAvBYUAFYYFADwGRQAihsUAC4dFADIHhQAYiAUAPwhFACgIxQAOiUUANQmFABuKBQACCoUAKwrFABGLRQA6i4UAIQwFAAeMhQAuDMUAFI1FAD2NhQAkDgUACo6FADEOxQAXj0UAAI/FACcQBQANkIUANpDFAB0RRQADkcUAKhIFABMShQA5ksUAIBNFAAaTxQAtFAUAFhSFADyUxQAllUUADBXFADKWBQAZFoUAP5bFACiXRQAPF8UANZgFABwYhQACmQUAK5lFABIZxQA4mgUAIZqFAAgbBQAum0UAFRvFAD4cBQAknIUACx0FADGdRQAancUAAR5FACeehQAOHwUANx9FAB2fxQAEIEUAKqCFABOhBQA6IUUAIKHFAAciRQAwIoUAFqMFAD0jRQAjo8UACiRFADMkhQAZpQUAACWFACklxQAPpkUANiaFABynBQAFp4UALCfFABKoRQA5KIUAIikFAAiphQAvKcUAFapFAD6qhQAlKwUAC6uFADIrxQAbLEUAAazFACgtBQAOrYUAN63FAB4uRQAErsUAKy8FABQvhQA6r8UAITBFAAewxQAwsQUAFzGFAD2xxQAkMkUADTLFADOzBQAaM4UAALQFACc0RQAQNMUANrUFAB+1hQAGNgUALLZFABM2xQA5twUAIreFAAk4BQAvuEUAFjjFADy5BQAluYUADDoFADK6RQAbusUAAjtFACi7hQAPPAUAODxFAB68xQAFPUUAK72FABI+BQA7PkUAIb7FAAg/RQAxP4UAF4AFQD4ARUAkgMVADYFFQDQBhUAaggVAAQKFQCeCxUAQg0VANwOFQB2EBUAGhIVALQTFQBOFRUA6BYVAIwYFQAmGhUAwBsVAFodFQD0HhUAmCAVADIiFQDMIxUAcCUVAAonFQCkKBUAPioVAOIrFQB8LRUAFi8VALAwFQBKMhUA7jMVAIg1FQAsNxUAxjgVAGA6FQD6OxUAlD0VADg/FQDSQBUAbEIVAAZEFQCqRRUAREcVAN5IFQB4ShUAHEwVALZNFQBQTxUA6lAVAI5SFQAoVBUAwlUVAFxXFQAAWRUAmloVADRcFQDOXRUAcl8VAAxhFQCmYhUAQGQVAORlFQB+ZxUAGGkVALJqFQBWbBUA8G0VAIpvFQAkcRUAyHIVAGJ0FQD8dRUAlncVADp5FQDUehUAbnwVAAh+FQCifxUARoEVAOCCFQCEhBUAHoYVALiHFQBSiRUA7IoVAJCMFQAqjhUAxI8VAF6RFQD4khUAnJQVADaWFQDQlxUAdJkVAA6bFQConBUAQp4VAOafFQCAoRUAGqMVALSkFQBOphUA8qcVAIypFQAmqxUAyqwVAGSuFQD+rxUAmLEVADyzFQDWtBUAcLYVAAq4FQCkuRUASLsVAOK8FQB8vhUAIMAVALrBFQBUwxUA7sQVAJLGFQAsyBUAxskVAGDLFQD6zBUAns4VADjQFQDS0RUAdtMVABDVFQCq1hUARNgVAN7ZFQCC2xUAHN0VALbeFQBa4BUA9OEVAI7jFQAo5RUAzOYVAGboFQAA6hUAmusVADTtFQDY7hUAcvAVAAzyFQCw8xUASvUVAOT2FQB++BUAIvoVALz7FQBW/RUA8P4VAJQAFgAuAhYAyAMWAGIFFgAGBxYAoAgWADoKFgDUCxYAbg0WABIPFgCsEBYARhIWAOoTFgCEFRYAHhcWALgYFgBSGhYA9hsWAJAdFgAqHxYAziAWAGgiFgACJBYAnCUWAEAnFgDaKBYAdCoWAA4sFgCoLRYATC8WAOYwFgCAMhYAJDQWAL41FgBYNxYA8jgWAJY6FgAwPBYAyj0WAGQ/FgD+QBYAokIWADxEFgDWRRYAekcWABRJFgCuShYASEwWAOxNFgCGTxYAIFEWALpSFgBeVBYA+FUWAJJXFgAsWRYAxloWAGpcFgAEXhYAnl8WAEJhFgDcYhYAdmQWABBmFgC0ZxYATmkWAOhqFgCCbBYAHG4WAMBvFgBacRYA9HIWAJh0FgAydhYAzHcWAGZ5FgAKexYApHwWAD5+FgDYfxYAcoEWABaDFgCwhBYASoYWAO6HFgCIiRYAIosWALyMFgBgjhYA+o8WAJSRFgAukxYAyJQWAGyWFgAGmBYAoJkWAESbFgDenBYAeJ4WABKgFgC2oRYAUKMWAOqkFgCEphYAHqgWAMKpFgBcqxYA9qwWAJquFgA0sBYAzrEWAGizFgAMtRYAprYWAEC4FgDauRYAdLsWABi9FgCyvhYAVsAWAPDBFgCKwxYAJMUWAL7GFgBiyBYA/MkWAJbLFgAwzRYAys4WAG7QFgAI0hYAotMWAEbVFgDg1hYAetgWABTaFgC42xYAUt0WAOzeFgCG4BYAIOIWAMTjFgBe5RYA+OYWAJzoFgA26hYA0OsWAGrtFgAO7xYAqPAWAELyFgDc8xYAdvUWABr3FgC0+BYATvoWAPL7FgCM/RYAJv8WAMAAFwBkAhcA/gMXAJgFFwAyBxcAzAgXAHAKFwAKDBcApA0XAEgPFwDiEBcAfBIXABYUFwC6FRcAVBcXAO4YFwCIGhcALBwXAMYdFwBgHxcA+iAXAJ4iFwA4JBcA0iUXAGwnFwAQKRcAqioXAEQsFwDeLRcAgi8XABwxFwC2MhcAUDQXAP41FwCYNxcAMjkXANY6FwBwPBcACj4XAKQ/FwA+QRcA4kIXAHxEFwAWRhcAukcXAFRJFwDuShcAiEwXACxOFwDGTxcAYFEXAPpSFwCUVBcAOFYXANJXFwBsWRcAEFsXAKpcFwBEXhcA3l8XAIJhFwAcYxcAtmQXAFBmFwDqZxcAjmkXAChrFwDCbBcAXG4XAABwFwCacRcANHMXANh0FwBydhcADHgXAKZ5FwBKexcA5HwXAH5+FwAYgBcAsoEXAFaDFwDwhBcAioYXAC6IFwDIiRcAYosXAPyMFwCgjhcAOpAXANSRFwBukxcACJUXAKyWFwBGmBcA4JkXAHqbFwAenRcAuJ4XAFKgFwD2oRcAkKMXACqlFwDEphcAaKgXAAKqFwCcqxcANq0XANquFwB0sBcADrIXAKizFwBMtRcA5rYXAIC4FwAauhcAtLsXAFi9FwDyvhcAlsAXADDCFwDKwxcAZMUXAP7GFwCiyBcAPMoXANbLFwBwzRcACs8XAK7QFwBI0hcA4tMXAIbVFwAg1xcAutgXAFTaFwD42xcAkt0XACzfFwDG4BcAYOIXAATkFwCe5RcAOOcXANLoFwB26hcAEOwXALTtFwBO7xcA6PAXAILyFwAc9BcAwPUXAFr3FwD0+BcAjvoXACj8FwDM/RcAZv8XAAABGACkAhgAPgQYANgFGAByBxgAFgkYALAKGABKDBgA5A0YAIgPGAAiERgAvBIYAFYUGADwFRgAlBcYAC4ZGADIGhgAbBwYAAYeGACgHxgAOiEYAN4iGAB4JBgAEiYYAKwnGABGKRgA6ioYAIQsGAAeLhgAuC8YAFwxGAD2MhgAkDQYADQ2GADONxgAaDkYAAI7GACmPBgAQD4YANo/GAB0QRgADkMYALJEGABMRhgA5kcYAIBJGAAkSxgAvkwYAGJOGAD8TxgAllEYADBTGADKVBgAblYYAAhYGACiWRgAPFsYANZcGAB6XhgAFGAYAK5hGABSYxgA7GQYAIZmGAAgaBgAumkYAF5rGAD4bBgAkm4YACxwGADQcRgAanMYAA51GACodhgAQngYANx5GAB2exgAEH0YALR+GABOgBgA6IEYAIKDGAAmhRgAwIYYAGSIGAD+iRgAmIsYADKNGADMjhgAcJAYAAqSGACkkxgAPpUYANiWGAB8mBgAFpoYALCbGABUnRgA7p4YAIigGAAiohgAxqMYAGClGAD6phgAlKgYAC6qGADSqxgAbK0YAAavGACgsBgARLIYAN6zGAB4tRgAHLcYALa4GABQuhgA6rsYAI69GAAovxgAwsAYAFzCGAD2wxgAmsUYADTHGADOyBgAcsoYAAzMGACmzRgAQM8YAOTQGAB+0hgAGNQYALLVGABM1xgA8NgYAIraGAAk3BgAvt0YAGLfGAD84BgAluIYADrkGADU5RgAbucYAAjpGACs6hgARuwYAODtGAB67xgAFPEYALjyGABS9BgA7PUYAJD3GAAq+RgAxPoYAF78GAD4/RgAnP8YADYBGQDkAhkAfgQZABgGGQCyBxkAVgkZAPAKGQCKDBkAJA4ZAMgPGQBiERkA/BIZAJYUGQAwFhkA1BcZAG4ZGQAIGxkArBwZAEYeGQDgHxkAeiEZAB4jGQC4JBkAUiYZAOwnGQCGKRkAKisZAMQsGQBeLhkAAjAZAJwxGQA2MxkA0DQZAHQ2GQAOOBkAqDkZAEI7GQDcPBkAgD4ZABpAGQC0QRkAWEMZAPJEGQCMRhkAJkgZAMpJGQBkSxkA/kwZAJhOGQA8UBkA1lEZAHBTGQAKVRkApFYZAEhYGQDiWRkAfFsZACBdGQC6XhkAVGAZAO5hGQCSYxkALGUZAMZmGQBgaBkA+mkZAJ5rGQA4bRkA0m4ZAHZwGQAQchkAqnMZAER1GQDedhkAgngZABx6GQC2exkAWn0ZAPR+GQCOgBkAKIIZAMKDGQBmhRkAAIcZAJqIGQA+ihkA2IsZAHKNGQAMjxkAsJAZAEqSGQDkkxkAfpUZABiXGQC8mBkAVpoZAPCbGQCUnRkALp8ZAMigGQBiohkABqQZAKClGQA6pxkA1KgZAG6qGQASrBkArK0ZAEavGQDgsBkAhLIZAB60GQC4tRkAXLcZAPa4GQCQuhkAKrwZAMS9GQBovxkAAsEZAJzCGQBAxBkA2sUZAHTHGQAOyRkAssoZAEzMGQDmzRkAgM8ZABrRGQC+0hkAWNQZAPLVGQCM1xkAMNkZAMraGQBk3BkACN4ZAKLfGQA84RkA1uIZAHrkGQAU5hkArucZAEjpGQDi6hkAhuwZACDuGQC67xkAXvEZAPjyGQCS9BkALPYZAND3GQBq+RkABPsZAJ78GQA4/hkA3P8ZAHYBGgAQAxoAtAQaAE4GGgDoBxoAggkaACYLGgDADBoAWg4aAPQPGgCOERoAMhMaAMwUGgBmFhoAChgaAKQZGgA+GxoA2BwaAHweGgAWIBoAsCEaAEojGgDkJBoAiCYaACIoGgC8KRoAYCsaAPosGgCULhoALjAaANIxGgBsMxoABjUaAKA2GgA6OBoA3jkaAHg7GgASPRoAtj4aAFBAGgDqQRoAhEMaAChFGgDCRhoAXEgaAPZJGgCQSxoANE0aAM5OGgBoUBoADFIaAKZTGgBAVRoA2lYaAH5YGgAYWhoAslsaAExdGgDmXhoAimAaACRiGgC+YxoAYmUaAPxmGgCWaBoAMGoaANRrGgBubRoACG8aAKJwGgA8choA4HMaAHp1GgAUdxoAuHgaAFJ6GgDsexoAhn0aACp/GgDEgBoAXoIaAPiDGgCShRoANocaANCIGgBqihoADowaAKiNGgBCjxoA3JAaAICSGgAalBoAtJUaAE6XGgDomBoAjJoaACacGgDAnRoAZJ8aAP6gGgCYohoAMqQaANalGgBwpxoACqkaAKSqGgBIrBoA4q0aAHyvGgAWsRoAurIaAFS0GgDutRoAiLcaACK5GgDGuhoAYLwaAPq9GgCevxoAOMEaANLCGgBsxBoAEMYaAKrHGgBEyRoA3soaAHjMGgAczhoAts8aAFDRGgDq0hoAjtQaACjWGgDC1xoAZtkaAADbGgCa3BoANN4aAM7fGgBy4RoADOMaAKbkGgBK5hoA5OcaAH7pGgAY6xoAvOwaAFbuGgDw7xoAivEaACTzGgDI9BoAYvYaAPz3GgCW+RoAOvsaANT8GgBu/hoAEgAbAKwBGwBGAxsA4AQbAIQGGwAeCBsAuAkbAFILGwDsDBsAkA4bACoQGwDEERsAaBMbAAIVGwCcFhsANhgbANoZGwB0GxsADh0bAKgeGwBCIBsA5iEbAIAjGwAaJRsAtCYbAFgoGwDyKRsAjCsbADAtGwDKLhsAZDAbAP4xGwCiMxsAPDUbANY2GwBwOBsACjobAK47GwBIPRsA4j4bAIZAGwAgQhsAukMbAFRFGwD4RhsAkkgbACxKGwDGSxsAak0bAARPGwCeUBsAOFIbANxTGwB2VRsAEFcbAKpYGwBEWhsA6FsbAIJdGwAcXxsAtmAbAFpiGwD0YxsAjmUbADJnGwDMaBsAZmobAABsGwCabRsAPm8bANhwGwBychsADHQbALB1GwBKdxsA5HgbAIh6GwAifBsAvH0bAFZ/GwD6gBsAlIIbAC6EGwDIhRsAYocbAAaJGwCgihsAOowbAN6NGwB4jxsAEpEbAKySGwBQlBsA6pUbAISXGwAemRsAwpobAFycGwD2nRsAkJ8bACqhGwDOohsAaKQbAAKmGwCmpxsAQKkbANqqGwB0rBsAGK4bALKvGwBMsRsA5rIbAIC0GwAkthsAvrcbAFi5GwDyuhsAlrwbADC+GwDKvxsAbsEbAAjDGwCixBsAPMYbAODHGwB6yRsAFMsbAK7MGwBIzhsA7M8bAIbRGwAg0xsAutQbAF7WGwD41xsAktkbADbbGwDQ3BsAat4bAATgGwCo4RsAQuMbANzkGwB25hsAEOgbALTpGwBO6xsA6OwbAILuGwAm8BsAwPEbAFrzGwD+9BsAmPYbADL4GwDM+RsAcPsbAAr9GwCk/hsAPgAcANgBHAB8AxwAFgUcALoGHABUCBwA7gkcAIgLHAAiDRwAvA4cAGAQHAD6ERwAlBMcAC4VHADSFhwAbBgcAAYaHACqGxwARB0cAN4eHAB4IBwAHCIcALYjHABQJRwA6iYcAIQoHAAoKhwAwiscAFwtHAD2LhwAmjAcADQyHADOMxwAcjUcAAw3HACmOBwAQDocAOQ7HAB+PRwAGD8cALJAHABMQhwA8EMcAIpFHAAkRxwAyEgcAGJKHAD8SxwAlk0cADpPHADUUBwAblIcAAhUHACiVRwARlccAOBYHAB6WhwAFFwcALhdHABSXxwA7GAcAJBiHAAqZBwAxGUcAF5nHAACaRwAnGocADZsHADQbRwAam8cAA5xHACochwAQnQcANx1HACAdxwAGnkcALR6HABYfBwA8n0cAIx/HAAmgRwAyoIcAGSEHAD+hRwAmIccADKJHADWihwAcIwcAAqOHACkjxwASJEcAOKSHAB8lBwAFpYcALqXHABUmRwA7pocAJKcHAAsnhwAxp8cAGChHAAEoxwAnqQcADimHADSpxwAbKkcABCrHACqrBwARK4cAOivHACCsRwAHLMcALa0HABQthwA9LccAI65HAAouxwAwrwcAGa+HAAAwBwAmsEcAD7DHADYxBwAcsYcAAzIHACwyRwASsscAOTMHAB+zhwAGNAcALzRHABW0xwA8NQcAIrWHAAu2BwAyNkcAGLbHAAG3RwAoN4cADrgHADU4RwAeOMcABLlHACs5hwARugcAODpHACE6xwAHu0cALjuHABS8BwA9vEcAJDzHAAq9RwAzvYcAGj4HAAC+hwAnPscADb9HADa/hwAdAAdAA4CHQCoAx0ATAUdAOYGHQCACB0AJAodAL4LHQBYDR0A8g4dAJYQHQAwEh0AyhMdAGQVHQD+Fh0AohgdADwaHQDWGx0Aeh0dABQfHQCuIB0ASCIdAOIjHQCGJR0AICcdALooHQBUKh0A+CsdAJItHQAsLx0A0DAdAGoyHQAENB0AnjUdAEI3HQDcOB0AdjodABA8HQCqPR0ATj8dAOhAHQCCQh0AJkQdAMBFHQBaRx0A9EgdAJhKHQAyTB0AzE0dAGZPHQAAUR0ApFIdAD5UHQDYVR0AclcdABZZHQCwWh0ASlwdAO5dHQCIXx0AImEdALxiHQBgZB0A+mUdAJRnHQAuaR0AyGodAGxsHQAGbh0AoG8dAERxHQDech0AeHQdABJ2HQC2dx0AUHkdAOp6HQCEfB0AHn4dAMJ/HQBcgR0A9oIdAJqEHQA0hh0AzocdAGiJHQACix0ApowdAECOHQDajx0AfpEdABiTHQCylB0ATJYdAPCXHQCKmR0AJJsdAL6cHQBYnh0A/J8dAJahHQAwox0AyqQdAG6mHQAIqB0AoqkdAEarHQDgrB0Aeq4dABSwHQCusR0AUrMdAOy0HQCGth0AILgdAMS5HQBeux0A+LwdAJy+HQA2wB0A0MEdAGrDHQAOxR0AqMYdAELIHQDcyR0AdssdABrNHQC0zh0ATtAdAPLRHQCM0x0AJtUdAMDWHQBk2B0A/tkdAJjbHQAy3R0AzN4dAHDgHQAK4h0ApOMdAD7lHQDi5h0AfOgdABbqHQC66x0AVO0dAO7uHQCI8B0ALPIdAMbzHQBg9R0A+vYdAJT4HQA4+h0A0vsdAGz9HQAQ/x0AqgAeAEQCHgDeAx4AggUeABwHHgC2CB4AUAoeAOoLHgCODR4AKA8eAMIQHgBmEh4AABQeAJoVHgA0Fx4A2BgeAHIaHgAMHB4Aph0eAEAfHgDkIB4AfiIeABgkHgCyJR4AViceAPAoHgCKKh4ALiweAMgtHgBiLx4A/DAeAJYyHgA6NB4A1DUeAG43HgAIOR4ArDoeAEY8HgDgPR4AhD8eAB5BHgC4Qh4AUkQeAPZFHgCQRx4AKkkeAMRKHgBeTB4AAk4eAJxPHgA2UR4A0FIeAHRUHgAOVh4AqFceAExZHgDmWh4AgFweABpeHgC+Xx4AWGEeAPJiHgCMZB4AJmYeAMpnHgBkaR4A/moeAKJsHgA8bh4A1m8eAHBxHgAUcx4ArnQeAEh2HgDidx4AhnkeACB7HgC6fB4AVH4eAPh/HgCSgR4ALIMeAMaEHgBqhh4ABIgeAJ6JHgA4ix4A0oweAHaOHgAQkB4AqpEeAE6THgDolB4AgpYeAByYHgDAmR4AWpseAPScHgCOnh4AKKAeAMyhHgBmox4AAKUeAJqmHgA+qB4A2KkeAHKrHgAWrR4AsK4eAEqwHgDksR4AiLMeACK1HgC8th4AVrgeAPC5HgCUux4ALr0eAMi+HgBiwB4ABsIeAKDDHgA6xR4A1MYeAHjIHgASyh4ArMseAFDNHgDqzh4AhNAeAB7SHgDC0x4AXNUeAPbWHgCQ2B4AKtoeAM7bHgBo3R4AAt8eAKbgHgBA4h4A2uMeAHTlHgAO5x4AsugeAEzqHgDm6x4Aiu0eACTvHgC+8B4AWPIeAPLzHgCW9R4AMPceAMr4HgBu+h4ACPweAKL9HgA8/x4A4AAfAHoCHwAUBB8ArgUfAEgHHwDsCB8AhgofACAMHwC6DR8AXg8fAPgQHwCSEh8ANhQfANAVHwBqFx8ABBkfAKgaHwBCHB8A3B0fAHYfHwAQIR8AtCIfAE4kHwDoJR8AjCcfACYpHwDAKh8AWiwfAP4tHwCYLx8AMjEfAMwyHwBmNB8ACjYfAKQ3HwA+OR8A2DofAHw8HwAWPh8AsD8fAFRBHwDuQh8AiEQfACJGHwC8Rx8AYEkfAPpKHwCUTB8AOE4fANJPHwBsUR8ABlMfAKpUHwBEVh8A3lcfAHhZHwASWx8AtlwfAFBeHwDqXx8AjmEfAChjHwDCZB8AXGYfAPZnHwCaaR8ANGsfAM5sHwBobh8ADHAfAKZxHwBAcx8A5HQfAH52HwAYeB8AsnkfAFZ7HwDwfB8Ain4fACSAHwC+gR8AYoMfAPyEHwCWhh8AOogfANSJHwBuix8ACI0fAKyOHwBGkB8A4JEfAHqTHwAUlR8AuJYfAFKYHwDsmR8AhpsfACqdHwDEnh8AXqAfAAKiHwCcox8ANqUfANCmHwBqqB8ADqofAKirHwBCrR8A3K4fAICwHwAash8AtLMfAFi1HwDyth8AjLgfACa6HwDKux8AZL0fAP6+HwCYwB8AMsIfANbDHwBwxR8ACscfAK7IHwBIyh8A4ssfAHzNHwAgzx8AutAfAFTSHwDu0x8AiNUfACzXHwDG2B8AYNofAPrbHwCe3R8AON8fANLgHwB24h8AEOQfAKrlHwBE5x8A3ugfAILqHwAc7B8Atu0fAFDvHwD08B8AjvIfACj0HwDM9R8AZvcfAAD5HwCa+h8APvwfANj9HwBy/x8ADAEgAKYCIABKBCAA5AUgAH4HIAAYCSAAvAogAFYMIADwDSAAlA8gAC4RIADIEiAAYhQgAPwVIACgFyAAOhkgAN4aIAB4HCAAEh4gAKwfIABGISAA4CIgAIQkIAAeJiAAuCcgAFwpIAD2KiAAkCwgACouIADYLyAAcjEgAAwzIACwNCAASjYgAOQ3IAB+OSAAGDsgALw8IABWPiAA8D8gAIpBIAAuQyAAyEQgAGJGIAD8RyAAoEkgADpLIADUTCAAeE4gABJQIACsUSAARlMgAOBUIACEViAAHlggALhZIABcWyAA9lwgAJBeIAAqYCAAzmEgAGhjIAACZSAAnGYgADZoIADaaSAAdGsgAA5tIACybiAATHAgAOZxIACAcyAAJHUgAL52IABYeCAA8nkgAIx7IAAwfSAAyn4gAGSAIAAIgiAAooMgADyFIADWhiAAeoggABSKIACuiyAASI0gAOKOIACGkCAAIJIgALqTIABelSAA+JYgAJKYIAAsmiAA0JsgAGqdIAAEnyAAnqAgADiiIADcoyAAdqUgABCnIACqqCAATqogAOirIACCrSAAJq8gAMCwIABasiAA9LMgAI61IAAytyAAzLggAGa6IAAAvCAApL0gAD6/IADYwCAAcsIgABbEIACwxSAASscgAOTIIACIyiAAIswgALzNIABgzyAA+tAgAJTSIAAu1CAAyNUgAGzXIAAG2SAAoNogADrcIADe3SAAeN8gABLhIAC24iAAUOQgAOrlIACE5yAAKOkgAMLqIABc7CAA9u0gAJDvIAA08SAAzvIgAGj0IAAC9iAApvcgAED5IADa+iAAfvwgABj+IACy/yAATAEhAOYCIQCKBCEAJAYhAL4HIQBYCSEA/AohAJYMIQAwDiEAyg8hAG4RIQAIEyEAohQhAEYWIQDgFyEAehkhABQbIQCuHCEAUh4hAOwfIQCGISEAICMhAMQkIQBeJiEA+CchAJIpIQA2KyEA0CwhAGouIQAEMCEAqDEhAEIzIQDcNCEAgDYhABo4IQC0OSEATjshAOg8IQCMPiEAJkAhAMBBIQBkQyEA/kQhAJhGIQAySCEAzEkhAHBLIQAKTSEApE4hAD5QIQDiUSEAfFMhABZVIQC6ViEAVFghAO5ZIQCIWyEALF0hAMZeIQBgYCEA+mEhAJRjIQA4ZSEA0mYhAGxoIQAGaiEAqmshAERtIQDebiEAgnAhABxyIQC2cyEAUHUhAOp2IQCOeCEAKHohAMJ7IQBcfSEAAH8hAJqAIQA0giEA2IMhAHKFIQAMhyEApoghAECKIQDkiyEAfo0hABiPIQCykCEAVpIhAPCTIQCKlSEALpchAMiYIQBimiEA/JshAKCdIQA6nyEA1KAhAG6iIQAIpCEArKUhAEanIQDgqCEAeqohAB6sIQC4rSEAUq8hAPawIQCQsiEAKrQhAMS1IQBetyEAArkhAJy6IQA2vCEA2r0hAHS/IQAOwSEAqMIhAEzEIQDmxSEAgMchABrJIQC0yiEAWMwhAPLNIQCMzyEAMNEhAMrSIQBk1CEA/tUhAJjXIQA82SEA1tohAHDcIQAK3iEArt8hAEjhIQDi4iEAhuQhACDmIQC65yEAVOkhAO7qIQCS7CEALO4hAMbvIQBg8SEABPMhAJ70IQA49iEA3PchAHb5IQAQ+yEAqvwhAE7+IQDo/yEAggEiABwDIgC2BCIAWgYiAPQHIgCOCSIAMgsiAMwMIgBmDiIAABAiAJoRIgA+EyIA2BQiAHIWIgAMGCIAsBkiAEobIgDkHCIAiB4iACIgIgC8ISIAViMiAPAkIgCUJiIALigiAMgpIgBsKyIABi0iAKAuIgA6MCIA3jEiAHgzIgASNSIArDYiAEY4IgDqOSIAhDsiAB49IgC4PiIAXEAiAPZBIgCQQyIANEUiAM5GIgBoSCIAAkoiAJxLIgBATSIA2k4iAHRQIgAOUiIAslMiAExVIgDmViIAilgiACRaIgC+WyIAWF0iAPxeIgCWYCIAMGIiAMpjIgBkZSIACGciAKJoIgA8aiIA1msiAHptIgAUbyIArnAiAFJyIgDscyIAhnUiACB3IgC6eCIAXnoiAPh7IgCSfSIALH8iANCAIgBqgiIABIQiAJ6FIgBChyIA3IgiAHaKIgAQjCIAtI0iAE6PIgDokCIAgpIiACaUIgDAlSIAWpciAP6YIgCYmiIAMpwiAMydIgBmnyIACqEiAKSiIgA+pCIA2KUiAHynIgAWqSIAsKoiAFSsIgDurSIAiK8iACKxIgDGsiIAYLQiAPq1IgCUtyIALrkiANK6IgBsvCIABr4iAKC/IgBEwSIA3sIiAHjEIgAcxiIAtsciAFDJIgDqyiIAhMwiACjOIgDCzyIAXNEiAPbSIgCa1CIANNYiAM7XIgBy2SIADNsiAKbcIgBA3iIA2t8iAH7hIgAY4yIAsuQiAEzmIgDw5yIAiukiACTrIgDI7CIAYu4iAPzvIgCW8SIAMPMiANT0IgBu9iIACPgiAKL5IgBG+yIA4PwiAHr+IgAeACMAuAEjAFIDIwDsBCMAhgYjACoIIwDECSMAXgsjAPgMIwCcDiMANhAjANARIwB0EyMADhUjAKgWIwBCGCMA3BkjAIAbIwAaHSMAtB4jAE4gIwDyISMAjCMjACYlIwDKJiMAZCgjAP4pIwCYKyMAMi0jANYuIwBwMCMACjIjAKQzIwBINSMA4jYjAHw4IwAgOiMAujsjAFQ9IwDuPiMAiEAjACxCIwDGQyMAYEUjAARHIwCeSCMAOEojANJLIwBsTSMAEE8jAKpQIwBEUiMA3lMjAIJVIwAcVyMAtlgjAFpaIwD0WyMAjl0jAChfIwDCYCMAZmIjAABkIwCaZSMANGcjANhoIwByaiMADGwjAKZtIwBKbyMA5HAjAH5yIwAidCMAvHUjAFZ3IwDweCMAinojAC58IwDIfSMAYn8jAAaBIwCggiMAOoQjANSFIwB4hyMAEokjAKyKIwBGjCMA4I0jAISPIwAekSMAuJIjAFKUIwD2lSMAkJcjACqZIwDOmiMAaJwjAAKeIwCcnyMANqEjANqiIwB0pCMADqYjAKinIwBMqSMA5qojAICsIwAkriMAvq8jAFixIwDysiMAjLQjADC2IwDKtyMAZLkjAP66IwCivCMAPL4jANa/IwB6wSMAFMMjAK7EIwBIxiMA7McjAIbJIwAgyyMAuswjAF7OIwD4zyMAktEjACzTIwDQ1CMAatYjAATYIwCe2SMAQtsjANzcIwB23iMAEOAjAKrhIwBO4yMA6OQjAILmIwAc6CMAwOkjAFrrIwD07CMAju4jADLwIwDM8SMAZvMjAAr1IwCk9iMAPvgjANj5IwBy+yMAFv0jALD+IwBKACQA7gEkAIgDJAAiBSQAvAYkAFYIJAD6CSQAlAskAC4NJADIDiQAbBAkAAYSJACgEyQAOhUkAN4WJAB4GCQAEhokALYbJABQHSQA6h4kAIQgJAAeIiQAwiMkAFwlJAD2JiQAkCgkADQqJADOKyQAaC0kAAwvJACmMCQAQDIkANozJAB0NSQAGDckALI4JABMOiQA5jskAIo9JAAkPyQAvkAkAGJCJAD8QyQAlkUkADBHJADKSCQAbkokAAhMJACiTSQAPE8kAOBQJAB6UiQAFFQkALhVJABSVyQA7FgkAIZaJAAgXCQAxF0kAF5fJAD4YCQAnGIkADZkJADQZSQAamckAARpJACoaiQAQmwkANxtJAB2byQAGnEkALRyJABOdCQA8nUkAIx3JAAmeSQAwHokAFp8JAD+fSQAmH8kADKBJADMgiQAcIQkAAqGJACkhyQASIkkAOKKJAB8jCQAFo4kALCPJABUkSQA7pIkAIiUJAAiliQAxpckAGCZJAD6miQAnpwkADieJADSnyQAbKEkAAajJACqpCQARKYkAN6nJAB4qSQAHKskALasJABQriQA6q8kAI6xJAAosyQAwrQkAGa2JAAAuCQAmrkkADS7JADOvCQAcr4kAAzAJACmwSQAQMMkAOTEJAB+xiQAGMgkALzJJABWyyQA8MwkAIrOJAAk0CQAyNEkAGLTJAD81CQAltYkADrYJADU2SQAbtskAAjdJACs3iQARuAkAODhJACE4yQAHuUkALjmJABS6CQA7OkkAJDrJAAq7SQAxO4kAF7wJAAC8iQAnPMkADb1JADa9iQAdPgkAA76JACo+yQAQv0kAOb+JACAACUAGgIlALQDJQBYBSUA8gYlAIwIJQAmCiUAygslAGQNJQD+DiUAohAlADwSJQDWEyUAcBUlAAoXJQCuGCUASBolAOIbJQB8HSUAIB8lALogJQBUIiUA7iMlAJIlJQAsJyUAxiglAGAqJQAELCUAni0lADgvJQDSMCUAdjIlABA0JQCqNSUATjclAOg4JQCCOiUAHDwlALY9JQBaPyUA9EAlAI5CJQAoRCUAzEUlAGZHJQAASSUApEolAD5MJQDYTSUAck8lAAxRJQCwUiUASlQlAORVJQB+VyUAGFklALxaJQBWXCUA+l0lAJRfJQAuYSUAyGIlAGJkJQAGZiUAoGclADppJQDUaiUAeGwlABJuJQCsbyUARnElAOpyJQCEdCUAHnYlAMJ3JQBceSUA9nolAJB8JQAqfiUAzn8lAGiBJQACgyUAnIQlAECGJQDahyUAdIklAA6LJQCyjCUATI4lAOaPJQCKkSUAJJMlAL6UJQBYliUA8pclAJaZJQAwmyUAypwlAGSeJQAIoCUAoqElADyjJQDWpCUAeqYlABSoJQCuqSUASKslAOysJQCGriUANLAlAM6xJQBosyUAArUlAKa2JQBAuCUA2rklAHS7JQAOvSUAsr4lAEzAJQDmwSUAgMMlACTFJQC+xiUAWMglAPLJJQCWyyUAMM0lAMrOJQBu0CUACNIlAKLTJQA81SUA1tYlAHrYJQAU2iUArtslAEjdJQDs3iUAhuAlACDiJQDE4yUAXuUlAPjmJQCS6CUALOolANDrJQBq7SUABO8lAJ7wJQBC8iUA3PMlAHb1JQAa9yUAtPglAE76JQDo+yUAgv0lACb/JQDAACYAWgImAPQDJgCYBSYAMgcmAMwIJgBmCiYACgwmAKQNJgA+DyYA4hAmAHwSJgAWFCYAsBUmAEoXJgDuGCYAiBomACIcJgC8HSYAYB8mAPogJgCUIiYAOCQmANIlJgBsJyYABikmAKAqJgBELCYA3i0mAHgvJgASMSYAtjImAFA0JgDqNSYAjjcmACg5JgDCOiYAXDwmAPY9JgCaPyYANEEmAM5CJgBoRCYADEYmAKZHJgBASSYA2komAH5MJgAYTiYAsk8mAFZRJgDwUiYAilQmACRWJgC+VyYAYlkmAPxaJgCWXCYAMF4mANRfJgBuYSYACGMmAKxkJgBGZiYA4GcmAHppJgAUayYAuGwmAFJuJgDsbyYAhnEmACpzJgDEdCYAXnYmAPh3JgCceSYANnsmANB8JgB0fiYADoAmAKiBJgBCgyYA3IQmAICGJgAaiCYAtIkmAE6LJgDyjCYAjI4mACaQJgDKkSYAZJMmAP6UJgCYliYAMpgmANaZJgBwmyYACp0mAKSeJgBIoCYA4qEmAHyjJgAgpSYAuqYmAFSoJgDuqSYAiKsmACytJgDGriYAYLAmAPqxJgCesyYAOLUmANK2JgB2uCYAELomAKq7JgBEvSYA3r4mAILAJgAcwiYAtsMmAFDFJgD0xiYAjsgmACjKJgDMyyYAZs0mAADPJgCa0CYAPtImANjTJgBy1SYADNcmAKbYJgBK2iYA5NsmAH7dJgAY3yYAvOAmAFbiJgDw4yYAlOUmAC7nJgDI6CYAYuomAPzrJgCg7SYAOu8mANTwJgBu8iYAEvQmAKz1JgBG9yYA4PgmAIT6JgAe/CYAuP0mAFz/JgD2ACcAkAInACoEJwDEBScAaAcnAAIJJwCcCicANgwnANoNJwB0DycADhEnALISJwBMFCcA5hUnAIAXJwAaGScAvhonAFgcJwDyHScAjB8nADAhJwDKIicAZCQnAP4lJwCiJycAPCknANYqJwB6LCcAFC4nAK4vJwBIMScA4jInAIY0JwAgNicAujcnAFQ5JwD4OicAkjwnACw+JwDQPycAakEnAARDJwCeRCcAOEYnANxHJwB2SScAEEsnAKpMJwBOTicA6E8nAIJRJwAcUycAwFQnAFpWJwD0VycAmFknADJbJwDMXCcAZl4nAABgJwCkYScAPmMnANhkJwByZicAFmgnALBpJwBKaycA5GwnAIhuJwAicCcAvHEnAFZzJwD6dCcAlHYnAC54JwDIeScAbHsnAAZ9JwCgficAOoAnAN6BJwB4gycAEoUnAKyGJwBQiCcA6oknAISLJwAejScAwo4nAFyQJwD2kScAmpMnADSVJwDOlicAaJgnAAKaJwCmmycAQJ0nANqeJwB0oCcAGKInALKjJwBMpScA8KYnAIqoJwAkqicAvqsnAFitJwD8ricAlrAnADCyJwDKsycAZLUnAAi3JwCiuCcARronAOC7JwB6vScAFL8nAK7AJwBSwicA7MMnAIbFJwAgxycAxMgnAF7KJwD4yycAks0nADbPJwDQ0CcAatInAA7UJwCo1ScAQtcnANzYJwB22icAGtwnALTdJwBO3ycA6OAnAIziJwAm5CcAwOUnAGTnJwD+6CcAmOonADLsJwDM7ScAcO8nAArxJwCk8icAPvQnAOL1JwB89ycAFvknALr6JwBU/CcA7v0nAIj/JwAiASgAxgIoAGAEKAD6BSgAngcoADgJKADSCigAbAwoAAYOKACqDygARBEoAN4SKAB4FCgAHBYoALYXKABQGSgA9BooAI4cKAAoHigAwh8oAFwhKAAAIygAmiQoADQmKADOJygAcikoAAwrKACmLCgASi4oAOQvKAB+MSgAGDMoALI0KABWNigA8DcoAIo5KAAkOygAyDwoAGI+KAD8PygAoEEoADpDKADURCgAbkYoAAhIKACsSSgARksoAOBMKAB6TigAHlAoALhRKABSUygA9lQoAJBWKAAqWCgAxFkoAF5bKAACXSgAnF4oADZgKADQYSgAamMoAA5lKACoZigATGgoAOZpKACAaygAGm0oALRuKABYcCgA8nEoAIxzKAAmdSgAynYoAGR4KAD+eSgAmHsoADx9KADWfigAcIAoABSCKACugygASIUoAOKGKAB8iCgAIIooALqLKABUjSgA7o4oAJKQKAAskigAxpMoAGqVKAAElygAnpgoADiaKADSmygAdp0oABCfKACqoCgARKIoAN6jKACCpSgAHKcoAMCoKABaqigA9KsoAI6tKAAorygAzLAoAGayKAAAtCgAmrUoAD63KADYuCgAcrooAAy8KACwvSgASr8oAOTAKACIwigAIsQoALzFKABWxygA+sgoAJTKKAAuzCgAyM0oAGLPKAAG0SgAoNIoADrUKADU1SgAeNcoABLZKACs2igARtwoAOrdKACE3ygAHuEoAMLiKABc5CgA9uUoAJDnKAAq6SgAzuooAGjsKAAC7igAnO8oAEDxKADa8igAdPQoABj2KACy9ygATPkoAOb6KACA/CgAJP4oAL7/KABYASkA8gIpAJYEKQAwBikAygcpAG4JKQAICykAogwpADwOKQDWDykAehEpABQTKQCuFCkASBYpAOwXKQCGGSkAIBspAMQcKQBeHikA+B8pAJIhKQAsIykA0CQpAGomKQAEKCkAnikpAEIrKQDcLCkAdi4pABowKQC0MSkATjMpAOg0KQCCNikAJjgpAMA5KQBaOykA9DwpAJg+KQAyQCkAzEEpAHBDKQAKRSkApEYpAD5IKQDiSSkAfEspABZNKQCwTikASlApAO5RKQCIUykAIlUpAMZWKQBgWCkA+lkpAJRbKQA4XSkA0l4pAGxgKQAGYikAqmMpAERlKQDeZikAeGgpABJqKQC2aykAUG0pAOpuKQCOcCkAKHIpAMJzKQBcdSkA9nYpAJp4KQA0eikAznspAGh9KQAMfykApoApAECCKQDagykAfoUpABiHKQCyiCkATIopAPCLKQCKjSkAJI8pAL6QKQBikikA/JMpAJaVKQA6lykA1JgpAG6aKQAInCkAop0pAEafKQDgoCkAeqIpABSkKQCupSkAUqcpAOyoKQCQqikAKqwpAMStKQBerykA+LApAJyyKQA2tCkA0LUpAGq3KQAEuSkAqLopAEK8KQDmvSkAgL8pABrBKQC0wikATsQpAPLFKQCMxykAJskpAMDKKQBkzCkA/s0pAJjPKQAy0SkA1tIpAHDUKQAK1ikApNcpAEjZKQDi2ikAfNwpABbeKQC63ykAVOEpAO7iKQCS5CkALOYpAMbnKQBg6SkA+uopAJ7sKQA47ikA0u8pAGzxKQAQ8ykAqvQpAET2KQDo9ykAgvkpABz7KQC2/CkAUP4pAPT/KQCOASoAKAMqAMIEKgBcBioAAAgqAJoJKgA+CyoA2AwqAHIOKgAMECoAphEqAEoTKgDkFCoAfhYqABgYKgC8GSoAVhsqAPAcKgCKHioALiAqAMghKgBiIyoA/CQqAKAmKgA6KCoA1CkqAG4rKgASLSoArC4qAEYwKgDqMSoAhDMqAB41KgC4NioAUjgqAPY5KgCQOyoAKj0qAMQ+KgBeQCoAAkIqAJxDKgBARSoA2kYqAHRIKgAOSioAqEsqAExNKgDmTioAgFAqABpSKgC0UyoAWFUqAPJWKgCWWCoAMFoqAMpbKgBkXSoA/l4qAKJgKgA8YioA1mMqAHBlKgAUZyoArmgqAEhqKgDiayoAhm0qACBvKgC6cCoAXnIqAPhzKgCSdSoALHcqAMZ4KgBqeioABHwqAJ59KgA4fyoA0oAqAHaCKgAQhCoAtIUqAE6HKgDoiCoAgooqAByMKgDAjSoAWo8qAPSQKgCOkioAKJQqAMyVKgBmlyoAAJkqAKSaKgA+nCoA2J0qAHKfKgAWoSoAsKIqAEqkKgDkpSoAiKcqACKpKgC8qioAVqwqAPqtKgCUryoALrEqANKyKgBstCoABrYqAKC3KgA6uSoA3roqAHi8KgASvioArL8qAFDBKgDqwioAhMQqACjGKgDCxyoAXMkqAPbKKgCQzCoANM4qAM7PKgBo0SoAAtMqAKbUKgBA1ioA2tcqAH7ZKgAY2yoAstwqAEzeKgDm3yoAiuEqACTjKgC+5CoAWOYqAPLnKgCW6SoAMOsqANTsKgBu7ioACPAqAKLxKgA88yoA4PQqAHr2KgAU+CoArvkqAEj7KgDs/CoAhv4qACAAKwDEASsAXgMrAPgEKwCSBisANggrANAJKwBqCysABA0rAKgOKwBCECsA3BErAHYTKwAaFSsAtBYrAE4YKwDoGSsAjBsrADAdKwDKHisAbiArAAgiKwCiIysAPCUrAOAmKwB6KCsAHiorAMIrKwBcLSsA9i4rAJowKwA0MisAzjMrAHI1KwAWNysAsDgrAEo6KwDkOysAiD0rACI/KwC8QCsAVkIrAPpDKwCURSsALkcrAMhIKwBsSisABkwrAKBNKwA6TysA3lArAHhSKwASVCsArFUrAFBXKwDqWCsAhForAB5cKwDCXSsAXF8rAPZgKwCaYisANGQrAM5lKwBoZysAAmkrAKZqKwBAbCsA2m0rAHRvKwAOcSsAsnIrAEx0KwDwdSsAincrACR5KwC+eisAWHwrAPx9KwCWfysAMIErAMqCKwBkhCsACIYrAKKHKwA8iSsA4IorAHqMKwAUjisAro8rAFKRKwDskisAhpQrACCWKwDElysAXpkrAPiaKwCSnCsANp4rANCfKwBqoSsADqMrAKikKwBCpisA3KcrAHapKwAaqysAtKwrAE6uKwDyrysAjLErACazKwDAtCsAWrYrAP63KwCYuSsAMrsrAMy8KwBmvisACsArAKTBKwA+wysA4sQrAHzGKwAWyCsAsMkrAFTLKwDuzCsAiM4rACLQKwDG0SsAYNMrAPrUKwCU1isALtgrANLZKwBs2ysAEN0rAKreKwBE4CsA3uErAHjjKwAS5SsAtuYrAFDoKwD06SsAjusrACjtKwDC7isAXPArAADyKwCa8ysANPUrAM72KwBy+CsADPorAKb7KwBK/SsA5P4rAH4ALAAYAiwAsgMsAFYFLADwBiwAiggsACQKLAC+CywAYg0sAPwOLACWECwAOhIsANQTLABuFSwAEhcsAKwYLABGGiwA4BssAHodLAAeHywAuCAsAFIiLADsIywAkCUsAConLADEKCwAaCosAAIsLACcLSwANi8sANAwLAB0MiwADjQsAKg1LABCNywA5jgsAIA6LAAaPCwAvj0sAFg/LADyQCwAjEIsACZELADKRSwAZEcsAP5ILACYSiwAMkwsANZNLABwTywAFFEsAK5SLABIVCwA4lUsAHxXLAAgWSwAulosAFRcLADuXSwAkl8sACxhLADGYiwAYGQsAARmLACeZywAOGksANJqLAB2bCwAEG4sAKpvLABEcSwA6HIsAIJ0LAAcdiwAtncsAFp5LAD0eiwAjnwsADJ+LADMfywAZoEsAACDLACahCwAPoYsANiHLAByiSwADIssALCMLABKjiwA5I8sAH6RLAAikywAvJQsAFaWLADwlywAlJksAC6bLADInCwAYp4sAPyfLACgoSwAOqMsAN6kLAB4piwAEqgsAKypLABGqywA6qwsAISuLAAesCwAuLEsAFyzLAD2tCwAkLYsACq4LADOuSwAaLssAAK9LACmviwAQMAsANrBLAB0wywADsUsALLGLABMyCwA5sksAIDLLAAazSwAvs4sAFjQLADy0SwAltMsADDVLADK1iwAZNgsAAjaLACi2ywAPN0sANbeLABw4CwAFOIsAK7jLABI5SwA7OYsAIboLAAg6iwAuussAF7tLAD47iwAkvAsACzyLADG8ywAavUsAAT3LACe+CwAOPosANz7LAB2/SwAEP8sALQALQBOAi0A6AMtAIIFLQAmBy0AwAgtAFoKLQD0Cy0AmA0tADIPLQDMEC0AZhItAAoULQCkFS0APhctANgYLQByGi0AFhwtALAdLQBUHy0A7iAtAIgiLQAiJC0AvCUtAGAnLQD6KC0AlCotAC4sLQDSLS0AbC8tAAYxLQCgMi0ARDQtAN41LQB4Ny0AEjktALY6LQBQPC0A6j0tAIQ/LQAoQS0AwkItAFxELQD2RS0AkEctADRJLQDOSi0AaEwtAAxOLQCmTy0AQFEtANpSLQB+VC0AGFYtALJXLQBMWS0A8FotAIpcLQAkXi0Avl8tAGJhLQD8Yi0AlmQtADBmLQDUZy0AbmktAAhrLQCibC0APG4tAOBvLQB6cS0AHnMtALh0LQBSdi0A7HctAIZ5LQAqey0AxHwtAF5+LQACgC0AnIEtADaDLQDQhC0AaoYtAA6ILQCoiS0AQostANyMLQB2ji0AGpAtALSRLQBYky0A8pQtAIyWLQAmmC0AwJktAGSbLQD+nC0AmJ4tADKgLQDMoS0AcKMtAAqlLQCkpi0ASKgtAOKpLQB8qy0AFq0tALquLQBUsC0A7rEtAIizLQAstS0AxrYtAGC4LQD6uS0AlLstADi9LQDSvi0AdsAtABDCLQCqwy0ARMUtAN7GLQCCyC0AHMotALbLLQBQzS0A6s4tAI7QLQAo0i0AwtMtAGbVLQAA1y0AmtgtADTaLQDY2y0Act0tAAzfLQCm4C0AQOItAOTjLQB+5S0AIuctALzoLQBW6i0A8OstAIrtLQAu7y0AyPAtAGLyLQD88y0AlvUtADr3LQDU+C0AbvotABL8LQCs/S0ARv8tAOAALgCEAi4AHgQuALgFLgBSBy4A9gguAJAKLgAqDC4AxA0uAF4PLgACES4AnBIuAEAULgDaFS4AdBcuAA4ZLgCoGi4ATBwuAOYdLgCAHy4AGiEuALQiLgBYJC4A8iUuAIwnLgAwKS4AyiouAGQsLgAILi4Aoi8uADwxLgDWMi4AcDQuABQ2LgCuNy4ASDkuAOI6LgB8PC4AID4uALo/LgBUQS4A+EIuAJJELgAsRi4AxkcuAGpJLgAESy4AnkwuADhOLgDcTy4AdlEuABBTLgCqVC4ARFYuAOhXLgCCWS4AJlsuAMBcLgBaXi4A9F8uAI5hLgAyYy4AzGQuAGZmLgAAaC4AmmkuAD5rLgDYbC4Acm4uABZwLgCwcS4ASnMuAOR0LgCIdi4AInguALx5LgBWey4A+nwuAJR+LgAugC4AyIEuAGKDLgAGhS4AoIYuAESILgDeiS4AeIsuABKNLgCsji4AUJAuAOqRLgCEky4AHpUuAMKWLgBcmC4A9pkuAJCbLgA0nS4Azp4uAGigLgAMoi4ApqMuAEClLgDapi4AdKguABiqLgCyqy4ATK0uAOauLgCAsC4AJLIuAL6zLgBitS4A/LYuAJa4LgAwui4AyrsuAG69LgAIvy4AosAuAEbCLgDgwy4AesUuABTHLgCuyC4AUsouAOzLLgCGzS4AIM8uAMTQLgBe0i4A+NMuAJLVLgA21y4A0NguAGraLgAO3C4AqN0uAELfLgDc4C4AduIuABrkLgC05S4ATucuAOjoLgCC6i4AJuwuAMDtLgBk7y4A/vAuAJjyLgAy9C4AzPUuAHD3LgAK+S4ApPouAD78LgDY/S4AfP8uABYBLwCwAi8AVAQvAO4FLwCIBy8AIgkvAMYKLwBgDC8A+g0vAJQPLwA4ES8A0hIvAGwULwAGFi8AqhcvAEQZLwDeGi8AghwvABweLwC2Hy8AUCEvAOoiLwCOJC8AKCYvAMInLwBcKS8A9iovAJosLwA0Li8A2C8vAHIxLwAMMy8ApjQvAEA2LwDkNy8AfjkvABg7LwCyPC8ATD4vAPA/LwCKQS8AJEMvAMhELwBiRi8A/EcvAJZJLwAwSy8A1EwvAG5OLwAIUC8ArFEvAEZTLwDgVC8AelYvAB5YLwC4WS8AUlsvAOxcLwCQXi8AKmAvAMRhLwBeYy8AAmUvAJxmLwA2aC8A2mkvAHRrLwAObS8AqG4vAEJwLwDmcS8AgHMvABp1LwC0di8ATngvAPJ5LwCMey8AJn0vAMp+LwBkgC8A/oEvAJiDLwA8hS8A1oYvAHCILwAKii8ArosvAEiNLwDiji8AfJAvACCSLwC6ky8AVJUvAO6WLwCSmC8ALJovAMabLwBgnS8ABJ8vAJ6gLwA4oi8A0qMvAGylLwAQpy8AqqgvAE6qLwDoqy8Agq0vAByvLwC2sC8AWrIvAPSzLwCOtS8AKLcvAMK4LwBmui8AALwvAJq9LwA+vy8A2MAvAHLCLwAMxC8AsMUvAErHLwDkyC8AfsovACLMLwC8zS8AVs8vAPDQLwCK0i8ALtQvAMjVLwBs1y8ABtkvAKDaLwA63C8A1N0vAHjfLwAS4S8ArOIvAEbkLwDg5S8AhOcvAB7pLwC46i8AXOwvAPbtLwCQ7y8AKvEvAM7yLwBo9C8AAvYvAJz3LwA2+S8A2vovAHT8LwAO/i8Asv8vAEwBMADmAjAAigQwACQGMAC+BzAAWAkwAPIKMACWDDAAMA4wAMoPMABuETAACBMwAKIUMAA8FjAA1hcwAHoZMAAUGzAArhwwAEgeMADiHzAAhiEwACAjMADEJDAAXiYwAPgnMACSKTAALCswANAsMABqLjAABDAwAJ4xMAA4MzAA3DQwAHY2MAAQODAAtDkwAE47MADoPDAAgj4wACZAMADAQTAAWkMwAPREMACYRjAAMkgwAMxJMABmSzAAAE0wAKROMAA+UDAA4lEwAHxTMAAWVTAAsFYwAEpYMADuWTAAiFswACJdMAC8XjAAVmAwAPphMACUYzAALmUwANJmMABsaDAABmowAKBrMABEbTAA3m4wAHhwMAAScjAAtnMwAFB1MADqdjAAhHgwAB56MADCezAAXH0wAAB/MACagDAANIIwAM6DMABohTAADIcwAKaIMABAijAA2oswAH6NMAAYjzAAspAwAEySMADwkzAAipUwACSXMAC+mDAAYpowAPybMACWnTAAMJ8wANSgMABuojAACKQwAKKlMABQpzAA6qgwAISqMAAorDAAwq0wAFyvMAD2sDAAkLIwADS0MADOtTAAcrcwAAy5MACmujAAQLwwANq9MAB+vzAAGMEwALLCMABMxDAA5sUwAIrHMAAkyTAAyMowAGLMMAD8zTAAls8wADDRMADU0jAAbtQwAAjWMACi1zAAPNkwAODaMAB63DAAHt4wALjfMABS4TAA7OIwAIbkMAAq5jAAxOcwAF7pMAD46jAAkuwwADbuMADQ7zAAdPEwAA7zMACo9DAAQvYwANz3MACA+TAAGvswALT8MABO/jAA6P8wAIwBMQAmAzEAygQxAGQGMQD+BzEAmAkxADILMQDWDDEAcA4xAAoQMQCkETEAPhMxAOIUMQB8FjEAFhgxALAZMQBUGzEA7hwxAIgeMQAsIDEAxiExAGAjMQD6JDEAlCYxADgoMQDSKTEAbCsxABAtMQCqLjEARDAxAN4xMQCCMzEAHDUxALY2MQBQODEA6jkxAI47MQAoPTEAwj4xAGZAMQAAQjEAmkMxADRFMQDYRjEAckgxAAxKMQCmSzEAQE0xAOROMQB+UDEAGFIxALxTMQBWVTEA8FYxAIpYMQAuWjEAyFsxAGJdMQD8XjEAlmAxADpiMQDUYzEAbmUxABJnMQCsaDEARmoxAOBrMQCEbTEAHm8xALhwMQBScjEA7HMxAJB1MQAqdzEAxHgxAGh6MQACfDEAnH0xADZ/MQDagDEAdIIxAA6EMQCohTEATIcxAOaIMQCAijEAGowxAL6NMQBYjzEA8pAxAJaSMQAwlDEAypUxAGSXMQD+mDEAopoxADycMQDWnTEAcJ8xABShMQCuojEASKQxAOKlMQCGpzEAIKkxALqqMQBUrDEA+K0xAJKvMQAssTEAxrIxAGC0MQAEtjEAnrcxAEK5MQDcujEAdrwxABC+MQCqvzEATsExAOjCMQCCxDEAHMYxALbHMQBayTEA9MoxAJjMMQAyzjEAzM8xAGbRMQAA0zEApNQxAD7WMQDY1zEActkxAAzbMQCw3DEASt4xAOTfMQCI4TEAIuMxALzkMQBW5jEA+ucxAJTpMQAu6zEAyOwxAGLuMQAG8DEAoPExADrzMQDe9DEAePYxABL4MQCs+TEAUPsxAOr8MQCE/jEAHgAyALgBMgBcAzIA9gQyAJAGMgA0CDIAzgkyAGgLMgACDTIApg4yAEAQMgDaETIAdBMyABgVMgCyFjIATBgyAOYZMgCAGzIAJB0yAL4eMgBiIDIA/CEyAJYjMgAwJTIAyiYyAG4oMgAIKjIAoisyADwtMgDWLjIAejAyABQyMgCuMzIAUjUyAOw2MgCGODIAIDoyAMQ7MgBePTIA+D4yAJJAMgAsQjIA0EMyAGpFMgAERzIAqEgyAEJKMgDcSzIAdk0yABpPMgC0UDIATlIyAOhTMgCMVTIAJlcyAMBYMgBaWjIA9FsyAJhdMgAyXzIAzGAyAHBiMgAKZDIApGUyAD5nMgDYaDIAfGoyABZsMgCwbTIAVG8yAO5wMgCIcjIALHQyAMZ1MgBgdzIA+ngyAJR6MgA4fDIA0n0yAGx/MgAGgTIAqoIyAESEMgDehTIAeIcyABKJMgC2ijIAUIwyAOqNMgCOjzIAKJEyAMKSMgBclDIAAJYyAJqXMgA0mTIAzpoyAGicMgAMnjIApp8yAEqhMgDkojIAfqQyABimMgCypzIAVqkyAPCqMgCKrDIAJK4yAL6vMgBisTIA/LIyAKC0MgA6tjIA1LcyAG65MgAIuzIArLwyAEa+MgDgvzIAesEyABTDMgC4xDIAUsYyAOzHMgCQyTIAKssyAMTMMgBezjIAAtAyAJzRMgA20zIA0NQyAGrWMgAO2DIAqNkyAELbMgDm3DIAgN4yABrgMgC04TIAWOMyAPLkMgCM5jIAJugyAMrpMgBk6zIA/uwyAJjuMgAy8DIA1vEyAHDzMgAK9TIArvYyAEj4MgDi+TIAhvsyACD9MgC6/jIAVAAzAO4BMwCIAzMALAUzAMYGMwBgCDMABAozAJ4LMwA4DTMA0g4zAHYQMwAQEjMAqhMzAEQVMwDoFjMAghgzABwaMwC2GzMAUB0zAPQeMwCOIDMAKCIzAMwjMwBmJTMAACczAJooMwA+KjMA2CszAHItMwAMLzMAsDAzAEoyMwDkMzMAfjUzABg3MwC8ODMAVjozAPA7MwCUPTMALj8zAMhAMwBiQjMABkQzAKBFMwA6RzMA1EgzAG5KMwASTDMArE0zAEZPMwDqUDMAhFIzAB5UMwDCVTMAXFczAPZYMwCQWjMAKlwzAM5dMwBoXzMAAmEzAJxiMwA2ZDMA2mUzAHRnMwAOaTMAsmozAExsMwDmbTMAgG8zACRxMwC+cjMAWHQzAPJ1MwCMdzMAMHkzAMp6MwBkfDMA/n0zAKJ/MwA8gTMA1oIzAHqEMwAUhjMAroczAEiJMwDsijMAhowzACCOMwC6jzMAVJEzAPiSMwCSlDMALJYzANCXMwBqmTMABJszAJ6cMwBCnjMA3J8zAHahMwAQozMAtKQzAE6mMwDopzMAgqkzAByrMwDArDMAWq4zAPSvMwCYsTMAMrMzAMy0MwBmtjMACrgzAKS5MwA+uzMA2LwzAHK+MwAWwDMAsMEzAErDMwDuxDMAiMYzACLIMwC8yTMAYMszAPrMMwCUzjMALtAzAMjRMwBs0zMABtUzAKDWMwBE2DMA3tkzAHjbMwAS3TMAtt4zAFDgMwDq4TMAhOMzACjlMwDC5jMAXOgzAPbpMwCQ6zMANO0zAM7uMwBo8DMADPIzAKbzMwBA9TMA2vYzAH74MwAY+jMAsvszAEz9MwDw/jMAigA0ACQCNAC+AzQAWAU0APwGNACWCDQAMAo0ANQLNABuDTQACA80AKIQNABGEjQA4BM0AHoVNAAUFzQAuBg0AFIaNADsGzQAhh00ACAfNADEIDQAXiI0APgjNACcJTQANic0ANAoNABqKjQADiw0ALItNABMLzQA8DA0AIoyNAAkNDQAyDU0AGw3NAAGOTQAoDo0AE48NADoPTQAgj80ACZBNADAQjQAWkQ0APRFNACORzQAMkk0AMxKNABwTDQACk40AKRPNAA+UTQA2FI0AHxUNAAWVjQAsFc0AEpZNADkWjQAiFw0ACJeNAC8XzQAYGE0APpiNACUZDQALmY0ANJnNABsaTQABms0AKBsNAA6bjQA3m80AHhxNAASczQAtnQ0AFB2NADqdzQAhHk0ACh7NADCfDQAXH40APZ/NACagTQANIM0AM6ENABohjQAAog0AKaJNABAizQA5Iw0AH6ONAAYkDQAspE0AEyTNADwlDQAipY0ACSYNAC+mTQAWJs0APycNACWnjQAMKA0ANShNABuozQACKU0AKKmNABGqDQA4Kk0AHqrNAAUrTQArq40AFKwNADssTQAhrM0ACq1NADEtjQAXrg0APi5NACSuzQANr00ANC+NABqwDQADsI0AKjDNABCxTQA3MY0AIDINAAayjQAtMs0AE7NNADozjQAjNA0ACbSNADA0zQAZNU0AP7WNACY2DQAMto0ANbbNABw3TQACt80AKTgNAA+4jQA4uM0AHzlNAAW5zQAuug0AFTqNADu6zQAiO00ACzvNADG8DQAYPI0APrzNACU9TQAOPc0ANL4NABs+jQAEPw0AKr9NABE/zQA3gA1AIICNQAcBDUAtgU1AFAHNQDqCDUAjgo1ACgMNQDCDTUAZg81AAARNQCaEjUANBQ1ANgVNQByFzUADBk1AKYaNQBAHDUA5B01AH4fNQAYITUAvCI1AFYkNQDwJTUAiic1AC4pNQDIKjUAYiw1APwtNQCWLzUAOjE1ANQyNQBuNDUAEjY1AKw3NQBGOTUA4Do1AIQ8NQAePjUAuD81AFJBNQDsQjUAkEQ1ACpGNQDERzUAaEk1AAJLNQCcTDUANk41ANpPNQB0UTUADlM1AKhUNQBCVjUA5lc1AIBZNQAaWzUAtFw1AFheNQDyXzUAjGE1ACZjNQDKZDUAZGY1AP5nNQCiaTUAPGs1ANZsNQBwbjUAFHA1AK5xNQBIczUA4nQ1AHx2NQAgeDUAunk1AFR7NQDufDUAkn41ACyANQDGgTUAaoM1AASFNQCehjUAOIg1ANyJNQB2izUAEI01AKqONQBEkDUA6JE1AIKTNQAclTUAwJY1AFqYNQD0mTUAjps1ADKdNQDMnjUAZqA1AACiNQCaozUAPqU1ANimNQByqDUAFqo1ALCrNQBKrTUA5K41AIiwNQAisjUAvLM1AFa1NQDwtjUAlLg1AC66NQDIuzUAYr01AAa/NQCgwDUAOsI1AN7DNQB4xTUAEsc1AKzINQBQyjUA6ss1AITNNQAezzUAuNA1AFzSNQD20zUAkNU1ADTXNQDO2DUAaNo1AALcNQCm3TUAQN81ANrgNQB04jUADuQ1ALLlNQBM5zUA5ug1AIrqNQAk7DUAvu01AFjvNQD88DUAlvI1ADD0NQDK9TUAZPc1AAj5NQCi+jUAPPw1ANb9NQB6/zUAFAE2AK4CNgBIBDYA7AU2AIYHNgAgCTYAxAo2AF4MNgD4DTYAkg82ADYRNgDQEjYAahQ2AAQWNgCeFzYAQhk2ANwaNgB2HDYAEB42ALQfNgBOITYA6CI2AIwkNgAmJjYAwCc2AFopNgD+KjYAmCw2ADIuNgDMLzYAZjE2AAozNgCkNDYAPjY2AOI3NgB8OTYAFjs2ALA8NgBUPjYA7j82AIhBNgAiQzYAvEQ2AGBGNgD6RzYAlEk2ADhLNgDSTDYAbE42AAZQNgCqUTYARFM2AN5UNgB4VjYAHFg2ALZZNgBQWzYA6lw2AIReNgAoYDYAwmE2AFxjNgAAZTYAmmY2ADRoNgDOaTYAcms2AAxtNgCmbjYAQHA2ANpxNgB+czYAGHU2ALJ2NgBWeDYA8Hk2AIp7NgAkfTYAyH42AGKANgD8gTYAloM2ADCFNgDUhjYAbog2AAiKNgCsizYARo02AOCONgB6kDYAFJI2ALiTNgBSlTYA7JY2AJCYNgAqmjYAxJs2AF6dNgACnzYAnKA2ADaiNgDQozYAaqU2AA6nNgCoqDYAQqo2AOarNgCArTYAGq82ALSwNgBYsjYA8rM2AIy1NgAmtzYAwLg2AGS6NgD+uzYAmL02ADy/NgDWwDYAcMI2AArENgCkxTYASMc2AOLINgB8yjYAFsw2ALrNNgBUzzYA7tA2AJLSNgAs1DYAxtU2AGDXNgAE2TYAnto2ADjcNgDS3TYAbN82ABDhNgCq4jYAROQ2AOjlNgCC5zYAHOk2ALbqNgBa7DYA9O02AI7vNgAo8TYAwvI2AGb0NgAA9jYAmvc2AD75NgDY+jYAcvw2AAz+NgCw/zYASgE3AOQCNwB+BDcAGAY3ALwHNwBWCTcA8Ao3AIoMNwAuDjcAyA83AGIRNwAGEzcAoBQ3ADoWNwDUFzcAeBk3ABIbNwCsHDcARh43AOAfNwCEITcAHiM3ALgkNwBcJjcA9ic3AJApNwAqKzcAziw3AGguNwACMDcAnDE3ADYzNwDaNDcAdDY3AA44NwCyOTcATDs3AOY8NwCAPjcAJEA3AL5BNwBYQzcA8kQ3AIxGNwAwSDcAykk3AGRLNwAITTcAok43ADxQNwDWUTcAelM3ABRVNwCuVjcASFg3AOJZNwCGWzcAIF03ALpeNwBeYDcA+GE3AJJjNwAsZTcAxmY3AGpoNwAEajcAnms3ADhtNwDcbjcAdnA3ABByNwC0czcATnU3AOh2NwCCeDcAHHo3AMB7NwBafTcA9H43AJiANwAygjcAzIM3AGaFNwAKhzcApIg3AD6KNwDYizcAco03ABaPNwCwkDcASpI3AO6TNwCIlTcAIpc3ALyYNwBgmjcA+ps3AJSdNwAunzcAyKA3AGyiNwAGpDcAoKU3ADqnNwDeqDcAeKo3ABKsNwC2rTcAUK83AOqwNwCEsjcAKLQ3AMK1NwBctzcA9rg3AJC6NwA0vDcAzr03AGi/NwAMwTcApsI3AEDENwDaxTcAfsc3ABjJNwCyyjcATMw3AObNNwCKzzcAJNE3AL7SNwBi1DcA/NU3AJbXNwAw2TcA1No3AG7cNwAS3jcAtt83AFDhNwDq4jcAjuQ3ACjmNwDC5zcAXOk3APbqNwCa7DcANO43AM7vNwBo8TcADPM3AKb0NwBA9jcA2vc3AH75NwAY+zcAsvw3AEz+NwDm/zcAigE4ACQDOAC+BDgAYgY4APwHOACWCTgAMAs4ANQMOABuDjgACBA4AKIROAA8EzgA4BQ4AHoWOAAUGDgArhk4AFIbOADsHDgAhh44ACogOADEITgAXiM4APgkOACSJjgANig4ANApOABqKzgABC04AKguOABCMDgA3DE4AIAzOAAaNTgAtDY4AE44OADoOTgAjDs4ACY9OADAPjgAWkA4AP5BOACYQzgAMkU4ANZGOABwSDgACko4AKRLOABITTgA4k44AHxQOAAWUjgAsFM4AFRVOADuVjgAklg4ACxaOADGWzgAYF04APpeOACeYDgAOGI4ANJjOABsZTgAEGc4AKpoOABEajgA3ms4AHhtOAAcbzgAtnA4AFByOAD0czgAjnU4ACh3OADCeDgAZno4AAB8OACafTgANH84AM6AOABygjgADIQ4AKaFOABKhzgA5Ig4AH6KOAAYjDgAvI04AFaPOADwkDgAipI4ACSUOADIlTgAYpc4APyYOACgmjgAOpw4ANSdOABunzgAEqE4AKyiOABGpDgA4KU4AHqnOAAeqTgAuKo4AFKsOAD2rTgAkK84ACqxOADEsjgAaLQ4AAK2OACctzgANrk4ANC6OAB0vDgADr44AKi/OABMwTgA5sI4AIDEOAAaxjgAvsc4AFjJOADyyjgAjMw4ACbOOADKzzgAZNE4AP7SOACi1DgAPNY4ANbXOABw2TgAFNs4AK7cOABI3jgA4t84AHzhOAAg4zgAuuQ4AFTmOAD45zgAkuk4ACzrOADG7DgAau44AATwOACe8TgAOPM4ANL0OAB29jgAEPg4AKr5OABO+zgA6Pw4AIL+OAAcADkAwAE5AFoDOQD0BDkAjgY5ADIIOQDMCTkAZgs5AAANOQCkDjkAPhA5ANgROQByEzkADBU5ALAWOQBKGDkA5Bk5AIgbOQAiHTkAvB45AFYgOQD6ITkAlCM5AC4lOQDIJjkAbCg5AAYqOQCgKzkAOi05ANQuOQB4MDkAEjI5AKwzOQBQNTkA6jY5AIQ4OQAeOjkAwjs5AFw9OQD2PjkAkEA5ACpCOQDOQzkAaEU5AAJHOQCmSDkAQEo5ANpLOQB0TTkAGE85ALJQOQBMUjkA5lM5AIBVOQAkVzkAvlg5AFhaOQD8WzkAll05ADBfOQDKYDkAbmI5AAhkOQCiZTkAPGc5ANZoOQB6ajkAFGw5AK5tOQBSbzkA7HA5AIZyOQAgdDkAxHU5AF53OQD4eDkAkno5ACx8OQDQfTkAan85AASBOQCogjkAQoQ5ANyFOQB2hzkAGok5ALSKOQBOjDkA6I05AIKPOQAmkTkAwJI5AFqUOQD+lTkAmJc5ADKZOQDMmjkAcJw5AAqeOQCknzkAPqE5AOKiOQB8pDkANKY5AM6nOQBoqTkAAqs5AKasOQBKrjkA5K85AIixOQAiszkAvLQ5AFa2OQD6tzkAlLk5AC67OQDIvDkAYr45AAbAOQC0wTkAWMM5APLEOQCMxjkAJsg5AMrJOQBkyzkA/sw5AKLOOQA80DkA1tE5AHDTOQAU1TkArtY5AEjYOQDi2TkAfNs5ACDdOQC63jkAVOA5APjhOQCS4zkALOU5AMbmOQBq6DkABOo5AJ7rOQA47TkA0u45AHbwOQAQ8jkAqvM5AE71OQDo9jkAgvg5ABz6OQDA+zkAWv05APT+OQCOADoAKAI6AMwDOgBmBToAAAc6AKQIOgA+CjoA2As6AHINOgAWDzoAsBA6AEoSOgDkEzoAfhU6ACIXOgC8GDoAVho6APobOgCUHToALh86AMggOgBsIjoABiQ6AKAlOgA6JzoA1Cg6AHgqOgASLDoArC06AFAvOgDqMDoAhDI6AB40OgC4NToAXDc6APY4OgCQOjoANDw6AM49OgBoPzoAAkE6AKZCOgBARDoA2kU6AHRHOgAOSToAsko6AExMOgDmTToAgE86ACRROgC+UjoAWFQ6APxVOgCWVzoAMFk6AMpaOgBuXDoACF46AKJfOgA8YToA4GI6AHpkOgAUZjoArmc6AEhpOgDsajoAhmw6ACBuOgDEbzoAXnE6APhyOgCSdDoALHY6ANB3OgBqeToABHs6AKh8OgBCfjoA3H86AHaBOgAagzoAtIQ6AE6GOgDohzoAgok6ACaLOgDAjDoAWo46AP6POgCYkToAMpM6AMyUOgBwljoACpg6AKSZOgA+mzoA2Jw6AHyeOgAWoDoAsKE6AEqjOgDupDoAiKY6ACKoOgDGqToAYKs6APqsOgCUrjoALrA6ANKxOgBsszoABrU6AKC2OgBEuDoA3rk6AHi7OgAcvToAtr46AFDAOgDqwToAjsM6ACjFOgDCxjoAXMg6APbJOgCayzoANM06AM7OOgBy0DoADNI6AKbTOgBA1ToA5NY6AH7YOgAY2joAsts6AEzdOgDw3joAiuA6ACTiOgDI4zoAYuU6APzmOgCW6DoAOuo6ANTrOgBu7ToACO86AKLwOgBG8joA4PM6AHr1OgAe9zoAuPg6AFL6OgDs+zoAkP06ACr/OgDEADsAXgI7APgDOwCcBTsANgc7ANAIOwBqCjsADgw7AKgNOwBCDzsA5hA7AIASOwAaFDsAtBU7AFgXOwDyGDsAjBo7ACYcOwDAHTsAZB87AP4gOwCYIjsAPCQ7ANYlOwBwJzsACik7AK4qOwBILDsA4i07AHwvOwAWMTsAujI7AFQ0OwDuNTsAkjc7ACw5OwDGOjsAYDw7AAQ+OwCePzsAOEE7ANJCOwBsRDsAEEY7AKpHOwBESTsA6Eo7AIJMOwAcTjsAtk87AFpROwD0UjsAjlQ7AChWOwDCVzsAZlk7AABbOwCaXDsANF47ANhfOwByYTsADGM7ALBkOwBKZjsA5Gc7AH5pOwAYazsAvGw7AFZuOwDwbzsAnnE7ADhzOwDSdDsAbHY7ABB4OwCqeTsARHs7AN58OwCCfjsAHIA7ALaBOwBQgzsA9IQ7AI6GOwAoiDsAwok7AGaLOwAAjTsAmo47ADSQOwDYkTsAcpM7AAyVOwCmljsASpg7AOSZOwB+mzsAGJ07ALyeOwBWoDsA8KE7AJSjOwAupTsAyKY7AGKoOwAGqjsAoKs7ADqtOwDUrjsAbrA7ABKyOwCsszsARrU7AOq2OwCEuDsAHro7ALi7OwBcvTsA9r47AJDAOwAqwjsAxMM7AGjFOwACxzsAnMg7AEDKOwDayzsAdM07AA7POwCy0DsATNI7AObTOwCA1TsAGtc7AL7YOwBY2jsA8ts7AJbdOwAw3zsAyuA7AGTiOwAI5DsAouU7ADznOwDW6DsAcOo7ABTsOwCu7TsASO87AOzwOwCG8jsAIPQ7ALr1OwBe9zsA+Pg7AJL6OwAs/DsAxv07AHT/OwAiATwAvAI8AFYEPADwBTwAlAc8AC4JPADICjwAYgw8APwNPACgDzwAOhE8ANQSPABuFDwAEhY8AKwXPABGGTwA6ho8AIQcPAAeHjwAuB88AFIhPAD2IjwAkCQ8AComPADOJzwAaCk8AAIrPACcLDwANi48ANovPAB0MTwADjM8AKg0PABMNjwA5jc8AIA5PAAaOzwAvjw8AFg+PADyPzwAjEE8ADBDPADKRDwAZEY8AAhIPACiSTwAPEs8ANZMPABwTjwAFFA8AK5RPABIUzwA7FQ8AIZWPAAgWDwAulk8AF5bPAD4XDwAkl48ACxgPADGYTwAamM8AARlPACeZjwAOGg8ANxpPAB2azwAEG08ALRuPABOcDwA6HE8AIJzPAAmdTwAwHY8AFp4PAD0eTwAjns8ADJ9PADMfjwAZoA8AAqCPACkgzwAPoU8ANiGPAB8iDwAFoo8ALCLPABKjTwA5I48AIiQPAAikjwAvJM8AGCVPAD6ljwAlJg8AC6aPADSmzwAbJ08AAafPACgoDwAOqI8AN6jPAB4pTwAEqc8ALaoPABQqjwA6qs8AIStPAAorzwAwrA8AFyyPAD2szwAkLU8ADS3PADOuDwAaLo8AAK8PACmvTwAQL88ANrAPAB+wjwAGMQ8ALLFPABMxzwA5sg8AIrKPAAkzDwAvs08AGLPPAD80DwAltI8ADDUPADU1TwAbtc8AAjZPACi2jwAPNw8AODdPAB63zwAFOE8AK7iPABS5DwA7OU8AIbnPAAq6TwAxOo8AF7sPAD47TwAnO88ADbxPADQ8jwAavQ8AAT2PACo9zwAQvk8ANz6PACA/DwAGv48ALT/PABOAT0A8gI9AIwEPQAmBj0AwAc9AFoJPQD+Cj0AmAw9ADIOPQDWDz0AcBE9AAoTPQCkFD0ASBY9AOIXPQB8GT0AFhs9ALAcPQBUHj0A7h89AIghPQAsIz0AxiQ9AGAmPQD6Jz0Anik9ADgrPQDSLD0AbC49AAYwPQCqMT0ARDM9AN40PQCCNj0AHDg9ALY5PQBQOz0A9Dw9AI4+PQAoQD0AwkE9AFxDPQAART0AmkY9ADRIPQDYST0Acks9AAxNPQCmTj0AQFA9AORRPQB+Uz0AGFU9ALJWPQBWWD0A8Fk9AIpbPQAkXT0AyF49AGJgPQD8YT0AoGM9ADplPQDUZj0Abmg9AAhqPQCsaz0ARm09AOBuPQB6cD0AHnI9ALhzPQBSdT0A9nY9AJB4PQAqej0AxHs9AGh9PQACfz0AnIA9ADaCPQDagz0AdIU9AA6HPQCoiD0AQoo9AOaLPQCAjT0AGo89ALSQPQBYkj0A8pM9AIyVPQAmlz0Aypg9AGSaPQD+mz0Aop09ADyfPQDWoD0AcKI9ABSkPQCupT0ASKc9AOKoPQB8qj0AIKw9ALqtPQBUrz0A+LA9AJKyPQAstD0AxrU9AGC3PQAEuT0Anro9ADi8PQDSvT0Adr89ABDBPQCqwj0ATsQ9AOjFPQCCxz0AHMk9AMDKPQBazD0A9M09AI7PPQAy0T0AzNI9AGbUPQAA1j0Amtc9AD7ZPQDY2j0Actw9AAzePQCw3z0ASuE9AOTiPQCI5D0AIuY9ALznPQBW6T0A+uo9AJTsPQAu7j0AyO89AGLxPQAG8z0AoPQ9ADr2PQDU9z0AePk9ABL7PQCs/D0AUP49AOr/PQCEAT4AHgM+ALgEPgBcBj4A9gc+AJAJPgAqCz4Azgw+AGgOPgACED4AphE+AEATPgDaFD4AdBY+ABgYPgCyGT4ATBs+AOYcPgCAHj4AJCA+AL4hPgBYIz4A/CQ+AJYmPgAwKD4Ayik+AG4rPgAILT4Aoi4+ADwwPgDWMT4AejM+ABQ1PgCuNj4AUjg+AOw5PgCGOz4AID0+AMQ+PgBeQD4A+EE+AJJDPgAsRT4A0EY+AGpIPgAESj4Anks+AEJNPgDcTj4AdlA+ABpSPgC0Uz4ATlU+AOhWPgCCWD4AJlo+AMBbPgBaXT4A9F4+AJhgPgAyYj4AzGM+AHBlPgAKZz4ApGg+AD5qPgDiaz4AfG0+ABZvPgCwcD4ASnI+AO5zPgCIdT4AInc+AMZ4PgBgej4A+ns+AJR9PgA4fz4A0oA+AGyCPgAGhD4AoIU+AESHPgDeiD4AeIo+ABKMPgC2jT4AUI8+AOqQPgCOkj4AKJQ+AMKVPgBclz4A9pg+AJqaPgA0nD4Azp0+AGifPgAMoT4ApqI+AECkPgDkpT4Afqc+ABipPgCyqj4AVqw+APCtPgCKrz4AJLE+AL6yPgBitD4A/LU+AJa3PgAwuT4A1Lo+AG68PgAIvj4ArL8+AEbBPgDgwj4AesQ+ABTGPgC4xz4AUsk+AOzKPgCGzD4AKs4+AMTPPgBe0T4AAtM+AJzUPgA21j4A0Nc+AGrZPgAO2z4AqNw+AELePgDm3z4AgOE+ABrjPgC05D4AWOY+APLnPgCM6T4AJus+AMDsPgBk7j4A/u8+AJjxPgA88z4A1vQ+AHD2PgAK+D4Arvk+AEj7PgDi/D4AfP4+ABYAPwC6AT8AVAM/AO4EPwCIBj8ALAg/AMYJPwBgCz8ABA0/AJ4OPwA4ED8A0hE/AGwTPwAQFT8AqhY/AEQYPwDoGT8AjBs/ACYdPwDAHj8AZCA/AP4hPwCYIz8APCU/ANYmPwBwKD8AFCo/ALgrPwBSLT8A7C4/AIYwPwAqMj8AzjM/AGg1PwAMNz8Apjg/AEA6PwDaOz8Afj0/ABg/PwCyQD8AVkI/APBDPwCKRT8AJEc/AL5IPwBiSj8A/Es/AJZNPwAwTz8A1FA/AG5SPwAIVD8ArFU/AEZXPwDgWD8Aelo/AB5cPwC4XT8AUl8/AOxgPwCGYj8AKmQ/AMRlPwBeZz8A+Gg/AJxqPwA2bD8A0G0/AHRvPwAOcT8AqHI/AEJ0PwDcdT8AgHc/ABp5PwC0ej8ATnw/APJ9PwCMfz8AJoE/AMqCPwBkhD8A/oU/AJiHPwA8iT8A1oo/AHCMPwAKjj8ApI8/AEiRPwDikj8AfJQ/ABaWPwC6lz8AVJk/AO6aPwCSnD8ALJ4/AMafPwBgoT8A+qI/AJ6kPwA4pj8A0qc/AHapPwAQqz8Aqqw/AESuPwDerz8AgrE/AByzPwC2tD8AULY/APS3PwCOuT8AKLs/AMy8PwBmvj8AAMA/AJrBPwA0wz8A2MQ/AHLGPwAMyD8Apsk/AErLPwDkzD8Afs4/ACLQPwC80T8AVtM/APDUPwCU1j8ALtg/AMjZPwBi2z8A/Nw/AKDePwA64D8A1OE/AHjjPwAS5T8ArOY/AEboPwDq6T8AhOs/AB7tPwC47j8AUvA/APbxPwCQ8z8AKvU/AMT2PwBo+D8AAvo/AJz7PwBA/T8A2v4/AHQAQAAOAkAAqANAAEwFQADmBkAAgAhAABoKQAC+C0AAWA1AAPIOQACWEEAAMBJAAMoTQABkFUAACBdAAKIYQAA8GkAA1htAAHAdQAAUH0AAriBAAEgiQADiI0AAhiVAACAnQAC6KEAAXipAAPgrQACSLUAALC9AAMYwQABqMkAABDRAAJ41QAA4N0AA3DhAAHY6QAAQPEAAtD1AAE4/QADoQEAAgkJAACZEQADARUAAWkdAAPRIQACOSkAAMkxAAMxNQABmT0AAClFAAKRSQAA+VEAA2FVAAHxXQAAWWUAAsFpAAEpcQADkXUAAiF9AACJhQAC8YkAAVmRAAPplQACUZ0AALmlAANJqQABsbEAABm5AAKBvQAA6cUAA3nJAAHh0QAASdkAArHdAAFB5QADqekAAhHxAAB5+QADCf0AAXIFAAPaCQACahEAANIZAAM6HQABoiUAAAotAAKaMQABAjkAA2o9AAHSRQAAYk0AAspRAAEyWQADwl0AAiplAACSbQAC+nEAAWJ5AAPyfQACWoUAAMKNAAMqkQABupkAACKhAAKKpQAA8q0AA4KxAAHquQAAUsEAAuLFAAFKzQADstEAAhrZAACC4QADEuUAAXrtAAPi8QACSvkAANsBAANDBQABqw0AADsVAAKjGQABCyEAA3MlAAIDLQAAazUAAtM5AAE7QQADo0UAAjNNAACbVQADA1kAAWthAAP7ZQACY20AAMt1AANbeQABw4EAACuJAAKTjQABI5UAA4uZAAHzoQAAW6kAAuutAAFTtQADu7kAAiPBAACzyQADG80AAYPVAAPr2QACU+EAAOPpAANL7QABs/UAAEP9AAKoAQQBEAkEA3gNBAHgFQQAcB0EAtghBAFAKQQD0C0EAjg1BACgPQQDCEEEAXBJBAAAUQQCaFUEANBdBAM4YQQByGkEADBxBAKYdQQBKH0EA5CBBAH4iQQAYJEEAsiVBAFYnQQDwKEEAiipBACQsQQDILUEAYi9BAPwwQQCgMkEAOjRBANQ1QQBuN0EACDlBAKw6QQBGPEEA4D1BAIQ/QQAeQUEAuEJBAFJEQQDsRUEAkEdBACpJQQDESkEAXkxBAAJOQQCcT0EANlFBANpSQQB0VEEADlZBAKhXQQBCWUEA5lpBAIBcQQAaXkEAtF9BAFhhQQDyYkEAjGRBADBmQQDKZ0EAZGlBAP5qQQCYbEEAPG5BANZvQQBwcUEACnNBAK50QQBIdkEA4ndBAHx5QQAge0EAunxBAFR+QQDuf0EAkoFBACyDQQDGhEEAaoZBAASIQQCeiUEAOItBANyMQQB2jkEAEJBBAKqRQQBEk0EA6JRBAIKWQQAcmEEAwJlBAFqbQQD0nEEAjp5BACigQQDMoUEAZqNBAAClQQCapkEAPqhBANipQQByq0EAFq1BALCuQQBKsEEA5LFBAH6zQQAitUEAvLZBAFa4QQDwuUEAlLtBAC69QQDIvkEAbMBBAAbCQQCgw0EAOsVBANTGQQB4yEEAEspBAKzLQQBGzUEA6s5BAITQQQAe0kEAwtNBAFzVQQD21kEAkNhBACraQQDO20EAaN1BAALfQQCc4EEAQOJBANrjQQB05UEAGOdBALLoQQBM6kEA5utBAIDtQQAk70EAvvBBAFjyQQDy80EAlvVBADD3QQDK+EEAbvpBAAj8QQCi/UEAPP9BANYAQgB6AkIAFARCAK4FQgBIB0IA7AhCAIYKQgAgDEIAxA1CAF4PQgD4EEIAkhJCACwUQgDQFUIAahdCAAQZQgCeGkIAQhxCANwdQgB2H0IAGiFCALQiQgBOJEIA6CVCAIInQgAmKUIAwCpCAFosQgD+LUIAmC9CADIxQgDMMkIAZjRCAAo2QgCkN0IAPjlCAOI6QgB8PEIAFj5CALA/QgBKQUIA7kJCAIhEQgAiRkIAvEdCAGBJQgD6SkIAlExCADhOQgDST0IAbFFCAAZTQgCgVEIARFZCAN5XQgB4WUIAEltCALZcQgBQXkIA6l9CAI5hQgAoY0IAwmRCAFxmQgD2Z0IAmmlCADRrQgDObEIAcm5CAAxwQgCmcUIAQHNCAOR0QgB+dkIAGHhCALJ5QgBMe0IA8HxCAIp+QgAkgEIAyIFCAGKDQgD8hEIAloZCADCIQgDUiUIAbotCAAiNQgCijkIARpBCAOCRQgB6k0IAFJVCALiWQgBSmEIA7JlCAIabQgAqnUIAxJ5CAF6gQgACokIAnKNCADalQgDQpkIAaqhCAA6qQgCoq0IAQq1CANyuQgCAsEIAGrJCALSzQgBOtUIA8rZCAIy4QgAmukIAyrtCAGS9QgD+vkIAmMBCADzCQgDWw0IAcMVCAArHQgCuyEIASMpCAOLLQgB8zUIAFs9CALrQQgBU0kIA7tNCAIjVQgAs10IAxthCAGDaQgAE3EIAnt1CADjfQgDS4EIAbOJCABDkQgCq5UIAROdCAN7oQgCC6kIAHOxCALbtQgBa70IA9PBCAI7yQgAo9EIAwvVCAGb3QgAA+UIAmvpCADT8QgDY/UIAcv9CAAwBQwCwAkMASgRDAOQFQwB+B0MAGAlDALwKQwBWDEMA8A1DAIoPQwAuEUMAyBJDAGIUQwAGFkMAoBdDADoZQwDUGkMAbhxDABIeQwCsH0MARiFDAOAiQwCEJEMAHiZDALgnQwBcKUMA9ipDAJAsQwAqLkMAxC9DAGgxQwACM0MAnDRDADY2QwDaN0MAdDlDAA47QwCyPEMATD5DAOY/QwCAQUMAGkNDAL5EQwBYRkMA8kdDAJZJQwAwS0MAykxDAGROQwD+T0MAolFDADxTQwDWVEMAcFZDABRYQwCuWUMASFtDAOxcQwCGXkMAIGBDALphQwBUY0MA+GRDAJJmQwA2aEMA0GlDAGprQwAEbUMAnm5DADhwQwDccUMAdnNDABB1QwCqdkMATnhDAOh5QwCCe0MAJn1DAMB+QwBagEMA9IFDAI6DQwAyhUMAzIZDAGaIQwAKikMApItDAD6NQwDYjkMAcpBDABaSQwCwk0MASpVDAOSWQwCImEMAIppDALybQwBWnUMA+p5DAJSgQwAuokMAyKNDAGylQwAGp0MAoKhDADqqQwDeq0MAeK1DABKvQwCssEMAULJDAOqzQwCEtUMAKLdDAMK4QwBcukMA9rtDAJC9QwA0v0MAzsBDAGjCQwACxEMApsVDAEDHQwDayEMAfspDABjMQwCyzUMATM9DAObQQwCK0kMAJNRDAL7VQwBY10MA/NhDAJbaQwAw3EMA1N1DAG7fQwAI4UMAouJDAEbkQwDg5UMAeudDABTpQwCu6kMAUuxDAOztQwCG70MAKvFDAMTyQwBe9EMA+PVDAJL3QwA2+UMA0PpDAGr8QwAE/kMAqP9DAEIBRADcAkQAdgREABoGRAC0B0QATglEAPIKRACMDEQAJg5EAMAPRABaEUQA/hJEAJgURAAyFkQAzBdEAHAZRAAKG0QApBxEAEgeRADiH0QAfCFEABYjRACwJEQAVCZEAO4nRACIKUQAIitEALwsRABgLkQA+i9EAJ4xRAA4M0QA0jREAGw2RAAGOEQAqjlEAEQ7RADePEQAeD5EABxARAC2QUQAUENEAOpERACORkQAKEhEAMJJRABmS0QAAE1EAJpORAA0UEQAzlFEAHJTRAAMVUQAplZEAEBYRADkWUQAfltEABhdRAC8XkQAVmBEAPBhRACKY0QAJGVEAMhmRABiaEQA/GlEAJZrRAA6bUQA1G5EAG5wRAAIckQArHNEAEZ1RADgdkQAhHhEAB56RAC4e0QAUn1EAOx+RACQgEQAKoJEAMSDRABehUQAAodEAJyIRAA2ikQA0ItEAHSNRAAOj0QAqJBEAEKSRADmk0QAgJVEABqXRAC0mEQAWJpEAPKbRACMnUQAJp9EAMqgRABkokQA/qNEAKKlRAA8p0QA1qhEAHCqRAAUrEQArq1EAEivRADisEQAfLJEACC0RAC6tUQAVLdEAO64RACSukQALLxEAMa9RABqv0QABMFEAJ7CRAA4xEQA0sVEAHbHRAAQyUQAqspEAE7MRADozUQAgs9EABzRRAC20kQAWtREAPTVRACO10QAKNlEAMzaRABm3EQAAN5EAKTfRAA+4UQA2OJEAHLkRAAM5kQAsOdEAErpRADk6kQAfuxEACLuRAC870QAVvFEAPryRACU9EQALvZEAMj3RABi+UQABvtEAKD8RAA6/kQA1P9EAHgBRQASA0UArARFAFAGRQDqB0UAhAlFAB4LRQC4DEUAXA5FAPYPRQCQEUUAKhNFAM4URQBoFkUAAhhFAJwZRQA2G0UA2hxFAHQeRQAYIEUAsiFFAEwjRQDmJEUAgCZFACQoRQC+KUUAWCtFAPIsRQCWLkUAMDBFAMoxRQBuM0UACDVFAKI2RQA8OEUA1jlFAHo7RQAUPUUArj5FAEhARQDsQUUAhkNFACBFRQDERkUAXkhFAPhJRQCSS0UALE1FANBORQBqUEUABFJFAJ5TRQBCVUUA3FZFAHZYRQAaWkUAtFtFAE5dRQDoXkUAgmBFACZiRQDAY0UAWmVFAPRmRQCYaEUAMmpFAMxrRQBwbUUACm9FAKRwRQA+ckUA2HNFAHx1RQAWd0UAsHhFAEp6RQDue0UAiH1FACJ/RQDGgEUAYIJFAPqDRQCUhUUALodFANKIRQBsikUABoxFAKCNRQBEj0UA3pBFAHiSRQAclEUAtpVFAFCXRQDqmEUAhJpFACicRQDCnUUAXJ9FAPagRQCQokUANKRFAM6lRQByp0UADKlFAKaqRQBArEUA2q1FAH6vRQAYsUUAsrJFAEy0RQDwtUUAirdFACS5RQC+ukUAYrxFAPy9RQCWv0UAMMFFANTCRQBuxEUACMZFAKLHRQBGyUUA4MpFAHrMRQAUzkUAuM9FAFLRRQDs0kUAkNRFACrWRQDE10UAXtlFAPjaRQCc3EUANt5FANDfRQBq4UUADuNFAKjkRQBC5kUA5udFAIDpRQAa60UAtOxFAE7uRQDy70UAjPFFACbzRQDA9EUAZPZFAP73RQCY+UUAPPtFANb8RQBw/kUACgBGAKQBRgBIA0YA4gRGAHwGRgAWCEYAuglGAFQLRgDuDEYAkg5GACwQRgDGEUYAYBNGAPoURgCeFkYAOBhGANIZRgBsG0YABh1GAKoeRgBEIEYA3iFGAIIjRgAcJUYAtiZGAFAoRgD0KUYAjitGACgtRgDMLkYAZjBGAAAyRgCaM0YANDVGANg2RgByOEYADDpGAKY7RgBKPUYA5D5GAH5ARgAYQkYAvENGAFZFRgDwRkYAikhGAC5KRgDIS0YAYk1GAPxORgCgUEYAOlJGANRTRgB4VUYAEldGAKxYRgBGWkYA6ltGAIRdRgAeX0YAuGBGAFxiRgD2Y0YAkGVGADRnRgDYaEYAcmpGAAxsRgCmbUYASm9GAORwRgB+ckYAGHRGALx1RgBWd0YA+nhGAJ56RgA4fEYA0n1GAGx/RgAQgUYAqoJGAESERgDohUYAgodGAByJRgC2ikYAUIxGAPSNRgCOj0YAKJFGAMKSRgBmlEYAAJZGAJqXRgA+mUYA2JpGAHKcRgAMnkYApp9GAEqhRgDkokYAfqRGABimRgC8p0YAVqlGAPCqRgCUrEYALq5GAMivRgBisUYA/LJGAKC0RgA6tkYA1LdGAG65RgASu0YArLxGAEa+RgDqv0YAhMFGAB7DRgC4xEYAUsZGAPbHRgCQyUYAKstGAMTMRgBozkYAAtBGAJzRRgBA00YA2tRGAHTWRgAO2EYAstlGAEzbRgDm3EYAgN5GABrgRgC+4UYAWONGAPLkRgCM5kYAMOhGAMrpRgBk60YA/uxGAKLuRgA88EYA1vFGAHDzRgAU9UYArvZGAEj4RgDs+UYAhvtGACD9RgC6/kYAVABHAPgBRwCSA0cALAVHAMYGRwBgCEcABApHAJ4LRwBCDUcA3A5HAHYQRwAQEkcAqhNHAE4VRwDoFkcAghhHABwaRwC2G0cAWh1HAPQeRwCYIEcAMiJHAMwjRwBmJUcAACdHAKQoRwA+KkcA2CtHAHItRwAWL0cAsDBHAEoyRwDkM0cAiDVHACI3RwC8OEcAYDpHAPo7RwCUPUcALj9HAMhARwBsQkcABkRHAKBFRwA6R0cA3khHAHhKRwASTEcAtk1HAFBPRwDqUEcAhFJHAB5URwDCVUcAXFdHAPZYRwCQWkcAKlxHAM5dRwBoX0cADGFHAKZiRwBAZEcA2mVHAHRnRwAYaUcAsmpHAExsRwDmbUcAim9HACRxRwC+ckcAYnRHAPx1RwCWd0cAMHlHAMp6RwBufEcACH5HAKJ/RwA8gUcA1oJHAHqERwAUhkcAuIdHAFKJRwDsikcAhoxHACCORwDEj0cAXpFHAPiSRwCSlEcALJZHANCXRwBqmUcABJtHAKicRwBCnkcA3J9HAIChRwAao0cAtKRHAE6mRwDop0cAjKlHACarRwDArEcAWq5HAP6vRwCYsUcAMrNHANa0RwBwtkcACrhHAKS5RwA+u0cA4rxHAHy+RwAWwEcAsMFHAFTDRwDuxEcAiMZHACzIRwDGyUcAYMtHAPrMRwCUzkcAONBHANLRRwBs00cABtVHAKrWRwBE2EcA3tlHAILbRwAc3UcAtt5HAFDgRwDq4UcAjuNHACjlRwDC5kcAXOhHAADqRwCa60cANO1HANjuRwBy8EcADPJHAKbzRwBA9UcA5PZHAH74RwAY+kcAsvtHAEz9RwDw/kcAigBIAC4CSADIA0gAYgVIAPwGSACWCEgAOgpIANQLSABuDUgACA9IAKwQSABGEkgA4BNIAHoVSAAeF0gAuBhIAFIaSAD2G0gAkB1IACofSADEIEgAXiJIAAIkSACcJUgANidIANAoSAB0KkgADixIAKgtSABML0gA5jBIAIAySAAkNEgAtDVIAFg3SADyOEgAjDpIADA8SADKPUgAZD9IAP5ASACiQkgAPERIANZFSABwR0gAFElIAK5KSABITEgA4k1IAHxPSAAgUUgAulJIAFRUSADuVUgAkldIACxZSADGWkgAYFxIAAReSACeX0gAOGFIANJiSAB2ZEgAEGZIAKpnSABOaUgA6GpIAIJsSAAcbkgAtm9IAFpxSAD0ckgAjnRIACh2SADMd0gAZnlIAAB7SACkfEgAPn5IANh/SABygUgADINIALCESABKhkgA5IdIAH6JSAAii0gAvIxIAFaOSAD6j0gAlJFIAC6TSADIlEgAYpZIAAaYSACgmUgAOptIANScSAB4nkgAEqBIAKyhSABQo0gA6qRIAISmSAAeqEgAuKlIAFyrSAD2rEgAkK5IACqwSADOsUgAaLNIAAK1SACmtkgAQLhIANq5SAB0u0gADr1IALK+SABMwEgA5sFIAIDDSAAkxUgAvsZIAFjISADyyUgAlstIADDNSADKzkgAZNBIAAjSSACi00gAPNVIAODWSAB62EgAFNpIAK7bSABI3UgA7N5IAIbgSAAg4kgAuuNIAF7lSAD45kgAkuhIADbqSADQ60gAau1IAATvSACe8EgAQvJIANzzSAB29UgAEPdIALT4SABO+kgA6PtIAIz9SAAm/0gAwABJAFoCSQD0A0kAmAVJADIHSQDMCEkAZgpJAAAMSQCkDUkAPg9JAOIQSQB8EkkAFhRJALAVSQBKF0kA7hhJAIgaSQAiHEkAvB1JAFYfSQD6IEkAlCJJAC4kSQDSJUkAbCdJAAYpSQCgKkkARCxJAN4tSQB4L0kAEjFJAKwySQBQNEkA6jVJAIQ3SQAoOUkAwjpJAFw8SQD2PUkAmj9JADRBSQDOQkkAaERJAAxGSQCmR0kAQElJANpKSQB+TEkAGE5JALJPSQBWUUkA8FJJAIpUSQAkVkkAvldJAGJZSQD8WkkAllxJADBeSQDKX0kAbmFJAAhjSQCsZEkARmZJAOBnSQB6aUkAFGtJALhsSQBSbkkA7G9JAIZxSQAgc0kAxHRJAF52SQACeEkAnHlJADZ7SQDQfEkAan5JAA6ASQCogUkAQoNJANyESQB2hkkAGohJALSJSQBOi0kA8oxJAIyOSQAmkEkAwJFJAGSTSQD+lEkAmJZJADKYSQDWmUkAcJtJAAqdSQCknkkASKBJAOKhSQB8o0kAFqVJALqmSQBUqEkA7qlJAIirSQAsrUkAxq5JAGCwSQD6sUkAnrNJADi1SQDStkkAbLhJABC6SQCqu0kARL1JAN6+SQCCwEkAHMJJALbDSQBaxUkA9MZJAI7ISQAoykkAwstJAGbNSQAAz0kAmtBJADTSSQDY00kActVJAAzXSQCw2EkAStpJAOTbSQB+3UkAGN9JALzgSQBW4kkA8ONJAIrlSQAu50kAyOhJAGLqSQAG7EkAoO1JADrvSQDU8EkAbvJJABL0SQCs9UkARvdJAOD4SQB6+kkAHvxJALj9SQBS/0kA7ABKAJACSgAqBEoAxAVKAGgHSgACCUoAnApKADYMSgDQDUoAdA9KAA4RSgCoEkoAQhRKAOYVSgCAF0oAGhlKAL4aSgBYHEoA8h1KAIwfSgAwIUoAyiJKAGQkSgD+JUoAmCdKADwpSgDWKkoAcCxKABQuSgCuL0oASDFKAOIySgCGNEoAIDZKALo3SgBUOUoA+DpKAJI8SgAsPkoAxj9KAGpBSgAEQ0oAnkRKAEJGSgDcR0oAdklKABBLSgCqTEoATk5KAOhPSgCCUUoAHFNKALZUSgBaVkoA9FdKAI5ZSgAyW0oAzFxKAGZeSgAAYEoApGFKAD5jSgDYZEoAcmZKABZoSgCwaUoASmtKAORsSgB+bkoAInBKALxxSgBgc0oA+nRKAJR2SgAueEoAyHlKAGx7SgAGfUoAoH5KADqASgDUgUoAeINKABKFSgCshkoAUIhKAOqJSgCEi0oAHo1KALiOSgBckEoA9pFKAJqTSgA0lUoAzpZKAGiYSgACmkoApptKAECdSgDankoAdKBKABiiSgCyo0oATKVKAOamSgCKqEoAJKpKAL6rSgBirUoA/K5KAJawSgAwskoAyrNKAG61SgAIt0oAorhKADy6SgDWu0oAer1KABS/SgC4wEoAUsJKAOzDSgCGxUoAIMdKAMTISgBeykoA+MtKAJLNSgAsz0oA0NBKAGrSSgAE1EoAqNVKAELXSgDc2EoAgNpKABrcSgC03UoATt9KAOjgSgCM4koAJuRKAMDlSgBa50oA/uhKAJjqSgAy7EoA1u1KAHDvSgAK8UoApPJKAD70SgDi9UoAfPdKABb5SgCw+koASvxKAO79SgCI/0oAIgFLAMYCSwBgBEsA+gVLAJQHSwAuCUsA0gpLAGwMSwAQDksAqg9LAEQRSwDeEksAeBRLABwWSwC2F0sAUBlLAOoaSwCEHEsAKB5LAMIfSwBcIUsAACNLAJokSwA0JksAzidLAHIpSwAMK0sApixLAEAuSwDkL0sAfjFLABgzSwCyNEsATDZLAPA3SwCKOUsALjtLAMg8SwBiPksA/D9LAJZBSwA6Q0sA1ERLAG5GSwAISEsAoklLAEZLSwDgTEsAek5LAB5QSwC4UUsAUlNLAOxUSwCQVksAKlhLAMRZSwBeW0sA+FxLAJxeSwA2YEsA0GFLAHRjSwAOZUsAqGZLAEJoSwDmaUsAgGtLABptSwC0bksAWHBLAPJxSwCMc0sAJnVLAMp2SwBkeEsA/nlLAKJ7SwA8fUsA1n5LAHCASwAKgksAroNLAEiFSwDihksAfIhLABaKSwC6i0sAVI1LAO6OSwCSkEsALJJLAMaTSwBglUsABJdLAJ6YSwA4mksA0ptLAHadSwAQn0sAqqBLAE6iSwDoo0sAgqVLABynSwC2qEsAWqpLAPSrSwCOrUsAKK9LAMKwSwBmsksAALRLAJq1SwA+t0sA2LhLAHK6SwAMvEsAsL1LAEq/SwDkwEsAfsJLABjESwC8xUsAVsdLAPDISwCUyksALsxLAMjNSwBiz0sABtFLAKDSSwA61EsA1NVLAG7XSwAS2UsArNpLAEbcSwDg3UsAhN9LAB7hSwC44ksAUuRLAPblSwCQ50sANOlLAM7qSwBo7EsAAu5LAJzvSwA28UsA2vJLAHT0SwAO9ksAsvdLAEz5SwDm+ksAgPxLACT+SwC+/0sAWAFMAPICTACWBEwAMAZMAMoHTABkCUwACAtMAKIMTAA8DkwA4A9MAHoRTAAUE0wArhRMAEgWTADsF0wAhhlMACAbTAC6HEwAVB5MAPgfTACSIUwANiNMANAkTABqJkwABChMAJ4pTABCK0wA3CxMAHYuTAAQMEwAqjFMAE4zTADoNEwAgjZMACY4TADAOUwAWjtMAPQ8TACYPkwAMkBMAMxBTABmQ0wACkVMAKRGTAA+SEwA2ElMAHxLTAAWTUwAsE5MAFRQTADuUUwAiFNMACJVTAC8VkwAYFhMAPpZTACUW0wALl1MANJeTABsYEwABmJMAKBjTABEZUwA3mZMAHhoTAASakwAtmtMAFBtTADqbkwAhHBMAB5yTADCc0wAXHVMAPZ2TACaeEwANHpMAM57TABofUwADH9MAKaATABAgkwA2oNMAHSFTAAYh0wAsohMAEyKTADwi0wAio1MACSPTAC+kEwAYpJMAPyTTACWlUwAMJdMAMqYTABumkwACJxMAKKdTABGn0wA4KBMAHqiTAAUpEwAuKVMAFKnTADsqEwAhqpMACqsTADErUwAXq9MAPiwTACcskwANrRMANC1TABqt0wADrlMAKi6TABCvEwA3L1MAIC/TAAawUwAtMJMAE7ETADyxUwAjMdMACbJTADKykwAZMxMAP7NTACYz0wAMtFMANbSTABw1EwACtZMAKTXTAA+2UwA4tpMAHzcTAAg3kwAut9MAFThTADu4kwAiORMACzmTADG50wAYOlMAPrqTACe7EwAOO5MANLvTABs8UwAEPNMAKr0TABE9kwA3vdMAIL5TAAc+0wAtvxMAFD+TADq/0wAjgFNACgDTQDMBE0AZgZNAAAITQCaCU0ANAtNANgMTQByDk0ADBBNAKYRTQBAE00A5BRNAH4WTQAiGE0AvBlNAFYbTQDwHE0Aih5NAC4gTQDIIU0AYiNNAPwkTQCWJk0AOihNANQpTQB4K00AEi1NAKwuTQBGME0A4DFNAIQzTQAeNU0AuDZNAFI4TQDsOU0AkDtNACo9TQDEPk0AaEBNAAJCTQCcQ00ANkVNANpGTQB0SE0ADkpNAKhLTQBMTU0A5k5NAIBQTQAaUk0AtFNNAFhVTQDyVk0AllhNADBaTQDKW00AZF1NAP5eTQCiYE0APGJNANZjTQBwZU0ACmdNAK5oTQBIak0A4mtNAIZtTQAgb00AunBNAFRyTQD4c00AknVNACx3TQDGeE0AanpNAAR8TQCefU0AOH9NANKATQB2gk0AEIRNAKqFTQBOh00A6IhNAIKKTQAcjE0AwI1NAFqPTQD0kE0AjpJNACiUTQDMlU0AZpdNAACZTQCkmk0APpxNANidTQB8n00AFqFNALCiTQBKpE0A5KVNAIinTQAiqU0AvKpNAFasTQD6rU0AlK9NAC6xTQDSsk0AgLRNABq2TQC+t00AWLlNAPK6TQCMvE0AML5NANS/TQBuwU0ACMNNAKzETQBGxk0A4MdNAITJTQAey00AuMxNAFLOTQD2z00AkNFNACrTTQDE1E0AXtZNAALYTQCc2U0ANttNANrcTQB03k0ADuBNAKjhTQBM400A5uRNAIDmTQAa6E0AvulNAFjrTQDy7E0AjO5NACbwTQDK8U0AZPNNAAj1TQCi9k0APPhNANb5TQBw+00AFP1NAK7+TQBIAE4A4gFOAHwDTgAgBU4AugZOAF4ITgD4CU4AkgtOACwNTgDGDk4AahBOAAQSTgCeE04AOBVOANIWTgB2GE4AEBpOAKobTgBOHU4A6B5OAIIgTgAcIk4AwCNOAFolTgD0Jk4AjihOACgqTgDMK04AZi1OAAAvTgCkME4APjJOANgzTgByNU4ADDdOALA4TgBKOk4A5DtOAIg9TgAiP04AvEBOAFZCTgD6Q04AlEVOAC5HTgDISE4AbEpOAAZMTgCgTU4AOk9OAN5QTgB4Uk4AElROAKxVTgBGV04A6lhOAIRaTgAoXE4Awl1OAFxfTgD2YE4AkGJOADRkTgDOZU4AaGdOAAJpTgCcak4AQGxOANptTgB+b04AGHFOALJyTgBMdE4A5nVOAIp3TgAkeU4AvnpOAFh8TgDyfU4Aln9OADCBTgDUgk4AboROAAiGTgCih04APIlOAOCKTgB6jE4AFI5OAK6PTgBIkU4A7JJOAIaUTgAqlk4AxJdOAF6ZTgD4mk4AkpxOADaeTgDQn04AaqFOAASjTgCepE4AQqZOANynTgB2qU4AGqtOALSsTgBOrk4A6K9OAIyxTgAms04AwLROAFq2TgD0t04AmLlOADK7TgDMvE4AcL5OAArATgCkwU4APsNOAOLETgB8xk4AFshOALDJTgBUy04A7sxOAIjOTgAi0E4AxtFOAGDTTgD61E4AlNZOADjYTgDS2U4AbNtOAAbdTgCq3k4AROBOAN7hTgB4404AHOVOALbmTgBQ6E4A6ulOAI7rTgAo7U4Awu5OAFzwTgD28U4AmvNOADT1TgDO9k4AcvhOAAz6TgCm+04AQP1OAOT+TgB+AE8AGAJPALIDTwBMBU8A8AZPAIoITwAkCk8AyAtPAGINTwD8Dk8AlhBPADoSTwDUE08AbhVPAAgXTwCiGE8ARhpPAOAbTwB6HU8AHh9PALggTwBSIk8A7CNPAJAlTwAqJ08AxChPAF4qTwACLE8AnC1PADYvTwDQME8AajJPAA40TwCoNU8AQjdPAOY4TwCAOk8AGjxPALQ9TwBYP08A8kBPAIxCTwAmRE8AwEVPAGRHTwD+SE8AokpPADxMTwDWTU8AcE9PAApRTwCuUk8ASFRPAOJVTwB8V08AFllPALpaTwBUXE8A7l1PAJJfTwAsYU8AxmJPAGBkTwAEZk8AnmdPADhpTwDSak8AbGxPABBuTwCqb08ARHFPAN5yTwCCdE8AHHZPALZ3TwBQeU8A9HpPAI58TwAofk8Awn9PAGaBTwAAg08AmoRPAD6GTwDYh08AcolPAAyLTwCwjE8ASo5PAOSPTwB+kU8AIpNPALyUTwBWlk8A8JdPAJSZTwAum08AyJxPAGKeTwAGoE8AoKFPADqjTwDUpE8AeKZPABKoTwCsqU8ARqtPAOqsTwCErk8AHrBPALixTwBSs08A9rRPAJC2TwA0uE8AzrlPAGi7TwACvU8AnL5PAEDATwDawU8AdMNPAA7FTwCoxk8ATMhPAObJTwCAy08AJM1PAL7OTwBY0E8A8tFPAJbTTwAw1U8AytZPAGTYTwD+2U8AottPADzdTwDW3k8AeuBPABTiTwCu408ASOVPAOzmTwCG6E8AIOpPALrrTwBU7U8A+O5PAJLwTwAs8k8A0PNPAGr1TwAE908AnvhPAEL6TwDc+08Adv1PABD/TwC0AFAATgJQAOgDUACCBVAAJgdQAMAIUABaClAA9AtQAI4NUAAyD1AAzBBQAGYSUAAKFFAApBVQAD4XUADYGFAAfBpQABYcUACwHVAASh9QAOQgUACIIlAAIiRQALwlUABgJ1AA+ihQAJQqUAAuLFAA0i1QAGwvUAAGMVAAoDJQADo0UADeNVAAeDdQABI5UAC2OlAAUDxQAOo9UACEP1AAKEFQAMJCUABcRFAA9kVQAJpHUAA0SVAAzkpQAGhMUAAMTlAApk9QAEBRUADaUlAAdFRQABhWUACyV1AATFlQAPBaUACKXFAAJF5QAL5fUABiYVAA/GJQAJZkUAAwZlAA1GdQAG5pUAAIa1AAomxQAEZuUADgb1AAenFQABRzUAC4dFAAUnZQAOx3UACGeVAAKntQAMR8UABeflAA+H9QAJKBUAA2g1AA0IRQAHSGUAAOiFAAqIlQAEKLUADcjFAAgI5QABqQUAC0kVAATpNQAOiUUACMllAAJphQAMCZUABkm1AA/pxQAJieUAAyoFAA1qFQAHCjUAAKpVAApKZQAD6oUADiqVAAfKtQABatUAC6rlAAVLBQAO6xUACIs1AALLVQAMa2UABguFAA+rlQAJS7UAA4vVAA0r5QAHbAUAAQwlAAqsNQAETFUADexlAAgshQABzKUAC2y1AAUM1QAOrOUACO0FAAKNJQAMzTUABm1VAAANdQAJrYUAA02lAA2NtQAHLdUAAM31AApuBQAEriUADk41AAfuVQABjnUAC86FAAVupQAPDrUACK7VAALu9QAMjwUABi8lAA/PNQAJb1UAA691AA1PhQAG76UAAI/FAArP1QAEb/UADgAFEAhAJRAB4EUQC4BVEAUgdRAPYIUQCQClEAKgxRAMQNUQBeD1EAAhFRAJwSUQA2FFEA2hVRAHQXUQAOGVEAqBpRAEwcUQDmHVEAgB9RABohUQC0IlEAWCRRAPIlUQCMJ1EAMClRAMoqUQBkLFEA/i1RAKIvUQA8MVEA1jJRAHA0UQAKNlEArjdRAEg5UQDiOlEAhjxRACA+UQC6P1EAVEFRAPhCUQCSRFEALEZRAMZHUQBqSVEABEtRAJ5MUQA4TlEA3E9RAHZRUQAQU1EAqlRRAERWUQDoV1EAgllRABxbUQDAXFEAWl5RAPRfUQCOYVEAKGNRAMxkUQBmZlEAAGhRAKRpUQA+a1EA2GxRAHJuUQAWcFEAsHFRAEpzUQDkdFEAiHZRACJ4UQC8eVEAVntRAPB8UQCUflEALoBRAMiBUQBsg1EABoVRAKCGUQA6iFEA3olRAHiLUQASjVEArI5RAEaQUQDqkVEAhJNRAB6VUQDCllEAXJhRAPaZUQCQm1EANJ1RAM6eUQBooFEAAqJRAJyjUQBApVEA2qZRAHSoUQAYqlEAsqtRAEytUQDmrlEAirBRACSyUQC+s1EAWLVRAPy2UQCWuFEAMLpRAMq7UQBkvVEACL9RAKLAUQA8wlEA4MNRAHrFUQAUx1EArshRAFLKUQDsy1EAhs1RACDPUQDE0FEAXtJRAPjTUQCS1VEALNdRANDYUQBq2lEABNxRAJ7dUQBC31EA3OBRAHbiUQAa5FEAtOVRAE7nUQDo6FEAjOpRACbsUQDA7VEAWu9RAPTwUQCY8lEAMvRRAMz1UQBw91EACvlRAKT6UQA+/FEA4v1RAHz/UQAWAVIAsAJSAEoEUgDuBVIAiAdSACIJUgDGClIAYAxSAPoNUgCUD1IAOBFSANISUgBsFFIABhZSAKAXUgBEGVIA3hpSAHgcUgAcHlIAth9SAFAhUgDqIlIAjiRSACgmUgDCJ1IAXClSAPYqUgCaLFIANC5SAM4vUgByMVIADDNSAKY0UgBANlIA5DdSAH45UgAYO1IAsjxSAEw+UgDwP1IAikFSACRDUgDIRFIAYkZSAPxHUgCWSVIAOktSANRMUgBuTlIACFBSAKJRUgBGU1IA4FRSAHpWUgAeWFIAuFlSAFJbUgDsXFIAkF5SACpgUgDEYVIAXmNSAPhkUgCcZlIANmhSANBpUgB0a1IADm1SAKhuUgBCcFIA3HFSAIBzUgAadVIAtHZSAFh4UgDyeVIAjHtSACZ9UgDKflIAZIBSAP6BUgCYg1IAPIVSANaGUgBwiFIACopSAK6LUgBIjVIA4o5SAHyQUgAgklIAupNSAFSVUgDullIAiJhSACyaUgDGm1IAYJ1SAASfUgCeoFIAOKJSANKjUgB2pVIAEKdSAKqoUgBEqlIA3qtSAIKtUgAcr1IAtrBSAFqyUgD0s1IAjrVSACi3UgDMuFIAZrpSAAC8UgCavVIANL9SANjAUgBywlIADMRSALDFUgBKx1IA5MhSAH7KUgAizFIAvM1SAFbPUgDw0FIAitJSAC7UUgDI1VIAYtdSAAbZUgCg2lIAOtxSANTdUgB431IAEuFSAKziUgBG5FIA4OVSAITnUgAe6VIAuOpSAFzsUgD27VIAkO9SACrxUgDO8lIAaPRSAAL2UgCc91IANvlSANr6UgB0/FIADv5SALL/UgBMAVMA5gJTAIAEUwAkBlMAvgdTAFgJUwDyClMAjAxTADAOUwDKD1MAZBFTAP4SUwCiFFMAPBZTANYXUwBwGVMAFBtTAK4cUwBIHlMA7B9TAIYhUwAgI1MAxCRTAF4mUwD4J1MAkilTACwrUwDQLFMAai5TAAQwUwCeMVMAQjNTANw0UwB2NlMAEDhTALQ5UwBOO1MA6DxTAII+UwAcQFMAwEFTAFpDUwD0RFMAjkZTADJIUwDMSVMAZktTAApNUwCkTlMAPlBTANhRUwB8U1MAFlVTALBWUwBKWFMA5FlTAIhbUwAiXVMAvF5TAGBgUwD6YVMAlGNTAC5lUwDSZlMAbGhTAAZqUwCga1MAOm1TAN5uUwB4cFMAEnJTALZzUwBQdVMA6nZTAIR4UwAoelMAwntTAFx9UwD2flMAkIBTADSCUwDOg1MAaIVTAAKHUwCmiFMAQIpTANqLUwB+jVMAGI9TALKQUwBMklMA8JNTAIqVUwAkl1MAvphTAFiaUwD8m1MAlp1TADCfUwDUoFMAbqJTAAikUwCipVMAPKdTAOCoUwB6qlMAFKxTALitUwBSr1MA7LBTAIayUwAqtFMAxLVTAF63UwD4uFMAnLpTADa8UwDQvVMAar9TAATBUwCowlMAQsRTANzFUwCAx1MAGslTALTKUwBOzFMA8s1TAIzPUwAm0VMAwNJTAGTUUwD+1VMAmNdTADLZUwDM2lMAcNxTAAreUwCk31MASOFTAOLiUwB85FMAFuZTALrnUwBU6VMA7upTAIjsUwAi7lMAxu9TAGDxUwD68lMAnvRTADj2UwDS91MAbPlTABD7UwCq/FMARP5TAN7/UwB4AVQAHANUALYEVABQBlQA9AdUAI4JVAAoC1QAwgxUAGYOVAAAEFQAmhFUADQTVADOFFQAchZUAAwYVACmGVQAShtUAOQcVAB+HlQAGCBUALwhVABWI1QA8CRUAIomVAAkKFQAyClUAGIrVAD8LFQAoC5UADowVADUMVQAbjNUABI1VACsNlQARjhUAOA5VACEO1QAHj1UALg+VABSQFQA9kFUAJBDVAAqRVQAxEZUAF5IVAACSlQAnEtUADZNVADaTlQAdFBUAA5SVACoU1QAQlVUAOZWVACAWFQAGlpUAL5bVABYXVQA8l5UAIxgVAAwYlQAymNUAGRlVAD+ZlQAmGhUADxqVADWa1QAcG1UABRvVACucFQASHJUAOJzVACGdVQAIHdUALp4VABUelQA7ntUAJJ9VAAsf1QAxoBUAGqCVAAEhFQAnoVUADiHVADciFQAdopUABCMVACqjVQARI9UAOiQVACCklQAHJRUAMCVVABal1QA9JhUAI6aVAAynFQAzJ1UAGafVAAAoVQAmqJUAD6kVADYpVQAcqdUABapVACwqlQASqxUAOStVACIr1QAIrFUALyyVABWtFQA8LVUAJS3VAAuuVQAyLpUAGy8VAAGvlQAoL9UADrBVADUwlQAeMRUABLGVACsx1QARslUAOrKVACEzFQAHs5UAMLPVABc0VQA9tJUAJDUVAAq1lQAztdUAGjZVAAC21QAptxUAEDeVADa31QAdOFUABjjVACy5FQATOZUAObnVACA6VQAJOtUAMjsVABs7lQABvBUAKDxVAA681QA3vRUAHj2VAAS+FQArPlUAFD7VADq/FQAhP5UAB4AVQDCAVUAXANVAPYEVQCQBlUAKghVAM4JVQBoC1UAAg1VAKYOVQBAEFUA2hFVAHQTVQAOFVUAshZVAEwYVQDmGVUAgBtVACQdVQC+HlUAWCBVAPwhVQCWI1UAMCVVAMomVQBuKFUACCpVAKIrVQA8LVUA1i5VAHowVQAUMlUArjNVAFI1VQDsNlUAhjhVACA6VQDEO1UAXj1VAPg+VQCSQFUALEJVANBDVQBqRVUABEdVAKhIVQBCSlUA3EtVAHZNVQAaT1UAtFBVAE5SVQDoU1UAglVVACZXVQDAWFUAWlpVAP5bVQCYXVUAMl9VAMxgVQBmYlUACmRVAKRlVQA+Z1UA2GhVAHxqVQAWbFUAsG1VAFRvVQDucFUAiHJVACJ0VQDGdVUAYHdVAPp4VQCUelUAOHxVANJ9VQBsf1UABoFVAKCCVQBEhFUA3oVVAHiHVQAciVUAtopVAFCMVQDqjVUAjo9VACiRVQDCklUAXJRVAPaVVQCal1UANJlVAM6aVQBynFUADJ5VAKafVQBAoVUA5KJVAH6kVQAYplUAsqdVAEypVQDwqlUAiqxVACSuVQDIr1UAYrFVAPyyVQCWtFUAOrZVANS3VQBuuVUACLtVAKK8VQBGvlUA4L9VAHrBVQAew1UAuMRVAFLGVQDsx1UAkMlVACrLVQDEzFUAXs5VAPjPVQCc0VUANtNVANDUVQB01lUADthVAKjZVQBC21UA5txVAIDeVQAa4FUAtOFVAE7jVQDy5FUAjOZVACboVQDA6VUAZOtVAP7sVQCY7lUAPPBVANbxVQBw81UACvVVAKT2VQBI+FUA4vlVAHz7VQAW/VUAuv5VAFQAVgDuAVYAkgNWACwFVgDGBlYAYAhWAAQKVgCeC1YAOA1WANIOVgBsEFYAEBJWAKoTVgBEFVYA6BZWAIIYVgAcGlYAthtWAFodVgD0HlYAjiBWACgiVgDCI1YAZiVWAAAnVgCaKFYAPipWANgrVgByLVYADC9WALAwVgBKMlYA5DNWAH41VgAiN1YAvDhWAFY6VgDwO1YAlD1WAC4/VgDIQFYAYkJWAPxDVgCgRVYAOkdWANRIVgB4SlYAEkxWAKxNVgBGT1YA6lBWAIRSVgAeVFYAuFVWAFJXVgD2WFYAkFpWACpcVgDOXVYAaF9WAAJhVgCcYlYAQGRWANplVgB0Z1YADmlWAKhqVgBMbFYA5m1WAIBvVgAkcVYAvnJWAFh0VgDydVYAlndWADB5VgDKelYAZHxWAP59VgCif1YAPIFWANaCVgBwhFYAFIZWAK6HVgBIiVYA7IpWAIaMVgAgjlYAuo9WAFSRVgD4klYAkpRWACyWVgDGl1YAaplWAASbVgCenFYAQp5WANyfVgB2oVYAEKNWAKqkVgBOplYA6KdWAIKpVgAcq1YAwKxWAFquVgD0r1YAmLFWADKzVgDMtFYAZrZWAAq4VgCkuVYAPrtWANi8VgB8vlYAFsBWALDBVgBKw1YA7sRWAIjGVgAiyFYAvMlWAGDLVgD6zFYAlM5WAC7QVgDI0VYAbNNWAAbVVgCg1lYARNhWAN7ZVgB421YAEt1WAKzeVgBQ4FYA6uFWAITjVgAe5VYAwuZWAFzoVgD26VYAmutWADTtVgDO7lYAaPBWAALyVgCm81YAQPVWANr2VgB0+FYAGPpWALL7VgBM/VYA8P5WAIoAVwAkAlcAvgNXAGIFVwD8BlcAlghXADAKVwDKC1cAbg1XAAgPVwCiEFcARhJXAOATVwB6FVcAFBdXALgYVwBSGlcA7BtXAIYdVwAgH1cAxCBXAF4iVwD4I1cAnCVXADYnVwDQKFcAaipXAA4sVwCoLVcAQi9XANwwVwB2MlcAGjRXALQ1VwBON1cA6DhXAIw6VwAmPFcAwD1XAGQ/VwD+QFcAmEJXADJEVwDWRVcAcEdXAApJVwCkSlcASExXAOJNVwB8T1cAFlFXALBSVwBUVFcA7lVXAIhXVwAsWVcAxlpXAGBcVwD6XVcAnl9XADhhVwDSYlcAbGRXAAZmVwCqZ1cARGlXAN5qVwCCbFcAHG5XALZvVwBQcVcA9HJXAI50VwAodlcAwndXAGZ5VwAAe1cAmnxXADR+VwDYf1cAcoFXAAyDVwCmhFcAQIZXAOSHVwB+iVcAGItXALyMVwBWjlcA8I9XAIqRVwAkk1cAyJRXAGKWVwD8l1cAoJlXADqbVwDUnFcAbp5XABKgVwCsoVcARqNXAOCkVwB6plcAHqhXALipVwBSq1cA7KxXAJCuVwAqsFcAxLFXAGizVwACtVcAnLZXADa4VwDauVcAdLtXAA69VwCovlcAQsBXAObBVwCAw1cAGsVXAL7GVwBYyFcA8slXAIzLVwAwzVcAys5XAGTQVwD+0VcAmNNXADzVVwDW1lcAcNhXAAraVwCu21cASN1XAOLeVwCG4FcAIOJXALrjVwBU5VcA7uZXAJLoVwAs6lcAxutXAGDtVwAE71cAnvBXADjyVwDc81cAdvVXABD3VwCq+FcATvpXAOj7VwCC/VcAHP9XALYAWABaAlgA9ANYAI4FWAAyB1gAzAhYAGYKWAAADFgApA1YAD4PWADYEFgAchJYAAwUWACwFVgAShdYAOQYWACIGlgAIhxYALwdWABWH1gA+iBYAJQiWAAuJFgAyCVYAGInWAAGKVgAoCpYADosWADULVgAeC9YABIxWACsMlgAUDRYAOo1WACEN1gAHjlYALg6WABcPFgA9j1YAJA/WAAqQVgAzkJYAGhEWAACRlgApkdYAEBJWADaSlgAdExYAA5OWACyT1gATFFYAOZSWACAVFgAJFZYAL5XWABYWVgA/FpYAJZcWAAwXlgAyl9YAG5hWAAIY1gAomRYADxmWADWZ1gAemlYABRrWACubFgAUm5YAOxvWACGcVgAIHNYAMR0WABedlgA+HdYAJJ5WAAse1gA0HxYAGp+WAAEgFgAnoFYAEKDWADchFgAdoZYABqIWAC0iVgATotYAOiMWACCjlgAJpBYAMCRWABak1gA/pRYAJiWWAAymFgAzJlYAGabWAAKnVgApJ5YAD6gWADioVgAfKNYABalWACwplgAVKhYAO6pWACIq1gAIq1YAMauWABgsFgA+rFYAJSzWAAutVgA0rZYAGy4WAAGulgAoLtYAES9WADevlgAeMBYABzCWAC2w1gAUMVYAOrGWACEyFgAKMpYAMLLWABczVgA9s5YAJrQWAA00lgAztNYAGjVWAAM11gApthYAEDaWADk21gAft1YABjfWACy4FgAVuJYAPDjWACK5VgAJOdYAL7oWABi6lgA/OtYAJbtWAA671gA1PBYAG7yWAAI9FgArPVYAEb3WADg+FgAevpYABT8WAC4/VgAUv9YAOwAWQCGAlkAKgRZAMQFWQBeB1kAAglZAJwKWQA2DFkA0A1ZAGoPWQAOEVkAqBJZAEIUWQDmFVkAgBdZABoZWQC0GlkAThxZAPIdWQCMH1kAJiFZAMoiWQBkJFkA/iVZAJgnWQA8KVkA1ipZAHAsWQAKLlkApC9ZAEgxWQDiMlkAfDRZABY2WQC6N1kAVDlZAO46WQCSPFkALD5ZAMY/WQBgQVkA+kJZAJ5EWQA4RlkA0kdZAGxJWQAQS1kAqkxZAEROWQDoT1kAglFZABxTWQC2VFkAUFZZAPRXWQCOWVkAKFtZAMxcWQBmXlkAAGBZAJphWQA+Y1kA2GRZAHJmWQAMaFkApmlZAEprWQDkbFkAfm5ZABhwWQC8cVkAVnNZAPB0WQCKdlkALnhZAMh5WQBie1kA/HxZAKB+WQA6gFkA1IFZAHiDWQAShVkArIZZAEaIWQDqiVkAhItZAB6NWQC4jlkAUpBZAPaRWQCQk1kAKpVZAM6WWQBomFkAAppZAJybWQBAnVkA2p5ZAHSgWQAOolkAqKNZAEylWQDmplkAgKhZACSqWQC+q1kAWK1ZAPKuWQCWsFkAMLJZAMqzWQBktVkA/rZZAKK4WQA8ulkA1rtZAHq9WQAUv1kArsBZAEjCWQDsw1kAhsVZACDHWQC6yFkAVMpZAPjLWQCSzVkALM9ZANDQWQBq0lkABNRZAJ7VWQBC11kA3NhZAHbaWQAQ3FkAqt1ZAE7fWQDo4FkAguJZABzkWQDA5VkAWudZAPToWQCY6lkAMuxZAMztWQBm71kAAPFZAKTyWQA+9FkA2PVZAHL3WQAW+VkAsPpZAEr8WQDu/VkAiP9ZACIBWgC8AloAYARaAPoFWgCUB1oALglaAMgKWgBsDFoABg5aAKAPWgBEEVoA3hJaAHgUWgASFloAthdaAFAZWgDqGloAhBxaAB4eWgDCH1oAXCFaAPYiWgCaJFoANCZaAM4nWgBoKVoADCtaAKYsWgBALloA2i9aAH4xWgAYM1oAsjRaAEw2WgDwN1oAijlaACQ7WgC+PFoAWD5aAPw/WgCWQVoAMENaAMpEWgBuRloACEhaAKJJWgA8S1oA4ExaAHpOWgAUUFoAuFFaAFJTWgDsVFoAhlZaACpYWgDEWVoAXltaAPhcWgCcXloANmBaANBhWgBqY1oAGGVaALJmWgBMaFoA5mlaAIprWgAkbVoAvm5aAGJwWgD8cVoAlnNaADB1WgDKdloAbnhaAAh6WgCie1oARn1aAOB+WgB6gFoAFIJaAK6DWgBShVoA7IZaAIaIWgAqiloAxItaAF6NWgD4jloAnJBaADaSWgDQk1oAapVaAASXWgComFoAQppaANybWgCAnVoAGp9aALSgWgBOoloA8qNaAIylWgAmp1oAwKhaAFqqWgD+q1oAmK1aADKvWgDMsFoAcLJaAAq0WgCktVoASLdaAOK4WgB8uloAFrxaALq9WgBUv1oA7sBaAIjCWgAixFoAxsVaAGDHWgD6yFoAnspaADjMWgDSzVoAbM9aABDRWgCq0loARNRaAN7VWgB411oAHNlaALbaWgBQ3FoA6t1aAI7fWgAo4VoAwuJaAGbkWgAA5loAmudaADTpWgDO6loAcuxaAAzuWgCm71oASvFaAOTyWgB+9FoAGPZaALz3WgBW+VoA8PpaAIr8WgAk/loAyP9aAGIBWwD8AlsAlgRbADoGWwDUB1sAbglbABILWwCsDFsARg5bAOAPWwB6EVsAHhNbALgUWwBSFlsA7BdbAJAZWwAqG1sAxBxbAGgeWwACIFsAnCFbADYjWwDaJFsAdCZbAA4oWwCoKVsAQitbAOYsWwCALlsAGjBbAL4xWwBYM1sA8jRbAIw2WwAmOFsAyjlbAGQ7WwD+PFsAoj5bADxAWwDWQVsAcENbABRFWwCuRlsASEhbAOJJWwB8S1sAIE1bALpOWwBUUFsA7lFbAJJTWwAsVVsAxlZbAGBYWwAEWlsAnltbADhdWwDcXlsAdmBbABBiWwCqY1sATmVbAOhmWwCCaFsAHGpbALZrWwBabVsA9G5bAI5wWwAyclsAzHNbAGZ1WwAAd1sApHhbAD56WwDYe1sAcn1bAAx/WwCwgFsASoJbAOSDWwB+hVsAIodbALyIWwBWilsA+otbAJSNWwAuj1sAyJBbAGKSWwAGlFsAoJVbADqXWwDUmFsAeJpbABKcWwCsnVsAUJ9bAOqgWwCEolsAHqRbAMKlWwBcp1sA9qhbAJCqWwAqrFsAzq1bAGivWwACsVsAnLJbAEC0WwDatVsAdLdbABi5WwCyulsATLxbAOa9WwCAv1sAJMFbAL7CWwBYxFsA8sVbAJbHWwAwyVsAyspbAG7MWwAIzlsAos9bADzRWwDg0lsAetRbABTWWwCu11sASNlbAOzaWwCG3FsAIN5bAMTfWwBe4VsA+OJbAJLkWwA25lsA0OdbAGrpWwAE61sAnuxbAELuWwDc71sAdvFbABDzWwC09FsATvZbAOj3WwCM+VsAJvtbAMD8WwBa/lsA9P9bAJgBXAAyA1wAzARcAGYGXAAKCFwApAlcAD4LXADiDFwAfA5cABYQXACwEVwAVBNcAO4UXACIFlwAIhhcALwZXABgG1wA+hxcAJQeXAAuIFwA0iFcAGwjXAAGJVwAqiZcAEQoXADeKVwAeCtcABwtXAC2LlwAUDBcAOoxXACOM1wAKDVcAMI2XABcOFwAADpcAJo7XAA0PVwAzj5cAHJAXAAMQlwApkNcAEBFXADkRlwAfkhcABhKXACyS1wATE1cAPBOXACKUFwAJFJcAMhTXABiVVwA/FZcAJZYXAA6WlwA1FtcAG5dXAAIX1wAomBcAEZiXADgY1wAemVcABRnXAC4aFwAUmpcAOxrXACQbVwAKm9cAMRwXABeclwA+HNcAJx1XAA2d1wA0HhcAGp6XAAOfFwAqH1cAEJ/XADmgFwAgIJcABqEXAC0hVwAWIdcAPKIXACMilwAJoxcAMCNXABkj1wA/pBcAJiSXAA8lFwA1pVcAHCXXAAKmVwApJpcAEicXADinVwAfJ9cABahXAC6olwAVKRcAO6lXACSp1wALKlcAMaqXABgrFwA+q1cAJ6vXAA4sVwA0rJcAGy0XAAQtlwAqrdcAES5XADeulwAgrxcABy+XAC2v1wAUMFcAPTCXACOxFwAKMZcAMzHXABmyVwAAMtcAJrMXAA0zlwA2M9cAHLRXAAM01wAptRcAErWXADk11wAftlcACLbXAC83FwAVt5cAPDfXACU4VwALuNcAMjkXABi5lwA/OdcAKDpXAA661wA1OxcAG7uXAAS8FwArPFcAEbzXADq9FwAhPZcAB74XAC4+VwAUvtcAPb8XACQ/lwAKgBdAMQBXQBoA10AAgVdAJwGXQBACF0A2gldAHQLXQAODV0AqA5dAEwQXQDmEV0AgBNdABoVXQC+Fl0AWBhdAPIZXQCWG10AMB1dAMoeXQBkIF0A/iFdAKIjXQA8JV0A1iZdAHAoXQAUKl0AritdAEgtXQDsLl0AhjBdACAyXQC6M10AXjVdAPg2XQCSOF0ALDpdAMY7XQBqPV0ABD9dAJ5AXQBCQl0A3ENdAHZFXQAQR10AtEhdAE5KXQDoS10Agk1dABxPXQDAUF0AWlJdAPRTXQCOVV0AMlddAMxYXQBmWl0AClxdAKRdXQA+X10A2GBdAHJiXQAWZF0AsGVdAEpnXQDkaF0AiGpdACJsXQC8bV0AYG9dAPpwXQCUcl0ALnRdANJ1XQBsd10ABnldAKB6XQA6fF0A3n1dAHh/XQASgV0ArIJdAFCEXQDqhV0AhIddACiJXQDCil0AXIxdAPaNXQCaj10ANJFdAM6SXQBolF0AApZdAKaXXQBAmV0A2ppdAHScXQAYnl0Asp9dAEyhXQDwol0AiqRdACSmXQC+p10AWKldAPyqXQCWrF0AMK5dAMqvXQBusV0ACLNdAKK0XQA8tl0A4LddAHq5XQAUu10AuLxdAFK+XQDsv10AhsFdACDDXQDExF0AXsZdAPjHXQCSyV0ANstdANDMXQBqzl0ADtBdAKjRXQBC010A3NRdAIDWXQAa2F0AtNldAE7bXQDo3F0AjN5dACbgXQDA4V0AWuNdAP7kXQCY5l0AMuhdANbpXQBw610ACu1dAKTuXQA+8F0A4vFdAHzzXQAW9V0AuvZdAFT4XQDu+V0AiPtdACz9XQDG/l0AYABeAPoBXgCUA14AOAVeANIGXgBsCF4ABgpeAKoLXgBEDV4A3g5eAIIQXgAcEl4AAA</prop>
				<prop name="Temps">REFSWgAAaNQCAIBoz/+kcD0K1wNBQHvXo+/wF0FACvbx96pBQO7yo0JAKf9cj8L1qENAZvYWAaZE/fOKRUCa3ZknAHlGQOnyYEe+LQOASEDNzD8AbP9JQK5H4XoUTu9KQHsURgA6S0BuCAFwHUwFAwNNPQN77E1FA85OQHEIAdvwT00DalA9A9xQ/0AfhetRuE5R70DD9SgPAFFA9t6YATVSQEhIAK6nbVINAxhTnQOlU6UD3xdUQLgejwCIVFoNA/jMBGhVhQRVjQTtVj0DvFYVA0ZXQG0z/gGzV0UDHlglA5+JWEDsUcYBFBQru1lAjwEeJVnNBFhelQOyWEBSxgFxPBRbMVidA/VX9fPXBBRLzldNA8pkF8YCyGQfkHYVjh+gGxYCxrQfTwF6IcTMH5YD5B/p8sD8Hw4vBCArVgK9NC8uL1gvaikWEoG7fC+OL5gjdi+4KyYCuQC8L8Ytzi/oLxI/BD8ePzA/IFo/bD9+P/gjpgK3nDeGPwCYO74/mD/aP+w/pj8gTzJPAERPBk8AS15PeE9aT6xPvk8AUE+ST+xPbk/oTwpfLF9OXwBAX6pPXF92X4hfal/EX95fANBf6l/8X55fyF9Cb0xvVm8AYG9yb5Rvnm+4b8pv1G92bwDgb/pvNH8uf1h/an9Mf3Z/AIh/sn+cf9Z/AH+qf/R/Bo8AEI8ij0SPVo8wj4qPbI+WjwCgj+J/rI/ej/CPEp8kn76PAFCfyo9sn36fkJ9in7yfzp8AaJ+qnwSvFq8or/KfTK9erwD4j0qvhK+Wr7Cvwq/Ur56vAHiv+q8Evy6/KL9Kvwy/Hr8AkL9av6S/Nr/Iv7q/7L/uvwAAzxrPJM8+z1DPWs+Ez37PAKDPYs+0z77P4M/yz/zP9s8ACN8a31TfRt+I31LfnN9W3wCw38rf3N/e3/jfEu8c7y7vAGjfau9075bvcO+q77Tvru8AoO/q7wT/9u8g/zr/TP/G7wBg/3L/lP+e/7D/uv/s/3bv3Pgj1gKYV0CnAUdhrAQV/CTLVqUDh/QFVradAwVWVRPHVRUTi61V5RNSVa0EVT0T0bbMBJhU5RNiVPUjKd1UPRPxU0BnIT26t1NApFgRg1PdA0y9U3UTCFNAcWYh0O1S9SOZUv0DY1JAblARKCxS3RP0Ua0D27xRVROHUT0TQVH2FRMLUU0D1VBAH7YmEZ5QPQNnUE0jMO1Q3QRPQA8RHoVPtmUj/U4tA45OLRMltU71JE29A1BNnQPqtUwtFExlIx1MJQOhbUtNI0BLZSPdSmUja31K9SMZjBS9SaUEZUk9BEmVBKwUZ0pdFG1KpQNDS20DaEvNA1tzS1UDd0v1A3HUFwTWFS4SZQQnJgMELwYl9h0E1hUuAm5ML0YvcC+CL+wXAO4VhiXeFbYt7hW2L+Av8ikA5hXmFf4vCD8aP0Q/Vj9oPwh6P4w/Jj173gK0N54/sDsAxj/QP+I5tj/wPwJPPE8OTwBAT2pPfE9GT6hPkk/UT8ZPAPhP6k8cXy5fEF9CX0xfRl8AOF+aX4Rfpl9oX8Jf3F/eXwAIbxpvJG8eb1BvYm90b3ZvADhvom+8b75vsG/qbxR/3m8AMH9Cf1x/Jn8Af1J/lH+mfwCIf7J/3H/uf9B/cn8MjzaPAEiPWo98jw6P2H+ij8SP1o/YkIteA9QUCEylA+NM1tUD3E19EyA0FA1Qts0Dg1BtA/hQrQNstvQE4VEtE1VSXRPKtsQEWVMNE85ThQNCbVTdA7RURQMmVT0DlZeElAc8BHdMBSQEcdlXhRQcBEhYhQOyWFbVAwxZjQRZDRMO1JRbzlj1A5FYpQNT5JSzEVitlo6CyleFA8IFV30TwBSnDqUmrzirFqUC9gLBFK9mr3ivGqGeE5SvEI6vuK/Cof4Cu9Sv5q/4r8gKufb1joKaJA+OgtpWtB0EPARXRLQYVgWkVd1A1wFcj1VFA1ZV1o2DGlUNlFTVA6xU2t0UVK0DPFRNA/VTamWzv7QEiLwEUFN1tG1TzQPjUv0Dq1JFA6t2Uh0UUjWUUQ2kUVqNg4rstFJR1QMcBBTb5VAtA65QjYNqULb1AzFQtQP4T20DiGVPBcRPFcREFEVOtQPb2E3dA1RNLQPuTKg1xGwX9vNLtQNY5BT3xUrNA5OUH6YVrgKMSbYlA+FJVQNXSt0D1AFKfRaGJSY9Xi0GLxgjFt8AGC8yL0zfPi9YL3LflC+m3wC436Ipxi/wL/rfLD8mPwjvABrvVO9m73jviu+c766PwO8Asu/c7/bv0O/i7wz/jo84/wBK/2T/Jv+Q/3r/VP/mj+D/ALr//P/2/xgPKg9MDzYPyP8AYg9sD5YPqA+6D9QP3g9wDwDqDyQfDh8wHwr/TB/+D4gfoHIfZB+2H6gf6h9LBcOcbUvVkz5MDdMlTWXUtU5Vk2pExC5QrcOj1jSUGFG1xFG9wwFS2s3DdNS0BlMFk3hT2gXD7GSUXlQlw9FUqm2UVXWUVRUkVq3Ds7VWvcMhVKSRVwXD/G1XfZNmWJWzzFi1s2sgWS0kWWWz/1iVk1vHWB2ziVhdE0f0JCsHWAWT2LwkxqyvFq0AVq9APzI/ZD8WP7Cvmj+sP4C+P9Cv4j/0Pxa9/jWWkreqdDSQRKRSLLQRrJTN1VbtJFats0iUlPdVVlWTulXVk36MJERkRFsKVT3j01RVk5p0lNVklLQcfJTmpLSvU8qVlFPVxFN9RGyU0lLWlbOcUsXEUmWzH1LalZPnRJSxUR2zeVHarcNDRCQMUV0T11C2vcORUFWTWlDNwyRaHMTaRMRuT00kT2W0tkzEJU69w6FNBcM8FU2FREz9M2tsxAuQXlOpS9XG/pNKrcNjnFQDbUpVk6pJ/bOCSR2za5lJJcPxtMRsSmWzBe/UVE+U1/7dft3+zS7fAChvQt9Mb3bfYG+Cb/Rf1t8AyNOObwDv4m/0b0bvYB8q7wAsf05/YH9yf4R/ln+of7p/AMwf3n/If9p/BI8WjzCP4h8ARI9Wj2iPeo+kj36PKI+KjwDsj/6P4I/KjwyfFp9An1KfAGyfhp+An/J/pJ/Gn9Cfwp8A9J8Gr9if6p8cr06vaK9yr4B8r3aviK+6r5yvzq1+ynjWbMSoTa1UTl0jpk+2NVNKULWzwFD9szJlUR20UXXE5ESvUiXD2yFTtZOXU33DCVRWBcN8VNVUVAVzY5QkW9VV3bNgVoVEVtXEtkRErVctwxhYzcOEWgQ06OwkKVkFxFl1w9vtWIUjslhdI3ZY3p0jM1hA9rhQwvUWVDTQV83DxIw/Vj2GIgHCXDdeP1A/Us8cz4Y/yD8Ass8ET87Fvs/QzwLfFEcWRWoeYrE0RII0REJXbUNr/ladQ7xcRHdWtZNtJ1RE6FU1U6pVXVPbcVVdIzZVnUP8VLYFw8VUlVONVLVDR21UZcMQVBWz2FNls7WhxERqzEQyU4XUUtqN1FJlw4BSvVNJUraFIxJSZUPaUYUjojZEJGxRFWM1UUXUNFTbulCls4NQnUNMULYVYxVQbUO+T6WzU61PFWPlTn20TgXETVJFJE0VJhZDTBXDVHzkq/RLTVRLZUMqrGSxJUpF5EoFxLRUorRXrlU2dlILSl0jhkpVtJRUAV08f7aVrmUGbzBvKv8M/wBWb4hvcv+E/75trm32XfZvANj/8u/s/+7/+P8aD0QPVg8AaA96D4wP9q/Yr7IPzA/WDwDwDwIfDB++D8gPKh9cH0YfAHgfGh+UH64fwB/SH+wf5h8ACC8qLxwvNi/4H0ovdC+WLwCAL5IvvC/GL9gvoh/8L/4vABg/Oj9cPw4/UD9yP2Q/Zj+gqD+aP9Q/1jXe00ttQ97CjPSuHLceQyy/PrpSUZYVs8hRNVM6XLeeUiNYbL9+tX6yDFVF036ctKvwVZ1UVpW0VoXjRGQs196zWF1U/LQDWWWzSzFZPbMg5LcWYrX0vxZ2sulXzVPMPMeOz3jPAEJfVF9mX6DPil8sX5Zf8M8A4skG3/BfAm8U3ybfONuGs0lWbdRU1Gdc3y7irHTXqhayOHTU8azUuKTUgLCc367fwNOmYidTRdPuFVKVA7dktIHk3/bdnrMGVEQoUY1kHO8u70DjhmNtTyWzyk5F015O7WNL+U09s5Bs595TTH2zi1xMJXPa/De+sywEt2VKlQNXrOemYqdJlURZSZVkvHQnSi3zpdzvADYPAP8S/ySPHo1O/2D/ivEAXo+Aj6r/nP+u9b6PsP/ijwD0f/aPMA8qDyyfPp9gn3KfAISflp+QP6KftJ/On/A/2p8ABK/2n/CfOq9Er16vcK9KrwCUr7avyK+qr+yv3q8Av5KvABy/Nr9IvyK/ZL9+v4i/er8ArL+ev7C/2r/svw7PgK8izwA8z17PcM9Sz/S/fs+4z5rPkNTP5s/wwwZSgxRPJkruTU4lQ+hPdYQ85N5MR7J+0sZcT65SQFMtc7MtU9XTJVQlQ5iMT55FZtaCYVbtRLTUXVclc2vKVw3kWBXjnlid46kB3Edu41ndY+cMVKnVWHWEWGVkWA1j61cChYPOHF+eX3BfUu9k7zbvAHjvmu/cX9ZfEG/i78zvFm9QMGMO/zBjvpKnNGRxjORhMPzku9BWbXaCKFY1c1vcVWVDn1UlhFWFQ9ssVS1z81TFY7pUauVkVO1kVDVDBlTV06nOdEdec1MVdFOdRFJaJUO4bESDUtXTPtxkbQd01NBRpWOXUa3UzVHFYypRlfQ0dLxQtiVDeFCNY0FQfURQLDVGhkI8Tx3kTqVEZHe2hmJ4TWVDD03FY6pFTEVkTB3WDkV+QhkE1LO6Sj0E3HTlSe1jmW1JNXOMSSWDxUkF8xMrSoUEtAQhLIe+nwATAG6NHo8wHzKPVB92j3gfih8AnB/Gj9CP8o/kH/YfWJ8aLwAsLw4vUC9iL3Qvhi+YL6ovAPTPvi/QL/LPBD/WLxA/Ij8A9C82P1g/aj+EP5Y/oD+SzwC8P9Y/8D8CTxRPJk+oPzpPAOQ/zj9YT5JPpE92T4hPsk8AzE/mT/hPEl8sXzZfMF9CXwCMX25fmF+qX8Rfzl/IX/pZNgbyi0s1cwxMdXZ2c1VOzWRPfQRQhdOFJHRb+lBt029RZQPjXNRtduT06FIF81tTbXNX0FNA31JEtPS2nPSbKlX9451Vbfb2Upq1VgXzCzT0eVeF0+XaRPRRBOS4WIXTFVna3QRZPWMHWYXT1VjaTQOW5GRVWC1zE1hCRfPhxNeO7W7tzhLBJOcATnVOdWbveH+S75x/rn/Af4AC/+R/1n8Ijyr/HP8mYpy1V0UjY0T0IVdt0882vGSLVp3zSlZFBFz0bcqkZI1VjWNUVa0DtRqU9NOU1JxUJeNiNVTdBFSF0/VT/XSE1G2FhGRQU53zClMl46vSUkWEUj0UUp0TLrZ0ZPhR1dO+UY3TiNZkZENRJWRRPfPXUKKNc6A0BEvQ5tNQdQP4tkTUiE9F8wFPRSOT1jzUKE5VA7x0BFhNTJX0LNSITO0ELGSlRBRtRUQU5UpNA4ZKJeORIrwE2wA+YofMB84S8RlJbRTkBOpKHZRkFzYvAEgjHh9AHzqvHK9er3Afgq8AlK/OFZal/h3OHcYfAC/6rwBELwavGL8yuTa/YL9yv4S/AJa/qL+6v/xfxr/Yv/K/BM8ADs84zyLPTM9uz2DPMs+UzwCmz2jPys/kz+7PCN96zxTfAD7fUN8632Tfjt9w34rffN8Art+g3+Lf/N8W7/DfQu8s7wBW78jfYu+E75bvqO+679TvkPbvCP/C4S6DS3UEjJRorU0lY2xOnfNqXAQurVBlA6NQjWM0FJSorVH9cx1SpfOR9IQFVVM1BFNVA+zM9VRdY9vvVNVjYVU9o9VVtnUDSFY9Y7dW5WMltsxklVeFYwBYPcOHzVgVg+tY/YT8ZCVZWlVkWGUDw1iNg4Tc9LVH5GT1jHTQV42DxADMf35/UA9KeVYPiH9CDzQPALYP0H8aj9QP/g8QHyqJFh20vvOkBJBUdFJXDZP+tVYlY7x0hHlWFZM41myE+lVlFFWFY4BVahUEVV0UVD1jx1QNk2uOVH2UVIVjIFR1ZE1TVbOzU9XkjGQ0lPTL/lKlFFJNFHRkWFI0vRR8ZOtkZLNRXWZ2E7VR1fRRFRPLUGWUULb1A11QPcMnUA2T3rVPPcNXVJToTqUDgNlOFXRslKhNpQNATTa1Y9pMjYN0TE2UVLStk5ykLktdhEqtpEpKJWRKLfO4zJdeYq/clC0R7JSKSr1kS42EVLcAvu2urT6tpvM8N0avaK9qPwB0r5alhj+oqwa/WLOmrbY/APA/Ak8UT1a9Vr9Iv0JPbE8Afk+QT6JPtE/GT8jv4u/cTwD2TxBf8k9EXy5fKF9SX4xfAEZfWF+qX7xf5l/YX4pfBG8A9l8ob0JvZG92b1BvYm+cbwAeb7Bv2m/0b6Zv8G/Cbxx/ABZ/UH9if3R/Ln+Qf7p/rH8g3n/wfwKPFIduI0tVJKQ0Na6clU1F86pOrZRUlNRDkFYjUFUUUbWTxlHW1RM6Ut0kUh2TI1O2lZOxUz2jJVQ1c5e1VCXzCYQUfFWVo+5tVaUDYFZdQ9NW1RPbWlfVE8pXHZMzWLb1A51YnfP/WKUDMNVZvZRZ3ZRYzZOnWKq1k2bc9Cfk9VeVo84CVBTCzA9+D2APcg98n6YPAKCfsp/En84PGB/qD/yfHh9YMBsuFTZyp1el83GUlNUwDKTtzISqvPRnVqxNJHwU6lWd85+s9GVtVY3zLFVdQ/NURfOrulRtk4GkhEm0pBGmrBTOU52ElPVTLfMoVVOVk/D8FLiEhIMMJGtLUjVzB3yEz1HVI9uXUW2TYVFF8ypRaqWkUGUUUE0zhVCl82tBUKWEUBWTpk8t8204TPTOTt2DY04l89v5TY0TkE2d8w9NGj2ETK0TPkyNJBSHLvJtGOQ0sUpdQ1NKlZNj4EnN9NQnTjLFSd0UNuwkqkql8yFLRSRcTwDOPZ41Tj02PU4/eD+CP4TPAJbPqD/iOa7NHk9gQ94/4M8AEt8Uz15PSE9C32zfft+Q3wCi37Tfxt+of8p//N/e3/jfAOrfNO9G71jvIu9874bvmO8Aqu/E77bv4O/y7xz/du84/wAy/0z/Rv94/4r/lP+u/0D/AML/3P/+//j/Cg80D+7/IA8AQg98D04PkA+KD6QP3g+oD1jSD/wPHqKLS8UkTIWkNUxlJE3VIydPjbREt2YWEvpQHSbeguNRXSS1UtWEUsUjXFO9E9BtU2WDQlT9I7RU5aS1VR2jm6yEDFYdo3tWdKQHV1XDdVSk4Qyk201YVcO1WD0zEVm09YbWIhcEJNdYZbOYigyUV+wUFfQU4xBmssgANJeGn2CfcpFunW6fiC+SnwBEn9af0C/iL/QvHq8YPyo/rDw/roKcV13TY7wkIKoENN1spJp0pFd8pBe2bKTKVQUzjVXts1StVR0TGlV9I+GspKrVVFWkVHWEVNWz9VPaBTRT1bOFUxWzT1PWVYMYU600Ur2jqVLWZYNyUq3DLgy091E2hbPAUVWDiFFlhqYzbVHts+RQBTOtUFWGtv7CMVDts/RPRbRPWp2jHGy0rk5NtE5ls8vYTZ00TbWERBSITGL9tEwFNATHnqL8Su2zK5RK3aMe/LTB3LeugmuMSYVESS2zSko9MwvLSg3jN3THTt9g03bNADbPSM9az2xffs8oy6bPsM8A+snGzcZf+M8a3xRvJt8wbwBi30RvVm+Ab5JvpG+2b8hvALoP3G8GH/Bv6m8sfzZ/CH8AQn9cf25/iH9af5x/rn/YfwDifwSP9n8wjxqPVI9Oj8h/ABKPjI9mj7iPWo/Ej+6P6I8ACp8sn/aPIJ9Sn3Sfbp+YnwCCn6yfRp/An/KfnI/enwijZp6inEudtp5SKE2NE2tsTi2zamy0LlB1E62jTEQYUeVEUS0jAa1SXbN2Ul1TBew0eGVTvUPs3KXEpNFUnRRtVV2ztlV1cydW1bNrtVZtYyN8JJFXnbPb/ldds2ZYnbPOWFadEyJZDURZbRP/HCTbx1hVs4lYDVNIWCp1cwcstNfspMa8L3YtAD4lZi1+L4i/oi9Mv/Yv0L+A4r8EPwbPGM8qzzzPHiK3NVe1U448JFJXVRT8tGvNVh20Vq0TSFY9E1v6Vb1DvFWVE4DEpGtHVbVTDpw01FS1U2ueVO2kVJUTIFRFFKVTLSOxlKduYkOcpAxtU4Wj1lI9o55SDVOrWFLNxFI9w+t0FLNtUf2zfVEdI0dRVRRqJETYXBSVRERdUMWkzVA9o95P9VRkRAVPtnVzl06NEyxODVOorU1Vs0BNNbRMbWRM1DUWjtNLdRNDXFTlSrRNpPxEC8REtEl1E4NVSQXUSWUUSfVUSm1jBfPERFT8V3Z9/lU2X1BbAFZfaF9y74Tvfl+wX7pfzO8A9l8ga97v8O8i/2xvbm9gbwBC/1z/jv+g/7L/xP/W/xCvAAqvDA/+/+ifKg88Dw4PIA8Agg+UD14PeA+6D8wP7g8AHwASH9QPLh9AH/qf5A9mH3AfACIfnB+uH8Af4h8EL/4fKC8AEi9EL1YvOC96H3wvli+oL4B6L4wv1i9gL/IvFD/+MrmqvOSutNVNtTRO/aOizU/dI0pQHURcRDRR2oWjpjREOlLlM69S1iXTI1N91FOFwwhUtr1DfFTlM+9UVeRV1lWz8FV9s2HUpNNWbLWkbMSvV1UzGljd0y2EJLToWFVEWf2mFvKt8SS0uFiFw3gUtDcKJET4ZLTSfLfuv7i7Zk8AoL+6v3xPlk/AvwLJzk/gSwA+zxBfGlE+MxxfJl0uVd7DomS0gmS04zDmo1bdI7rNVjXTZ1bFpobC6FXW3SOqVW3Db7ykNlW2hdP8VM2jxVRVs4DZVDXUxFQQVIXD2FPWfbOhU1WkU/2jMlNa9dRSbQO3UsVUUjXUbVL9oxJSVTPaUV001nSkbFFd4zV8pPFQWn1UUH3zg1CF00xM1K0VZNS+T33zU3TU5dVOpaROzaP1TKSMTVZV4yFNPTRMDeRMtTRNSzVTi0ttxEQ1SkUzo05KtTTs12ZTSVU0SSqt1EpVNEqdZEtV1Hz/AG4FvuU270jvWu+c735/qO8Aon+0f77vEPPOdfbvGP/yfwAMjy6PIH96+UaPUI9qj5SPAKaPuI/Kj9yP5i/gL/qPFJ8AHj84n0KfTJ9mn5CfIp+knwCun6ifwp/kn96f8J8KrzSvAPafaK8yr3yvhq+Yr6qv1K8A5q/Ir/qvDL8Ov0CvQr80vwA2v2i/gr+cv66/WL/Kv9y/QL6/mL/yub5lrtXuMuq01KvoTUUz7ozU6GQ0arRk1WTUbiTU41GVk1etUvWzylJFMz7sxLPVU71TJdTEmNxUKFXaNVObpFQPVj3Tf1Za/UPtfFRaV5XEV4XDKzNYBWRYhYMTFEQLQNY20hdZ3dPkLESnWNqtU2b0NCRYxWPfVwKlM8jET55PaN9634zfrk8AWN+y39Tf/k/gT/LfHO8+X6hQWy5dlpKnXFRxxNQwagzk3XxUmoRUV1aVc7UYfFTapFSfVWV0VWatMyxVHdSsNKxUZXPbdVRFwzxUrVMGVKKFY86cN4Zj/FQapMTjbVIt46tSrVN2UoVjtT4EZAeMNM9RLUOXtVGtZFFFMx5RvVPltVBFNFCVc3hQRWNBrVA9MwlQfTRPrTMcrU/lU7FOzVROrTPcrU31M3RNxWRNZXOllUwd9EwNQ8Jcd8bSALYUdJ1KDeM9SpX0Sba9U5VJLUOHScXT4Fr0ZErcZM9KrVMmxGQBT5R/zn2OfW5/UA+KfzQPAJYPqA+6DxyH3n8Yj/IPDB8AXo+Yn4KPRB9OH3gfih+cHwCuH8Af0h/kH/6/8L8CLxQvADYvGC8qL2Qvdi9YL4IvrC8Ari+gL9ovBD/uLxA/Kj8cPwBGP2A/Uj98P24/qD+6P8w/AM4/iD/qPxRP7j84TypPbE8ATk9oT4pPpE+mT7hP2k/sTzAGX8hPAlm24pxLtfaGAmsoTVVUTi3jK0/VVNVQvVOFXPQYNGSMUdJtEwMU92bDUkXDXFPbQHEO4dBTnfNEVNZtE9NUtVRVvcO4VaZVQypWxcTcxA005Hu1VxXT5wzkbVjt89W2BGQlWc1jLlkFcwppWQVmFgKWBGRVWGVzLQX8xNdXFQPGxN+23wCg34JvlG9eb7hvym/cbw7vgAB/En8kfzbvSO9aeUbCnFVXbRNjbOQR9GTN3FSbi1ZF00hWbfSE5MrVVfVjjbzkVLTkDFVYvVZGU8RUZFRlVFTt87P1U/VkrMSFU90DQWlTHWS0VNSkVJxSbQTanMQunFT4Ua1TwFHU7VRM9EWEVAyMxNdQWqVjoFz0aFAN1FCd86v0T70ETz1kT20Tk61ORcMsTqVkTUXTWK1NbRPzTIVUTN0DEapUxKh8BEhsBOUUBIYtShXTJ0oFA8r09+71Zj7S70mFBOyE6kqFwwFDfAdWH3ATPg1uBVafaJsAdg+AD8IPlJ/GD/gP4g/UDwAGHxivah8sr0Yf+B9yr1yvAJavqK+6rxRf3q/Qr+qv9K8A/q/4rzq/RL9Wv2C/cr+kvwCev8i/sr/kv96/8L8CzxzPAD7PkL8qz1zPfs9Yz5LPrM8Avs/Qz+LP9M8e3wjfqs803wBm3zjfWt+c337fkN/C3+TfQNbf+N8K72TPJuVWc0ud9LbEhGhNhVNsThUDZrZ8hC5QHfO+UL3zMtVRdfRRffRSpWOQUtSNVPR0dfzk6gSEelSW9WPtVC3zX8R1tHREbVYdk7NWxfMhV+WTW5FXzVMYWL3zgkRkG+dYbfMpWa3zE2Aug6VYxfPBBPdug1gdk/MWpGTQV53zxJxvnm2+8wL05MFs/4b/qP+qaaZv2P8A6v/8/zZ19m8oDzoPRH9WdWrmgrfM9JB89EJXTVNr/laFU7ycdHlWDbO1N5R0+Lx0vFXN84CmzFQ4VYUE5HTFxOSNrVQtY1ZUhVMc3ATmtVPN468EhGpTheRTZoVT/FLNBCSEjlINs9tXUs3jH1JVc+lRVlXjpFFNU25UhDdEFNv+UFVzyVDt45FQRkUDW1Ad9HzljIRThITb5U6V43xOzeMPTrYdg6VNzfNATUVkTNKlhEx1hIykk8SULktmRQPLSmXk5BQMSlXj07RJBfT0hKf0hAdKLAX05IQHS83jTwynfq8AQJ9Sn2Qvdp+IL7qfrC/GnwAAq+6dzi8QrxI/JD82P1CvAEo/ZD+Or5A/oj+0P8Y/2D8ASt/0Py7v6D8aTyxPNk8wTwBqT3RPhk8IT7JPxE/mT9BPAPJPnE+eTyBfCl9UX0ZfcF8Ael+MX2ZfmF+qX9xfBm/gXwD6XyxvTm9gbzpvdG/uX3BvAIJvzG/Gb/BvAn/cb+ZvIHtqtgNLfePexCSuTKUWthaSqk4F86JP5YNnrVC1g9xQNYNQPBTEbVFdAzlSHQOtUt0j2yFTHYOVU4UzI1TKtXRUDSRVHXSsBOxVtr0jXlbN489WvSM+tvzkyFcdkzNYtYOcrVjN4/9YdeRZleRZqkUD6wT0sgT0YgT0IhYU9OlXtYPMfPeu/3D/AIL5nv+gj7KPzP/Wj+iP+o+AHA8enzCfQp9Un14F7uKx2VeFNJSEMVfN4+9Wph1zqlZ9dJwEJ6QE6NrUdKrU5GNVbXMqVZqNlFS9E7hUtQTMdEeVVL0jDtSU2LR35gJcrVPNcydTfePuJBS3WpzkgDQUSVIF8xKkdNvNUa3jlVHNg2BRtr0TKFHt4/FQHXO6NVCFM4OEdExQzXSE5LR7cL4DT21zyk594161Tq3j9WTkjE0d9E1adXRMfeM+TB1z2jR3rP7jBDSxSoUUSqWkScxFpAQkh0kt9AQkJ0oqZXRK7eRLFZNdhD8uVQBOLVYvaL96L4y/ni/IK6a/ANC/6ineL0A7Bj8gzzLPPL8APs9Qz2rPjM+ez7DPws/UzwA+X+jP4m8M3xbfKN8y31TfAD7feN+K36Tftt9w35rf5N8A1t8A7xrvDO8m7zjvSu+E7wB+73Dvou+s787v4O+y7/zvAAb/EP8q/0z/Vv9o/3L/nP8Ajv8w/7r/3P/u/8D/Cg80D7Q29VaSixTEEUyVo+ptTMWz6E1VkytPXQQVUM0DhWSk+nwUSxAGgjHjTBQrED4CylIFpo5ya9BTxRNE7AS2VMWW1laSm1UVkw3sdH9WWlWTC2yUeVdFo+V0lNtRWMWzuFhFoxVZ2oWUWZWjGlnNc9dY2s3zmkyEWVh1sxVYBiWz4VetBMyPFpW+j4gfAJofrB8Gn9Af4h/0H1afECMABi8wL2KfbJdOL3CTPhN0lFVhvBQgJCTdlJSanJSrV1bFsxiUlMrkBI21VZVzVNR0GlX1s+HW1ASqVH3EVM3zOlTKpaRTJSRThQS8BFBT0q0kU9UkLKSpNKRyUtodhFLFs/hRjXPAUTbFs4hRPYNSUSWElHSr5FCldFDFtFCFlFBWjaP4T000TyWET110bU51s0VOJYPcTY2jW1hNfcPzTK2kTCW00UyFhCy3vhIALLSdSsJFhEqVpAS3BrV+wtNJtpWjSkrNc8dKNfM3AJy3bs+Aw069dr9wT4K/lE8A1r/Av7JP3EcWxfa9/r8IzwDySRbPQF+CyX7PYF9yX4RfAKZfuF/KX9xf7l8Ab9r/RA8Azv84b0pvZG8eb4BvOg+cbwCeb7Bv0m9cb9Zv6G8ifzR/AEZ/AH9if3x/hn+Yf7J/dH8Ann/4f9p/BI8ej0CPKo9UjwAWj3CPio98j06PmI/aj+SPwPaP4I+6jzyfDpVeMpxLtMWmxkIorKRsTpWjatacNC5QnQOjdDQYUaytpFykAVLNA3aslAZWFDR4U10z7LwEYOQkq9NUpTRVzQRVDWMnrVadA7NWJbRX9bORbVeVA/5XzQNmWJUDW85YvQMgWTU0We0Dq/9YJURYDWOHFBRIKkSkBxQU2BSkxrwfth0CNlLBjK+Gra4fuB9yH9SvgPavAC9CLyy/Pr9Qv2K/V1qlI7fkpJBXVTRX7QNtDxS0zVZdI4lWtTNtSKQk91X9M7pVlQMzflXdll4yDFXVll6TrVTFI2RUtQMczATmrVPtA69TpSN3HDRB1VP9MwrEBNS0BJxSbKUG7gIfUqUj51HtQ6uxUWWze5wEQ5yUDLakBNdQpZORUGWzW2lQ9TSMBNqcNG5PpZTNT5VTk05tlKQ0pU1WXTM8TW3ETO0Db2wEqwhMtcRLXcRLVRRKbMVEJEQHSsUjtEmdA9uDSV0jmUntQ/FJWnWUSp0z7krtA0/8RwAObTZVXk9o33rfjN+eT9hPAMLf1N/eT/hLNl32TUZfOO8AWl9U74ZfSO8Sb6TvZu+w7wDa7+zvLp8QnwL/HP82/1D/ABL/RP92/2D/iv+s/7b/oP8ASp/s//b/MA9CDxQPJg9gDwByD4QPlg+oD7oPzA/u/1APAOIPFB8+HwAfUh9sH0YfgB8Akh+8H54f0B/iHwQv7h8gH8j6HzwvJjK5xOXMNKFN1q2Tpk5VM6KMNEhQmmWTvoTEMlF9JFTEG7VSbTRS7UMhU6XEU7a1MwhU/TN6VGWz69VUzcNf3LVVnTNeVlbNw89WvcRXrdOofLTNFySkgFhlNDykJ1lqZZMeNKTvRKS3WK2UvViN0zVYQPbYMfUW5KTQVyXDxMSvfq+YrwCKP5w/xq8IvxK/7D8OTxi/gDJPRE9WTWYjXE8Gw9Q0gKrUNEAMpVYtI7qktHm1Vm2UVr2z6lX1s6y23LRzVa2zOFUdMwC1VT2kVGWTjlQV00k1VCVTEeS03FONlMSUzWwkxDRTDaRExMdS2g3UUlVDS1IlwxRSWgVUUSXDpFHNxFGt07M4Ud1EnJS8UI3ThdaUJE5Q1fMXhMTCT2w1xIwk6E7Vs3xOFdPb+U0dM5BNjdMlTdolREyts1hMJcP0S9bNw49LvbMqDOSxSgbF41NKHdaGIwzXBsMc1FsRSr2zikqtkybsxAFhVC9O32Dfcmk+ZW5voN8Aqm+s385v4G/y3/xvxuX+bQAO7T5/UH+K77zvZn/Y/6p/ALx/zn/gf/J/BI8Wj0hvIo8ANI9ej0iPWo9EL36PmI/KjwDcj+6PAJ+6jxSfJp84n0qfAFyfjo9wn5KfhJ+un8Cf0p8A5J/2nwivEq80rx6vQK9arwBMr46voK+6r9Svxq/or/qvoAS/Fr9Av4KpjkNLZcRMTEXE3MTlTaVWniLijCTbaFD1s9xQHTNQUbbVM+BRjWNVUi1jylJMVDwEx8ZTVMVjmPREbQnkRJdVfaMKVlXEtVZlw+ykRFpXfaPKbVcNUzNYJUOdWJVzWxNZlcMuWe3DETTEq95YdSRYnSNiHDQgFiw051fVQ8jMP6Y/uDsAvj/YM5ZTrM/WPyhD1s/4zwAK3xzfVk9A31LfZN9uTX6Sq6dXTcNx7MQwLNTtqqREmqxEWbREGKRE2jVV5SOfzERjVe1UzERt8wRUrFSNY3VUbbNrPFQ1YwbsRM5TfZNVlyRUXswkKMQk4zxUa6tSTTRSNTM+Un2TqwdS/SRR7bRRNXNhbVGtUxxRXTPlUO1j265QxWN4UOUjP1Cq5bRQpSRPBTRP9VRO2nWzR6xU3E1tM3RNVmXTC02FJExF5Ex9k2vXSy3TXWS0AEvVQ6uYStVESgVUSb1USbZ1s4dJjWPFSe1jThVK/SRKfaM6nGd2fyB7AGZtPmWGbYZvoG+y//Rv1v8A6P/6b4x/Ln+If0IPVA+WfQCWf4gPeg+cD44P0A/iD/QPAAYfiK+CrywfLr9IH3IfZB8Ajh9Iv2oftB/GH9gfeh/sHwCeH7AfMi9UL0YvaC8CL5QvAG4vsC/CL5wvzi/wL9ovND8AHj84P0I/bD+OP3A/Uj+0PwCmP9A/oj/sP/4/eD8qTzRPCq5SnFREOny0y1DWs7TkWydPLdMNUL0Dg4Tkq/hQDUOKXFT/VFR0ikzk5zxUWyRUE+CmskCtVNXjslTdRFXdU7TVVdW0VhXkVnXjBVe0vQSU1OEs1E1YbbPM2lzFWWXTK1ktYwpZtnXj1Vg1Y5ZYdeNVKizFWOXkVzVjxuzPxs8AkM+qz7xfzs8g3/JfBG8m34Bo3zpvTG9eb3jbft1uspyqFFRj3FQgJGTNtNSJrVZtw0hWdbMHvNTINVUlY430RFRVvdTU1NvTVN3TmlT1Q2RUWj1UVB3D81MlZFN1462FzLRPU0VUU9Xj0pY05JtS1dRSNcTERPdtUQ3jvlHF84hRHcOrQ1FttFHl5FAN457YhOSbsGbiMVD1Q/RPtp3zhU9NwwFPjeOP1U7F8yi85LzE5FRNVvXz7kxldEwlYx18tLWlZLRAlPThSiVjfW1KDeMeSk3DwUkdw1uDSW2zjEktA/EkhC1sNPTvSsXzSLz3rg8AwANu/Z79lv+g/7r/vI/2/wBo+/7/MAP2jzALJg0WlV4PAFCfag9sn74PmJ+qn7yfzp8A4J/ynwSvFk9YTxqvTK++PwBor3qvLK9er5Cvoq/Er9avAOCv8q8cvw6/SL8iv2S/Pr8AWL96v5S/rr/Iv9q/5L/2vwAIzxrPLM8+zzi/Ws9kz47PAKDPqs/Mz2bPuM/izxzf9s+QIN8S32TXfmNLvUTcdGi1TTWETt3Tak/dUzCtUHXjpVA1czJkdKi1UeV0Ui0DkVKdgwWtU13jd1Ol4+wc5VQyPYRUffT8RNVVvWbuglW4xGQndFSWFFQDbFSLh1hlY+s05ENQjkNZliVj/VgNc8Ms5y/SRFpcVPXcVNBXNXPCHG8Ahl+g77LvxO/W79hfiu8M/wBmbR7/QP9S/4Rvdm+IY0bitbf05JB85FJX1UP+VVYt07rEZHcEVDcMVFv1VUVTulXVQ370RGtEVS1T/Ax0w1TVZG1UnYNVVC1THFRVU6XmJHSv1Neu01Mt0/rVUg1TxUx0jsREV1K2tUMfUtXT51GVc7HWdHRsUZ2DNVx0/lA21dPHUI2DkVDNRJx0rSSsRNpPjZNTpHTlbU69Y3hOVfMLTo2DW6FN3dM8Te1kTLVDbW/kBO9LVfOLS1VTqyZLhQRK1dNnDBQHbUpFU6pJNXOCSR0WLHZzHBSKSsUESyV0DJcA/q3mjX6PkIOOj6CPwo/sjwDWH+gf+h8ML16dHp8wm16fAGAvap+En3YvAL+Kn8wv3i8A8C8CPxQ/Tt8gPzo/LD9WPwBwP5I/hD9G34g/oj/cP8Y/AOg/Gk8kT0ZPWE8iT2xPdk8AcE+qT7xPhk/AT+pPBF8OXwBgTyJfRF/+T2Bf2j+EX3ZfAKhful/EX9Zf8F+iXxxv/l9YUG8KafbigEtdc94UJKmu7HXUdU61BE8lY2pahHTerNRSUR3jxnR0tTxUBK9MdD5TxSOzbVOlEyVUzROYVN3T2Qzc9/bi8FVtc2NW2u3UVjXzXVclg8xXanUEWIV0WJVzAVmVdLVZ5WRZfdPkWNXTpxVYHeNmZOQkNOUkd/bvAJjv8u+kf65/0H+Kf/x/Do8AOP8yj0SPVo9oj4L/dIeOUlOnV+UE7HQwJHTstPS1qhTkZ8T0J1ZtA9y1Ve3Tn/zUZVXd0yytVcUj81TV9FQ9c4G1VIXzSRQEBlQ1c87VU41Tl+TVUwXjKFNqBXRSDeRSVeODUjVztT5MBAfMZM9R1dOXtmQEYVE9EypR9YRQ1m0DvFDNE3iMBEFQtoXzCVAd46ZP1QRP1g0jzk4NdE6F8/lNWn3UTe3TD02NZExVlNFMpQRkZwbiGLwkt0q2JYM9SpUT4Uk9A5VtSdXTh0mlE8VJfdMTNEqFZBykIawXxi3GJQBuH6Afkq+sH7avyB8SL+yvAP6tNiUWLygvUi9Mv16/yC8Awi+Ev46/uL/Kv9y/7r8AzwASzyTPXm8obzpvXM9mz3jPAEJvtM/Gz6jPis/Uz/7P8M8AGt8s3w7fQN9a32zfjt+g3wDSz7Tfvt+43wLvHO8W7zDvAELvXO9W73jvgu+c757vsO8Ayu/k797f+O/y7zz/Lv9I/2gS8fYFNhNMPRPqTNWjrSjEBCtP3ZRQPQOF1qQE+lDlBFH18+NR2tWjWESU6FKVBFNAbXEmgdBTPaNEVDWTbbj8hCpVbYObVQ3zqwpW7WRWpZRXxYN3tVets+OkhE9YRZRY0q2zE0R39mNZxYPXWLYN85pYDZNZWKWjFRVYHaRXDfPK7H+2f6gPALoPzA/ef5AP8g8UHyaPcIOALh9QH2IfdB+OjY6FZgNXqp2TYQwUIEQU3byEmrIcBFkcBdSEzFWdk5FtVWVzVlXFYxxVVXS29GSsVKWjdVRFEy1tVMWD91Nlk79T/fOrilO1ZFMN8xrcZOO1UkUTrVyUZ1KthFK2/fP6UbVjwlEN84qtUT2jVFH9ox5slOdFUD1zobT0q2AOcjOklFv5T8VjjE+1FE89c2uxTsWDR5xkxU2tFK1NJcP3TD1zkYz0KrFMvWSspw5yA0stJEpWxYMnSmWUSeXzkCSntu6C3En980pKdRPLBUrVo0gct5a/cK+Cr5Q/AKavyK/ar8w/7j8ATxK5Hk8AGLs+v1BPqr9sP25PmE+CTwCkT85P4E/yTwRfDv8QXyJfADxfXv9Q/ypfdF+OX6hfml8AxF/OXwBvEm8kb/ZfSG86bwBsb+5feG+Kb5xvrm9gb+JvAOxvbm8Ifxp/JH8+f2h/Un8AfH+Of6B/sn/Uf85/wG/yf4Acjy6P6H86j0SPZoXugpxpS+2W5jNN9RNsTgVEaryULqQko5SUGFEtk1uOUZ2TAVLtJFIVlFVTJQRTtZPsLJVURUPT0VTt9OwUtvwURFbaJaO1HJQlV02Tk1eq5fMAZARqfATRdAQlaVmd9EwEAVwEx1h99NY8BEhY5VMHPATYVwD9JCQfng+wn8Kf1J+mnxAfAAqvHK9GH0CvUq9kr34fkBM0jh3OIrf8lJBXNSQ0BM0PNKTNVn30FAQ4VmxlJPQUvFXl84BV5VNrR1UFQw78FNRUBUNtnvT0WFTl8yBU1fRqRCSzPCR6RCRDU/2kFVPtE9ZcJJDU9NPwNiK1Itz068T0s1E1o321Ua3zRcyEEVFNNFC2rTOVUDWjXVDlUye1UDUj4sQkcU/lMwhtT+VTl079ExRO5TPbqE2lI0NN/XPaTFr183jsJBFM9ROsfPTLS0slNEpFRBzEEUqq9fRJtSRJjYOeNDT1GjTEbEw0C0t9JFw/bj8AgD+qP6TPtj/Iz+o/7M8OTwA4SxZPMN9KT0TfZt+4T+pfAHTPnt+w39Lf5N/23wjvCo8ALO8W7+hvSu9U726PiO967wC877bvqO/a7wT/zu8Q/yL/AOzvLv9w/0L/lP9W/4j/mv8AxP/e/9D/+v8UDyYPOA+q/wBUD7b/aA96D6QPbu+4D8IPAPQP3g/wDxofNB8+H1AfYhkklqNcxHSUj2YiaqyHhrKRpbyH3rN8tB3Uh77CBWVT3cN47I/G0tNU3SStVbXD1VUtw0jUpLi1VpWjKYyUllflFFg2JTNvWDWj7VithGSUWydZNaP9WIWzxXyUw4dYBZRMlEMg/pLQVwLVs8Qsr+6fuC/KL6wv/p8A6CueLyA/Oq80P0Y/eK96P2CEr5alpq+4q14SulblhG1WzQM3Vi3D+FWFg9TroI6CfhQkRew0DFXabSRUZTONVLXDVVS25aMcVN2D5lNFI69s5Ide0kFT5aP8Um0kbVL9w45SzQNXUkUjWx9SlaPpUV3TsZS0s3tR3TTEhP5QZZRQts2DkVCtE1pQ1bMkYVDttKyEq4C+wuVOhYNrfE69pE61w6VNhYNLPE0FJExFJATEDPxEa49LrRMqDMTLSk3MbUrVs7RJdbODSZWjbZk0xAxK3YOGSg0zGwBLDTNAS6W0JN+GzQDWzb7PsF/CXxzfhs3eXwhrAFbdPt9Q3zJvXG/G37jfcm8ApG++37Bv2m/sb/5vEH8ifwA0fw4feB8KH1R/fn+Qf5p/ALx/Zn/Af9J//H/+f6h/Go8ATI8uj0CP2n98j46PYI/CjwDUj/aP2I+qjySfDp8gnzKfAHSfRp+wf2KfrJ++n4ifap8A9J8Or+ifIq9Mr86f2J9qoWo+U0v1M94MZK5M5Ua2rhKqTjUjpk/lo0y1UO2jwLS0UlE1I8a1UWWjOmxEr1J1syO1U520U50zCVTVRFTa/aRVBcN8VQVj7lU2DTNgVqVD0VZlVGQ0q61XrRMaTCSdRCT/towkMFm1syJZVWPx1nQkt1j1tFidQzdYVoUz61cFY868NMIMPwjOLxAzVmLBvL/ev/C/Ej8AFM8mzzjPajlmP2jPes+Mz1SWPaZCsbw0gpQkRFzEq+1WZaOq1DRn3DQnluQ06FXVxFVFJBwkOLb8xO9UfbO4VAXDgFVUnUNHHNQQFNTYRERtoewUaFO9EyVTHbRmZES3Uh3UdERJUp2z2xJSrRPaUZ2zolG2BWNeUX2zKFGlQ/E2vES6UMVjg1C9pqZS2xVQ9TO+T5UjNE9WrRPKTv0UTr0T9aQUW4xNpUMhTZ00TJUjS1RMbaPXvGdnohRUZFuxSsVjU0pttEn1M2ueSb3ESaVDwUmVwwsrSq2kSvXUbFfGb3CjAIZdplWe7Q4jpO/GX9jv+l8AjO92XX5dJm9Yb0pvVP9mbwCI/5pvrP+e/7D/4v/M/wYPABgPKg98r04PYK86D2QPhg8AmA+yD3wPXg/AD9IP7A8mHwD4DwofNB9eH1Afeh+UH6YfALgfkh/cHy4f0B8CLyQvLi8AQC9qL3wv7h9gL5ovrC/GLwDYL+ovBD8WP4gvKj9EP1Y/mGg/uiGWwotLBVauQuqtTO3j6E1V5E8t1FCqTdOFvET6xNRufEThbVHt41hStSPKUhWzm1xTxaPQU8XELES2tjTUKFWVw5tVXcMNzVb9w39WJUScxHtXVp1D51eNo1OMtLuEtNMXWV22/vITbETTWDZVU5ZYTdNVWG1EVLQL31d9s8gEz/a/wE/STwDkTwbPsEs+zyhfOl+cz15foHBfos+MX5ZdbjKatMRhahRUIExU3dTEmlb906tZVu3jGNTEyvzEj7VV1aNWFLQcVY2j47YEtKxUxeN1VBWzPLYk1PdT/cO/U32ziLVTzaRTtSMaU/3z461SfVOrUgXjdGTUMGp81PqE1MLcpIpRBeRtUQWzHFFN0+VQnaS2pNRqUI2jM1B9s/itT+3jiE+dZE8l5E7aJdROBbPcTX2zWE1W/fPzTO3UTPXUTE1UbGznBrL8Sn2zmErVM9seSsXjxUndw4dJtsWjkEkVU+BJ9eNOLUr9w89KdQM3/Od2DQAm/abvuO+6f+Tv5u8A//J/ABSPJo0e/ziPav/E/36PkI8Ayv+0j/b/wI/Kj+yPDp8gnwAyn0SfVp9on8IvfJ92P5CfALKfzJ/en/Cfup8EryavOK8AIq9kr1avcK+Kr5yvfq+orwDSr9yv5q/gr/KvJL82v0i/AFq/dL92v7ivCr/Mv6a/4L8A8r/8vxbPsL8qz0zPXs8Qz6y6sZ5inEvVMz6sNChVTQWETl3jarw0MLxky6NQ7VRR7dSc1AFS1g1DdlLNcwVE1HhTWp1j7Pw0YFR1RFQFRK1V9WO4Va3EVuVjt21WxTMlV8UzlVeFY8MCWLVkjER7QM5yJVlqtTRZzTRYTUPDWAXjtYSE1ESMRANYDeRXQg1DxhRf7k/4S26CwczfAPZPCF/63yTvTl+AUy7vQO9gcu+E745foFvOcrVXJYNbjldNc1BX/VMPZORtzeRUiVb1Y0hWfWRtVZ1jvFUd44BVFaPbR1Ulgw5VjdPUVFolg54MRGZUNXRUrTSlU8VTsfzH/oJDBNQMbVMNQ9ZS1TOeUuU22k5yIGRk61FNQ7NRmmXjfaRkRVHV5OQ02K1Q/YOTUB10UBWjJ1rUNN7cZHFP9cRPFaPbl071MyxOzXOlTVYd40BNndRM/VNvBHTUozD280tNQ0OsdOFKagWESuVjB2R0r0lNQ6uDSW30Sc00SW2ESgL9ZEqVZHR/hn0GhZ5/sH8Awg/kf+YPCIsGjxgfUolOjQBmjR4Vno9wH4IflB/+j/iPABqvxB/uHwAvEi8kLzYvSC8AWi90z24vYC+KL6Qvds/ILwDaL+Qvpi8QPwI/LD8+Pxg/AGo/hD9WP4g/gj/UP84/+D8A6j8cTwZPyD8ST2RPNk9gTwCaT6xPjk/QT7pP5E8GX0BPgFJPFF8+X1Bfal98XwbzS2qd87XUBKUUdJ1NbfTVTh3joMxkSMz0vlDWhWMyUe3DpoxkOlJaZeOtdGQgU9UDlURk2whUvcN6VGXj7VRqDQNfFPTuBPRgVhXU2Vb99GTkrVflYxdYmoVjgpzU51ht1r7CGjZs1OtYHeOwWG2EjGQVMXzU8xzk0NzXDu8Y6wJO0sLc3+Zv+G8a77RvVu8AQH9i72R/dn+If5rvpO9GA9pM1IJM1EJXpcP+VpodU7o01GdWxfTs5OitVe3zrFW1A3Ek1Di1Vd10VJ3zxVRtg4HVVKXjSSyEERRk2lNszcQE1GxTjdM0U910VnT0uFIthFI1hFKN09sUUl3z3FGN06RRtqXDblGVIzdRbQRQVu3zvFDVA4XM9E7E9NUX3FTC5PRXzFToTrYlA2NOpeP5TQ3TkNVNZdRNXXRM7eNYTJptBEsNA49LhYREFLEtSh0TTkqVA/FUB04FWEYFPoM8lK5K7cMmtAcA5h3mFQYdpg+4A7YP0A/yDwAMHwavGK8qrzwfTq9IH1qvAKQflq/oH+IfzK/er/Cvuq8ABL8mvzi/Wl9Ev4ZfYL+CvwCUv6a/uL9Sv8y/3r94v/q/ABzPJs9Az1LPbM9ez2jPms8ArM/Gz9jP4s/8z/7PkM8y3wAk31bfeN9q34zfft/A36rfANzf7t+w3wrvLO9O3zDvOu+gbO9+75hbzvM8pK4cBU2ULWT09OXMVGjM9dxUUlLkVMbsV0YDUjWjPlT0a7NTnfMlPPSYVF30WhyEfjRk8FXthFYNA2vvVr30Vz3jylfdk6s1WL1UWA0D/4RkMG1ZXWMiWV2D5FhVY1unWHWTZlhdgyRsZAvrV+3zzKxvHn8If+L/ACx/Bg8YDyoPPA+WfU4PcA9ggg+0f44PuHsuwqdXDYRatPQxZATtVv2TqOx/pv6S2FW1VAyEYRSEKLVVRfRUFYO4VJ1UVDZVY0dUXWMCVFX0BGeqBoJcFPVTLWRSLcO3pvxUgFLtVt6SBfRUzbVRBWRRNaNeUR0UUWbFk/FQbYS8hHVQZQObPVBVYwdQxVZeg0+2dWPKTj3jWk4V8/Wm/IRwTdUUvFVMFfM1shyU0xS3XpIPS3Vjqq1K/YMwSj1kSQWDjBVJXWRJZQRJRSY+JcaSASHclxa9ZqWen7Cfyp/cnwDmL/ifOq8cPz6veK9SP6SvAG6tbj+YP6qvvD+uP8g/4j8ABE8WTyhPOk+U70ZPcE+CTwBcT07voE+qT7xP5k9g7/pPABRfBl8wX0pfVF9eX3Bfil8AnF+2X6hf0l/kX/ZfIG8CbwAUb05fWG9qb4xvvl+Ab7JvANRvxm/wbwJ/RG/ObxB/4m9gRH9ef4h/InmmAotLBYPRDLzkC5AGk07VEydPVmUDDVD1M4PMhPe0hFtsUd0D4VFdI3J0FLXnfIRZZITOU/2DQK1UXYO0VHWUVfWDmalV/QYmcpf0BAdc9HW21AThVzUjT1h1FFi2xSMRWaUDK1ntEwq1WRXz1ZT0llgV81W1WPUzE2z031cdE8gA/P/u/9iP6o/8j/7/yIsmnwBAD2oJTp+oD4KftA+en5ifVLqRlnKa1ARhPJQgbJRbzVa1k4lWHRNI9JSzCVZV9CQUj1Xt41atVa3zHFXlE9Qk9JzWLIRmVDUjLzwU91O2NSO/Ux0TiFPl5FNKJfRTLaRSFSR0FGd8FKswUgUz+Px0wvTkiq1RFfNFUTUkUQUUUGLdA6G8FNvgPvIzUB0TrfjU5IhPjRRP9TOTrU6t8yxOPZRNHRNYLU3dA/FMVSRMfSS85bVLPfNDxCThSm2TfbVKFSMefCTBSdUThzZsJJBJHXP6SYU0TCQL80oFM0g0NyZ9hjWuLQDGJcYv0L/aL/S/Bj8YzyrPADw/Pj1+PYY/gD+qP6TPJn8AyM/yP+zP/s8Q3yLfNN9G3wAwfyJ/ZN9+35Dfen+0367fAJB/2t/83+7fAO8i70TvNu8AYO9q73zvfu+Y77rvzO+G7wDg7/LvFP8m/1D/Ov9c/2b/AHj/iv+c/57/0P+q/+T/7v8ACA8iDzwPPg9ID2oPhA+OBVq2k0sdE3hMDcRN7XRtTu0Tak81wy5QZROzpVDlFKwUqFFtkx1VUo3DkYwVUw3DeGyktewchGBEpO9U5cNjtVXts9UcpEZWZRO1tkwUJVc1s5NXBSMAbVjlE4RYDcPoWH2GtraSKVk1I/9Y1RPHWVj1lHQUSFjdpFddI4vSV+UTxGSfxo2OwsEADJ8On9AfMp8MLy4vaJ+Sn4B0L4YvmC+yn7QntpXOcrfaRCSQtBRSV02z/laqHbO8TIR3RIQ3TIT3rVXVA7pVTbN+LKREtiSk/FQ1s8NU7ZONTVTts1VUJaQ8pOZUpLOvU/0kZKQyU220Umo1NFI1w44EhFdSZYM1HwyE6fR0sVHtdu6yqzVR7SRQlRRQxbORbVDVA1pQ/XMiUA0Dtdr0pFPspOVObaN81U61pE4ttE1tozxN1nXT10xlg28kRO9LmhWkS9UDKkuVFIS0aNVKTYRKXTRJ/XOCSdbVA6pJtXRK1QOKShadIwtLLaNUjL+ev7C7AL5Nxr/wv/JPDM8WXyhfOl8AbM9eX3Bfks+UX+bP4M963wDEX+5fAG8SbyRvNm9IbxoPAJQPDg+Ab5pvtG9ub8Bvom8A3G/ObxB/In9Efz5/WH8CfwB8f15/cH9Kf7x/vn/Qf/J/AByPDo9AjzKPZI/ef2CPio8ApI+2j5CPmn/cj86PEJ8KnwAsnxafWJ9Cn4Sf5o+4Y0Yiq4BLTbPePESqLLVN2nUUTuUj4k9No2dQti0z3FAlE1BRPaPGNqSkOlJdI61SFURcN7bmQiVUtWOXVLUjCbVVnZRVPVPuVUUjYLVWnZPqVKRaV/UDyDZcFDNYXSOdWI0W3gNtWR0THFklE+BY5VOro1jlI2KkpCKUFOcFVy0zzOQf/h3Gpcav+K8ACr9ELzYvKL9Sv2S/niVeL2CQv6K/tL/GvbZip1fVQ1VxRLQwvKTsVKSqDDRrZ1YNUyhUpNpVlTNtnzwUZVUdEyxV5VOr81QVNFSFU4E0pEm2VDQGVB0zzlMtpFO2HTNeU/UDKFNFs/C1Ug1TuHw0g1IdMz5ajDQHlDTPUZUTl6Q0y2FRfRRRNcTslLxQrBUUzDRBUDWkUEUTptlPFUTcBM5ObaNjTla1I/lNvQRNBURNDUSNTOUjQkzlNLSXtiIZZtxUt0rdxFTU4Um1I22ZdESMSeVDxUl9FAp8RKpU1CEEV7ZvoNM+VQC2T8hP2k8EXwZfQFsO7zDvAEpf5FeGVT7lnl9g63bvoO8A6l+079bvyOvO7wj/Gv8s/wA+//CPcp9k/56fiP+a/7z/AK7/yP/a/+z//v8ID6L/LA8APg9oD1IPhA+OD6APug/UDwDGD+gPAh8kHzYfSB8aH1wfAE4fkB96H6Qfvh+4H9of7B8ADg8YDxIvNC8WL0gvei9sL1iOL2AjxrKLS3VETNUza+pMDcROxTMnTwVEWsQ0h+Q0+lAdM26kNGvhUSXjWITE6FLFs1tbU/WT0FONQ0RUNGu2VHXEVcWzm1WFs60NVKSaVoVEV2XTebdXQPY5QMLl5LRRWVjFtLSkF1nttFnVM9sKWf3j01hVw5ZYKm0zVZykE3yk32SnRr8EQLsu0sLsr/4/EE8iT9Q/ADZPWE9yv2xPxr+gT7JPZDRRubxPVjPktGFMRCCMRGndVDdm0lkMVAlWvaS2HMSPVVXDVlX1sxxtVS0z5FQtw6xU7dNbdVTlIy9UrcP3HKTbv1OVM4pTLdNSU5ZdIxpT/ePjDKceImc1Uu20UpUz+lHtNASk24pRLTNUUT3jHlFqbTRQjeOh9CRqUG2kVuTE+U9t1E/1RE+N462x3CRHTnXUTY1DXa1NHSP3TI3jkcwkKrFM/ZTs126iA0tVw4bZSt0khNTKSfWTkEm2bTOVSS3D3EmVM0otSrVDy0ol40hE554vALDfwt/c197f8N8Cf0TvFn8AUOtm7U7vAPM+7YbvqO+ifwDs7x4vwH/Sf9x/9n8gjzKPAESPVo/IH3KPfI+Wj2CPqo8ApG/Gj8CP4o8MnxafMJ/yjwBcn26fSJ8Cn5Sfrp/An5qfANSfzp8IrxqvPK9OryCvMq8AdK/mn3ifqq+0r16v2K/yrwD8rwa/IL8Sv0S/br9Iv2K/aFS/nrUPwpyctDpM9WRVTS10TpUzavxUMORUraPUxBhRbdRR5WMBVVItZFJVxFPVxFP1w63sJDRgVJ00VO2TR7VVFdO4TMRIVq3Dt7VWbTMlbDSVVyUzALVY3VRY5WPRWPVjJdVZZcRZ9SRY5VPDWKrtk4esxEeMxAWsxNcBVz1khE8mTzBL9j8Q3zJPANzPZk9Y32rf1E+O36Dfst9QxE/ORV7DRNSQ7DRSdDS1EXzUzQxUiVbtkzdtVsUz+FVFU7xV/SM1fjxURCTkDFU9xs4izZo0NFZUNVQ0NOZTtuVjsVPtI3dTjXNBWmxUCiw01FJVc46UVFtXUuUjH1JlM+kENFuxUb3Te1HlU0MExNsMUe0jx1DlY5FQah00UHVTIvQk2k9VdDVPDcRPDYOTTuUkFGRrpU1FUzwkZNdM5SNjb0zFJh7z9GRFS9XktUodU2xcZAdKLTO0bUl1U4JJZTOZSY1zY/FJXfZOZUbSQEsdZAAsfx5/EHvubwh/+v+8/w4PAGB7Xn+Ie35/SHumf5APEo8ApA+eD/Cfug/8Dw4fIB8yHwBEH1YfsK9qH4Qffh+gv6ofAMwfxh+Av9ofFC8mLzgv8h8AZC9eL3gvai9UL6YvwC/KLwDULwY/8C9KLyw/Tj/QLzo/AGw/Zj+YP4o/zD+eP9g/6j8ABE/2PxhPcj9MTz5PUE9qT7CkT5ZN1tMsBK5MJQOobU2F46pOHcOmT73T20tQbWPAUOXzNVGqTcOotFQ6pOSvFMQhbVN9M5dT1dMJVC0Da35U5WPxRFRhVUXT2/BVfQNhVuXz1VYsNeT81LFXxbMcrMe+0tvrWH0DMVkt4x5ZWn3T7YzEtVgdw3akxCszWJXD9UTU0ATXNt8AIN/6XwxvRt1G30BvUm9kbwB+34hvmm+sb8bf2NPO3R5T2vTUgvTUQlct4/5W2gXDvFzEZ1YlAyhWtoXj6lUFw6xV/dNxtVXV0zks5P5U1eRU1n0DgVTV00lUdBFUpsWz3FP1tCzEbIzkNNVTBXRSJQO4FMSBUlr1RFKN4xRSbXRRjeNrpFE19FElAzhR9QOz81ANdARUhVAt4061UH0zF+zkwk+d5E+2JQPoTpXzY07V0/mtTf1DkE2NxE19ZEzWTcNYTI3j9PQEk0vaTcMYfASxSvUDU0qshfbu4qJJLeRJdeOn1oz0DErVREodwyZLAE1U9A9+Ncb93v2mhaaF3v0A5v8QnyoJJg9An1KfRA9uDwB4D5oPrJ++D8Cf6g/cnwavABivKq88r06vYK9yr7xPhq8AsE+Cr6yvxq/Yr+qv/K8evwCoTwK/RL8uv3C/gr+Uv7a/AKi/0r/kv1a/8L8CzzTPxr8ASM8qz2TPbs+Az5rPtM+mzwDoz7LPDN/2zzDfAt9E307fwGDfat+M357fCNM2YoBLQnXz4tRHHvXmTabSSux0Ld7s5FJR7UPGFF8mX9Q4UzaSmGx0DCx0fFW2bXPsVWWTXlYF89GtVmWTPlcF06rUVDFtWI3znFh9Y/1YZZObLln9QyBZhfSEVLdVWA1TeIRUJ4xVV2WTBc70ZMIcbx5t3uXe7dZVAO7vMP86b1T/Zv94/4JvnP8Arv/A/9L/5Gd2VfZlllOM9KPtVn3kFHfG41YNU+hVVX3kVcV0VQ1TKDwEm+9UDVO4VM3UTHRH2lwEEFQE2FNF86BTto2DXFPFUyVTZZPuVVK15FLN1FJddFIN49sSUuVD2lEFk5VRWkXzYAxUKFFFVFAF06u6UP2Tg9x0TARUFbb8dKJPDVM4TxXkTtYF01pOxVRNjYOMTVZ1UyFN5WRMHeRMDdPJ1/yXJuIP1EWUhE5KbE0EfISeSXVzg0l1U1vBSdXzK0rlREo1FAVLjfNd/J/+lcaP+I/iiQDeHwifGi80nz4vaJ+akVYvAIibbiV+nbafsC/CL7Qf7p0ADt/wLwo/HD8+P1A/Yj90PwAW3wjfqj+cP74/0D+K3+w/AAZP4D8STzRPRk+wP2JPhE8Ahk+oT7pPxE++T/hPCl/cTwDuTzBf+j9UX25fgF9SX7RfAJ5fsF/qX/xf3l8QbyJvNG8A1l9Ab3JvjG9eb5hvsmnW8quLS42ETBVz5+TU5UlNDYbW00/tBjYi+Nx0VWzMBOC8dFS8BMq0dGs8UyXkUyWDQFS9c2u0VJ2EVWUDl1U95E1WHYN5Vg2EdHRY9PRt4dz0S1gNI7VYBeMzDlmd5o4CFVmFdJR026VYjQNVWC0zE1gWJePfV73jyET/Nv8Y+wDe7yCPMo+E/0aPaI96j4z/wIaPkP/Cj9SP5o12QqdXqi0zY1yEILSE3RQEmmocBFckBBd0dNhVtYOznVUldDQEGlWdI+G1VO3UVPUTcVQd5FSq/WMCbJTKjASFPHRPpjTkF1NVlKwEqbQEctlSHeYOIgVSBeO+UVY1I4hRRXNQHOQaJHSr5FC1g638BHXslD1tUCVz9E8NI4VPNXNrHE9lFE71E0FOdQS1TZ0kTWUDB00NpExWtYMdTO30S73jWCQ0a/dKJXOUbKQ0SnUEZIQXLhNJfabu0kpK5YMLy0p1QzcMJx4/yBv+HwDwH+Kv1B8mLzAvUi9Uv24vAIArni1+v4i/0i/Mv76v2L8A6r8EzybPOM9Kz1zPbs+AzwCqb5TPvm+oz7LPzM/uz8jPAOLPLN/+z1jfat98307fkN8Aot+037bfyN/i3+zf5t8I7wAa7zzvTu9o71rvfO9277DvADLvxO+e7/Dv2u8k/y7/QP8AEv9c/yb/iP+a/6z/tvU2cqGczPRLEDYVNhNOZQMnrU9dgzBQhROjDHQY2VEtFNwEAVJVc3ZSWvVkUuWDW1M1c+xEdNtgVBXD01Qds0VVVlVztlWV4yd0dJgklG0HDISRV8WT/ldVcy1mnHTOWEVzIKR3nhJtCqx01Vg9E4lYleNNR8wEB1g1lJQExlyPAAaNBo0GHSYfQI/yf6yPbh8gsI/qiY4fsB/CH1dVpNwXaMYf8BNeEpAUhFJXjZO1D6QUzWx0iVZdo0hobHRrcH6TVV0TgFVdBppusg5ElNRU3fRUdGZtVI2TL1T98/dTtXNbsVM9s3hTFcNDRARrDFNVc9bElJ5SleOzZ1IFBKSU6VGFo7NtUaUTfVGtc0VRFSS2zJTYULWzoVBt82o29JQlUMWT3k+1tAyk2wVPleOXTo2jLE5qXRRNXaRNlePXTI2TU29M3Wa+c0uFo0P0pGvhStUkSsWTHko9dK1J/WOCSa0kSW3z+rVJtbRKFcPzSj2zSAA0t8attrUWveav+K8KTzS/ADa/cLs+T2BPerl2T3i7zr0Ank/AT9JPFM8WzwhfGl8sXwA+X1BfYl90X3b/uP9K/7xfAJ5fyF/iX/Rfzl8QbwpvJG8APm84b3JvVG9eb6hvum/MbwCGb+hv+m8EfxZ/MH/ib2x/AGZ/kH+Cf7R/rn/Af4Jv9H8APn/QfzKPFI8mj1CPEo98j0Bmj5CPqo/Eh1alr4J0XDQ1ZTykZzQ0oE+1NAw0275QpQMwUWUDplHa7RMbvCSQUv1DA1PaHUOVpCQGVJ2jelSa7RPrdCRfVVUEXCRErVbdI7VWXRNApBStTVddoxhYjTTMBOfEBFspWY0zIllVQ/iclLOyWLVEzJQxWIWj8wpcFNAMJMJcHw4d7pUeHwAorzqv9J9erVavgK+Sr/QfgJYfqK/aGd6vuKOGIxQUgaoMJELMpP08JLp8BHe1Vh1zNywk+FUtM6xtVW0zcVUtIzhVjQRWfCTHVBWTjmwkVmy0zR5UlNpTDQREBGxTtl0jNFMtM/xS3SPFbDSXVkJYUl0jFFKdI9vcUV0jpFEVk25R2jW0UaUDAFHlg8lQ2v1Dkww0TlAdcxdQtO2UJDRXDJToTp0jfFVOFSROXTRNBTRNzaS1TF0jVEw070t1I48tS7UDKktltEr9hIQ0me+UN2Yyg0mFNt4iFSqENI+ENA/shFT8T/5FAE5N9j32zwBPGk8s31ZPUE8Aak9035ZNjk+4T7rfzN/e3wAAX8o59t8A7xrvRO9W72jvAHrvzI+O76Dvsu+879bv6O8Awo8M/w7/QP8y/wT/Zv9w/wBS/5T/nv94/9r/xP/2/wgPABoPLA8+D6j/Wg9kD4YP6P8Asg+cD8YP6A/iD/wPBh8YHwD6DzwfLh9YH2ofpB+2H5AfpIrxlsNLVTZ+IudcNOW2RMTlTo0z4k/9hFCqpbPcBMVRrdPh5LRXlVJVk8rMtDyEJwYzVKwlNHwkB1Xlg5lsJAnNVuWDeVYlxIQkWFdiJZPGHKTbkMYSmlgVk1sOWYXTLlmlxFltNFVYXTRY1bNkxJQirJQF6ZSUyEyv/p32LR6vMD8AQj+cr1Y/eD+KP5w/tq/AP1DSP+Q/9q2G8qcEtHFsNFUwrDTtJLSaLLRXhCStGCS02lU1w59slGPZVW3EbJTzVM2zrFS2JdN1VKWzPFTVswTWfETMU10kUxWTXlO29RMnUzXj41LlM6u2xLR0UhWTPlKF8wdtUjXDz1H1E5dRbTPbYFHNsxxRvSPlUNqF064MxHdQNcM/UCp1JFAllE9FJE/9RDzErUUsxNxN7YRN5TMLbU0Vs6JMzRM6TIXz29dLrTNdS82z/Era1bOUfFQ0SlWz2Em27bOQSfUTh0kl08U1SYXTTnxU1EpdVCTXACbv2Mse3QbfGN8q3yxvXt8AUG9ib6TfdmU25Zbdlt3m3QC2b9hvEu/UX/5vEH8afzR/AFZ/aH96f4x/zh+Yf8of1H8Azn/of/p/DI8ej8B/gh88jwBOj2CPeo+Uj66PwI/Sj+SPAO6P+I8SnySfNp9In2KfbJ8Adp+Qn4KftJ+Oj+if0p/8nwAerxCvMq9cr26vSK9ar8SfsH6vkK/Kqc6ynEvFREzWRWMoTf2kTuUzK0+qNcRQnVRQpaP6HCSMrVFNIwFSHVN2vLTo1rREW1Pts9CctERUth1TtlTdI0JVZbRVatVzJ4QkmHwkCVf1E6t3V61EVzXDT6wkzljcJbQnPlIMWfUT16QnGnYiWcwkFVhlVJQn/i8ASD8iOSY/OM9Kz6Q/Xs+AzwCyP5TPts+oz8LP7M/+Nf41VKYjFERhdMQg1MTNfCSriVbtI0g0RAeEJMhtVdXDjVV9U1RVPUTWVETTVF1DmoREZFSaDbRU5RPzU9XEpESHtlS0UFNdQwpT3SPSLVIdI5xSHWRStSREtNv4UZ1DvlFFY4hRZuUTQ1HtFDQk11B1w6ugUEVkUJ0kUH1T9K1PHWOFTzW0T0Vzk2lOBbY+UrxEVFRNdWOt7vykiEzVwx38FKW1S3XDQARk4UrVw30tSp1DHkpNI8GcVy6ztUnNY/Gk5GxKpbPvAUo1VDxnNn9Icz5t9l0ObwAYbzpvRG92ZUb/aP+Cb+xvAK5vyG/qb9T/Rn3m/9jvAg8ALA8+D1APYg90D4YPmA8qrwC8D8avyA/aD+wPzq8AHxIfADQfvq8gH3IffB+GH5gfqh8AxB/eH/Afwh8UL84fCC86LwBUL2YvcC+CL5wvti/IL9ovAPwv7i8IPzI/LC82P0A/Wj+AdD+OP1A/ij+8P841BtNLWo1TePykaE215E519NYsVC5Q7dOjHOQ0UVaNU6hRZeRSvfORxNStBaREd1M9U+ycRVRSveRUHdRs1VVttFbt02uzVh3TISzEkVfFQ6v+V7XTguy059y0KVlZvUamsv9YrdPK3LRriVhd80jURPpXtVQi9ETEVM9WzVZSwhzPDl8ASF9az2zPhs+QX6Jf1M/Oz1Dwz+pfBN9G0rd8VJCsRNVSpEVWvdO8jLR5Vtq9AzdE1PdVrdO6Vdb1o35VxeRVvdP8VFtA9ihRxVRV1FQl82tVVL3THGS05lOlsymvVEcuQ1MltFJ1ZMzU245SvQNXUlWzIFLWNdPpUb3zsfTUbFFqJfM13NT+HLTHUDXkVVBNtFAl8yUktNo05LVTJOTlROR8ThW0Tlpt5E1F4zxN7bRMfdPVdGR09CQEk3T0Lktm7VPLSrXm7lILSn3TM7RJrUSc5KdJlXauQwVKRdRLpbS89w4PKANW/QAW/xCPIv80j27/WI9qj3z/AJ79jv2m/b7/0I/y//SP3n8ACJ8qnzyfTp9gn3KfhJ+WnwDgP7I/vJ/Wn7if4p8Erw6vACCvAq9MrzavyD9ir5SvBq8AeK+yr9Svtq+QryK/7K8mvwA4v0q/bL+Ov3i/wq+kv7a/AMi/+r/svwbPGM8yz0TPHs8AYM96z4zPns/Az9LPFJd+UtuAS43j3kut06pMtnVDoU2VY6ZOtdOitU/lRFC909xQpdRRtpVjxlE9YzlS1VOtrVJ9UyBTNeRTNUMIrVRto5dUxXRVXbRV2l1EVdVTXVbNc89Wtn2DPldds6pX7dMzTVjVU51YzUYeQ1lF49scWe1T61glU7JYaq3Tc9zUIrxE6Vel4wHMJF9eXTZVJu847zpfXO8Abl9w75LvpO/WX8jv2u/s78j+XfbldkKxrEVM5DFX0m1EVqXUTGRnRGQnVto1Q+h81KpVdUNxVWY1QyhVbUb+MrhU9cRqdNRHhPQQfPTYU8WDW6FT7WNcU3VjJWREte7MZLdERIFSjfRStiVTElLtQ9pRdWOVtVGF42A0RChRdUPxqiR0ugx0gyzUTBx0FVlQHdb+MjhP1UROZUS1TnVj9QxEjE0ddE0aveRMpUM+TCV03Mf+Mi0YFJS3Ss1kSk0EpHSxoqR3vuOsdCdKTXRKAj1ES43UZL/eBfZ/II8SHwAsjz6PgItGH2gfgo+EH46PAKAf+o/UH/6P4A/yjwQvLi8AQC9SL2Qvdi+IL5ovtM+uzwDIL8Iv9C/mLwg/Kj/8LzY/AEg/Wj98P3Y/+C+KP8Q/nj8AuD/qPxRP1j8wPzJPXE8mTwBYT4JPlE9eT7BPyk/kT95PABhPAl8MXy5fOF9KX3xfjl9AYF8iX8Rftl/QW/bii7wU2xFMPQPqTF0T6E3SfRPuRHUcdIUkdPpQ2s1zb+Rk4VFdE1hSWtVTylTUQFPVY9CsZNlEfPfm8ipV9eObVVbtYwxWveN9lGTtRPRrd1ft8+Uc9FFYXRPbuFjt8xVZbXM0WVoNYxrMZORY1VOa9NSrWVglBFgdI+Ok1MoAhO9+7SZ/OH9q7xx/ru+AfwCSf7zvtn/If9p/7H8G/Q79VOZjHPRhbHQgrHTdPPSrmlbtZFZdExg89NrWdPSPVT3TVoxkHFVq3WRUTdRULRN1VG0ErVQ90wZUJWO/ZNSIrVMF41JT1VMaXNTjzEzXPtJ2Um0E5PT6UdoF5FHVU4pR3WNUUWp9Ex7s9OU8ZK9QXROreFCt1FBF0/kk1Ii1T1XUT70TsU6N9E62zdPcTd1jdE0dI/O1TFUETD3TJkwF5EvULYT0xADUBJ3MBD1Kaj0ESVUESTXTkEltc1vgSX0TTkr1c8uUBAE3LBcGLyAj9g8oG4aVHh8AMB9Cr1wfZq+IH5ofnK/2nQC+H7Ab5h8YLxpf9K8GvxC/ACq/XL9uv4C/kr+kv+5PuL8A0l/Uv+a/+L8KzxTPJs9AzwBSz2zPZs+Qz5rPxM+ez7jPANrP7M8G3yDf0s9M31bfaN8ASt+E307fyM+635zf5t/w3wAC7xzvHu8o70rvXO9m75jvwHrvjO/O77DvOulWkpxLrG0GXqIoTRX0Tg1jatY8lDBQ7fOlHJQYUSxVBAQEAVJdlFIVZFz0a3hTVZPsZGRgVE2zq9NUbWRVdWRVFfRWaoVkVu3zJaxklVdlY60A5GRqWAUD0fRkJW1Z9XMrWaVjB1klk1vDWN1jhFjF00f0ZC0F9PTXV9WDxmx/Tn0C3qLBJA82D1gPag+kf44PAKAPqn/ED9YP6A/6DxSPTpItt3wEkFe1hFclZLwErc2c9ItWjfNITIQJbVZVk7xVZWOAVfX0tVV1ow58hNRUdaOeWpyEZqSEL1QVZFPF81OxU2X2TrJDbPQMbGS11NyEnlz0aFJlYyBtUv0D61Elk7NRlWRmDJRFUSVkTGTYUN2j26FQvQNdUMXTJ1BalYPeRJRxT/30T8XT25dOdYMsTsXzwU0qXWRNXYRMTbRMBWZeorWoVKRINKTlSu2DgrbMlAtK3WO0SSWTg7VJ1RRJpfP1Sd2kSgJllEqNJt6lxt3epVatFq8AKK8yr0Q//p1ur3g/ij+8rwCmr/Cv0j/kP/Y/ULtOvxhPAMrfTE9eT3BPgk+UT6ZPyO8A8u/MT7ZP4O/STxRfLl/oTwAiX1RfZl94XwpfnF+2X8hfAJpf/F/2XxBvIm88b05vOG8A8l98b/5fcG+ib8Rvlm/QbwDybxx/1m84fzJ/VH9efwh/gGp/lH+mf8B/yn/kfxYTS9qN83iEJGhNpZOqTrbtg6JP/QNLULWTwK1QfYM0UY3zqPwUHbVSvTORXIQhU00kU2pdFFRVk3ykhO9UHTRFVT0z1Yz0WxB+81btg21CvAStV43zGFidJGb09OdY1fYWEilZvTNN8fT0t1gVhPz0NfSEFfg0FNI0FMK0D24POJ8ASp9cn34PgJ8qmYafwA/CmUC2n+Cf8p8MHxatrhNX7fRYNBSzgA7y/lZVI7xcFGt5Vu1DN1QU6FWtc9uqVZ0Tb1WVEzZV1lUj/FTl9FTVk41Utj0zVVSdkxBUjfPYtVOdk6C0FGhTLYMyrVOtc/pS5fRSZROMbVLd80dSLYMSUiWDs9pRLYRE9GxR/YRR2kWkUN3zx1A1Q4NQ1lUjTFA9MxU0JL5PWjVDU0Qk5U4VhE6lJG1OZTOITcXzIU0VFK1MhRNUTIWES00US9aVEyZL5fRKJYNKSliFhLwnDvJ+SSWESVUjBQyktIqkJRw3Nk/4LxI5ABY9Hj9AP0rPXM+WP4DPks8ApD/utb41rs8AT+rP/M/uvwAwT/JPRN9W32jfet+M357fALDfin/E397f+H/S3wTvFu8AKO8671TvRu9w74LvnO++7wCg77LvjO/27wj/6u8k/xb/ADj/Sv9s/5b/eP+K/7z/zv8A4P+6/xQPJg/o/zIPPA9WDwBoDwIPjA+mD3gP2g+8D+YFVp6SgEs1JEslg+qEJFvoTaXD7k6VJE9txGo0JVAtg1JMhMhRnQObV1LtA8pSZSS8FLPVUwUjJaQUmHyEDFWsvbR0pA9WDSN/pBTvlVYlJFdlFFf9hr4jWFbVwwFZRYRZJYMa3BTb5Fjlo6dYfaNmWFqtIyTUhOtXVSPMnJ8AJp84L3KfTC+Wn6ifei+kLwDGn7gv2i/sLw6vKKMGPfYlqp4CpyykcZwkMBQk7LVWbaRWHbNXVm3DGGpUNNp0pJ+UhGVVJYNbKlUto/FUJYO6nKTbdVTNszxUNaMEVLJFo85sh7ayXlMdsye2tKTwUvUjq1J9o3a1UqU0Up0DB1KFg89tUR2zl1GdI2BRhTRtUX0T5VClw65QnQStUIWDP1B1hFB9o6ZtT02DOE+lw85O5aRtTt2j3E01o3RNXbS1TS2ETEWjPkydA9dsJNfeovxKNaOUSk1EtqxE2Ek9g5BJHbOH1Uk9w8W8RDCstM9KAF2kPMcu3S7VpsUOzSbPOMsAPl9Az2rPdF9uX9DLzs22XwCoWwbfwMveXwhvMt/8TyZvAFBvYm90b4ZvmG+qb/wPxg8A0G/ib+xvBn/4b7pvLH9GfwBYf0J/dH+Wf6B/En/Mf75/ANB/4n8MjxaPKI9Kj1SPZo8AeI+aj7SPjo+wj9qP7I/GjwAInyKfNJ8uj0ifWp98n46fAKCfup/Mn6af6J9ikY61hkXWjlIoTVVTJVy0K0+apaRQfROFUM2kPLRuxVE9MwHkNyYT3DRbU7a9Q9BTbUNEVJWztliUNIswTkK4VTWDJ2Q0s5hWPUTEFHVXPWPjbVeFs09YNYO3WL1DWyBZlVMuWY0UWX0Ta9VYVbOY9BRXWDW0LVg9M+FXlbPGnC9mLQL2UsE0v1a/aL8qv6wvnr8AsC/CL8S/5r/4vwrPHD8ONaqmMpzEpGOMtCDUtN1WtKSJVk1DSFw0B2Q0W8hV1bONVU0UVWU01VWNs+CUNJqsNGRUbjWkVECkkEHzU51Drbx8FIVTzaRTZTRTWn1D0tw0m1JVVFLlpLb0NPdRvUPAUY1TiGYE1FBRdURcFNdQjbPboFD1E2dQ9VMxUNZtQ/RPVVOFTEQYT8L9M480FDOgvsNsRFRNNB0WTtNM1bMdTA009JSrOktVxEoNM3ms1BmVStW0SX1DgsRHZkNJtqUzbEo9Y/NKjVNIAGRXLm9AYxZdHl8wX0LvZF8AZl+AX3rvnO+WX8Bb7l8QbwDy7wT/Fm8A7yL/TP9G/3D/AIL/lP9m/7j/4p/c/9b/6P8AAq8cDwYP+J8yD0wPTg9ADwCKD5wPrg/AD9IP5A9mDxAfACIfNB/2D0gfQh98H34fkB8AWh+8H64f4B/yHxQvBi8oLwA6L1QvZi94L1IvzB+eL6gvAAqp</prop>
			</obj>
			<obj name="Protocol" class="HTCProtocol" version="1">
				<prop name="Created">2016-05-24T17:03:57.222</prop>
				<prop name="LastModified">1899-12-30T00:00:00.000</prop>
				<obj name="Programs" class="HTCRunProgramList" version="5">
					<list name="emlist" count="2">
						<obj name="item" class="HTCRunProgram" version="1">
							<prop name="name">Program</prop>
							<prop name="Cycles">1</prop>
							<prop name="AnalysisMode">None</prop>
							<obj name="Segments" class="TEMRunSegmentList" version="1">
								<list name="emlist" count="1">
									<obj name="item" class="HTCRunSegment" version="2">
										<prop name="Hold">180</prop>
										<prop name="Slope">4.4</prop>
										<prop name="StepDelay">0</prop>
										<prop name="StepSize">0</prop>
										<prop name="Target">95</prop>
										<prop name="Target2">0</prop>
										<prop name="AcquisitionMode">0</prop>
										<prop name="AcqPerDegree">5</prop>
									</obj>
								</list>
							</obj>
						</obj>
						<obj name="item" class="HTCRunProgram" version="1">
							<prop name="name">Program</prop>
							<prop name="Cycles">50</prop>
							<prop name="AnalysisMode">Quantification</prop>
							<obj name="Segments" class="TEMRunSegmentList" version="1">
								<list name="emlist" count="2">
									<obj name="item" class="HTCRunSegment" version="2">
										<prop name="Hold">15</prop>
										<prop name="Slope">4.4</prop>
										<prop name="StepDelay">0</prop>
										<prop name="StepSize">0</prop>
										<prop name="Target">95</prop>
										<prop name="Target2">0</prop>
										<prop name="AcquisitionMode">0</prop>
										<prop name="AcqPerDegree">5</prop>
									</obj>
									<obj name="item" class="HTCRunSegment" version="2">
										<prop name="Hold">60</prop>
										<prop name="Slope">2.2</prop>
										<prop name="StepDelay">0</prop>
										<prop name="StepSize">0</prop>
										<prop name="Target">55</prop>
										<prop name="Target2">0</prop>
										<prop name="AcquisitionMode">1</prop>
										<prop name="AcqPerDegree">5</prop>
									</obj>
								</list>
							</obj>
						</obj>
					</list>
					<list name="AnalysisModes" count="4">
						<item>None</item>
						<item>Quantification</item>
						<item>Melting Curves</item>
						<item>Color Compensation</item>
					</list>
					<prop name="ChannelCount">4</prop>
					<prop name="InstrumentSubclass">HTC_VER_10</prop>
					<obj name="Container" class="HTCBlockType" version="1">
						<prop name="Id">bt96S</prop>
						<prop name="RowCount">8</prop>
						<prop name="ColCount">12</prop>
						<prop name="OvershootDnDelay">10</prop>
						<prop name="OvershootUpDelay">10</prop>
						<prop name="RampRateMaxDn">2.2</prop>
						<prop name="RampRateMaxUp">4.4</prop>
						<prop name="ReactionVolMin">10</prop>
						<prop name="ReactionVolMax">100</prop>
						<prop name="ReactionVolDefault">20</prop>
						<prop name="HorVertCrosstalkCoefficient">0.0003</prop>
						<prop name="DiagCrosstalkCoefficent">0.0001</prop>
					</obj>
					<prop name="MaxPositionsToSeek">96</prop>
					<obj name="DetectionFormats" class="DetectionFormats" version="2">
						<list name="emlist" count="1">
							<obj name="item" class="HTCDetectionFormat" version="1">
								<list name="emlist" count="4">
									<obj name="item" class="HTCChannel" version="2">
										<prop name="name">618-660</prop>
										<prop name="Active">1</prop>
										<prop name="EmissionWL">660</prop>
										<prop name="ExcitationWL">618</prop>
										<prop name="IntgrTime">250</prop>
										<prop name="MaxIntgrTime">1000</prop>
										<prop name="MeltFactor">1</prop>
										<prop name="QuantFactor">1</prop>
									</obj>
									<obj name="item" class="HTCChannel" version="2">
										<prop name="name">498-580</prop>
										<prop name="Active">1</prop>
										<prop name="EmissionWL">580</prop>
										<prop name="ExcitationWL">498</prop>
										<prop name="IntgrTime">250</prop>
										<prop name="MaxIntgrTime">1000</prop>
										<prop name="MeltFactor">1</prop>
										<prop name="QuantFactor">1</prop>
									</obj>
									<obj name="item" class="HTCChannel" version="2">
										<prop name="name">533-580</prop>
										<prop name="Active">1</prop>
										<prop name="EmissionWL">580</prop>
										<prop name="ExcitationWL">533</prop>
										<prop name="IntgrTime">250</prop>
										<prop name="MaxIntgrTime">1000</prop>
										<prop name="MeltFactor">1</prop>
										<prop name="QuantFactor">1</prop>
									</obj>
									<obj name="item" class="HTCChannel" version="2">
										<prop name="name">465-510</prop>
										<prop name="Active">1</prop>
										<prop name="EmissionWL">510</prop>
										<prop name="ExcitationWL">465</prop>
										<prop name="IntgrTime">250</prop>
										<prop name="MaxIntgrTime">1000</prop>
										<prop name="MeltFactor">1</prop>
										<prop name="QuantFactor">1</prop>
									</obj>
								</list>
								<prop name="name">Borowsky_2</prop>
								<prop name="Active">1</prop>
								<prop name="DefChannelNdx">0</prop>
								<prop name="DenominatorNdx">-1</prop>
								<prop name="ReadOnly">0</prop>
								<list name="EmissionWLAvail" count="6">
									<item>488</item>
									<item>510</item>
									<item>580</item>
									<item>610</item>
									<item>640</item>
									<item>660</item>
								</list>
								<list name="ExcitationWLAvail" count="5">
									<item>440</item>
									<item>465</item>
									<item>498</item>
									<item>533</item>
									<item>618</item>
								</list>
								<prop name="MeasuringMode">hmmDynamic</prop>
							</obj>
						</list>
						<prop name="DefFormatName">Borowsky_2</prop>
					</obj>
					<list name="AcquisitionModes" count="4">
						<item>None</item>
						<item>Single</item>
						<item>Continuous</item>
						<item>Step</item>
					</list>
					<prop name="SeekTemp">30</prop>
					<prop name="SampleVolume">10</prop>
					<prop name="PlateID">06148362</prop>
				</obj>
			</obj>
			<prop name="CompletedProgramNo">3</prop>
			<prop name="StopPoint">3</prop>
			<prop name="CarouselConstMoved">0</prop>
		</obj>
		<obj name="AnlsAndSampleInfo" class="AnlsAndSampleInfo" version="1">
			<obj name="AnlsPropTypes" class="PropertyTypeList" version="1">
				<list name="emlist" count="3">
					<obj name="item" class="SamplePropType" version="1">
						<prop name="name">Units</prop>
						<prop name="PropClass">QuantUnitsProp</prop>
						<prop name="IsChannelProperty">0</prop>
						<prop name="SelectorOrder">0</prop>
						<prop name="ShowInSelector">0</prop>
						<prop name="ShowInTable">0</prop>
						<prop name="TableOrder">0</prop>
					</obj>
					<obj name="item" class="SamplePropType" version="1">
						<prop name="name">ExtRef</prop>
						<prop name="PropClass">RQExtRefProp</prop>
						<prop name="IsChannelProperty">0</prop>
						<prop name="SelectorOrder">0</prop>
						<prop name="ShowInSelector">0</prop>
						<prop name="ShowInTable">0</prop>
						<prop name="TableOrder">0</prop>
					</obj>
					<obj name="item" class="SamplePropType" version="1">
						<prop name="name">Endpt External Experiment</prop>
						<prop name="PropClass">EndptGenoExtExp</prop>
						<prop name="IsChannelProperty">0</prop>
						<prop name="SelectorOrder">0</prop>
						<prop name="ShowInSelector">0</prop>
						<prop name="ShowInTable">0</prop>
						<prop name="TableOrder">0</prop>
					</obj>
				</list>
			</obj>
			<obj name="SamplePropTypes" class="PropertyTypeList" version="1">
				<list name="emlist" count="26">
					<obj name="item" class="SamplePosPropType" version="1">
						<prop name="name">Position</prop>
						<prop name="PropClass">GenSampleEditPosition</prop>
						<prop name="AnalysisClass">General</prop>
						<prop name="IsChannelProperty">0</prop>
						<prop name="SelectorOrder">0</prop>
						<prop name="ShowInSelector">0</prop>
						<prop name="ShowInTable">1</prop>
						<prop name="TableOrder">0</prop>
					</obj>
					<obj name="item" class="SamplePropType" version="1">
						<prop name="name">Color</prop>
						<prop name="PropClass">SamplePrefColor</prop>
						<prop name="AnalysisClass">General</prop>
						<prop name="IsChannelProperty">0</prop>
						<prop name="SelectorOrder">1</prop>
						<prop name="ShowInSelector">0</prop>
						<prop name="ShowInTable">1</prop>
						<prop name="TableOrder">1</prop>
					</obj>
					<obj name="item" class="SamplePropType" version="1">
						<prop name="name">Replicate of</prop>
						<prop name="PropClass">GenSampleEditReplicate</prop>
						<prop name="AnalysisClass">General</prop>
						<prop name="IsChannelProperty">0</prop>
						<prop name="SelectorOrder">2</prop>
						<prop name="ShowInSelector">0</prop>
						<prop name="ShowInTable">1</prop>
						<prop name="TableOrder">2</prop>
					</obj>
					<obj name="item" class="SamplePropType" version="1">
						<prop name="name">Sample Name</prop>
						<prop name="PropClass">GenSampleEditName</prop>
						<prop name="AnalysisClass">General</prop>
						<prop name="IsChannelProperty">0</prop>
						<prop name="SelectorOrder">3</prop>
						<prop name="ShowInSelector">1</prop>
						<prop name="ShowInTable">1</prop>
						<prop name="TableOrder">3</prop>
					</obj>
					<obj name="item" class="SamplePropType" version="1">
						<prop name="name">Subsets</prop>
						<prop name="PropClass">GenSampleEditSubset</prop>
						<prop name="AnalysisClass">General</prop>
						<prop name="IsChannelProperty">0</prop>
						<prop name="SelectorOrder">4</prop>
						<prop name="ShowInSelector">0</prop>
						<prop name="ShowInTable">0</prop>
						<prop name="TableOrder">4</prop>
					</obj>
					<obj name="item" class="SamplePropType" version="1">
						<prop name="name">Notes</prop>
						<prop name="PropClass">GenSampleEditNotes</prop>
						<prop name="AnalysisClass">General</prop>
						<prop name="IsChannelProperty">0</prop>
						<prop name="SelectorOrder">5</prop>
						<prop name="ShowInSelector">0</prop>
						<prop name="ShowInTable">0</prop>
						<prop name="TableOrder">5</prop>
					</obj>
					<obj name="item" class="SamplePropType" version="1">
						<prop name="name">Sample ID</prop>
						<prop name="PropClass">HTCSampleID</prop>
						<prop name="AnalysisClass">General</prop>
						<prop name="IsChannelProperty">0</prop>
						<prop name="SelectorOrder">6</prop>
						<prop name="ShowInSelector">0</prop>
						<prop name="ShowInTable">0</prop>
						<prop name="TableOrder">6</prop>
					</obj>
					<obj name="item" class="SamplePropType" version="1">
						<prop name="name">Sample Prep Notes</prop>
						<prop name="PropClass">HTCSamplePrepNotes</prop>
						<prop name="AnalysisClass">General</prop>
						<prop name="IsChannelProperty">0</prop>
						<prop name="SelectorOrder">7</prop>
						<prop name="ShowInSelector">0</prop>
						<prop name="ShowInTable">0</prop>
						<prop name="TableOrder">7</prop>
					</obj>
					<obj name="item" class="SamplePrefWidthType" version="1">
						<prop name="name">Width</prop>
						<prop name="PropClass">SamplePrefWidth</prop>
						<prop name="AnalysisClass">Sample preferences</prop>
						<prop name="IsChannelProperty">0</prop>
						<prop name="SelectorOrder">8</prop>
						<prop name="ShowInSelector">0</prop>
						<prop name="ShowInTable">0</prop>
						<prop name="TableOrder">8</prop>
					</obj>
					<obj name="item" class="SamplePrefLineStyleType" version="1">
						<prop name="name">Line Style</prop>
						<prop name="PropClass">SamplePrefLineStyle</prop>
						<prop name="AnalysisClass">Sample preferences</prop>
						<prop name="IsChannelProperty">0</prop>
						<prop name="SelectorOrder">9</prop>
						<prop name="ShowInSelector">0</prop>
						<prop name="ShowInTable">0</prop>
						<prop name="TableOrder">9</prop>
					</obj>
					<obj name="item" class="SamplePrefPointStyleType" version="1">
						<prop name="name">Point Style</prop>
						<prop name="PropClass">SamplePrefPointStyle</prop>
						<prop name="AnalysisClass">Sample preferences</prop>
						<prop name="IsChannelProperty">0</prop>
						<prop name="SelectorOrder">10</prop>
						<prop name="ShowInSelector">0</prop>
						<prop name="ShowInTable">0</prop>
						<prop name="TableOrder">10</prop>
					</obj>
					<obj name="item" class="SamplePropType" version="1">
						<prop name="name">Dominant Channel</prop>
						<prop name="PropClass">DominantChannelProp</prop>
						<prop name="AnalysisClass">Color Compensation Analysis</prop>
						<prop name="IsChannelProperty">0</prop>
						<prop name="SelectorOrder">11</prop>
						<prop name="ShowInSelector">0</prop>
						<prop name="ShowInTable">0</prop>
						<prop name="TableOrder">11</prop>
					</obj>
					<obj name="item" class="EndPtSampleTypePropertyType" version="1">
						<prop name="name">EndPt Sample Type</prop>
						<prop name="PropClass">GroupingSample</prop>
						<prop name="AnalysisClass">EndPtGenotyping</prop>
						<prop name="IsChannelProperty">0</prop>
						<prop name="SelectorOrder">12</prop>
						<prop name="ShowInSelector">0</prop>
						<prop name="ShowInTable">0</prop>
						<prop name="TableOrder">12</prop>
					</obj>
					<obj name="item" class="SamplePropType" version="1">
						<prop name="name">EndPt Genotype</prop>
						<prop name="PropClass">Genotype</prop>
						<prop name="AnalysisClass">EndPtGenotyping</prop>
						<prop name="IsChannelProperty">0</prop>
						<prop name="SelectorOrder">13</prop>
						<prop name="ShowInSelector">0</prop>
						<prop name="ShowInTable">0</prop>
						<prop name="TableOrder">13</prop>
					</obj>
					<obj name="item" class="SamplePropType" version="1">
						<prop name="name">Target Name</prop>
						<prop name="PropClass">TargetName</prop>
						<prop name="AnalysisClass">General</prop>
						<prop name="IsChannelProperty">1</prop>
						<prop name="SelectorOrder">14</prop>
						<prop name="ShowInSelector">0</prop>
						<prop name="ShowInTable">0</prop>
						<prop name="TableOrder">14</prop>
					</obj>
					<obj name="item" class="QuantSampleTypePropertyType" version="1">
						<prop name="name">Quantification Sample Type</prop>
						<prop name="PropClass">QuantSampleTypeProperty</prop>
						<prop name="AnalysisClass">Quantification Analysis</prop>
						<prop name="IsChannelProperty">1</prop>
						<prop name="SelectorOrder">15</prop>
						<prop name="ShowInSelector">0</prop>
						<prop name="ShowInTable">0</prop>
						<prop name="TableOrder">15</prop>
					</obj>
					<obj name="item" class="SamplePropType" version="1">
						<prop name="name">Concentration</prop>
						<prop name="PropClass">QuantConcProperty</prop>
						<prop name="AnalysisClass">Quantification Analysis</prop>
						<prop name="IsChannelProperty">1</prop>
						<prop name="SelectorOrder">16</prop>
						<prop name="ShowInSelector">0</prop>
						<prop name="ShowInTable">0</prop>
						<prop name="TableOrder">16</prop>
					</obj>
					<obj name="item" class="QuantCpType" version="1">
						<prop name="name">Cp Low</prop>
						<prop name="PropClass">QuantCpLowProp</prop>
						<prop name="AnalysisClass">Quantification Analysis</prop>
						<prop name="IsChannelProperty">1</prop>
						<prop name="SelectorOrder">17</prop>
						<prop name="ShowInSelector">0</prop>
						<prop name="ShowInTable">0</prop>
						<prop name="TableOrder">17</prop>
					</obj>
					<obj name="item" class="QuantCpType" version="1">
						<prop name="name">Cp High</prop>
						<prop name="PropClass">QuantCpHighProp</prop>
						<prop name="AnalysisClass">Quantification Analysis</prop>
						<prop name="IsChannelProperty">1</prop>
						<prop name="SelectorOrder">18</prop>
						<prop name="ShowInSelector">0</prop>
						<prop name="ShowInTable">0</prop>
						<prop name="TableOrder">18</prop>
					</obj>
					<obj name="item" class="GroupSampleTypePropertyType" version="1">
						<prop name="name">Melt Geno Sample Type</prop>
						<prop name="PropClass">GroupChannelTypeProp</prop>
						<prop name="AnalysisClass">Melt Geno</prop>
						<prop name="IsChannelProperty">1</prop>
						<prop name="SelectorOrder">19</prop>
						<prop name="ShowInSelector">0</prop>
						<prop name="ShowInTable">0</prop>
						<prop name="TableOrder">19</prop>
					</obj>
					<obj name="item" class="SamplePropType" version="1">
						<prop name="name">Melt Geno Genotype</prop>
						<prop name="PropClass">ChannelGenotype</prop>
						<prop name="AnalysisClass">Melt Geno</prop>
						<prop name="IsChannelProperty">1</prop>
						<prop name="SelectorOrder">20</prop>
						<prop name="ShowInSelector">0</prop>
						<prop name="ShowInTable">0</prop>
						<prop name="TableOrder">20</prop>
					</obj>
					<obj name="item" class="RQTargetPropertyType" version="1">
						<prop name="name">Target Type</prop>
						<prop name="PropClass">RQTargetProperty</prop>
						<prop name="AnalysisClass">Relative Quantification</prop>
						<prop name="IsChannelProperty">1</prop>
						<prop name="SelectorOrder">21</prop>
						<prop name="ShowInSelector">0</prop>
						<prop name="ShowInTable">0</prop>
						<prop name="TableOrder">21</prop>
					</obj>
					<obj name="item" class="RQSampleTargetPropertyType" version="1">
						<prop name="name">Combined Sample and Target Type</prop>
						<prop name="PropClass">RQSampleTargetProperty</prop>
						<prop name="AnalysisClass">Relative Quantification</prop>
						<prop name="IsChannelProperty">1</prop>
						<prop name="SelectorOrder">22</prop>
						<prop name="ShowInSelector">0</prop>
						<prop name="ShowInTable">0</prop>
						<prop name="TableOrder">22</prop>
					</obj>
					<obj name="item" class="SamplePropType" version="1">
						<prop name="name">Efficiency</prop>
						<prop name="PropClass">RQEffProp</prop>
						<prop name="AnalysisClass">Relative Quantification</prop>
						<prop name="IsChannelProperty">1</prop>
						<prop name="SelectorOrder">23</prop>
						<prop name="ShowInSelector">0</prop>
						<prop name="ShowInTable">0</prop>
						<prop name="TableOrder">23</prop>
					</obj>
					<obj name="item" class="GroupSampleTypePropertyTypeNoPos" version="1">
						<prop name="name">Scanning Sample Type</prop>
						<prop name="PropClass">GroupChannelTypeProp</prop>
						<prop name="AnalysisClass">Scanning</prop>
						<prop name="IsChannelProperty">1</prop>
						<prop name="SelectorOrder">24</prop>
						<prop name="ShowInSelector">0</prop>
						<prop name="ShowInTable">0</prop>
						<prop name="TableOrder">24</prop>
					</obj>
					<obj name="item" class="SamplePropType" version="1">
						<prop name="name">Scanning Genotype</prop>
						<prop name="PropClass">ChannelGenotype</prop>
						<prop name="AnalysisClass">Scanning</prop>
						<prop name="IsChannelProperty">1</prop>
						<prop name="SelectorOrder">25</prop>
						<prop name="ShowInSelector">0</prop>
						<prop name="ShowInTable">0</prop>
						<prop name="TableOrder">25</prop>
					</obj>
				</list>
			</obj>
			<obj name="SelectedChannels" class="TEMIntegerSet" version="1">
				<list name="Items" count="4">
					<prop name="Item">0</prop>
					<prop name="Item">1</prop>
					<prop name="Item">2</prop>
					<prop name="Item">3</prop>
				</list>
			</obj>
			<obj name="AnalysisProperties" class="ExpPropList" version="1">
				<list name="emlist" count="3">
					<obj name="PropertyObject" class="EndptGenoExtExp" version="3">
						<prop name="PropertyTypeName">Endpt External Experiment</prop>
					</obj>
					<obj name="PropertyObject" class="RQExtRefProp" version="3">
						<prop name="PropertyTypeName">ExtRef</prop>
						<prop name="RefExpProg">-1</prop>
					</obj>
					<obj name="PropertyObject" class="QuantUnitsProp" version="3">
						<prop name="PropertyTypeName">Units</prop>
					</obj>
				</list>
			</obj>
			<obj name="SampleInfoList" class="SamplePropInfoList" version="1">
				<list name="emlist" count="96">
					<obj name="item" class="SamplePropInfo" version="1">
						<obj name="ChannelProperties" class="ChanPropList" version="2">
							<obj name="ChannelProperties" class="EMList" version="1">
								<list name="emlist" count="4">
									<obj name="item" class="PropertyList" version="1">
										<list name="emlist" count="12">
											<obj name="PropertyObject" class="RQSampleTargetProperty" version="4">
												<prop name="PropertyTypeName">Combined Sample and Target Type</prop>
												<prop name="Position">0</prop>
												<prop name="IsDefault">0</prop>
												<obj name="ChannelProp" class="ChannelProperty" version="1">
													<prop name="ChannelIdx">0</prop>
												</obj>
											</obj>
											<obj name="PropertyObject" class="QuantConcProperty" version="4">
												<prop name="PropertyTypeName">Concentration</prop>
												<prop name="Position">0</prop>
												<prop name="IsDefault">1</prop>
												<prop name="Concentration">0</prop>
												<obj name="ChannelProp" class="ChannelProperty" version="1">
													<prop name="ChannelIdx">0</prop>
												</obj>
												<prop name="ReadOnly">1</prop>
											</obj>
											<obj name="PropertyObject" class="QuantCpHighProp" version="4">
												<prop name="PropertyTypeName">Cp High</prop>
												<prop name="Position">0</prop>
												<prop name="IsDefault">1</prop>
												<prop name="CpRangeHigh">0</prop>
												<obj name="ChannelProp" class="ChannelProperty" version="1">
													<prop name="ChannelIdx">0</prop>
												</obj>
												<prop name="ReadOnly">1</prop>
											</obj>
											<obj name="PropertyObject" class="QuantCpLowProp" version="4">
												<prop name="PropertyTypeName">Cp Low</prop>
												<prop name="Position">0</prop>
												<prop name="IsDefault">1</prop>
												<prop name="CpRangeLow">0</prop>
												<obj name="ChannelProp" class="ChannelProperty" version="1">
													<prop name="ChannelIdx">0</prop>
												</obj>
												<prop name="ReadOnly">1</prop>
											</obj>
											<obj name="PropertyObject" class="RQEffProp" version="4">
												<prop name="PropertyTypeName">Efficiency</prop>
												<prop name="Position">0</prop>
												<prop name="IsDefault">1</prop>
												<prop name="Efficiency">2</prop>
												<obj name="ChannelProp" class="ChannelProperty" version="1">
													<prop name="ChannelIdx">0</prop>
												</obj>
											</obj>
											<obj name="PropertyObject" class="ChannelGenotype" version="4">
												<prop name="PropertyTypeName">Melt Geno Genotype</prop>
												<prop name="Position">0</prop>
												<prop name="IsDefault">1</prop>
												<prop name="ReadOnly">1</prop>
												<obj name="ChannelProp" class="ChannelProperty" version="1">
													<prop name="ChannelIdx">0</prop>
												</obj>
											</obj>
											<obj name="PropertyObject" class="GroupChannelTypeProp" version="4">
												<prop name="PropertyTypeName">Melt Geno Sample Type</prop>
												<prop name="Position">0</prop>
												<prop name="IsDefault">0</prop>
												<prop name="GroupSampleType">mstUnknown</prop>
												<obj name="ChannelProp" class="ChannelProperty" version="1">
													<prop name="ChannelIdx">0</prop>
												</obj>
											</obj>
											<obj name="PropertyObject" class="QuantSampleTypeProperty" version="4">
												<prop name="PropertyTypeName">Quantification Sample Type</prop>
												<prop name="Position">0</prop>
												<prop name="IsDefault">0</prop>
												<prop name="SampleType">qsUnknown</prop>
												<obj name="ChannelProp" class="ChannelProperty" version="1">
													<prop name="ChannelIdx">0</prop>
												</obj>
											</obj>
											<obj name="PropertyObject" class="ChannelGenotype" version="4">
												<prop name="PropertyTypeName">Scanning Genotype</prop>
												<prop name="Position">0</prop>
												<prop name="IsDefault">1</prop>
												<prop name="ReadOnly">1</prop>
												<obj name="ChannelProp" class="ChannelProperty" version="1">
													<prop name="ChannelIdx">0</prop>
												</obj>
											</obj>
											<obj name="PropertyObject" class="GroupChannelTypeProp" version="4">
												<prop name="PropertyTypeName">Scanning Sample Type</prop>
												<prop name="Position">0</prop>
												<prop name="IsDefault">0</prop>
												<prop name="GroupSampleType">mstUnknown</prop>
												<obj name="ChannelProp" class="ChannelProperty" version="1">
													<prop name="ChannelIdx">0</prop>
												</obj>
											</obj>
											<obj name="PropertyObject" class="TargetName" version="4">
												<prop name="PropertyTypeName">Target Name</prop>
												<prop name="Position">0</prop>
												<prop name="IsDefault">1</prop>
												<obj name="ChannelProp" class="ChannelProperty" version="1">
													<prop name="ChannelIdx">0</prop>
												</obj>
											</obj>
											<obj name="PropertyObject" class="RQTargetProperty" version="4">
												<prop name="PropertyTypeName">Target Type</prop>
												<prop name="Position">0</prop>
												<prop name="IsDefault">0</prop>
												<prop name="TargetType">dtNone</prop>
												<obj name="ChannelProp" class="ChannelProperty" version="1">
													<prop name="ChannelIdx">0</prop>
												</obj>
											</obj>
										</list>
									</obj>
									<obj name="item" class="PropertyList" version="1">
										<list name="emlist" count="12">
											<obj name="PropertyObject" class="RQSampleTargetProperty" version="4">
												<prop name="PropertyTypeName">Combined Sample and Target Type</prop>
												<prop name="Position">0</prop>
												<prop name="IsDefault">0</prop>
												<obj name="ChannelProp" class="ChannelProperty" version="1">
													<prop name="ChannelIdx">1</prop>
												</obj>
											</obj>
											<obj name="PropertyObject" class="QuantConcProperty" version="4">
												<prop name="PropertyTypeName">Concentration</prop>
												<prop name="Position">0</prop>
												<prop name="IsDefault">1</prop>
												<prop name="Concentration">0</prop>
												<obj name="ChannelProp" class="ChannelProperty" version="1">
													<prop name="ChannelIdx">1</prop>
												</obj>
												<prop name="ReadOnly">1</prop>
											</obj>
											<obj name="PropertyObject" class="QuantCpHighProp" version="4">
												<prop name="PropertyTypeName">Cp High</prop>
												<prop name="Position">0</prop>
												<prop name="IsDefault">1</prop>
												<prop name="CpRangeHigh">0</prop>
												<obj name="ChannelProp" class="ChannelProperty" version="1">
													<prop name="ChannelIdx">1</prop>
												</obj>
												<prop name="ReadOnly">1</prop>
											</obj>
											<obj name="PropertyObject" class="QuantCpLowProp" version="4">
												<prop name="PropertyTypeName">Cp Low</prop>
												<prop name="Position">0</prop>
												<prop name="IsDefault">1</prop>
												<prop name="CpRangeLow">0</prop>
												<obj name="ChannelProp" class="ChannelProperty" version="1">
													<prop name="ChannelIdx">1</prop>
												</obj>
												<prop name="ReadOnly">1</prop>
											</obj>
											<obj name="PropertyObject" class="RQEffProp" version="4">
												<prop name="PropertyTypeName">Efficiency</prop>
												<prop name="Position">0</prop>
												<prop name="IsDefault">1</prop>
												<prop name="Efficiency">2</prop>
												<obj name="ChannelProp" class="ChannelProperty" version="1">
													<prop name="ChannelIdx">1</prop>
												</obj>
											</obj>
											<obj name="PropertyObject" class="ChannelGenotype" version="4">
												<prop name="PropertyTypeName">Melt Geno Genotype</prop>
												<prop name="Position">0</prop>
												<prop name="IsDefault">1</prop>
												<prop name="ReadOnly">1</prop>
												<obj name="ChannelProp" class="ChannelProperty" version="1">
													<prop name="ChannelIdx">1</prop>
												</obj>
											</obj>
											<obj name="PropertyObject" class="GroupChannelTypeProp" version="4">
												<prop name="PropertyTypeName">Melt Geno Sample Type</prop>
												<prop name="Position">0</prop>
												<prop name="IsDefault">0</prop>
												<prop name="GroupSampleType">mstUnknown</prop>
												<obj name="ChannelProp" class="ChannelProperty" version="1">
													<prop name="ChannelIdx">1</prop>
												</obj>
											</obj>
											<obj name="PropertyObject" class="QuantSampleTypeProperty" version="4">
												<prop name="PropertyTypeName">Quantification Sample Type</prop>
												<prop name="Position">0</prop>
												<prop name="IsDefault">0</prop>
												<prop name="SampleType">qsUnknown</prop>
												<obj name="ChannelProp" class="ChannelProperty" version="1">
													<prop name="ChannelIdx">1</prop>
												</obj>
											</obj>
											<obj name="PropertyObject" class="ChannelGenotype" version="4">
												<prop name="PropertyTypeName">Scanning Genotype</prop>
												<prop name="Position">0</prop>
												<prop name="IsDefault">1</prop>
												<prop name="ReadOnly">1</prop>
												<obj name="ChannelProp" class="ChannelProperty" version="1">
													<prop name="ChannelIdx">1</prop>
												</obj>
											</obj>
											<obj name="PropertyObject" class="GroupChannelTypeProp" version="4">
												<prop name="PropertyTypeName">Scanning Sample Type</prop>
												<prop name="Position">0</prop>
												<prop name="IsDefault">0</prop>
												<prop name="GroupSampleType">mstUnknown</prop>
												<obj name="ChannelProp" class="ChannelProperty" version="1">
													<prop name="ChannelIdx">1</prop>
												</obj>
											</obj>
											<obj name="PropertyObject" class="TargetName" version="4">
												<prop name="PropertyTypeName">Target Name</prop>
												<prop name="Position">0</prop>
												<prop name="IsDefault">1</prop>
												<obj name="ChannelProp" class="ChannelProperty" version="1">
													<prop name="ChannelIdx">1</prop>
												</obj>
											</obj>
											<obj name="PropertyObject" class="RQTargetProperty" version="4">
												<prop name="PropertyTypeName">Target Type</prop>
												<prop name="Position">0</prop>
												<prop name="IsDefault">0</prop>
												<prop name="TargetType">dtNone</prop>
												<obj name="ChannelProp" class="ChannelProperty" version="1">
													<prop name="ChannelIdx">1</prop>
												</obj>
											</obj>
										</list>
									</obj>
									<obj name="item" class="PropertyList" version="1">
										<list name="emlist" count="12">
											<obj name="PropertyObject" class="RQSampleTargetProperty" version="4">
												<prop name="PropertyTypeName">Combined Sample and Target Type</prop>
												<prop name="Position">0</prop>
												<prop name="IsDefault">0</prop>
												<obj name="ChannelProp" class="ChannelProperty" version="1">
													<prop name="ChannelIdx">2</prop>
												</obj>
											</obj>
											<obj name="PropertyObject" class="QuantConcProperty" version="4">
												<prop name="PropertyTypeName">Concentration</prop>
												<prop name="Position">0</prop>
												<prop name="IsDefault">1</prop>
												<prop name="Concentration">0</prop>
												<obj name="ChannelProp" class="ChannelProperty" version="1">
													<prop name="ChannelIdx">2</prop>
												</obj>
												<prop name="ReadOnly">1</prop>
											</obj>
											<obj name="PropertyObject" class="QuantCpHighProp" version="4">
												<prop name="PropertyTypeName">Cp High</prop>
												<prop name="Position">0</prop>
												<prop name="IsDefault">1</prop>
												<prop name="CpRangeHigh">0</prop>
												<obj name="ChannelProp" class="ChannelProperty" version="1">
													<prop name="ChannelIdx">2</prop>
												</obj>
												<prop name="ReadOnly">1</prop>
											</obj>
											<obj name="PropertyObject" class="QuantCpLowProp" version="4">
												<prop name="PropertyTypeName">Cp Low</prop>
												<prop name="Position">0</prop>
												<prop name="IsDefault">1</prop>
												<prop name="CpRangeLow">0</prop>
												<obj name="ChannelProp" class="ChannelProperty" version="1">
													<prop name="ChannelIdx">2</prop>
												</obj>
												<prop name="ReadOnly">1</prop>
											</obj>
											<obj name="PropertyObject" class="RQEffProp" version="4">
												<prop name="PropertyTypeName">Efficiency</prop>
												<prop name="Position">0</prop>
												<prop name="IsDefault">1</prop>
												<prop name="Efficiency">2</prop>
												<obj name="ChannelProp" class="ChannelProperty" version="1">
													<prop name="ChannelIdx">2</prop>
												</obj>
											</obj>
											<obj name="PropertyObject" class="ChannelGenotype" version="4">
												<prop name="PropertyTypeName">Melt Geno Genotype</prop>
												<prop name="Position">0</prop>
												<prop name="IsDefault">1</prop>
												<prop name="ReadOnly">1</prop>
												<obj name="ChannelProp" class="ChannelProperty" version="1">
													<prop name="ChannelIdx">2</prop>
												</obj>
											</obj>
											<obj name="PropertyObject" class="GroupChannelTypeProp" version="4">
												<prop name="PropertyTypeName">Melt Geno Sample Type</prop>
												<prop name="Position">0</prop>
												<prop name="IsDefault">0</prop>
												<prop name="GroupSampleType">mstUnknown</prop>
												<obj name="ChannelProp" class="ChannelProperty" version="1">
													<prop name="ChannelIdx">2</prop>
												</obj>
											</obj>
											<obj name="PropertyObject" class="QuantSampleTypeProperty" version="4">
												<prop name="PropertyTypeName">Quantification Sample Type</prop>
												<prop name="Position">0</prop>
												<prop name="IsDefault">0</prop>
												<prop name="SampleType">qsUnknown</prop>
												<obj name="ChannelProp" class="ChannelProperty" version="1">
													<prop name="ChannelIdx">2</prop>
												</obj>
											</obj>
											<obj name="PropertyObject" class="ChannelGenotype" version="4">
												<prop name="PropertyTypeName">Scanning Genotype</prop>
												<prop name="Position">0</prop>
												<prop name="IsDefault">1</prop>
												<prop name="ReadOnly">1</prop>
												<obj name="ChannelProp" class="ChannelProperty" version="1">
													<prop name="ChannelIdx">2</prop>
												</obj>
											</obj>
											<obj name="PropertyObject" class="GroupChannelTypeProp" version="4">
												<prop name="PropertyTypeName">Scanning Sample Type</prop>
												<prop name="Position">0</prop>
												<prop name="IsDefault">0</prop>
												<prop name="GroupSampleType">mstUnknown</prop>
												<obj name="ChannelProp" class="ChannelProperty" version="1">
													<prop name="ChannelIdx">2</prop>
												</obj>
											</obj>
											<obj name="PropertyObject" class="TargetName" version="4">
												<prop name="PropertyTypeName">Target Name</prop>
												<prop name="Position">0</prop>
												<prop name="IsDefault">1</prop>
												<obj name="ChannelProp" class="ChannelProperty" version="1">
													<prop name="ChannelIdx">2</prop>
												</obj>
											</obj>
											<obj name="PropertyObject" class="RQTargetProperty" version="4">
												<prop name="PropertyTypeName">Target Type</prop>
												<prop name="Position">0</prop>
												<prop name="IsDefault">0</prop>
												<prop name="TargetType">dtNone</prop>
												<obj name="ChannelProp" class="ChannelProperty" version="1">
													<prop name="ChannelIdx">2</prop>
												</obj>
											</obj>
										</list>
									</obj>
									<obj name="item" class="PropertyList" version="1">
										<list name="emlist" count="12">
											<obj name="PropertyObject" class="RQSampleTargetProperty" version="4">
												<prop name="PropertyTypeName">Combined Sample and Target Type</prop>
												<prop name="Position">0</prop>
												<prop name="IsDefault">0</prop>
												<obj name="ChannelProp" class="ChannelProperty" version="1">
													<prop name="ChannelIdx">3</prop>
												</obj>
											</obj>
											<obj name="PropertyObject" class="QuantConcProperty" version="4">
												<prop name="PropertyTypeName">Concentration</prop>
												<prop name="Position">0</prop>
												<prop name="IsDefault">1</prop>
												<prop name="Concentration">0</prop>
												<obj name="ChannelProp" class="ChannelProperty" version="1">
													<prop name="ChannelIdx">3</prop>
												</obj>
												<prop name="ReadOnly">1</prop>
											</obj>
											<obj name="PropertyObject" class="QuantCpHighProp" version="4">
												<prop name="PropertyTypeName">Cp High</prop>
												<prop name="Position">0</prop>
												<prop name="IsDefault">1</prop>
												<prop name="CpRangeHigh">0</prop>
												<obj name="ChannelProp" class="ChannelProperty" version="1">
													<prop name="ChannelIdx">3</prop>
												</obj>
												<prop name="ReadOnly">1</prop>
											</obj>
											<obj name="PropertyObject" class="QuantCpLowProp" version="4">
												<prop name="PropertyTypeName">Cp Low</prop>
												<prop name="Position">0</prop>
												<prop name="IsDefault">1</prop>
												<prop name="CpRangeLow">0</prop>
												<obj name="ChannelProp" class="ChannelProperty" version="1">
													<prop name="ChannelIdx">3</prop>
												</obj>
												<prop name="ReadOnly">1</prop>
											</obj>
											<obj name="PropertyObject" class="RQEffProp" version="4">
												<prop name="PropertyTypeName">Efficiency</prop>
												<prop name="Position">0</prop>
												<prop name="IsDefault">1</prop>
												<prop name="Efficiency">2</prop>
												<obj name="ChannelProp" class="ChannelProperty" version="1">
													<prop name="ChannelIdx">3</prop>
												</obj>
											</obj>
											<obj name="PropertyObject" class="ChannelGenotype" version="4">
												<prop name="PropertyTypeName">Melt Geno Genotype</prop>
												<prop name="Position">0</prop>
												<prop name="IsDefault">1</prop>
												<prop name="ReadOnly">1</prop>
												<obj name="ChannelProp" class="ChannelProperty" version="1">
													<prop name="ChannelIdx">3</prop>
												</obj>
											</obj>
											<obj name="PropertyObject" class="GroupChannelTypeProp" version="4">
												<prop name="PropertyTypeName">Melt Geno Sample Type</prop>
												<prop name="Position">0</prop>
												<prop name="IsDefault">0</prop>
												<prop name="GroupSampleType">mstUnknown</prop>
												<obj name="ChannelProp" class="ChannelProperty" version="1">
													<prop name="ChannelIdx">3</prop>
												</obj>
											</obj>
											<obj name="PropertyObject" class="QuantSampleTypeProperty" version="4">
												<prop name="PropertyTypeName">Quantification Sample Type</prop>
												<prop name="Position">0</prop>
												<prop name="IsDefault">0</prop>
												<prop name="SampleType">qsUnknown</prop>
												<obj name="ChannelProp" class="ChannelProperty" version="1">
													<prop name="ChannelIdx">3</prop>
												</obj>
											</obj>
											<obj name="PropertyObject" class="ChannelGenotype" version="4">
												<prop name="PropertyTypeName">Scanning Genotype</prop>
												<prop name="Position">0</prop>
												<prop name="IsDefault">1</prop>
												<prop name="ReadOnly">1</prop>
												<obj name="ChannelProp" class="ChannelProperty" version="1">
													<prop name="ChannelIdx">3</prop>
												</obj>
											</obj>
											<obj name="PropertyObject" class="GroupChannelTypeProp" version="4">
												<prop name="PropertyTypeName">Scanning Sample Type</prop>
												<prop name="Position">0</prop>
												<prop name="IsDefault">0</prop>
												<prop name="GroupSampleType">mstUnknown</prop>
												<obj name="ChannelProp" class="ChannelProperty" version="1">
													<prop name="ChannelIdx">3</prop>
												</obj>
											</obj>
											<obj name="PropertyObject" class="TargetName" version="4">
												<prop name="PropertyTypeName">Target Name</prop>
												<prop name="Position">0</prop>
												<prop name="IsDefault">1</prop>
												<obj name="ChannelProp" class="ChannelProperty" version="1">
													<prop name="ChannelIdx">3</prop>
												</obj>
											</obj>
											<obj name="PropertyObject" class="RQTargetProperty" version="4">
												<prop name="PropertyTypeName">Target Type</prop>
												<prop name="Position">0</prop>
												<prop name="IsDefault">0</prop>
												<prop name="TargetType">dtNone</prop>
												<obj name="ChannelProp" class="ChannelProperty" version="1">
													<prop name="ChannelIdx">3</prop>
												</obj>
											</obj>
										</list>
									</obj>
								</list>
							</obj>
						</obj>
						<prop name="ChannelPropertyCount">4</prop>
						<prop name="ContainerPosition">0</prop>
						<prop name="HasSampleProperties">1</prop>
						<obj name="SampleProperties" class="PropertyList" version="1">
							<list name="emlist" count="14">
								<obj name="PropertyObject" class="SamplePrefColor" version="4">
									<prop name="PropertyTypeName">Color</prop>
									<prop name="Position">0</prop>
									<prop name="IsDefault">0</prop>
									<prop name="Color">$00FF8000</prop>
								</obj>
								<obj name="PropertyObject" class="DominantChannelProp" version="4">
									<prop name="PropertyTypeName">Dominant Channel</prop>
									<prop name="Position">0</prop>
									<prop name="IsDefault">0</prop>
									<prop name="DominantChannel">0</prop>
								</obj>
								<obj name="PropertyObject" class="Genotype" version="4">
									<prop name="PropertyTypeName">EndPt Genotype</prop>
									<prop name="Position">0</prop>
									<prop name="IsDefault">1</prop>
									<prop name="ReadOnly">1</prop>
								</obj>
								<obj name="PropertyObject" class="GroupingSample" version="4">
									<prop name="PropertyTypeName">EndPt Sample Type</prop>
									<prop name="Position">0</prop>
									<prop name="IsDefault">0</prop>
									<prop name="GroupSampleType">mstUnknown</prop>
								</obj>
								<obj name="PropertyObject" class="SamplePrefLineStyle" version="4">
									<prop name="PropertyTypeName">Line Style</prop>
									<prop name="Position">0</prop>
									<prop name="IsDefault">0</prop>
									<prop name="LineStyle">psSolid</prop>
								</obj>
								<obj name="PropertyObject" class="GenSampleEditNotes" version="4">
									<prop name="PropertyTypeName">Notes</prop>
									<prop name="Position">0</prop>
									<prop name="IsDefault">1</prop>
								</obj>
								<obj name="PropertyObject" class="SamplePrefPointStyle" version="4">
									<prop name="PropertyTypeName">Point Style</prop>
									<prop name="Position">0</prop>
									<prop name="IsDefault">0</prop>
									<prop name="PointStyle">psNothing</prop>
								</obj>
								<obj name="PropertyObject" class="GenSampleEditPosition" version="4">
									<prop name="PropertyTypeName">Position</prop>
									<prop name="Position">0</prop>
									<prop name="IsDefault">1</prop>
								</obj>
								<obj name="PropertyObject" class="GenSampleEditReplicate" version="4">
									<prop name="PropertyTypeName">Replicate of</prop>
									<prop name="Position">0</prop>
									<prop name="IsDefault">1</prop>
									<prop name="ReplicateOf">-1</prop>
								</obj>
								<obj name="PropertyObject" class="HTCSampleID" version="4">
									<prop name="PropertyTypeName">Sample ID</prop>
									<prop name="Position">0</prop>
									<prop name="IsDefault">1</prop>
								</obj>
								<obj name="PropertyObject" class="GenSampleEditName" version="4">
									<prop name="PropertyTypeName">Sample Name</prop>
									<prop name="Position">0</prop>
									<prop name="IsDefault">1</prop>
									<prop name="name">Sample 1</prop>
								</obj>
								<obj name="PropertyObject" class="HTCSamplePrepNotes" version="4">
									<prop name="PropertyTypeName">Sample Prep Notes</prop>
									<prop name="Position">0</prop>
									<prop name="IsDefault">1</prop>
								</obj>
								<obj name="PropertyObject" class="GenSampleEditSubset" version="4">
									<prop name="PropertyTypeName">Subsets</prop>
									<prop name="Position">0</prop>
									<prop name="IsDefault">1</prop>
								</obj>
								<obj name="PropertyObject" class="SamplePrefWidth" version="5">
									<prop name="PropertyTypeName">Width</prop>
									<prop name="Position">0</prop>
									<prop name="IsDefault">1</prop>
									<prop name="Width">1</prop>
								</obj>
							</list>
						</obj>
					</obj>
					<obj name="item" class="SamplePropInfo" version="1">
						<obj name="ChannelProperties" class="ChanPropList" version="2">
							<obj name="ChannelProperties" class="EMList" version="1">
								<list name="emlist" count="4">
									<obj name="item" class="PropertyList" version="1">
										<list name="emlist" count="12">
											<obj name="PropertyObject" class="RQSampleTargetProperty" version="4">
												<prop name="PropertyTypeName">Combined Sample and Target Type</prop>
												<prop name="Position">1</prop>
												<prop name="IsDefault">0</prop>
												<obj name="ChannelProp" class="ChannelProperty" version="1">
													<prop name="ChannelIdx">0</prop>
												</obj>
											</obj>
											<obj name="PropertyObject" class="QuantConcProperty" version="4">
												<prop name="PropertyTypeName">Concentration</prop>
												<prop name="Position">1</prop>
												<prop name="IsDefault">1</prop>
												<prop name="Concentration">0</prop>
												<obj name="ChannelProp" class="ChannelProperty" version="1">
													<prop name="ChannelIdx">0</prop>
												</obj>
												<prop name="ReadOnly">1</prop>
											</obj>
											<obj name="PropertyObject" class="QuantCpHighProp" version="4">
												<prop name="PropertyTypeName">Cp High</prop>
												<prop name="Position">1</prop>
												<prop name="IsDefault">1</prop>
												<prop name="CpRangeHigh">0</prop>
												<obj name="ChannelProp" class="ChannelProperty" version="1">
													<prop name="ChannelIdx">0</prop>
												</obj>
												<prop name="ReadOnly">1</prop>
											</obj>
											<obj name="PropertyObject" class="QuantCpLowProp" version="4">
												<prop name="PropertyTypeName">Cp Low</prop>
												<prop name="Position">1</prop>
												<prop name="IsDefault">1</prop>
												<prop name="CpRangeLow">0</prop>
												<obj name="ChannelProp" class="ChannelProperty" version="1">
													<prop name="ChannelIdx">0</prop>
												</obj>
												<prop name="ReadOnly">1</prop>
											</obj>
											<obj name="PropertyObject" class="RQEffProp" version="4">
												<prop name="PropertyTypeName">Efficiency</prop>
												<prop name="Position">1</prop>
												<prop name="IsDefault">1</prop>
												<prop name="Efficiency">2</prop>
												<obj name="ChannelProp" class="ChannelProperty" version="1">
													<prop name="ChannelIdx">0</prop>
												</obj>
											</obj>
											<obj name="PropertyObject" class="ChannelGenotype" version="4">
												<prop name="PropertyTypeName">Melt Geno Genotype</prop>
												<prop name="Position">1</prop>
												<prop name="IsDefault">1</prop>
												<prop name="ReadOnly">1</prop>
												<obj name="ChannelProp" class="ChannelProperty" version="1">
													<prop name="ChannelIdx">0</prop>
												</obj>
											</obj>
											<obj name="PropertyObject" class="GroupChannelTypeProp" version="4">
												<prop name="PropertyTypeName">Melt Geno Sample Type</prop>
												<prop name="Position">1</prop>
												<prop name="IsDefault">0</prop>
												<prop name="GroupSampleType">mstUnknown</prop>
												<obj name="ChannelProp" class="ChannelProperty" version="1">
													<prop name="ChannelIdx">0</prop>
												</obj>
											</obj>
											<obj name="PropertyObject" class="QuantSampleTypeProperty" version="4">
												<prop name="PropertyTypeName">Quantification Sample Type</prop>
												<prop name="Position">1</prop>
												<prop name="IsDefault">0</prop>
												<prop name="SampleType">qsUnknown</prop>
												<obj name="ChannelProp" class="ChannelProperty" version="1">
													<prop name="ChannelIdx">0</prop>
												</obj>
											</obj>
											<obj name="PropertyObject" class="ChannelGenotype" version="4">
												<prop name="PropertyTypeName">Scanning Genotype</prop>
												<prop name="Position">1</prop>
												<prop name="IsDefault">1</prop>
												<prop name="ReadOnly">1</prop>
												<obj name="ChannelProp" class="ChannelProperty" version="1">
													<prop name="ChannelIdx">0</prop>
												</obj>
											</obj>
											<obj name="PropertyObject" class="GroupChannelTypeProp" version="4">
												<prop name="PropertyTypeName">Scanning Sample Type</prop>
												<prop name="Position">1</prop>
												<prop name="IsDefault">0</prop>
												<prop name="GroupSampleType">mstUnknown</prop>
												<obj name="ChannelProp" class="ChannelProperty" version="1">
													<prop name="ChannelIdx">0</prop>
												</obj>
											</obj>
											<obj name="PropertyObject" class="TargetName" version="4">
												<prop name="PropertyTypeName">Target Name</prop>
												<prop name="Position">1</prop>
												<prop name="IsDefault">1</prop>
												<obj name="ChannelProp" class="ChannelProperty" version="1">
													<prop name="ChannelIdx">0</prop>
												</obj>
											</obj>
											<obj name="PropertyObject" class="RQTargetProperty" version="4">
												<prop name="PropertyTypeName">Target Type</prop>
												<prop name="Position">1</prop>
												<prop name="IsDefault">0</prop>
												<prop name="TargetType">dtNone</prop>
												<obj name="ChannelProp" class="ChannelProperty" version="1">
													<prop name="ChannelIdx">0</prop>
												</obj>
											</obj>
										</list>
									</obj>
									<obj name="item" class="PropertyList" version="1">
										<list name="emlist" count="12">
											<obj name="PropertyObject" class="RQSampleTargetProperty" version="4">
												<prop name="PropertyTypeName">Combined Sample and Target Type</prop>
												<prop name="Position">1</prop>
												<prop name="IsDefault">0</prop>
												<obj name="ChannelProp" class="ChannelProperty" version="1">
													<prop name="ChannelIdx">1</prop>
												</obj>
											</obj>
											<obj name="PropertyObject" class="QuantConcProperty" version="4">
												<prop name="PropertyTypeName">Concentration</prop>
												<prop name="Position">1</prop>
												<prop name="IsDefault">1</prop>
												<prop name="Concentration">0</prop>
												<obj name="ChannelProp" class="ChannelProperty" version="1">
													<prop name="ChannelIdx">1</prop>
												</obj>
												<prop name="ReadOnly">1</prop>
											</obj>
											<obj name="PropertyObject" class="QuantCpHighProp" version="4">
												<prop name="PropertyTypeName">Cp High</prop>
												<prop name="Position">1</prop>
												<prop name="IsDefault">1</prop>
												<prop name="CpRangeHigh">0</prop>
												<obj name="ChannelProp" class="ChannelProperty" version="1">
													<prop name="ChannelIdx">1</prop>
												</obj>
												<prop name="ReadOnly">1</prop>
											</obj>
											<obj name="PropertyObject" class="QuantCpLowProp" version="4">
												<prop name="PropertyTypeName">Cp Low</prop>
												<prop name="Position">1</prop>
												<prop name="IsDefault">1</prop>
												<prop name="CpRangeLow">0</prop>
												<obj name="ChannelProp" class="ChannelProperty" version="1">
													<prop name="ChannelIdx">1</prop>
												</obj>
												<prop name="ReadOnly">1</prop>
											</obj>
											<obj name="PropertyObject" class="RQEffProp" version="4">
												<prop name="PropertyTypeName">Efficiency</prop>
												<prop name="Position">1</prop>
												<prop name="IsDefault">1</prop>
												<prop name="Efficiency">2</prop>
												<obj name="ChannelProp" class="ChannelProperty" version="1">
													<prop name="ChannelIdx">1</prop>
												</obj>
											</obj>
											<obj name="PropertyObject" class="ChannelGenotype" version="4">
												<prop name="PropertyTypeName">Melt Geno Genotype</prop>
												<prop name="Position">1</prop>
												<prop name="IsDefault">1</prop>
												<prop name="ReadOnly">1</prop>
												<obj name="ChannelProp" class="ChannelProperty" version="1">
													<prop name="ChannelIdx">1</prop>
												</obj>
											</obj>
											<obj name="PropertyObject" class="GroupChannelTypeProp" version="4">
												<prop name="PropertyTypeName">Melt Geno Sample Type</prop>
												<prop name="Position">1</prop>
												<prop name="IsDefault">0</prop>
												<prop name="GroupSampleType">mstUnknown</prop>
												<obj name="ChannelProp" class="ChannelProperty" version="1">
													<prop name="ChannelIdx">1</prop>
												</obj>
											</obj>
											<obj name="PropertyObject" class="QuantSampleTypeProperty" version="4">
												<prop name="PropertyTypeName">Quantification Sample Type</prop>
												<prop name="Position">1</prop>
												<prop name="IsDefault">0</prop>
												<prop name="SampleType">qsUnknown</prop>
												<obj name="ChannelProp" class="ChannelProperty" version="1">
													<prop name="ChannelIdx">1</prop>
												</obj>
											</obj>
											<obj name="PropertyObject" class="ChannelGenotype" version="4">
												<prop name="PropertyTypeName">Scanning Genotype</prop>
												<prop name="Position">1</prop>
												<prop name="IsDefault">1</prop>
												<prop name="ReadOnly">1</prop>
												<obj name="ChannelProp" class="ChannelProperty" version="1">
													<prop name="ChannelIdx">1</prop>
												</obj>
											</obj>
											<obj name="PropertyObject" class="GroupChannelTypeProp" version="4">
												<prop name="PropertyTypeName">Scanning Sample Type</prop>
												<prop name="Position">1</prop>
												<prop name="IsDefault">0</prop>
												<prop name="GroupSampleType">mstUnknown</prop>
												<obj name="ChannelProp" class="ChannelProperty" version="1">
													<prop name="ChannelIdx">1</prop>
												</obj>
											</obj>
											<obj name="PropertyObject" class="TargetName" version="4">
												<prop name="PropertyTypeName">Target Name</prop>
												<prop name="Position">1</prop>
												<prop name="IsDefault">1</prop>
												<obj name="ChannelProp" class="ChannelProperty" version="1">
													<prop name="ChannelIdx">1</prop>
												</obj>
											</obj>
											<obj name="PropertyObject" class="RQTargetProperty" version="4">
												<prop name="PropertyTypeName">Target Type</prop>
												<prop name="Position">1</prop>
												<prop name="IsDefault">0</prop>
												<prop name="TargetType">dtNone</prop>
												<obj name="ChannelProp" class="ChannelProperty" version="1">
													<prop name="ChannelIdx">1</prop>
												</obj>
											</obj>
										</list>
									</obj>
									<obj name="item" class="PropertyList" version="1">
										<list name="emlist" count="12">
											<obj name="PropertyObject" class="RQSampleTargetProperty" version="4">
												<prop name="PropertyTypeName">Combined Sample and Target Type</prop>
												<prop name="Position">1</prop>
												<prop name="IsDefault">0</prop>
												<obj name="ChannelProp" class="ChannelProperty" version="1">
													<prop name="ChannelIdx">2</prop>
												</obj>
											</obj>
											<obj name="PropertyObject" class="QuantConcProperty" version="4">
												<prop name="PropertyTypeName">Concentration</prop>
												<prop name="Position">1</prop>
												<prop name="IsDefault">1</prop>
												<prop name="Concentration">0</prop>
												<obj name="ChannelProp" class="ChannelProperty" version="1">
													<prop name="ChannelIdx">2</prop>
												</obj>
												<prop name="ReadOnly">1</prop>
											</obj>
											<obj name="PropertyObject" class="QuantCpHighProp" version="4">
												<prop name="PropertyTypeName">Cp High</prop>
												<prop name="Position">1</prop>
												<prop name="IsDefault">1</prop>
												<prop name="CpRangeHigh">0</prop>
												<obj name="ChannelProp" class="ChannelProperty" version="1">
													<prop name="ChannelIdx">2</prop>
												</obj>
												<prop name="ReadOnly">1</prop>
											</obj>
											<obj name="PropertyObject" class="QuantCpLowProp" version="4">
												<prop name="PropertyTypeName">Cp Low</prop>
												<prop name="Position">1</prop>
												<prop name="IsDefault">1</prop>
												<prop name="CpRangeLow">0</prop>
												<obj name="ChannelProp" class="ChannelProperty" version="1">
													<prop name="ChannelIdx">2</prop>
												</obj>
												<prop name="ReadOnly">1</prop>
											</obj>
											<obj name="PropertyObject" class="RQEffProp" version="4">
												<prop name="PropertyTypeName">Efficiency</prop>
												<prop name="Position">1</prop>
												<prop name="IsDefault">1</prop>
												<prop name="Efficiency">2</prop>
												<obj name="ChannelProp" class="ChannelProperty" version="1">
													<prop name="ChannelIdx">2</prop>
												</obj>
											</obj>
											<obj name="PropertyObject" class="ChannelGenotype" version="4">
												<prop name="PropertyTypeName">Melt Geno Genotype</prop>
												<prop name="Position">1</prop>
												<prop name="IsDefault">1</prop>
												<prop name="ReadOnly">1</prop>
												<obj name="ChannelProp" class="ChannelProperty" version="1">
													<prop name="ChannelIdx">2</prop>
												</obj>
											</obj>
											<obj name="PropertyObject" class="GroupChannelTypeProp" version="4">
												<prop name="PropertyTypeName">Melt Geno Sample Type</prop>
												<prop name="Position">1</prop>
												<prop name="IsDefault">0</prop>
												<prop name="GroupSampleType">mstUnknown</prop>
												<obj name="ChannelProp" class="ChannelProperty" version="1">
													<prop name="ChannelIdx">2</prop>
												</obj>
											</obj>
											<obj name="PropertyObject" class="QuantSampleTypeProperty" version="4">
												<prop name="PropertyTypeName">Quantification Sample Type</prop>
												<prop name="Position">1</prop>
												<prop name="IsDefault">0</prop>
												<prop name="SampleType">qsUnknown</prop>
												<obj name="ChannelProp" class="ChannelProperty" version="1">
													<prop name="ChannelIdx">2</prop>
												</obj>
											</obj>
											<obj name="PropertyObject" class="ChannelGenotype" version="4">
												<prop name="PropertyTypeName">Scanning Genotype</prop>
												<prop name="Position">1</prop>
												<prop name="IsDefault">1</prop>
												<prop name="ReadOnly">1</prop>
												<obj name="ChannelProp" class="ChannelProperty" version="1">
													<prop name="ChannelIdx">2</prop>
												</obj>
											</obj>
											<obj name="PropertyObject" class="GroupChannelTypeProp" version="4">
												<prop name="PropertyTypeName">Scanning Sample Type</prop>
												<prop name="Position">1</prop>
												<prop name="IsDefault">0</prop>
												<prop name="GroupSampleType">mstUnknown</prop>
												<obj name="ChannelProp" class="ChannelProperty" version="1">
													<prop name="ChannelIdx">2</prop>
												</obj>
											</obj>
											<obj name="PropertyObject" class="TargetName" version="4">
												<prop name="PropertyTypeName">Target Name</prop>
												<prop name="Position">1</prop>
												<prop name="IsDefault">1</prop>
												<obj name="ChannelProp" class="ChannelProperty" version="1">
													<prop name="ChannelIdx">2</prop>
												</obj>
											</obj>
											<obj name="PropertyObject" class="RQTargetProperty" version="4">
												<prop name="PropertyTypeName">Target Type</prop>
												<prop name="Position">1</prop>
												<prop name="IsDefault">0</prop>
												<prop name="TargetType">dtNone</prop>
												<obj name="ChannelProp" class="ChannelProperty" version="1">
													<prop name="ChannelIdx">2</prop>
												</obj>
											</obj>
										</list>
									</obj>
									<obj name="item" class="PropertyList" version="1">
										<list name="emlist" count="12">
											<obj name="PropertyObject" class="RQSampleTargetProperty" version="4">
												<prop name="PropertyTypeName">Combined Sample and Target Type</prop>
												<prop name="Position">1</prop>
												<prop name="IsDefault">0</prop>
												<obj name="ChannelProp" class="ChannelProperty" version="1">
													<prop name="ChannelIdx">3</prop>
												</obj>
											</obj>
											<obj name="PropertyObject" class="QuantConcProperty" version="4">
												<prop name="PropertyTypeName">Concentration</prop>
												<prop name="Position">1</prop>
												<prop name="IsDefault">1</prop>
												<prop name="Concentration">0</prop>
												<obj name="ChannelProp" class="ChannelProperty" version="1">
													<prop name="ChannelIdx">3</prop>
												</obj>
												<prop name="ReadOnly">1</prop>
											</obj>
											<obj name="PropertyObject" class="QuantCpHighProp" version="4">
												<prop name="PropertyTypeName">Cp High</prop>
												<prop name="Position">1</prop>
												<prop name="IsDefault">1</prop>
												<prop name="CpRangeHigh">0</prop>
												<obj name="ChannelProp" class="ChannelProperty" version="1">
													<prop name="ChannelIdx">3</prop>
												</obj>
												<prop name="ReadOnly">1</prop>
											</obj>
											<obj name="PropertyObject" class="QuantCpLowProp" version="4">
												<prop name="PropertyTypeName">Cp Low</prop>
												<prop name="Position">1</prop>
												<prop name="IsDefault">1</prop>
												<prop name="CpRangeLow">0</prop>
												<obj name="ChannelProp" class="ChannelProperty" version="1">
													<prop name="ChannelIdx">3</prop>
												</obj>
												<prop name="ReadOnly">1</prop>
											</obj>
											<obj name="PropertyObject" class="RQEffProp" version="4">
												<prop name="PropertyTypeName">Efficiency</prop>
												<prop name="Position">1</prop>
												<prop name="IsDefault">1</prop>
												<prop name="Efficiency">2</prop>
												<obj name="ChannelProp" class="ChannelProperty" version="1">
													<prop name="ChannelIdx">3</prop>
												</obj>
											</obj>
											<obj name="PropertyObject" class="ChannelGenotype" version="4">
												<prop name="PropertyTypeName">Melt Geno Genotype</prop>
												<prop name="Position">1</prop>
												<prop name="IsDefault">1</prop>
												<prop name="ReadOnly">1</prop>
												<obj name="ChannelProp" class="ChannelProperty" version="1">
													<prop name="ChannelIdx">3</prop>
												</obj>
											</obj>
											<obj name="PropertyObject" class="GroupChannelTypeProp" version="4">
												<prop name="PropertyTypeName">Melt Geno Sample Type</prop>
												<prop name="Position">1</prop>
												<prop name="IsDefault">0</prop>
												<prop name="GroupSampleType">mstUnknown</prop>
												<obj name="ChannelProp" class="ChannelProperty" version="1">
													<prop name="ChannelIdx">3</prop>
												</obj>
											</obj>
											<obj name="PropertyObject" class="QuantSampleTypeProperty" version="4">
												<prop name="PropertyTypeName">Quantification Sample Type</prop>
												<prop name="Position">1</prop>
												<prop name="IsDefault">0</prop>
												<prop name="SampleType">qsUnknown</prop>
												<obj name="ChannelProp" class="ChannelProperty" version="1">
													<prop name="ChannelIdx">3</prop>
												</obj>
											</obj>
											<obj name="PropertyObject" class="ChannelGenotype" version="4">
												<prop name="PropertyTypeName">Scanning Genotype</prop>
												<prop name="Position">1</prop>
												<prop name="IsDefault">1</prop>
												<prop name="ReadOnly">1</prop>
												<obj name="ChannelProp" class="ChannelProperty" version="1">
													<prop name="ChannelIdx">3</prop>
												</obj>
											</obj>
											<obj name="PropertyObject" class="GroupChannelTypeProp" version="4">
												<prop name="PropertyTypeName">Scanning Sample Type</prop>
												<prop name="Position">1</prop>
												<prop name="IsDefault">0</prop>
												<prop name="GroupSampleType">mstUnknown</prop>
												<obj name="ChannelProp" class="ChannelProperty" version="1">
													<prop name="ChannelIdx">3</prop>
												</obj>
											</obj>
											<obj name="PropertyObject" class="TargetName" version="4">
												<prop name="PropertyTypeName">Target Name</prop>
												<prop name="Position">1</prop>
												<prop name="IsDefault">1</prop>
												<obj name="ChannelProp" class="ChannelProperty" version="1">
													<prop name="ChannelIdx">3</prop>
												</obj>
											</obj>
											<obj name="PropertyObject" class="RQTargetProperty" version="4">
												<prop name="PropertyTypeName">Target Type</prop>
												<prop name="Position">1</prop>
												<prop name="IsDefault">0</prop>
												<prop name="TargetType">dtNone</prop>
												<obj name="ChannelProp" class="ChannelProperty" version="1">
													<prop name="ChannelIdx">3</prop>
												</obj>
											</obj>
										</list>
									</obj>
								</list>
							</obj>
						</obj>
						<prop name="ChannelPropertyCount">4</prop>
						<prop name="ContainerPosition">1</prop>
						<prop name="HasSampleProperties">1</prop>
						<obj name="SampleProperties" class="PropertyList" version="1">
							<list name="emlist" count="14">
								<obj name="PropertyObject" class="SamplePrefColor" version="4">
									<prop name="PropertyTypeName">Color</prop>
									<prop name="Position">1</prop>
									<prop name="IsDefault">0</prop>
									<prop name="Color">clRed</prop>
								</obj>
								<obj name="PropertyObject" class="DominantChannelProp" version="4">
									<prop name="PropertyTypeName">Dominant Channel</prop>
									<prop name="Position">1</prop>
									<prop name="IsDefault">0</prop>
									<prop name="DominantChannel">0</prop>
								</obj>
								<obj name="PropertyObject" class="Genotype" version="4">
									<prop name="PropertyTypeName">EndPt Genotype</prop>
									<prop name="Position">1</prop>
									<prop name="IsDefault">1</prop>
									<prop name="ReadOnly">1</prop>
								</obj>
								<obj name="PropertyObject" class="GroupingSample" version="4">
									<prop name="PropertyTypeName">EndPt Sample Type</prop>
									<prop name="Position">1</prop>
									<prop name="IsDefault">0</prop>
									<prop name="GroupSampleType">mstUnknown</prop>
								</obj>
								<obj name="PropertyObject" class="SamplePrefLineStyle" version="4">
									<prop name="PropertyTypeName">Line Style</prop>
									<prop name="Position">1</prop>
									<prop name="IsDefault">0</prop>
									<prop name="LineStyle">psSolid</prop>
								</obj>
								<obj name="PropertyObject" class="GenSampleEditNotes" version="4">
									<prop name="PropertyTypeName">Notes</prop>
									<prop name="Position">1</prop>
									<prop name="IsDefault">1</prop>
								</obj>
								<obj name="PropertyObject" class="SamplePrefPointStyle" version="4">
									<prop name="PropertyTypeName">Point Style</prop>
									<prop name="Position">1</prop>
									<prop name="IsDefault">0</prop>
									<prop name="PointStyle">psNothing</prop>
								</obj>
								<obj name="PropertyObject" class="GenSampleEditPosition" version="4">
									<prop name="PropertyTypeName">Position</prop>
									<prop name="Position">1</prop>
									<prop name="IsDefault">1</prop>
								</obj>
								<obj name="PropertyObject" class="GenSampleEditReplicate" version="4">
									<prop name="PropertyTypeName">Replicate of</prop>
									<prop name="Position">1</prop>
									<prop name="IsDefault">1</prop>
									<prop name="ReplicateOf">-1</prop>
								</obj>
								<obj name="PropertyObject" class="HTCSampleID" version="4">
									<prop name="PropertyTypeName">Sample ID</prop>
									<prop name="Position">1</prop>
									<prop name="IsDefault">1</prop>
								</obj>
								<obj name="PropertyObject" class="GenSampleEditName" version="4">
									<prop name="PropertyTypeName">Sample Name</prop>
									<prop name="Position">1</prop>
									<prop name="IsDefault">1</prop>
									<prop name="name">Sample 2</prop>
								</obj>
								<obj name="PropertyObject" class="HTCSamplePrepNotes" version="4">
									<prop name="PropertyTypeName">Sample Prep Notes</prop>
									<prop name="Position">1</prop>
									<prop name="IsDefault">1</prop>
								</obj>
								<obj name="PropertyObject" class="GenSampleEditSubset" version="4">
									<prop name="PropertyTypeName">Subsets</prop>
									<prop name="Position">1</prop>
									<prop name="IsDefault">1</prop>
								</obj>
								<obj name="PropertyObject" class="SamplePrefWidth" version="5">
									<prop name="PropertyTypeName">Width</prop>
									<prop name="Position">1</prop>
									<prop name="IsDefault">1</prop>
									<prop name="Width">1</prop>
								</obj>
							</list>
						</obj>
					</obj>
					<obj name="item" class="SamplePropInfo" version="1">
						<obj name="ChannelProperties" class="ChanPropList" version="2">
							<obj name="ChannelProperties" class="EMList" version="1">
								<list name="emlist" count="4">
									<obj name="item" class="PropertyList" version="1">
										<list name="emlist" count="12">
											<obj name="PropertyObject" class="RQSampleTargetProperty" version="4">
												<prop name="PropertyTypeName">Combined Sample and Target Type</prop>
												<prop name="Position">2</prop>
												<prop name="IsDefault">0</prop>
												<obj name="ChannelProp" class="ChannelProperty" version="1">
													<prop name="ChannelIdx">0</prop>
												</obj>
											</obj>
											<obj name="PropertyObject" class="QuantConcProperty" version="4">
												<prop name="PropertyTypeName">Concentration</prop>
												<prop name="Position">2</prop>
												<prop name="IsDefault">1</prop>
												<prop name="Concentration">0</prop>
												<obj name="ChannelProp" class="ChannelProperty" version="1">
													<prop name="ChannelIdx">0</prop>
												</obj>
												<prop name="ReadOnly">1</prop>
											</obj>
											<obj name="PropertyObject" class="QuantCpHighProp" version="4">
												<prop name="PropertyTypeName">Cp High</prop>
												<prop name="Position">2</prop>
												<prop name="IsDefault">1</prop>
												<prop name="CpRangeHigh">0</prop>
												<obj name="ChannelProp" class="ChannelProperty" version="1">
													<prop name="ChannelIdx">0</prop>
												</obj>
												<prop name="ReadOnly">1</prop>
											</obj>
											<obj name="PropertyObject" class="QuantCpLowProp" version="4">
												<prop name="PropertyTypeName">Cp Low</prop>
												<prop name="Position">2</prop>
												<prop name="IsDefault">1</prop>
												<prop name="CpRangeLow">0</prop>
												<obj name="ChannelProp" class="ChannelProperty" version="1">
													<prop name="ChannelIdx">0</prop>
												</obj>
												<prop name="ReadOnly">1</prop>
											</obj>
											<obj name="PropertyObject" class="RQEffProp" version="4">
												<prop name="PropertyTypeName">Efficiency</prop>
												<prop name="Position">2</prop>
												<prop name="IsDefault">1</prop>
												<prop name="Efficiency">2</prop>
												<obj name="ChannelProp" class="ChannelProperty" version="1">
													<prop name="ChannelIdx">0</prop>
												</obj>
											</obj>
											<obj name="PropertyObject" class="ChannelGenotype" version="4">
												<prop name="PropertyTypeName">Melt Geno Genotype</prop>
												<prop name="Position">2</prop>
												<prop name="IsDefault">1</prop>
												<prop name="ReadOnly">1</prop>
												<obj name="ChannelProp" class="ChannelProperty" version="1">
													<prop name="ChannelIdx">0</prop>
												</obj>
											</obj>
											<obj name="PropertyObject" class="GroupChannelTypeProp" version="4">
												<prop name="PropertyTypeName">Melt Geno Sample Type</prop>
												<prop name="Position">2</prop>
												<prop name="IsDefault">0</prop>
												<prop name="GroupSampleType">mstUnknown</prop>
												<obj name="ChannelProp" class="ChannelProperty" version="1">
													<prop name="ChannelIdx">0</prop>
												</obj>
											</obj>
											<obj name="PropertyObject" class="QuantSampleTypeProperty" version="4">
												<prop name="PropertyTypeName">Quantification Sample Type</prop>
												<prop name="Position">2</prop>
												<prop name="IsDefault">0</prop>
												<prop name="SampleType">qsUnknown</prop>
												<obj name="ChannelProp" class="ChannelProperty" version="1">
													<prop name="ChannelIdx">0</prop>
												</obj>
											</obj>
											<obj name="PropertyObject" class="ChannelGenotype" version="4">
												<prop name="PropertyTypeName">Scanning Genotype</prop>
												<prop name="Position">2</prop>
												<prop name="IsDefault">1</prop>
												<prop name="ReadOnly">1</prop>
												<obj name="ChannelProp" class="ChannelProperty" version="1">
													<prop name="ChannelIdx">0</prop>
												</obj>
											</obj>
											<obj name="PropertyObject" class="GroupChannelTypeProp" version="4">
												<prop name="PropertyTypeName">Scanning Sample Type</prop>
												<prop name="Position">2</prop>
												<prop name="IsDefault">0</prop>
												<prop name="GroupSampleType">mstUnknown</prop>
												<obj name="ChannelProp" class="ChannelProperty" version="1">
													<prop name="ChannelIdx">0</prop>
												</obj>
											</obj>
											<obj name="PropertyObject" class="TargetName" version="4">
												<prop name="PropertyTypeName">Target Name</prop>
												<prop name="Position">2</prop>
												<prop name="IsDefault">1</prop>
												<obj name="ChannelProp" class="ChannelProperty" version="1">
													<prop name="ChannelIdx">0</prop>
												</obj>
											</obj>
											<obj name="PropertyObject" class="RQTargetProperty" version="4">
												<prop name="PropertyTypeName">Target Type</prop>
												<prop name="Position">2</prop>
												<prop name="IsDefault">0</prop>
												<prop name="TargetType">dtNone</prop>
												<obj name="ChannelProp" class="ChannelProperty" version="1">
													<prop name="ChannelIdx">0</prop>
												</obj>
											</obj>
										</list>
									</obj>
									<obj name="item" class="PropertyList" version="1">
										<list name="emlist" count="12">
											<obj name="PropertyObject" class="RQSampleTargetProperty" version="4">
												<prop name="PropertyTypeName">Combined Sample and Target Type</prop>
												<prop name="Position">2</prop>
												<prop name="IsDefault">0</prop>
												<obj name="ChannelProp" class="ChannelProperty" version="1">
													<prop name="ChannelIdx">1</prop>
												</obj>
											</obj>
											<obj name="PropertyObject" class="QuantConcProperty" version="4">
												<prop name="PropertyTypeName">Concentration</prop>
												<prop name="Position">2</prop>
												<prop name="IsDefault">1</prop>
												<prop name="Concentration">0</prop>
												<obj name="ChannelProp" class="ChannelProperty" version="1">
													<prop name="ChannelIdx">1</prop>
												</obj>
												<prop name="ReadOnly">1</prop>
											</obj>
											<obj name="PropertyObject" class="QuantCpHighProp" version="4">
												<prop name="PropertyTypeName">Cp High</prop>
												<prop name="Position">2</prop>
												<prop name="IsDefault">1</prop>
												<prop name="CpRangeHigh">0</prop>
												<obj name="ChannelProp" class="ChannelProperty" version="1">
													<prop name="ChannelIdx">1</prop>
												</obj>
												<prop name="ReadOnly">1</prop>
											</obj>
											<obj name="PropertyObject" class="QuantCpLowProp" version="4">
												<prop name="PropertyTypeName">Cp Low</prop>
												<prop name="Position">2</prop>
												<prop name="IsDefault">1</prop>
												<prop name="CpRangeLow">0</prop>
												<obj name="ChannelProp" class="ChannelProperty" version="1">
													<prop name="ChannelIdx">1</prop>
												</obj>
												<prop name="ReadOnly">1</prop>
											</obj>
											<obj name="PropertyObject" class="RQEffProp" version="4">
												<prop name="PropertyTypeName">Efficiency</prop>
												<prop name="Position">2</prop>
												<prop name="IsDefault">1</prop>
												<prop name="Efficiency">2</prop>
												<obj name="ChannelProp" class="ChannelProperty" version="1">
													<prop name="ChannelIdx">1</prop>
												</obj>
											</obj>
											<obj name="PropertyObject" class="ChannelGenotype" version="4">
												<prop name="PropertyTypeName">Melt Geno Genotype</prop>
												<prop name="Position">2</prop>
												<prop name="IsDefault">1</prop>
												<prop name="ReadOnly">1</prop>
												<obj name="ChannelProp" class="ChannelProperty" version="1">
													<prop name="ChannelIdx">1</prop>
												</obj>
											</obj>
											<obj name="PropertyObject" class="GroupChannelTypeProp" version="4">
												<prop name="PropertyTypeName">Melt Geno Sample Type</prop>
												<prop name="Position">2</prop>
												<prop name="IsDefault">0</prop>
												<prop name="GroupSampleType">mstUnknown</prop>
												<obj name="ChannelProp" class="ChannelProperty" version="1">
													<prop name="ChannelIdx">1</prop>
												</obj>
											</obj>
											<obj name="PropertyObject" class="QuantSampleTypeProperty" version="4">
												<prop name="PropertyTypeName">Quantification Sample Type</prop>
												<prop name="Position">2</prop>
												<prop name="IsDefault">0</prop>
												<prop name="SampleType">qsUnknown</prop>
												<obj name="ChannelProp" class="ChannelProperty" version="1">
													<prop name="ChannelIdx">1</prop>
												</obj>
											</obj>
											<obj name="PropertyObject" class="ChannelGenotype" version="4">
												<prop name="PropertyTypeName">Scanning Genotype</prop>
												<prop name="Position">2</prop>
												<prop name="IsDefault">1</prop>
												<prop name="ReadOnly">1</prop>
												<obj name="ChannelProp" class="ChannelProperty" version="1">
													<prop name="ChannelIdx">1</prop>
												</obj>
											</obj>
											<obj name="PropertyObject" class="GroupChannelTypeProp" version="4">
												<prop name="PropertyTypeName">Scanning Sample Type</prop>
												<prop name="Position">2</prop>
												<prop name="IsDefault">0</prop>
												<prop name="GroupSampleType">mstUnknown</prop>
												<obj name="ChannelProp" class="ChannelProperty" version="1">
													<prop name="ChannelIdx">1</prop>
												</obj>
											</obj>
											<obj name="PropertyObject" class="TargetName" version="4">
												<prop name="PropertyTypeName">Target Name</prop>
												<prop name="Position">2</prop>
												<prop name="IsDefault">1</prop>
												<obj name="ChannelProp" class="ChannelProperty" version="1">
													<prop name="ChannelIdx">1</prop>
												</obj>
											</obj>
											<obj name="PropertyObject" class="RQTargetProperty" version="4">
												<prop name="PropertyTypeName">Target Type</prop>
												<prop name="Position">2</prop>
												<prop name="IsDefault">0</prop>
												<prop name="TargetType">dtNone</prop>
												<obj name="ChannelProp" class="ChannelProperty" version="1">
													<prop name="ChannelIdx">1</prop>
												</obj>
											</obj>
										</list>
									</obj>
									<obj name="item" class="PropertyList" version="1">
										<list name="emlist" count="12">
											<obj name="PropertyObject" class="RQSampleTargetProperty" version="4">
												<prop name="PropertyTypeName">Combined Sample and Target Type</prop>
												<prop name="Position">2</prop>
												<prop name="IsDefault">0</prop>
												<obj name="ChannelProp" class="ChannelProperty" version="1">
													<prop name="ChannelIdx">2</prop>
												</obj>
											</obj>
											<obj name="PropertyObject" class="QuantConcProperty" version="4">
												<prop name="PropertyTypeName">Concentration</prop>
												<prop name="Position">2</prop>
												<prop name="IsDefault">1</prop>
												<prop name="Concentration">0</prop>
												<obj name="ChannelProp" class="ChannelProperty" version="1">
													<prop name="ChannelIdx">2</prop>
												</obj>
												<prop name="ReadOnly">1</prop>
											</obj>
											<obj name="PropertyObject" class="QuantCpHighProp" version="4">
												<prop name="PropertyTypeName">Cp High</prop>
												<prop name="Position">2</prop>
												<prop name="IsDefault">1</prop>
												<prop name="CpRangeHigh">0</prop>
												<obj name="ChannelProp" class="ChannelProperty" version="1">
													<prop name="ChannelIdx">2</prop>
												</obj>
												<prop name="ReadOnly">1</prop>
											</obj>
											<obj name="PropertyObject" class="QuantCpLowProp" version="4">
												<prop name="PropertyTypeName">Cp Low</prop>
												<prop name="Position">2</prop>
												<prop name="IsDefault">1</prop>
												<prop name="CpRangeLow">0</prop>
												<obj name="ChannelProp" class="ChannelProperty" version="1">
													<prop name="ChannelIdx">2</prop>
												</obj>
												<prop name="ReadOnly">1</prop>
											</obj>
											<obj name="PropertyObject" class="RQEffProp" version="4">
												<prop name="PropertyTypeName">Efficiency</prop>
												<prop name="Position">2</prop>
												<prop name="IsDefault">1</prop>
												<prop name="Efficiency">2</prop>
												<obj name="ChannelProp" class="ChannelProperty" version="1">
													<prop name="ChannelIdx">2</prop>
												</obj>
											</obj>
											<obj name="PropertyObject" class="ChannelGenotype" version="4">
												<prop name="PropertyTypeName">Melt Geno Genotype</prop>
												<prop name="Position">2</prop>
												<prop name="IsDefault">1</prop>
												<prop name="ReadOnly">1</prop>
												<obj name="ChannelProp" class="ChannelProperty" version="1">
													<prop name="ChannelIdx">2</prop>
												</obj>
											</obj>
											<obj name="PropertyObject" class="GroupChannelTypeProp" version="4">
												<prop name="PropertyTypeName">Melt Geno Sample Type</prop>
												<prop name="Position">2</prop>
												<prop name="IsDefault">0</prop>
												<prop name="GroupSampleType">mstUnknown</prop>
												<obj name="ChannelProp" class="ChannelProperty" version="1">
													<prop name="ChannelIdx">2</prop>
												</obj>
											</obj>
											<obj name="PropertyObject" class="QuantSampleTypeProperty" version="4">
												<prop name="PropertyTypeName">Quantification Sample Type</prop>
												<prop name="Position">2</prop>
												<prop name="IsDefault">0</prop>
												<prop name="SampleType">qsUnknown</prop>
												<obj name="ChannelProp" class="ChannelProperty" version="1">
													<prop name="ChannelIdx">2</prop>
												</obj>
											</obj>
											<obj name="PropertyObject" class="ChannelGenotype" version="4">
												<prop name="PropertyTypeName">Scanning Genotype</prop>
												<prop name="Position">2</prop>
												<prop name="IsDefault">1</prop>
												<prop name="ReadOnly">1</prop>
												<obj name="ChannelProp" class="ChannelProperty" version="1">
													<prop name="ChannelIdx">2</prop>
												</obj>
											</obj>
											<obj name="PropertyObject" class="GroupChannelTypeProp" version="4">
												<prop name="PropertyTypeName">Scanning Sample Type</prop>
												<prop name="Position">2</prop>
												<prop name="IsDefault">0</prop>
												<prop name="GroupSampleType">mstUnknown</prop>
												<obj name="ChannelProp" class="ChannelProperty" version="1">
													<prop name="ChannelIdx">2</prop>
												</obj>
											</obj>
											<obj name="PropertyObject" class="TargetName" version="4">
												<prop name="PropertyTypeName">Target Name</prop>
												<prop name="Position">2</prop>
												<prop name="IsDefault">1</prop>
												<obj name="ChannelProp" class="ChannelProperty" version="1">
													<prop name="ChannelIdx">2</prop>
												</obj>
											</obj>
											<obj name="PropertyObject" class="RQTargetProperty" version="4">
												<prop name="PropertyTypeName">Target Type</prop>
												<prop name="Position">2</prop>
												<prop name="IsDefault">0</prop>
												<prop name="TargetType">dtNone</prop>
												<obj name="ChannelProp" class="ChannelProperty" version="1">
													<prop name="ChannelIdx">2</prop>
												</obj>
											</obj>
										</list>
									</obj>
									<obj name="item" class="PropertyList" version="1">
										<list name="emlist" count="12">
											<obj name="PropertyObject" class="RQSampleTargetProperty" version="4">
												<prop name="PropertyTypeName">Combined Sample and Target Type</prop>
												<prop name="Position">2</prop>
												<prop name="IsDefault">0</prop>
												<obj name="ChannelProp" class="ChannelProperty" version="1">
													<prop name="ChannelIdx">3</prop>
												</obj>
											</obj>
											<obj name="PropertyObject" class="QuantConcProperty" version="4">
												<prop name="PropertyTypeName">Concentration</prop>
												<prop name="Position">2</prop>
												<prop name="IsDefault">1</prop>
												<prop name="Concentration">0</prop>
												<obj name="ChannelProp" class="ChannelProperty" version="1">
													<prop name="ChannelIdx">3</prop>
												</obj>
												<prop name="ReadOnly">1</prop>
											</obj>
											<obj name="PropertyObject" class="QuantCpHighProp" version="4">
												<prop name="PropertyTypeName">Cp High</prop>
												<prop name="Position">2</prop>
												<prop name="IsDefault">1</prop>
												<prop name="CpRangeHigh">0</prop>
												<obj name="ChannelProp" class="ChannelProperty" version="1">
													<prop name="ChannelIdx">3</prop>
												</obj>
												<prop name="ReadOnly">1</prop>
											</obj>
											<obj name="PropertyObject" class="QuantCpLowProp" version="4">
												<prop name="PropertyTypeName">Cp Low</prop>
												<prop name="Position">2</prop>
												<prop name="IsDefault">1</prop>
												<prop name="CpRangeLow">0</prop>
												<obj name="ChannelProp" class="ChannelProperty" version="1">
													<prop name="ChannelIdx">3</prop>
												</obj>
												<prop name="ReadOnly">1</prop>
											</obj>
											<obj name="PropertyObject" class="RQEffProp" version="4">
												<prop name="PropertyTypeName">Efficiency</prop>
												<prop name="Position">2</prop>
												<prop name="IsDefault">1</prop>
												<prop name="Efficiency">2</prop>
												<obj name="ChannelProp" class="ChannelProperty" version="1">
													<prop name="ChannelIdx">3</prop>
												</obj>
											</obj>
											<obj name="PropertyObject" class="ChannelGenotype" version="4">
												<prop name="PropertyTypeName">Melt Geno Genotype</prop>
												<prop name="Position">2</prop>
												<prop name="IsDefault">1</prop>
												<prop name="ReadOnly">1</prop>
												<obj name="ChannelProp" class="ChannelProperty" version="1">
													<prop name="ChannelIdx">3</prop>
												</obj>
											</obj>
											<obj name="PropertyObject" class="GroupChannelTypeProp" version="4">
												<prop name="PropertyTypeName">Melt Geno Sample Type</prop>
												<prop name="Position">2</prop>
												<prop name="IsDefault">0</prop>
												<prop name="GroupSampleType">mstUnknown</prop>
												<obj name="ChannelProp" class="ChannelProperty" version="1">
													<prop name="ChannelIdx">3</prop>
												</obj>
											</obj>
											<obj name="PropertyObject" class="QuantSampleTypeProperty" version="4">
												<prop name="PropertyTypeName">Quantification Sample Type</prop>
												<prop name="Position">2</prop>
												<prop name="IsDefault">0</prop>
												<prop name="SampleType">qsUnknown</prop>
												<obj name="ChannelProp" class="ChannelProperty" version="1">
													<prop name="ChannelIdx">3</prop>
												</obj>
											</obj>
											<obj name="PropertyObject" class="ChannelGenotype" version="4">
												<prop name="PropertyTypeName">Scanning Genotype</prop>
												<prop name="Position">2</prop>
												<prop name="IsDefault">1</prop>
												<prop name="ReadOnly">1</prop>
												<obj name="ChannelProp" class="ChannelProperty" version="1">
													<prop name="ChannelIdx">3</prop>
												</obj>
											</obj>
											<obj name="PropertyObject" class="GroupChannelTypeProp" version="4">
												<prop name="PropertyTypeName">Scanning Sample Type</prop>
												<prop name="Position">2</prop>
												<prop name="IsDefault">0</prop>
												<prop name="GroupSampleType">mstUnknown</prop>
												<obj name="ChannelProp" class="ChannelProperty" version="1">
													<prop name="ChannelIdx">3</prop>
												</obj>
											</obj>
											<obj name="PropertyObject" class="TargetName" version="4">
												<prop name="PropertyTypeName">Target Name</prop>
												<prop name="Position">2</prop>
												<prop name="IsDefault">1</prop>
												<obj name="ChannelProp" class="ChannelProperty" version="1">
													<prop name="ChannelIdx">3</prop>
												</obj>
											</obj>
											<obj name="PropertyObject" class="RQTargetProperty" version="4">
												<prop name="PropertyTypeName">Target Type</prop>
												<prop name="Position">2</prop>
												<prop name="IsDefault">0</prop>
												<prop name="TargetType">dtNone</prop>
												<obj name="ChannelProp" class="ChannelProperty" version="1">
													<prop name="ChannelIdx">3</prop>
												</obj>
											</obj>
										</list>
									</obj>
								</list>
							</obj>
						</obj>
						<prop name="ChannelPropertyCount">4</prop>
						<prop name="ContainerPosition">2</prop>
						<prop name="HasSampleProperties">1</prop>
						<obj name="SampleProperties" class="PropertyList" version="1">
							<list name="emlist" count="14">
								<obj name="PropertyObject" class="SamplePrefColor" version="4">
									<prop name="PropertyTypeName">Color</prop>
									<prop name="Position">2</prop>
									<prop name="IsDefault">0</prop>
									<prop name="Color">$0030D700</prop>
								</obj>
								<obj name="PropertyObject" class="DominantChannelProp" version="4">
									<prop name="PropertyTypeName">Dominant Channel</prop>
									<prop name="Position">2</prop>
									<prop name="IsDefault">0</prop>
									<prop name="DominantChannel">0</prop>
								</obj>
								<obj name="PropertyObject" class="Genotype" version="4">
									<prop name="PropertyTypeName">EndPt Genotype</prop>
									<prop name="Position">2</prop>
									<prop name="IsDefault">1</prop>
									<prop name="ReadOnly">1</prop>
								</obj>
								<obj name="PropertyObject" class="GroupingSample" version="4">
									<prop name="PropertyTypeName">EndPt Sample Type</prop>
									<prop name="Position">2</prop>
									<prop name="IsDefault">0</prop>
									<prop name="GroupSampleType">mstUnknown</prop>
								</obj>
								<obj name="PropertyObject" class="SamplePrefLineStyle" version="4">
									<prop name="PropertyTypeName">Line Style</prop>
									<prop name="Position">2</prop>
									<prop name="IsDefault">0</prop>
									<prop name="LineStyle">psSolid</prop>
								</obj>
								<obj name="PropertyObject" class="GenSampleEditNotes" version="4">
									<prop name="PropertyTypeName">Notes</prop>
									<prop name="Position">2</prop>
									<prop name="IsDefault">1</prop>
								</obj>
								<obj name="PropertyObject" class="SamplePrefPointStyle" version="4">
									<prop name="PropertyTypeName">Point Style</prop>
									<prop name="Position">2</prop>
									<prop name="IsDefault">0</prop>
									<prop name="PointStyle">psNothing</prop>
								</obj>
								<obj name="PropertyObject" class="GenSampleEditPosition" version="4">
									<prop name="PropertyTypeName">Position</prop>
									<prop name="Position">2</prop>
									<prop name="IsDefault">1</prop>
								</obj>
								<obj name="PropertyObject" class="GenSampleEditReplicate" version="4">
									<prop name="PropertyTypeName">Replicate of</prop>
									<prop name="Position">2</prop>
									<prop name="IsDefault">1</prop>
									<prop name="ReplicateOf">-1</prop>
								</obj>
								<obj name="PropertyObject" class="HTCSampleID" version="4">
									<prop name="PropertyTypeName">Sample ID</prop>
									<prop name="Position">2</prop>
									<prop name="IsDefault">1</prop>
								</obj>
								<obj name="PropertyObject" class="GenSampleEditName" version="4">
									<prop name="PropertyTypeName">Sample Name</prop>
									<prop name="Position">2</prop>
									<prop name="IsDefault">1</prop>
									<prop name="name">Sample 3</prop>
								</obj>
								<obj name="PropertyObject" class="HTCSamplePrepNotes" version="4">
									<prop name="PropertyTypeName">Sample Prep Notes</prop>
									<prop name="Position">2</prop>
									<prop name="IsDefault">1</prop>
								</obj>
								<obj name="PropertyObject" class="GenSampleEditSubset" version="4">
									<prop name="PropertyTypeName">Subsets</prop>
									<prop name="Position">2</prop>
									<prop name="IsDefault">1</prop>
								</obj>
								<obj name="PropertyObject" class="SamplePrefWidth" version="5">
									<prop name="PropertyTypeName">Width</prop>
									<prop name="Position">2</prop>
									<prop name="IsDefault">1</prop>
									<prop name="Width">1</prop>
								</obj>
							</list>
						</obj>
					</obj>
					<obj name="item" class="SamplePropInfo" version="1">
						<obj name="ChannelProperties" class="ChanPropList" version="2">
							<obj name="ChannelProperties" class="EMList" version="1">
								<list name="emlist" count="4">
									<obj name="item" class="PropertyList" version="1">
										<list name="emlist" count="12">
											<obj name="PropertyObject" class="RQSampleTargetProperty" version="4">
												<prop name="PropertyTypeName">Combined Sample and Target Type</prop>
												<prop name="Position">3</prop>
												<prop name="IsDefault">0</prop>
												<obj name="ChannelProp" class="ChannelProperty" version="1">
													<prop name="ChannelIdx">0</prop>
												</obj>
											</obj>
											<obj name="PropertyObject" class="QuantConcProperty" version="4">
												<prop name="PropertyTypeName">Concentration</prop>
												<prop name="Position">3</prop>
												<prop name="IsDefault">1</prop>
												<prop name="Concentration">0</prop>
												<obj name="ChannelProp" class="ChannelProperty" version="1">
													<prop name="ChannelIdx">0</prop>
												</obj>
												<prop name="ReadOnly">1</prop>
											</obj>
											<obj name="PropertyObject" class="QuantCpHighProp" version="4">
												<prop name="PropertyTypeName">Cp High</prop>
												<prop name="Position">3</prop>
												<prop name="IsDefault">1</prop>
												<prop name="CpRangeHigh">0</prop>
												<obj name="ChannelProp" class="ChannelProperty" version="1">
													<prop name="ChannelIdx">0</prop>
												</obj>
												<prop name="ReadOnly">1</prop>
											</obj>
											<obj name="PropertyObject" class="QuantCpLowProp" version="4">
												<prop name="PropertyTypeName">Cp Low</prop>
												<prop name="Position">3</prop>
												<prop name="IsDefault">1</prop>
												<prop name="CpRangeLow">0</prop>
												<obj name="ChannelProp" class="ChannelProperty" version="1">
													<prop name="ChannelIdx">0</prop>
												</obj>
												<prop name="ReadOnly">1</prop>
											</obj>
											<obj name="PropertyObject" class="RQEffProp" version="4">
												<prop name="PropertyTypeName">Efficiency</prop>
												<prop name="Position">3</prop>
												<prop name="IsDefault">1</prop>
												<prop name="Efficiency">2</prop>
												<obj name="ChannelProp" class="ChannelProperty" version="1">
													<prop name="ChannelIdx">0</prop>
												</obj>
											</obj>
											<obj name="PropertyObject" class="ChannelGenotype" version="4">
												<prop name="PropertyTypeName">Melt Geno Genotype</prop>
												<prop name="Position">3</prop>
												<prop name="IsDefault">1</prop>
												<prop name="ReadOnly">1</prop>
												<obj name="ChannelProp" class="ChannelProperty" version="1">
													<prop name="ChannelIdx">0</prop>
												</obj>
											</obj>
											<obj name="PropertyObject" class="GroupChannelTypeProp" version="4">
												<prop name="PropertyTypeName">Melt Geno Sample Type</prop>
												<prop name="Position">3</prop>
												<prop name="IsDefault">0</prop>
												<prop name="GroupSampleType">mstUnknown</prop>
												<obj name="ChannelProp" class="ChannelProperty" version="1">
													<prop name="ChannelIdx">0</prop>
												</obj>
											</obj>
											<obj name="PropertyObject" class="QuantSampleTypeProperty" version="4">
												<prop name="PropertyTypeName">Quantification Sample Type</prop>
												<prop name="Position">3</prop>
												<prop name="IsDefault">0</prop>
												<prop name="SampleType">qsUnknown</prop>
												<obj name="ChannelProp" class="ChannelProperty" version="1">
													<prop name="ChannelIdx">0</prop>
												</obj>
											</obj>
											<obj name="PropertyObject" class="ChannelGenotype" version="4">
												<prop name="PropertyTypeName">Scanning Genotype</prop>
												<prop name="Position">3</prop>
												<prop name="IsDefault">1</prop>
												<prop name="ReadOnly">1</prop>
												<obj name="ChannelProp" class="ChannelProperty" version="1">
													<prop name="ChannelIdx">0</prop>
												</obj>
											</obj>
											<obj name="PropertyObject" class="GroupChannelTypeProp" version="4">
												<prop name="PropertyTypeName">Scanning Sample Type</prop>
												<prop name="Position">3</prop>
												<prop name="IsDefault">0</prop>
												<prop name="GroupSampleType">mstUnknown</prop>
												<obj name="ChannelProp" class="ChannelProperty" version="1">
													<prop name="ChannelIdx">0</prop>
												</obj>
											</obj>
											<obj name="PropertyObject" class="TargetName" version="4">
												<prop name="PropertyTypeName">Target Name</prop>
												<prop name="Position">3</prop>
												<prop name="IsDefault">1</prop>
												<obj name="ChannelProp" class="ChannelProperty" version="1">
													<prop name="ChannelIdx">0</prop>
												</obj>
											</obj>
											<obj name="PropertyObject" class="RQTargetProperty" version="4">
												<prop name="PropertyTypeName">Target Type</prop>
												<prop name="Position">3</prop>
												<prop name="IsDefault">0</prop>
												<prop name="TargetType">dtNone</prop>
												<obj name="ChannelProp" class="ChannelProperty" version="1">
													<prop name="ChannelIdx">0</prop>
												</obj>
											</obj>
										</list>
									</obj>
									<obj name="item" class="PropertyList" version="1">
										<list name="emlist" count="12">
											<obj name="PropertyObject" class="RQSampleTargetProperty" version="4">
												<prop name="PropertyTypeName">Combined Sample and Target Type</prop>
												<prop name="Position">3</prop>
												<prop name="IsDefault">0</prop>
												<obj name="ChannelProp" class="ChannelProperty" version="1">
													<prop name="ChannelIdx">1</prop>
												</obj>
											</obj>
											<obj name="PropertyObject" class="QuantConcProperty" version="4">
												<prop name="PropertyTypeName">Concentration</prop>
												<prop name="Position">3</prop>
												<prop name="IsDefault">1</prop>
												<prop name="Concentration">0</prop>
												<obj name="ChannelProp" class="ChannelProperty" version="1">
													<prop name="ChannelIdx">1</prop>
												</obj>
												<prop name="ReadOnly">1</prop>
											</obj>
											<obj name="PropertyObject" class="QuantCpHighProp" version="4">
												<prop name="PropertyTypeName">Cp High</prop>
												<prop name="Position">3</prop>
												<prop name="IsDefault">1</prop>
												<prop name="CpRangeHigh">0</prop>
												<obj name="ChannelProp" class="ChannelProperty" version="1">
													<prop name="ChannelIdx">1</prop>
												</obj>
												<prop name="ReadOnly">1</prop>
											</obj>
											<obj name="PropertyObject" class="QuantCpLowProp" version="4">
												<prop name="PropertyTypeName">Cp Low</prop>
												<prop name="Position">3</prop>
												<prop name="IsDefault">1</prop>
												<prop name="CpRangeLow">0</prop>
												<obj name="ChannelProp" class="ChannelProperty" version="1">
													<prop name="ChannelIdx">1</prop>
												</obj>
												<prop name="ReadOnly">1</prop>
											</obj>
											<obj name="PropertyObject" class="RQEffProp" version="4">
												<prop name="PropertyTypeName">Efficiency</prop>
												<prop name="Position">3</prop>
												<prop name="IsDefault">1</prop>
												<prop name="Efficiency">2</prop>
												<obj name="ChannelProp" class="ChannelProperty" version="1">
													<prop name="ChannelIdx">1</prop>
												</obj>
											</obj>
											<obj name="PropertyObject" class="ChannelGenotype" version="4">
												<prop name="PropertyTypeName">Melt Geno Genotype</prop>
												<prop name="Position">3</prop>
												<prop name="IsDefault">1</prop>
												<prop name="ReadOnly">1</prop>
												<obj name="ChannelProp" class="ChannelProperty" version="1">
													<prop name="ChannelIdx">1</prop>
												</obj>
											</obj>
											<obj name="PropertyObject" class="GroupChannelTypeProp" version="4">
												<prop name="PropertyTypeName">Melt Geno Sample Type</prop>
												<prop name="Position">3</prop>
												<prop name="IsDefault">0</prop>
												<prop name="GroupSampleType">mstUnknown</prop>
												<obj name="ChannelProp" class="ChannelProperty" version="1">
													<prop name="ChannelIdx">1</prop>
												</obj>
											</obj>
											<obj name="PropertyObject" class="QuantSampleTypeProperty" version="4">
												<prop name="PropertyTypeName">Quantification Sample Type</prop>
												<prop name="Position">3</prop>
												<prop name="IsDefault">0</prop>
												<prop name="SampleType">qsUnknown</prop>
												<obj name="ChannelProp" class="ChannelProperty" version="1">
													<prop name="ChannelIdx">1</prop>
												</obj>
											</obj>
											<obj name="PropertyObject" class="ChannelGenotype" version="4">
												<prop name="PropertyTypeName">Scanning Genotype</prop>
												<prop name="Position">3</prop>
												<prop name="IsDefault">1</prop>
												<prop name="ReadOnly">1</prop>
												<obj name="ChannelProp" class="ChannelProperty" version="1">
													<prop name="ChannelIdx">1</prop>
												</obj>
											</obj>
											<obj name="PropertyObject" class="GroupChannelTypeProp" version="4">
												<prop name="PropertyTypeName">Scanning Sample Type</prop>
												<prop name="Position">3</prop>
												<prop name="IsDefault">0</prop>
												<prop name="GroupSampleType">mstUnknown</prop>
												<obj name="ChannelProp" class="ChannelProperty" version="1">
													<prop name="ChannelIdx">1</prop>
												</obj>
											</obj>
											<obj name="PropertyObject" class="TargetName" version="4">
												<prop name="PropertyTypeName">Target Name</prop>
												<prop name="Position">3</prop>
												<prop name="IsDefault">1</prop>
												<obj name="ChannelProp" class="ChannelProperty" version="1">
													<prop name="ChannelIdx">1</prop>
												</obj>
											</obj>
											<obj name="PropertyObject" class="RQTargetProperty" version="4">
												<prop name="PropertyTypeName">Target Type</prop>
												<prop name="Position">3</prop>
												<prop name="IsDefault">0</prop>
												<prop name="TargetType">dtNone</prop>
												<obj name="ChannelProp" class="ChannelProperty" version="1">
													<prop name="ChannelIdx">1</prop>
												</obj>
											</obj>
										</list>
									</obj>
									<obj name="item" class="PropertyList" version="1">
										<list name="emlist" count="12">
											<obj name="PropertyObject" class="RQSampleTargetProperty" version="4">
												<prop name="PropertyTypeName">Combined Sample and Target Type</prop>
												<prop name="Position">3</prop>
												<prop name="IsDefault">0</prop>
												<obj name="ChannelProp" class="ChannelProperty" version="1">
													<prop name="ChannelIdx">2</prop>
												</obj>
											</obj>
											<obj name="PropertyObject" class="QuantConcProperty" version="4">
												<prop name="PropertyTypeName">Concentration</prop>
												<prop name="Position">3</prop>
												<prop name="IsDefault">1</prop>
												<prop name="Concentration">0</prop>
												<obj name="ChannelProp" class="ChannelProperty" version="1">
													<prop name="ChannelIdx">2</prop>
												</obj>
												<prop name="ReadOnly">1</prop>
											</obj>
											<obj name="PropertyObject" class="QuantCpHighProp" version="4">
												<prop name="PropertyTypeName">Cp High</prop>
												<prop name="Position">3</prop>
												<prop name="IsDefault">1</prop>
												<prop name="CpRangeHigh">0</prop>
												<obj name="ChannelProp" class="ChannelProperty" version="1">
													<prop name="ChannelIdx">2</prop>
												</obj>
												<prop name="ReadOnly">1</prop>
											</obj>
											<obj name="PropertyObject" class="QuantCpLowProp" version="4">
												<prop name="PropertyTypeName">Cp Low</prop>
												<prop name="Position">3</prop>
												<prop name="IsDefault">1</prop>
												<prop name="CpRangeLow">0</prop>
												<obj name="ChannelProp" class="ChannelProperty" version="1">
													<prop name="ChannelIdx">2</prop>
												</obj>
												<prop name="ReadOnly">1</prop>
											</obj>
											<obj name="PropertyObject" class="RQEffProp" version="4">
												<prop name="PropertyTypeName">Efficiency</prop>
												<prop name="Position">3</prop>
												<prop name="IsDefault">1</prop>
												<prop name="Efficiency">2</prop>
												<obj name="ChannelProp" class="ChannelProperty" version="1">
													<prop name="ChannelIdx">2</prop>
												</obj>
											</obj>
											<obj name="PropertyObject" class="ChannelGenotype" version="4">
												<prop name="PropertyTypeName">Melt Geno Genotype</prop>
												<prop name="Position">3</prop>
												<prop name="IsDefault">1</prop>
												<prop name="ReadOnly">1</prop>
												<obj name="ChannelProp" class="ChannelProperty" version="1">
													<prop name="ChannelIdx">2</prop>
												</obj>
											</obj>
											<obj name="PropertyObject" class="GroupChannelTypeProp" version="4">
												<prop name="PropertyTypeName">Melt Geno Sample Type</prop>
												<prop name="Position">3</prop>
												<prop name="IsDefault">0</prop>
												<prop name="GroupSampleType">mstUnknown</prop>
												<obj name="ChannelProp" class="ChannelProperty" version="1">
													<prop name="ChannelIdx">2</prop>
												</obj>
											</obj>
											<obj name="PropertyObject" class="QuantSampleTypeProperty" version="4">
												<prop name="PropertyTypeName">Quantification Sample Type</prop>
												<prop name="Position">3</prop>
												<prop name="IsDefault">0</prop>
												<prop name="SampleType">qsUnknown</prop>
												<obj name="ChannelProp" class="ChannelProperty" version="1">
													<prop name="ChannelIdx">2</prop>
												</obj>
											</obj>
											<obj name="PropertyObject" class="ChannelGenotype" version="4">
												<prop name="PropertyTypeName">Scanning Genotype</prop>
												<prop name="Position">3</prop>
												<prop name="IsDefault">1</prop>
												<prop name="ReadOnly">1</prop>
												<obj name="ChannelProp" class="ChannelProperty" version="1">
													<prop name="ChannelIdx">2</prop>
												</obj>
											</obj>
											<obj name="PropertyObject" class="GroupChannelTypeProp" version="4">
												<prop name="PropertyTypeName">Scanning Sample Type</prop>
												<prop name="Position">3</prop>
												<prop name="IsDefault">0</prop>
												<prop name="GroupSampleType">mstUnknown</prop>
												<obj name="ChannelProp" class="ChannelProperty" version="1">
													<prop name="ChannelIdx">2</prop>
												</obj>
											</obj>
											<obj name="PropertyObject" class="TargetName" version="4">
												<prop name="PropertyTypeName">Target Name</prop>
												<prop name="Position">3</prop>
												<prop name="IsDefault">1</prop>
												<obj name="ChannelProp" class="ChannelProperty" version="1">
													<prop name="ChannelIdx">2</prop>
												</obj>
											</obj>
											<obj name="PropertyObject" class="RQTargetProperty" version="4">
												<prop name="PropertyTypeName">Target Type</prop>
												<prop name="Position">3</prop>
												<prop name="IsDefault">0</prop>
												<prop name="TargetType">dtNone</prop>
												<obj name="ChannelProp" class="ChannelProperty" version="1">
													<prop name="ChannelIdx">2</prop>
												</obj>
											</obj>
										</list>
									</obj>
									<obj name="item" class="PropertyList" version="1">
										<list name="emlist" count="12">
											<obj name="PropertyObject" class="RQSampleTargetProperty" version="4">
												<prop name="PropertyTypeName">Combined Sample and Target Type</prop>
												<prop name="Position">3</prop>
												<prop name="IsDefault">0</prop>
												<obj name="ChannelProp" class="ChannelProperty" version="1">
													<prop name="ChannelIdx">3</prop>
												</obj>
											</obj>
											<obj name="PropertyObject" class="QuantConcProperty" version="4">
												<prop name="PropertyTypeName">Concentration</prop>
												<prop name="Position">3</prop>
												<prop name="IsDefault">1</prop>
												<prop name="Concentration">0</prop>
												<obj name="ChannelProp" class="ChannelProperty" version="1">
													<prop name="ChannelIdx">3</prop>
												</obj>
												<prop name="ReadOnly">1</prop>
											</obj>
											<obj name="PropertyObject" class="QuantCpHighProp" version="4">
												<prop name="PropertyTypeName">Cp High</prop>
												<prop name="Position">3</prop>
												<prop name="IsDefault">1</prop>
												<prop name="CpRangeHigh">0</prop>
												<obj name="ChannelProp" class="ChannelProperty" version="1">
													<prop name="ChannelIdx">3</prop>
												</obj>
												<prop name="ReadOnly">1</prop>
											</obj>
											<obj name="PropertyObject" class="QuantCpLowProp" version="4">
												<prop name="PropertyTypeName">Cp Low</prop>
												<prop name="Position">3</prop>
												<prop name="IsDefault">1</prop>
												<prop name="CpRangeLow">0</prop>
												<obj name="ChannelProp" class="ChannelProperty" version="1">
													<prop name="ChannelIdx">3</prop>
												</obj>
												<prop name="ReadOnly">1</prop>
											</obj>
											<obj name="PropertyObject" class="RQEffProp" version="4">
												<prop name="PropertyTypeName">Efficiency</prop>
												<prop name="Position">3</prop>
												<prop name="IsDefault">1</prop>
												<prop name="Efficiency">2</prop>
												<obj name="ChannelProp" class="ChannelProperty" version="1">
													<prop name="ChannelIdx">3</prop>
												</obj>
											</obj>
											<obj name="PropertyObject" class="ChannelGenotype" version="4">
												<prop name="PropertyTypeName">Melt Geno Genotype</prop>
												<prop name="Position">3</prop>
												<prop name="IsDefault">1</prop>
												<prop name="ReadOnly">1</prop>
												<obj name="ChannelProp" class="ChannelProperty" version="1">
													<prop name="ChannelIdx">3</prop>
												</obj>
											</obj>
											<obj name="PropertyObject" class="GroupChannelTypeProp" version="4">
												<prop name="PropertyTypeName">Melt Geno Sample Type</prop>
												<prop name="Position">3</prop>
												<prop name="IsDefault">0</prop>
												<prop name="GroupSampleType">mstUnknown</prop>
												<obj name="ChannelProp" class="ChannelProperty" version="1">
													<prop name="ChannelIdx">3</prop>
												</obj>
											</obj>
											<obj name="PropertyObject" class="QuantSampleTypeProperty" version="4">
												<prop name="PropertyTypeName">Quantification Sample Type</prop>
												<prop name="Position">3</prop>
												<prop name="IsDefault">0</prop>
												<prop name="SampleType">qsUnknown</prop>
												<obj name="ChannelProp" class="ChannelProperty" version="1">
													<prop name="ChannelIdx">3</prop>
												</obj>
											</obj>
											<obj name="PropertyObject" class="ChannelGenotype" version="4">
												<prop name="PropertyTypeName">Scanning Genotype</prop>
												<prop name="Position">3</prop>
												<prop name="IsDefault">1</prop>
												<prop name="ReadOnly">1</prop>
												<obj name="ChannelProp" class="ChannelProperty" version="1">
													<prop name="ChannelIdx">3</prop>
												</obj>
											</obj>
											<obj name="PropertyObject" class="GroupChannelTypeProp" version="4">
												<prop name="PropertyTypeName">Scanning Sample Type</prop>
												<prop name="Position">3</prop>
												<prop name="IsDefault">0</prop>
												<prop name="GroupSampleType">mstUnknown</prop>
												<obj name="ChannelProp" class="ChannelProperty" version="1">
													<prop name="ChannelIdx">3</prop>
												</obj>
											</obj>
											<obj name="PropertyObject" class="TargetName" version="4">
												<prop name="PropertyTypeName">Target Name</prop>
												<prop name="Position">3</prop>
												<prop name="IsDefault">1</prop>
												<obj name="ChannelProp" class="ChannelProperty" version="1">
													<prop name="ChannelIdx">3</prop>
												</obj>
											</obj>
											<obj name="PropertyObject" class="RQTargetProperty" version="4">
												<prop name="PropertyTypeName">Target Type</prop>
												<prop name="Position">3</prop>
												<prop name="IsDefault">0</prop>
												<prop name="TargetType">dtNone</prop>
												<obj name="ChannelProp" class="ChannelProperty" version="1">
													<prop name="ChannelIdx">3</prop>
												</obj>
											</obj>
										</list>
									</obj>
								</list>
							</obj>
						</obj>
						<prop name="ChannelPropertyCount">4</prop>
						<prop name="ContainerPosition">3</prop>
						<prop name="HasSampleProperties">1</prop>
						<obj name="SampleProperties" class="PropertyList" version="1">
							<list name="emlist" count="14">
								<obj name="PropertyObject" class="SamplePrefColor" version="4">
									<prop name="PropertyTypeName">Color</prop>
									<prop name="Position">3</prop>
									<prop name="IsDefault">0</prop>
									<prop name="Color">clFuchsia</prop>
								</obj>
								<obj name="PropertyObject" class="DominantChannelProp" version="4">
									<prop name="PropertyTypeName">Dominant Channel</prop>
									<prop name="Position">3</prop>
									<prop name="IsDefault">0</prop>
									<prop name="DominantChannel">0</prop>
								</obj>
								<obj name="PropertyObject" class="Genotype" version="4">
									<prop name="PropertyTypeName">EndPt Genotype</prop>
									<prop name="Position">3</prop>
									<prop name="IsDefault">1</prop>
									<prop name="ReadOnly">1</prop>
								</obj>
								<obj name="PropertyObject" class="GroupingSample" version="4">
									<prop name="PropertyTypeName">EndPt Sample Type</prop>
									<prop name="Position">3</prop>
									<prop name="IsDefault">0</prop>
									<prop name="GroupSampleType">mstUnknown</prop>
								</obj>
								<obj name="PropertyObject" class="SamplePrefLineStyle" version="4">
									<prop name="PropertyTypeName">Line Style</prop>
									<prop name="Position">3</prop>
									<prop name="IsDefault">0</prop>
									<prop name="LineStyle">psSolid</prop>
								</obj>
								<obj name="PropertyObject" class="GenSampleEditNotes" version="4">
									<prop name="PropertyTypeName">Notes</prop>
									<prop name="Position">3</prop>
									<prop name="IsDefault">1</prop>
								</obj>
								<obj name="PropertyObject" class="SamplePrefPointStyle" version="4">
									<prop name="PropertyTypeName">Point Style</prop>
									<prop name="Position">3</prop>
									<prop name="IsDefault">0</prop>
									<prop name="PointStyle">psNothing</prop>
								</obj>
								<obj name="PropertyObject" class="GenSampleEditPosition" version="4">
									<prop name="PropertyTypeName">Position</prop>
									<prop name="Position">3</prop>
									<prop name="IsDefault">1</prop>
								</obj>
								<obj name="PropertyObject" class="GenSampleEditReplicate" version="4">
									<prop name="PropertyTypeName">Replicate of</prop>
									<prop name="Position">3</prop>
									<prop name="IsDefault">1</prop>
									<prop name="ReplicateOf">-1</prop>
								</obj>
								<obj name="PropertyObject" class="HTCSampleID" version="4">
									<prop name="PropertyTypeName">Sample ID</prop>
									<prop name="Position">3</prop>
									<prop name="IsDefault">1</prop>
								</obj>
								<obj name="PropertyObject" class="GenSampleEditName" version="4">
									<prop name="PropertyTypeName">Sample Name</prop>
									<prop name="Position">3</prop>
									<prop name="IsDefault">1</prop>
									<prop name="name">Sample 4</prop>
								</obj>
								<obj name="PropertyObject" class="HTCSamplePrepNotes" version="4">
									<prop name="PropertyTypeName">Sample Prep Notes</prop>
									<prop name="Position">3</prop>
									<prop name="IsDefault">1</prop>
								</obj>
								<obj name="PropertyObject" class="GenSampleEditSubset" version="4">
									<prop name="PropertyTypeName">Subsets</prop>
									<prop name="Position">3</prop>
									<prop name="IsDefault">1</prop>
								</obj>
								<obj name="PropertyObject" class="SamplePrefWidth" version="5">
									<prop name="PropertyTypeName">Width</prop>
									<prop name="Position">3</prop>
									<prop name="IsDefault">1</prop>
									<prop name="Width">1</prop>
								</obj>
							</list>
						</obj>
					</obj>
					<obj name="item" class="SamplePropInfo" version="1">
						<obj name="ChannelProperties" class="ChanPropList" version="2">
							<obj name="ChannelProperties" class="EMList" version="1">
								<list name="emlist" count="4">
									<obj name="item" class="PropertyList" version="1">
										<list name="emlist" count="12">
											<obj name="PropertyObject" class="RQSampleTargetProperty" version="4">
												<prop name="PropertyTypeName">Combined Sample and Target Type</prop>
												<prop name="Position">4</prop>
												<prop name="IsDefault">0</prop>
												<obj name="ChannelProp" class="ChannelProperty" version="1">
													<prop name="ChannelIdx">0</prop>
												</obj>
											</obj>
											<obj name="PropertyObject" class="QuantConcProperty" version="4">
												<prop name="PropertyTypeName">Concentration</prop>
												<prop name="Position">4</prop>
												<prop name="IsDefault">1</prop>
												<prop name="Concentration">0</prop>
												<obj name="ChannelProp" class="ChannelProperty" version="1">
													<prop name="ChannelIdx">0</prop>
												</obj>
												<prop name="ReadOnly">1</prop>
											</obj>
											<obj name="PropertyObject" class="QuantCpHighProp" version="4">
												<prop name="PropertyTypeName">Cp High</prop>
												<prop name="Position">4</prop>
												<prop name="IsDefault">1</prop>
												<prop name="CpRangeHigh">0</prop>
												<obj name="ChannelProp" class="ChannelProperty" version="1">
													<prop name="ChannelIdx">0</prop>
												</obj>
												<prop name="ReadOnly">1</prop>
											</obj>
											<obj name="PropertyObject" class="QuantCpLowProp" version="4">
												<prop name="PropertyTypeName">Cp Low</prop>
												<prop name="Position">4</prop>
												<prop name="IsDefault">1</prop>
												<prop name="CpRangeLow">0</prop>
												<obj name="ChannelProp" class="ChannelProperty" version="1">
													<prop name="ChannelIdx">0</prop>
												</obj>
												<prop name="ReadOnly">1</prop>
											</obj>
											<obj name="PropertyObject" class="RQEffProp" version="4">
												<prop name="PropertyTypeName">Efficiency</prop>
												<prop name="Position">4</prop>
												<prop name="IsDefault">1</prop>
												<prop name="Efficiency">2</prop>
												<obj name="ChannelProp" class="ChannelProperty" version="1">
													<prop name="ChannelIdx">0</prop>
												</obj>
											</obj>
											<obj name="PropertyObject" class="ChannelGenotype" version="4">
												<prop name="PropertyTypeName">Melt Geno Genotype</prop>
												<prop name="Position">4</prop>
												<prop name="IsDefault">1</prop>
												<prop name="ReadOnly">1</prop>
												<obj name="ChannelProp" class="ChannelProperty" version="1">
													<prop name="ChannelIdx">0</prop>
												</obj>
											</obj>
											<obj name="PropertyObject" class="GroupChannelTypeProp" version="4">
												<prop name="PropertyTypeName">Melt Geno Sample Type</prop>
												<prop name="Position">4</prop>
												<prop name="IsDefault">0</prop>
												<prop name="GroupSampleType">mstUnknown</prop>
												<obj name="ChannelProp" class="ChannelProperty" version="1">
													<prop name="ChannelIdx">0</prop>
												</obj>
											</obj>
											<obj name="PropertyObject" class="QuantSampleTypeProperty" version="4">
												<prop name="PropertyTypeName">Quantification Sample Type</prop>
												<prop name="Position">4</prop>
												<prop name="IsDefault">0</prop>
												<prop name="SampleType">qsUnknown</prop>
												<obj name="ChannelProp" class="ChannelProperty" version="1">
													<prop name="ChannelIdx">0</prop>
												</obj>
											</obj>
											<obj name="PropertyObject" class="ChannelGenotype" version="4">
												<prop name="PropertyTypeName">Scanning Genotype</prop>
												<prop name="Position">4</prop>
												<prop name="IsDefault">1</prop>
												<prop name="ReadOnly">1</prop>
												<obj name="ChannelProp" class="ChannelProperty" version="1">
													<prop name="ChannelIdx">0</prop>
												</obj>
											</obj>
											<obj name="PropertyObject" class="GroupChannelTypeProp" version="4">
												<prop name="PropertyTypeName">Scanning Sample Type</prop>
												<prop name="Position">4</prop>
												<prop name="IsDefault">0</prop>
												<prop name="GroupSampleType">mstUnknown</prop>
												<obj name="ChannelProp" class="ChannelProperty" version="1">
													<prop name="ChannelIdx">0</prop>
												</obj>
											</obj>
											<obj name="PropertyObject" class="TargetName" version="4">
												<prop name="PropertyTypeName">Target Name</prop>
												<prop name="Position">4</prop>
												<prop name="IsDefault">1</prop>
												<obj name="ChannelProp" class="ChannelProperty" version="1">
													<prop name="ChannelIdx">0</prop>
												</obj>
											</obj>
											<obj name="PropertyObject" class="RQTargetProperty" version="4">
												<prop name="PropertyTypeName">Target Type</prop>
												<prop name="Position">4</prop>
												<prop name="IsDefault">0</prop>
												<prop name="TargetType">dtNone</prop>
												<obj name="ChannelProp" class="ChannelProperty" version="1">
													<prop name="ChannelIdx">0</prop>
												</obj>
											</obj>
										</list>
									</obj>
									<obj name="item" class="PropertyList" version="1">
										<list name="emlist" count="12">
											<obj name="PropertyObject" class="RQSampleTargetProperty" version="4">
												<prop name="PropertyTypeName">Combined Sample and Target Type</prop>
												<prop name="Position">4</prop>
												<prop name="IsDefault">0</prop>
												<obj name="ChannelProp" class="ChannelProperty" version="1">
													<prop name="ChannelIdx">1</prop>
												</obj>
											</obj>
											<obj name="PropertyObject" class="QuantConcProperty" version="4">
												<prop name="PropertyTypeName">Concentration</prop>
												<prop name="Position">4</prop>
												<prop name="IsDefault">1</prop>
												<prop name="Concentration">0</prop>
												<obj name="ChannelProp" class="ChannelProperty" version="1">
													<prop name="ChannelIdx">1</prop>
												</obj>
												<prop name="ReadOnly">1</prop>
											</obj>
											<obj name="PropertyObject" class="QuantCpHighProp" version="4">
												<prop name="PropertyTypeName">Cp High</prop>
												<prop name="Position">4</prop>
												<prop name="IsDefault">1</prop>
												<prop name="CpRangeHigh">0</prop>
												<obj name="ChannelProp" class="ChannelProperty" version="1">
													<prop name="ChannelIdx">1</prop>
												</obj>
												<prop name="ReadOnly">1</prop>
											</obj>
											<obj name="PropertyObject" class="QuantCpLowProp" version="4">
												<prop name="PropertyTypeName">Cp Low</prop>
												<prop name="Position">4</prop>
												<prop name="IsDefault">1</prop>
												<prop name="CpRangeLow">0</prop>
												<obj name="ChannelProp" class="ChannelProperty" version="1">
													<prop name="ChannelIdx">1</prop>
												</obj>
												<prop name="ReadOnly">1</prop>
											</obj>
											<obj name="PropertyObject" class="RQEffProp" version="4">
												<prop name="PropertyTypeName">Efficiency</prop>
												<prop name="Position">4</prop>
												<prop name="IsDefault">1</prop>
												<prop name="Efficiency">2</prop>
												<obj name="ChannelProp" class="ChannelProperty" version="1">
													<prop name="ChannelIdx">1</prop>
												</obj>
											</obj>
											<obj name="PropertyObject" class="ChannelGenotype" version="4">
												<prop name="PropertyTypeName">Melt Geno Genotype</prop>
												<prop name="Position">4</prop>
												<prop name="IsDefault">1</prop>
												<prop name="ReadOnly">1</prop>
												<obj name="ChannelProp" class="ChannelProperty" version="1">
													<prop name="ChannelIdx">1</prop>
												</obj>
											</obj>
											<obj name="PropertyObject" class="GroupChannelTypeProp" version="4">
												<prop name="PropertyTypeName">Melt Geno Sample Type</prop>
												<prop name="Position">4</prop>
												<prop name="IsDefault">0</prop>
												<prop name="GroupSampleType">mstUnknown</prop>
												<obj name="ChannelProp" class="ChannelProperty" version="1">
													<prop name="ChannelIdx">1</prop>
												</obj>
											</obj>
											<obj name="PropertyObject" class="QuantSampleTypeProperty" version="4">
												<prop name="PropertyTypeName">Quantification Sample Type</prop>
												<prop name="Position">4</prop>
												<prop name="IsDefault">0</prop>
												<prop name="SampleType">qsUnknown</prop>
												<obj name="ChannelProp" class="ChannelProperty" version="1">
													<prop name="ChannelIdx">1</prop>
												</obj>
											</obj>
											<obj name="PropertyObject" class="ChannelGenotype" version="4">
												<prop name="PropertyTypeName">Scanning Genotype</prop>
												<prop name="Position">4</prop>
												<prop name="IsDefault">1</prop>
												<prop name="ReadOnly">1</prop>
												<obj name="ChannelProp" class="ChannelProperty" version="1">
													<prop name="ChannelIdx">1</prop>
												</obj>
											</obj>
											<obj name="PropertyObject" class="GroupChannelTypeProp" version="4">
												<prop name="PropertyTypeName">Scanning Sample Type</prop>
												<prop name="Position">4</prop>
												<prop name="IsDefault">0</prop>
												<prop name="GroupSampleType">mstUnknown</prop>
												<obj name="ChannelProp" class="ChannelProperty" version="1">
													<prop name="ChannelIdx">1</prop>
												</obj>
											</obj>
											<obj name="PropertyObject" class="TargetName" version="4">
												<prop name="PropertyTypeName">Target Name</prop>
												<prop name="Position">4</prop>
												<prop name="IsDefault">1</prop>
												<obj name="ChannelProp" class="ChannelProperty" version="1">
													<prop name="ChannelIdx">1</prop>
												</obj>
											</obj>
											<obj name="PropertyObject" class="RQTargetProperty" version="4">
												<prop name="PropertyTypeName">Target Type</prop>
												<prop name="Position">4</prop>
												<prop name="IsDefault">0</prop>
												<prop name="TargetType">dtNone</prop>
												<obj name="ChannelProp" class="ChannelProperty" version="1">
													<prop name="ChannelIdx">1</prop>
												</obj>
											</obj>
										</list>
									</obj>
									<obj name="item" class="PropertyList" version="1">
										<list name="emlist" count="12">
											<obj name="PropertyObject" class="RQSampleTargetProperty" version="4">
												<prop name="PropertyTypeName">Combined Sample and Target Type</prop>
												<prop name="Position">4</prop>
												<prop name="IsDefault">0</prop>
												<obj name="ChannelProp" class="ChannelProperty" version="1">
													<prop name="ChannelIdx">2</prop>
												</obj>
											</obj>
											<obj name="PropertyObject" class="QuantConcProperty" version="4">
												<prop name="PropertyTypeName">Concentration</prop>
												<prop name="Position">4</prop>
												<prop name="IsDefault">1</prop>
												<prop name="Concentration">0</prop>
												<obj name="ChannelProp" class="ChannelProperty" version="1">
													<prop name="ChannelIdx">2</prop>
												</obj>
												<prop name="ReadOnly">1</prop>
											</obj>
											<obj name="PropertyObject" class="QuantCpHighProp" version="4">
												<prop name="PropertyTypeName">Cp High</prop>
												<prop name="Position">4</prop>
												<prop name="IsDefault">1</prop>
												<prop name="CpRangeHigh">0</prop>
												<obj name="ChannelProp" class="ChannelProperty" version="1">
													<prop name="ChannelIdx">2</prop>
												</obj>
												<prop name="ReadOnly">1</prop>
											</obj>
											<obj name="PropertyObject" class="QuantCpLowProp" version="4">
												<prop name="PropertyTypeName">Cp Low</prop>
												<prop name="Position">4</prop>
												<prop name="IsDefault">1</prop>
												<prop name="CpRangeLow">0</prop>
												<obj name="ChannelProp" class="ChannelProperty" version="1">
													<prop name="ChannelIdx">2</prop>
												</obj>
												<prop name="ReadOnly">1</prop>
											</obj>
											<obj name="PropertyObject" class="RQEffProp" version="4">
												<prop name="PropertyTypeName">Efficiency</prop>
												<prop name="Position">4</prop>
												<prop name="IsDefault">1</prop>
												<prop name="Efficiency">2</prop>
												<obj name="ChannelProp" class="ChannelProperty" version="1">
													<prop name="ChannelIdx">2</prop>
												</obj>
											</obj>
											<obj name="PropertyObject" class="ChannelGenotype" version="4">
												<prop name="PropertyTypeName">Melt Geno Genotype</prop>
												<prop name="Position">4</prop>
												<prop name="IsDefault">1</prop>
												<prop name="ReadOnly">1</prop>
												<obj name="ChannelProp" class="ChannelProperty" version="1">
													<prop name="ChannelIdx">2</prop>
												</obj>
											</obj>
											<obj name="PropertyObject" class="GroupChannelTypeProp" version="4">
												<prop name="PropertyTypeName">Melt Geno Sample Type</prop>
												<prop name="Position">4</prop>
												<prop name="IsDefault">0</prop>
												<prop name="GroupSampleType">mstUnknown</prop>
												<obj name="ChannelProp" class="ChannelProperty" version="1">
													<prop name="ChannelIdx">2</prop>
												</obj>
											</obj>
											<obj name="PropertyObject" class="QuantSampleTypeProperty" version="4">
												<prop name="PropertyTypeName">Quantification Sample Type</prop>
												<prop name="Position">4</prop>
												<prop name="IsDefault">0</prop>
												<prop name="SampleType">qsUnknown</prop>
												<obj name="ChannelProp" class="ChannelProperty" version="1">
													<prop name="ChannelIdx">2</prop>
												</obj>
											</obj>
											<obj name="PropertyObject" class="ChannelGenotype" version="4">
												<prop name="PropertyTypeName">Scanning Genotype</prop>
												<prop name="Position">4</prop>
												<prop name="IsDefault">1</prop>
												<prop name="ReadOnly">1</prop>
												<obj name="ChannelProp" class="ChannelProperty" version="1">
													<prop name="ChannelIdx">2</prop>
												</obj>
											</obj>
											<obj name="PropertyObject" class="GroupChannelTypeProp" version="4">
												<prop name="PropertyTypeName">Scanning Sample Type</prop>
												<prop name="Position">4</prop>
												<prop name="IsDefault">0</prop>
												<prop name="GroupSampleType">mstUnknown</prop>
												<obj name="ChannelProp" class="ChannelProperty" version="1">
													<prop name="ChannelIdx">2</prop>
												</obj>
											</obj>
											<obj name="PropertyObject" class="TargetName" version="4">
												<prop name="PropertyTypeName">Target Name</prop>
												<prop name="Position">4</prop>
												<prop name="IsDefault">1</prop>
												<obj name="ChannelProp" class="ChannelProperty" version="1">
													<prop name="ChannelIdx">2</prop>
												</obj>
											</obj>
											<obj name="PropertyObject" class="RQTargetProperty" version="4">
												<prop name="PropertyTypeName">Target Type</prop>
												<prop name="Position">4</prop>
												<prop name="IsDefault">0</prop>
												<prop name="TargetType">dtNone</prop>
												<obj name="ChannelProp" class="ChannelProperty" version="1">
													<prop name="ChannelIdx">2</prop>
												</obj>
											</obj>
										</list>
									</obj>
									<obj name="item" class="PropertyList" version="1">
										<list name="emlist" count="12">
											<obj name="PropertyObject" class="RQSampleTargetProperty" version="4">
												<prop name="PropertyTypeName">Combined Sample and Target Type</prop>
												<prop name="Position">4</prop>
												<prop name="IsDefault">0</prop>
												<obj name="ChannelProp" class="ChannelProperty" version="1">
													<prop name="ChannelIdx">3</prop>
												</obj>
											</obj>
											<obj name="PropertyObject" class="QuantConcProperty" version="4">
												<prop name="PropertyTypeName">Concentration</prop>
												<prop name="Position">4</prop>
												<prop name="IsDefault">1</prop>
												<prop name="Concentration">0</prop>
												<obj name="ChannelProp" class="ChannelProperty" version="1">
													<prop name="ChannelIdx">3</prop>
												</obj>
												<prop name="ReadOnly">1</prop>
											</obj>
											<obj name="PropertyObject" class="QuantCpHighProp" version="4">
												<prop name="PropertyTypeName">Cp High</prop>
												<prop name="Position">4</prop>
												<prop name="IsDefault">1</prop>
												<prop name="CpRangeHigh">0</prop>
												<obj name="ChannelProp" class="ChannelProperty" version="1">
													<prop name="ChannelIdx">3</prop>
												</obj>
												<prop name="ReadOnly">1</prop>
											</obj>
											<obj name="PropertyObject" class="QuantCpLowProp" version="4">
												<prop name="PropertyTypeName">Cp Low</prop>
												<prop name="Position">4</prop>
												<prop name="IsDefault">1</prop>
												<prop name="CpRangeLow">0</prop>
												<obj name="ChannelProp" class="ChannelProperty" version="1">
													<prop name="ChannelIdx">3</prop>
												</obj>
												<prop name="ReadOnly">1</prop>
											</obj>
											<obj name="PropertyObject" class="RQEffProp" version="4">
												<prop name="PropertyTypeName">Efficiency</prop>
												<prop name="Position">4</prop>
												<prop name="IsDefault">1</prop>
												<prop name="Efficiency">2</prop>
												<obj name="ChannelProp" class="ChannelProperty" version="1">
													<prop name="ChannelIdx">3</prop>
												</obj>
											</obj>
											<obj name="PropertyObject" class="ChannelGenotype" version="4">
												<prop name="PropertyTypeName">Melt Geno Genotype</prop>
												<prop name="Position">4</prop>
												<prop name="IsDefault">1</prop>
												<prop name="ReadOnly">1</prop>
												<obj name="ChannelProp" class="ChannelProperty" version="1">
													<prop name="ChannelIdx">3</prop>
												</obj>
											</obj>
											<obj name="PropertyObject" class="GroupChannelTypeProp" version="4">
												<prop name="PropertyTypeName">Melt Geno Sample Type</prop>
												<prop name="Position">4</prop>
												<prop name="IsDefault">0</prop>
												<prop name="GroupSampleType">mstUnknown</prop>
												<obj name="ChannelProp" class="ChannelProperty" version="1">
													<prop name="ChannelIdx">3</prop>
												</obj>
											</obj>
											<obj name="PropertyObject" class="QuantSampleTypeProperty" version="4">
												<prop name="PropertyTypeName">Quantification Sample Type</prop>
												<prop name="Position">4</prop>
												<prop name="IsDefault">0</prop>
												<prop name="SampleType">qsUnknown</prop>
												<obj name="ChannelProp" class="ChannelProperty" version="1">
													<prop name="ChannelIdx">3</prop>
												</obj>
											</obj>
											<obj name="PropertyObject" class="ChannelGenotype" version="4">
												<prop name="PropertyTypeName">Scanning Genotype</prop>
												<prop name="Position">4</prop>
												<prop name="IsDefault">1</prop>
												<prop name="ReadOnly">1</prop>
												<obj name="ChannelProp" class="ChannelProperty" version="1">
													<prop name="ChannelIdx">3</prop>
												</obj>
											</obj>
											<obj name="PropertyObject" class="GroupChannelTypeProp" version="4">
												<prop name="PropertyTypeName">Scanning Sample Type</prop>
												<prop name="Position">4</prop>
												<prop name="IsDefault">0</prop>
												<prop name="GroupSampleType">mstUnknown</prop>
												<obj name="ChannelProp" class="ChannelProperty" version="1">
													<prop name="ChannelIdx">3</prop>
												</obj>
											</obj>
											<obj name="PropertyObject" class="TargetName" version="4">
												<prop name="PropertyTypeName">Target Name</prop>
												<prop name="Position">4</prop>
												<prop name="IsDefault">1</prop>
												<obj name="ChannelProp" class="ChannelProperty" version="1">
													<prop name="ChannelIdx">3</prop>
												</obj>
											</obj>
											<obj name="PropertyObject" class="RQTargetProperty" version="4">
												<prop name="PropertyTypeName">Target Type</prop>
												<prop name="Position">4</prop>
												<prop name="IsDefault">0</prop>
												<prop name="TargetType">dtNone</prop>
												<obj name="ChannelProp" class="ChannelProperty" version="1">
													<prop name="ChannelIdx">3</prop>
												</obj>
											</obj>
										</list>
									</obj>
								</list>
							</obj>
						</obj>
						<prop name="ChannelPropertyCount">4</prop>
						<prop name="ContainerPosition">4</prop>
						<prop name="HasSampleProperties">1</prop>
						<obj name="SampleProperties" class="PropertyList" version="1">
							<list name="emlist" count="14">
								<obj name="PropertyObject" class="SamplePrefColor" version="4">
									<prop name="PropertyTypeName">Color</prop>
									<prop name="Position">4</prop>
									<prop name="IsDefault">0</prop>
									<prop name="Color">clGray</prop>
								</obj>
								<obj name="PropertyObject" class="DominantChannelProp" version="4">
									<prop name="PropertyTypeName">Dominant Channel</prop>
									<prop name="Position">4</prop>
									<prop name="IsDefault">0</prop>
									<prop name="DominantChannel">0</prop>
								</obj>
								<obj name="PropertyObject" class="Genotype" version="4">
									<prop name="PropertyTypeName">EndPt Genotype</prop>
									<prop name="Position">4</prop>
									<prop name="IsDefault">1</prop>
									<prop name="ReadOnly">1</prop>
								</obj>
								<obj name="PropertyObject" class="GroupingSample" version="4">
									<prop name="PropertyTypeName">EndPt Sample Type</prop>
									<prop name="Position">4</prop>
									<prop name="IsDefault">0</prop>
									<prop name="GroupSampleType">mstUnknown</prop>
								</obj>
								<obj name="PropertyObject" class="SamplePrefLineStyle" version="4">
									<prop name="PropertyTypeName">Line Style</prop>
									<prop name="Position">4</prop>
									<prop name="IsDefault">0</prop>
									<prop name="LineStyle">psSolid</prop>
								</obj>
								<obj name="PropertyObject" class="GenSampleEditNotes" version="4">
									<prop name="PropertyTypeName">Notes</prop>
									<prop name="Position">4</prop>
									<prop name="IsDefault">1</prop>
								</obj>
								<obj name="PropertyObject" class="SamplePrefPointStyle" version="4">
									<prop name="PropertyTypeName">Point Style</prop>
									<prop name="Position">4</prop>
									<prop name="IsDefault">0</prop>
									<prop name="PointStyle">psNothing</prop>
								</obj>
								<obj name="PropertyObject" class="GenSampleEditPosition" version="4">
									<prop name="PropertyTypeName">Position</prop>
									<prop name="Position">4</prop>
									<prop name="IsDefault">1</prop>
								</obj>
								<obj name="PropertyObject" class="GenSampleEditReplicate" version="4">
									<prop name="PropertyTypeName">Replicate of</prop>
									<prop name="Position">4</prop>
									<prop name="IsDefault">1</prop>
									<prop name="ReplicateOf">-1</prop>
								</obj>
								<obj name="PropertyObject" class="HTCSampleID" version="4">
									<prop name="PropertyTypeName">Sample ID</prop>
									<prop name="Position">4</prop>
									<prop name="IsDefault">1</prop>
								</obj>
								<obj name="PropertyObject" class="GenSampleEditName" version="4">
									<prop name="PropertyTypeName">Sample Name</prop>
									<prop name="Position">4</prop>
									<prop name="IsDefault">1</prop>
									<prop name="name">Sample 5</prop>
								</obj>
								<obj name="PropertyObject" class="HTCSamplePrepNotes" version="4">
									<prop name="PropertyTypeName">Sample Prep Notes</prop>
									<prop name="Position">4</prop>
									<prop name="IsDefault">1</prop>
								</obj>
								<obj name="PropertyObject" class="GenSampleEditSubset" version="4">
									<prop name="PropertyTypeName">Subsets</prop>
									<prop name="Position">4</prop>
									<prop name="IsDefault">1</prop>
								</obj>
								<obj name="PropertyObject" class="SamplePrefWidth" version="5">
									<prop name="PropertyTypeName">Width</prop>
									<prop name="Position">4</prop>
									<prop name="IsDefault">1</prop>
									<prop name="Width">1</prop>
								</obj>
							</list>
						</obj>
					</obj>
					<obj name="item" class="SamplePropInfo" version="1">
						<obj name="ChannelProperties" class="ChanPropList" version="2">
							<obj name="ChannelProperties" class="EMList" version="1">
								<list name="emlist" count="4">
									<obj name="item" class="PropertyList" version="1">
										<list name="emlist" count="12">
											<obj name="PropertyObject" class="RQSampleTargetProperty" version="4">
												<prop name="PropertyTypeName">Combined Sample and Target Type</prop>
												<prop name="Position">5</prop>
												<prop name="IsDefault">0</prop>
												<obj name="ChannelProp" class="ChannelProperty" version="1">
													<prop name="ChannelIdx">0</prop>
												</obj>
											</obj>
											<obj name="PropertyObject" class="QuantConcProperty" version="4">
												<prop name="PropertyTypeName">Concentration</prop>
												<prop name="Position">5</prop>
												<prop name="IsDefault">1</prop>
												<prop name="Concentration">0</prop>
												<obj name="ChannelProp" class="ChannelProperty" version="1">
													<prop name="ChannelIdx">0</prop>
												</obj>
												<prop name="ReadOnly">1</prop>
											</obj>
											<obj name="PropertyObject" class="QuantCpHighProp" version="4">
												<prop name="PropertyTypeName">Cp High</prop>
												<prop name="Position">5</prop>
												<prop name="IsDefault">1</prop>
												<prop name="CpRangeHigh">0</prop>
												<obj name="ChannelProp" class="ChannelProperty" version="1">
													<prop name="ChannelIdx">0</prop>
												</obj>
												<prop name="ReadOnly">1</prop>
											</obj>
											<obj name="PropertyObject" class="QuantCpLowProp" version="4">
												<prop name="PropertyTypeName">Cp Low</prop>
												<prop name="Position">5</prop>
												<prop name="IsDefault">1</prop>
												<prop name="CpRangeLow">0</prop>
												<obj name="ChannelProp" class="ChannelProperty" version="1">
													<prop name="ChannelIdx">0</prop>
												</obj>
												<prop name="ReadOnly">1</prop>
											</obj>
											<obj name="PropertyObject" class="RQEffProp" version="4">
												<prop name="PropertyTypeName">Efficiency</prop>
												<prop name="Position">5</prop>
												<prop name="IsDefault">1</prop>
												<prop name="Efficiency">2</prop>
												<obj name="ChannelProp" class="ChannelProperty" version="1">
													<prop name="ChannelIdx">0</prop>
												</obj>
											</obj>
											<obj name="PropertyObject" class="ChannelGenotype" version="4">
												<prop name="PropertyTypeName">Melt Geno Genotype</prop>
												<prop name="Position">5</prop>
												<prop name="IsDefault">1</prop>
												<prop name="ReadOnly">1</prop>
												<obj name="ChannelProp" class="ChannelProperty" version="1">
													<prop name="ChannelIdx">0</prop>
												</obj>
											</obj>
											<obj name="PropertyObject" class="GroupChannelTypeProp" version="4">
												<prop name="PropertyTypeName">Melt Geno Sample Type</prop>
												<prop name="Position">5</prop>
												<prop name="IsDefault">0</prop>
												<prop name="GroupSampleType">mstUnknown</prop>
												<obj name="ChannelProp" class="ChannelProperty" version="1">
													<prop name="ChannelIdx">0</prop>
												</obj>
											</obj>
											<obj name="PropertyObject" class="QuantSampleTypeProperty" version="4">
												<prop name="PropertyTypeName">Quantification Sample Type</prop>
												<prop name="Position">5</prop>
												<prop name="IsDefault">0</prop>
												<prop name="SampleType">qsUnknown</prop>
												<obj name="ChannelProp" class="ChannelProperty" version="1">
													<prop name="ChannelIdx">0</prop>
												</obj>
											</obj>
											<obj name="PropertyObject" class="ChannelGenotype" version="4">
												<prop name="PropertyTypeName">Scanning Genotype</prop>
												<prop name="Position">5</prop>
												<prop name="IsDefault">1</prop>
												<prop name="ReadOnly">1</prop>
												<obj name="ChannelProp" class="ChannelProperty" version="1">
													<prop name="ChannelIdx">0</prop>
												</obj>
											</obj>
											<obj name="PropertyObject" class="GroupChannelTypeProp" version="4">
												<prop name="PropertyTypeName">Scanning Sample Type</prop>
												<prop name="Position">5</prop>
												<prop name="IsDefault">0</prop>
												<prop name="GroupSampleType">mstUnknown</prop>
												<obj name="ChannelProp" class="ChannelProperty" version="1">
													<prop name="ChannelIdx">0</prop>
												</obj>
											</obj>
											<obj name="PropertyObject" class="TargetName" version="4">
												<prop name="PropertyTypeName">Target Name</prop>
												<prop name="Position">5</prop>
												<prop name="IsDefault">1</prop>
												<obj name="ChannelProp" class="ChannelProperty" version="1">
													<prop name="ChannelIdx">0</prop>
												</obj>
											</obj>
											<obj name="PropertyObject" class="RQTargetProperty" version="4">
												<prop name="PropertyTypeName">Target Type</prop>
												<prop name="Position">5</prop>
												<prop name="IsDefault">0</prop>
												<prop name="TargetType">dtNone</prop>
												<obj name="ChannelProp" class="ChannelProperty" version="1">
													<prop name="ChannelIdx">0</prop>
												</obj>
											</obj>
										</list>
									</obj>
									<obj name="item" class="PropertyList" version="1">
										<list name="emlist" count="12">
											<obj name="PropertyObject" class="RQSampleTargetProperty" version="4">
												<prop name="PropertyTypeName">Combined Sample and Target Type</prop>
												<prop name="Position">5</prop>
												<prop name="IsDefault">0</prop>
												<obj name="ChannelProp" class="ChannelProperty" version="1">
													<prop name="ChannelIdx">1</prop>
												</obj>
											</obj>
											<obj name="PropertyObject" class="QuantConcProperty" version="4">
												<prop name="PropertyTypeName">Concentration</prop>
												<prop name="Position">5</prop>
												<prop name="IsDefault">1</prop>
												<prop name="Concentration">0</prop>
												<obj name="ChannelProp" class="ChannelProperty" version="1">
													<prop name="ChannelIdx">1</prop>
												</obj>
												<prop name="ReadOnly">1</prop>
											</obj>
											<obj name="PropertyObject" class="QuantCpHighProp" version="4">
												<prop name="PropertyTypeName">Cp High</prop>
												<prop name="Position">5</prop>
												<prop name="IsDefault">1</prop>
												<prop name="CpRangeHigh">0</prop>
												<obj name="ChannelProp" class="ChannelProperty" version="1">
													<prop name="ChannelIdx">1</prop>
												</obj>
												<prop name="ReadOnly">1</prop>
											</obj>
											<obj name="PropertyObject" class="QuantCpLowProp" version="4">
												<prop name="PropertyTypeName">Cp Low</prop>
												<prop name="Position">5</prop>
												<prop name="IsDefault">1</prop>
												<prop name="CpRangeLow">0</prop>
												<obj name="ChannelProp" class="ChannelProperty" version="1">
													<prop name="ChannelIdx">1</prop>
												</obj>
												<prop name="ReadOnly">1</prop>
											</obj>
											<obj name="PropertyObject" class="RQEffProp" version="4">
												<prop name="PropertyTypeName">Efficiency</prop>
												<prop name="Position">5</prop>
												<prop name="IsDefault">1</prop>
												<prop name="Efficiency">2</prop>
												<obj name="ChannelProp" class="ChannelProperty" version="1">
													<prop name="ChannelIdx">1</prop>
												</obj>
											</obj>
											<obj name="PropertyObject" class="ChannelGenotype" version="4">
												<prop name="PropertyTypeName">Melt Geno Genotype</prop>
												<prop name="Position">5</prop>
												<prop name="IsDefault">1</prop>
												<prop name="ReadOnly">1</prop>
												<obj name="ChannelProp" class="ChannelProperty" version="1">
													<prop name="ChannelIdx">1</prop>
												</obj>
											</obj>
											<obj name="PropertyObject" class="GroupChannelTypeProp" version="4">
												<prop name="PropertyTypeName">Melt Geno Sample Type</prop>
												<prop name="Position">5</prop>
												<prop name="IsDefault">0</prop>
												<prop name="GroupSampleType">mstUnknown</prop>
												<obj name="ChannelProp" class="ChannelProperty" version="1">
													<prop name="ChannelIdx">1</prop>
												</obj>
											</obj>
											<obj name="PropertyObject" class="QuantSampleTypeProperty" version="4">
												<prop name="PropertyTypeName">Quantification Sample Type</prop>
												<prop name="Position">5</prop>
												<prop name="IsDefault">0</prop>
												<prop name="SampleType">qsUnknown</prop>
												<obj name="ChannelProp" class="ChannelProperty" version="1">
													<prop name="ChannelIdx">1</prop>
												</obj>
											</obj>
											<obj name="PropertyObject" class="ChannelGenotype" version="4">
												<prop name="PropertyTypeName">Scanning Genotype</prop>
												<prop name="Position">5</prop>
												<prop name="IsDefault">1</prop>
												<prop name="ReadOnly">1</prop>
												<obj name="ChannelProp" class="ChannelProperty" version="1">
													<prop name="ChannelIdx">1</prop>
												</obj>
											</obj>
											<obj name="PropertyObject" class="GroupChannelTypeProp" version="4">
												<prop name="PropertyTypeName">Scanning Sample Type</prop>
												<prop name="Position">5</prop>
												<prop name="IsDefault">0</prop>
												<prop name="GroupSampleType">mstUnknown</prop>
												<obj name="ChannelProp" class="ChannelProperty" version="1">
													<prop name="ChannelIdx">1</prop>
												</obj>
											</obj>
											<obj name="PropertyObject" class="TargetName" version="4">
												<prop name="PropertyTypeName">Target Name</prop>
												<prop name="Position">5</prop>
												<prop name="IsDefault">1</prop>
												<obj name="ChannelProp" class="ChannelProperty" version="1">
													<prop name="ChannelIdx">1</prop>
												</obj>
											</obj>
											<obj name="PropertyObject" class="RQTargetProperty" version="4">
												<prop name="PropertyTypeName">Target Type</prop>
												<prop name="Position">5</prop>
												<prop name="IsDefault">0</prop>
												<prop name="TargetType">dtNone</prop>
												<obj name="ChannelProp" class="ChannelProperty" version="1">
													<prop name="ChannelIdx">1</prop>
												</obj>
											</obj>
										</list>
									</obj>
									<obj name="item" class="PropertyList" version="1">
										<list name="emlist" count="12">
											<obj name="PropertyObject" class="RQSampleTargetProperty" version="4">
												<prop name="PropertyTypeName">Combined Sample and Target Type</prop>
												<prop name="Position">5</prop>
												<prop name="IsDefault">0</prop>
												<obj name="ChannelProp" class="ChannelProperty" version="1">
													<prop name="ChannelIdx">2</prop>
												</obj>
											</obj>
											<obj name="PropertyObject" class="QuantConcProperty" version="4">
												<prop name="PropertyTypeName">Concentration</prop>
												<prop name="Position">5</prop>
												<prop name="IsDefault">1</prop>
												<prop name="Concentration">0</prop>
												<obj name="ChannelProp" class="ChannelProperty" version="1">
													<prop name="ChannelIdx">2</prop>
												</obj>
												<prop name="ReadOnly">1</prop>
											</obj>
											<obj name="PropertyObject" class="QuantCpHighProp" version="4">
												<prop name="PropertyTypeName">Cp High</prop>
												<prop name="Position">5</prop>
												<prop name="IsDefault">1</prop>
												<prop name="CpRangeHigh">0</prop>
												<obj name="ChannelProp" class="ChannelProperty" version="1">
													<prop name="ChannelIdx">2</prop>
												</obj>
												<prop name="ReadOnly">1</prop>
											</obj>
											<obj name="PropertyObject" class="QuantCpLowProp" version="4">
												<prop name="PropertyTypeName">Cp Low</prop>
												<prop name="Position">5</prop>
												<prop name="IsDefault">1</prop>
												<prop name="CpRangeLow">0</prop>
												<obj name="ChannelProp" class="ChannelProperty" version="1">
													<prop name="ChannelIdx">2</prop>
												</obj>
												<prop name="ReadOnly">1</prop>
											</obj>
											<obj name="PropertyObject" class="RQEffProp" version="4">
												<prop name="PropertyTypeName">Efficiency</prop>
												<prop name="Position">5</prop>
												<prop name="IsDefault">1</prop>
												<prop name="Efficiency">2</prop>
												<obj name="ChannelProp" class="ChannelProperty" version="1">
													<prop name="ChannelIdx">2</prop>
												</obj>
											</obj>
											<obj name="PropertyObject" class="ChannelGenotype" version="4">
												<prop name="PropertyTypeName">Melt Geno Genotype</prop>
												<prop name="Position">5</prop>
												<prop name="IsDefault">1</prop>
												<prop name="ReadOnly">1</prop>
												<obj name="ChannelProp" class="ChannelProperty" version="1">
													<prop name="ChannelIdx">2</prop>
												</obj>
											</obj>
											<obj name="PropertyObject" class="GroupChannelTypeProp" version="4">
												<prop name="PropertyTypeName">Melt Geno Sample Type</prop>
												<prop name="Position">5</prop>
												<prop name="IsDefault">0</prop>
												<prop name="GroupSampleType">mstUnknown</prop>
												<obj name="ChannelProp" class="ChannelProperty" version="1">
													<prop name="ChannelIdx">2</prop>
												</obj>
											</obj>
											<obj name="PropertyObject" class="QuantSampleTypeProperty" version="4">
												<prop name="PropertyTypeName">Quantification Sample Type</prop>
												<prop name="Position">5</prop>
												<prop name="IsDefault">0</prop>
												<prop name="SampleType">qsUnknown</prop>
												<obj name="ChannelProp" class="ChannelProperty" version="1">
													<prop name="ChannelIdx">2</prop>
												</obj>
											</obj>
											<obj name="PropertyObject" class="ChannelGenotype" version="4">
												<prop name="PropertyTypeName">Scanning Genotype</prop>
												<prop name="Position">5</prop>
												<prop name="IsDefault">1</prop>
												<prop name="ReadOnly">1</prop>
												<obj name="ChannelProp" class="ChannelProperty" version="1">
													<prop name="ChannelIdx">2</prop>
												</obj>
											</obj>
											<obj name="PropertyObject" class="GroupChannelTypeProp" version="4">
												<prop name="PropertyTypeName">Scanning Sample Type</prop>
												<prop name="Position">5</prop>
												<prop name="IsDefault">0</prop>
												<prop name="GroupSampleType">mstUnknown</prop>
												<obj name="ChannelProp" class="ChannelProperty" version="1">
													<prop name="ChannelIdx">2</prop>
												</obj>
											</obj>
											<obj name="PropertyObject" class="TargetName" version="4">
												<prop name="PropertyTypeName">Target Name</prop>
												<prop name="Position">5</prop>
												<prop name="IsDefault">1</prop>
												<obj name="ChannelProp" class="ChannelProperty" version="1">
													<prop name="ChannelIdx">2</prop>
												</obj>
											</obj>
											<obj name="PropertyObject" class="RQTargetProperty" version="4">
												<prop name="PropertyTypeName">Target Type</prop>
												<prop name="Position">5</prop>
												<prop name="IsDefault">0</prop>
												<prop name="TargetType">dtNone</prop>
												<obj name="ChannelProp" class="ChannelProperty" version="1">
													<prop name="ChannelIdx">2</prop>
												</obj>
											</obj>
										</list>
									</obj>
									<obj name="item" class="PropertyList" version="1">
										<list name="emlist" count="12">
											<obj name="PropertyObject" class="RQSampleTargetProperty" version="4">
												<prop name="PropertyTypeName">Combined Sample and Target Type</prop>
												<prop name="Position">5</prop>
												<prop name="IsDefault">0</prop>
												<obj name="ChannelProp" class="ChannelProperty" version="1">
													<prop name="ChannelIdx">3</prop>
												</obj>
											</obj>
											<obj name="PropertyObject" class="QuantConcProperty" version="4">
												<prop name="PropertyTypeName">Concentration</prop>
												<prop name="Position">5</prop>
												<prop name="IsDefault">1</prop>
												<prop name="Concentration">0</prop>
												<obj name="ChannelProp" class="ChannelProperty" version="1">
													<prop name="ChannelIdx">3</prop>
												</obj>
												<prop name="ReadOnly">1</prop>
											</obj>
											<obj name="PropertyObject" class="QuantCpHighProp" version="4">
												<prop name="PropertyTypeName">Cp High</prop>
												<prop name="Position">5</prop>
												<prop name="IsDefault">1</prop>
												<prop name="CpRangeHigh">0</prop>
												<obj name="ChannelProp" class="ChannelProperty" version="1">
													<prop name="ChannelIdx">3</prop>
												</obj>
												<prop name="ReadOnly">1</prop>
											</obj>
											<obj name="PropertyObject" class="QuantCpLowProp" version="4">
												<prop name="PropertyTypeName">Cp Low</prop>
												<prop name="Position">5</prop>
												<prop name="IsDefault">1</prop>
												<prop name="CpRangeLow">0</prop>
												<obj name="ChannelProp" class="ChannelProperty" version="1">
													<prop name="ChannelIdx">3</prop>
												</obj>
												<prop name="ReadOnly">1</prop>
											</obj>
											<obj name="PropertyObject" class="RQEffProp" version="4">
												<prop name="PropertyTypeName">Efficiency</prop>
												<prop name="Position">5</prop>
												<prop name="IsDefault">1</prop>
												<prop name="Efficiency">2</prop>
												<obj name="ChannelProp" class="ChannelProperty" version="1">
													<prop name="ChannelIdx">3</prop>
												</obj>
											</obj>
											<obj name="PropertyObject" class="ChannelGenotype" version="4">
												<prop name="PropertyTypeName">Melt Geno Genotype</prop>
												<prop name="Position">5</prop>
												<prop name="IsDefault">1</prop>
												<prop name="ReadOnly">1</prop>
												<obj name="ChannelProp" class="ChannelProperty" version="1">
													<prop name="ChannelIdx">3</prop>
												</obj>
											</obj>
											<obj name="PropertyObject" class="GroupChannelTypeProp" version="4">
												<prop name="PropertyTypeName">Melt Geno Sample Type</prop>
												<prop name="Position">5</prop>
												<prop name="IsDefault">0</prop>
												<prop name="GroupSampleType">mstUnknown</prop>
												<obj name="ChannelProp" class="ChannelProperty" version="1">
													<prop name="ChannelIdx">3</prop>
												</obj>
											</obj>
											<obj name="PropertyObject" class="QuantSampleTypeProperty" version="4">
												<prop name="PropertyTypeName">Quantification Sample Type</prop>
												<prop name="Position">5</prop>
												<prop name="IsDefault">0</prop>
												<prop name="SampleType">qsUnknown</prop>
												<obj name="ChannelProp" class="ChannelProperty" version="1">
													<prop name="ChannelIdx">3</prop>
												</obj>
											</obj>
											<obj name="PropertyObject" class="ChannelGenotype" version="4">
												<prop name="PropertyTypeName">Scanning Genotype</prop>
												<prop name="Position">5</prop>
												<prop name="IsDefault">1</prop>
												<prop name="ReadOnly">1</prop>
												<obj name="ChannelProp" class="ChannelProperty" version="1">
													<prop name="ChannelIdx">3</prop>
												</obj>
											</obj>
											<obj name="PropertyObject" class="GroupChannelTypeProp" version="4">
												<prop name="PropertyTypeName">Scanning Sample Type</prop>
												<prop name="Position">5</prop>
												<prop name="IsDefault">0</prop>
												<prop name="GroupSampleType">mstUnknown</prop>
												<obj name="ChannelProp" class="ChannelProperty" version="1">
													<prop name="ChannelIdx">3</prop>
												</obj>
											</obj>
											<obj name="PropertyObject" class="TargetName" version="4">
												<prop name="PropertyTypeName">Target Name</prop>
												<prop name="Position">5</prop>
												<prop name="IsDefault">1</prop>
												<obj name="ChannelProp" class="ChannelProperty" version="1">
													<prop name="ChannelIdx">3</prop>
												</obj>
											</obj>
											<obj name="PropertyObject" class="RQTargetProperty" version="4">
												<prop name="PropertyTypeName">Target Type</prop>
												<prop name="Position">5</prop>
												<prop name="IsDefault">0</prop>
												<prop name="TargetType">dtNone</prop>
												<obj name="ChannelProp" class="ChannelProperty" version="1">
													<prop name="ChannelIdx">3</prop>
												</obj>
											</obj>
										</list>
									</obj>
								</list>
							</obj>
						</obj>
						<prop name="ChannelPropertyCount">4</prop>
						<prop name="ContainerPosition">5</prop>
						<prop name="HasSampleProperties">1</prop>
						<obj name="SampleProperties" class="PropertyList" version="1">
							<list name="emlist" count="14">
								<obj name="PropertyObject" class="SamplePrefColor" version="4">
									<prop name="PropertyTypeName">Color</prop>
									<prop name="Position">5</prop>
									<prop name="IsDefault">0</prop>
									<prop name="Color">$0012D7FA</prop>
								</obj>
								<obj name="PropertyObject" class="DominantChannelProp" version="4">
									<prop name="PropertyTypeName">Dominant Channel</prop>
									<prop name="Position">5</prop>
									<prop name="IsDefault">0</prop>
									<prop name="DominantChannel">0</prop>
								</obj>
								<obj name="PropertyObject" class="Genotype" version="4">
									<prop name="PropertyTypeName">EndPt Genotype</prop>
									<prop name="Position">5</prop>
									<prop name="IsDefault">1</prop>
									<prop name="ReadOnly">1</prop>
								</obj>
								<obj name="PropertyObject" class="GroupingSample" version="4">
									<prop name="PropertyTypeName">EndPt Sample Type</prop>
									<prop name="Position">5</prop>
									<prop name="IsDefault">0</prop>
									<prop name="GroupSampleType">mstUnknown</prop>
								</obj>
								<obj name="PropertyObject" class="SamplePrefLineStyle" version="4">
									<prop name="PropertyTypeName">Line Style</prop>
									<prop name="Position">5</prop>
									<prop name="IsDefault">0</prop>
									<prop name="LineStyle">psSolid</prop>
								</obj>
								<obj name="PropertyObject" class="GenSampleEditNotes" version="4">
									<prop name="PropertyTypeName">Notes</prop>
									<prop name="Position">5</prop>
									<prop name="IsDefault">1</prop>
								</obj>
								<obj name="PropertyObject" class="SamplePrefPointStyle" version="4">
									<prop name="PropertyTypeName">Point Style</prop>
									<prop name="Position">5</prop>
									<prop name="IsDefault">0</prop>
									<prop name="PointStyle">psNothing</prop>
								</obj>
								<obj name="PropertyObject" class="GenSampleEditPosition" version="4">
									<prop name="PropertyTypeName">Position</prop>
									<prop name="Position">5</prop>
									<prop name="IsDefault">1</prop>
								</obj>
								<obj name="PropertyObject" class="GenSampleEditReplicate" version="4">
									<prop name="PropertyTypeName">Replicate of</prop>
									<prop name="Position">5</prop>
									<prop name="IsDefault">1</prop>
									<prop name="ReplicateOf">-1</prop>
								</obj>
								<obj name="PropertyObject" class="HTCSampleID" version="4">
									<prop name="PropertyTypeName">Sample ID</prop>
									<prop name="Position">5</prop>
									<prop name="IsDefault">1</prop>
								</obj>
								<obj name="PropertyObject" class="GenSampleEditName" version="4">
									<prop name="PropertyTypeName">Sample Name</prop>
									<prop name="Position">5</prop>
									<prop name="IsDefault">1</prop>
									<prop name="name">Sample 6</prop>
								</obj>
								<obj name="PropertyObject" class="HTCSamplePrepNotes" version="4">
									<prop name="PropertyTypeName">Sample Prep Notes</prop>
									<prop name="Position">5</prop>
									<prop name="IsDefault">1</prop>
								</obj>
								<obj name="PropertyObject" class="GenSampleEditSubset" version="4">
									<prop name="PropertyTypeName">Subsets</prop>
									<prop name="Position">5</prop>
									<prop name="IsDefault">1</prop>
								</obj>
								<obj name="PropertyObject" class="SamplePrefWidth" version="5">
									<prop name="PropertyTypeName">Width</prop>
									<prop name="Position">5</prop>
									<prop name="IsDefault">1</prop>
									<prop name="Width">1</prop>
								</obj>
							</list>
						</obj>
					</obj>
					<obj name="item" class="SamplePropInfo" version="1">
						<obj name="ChannelProperties" class="ChanPropList" version="2">
							<obj name="ChannelProperties" class="EMList" version="1">
								<list name="emlist" count="4">
									<obj name="item" class="PropertyList" version="1">
										<list name="emlist" count="12">
											<obj name="PropertyObject" class="RQSampleTargetProperty" version="4">
												<prop name="PropertyTypeName">Combined Sample and Target Type</prop>
												<prop name="Position">6</prop>
												<prop name="IsDefault">0</prop>
												<obj name="ChannelProp" class="ChannelProperty" version="1">
													<prop name="ChannelIdx">0</prop>
												</obj>
											</obj>
											<obj name="PropertyObject" class="QuantConcProperty" version="4">
												<prop name="PropertyTypeName">Concentration</prop>
												<prop name="Position">6</prop>
												<prop name="IsDefault">1</prop>
												<prop name="Concentration">0</prop>
												<obj name="ChannelProp" class="ChannelProperty" version="1">
													<prop name="ChannelIdx">0</prop>
												</obj>
												<prop name="ReadOnly">1</prop>
											</obj>
											<obj name="PropertyObject" class="QuantCpHighProp" version="4">
												<prop name="PropertyTypeName">Cp High</prop>
												<prop name="Position">6</prop>
												<prop name="IsDefault">1</prop>
												<prop name="CpRangeHigh">0</prop>
												<obj name="ChannelProp" class="ChannelProperty" version="1">
													<prop name="ChannelIdx">0</prop>
												</obj>
												<prop name="ReadOnly">1</prop>
											</obj>
											<obj name="PropertyObject" class="QuantCpLowProp" version="4">
												<prop name="PropertyTypeName">Cp Low</prop>
												<prop name="Position">6</prop>
												<prop name="IsDefault">1</prop>
												<prop name="CpRangeLow">0</prop>
												<obj name="ChannelProp" class="ChannelProperty" version="1">
													<prop name="ChannelIdx">0</prop>
												</obj>
												<prop name="ReadOnly">1</prop>
											</obj>
											<obj name="PropertyObject" class="RQEffProp" version="4">
												<prop name="PropertyTypeName">Efficiency</prop>
												<prop name="Position">6</prop>
												<prop name="IsDefault">1</prop>
												<prop name="Efficiency">2</prop>
												<obj name="ChannelProp" class="ChannelProperty" version="1">
													<prop name="ChannelIdx">0</prop>
												</obj>
											</obj>
											<obj name="PropertyObject" class="ChannelGenotype" version="4">
												<prop name="PropertyTypeName">Melt Geno Genotype</prop>
												<prop name="Position">6</prop>
												<prop name="IsDefault">1</prop>
												<prop name="ReadOnly">1</prop>
												<obj name="ChannelProp" class="ChannelProperty" version="1">
													<prop name="ChannelIdx">0</prop>
												</obj>
											</obj>
											<obj name="PropertyObject" class="GroupChannelTypeProp" version="4">
												<prop name="PropertyTypeName">Melt Geno Sample Type</prop>
												<prop name="Position">6</prop>
												<prop name="IsDefault">0</prop>
												<prop name="GroupSampleType">mstUnknown</prop>
												<obj name="ChannelProp" class="ChannelProperty" version="1">
													<prop name="ChannelIdx">0</prop>
												</obj>
											</obj>
											<obj name="PropertyObject" class="QuantSampleTypeProperty" version="4">
												<prop name="PropertyTypeName">Quantification Sample Type</prop>
												<prop name="Position">6</prop>
												<prop name="IsDefault">0</prop>
												<prop name="SampleType">qsUnknown</prop>
												<obj name="ChannelProp" class="ChannelProperty" version="1">
													<prop name="ChannelIdx">0</prop>
												</obj>
											</obj>
											<obj name="PropertyObject" class="ChannelGenotype" version="4">
												<prop name="PropertyTypeName">Scanning Genotype</prop>
												<prop name="Position">6</prop>
												<prop name="IsDefault">1</prop>
												<prop name="ReadOnly">1</prop>
												<obj name="ChannelProp" class="ChannelProperty" version="1">
													<prop name="ChannelIdx">0</prop>
												</obj>
											</obj>
											<obj name="PropertyObject" class="GroupChannelTypeProp" version="4">
												<prop name="PropertyTypeName">Scanning Sample Type</prop>
												<prop name="Position">6</prop>
												<prop name="IsDefault">0</prop>
												<prop name="GroupSampleType">mstUnknown</prop>
												<obj name="ChannelProp" class="ChannelProperty" version="1">
													<prop name="ChannelIdx">0</prop>
												</obj>
											</obj>
											<obj name="PropertyObject" class="TargetName" version="4">
												<prop name="PropertyTypeName">Target Name</prop>
												<prop name="Position">6</prop>
												<prop name="IsDefault">1</prop>
												<obj name="ChannelProp" class="ChannelProperty" version="1">
													<prop name="ChannelIdx">0</prop>
												</obj>
											</obj>
											<obj name="PropertyObject" class="RQTargetProperty" version="4">
												<prop name="PropertyTypeName">Target Type</prop>
												<prop name="Position">6</prop>
												<prop name="IsDefault">0</prop>
												<prop name="TargetType">dtNone</prop>
												<obj name="ChannelProp" class="ChannelProperty" version="1">
													<prop name="ChannelIdx">0</prop>
												</obj>
											</obj>
										</list>
									</obj>
									<obj name="item" class="PropertyList" version="1">
										<list name="emlist" count="12">
											<obj name="PropertyObject" class="RQSampleTargetProperty" version="4">
												<prop name="PropertyTypeName">Combined Sample and Target Type</prop>
												<prop name="Position">6</prop>
												<prop name="IsDefault">0</prop>
												<obj name="ChannelProp" class="ChannelProperty" version="1">
													<prop name="ChannelIdx">1</prop>
												</obj>
											</obj>
											<obj name="PropertyObject" class="QuantConcProperty" version="4">
												<prop name="PropertyTypeName">Concentration</prop>
												<prop name="Position">6</prop>
												<prop name="IsDefault">1</prop>
												<prop name="Concentration">0</prop>
												<obj name="ChannelProp" class="ChannelProperty" version="1">
													<prop name="ChannelIdx">1</prop>
												</obj>
												<prop name="ReadOnly">1</prop>
											</obj>
											<obj name="PropertyObject" class="QuantCpHighProp" version="4">
												<prop name="PropertyTypeName">Cp High</prop>
												<prop name="Position">6</prop>
												<prop name="IsDefault">1</prop>
												<prop name="CpRangeHigh">0</prop>
												<obj name="ChannelProp" class="ChannelProperty" version="1">
													<prop name="ChannelIdx">1</prop>
												</obj>
												<prop name="ReadOnly">1</prop>
											</obj>
											<obj name="PropertyObject" class="QuantCpLowProp" version="4">
												<prop name="PropertyTypeName">Cp Low</prop>
												<prop name="Position">6</prop>
												<prop name="IsDefault">1</prop>
												<prop name="CpRangeLow">0</prop>
												<obj name="ChannelProp" class="ChannelProperty" version="1">
													<prop name="ChannelIdx">1</prop>
												</obj>
												<prop name="ReadOnly">1</prop>
											</obj>
											<obj name="PropertyObject" class="RQEffProp" version="4">
												<prop name="PropertyTypeName">Efficiency</prop>
												<prop name="Position">6</prop>
												<prop name="IsDefault">1</prop>
												<prop name="Efficiency">2</prop>
												<obj name="ChannelProp" class="ChannelProperty" version="1">
													<prop name="ChannelIdx">1</prop>
												</obj>
											</obj>
											<obj name="PropertyObject" class="ChannelGenotype" version="4">
												<prop name="PropertyTypeName">Melt Geno Genotype</prop>
												<prop name="Position">6</prop>
												<prop name="IsDefault">1</prop>
												<prop name="ReadOnly">1</prop>
												<obj name="ChannelProp" class="ChannelProperty" version="1">
													<prop name="ChannelIdx">1</prop>
												</obj>
											</obj>
											<obj name="PropertyObject" class="GroupChannelTypeProp" version="4">
												<prop name="PropertyTypeName">Melt Geno Sample Type</prop>
												<prop name="Position">6</prop>
												<prop name="IsDefault">0</prop>
												<prop name="GroupSampleType">mstUnknown</prop>
												<obj name="ChannelProp" class="ChannelProperty" version="1">
[truncated: 2,461,593 more chars]
