# Supplementary material for: Unique sperm haplotypes are associated with phenotypically different sperm subpopulations in Astyanax fish
Source: BMC Biol. 2018 Jul 5;16:72. doi: 10.1186/s12915-018-0538-z (PMC6032774; doi:10.1186/s12915-018-0538-z)
Supplement: Supplementary file 8 — Original data. Each subfolder has two ixo files output by the Roche LightCycler480. The two files cover qPCR results for oca2 and mc1r. Subfolder names end in 1, 2, or 3, denoting which subpopulation of sperm was analyzed. (ZIP 10643 kb) [file 12915_2018_538_MOESM8_ESM.zip › FishD_Pop1/May 11 2016 SpermPop DP1 FACS PEP Plate 0018 oca2 RK.ixo]

<objectstream signature="IXOS" version="1">
	<obj name="root" class="HTCExperiment" version="5">
		<prop name="name">May 11 2016 SpermPop DP1 FACS PEP Plate 0018 oca2 RK</prop>
		<prop name="UID">D1CAD52FD89A418D938F5DCD633C465C</prop>
		<prop name="OwnerUID">C6C05626183A45218341EE89EA1A5F2A</prop>
		<prop name="Created">2016-05-11T10:14:46.590</prop>
		<prop name="CreatedBy">C6C05626183A45218341EE89EA1A5F2A</prop>
		<prop name="CreatedByName">System Admin</prop>
		<prop name="LastModified">2016-05-11T12:02:45.178</prop>
		<prop name="LastModifiedBy">C6C05626183A45218341EE89EA1A5F2A</prop>
		<prop name="LastModifiedByName">System Admin</prop>
		<list name="AppliedTemplates" count="1">
			<item>Borowsky Protocol PEP product version</item>
		</list>
		<list name="TemplateOwners" count="1">
			<item>System Admin</item>
		</list>
		<prop name="SWVersion">LCS480 1.5.1.62</prop>
		<obj name="AppProperty" class="TAppProperty" version="2">
			<prop name="Created">2016-05-11T10:14:46.590</prop>
			<prop name="LastModified">1899-12-30T00:00:00.000</prop>
		</obj>
		<obj name="ConProperty" class="TAppProperty" version="2">
			<prop name="Created">2016-05-11T10:14:46.590</prop>
			<prop name="LastModified">1899-12-30T00:00:00.000</prop>
		</obj>
		<obj name="run" class="HTCRun" version="7">
			<prop name="name">Run</prop>
			<prop name="Created">2016-05-11T10:14:46.574</prop>
			<prop name="LastModified">2016-05-11T12:02:32.353</prop>
			<obj name="AppProperty" class="TAppProperty" version="2">
				<prop name="Created">2016-05-11T10:14:46.574</prop>
				<prop name="LastModified">1899-12-30T00:00:00.000</prop>
			</obj>
			<obj name="ConProperty" class="TAppProperty" version="2">
				<prop name="Created">2016-05-11T10:14:46.574</prop>
				<prop name="LastModified">1899-12-30T00:00:00.000</prop>
				<prop name="HasProperties">1</prop>
				<obj name="_Properties" class="TAppProperties" version="1">
					<prop name="Created">2016-05-11T10:14:46.574</prop>
					<prop name="LastModified">1899-12-30T00:00:00.000</prop>
					<list name="emlist" count="4">
						<obj name="item" class="TAppProperty" version="2">
							<prop name="name">TopChart</prop>
							<prop name="Created">2016-05-11T10:14:57.697</prop>
							<prop name="LastModified">1899-12-30T00:00:00.000</prop>
						</obj>
						<obj name="item" class="TAppProperty" version="2">
							<prop name="name">LeftChart</prop>
							<prop name="Created">2016-05-11T10:14:57.697</prop>
							<prop name="LastModified">1899-12-30T00:00:00.000</prop>
						</obj>
						<obj name="item" class="TAppProperty" version="2">
							<prop name="name">RightChart</prop>
							<prop name="Created">2016-05-11T10:14:57.697</prop>
							<prop name="LastModified">1899-12-30T00:00:00.000</prop>
						</obj>
						<obj name="item" class="TAppProperty" version="2">
							<prop name="name">RunOverviewChart</prop>
							<prop name="Created">2016-05-11T10:14:57.697</prop>
							<prop name="LastModified">1899-12-30T00:00:00.000</prop>
						</obj>
					</list>
				</obj>
			</obj>
			<prop name="State">3</prop>
			<prop name="StartTime">2016-05-11T10:17:23.821</prop>
			<prop name="EndTime">2016-05-11T12:02:31.211</prop>
			<prop name="InstrumentID">28159</prop>
			<prop name="InstrumentVersion">HTC_VER_10</prop>
			<prop name="InstrumentName">28159</prop>
			<prop name="InstrCalibrationDate">1899.12.30 00:00:00:00</prop>
			<prop name="Technician">System Admin</prop>
			<prop name="AcqStoreClass">HTCAcquisitionStore</prop>
			<prop name="AcquisitionStore">eJzk3d2yqsjWIOxb6djxnXkgqIhEvO+O4CdT+TcHJCBnKioKCgoqevU95mSuXbOrqnv3wVq7q+KrgxVhqZikJiOfOUYm/1VtTv/jsj7v/vsft6pq//E/tuW6af77H4tQV7fX+7E5tsfqErTVbfeP//HY3Rp89N//EP/xz/+qb1X99U49X18uu1Kv7pf2H/+c/Nfw47n/5RXB+lyXu68XKNMfryiPTfvjGK9tuWvw8z9e89//kAT8iN/aZra787/aFn6+9n/fnOWtOtzW53/8U/yzluwO591HK/7syf7A/xT+pH3feuO3Vk7+D43EHqRl9e1t3xo8/l8bHB7P+Knj0UhRhD9pVbg71//45/83ESaaLAvq2Oj/+bP291/EtzP49qR5aQ+3/qMURfmTF0Tr8pj9ecfAbo/P3nefzTBGhMyEH//9WR9v8UiXA11v8Xfzj3+O/jcvw+5ZVsdL2/zjn/f5yGN5vKPcoq+jqNem+WKnte4J5nAs5PpVP1xZdS1MwZxsg0jPombGrlFocatczjv9pk8mrFFKILYnRKCvQ+HKLgfZEZyuprn+iuicHR6KJ1gXC0R9aFT4+lHjF85iZuR69HYP7HbcmMTc3BaZDtNKYnkubQvnEbSa3p6UmOV71RWc/UUXdRri+6/7wbKw5nOj1FlqntjxpDqCSdxTp1+Kg8iaS5dxU5LFVqdNqrGrlyfEie+Jp+8+2l9cdL+wx6dQ0wdcSVlePoLCvmpRppebs8Yul+GSm8nukumvRaexsjokxDYnkaSXgzRn52bsFqa84rUuhNqBXe/FhtjPq1DrT61V2eFuMO6cPOLpKxIBq167UHAOKU11cZVm7LaarLktbd+avlyLIbuqRkpMsh93+t2vHgy/qoDYi2kg6bdhXrDjtbQK8+qJta7cM84ORsIKmxJQ9IH9lPF8dx6x7ise6W+xeLAmugKx1FVY6/t5qrLHbJsIpiuIpT6qCpm19c7hpnfC/v/x6xjiaPqpQ0qajP/dkFKJOOn/0f5PQ+rPhsVPG1L6eCL85CE1Kw8O7M6xLDBpdxBpEZMFpNJcExLh9aTUnoxl0GaVWcTDGz52XPMKXCmVIrhODxJdVVUHTMxMzr2HVtP5ozJhNXEWnFfDMKflY7WFfQB6kej+IaedPmGQ3vAx1yPDonexsWA3yI2Cz5hAqSybWwgvnsHjndEpVBbcFWyKWidR/NSArvcTD6KNZxbJfat5VGsaE3ZJSwkPgSk01DmD3bi0hWh+MEQ6Oh3WEE8aV4jlLuxoVzYAq5Vp8Xg/yz1691cNrHwXX1/yd0bzk7mBvX0mBb+5uUWPkboFHise58HzCDSYcwn2Vmjg+TxPJe1W1RN27oSRZA5dSbd8kgBous5xTGF7NzN1BenlhO+/LwxKg1itYafUfsGnDNvvng54vFezLPg+NDrqH2cR7Cc3PD/73En0ZUoqJLqhFvFtZGTU21UZbNhlTuJlDindLpoANs2CCNEY1JruZOJCXPp4Pml31OhipgaQNopPkmf1zulNMn1gTakKiR3h+f+yISUL8k+KUqNfOaQ0Q/5tRP2cIbWX4jlYiZYWbBGvOjLXpguw6xVeGz0y0UiUpxOgoVIJjD4qjcTjwRXm9WvDg/oyqQlVRi047+LCQSRSRkbBawHGAy4EDF0uSa7cN2Ak3ZGEnbFKyYaOPFhg2CjYBjYa8eFOwWq1oxCO9huJ6MUIX19uTwT4rVbI6+zHYN7WeQFGIXnktDw7oGvFRWAzHJHETO8E5q5cFAFGgI64yt0Di5Q3AvL1JpG2sVMwJ1ZTwN12amLZug/m1a4KSCeWRmp2rUBbOVcSWoYTETI5r0FbvwvOAjWlJFlg+835qiXB0r9aRAniMSyi0VFgzWuTEul8vcH8Fd+FcAZWROzBjoNdabnArFSiZLeaR6CxouUsfVwlclzFJSzdcSuwlFQSqfjrDcu5cCeBQJycWOUxAEcOLgXM5bQlt+NrALowOxCIR9g+GYIULHlbYH/T1CKyrzvgCbMTZyeC/btgRwucyrly2GepRG7llIHnO23B7qkckbK+2+AY210B+4Mpkl82pBRx9JOi1PiXDimRjH7ykHLLWwhGp92LsHopIjlP9wkQAiPChByv/WliOOALyqCATNl2REobDeLYf5LgICsZGYgFBTiIQw4DZ1+TaXjJYOkcBzw8ZuDRa7QZAh2eJjwMbaUj+41Rgn59jwsQLAZUOb85mFWAz5cF1DR23zOYk6ckMC9UgWbxTQHq+vj84HWXCJyNC/jSZciDdnsHAtcbTjdDNi2CmTDIiLQcX8Ev3gaJFl2e0+NjMwM/CAjn0h0f12BcYeF6Kudv+e4RbaIS2GqmVnB60CglWjgAVyczAuvrUiPqzFRhDTIREm/JUvokagip/JgI7PFWRWoOnnPYFksqxJtqX5KzYYyBTvSJEGjOIyOhYgyAeAkpkvcUZwHXmJiwXpWEJ7P7LiWuYboApw0pIsHHqLVTTw9wFEnlUbPBBvHjcw3R8SGS0Bl0lHJymcFi5WP7SnEXkYt328HCG0qE2U7WkvHzlIOmvLQi0pO9QmbRpgX1siMkSctcozgFPIF95m+BOZ5Pfzekhh/g+nfj61fr719P/Uf1N5mMxD8dLH89/dHR5Bfo73D059yqVoKol5KLequHvmCd3uGX/i6PqyNYRXik+vTYTNj5GZt/0J81eZa5vs/dKcvNuy+Y3nWk6ZIo2vj6KyO2sj5G+vhczdj9cl0WzvZYUF1S3arXn/M8LhT9JAlKrz/7zX1NL4R63evPcidhpM/OxYzlD9X/ob/x9sIe9ws+78Mp/6Y/eyufvW/6s7ajcaZrJursTtSl8E1/lW5DYQ3kEvV20w123Np4fHW/8PQWZxXsdJO44MzNc6bXcpaxdjC1uVORItWDyNuy8+OYfumPhuqs1589cEmmj43cYue5G/xBf45kBV2vv8flkAro15WlM/k5ZvkmDYntiKdaN5ZihZ9/8QpT3I6sb/rDGP9q9d2EDFk+hSUxBUbKXn9ncRUQR1iiTp9xbX7XX3tKS/bQL5Fgnjck+lX6m0wm0uRvoj/5J8fV1VB1IGmsqRCQx6mjr+PEgsA/aSTZq0uReNdkDGS5t0niTIYtub/cFtLxW8GppvFU6FVXX7BaX1CHjOUS9Qpiw25nLIoktd8tbfNthprDKWii7FlJ64OJWtEfBuFtanjUGVQ2ZKPKEJIy4R69PQ872Osz1F83CjQaybMUssDThZjOIKJktPJh61xMHoVCl9FtoloQynuMa3MR22NnbAlhJtgCT+qTRC2Hp4CxxBUi33or9KGtABjOJklyq7WI7vezFrLs7PD4YJ4yutviFDpUXZyk3h4Yx/z7M4O946HeBCGIaPdUpxC9r4bAy7VR0tQTnsA0vGQkL5qXFAPvCmeTYzxfPDGge5yiQmiOvYILI0OjtwOvIPaYj+fz6DxamU8Z9rsa3z8t3xLVBhOcZN4HqL9ypSk0SRUVUhJoqGvnlGPEnu2Az0dzwtdL1LZ8WAWwNe4Y9+X1s6VPVviw8hZ2EY/uukQnuxUHtnp4QhIWqMdCOExRi8QVErHL4VfpbzKZirO/h/5mk588pCblcQHOc7ISYORvRKJ0Awu1FOUkmM4XLTFUTwCNjq4CEzZJTdaTaQt2ctoIoeagiZJJ8AQjPl+EwHbrmsjruwlLhV2EcOpsWqJngy0sH/GRh8ZllZF8fmZgvWdHEjCyQaYlqE1jm58IXvsbjYzM6xbscHMiYX27UtIMdgm42f1YhIqZRsQ3Ri74hFUkeFcSkLhDPZq3uOTB+kNTCj374Db0RtjSxuNNR/MUlvugEWB6dXAqfp0uQUsGdREGXe2RjXutwduX1wIm7w2Qy3mN2ts/i6LXnxsNsi/9KfXUI9LtPoFlYJ9IALKTkscA9eenqD9IuxpjdbGO8BKkov7KTtJItg1imA+rlofX+qqQZX0s8PySOwlHzkohifsSwQn8Bx5fx/4aj3cBUOlRccZPtUiGqT6EuWgdinDNbxFxO38DdnMrSfjc4ud96s+Q5RPO851JRmb3tQXu+EOzdnDtiDLHga2iOngIooNT8/Qugq+/bwWAhP31y4bUbPSz/kb5q/Wn/+QhJYwfIdhvpxUCJ0b9aNp+A+62FDnzMlckx3WCX1HzVvGqXLk5gUtjwKqePAtWdEpOomxGYWvpQyFM9w+JGK6xB0+7DEl40jGqwO00BFWaTwq2Ow80Yt8XFZD0NsGrd8QiqpFNAl64wedxetbRiy8PwJjClATqx1TplhhD1NpZ4hj7hhoOyWEF+iMbEpw+DnKyIcMYh6gmF0z2/fpLf/FbF6LU6mrqRLcB0IaivoozPlZvN9RfmKsFn7T3lFTpgeJgAJ0kI1WzaA7hELRxOSvC2F5SUh+4DsFcIULMYzWj9cUNYXU3pCLcyk+R1htzARutwyjpr4Y1IaelBN6AYHsLd5kTcmwwygQmKWJdYhJdDaoF7Mcj1J9xw/bbp6cHW3FNOR9sMKo509sDFk6rFsnKVCnt0skaNi4f4RAbYPuchayAObvMOGwuu5YsyOMAS2ksCcF57omkyBZHcO4BanZL1JZqivMEW5+h/sgI9XdQtwGEVqYXUezu4K+ov39Fpf+o/qSpOPq3ub//y4vAr9af8pMvAuPF2mFX4vlf+iPW88yOVrESnLUQdr3+mkbzPnRxkvRk+Hyzdspsbml1jLo6RCorxTD40t8AhBE7kLErmJvbGXQtrn12a8Lld/31uT9YhmKf+yvFziY2PV/aXn+VNtwUziUagj46QcCKGPVpRo837XN/vf7gdYI+9/d7/R0vzYE4V7lU9GrzVFgrufFX7k8OUK+f+nPeMz3T0zfNev31ub/f6+8z9/d7/X3m/nr9TXbthTUvuiXmOBMtff3MCDt0I+CWYBNFt8o8Y4dxFH/XX6GNNtySniH0+ruLZkJs2TU1fZ+5715/zlZ+1fqa0ZadnLnzlftjm5Z95f4e12OmZ+1h3Ouvz/2xC7v1uT9nAdi+z9zfgamR4FzbMtKNTbpiZ6nlgvU2Of1V+pOmY/nfxtX/y6nqr9af8ZOHVBxxF3ZnzynisY9aEtKtCyvZ8TGKmMuS+HkyAi0/25y3V9RLNZrcIRgIgwIWBlC6Uas3JIeZxWOxQq2JwB3Uz9AkSZMbHZW91Q7YYKcLfPJkNfUkEkJ4MA3Ox5MQ6LIqXAi2nBbRjRVAsy07wPYNRhEpnW5RwTDXEF1Dg0ePo5bRxRF1x0ZviyduDiUVmsaGJN7P8f1DTaM2ztlgRXRbiI4Samr14BvYxp0r8CYIFSrYKkAEB5vH5TRPe/2lr8wp+Im9M5rOGtQeMIxzqoU6W0kHfDSNPdTsTs+okZtTgFGBcfEoov6YwjvIrjIjsX+BmvLdIYVNOjQwTi+7iJ7Jc/2lv2plUDq8TCpIKgv1J58xjn7qL7xsUH/jl4H6e7MYUvFikYRjdKTqETSIFgutSM76O6fvcbWH6BHOeTRYYTi/3bYh8IdH8fsqnqj3D/2ujlO74I9ngDr/OB571x72xxz1KNXPGSTvADUbjbB9v2xISeO/Se5v9rOHVOlcF6Du/asQWv5NIputjeGjHNw5M46XiJRLeIL6SlB/ZuVQIjb6Heh5vUWNFWZHhqr9hEVxqXj4dtOOLN27BZ75xMfFTe7IybczcO3ZsQjy1yono8sRwKj2Rx5s7jePOLZuguHsiiJ0/S0l/nG9B4PLJ86U99Qi4e66woE2RW2NGislhjhwwZiHlRDKaZ0Rd/+ag+MKpRBMtyuJZOVuCXNywfa+rzeFhGawBmvjNUWvPy0PGPiidCWQ21ZE9hz1p+f0KvT6e27tLRi+V5JgwSyLBHN/D4vnqCUQNGsgp8dgAvM5nIpwXm9SsmuuDX5echeC/VOKyMOfx+DOt0fe5/6eO9SfmZctZ0c2VcjJsAvwhe0d++c+UYjPXmMgXfvgcNWwv+pLHII2aSsBuFFLxItQf7YY54SFczkl/DnfAtnPSgKNgP1x0OceONO0ICC8q4zAK8bvL/rQ32yN+ntWqMmlQ1F/wwue3/lyHoNWTxsSVh/6/GVDSp78TXJ/VPzJQ2pknjjQ+00j8UTNPdpmxgE8MkCtnBu3I5O7YcKivGuEw/lQ0qJRCWw2TkcgG2ct0eTDHNhkpnK+lA4a1eMwB72tVJKkQ4wC7pZpsJ/6EyG4mz4lL3d8g6Xq4uMjeWZ0lVxSILYvE3B1PL/WKfD1djfl7M1YTnX/iWGlMaZFMLKXEZmdbjU4M1HlSbTyOzKNhquP9PZMAC3Bx8Ob3IJfhwbhC11rqSETFfjlSorI0aHDqJjcYMEyDaOUgVpsx7M5BOtE5xFzwaL+tNEARagUcHwNPTLfoXbDtqMkug/UnJoLE90lC1PCRt5TouNtY0LineeEO9NHR5i1n4Gvm1MOgjAsycZSNWDHAxH4wmcKlZqtCauXTgre0DtqNWA+hEeF8mRRoJafnvMC77FHbS8iZtFL+VExc/DGhDWh5lHvIqiwUdKZEGYwUMhluz/ikH1Oi9CHTCHbXXIGWzlrAk8BoxZlyzfovMHzj5YdHs9kIUA1w/4Rnvfor6i/fw2h/6j+pjNh/LP+qvqr9TfVf+5FQF3pFqtDBXXWBVHUV36WaRMJ1l0bib3+jrfQFnr9fVZ+fsv9ferv3qohMaUyhm+5P2dYi53OKitmjZgEX/p7prX6Pfd3yZuCHayF+1X5KUqaxoqs2RVO5Bws47fKz2+5v5OrMOFb7u+z8rPXH2it9j3396m/49RJiXMcLtq+8vNTf1a0fGH7HlCwopnwr9zfwhosWPMWGHfu2bjV66qzWFN96PFTf7+v/Fxvy1tf+dnrjz68BepvybmdOqTVq6KN2N3RUV9RJUq6FEp31lzf2y/9DRRvyYrVefWlP93m8lfl52furztE3ffKz9NKclnphiD0+vvM/f1p5Wef+/t95afwbHN2f75CwVHFU/er9DedjWY/K67+av397L+qAsw8SITMJcn5Ekp06K0YrISJJ8Th/aXQkjsCmH6N+tuxE6XvorlDfGqHJPRdzaJVs33Bfj63Cj6KjpSOctUDVl7NInkpbwxHzyqH/VIxSLTeqy01lwIH0GZG0euv6bY+bKbPBYkHHPXH1ckJ9s7IEPg+DID6lbCBnb4yhMhztZJG6wnqxoktIaI+xs1HiFoN5flc4GcZ9XcdfFR2jlS7SNwUNTXJmi1A+XCFRN7j+Q0cFkD23tg8eV20vNdf0GmOELnhO6XSjaD2LJxARLt3B1SjPAemvlBv748pbWpXEoSPG8bJWkSN2bXb9bm/OFO7jkracwOZLBo81l9aSrt9ge2vF/j+1zTU6LEjN9Tj3i/iMER9vU6FDMHcwvc3FrbvoT5XsBMb1HTmviyaN5oKSbnWSZx0qFOmT3LYlO95wZ0wlyjcXQ6ZQWgRP4eqSJttxWArTewimqYn1PjVTWBjNj7p9Sdcihl+P0fU7Kzt0l+lv+lsMpn+pCH1q/VHfvKQUsYjEzwKNw7vuyyRmqwZLJppW7DkbYvkfi3voJsh6oiDbPX6097zjAQvwRRJNbAfMO/Mqgg6kopkp14dcJcM9bfeorYK/7wH83w8CqwVzZJ04TwE9YgRClbc8cgSRyOojnzmvf7E9TwH65WeimB4mqJWRvcUvOPhxIPrysrJVLh7gAO95oAjpiTry2sBDu3OHC4b1JR+Q90ZpL4W7PpC/ankuAU/tZsi2CY4wZ7HaxzRknXlbMqklKTq9YoaOt1IuJFlj4jj0Q78+Fry8PCQPBLv1gdw7+9GCK/UjsjycpyAO0gKEgKTo15/lje5F0ypUtTZZbTC48uo3THUGDv8XQLL+7nlUKa2QipnfQYnf9wJ1GcTdVq8Rr3+WBVsWsIfNsdY31QCe70lhQj6YAhEzHIOuw+d7kM/Q30vSh7cpDon7tT2gWzTgrNLiP27Xflur78geE07sh/dwz73F7xC1Parvo/BUZyGB61mab9Kf9PZVBJ/0sTvV+vvZ1d+mvdNDMtiohXJUuw8ms7lC2ixSUgkKWpHO3GMQ+4EGolCl9X4220oZMegK8J6pUjEqNQFcHmuFnETPC3arh4FOOcpajCZQEaNTDDwKm1KQnga4/SE0/AOxkaQCBsHLKMb0dmCGutKETo+nt/A+8gtum+ZhNEBtXmHmQ6750MmbJ88MmI5Q9RbtFSF+Niifk5assEhjloL6+VOJDMYPsHfn3QhuUtdTZsF1wEv+BhVzBJaSt2khUVANc7ZcNCSTnUXsGa1XkRak1t0UODnZzZVhNAP9ykRqhnFKJxQHl1uz5JOlS1GWSvF9vBWxahyVi3INDrHKBXuJbJ5PIag6repwCRx2BK9wc8PLy/8/JbkGj2lrgORe0ONTbJBR6rq4MPa3NOCL6o8orPxRQRfe2s8epyZR8d8u4VwshgLLG7w2rd7rjRY11TBS9B8b5FFgv29OAyxPR2/U6JqRg2LbakJsaE/RWrjNQJMvDYU0ZLjrMIuMKrB3TN4dH762V9Rf/9aufgf1Z+sKJN/q7+/SO5v/JP1V4yCJbvcMtRCvKSl7o2KAWulcyI4Z31Me/3lTeoT+3Utal39qJz8tu4veGjGl/5O+TnXjSFQVlf1UjDrJs51a5EG7CLd8flobtR67daEHekFhF5/9uB5Yy3rvK/Kz/Uis3r9WU/30BlbGu3Y7XHzBXuCUzldsEqV3RQZBHOWnsQ/5P5Wx0phxbvecVOVz62utqXFzvlo9ZX7O8n4+ZdqyAQzHRugi5qV9+v+vlV+9vrz7yvaV35+099vub9v+vvM/TnThKY/cn/b8Cv3J1GafuX+PvU33lklK0PUaa+/+7J2vq/763N/wwl+H/uxkfbr/m6b2P2e+/umv2EUGeziGfBV+Zk9K5ndnm9OzNzjkj4ZdS67CLeVYDF9ZOkzX9uyB99if6RtUf4q/c0EUfm3cfUvor+fnU4/6E8fYmXpEi6wt0K9PcdJYJF4QrRX9I7CcfyCpTeyeTy4GpTuGrWFTSYPORtf8DofeYcXRNOnJfDbJrDocGF6sCUDU4guu7dIdXN7BL4eoYacE8bpJKli4PRoCPHpbAC1Ihc1t6ELoc/94eQLJ7GBRUjimUFEndLdwi7rMM77NdT4AzUBwunCLnjldiJ9qRP8vClb8GhQdRaVzmoIEXvg8/sMNbVODztIDMEV4otoiFR64A95Nw5s1JeAmpyYTQvJ6oD6CwojpZNglUMarT5qZCrUWXibHTEO5l4R+eYxp2K1lWAdIwp7/WVR8YLEEpZC8tqBSK0Ztjc8yIaQmCcto7E928LmfPA4b5yQUjplLbDVyS+SssxTGguVjOfPl0L8emJ/HYGkkM7fqGnaov5GzNIgobHO+WEV4vGi1REYHc6FSJrlCh0/JzFEkGJ7308mUW08A2AdoNb17K1Rb8YTWLcvT+DjBvX4KFcz2LdvPB816LJfpb+ZMJakv4n+pj95SD0OgQ36DPUXCvFNIlvhHMLCklALMrvWRJpCC6RorgUozw0l9ft4B2/YZUXYuqitz9wfte2aQMhTiSxj1J+F+kMtChuRrIRpDu7leiIh3VU1Gdtr1I1mHYVA0zceIfPAAR+kC4HbDvV3TKYnsPLJSYCssVNyeo3WoC0r1ODoiNqbwdoH+lygbsathMdLXjiVvi3PRa8/Z2EDLDa3Kwnd400krXrfgVFdmwKy960mp3EQgJ3eUH+6YqWkXF0rWJyLqxBYDWr0Vl/3X/oLxzjDk17HI8zP96Zgx+nVI7utPgJP9lFbo491dLy4tqgr6V4E5FJn5Hy5pmAoEp5fk6P+tBXqVTvPUI8unUpkLvsV6KeyFXAg1lqvPxOedwGmAUbQYTyNgV6dmgT5baqR5XQ6ANcmOZ7fE/V2Oc53sISkLGD/sEpy39pLmCdSQeD4mpTk/LI9mDtNXfT6m29HIRjbtCWhXmB/G+CPQS+ThjC2/XX6mwnS9N8u+flr5P4I/clD6rba4FferbUidoMcqB9fWqBhSghfh6ylhbhfgHbgGk/m7bOmV1qhhur0RYLX/q6RO50sYCUxjSSugFpRI+MMRPdVjFpNl1NtwihslVrCnyzdpQj6zRO0IsfHdaFmdGrK+BMWowFGqFcu0uQo4PEfqL8gl9Sa+sQ1gOs7GXXYLkvi5k6LwTFBvT0GS43o+iaDucYGHEbmTiH1zui+cn/hXGup8MQfW+rsf+hvsxg/wK3PWsGjbiD1+gvHil7E0xnq7zF8EghuczxeLg8zIuzdOUR6hVHJyPD8hxuM4qEVyQJcCtTf67S1v3J/qqNS+vYmKqxIKxdsOhiKZDffGgBVSElkg6bRibLyYEdSUvDzA/WnLgWcJYzvlMfmE/W31uQxLDOqFdFieMCL1RH1lw7jCWEPDYAOEtTwJueKEHTRMiWX8HaBRfHAz1ssUNdisrkCMQr8PndLVaRutRmDe+1Qf3SL5+ceZhwiRUb9TbVB/VfUn/T/RH+KOJP+LpWfo1+svyYh015/pjU4a3r0nBz7dX9Olgtpv+7vU3/OOB9r+l5pF6ipOyfWqRG7P+hvX9c7lnca6oQ3utjr7zQqA+Hbur/P3N8f9AceQK+/z9yfravv+g/6gwj1eLXGqENpwbWv3N/wsOeWL6PWdr7lsYe/X3/l/ub32mS5N4Av/Z3mUvS98lNYwbCv/HRolii9/vJbEAjfdn25aaL3pb/fKj97/W3cetnn/qylRb2+8rPP/X1WfsppPepzf+bEeJd97u9z3V+vv8/c37d1f33l5+e6v0/9JQLN2DVbBsLv1/31ub/EmKEeYR5+6e9yzsn33F+vv491f7+08lMZicLfZdeX2U/e9UW/CEvYtE/UH50YEmqiWUG83nxq4fixwuGGcUpuUH8PdrJ6/WWrpUqSkYBx+FjzF6zoHbVhTnSMS+vCh7VbWzx6r1Bfl2tRQLzQDYxbx6dIp+/nCrbnKerougwB44gLAMHR5El2Kjxa3asSVqFMSDw5Bim9zJsMttch4dFlgHEy1J4BbF3HIYn8RP1FNuo13F0WRfL0MOBWgcthXck2T5oKtbe4FweAg+MKSVPg40G14pCpM1vggobH00Nyh827cISYV6i/sdUcYW01cxI3I0TVUKyw/XPq4bzDeJV0+yYSng/QInEq40t/8Wm8FHi4ySU6YNsdxPIAz0/SUJez6yqD4KJ7PFK5oVHFnj0h27c+j4x7l9K6O8gQvcWlEBU8FKmp8BTC9Qo1LbMAqDuWVJydpzqPr4NTSvMDO8FqCAvCn9eA0os8S1B/Uyokwuwg0XvKAwhmT/y+Lq9Qo/sKLxJpbKDm687I+spPyBmej3jBOPvLhtRo+nfJ/Uk/eaoavmIbFn6A+vus/Lw2o6TP/cEFIU6MqL6BcVxei9BeO1avP7odZ0KQOKiHKdEf4BXXmoeDraWQ7nV2YR4/ax6cyUYidBgcgVjeiQd3VrWkEweom5F/FMLWQW2J69gFs5tchFCZo/668asAdYn6CzrBzsg+0jfgPdqTwMRBWhOrui+BgHgtWANoml07wnB29s9CYL4rhTxm0wD16KIOpy/U3yWe7kGfkIYHnix/6c9ZP68cVlqNWoo/dn35yP2xAUFdCfv1ATzzUgpgLqSIbP3rEaeYLepxuLim/a4vVtcWAv7fDZDT6trAYiHfCbzvUk5k55yCPY5PJGBWDeTSoP7IatcSMMW1SJrV6ArqnrVFuFVRf+n5Y93f5nEX2NJA8/Ej9r+/q7H/WGFb/a4v1rrMC1Z8fF67Rc3a9hvbN1mmHSGVz2BxmuB4XNqoazh/6O/h1gUcrqi/LsZJ96f+gvCF39/z6I/6yk/Ghubvp6o/cUhN5J/1N8pfrT/tJw8pQZfX4OkOaqjyMep0u8ULvFAiJBnrz5Zmy8cC7EOB2lIHqB8peVJAir84G2iojc/c3/4UaoT7k4NHh4/lBbx0r5GoLqGkO1YtYBdLUx7Upp+R83jxUfFi/dCfuV7k4PF6WMD74298B2Myh9Wey5xR5dDS4QT1t72VshC+XsuWjO/vO7jCWhO45z48ku3DHWgYFoSQr4YacfniDX5pGCQ+5V1N3wG2N7juiBA1OUYlbe88YZF0qCP1jq3sXmwBa83XhWT1UfnKOmEOfHQeFMHS3dfkvl8tIPPOlCenBPuDTjAKbqrVDH/ye4wKE3qwIXvyOYncG6O0rmYabOkd2ztZPjU6WjUEdhcVPx/DjUZJu1rC6lESHi+tnUTMbfMj9+daWko9fzkBc15rQiw0akSnl8MWo3A24cFUwPaleWVAeEkGhCnlIyeXOqnBHXK5AFbfgQR7+QYuF/H9ywfOCpaaI8FcZz9yf9nqwIHJHPWnTe9/yV1f/mxP0l+vP5yoytO/yaafVPzJ/Pvc9uVP+deXfuLguvcL/3r+fZZ+5nvf+eLfb6Wfll/Ptb70s+ff58K/lSmt/8C/fuHf75J//cI/00RuXZVXVthLXxN7/t0vkfdV+vm58K/n36slVIeCPFgzWHpfm34ejEJiRTLdfm36+Zn867d9Yee50i/8+33y72aF4Rf/Pks/Pzf9tKd309MPUgd98s8+5QvvG/9s/yZIPf8+Sz97/j0zyfla+PfJv9+Xfk5jvO58Lvzr+befpMlX8u9wv0C/7Uv9UfrZJ/8+Sz+vU9EuzGIepfo1h7RP/jkpe2u6+lDsPvnnTBeF2Cf/PvlnyaaY9sm/yvRjwXpZo/Rb8u+XbvsiChNB/Lv472dn/4qZwCAK3i6Jdif0mhK5mz77lwysQKTB+/LsV/5F1zv6T1hULURXVyXcFfIIo98M/WdYdpFs1uiVMniiJw++VUTscJKo+d6ega+OGKnvN1Wi3eWwhjW5o+diJfRokxQhbN/MFJLoIXh0f2IVrJI94clADXJKnip6ShyTIqmsDn1zUkMIvcIp4vqcK3Raf2QPd4FJIvtjZrBeHCII5hn6RzPf6FluHgGuuSvwLkRfcd2MIN4Z6L9FonV97WdYJy5Jogb9N9jOTsDJfs5j6wIZtVVs/2ftZ/J+BSWNBs8JbIvXnPAWTjk9y88XpIcj+m8JR42+iuce9k2A58cGeUmLAbY/yzOP83F70ujpWb2ApQcfZyqaltGlzKeQKQnD/m8+sqXFcwOrwrZJrByDiOqlqEKcTPWCe/xj10/AaTN0hwVPTHr0qGaSFLJrgO0pEk2jVdWEkNQ5enwweGvUSrYpRHjh/Nr3xbi7P7J/OWi/bNdPHFOi/HdZ+vez03/C6+yAqXY/ij8XY339A4CSXRMh+2DMR/ovEK+yRR6X1x1M970rYNVIlJxX8wf42a0uQuraGlFHZw+ozvDxhCMAffla4Ow0OhXs3qw6Ms4CBI5MEUjX580i9/l5CU6UVDxQ5zONsMv5DE4xLkhYFXZO1mN/2wMwyKZSR/adzcCp6I0HtowA4s4U22+5FwTsCUFarF8h6AECMIzWCMBhrR96AIaDIwLQO89DbO8QQUsLqSRVgACkkXEj4cXdeOR8sY842yvPhO32CMD8Pi3AXTyagq3HdkRMFoyBVm7JGZxljxymCMDldnrngUClmohWgExbRycOe6gj0tqjNdjptBHYgNsi2R2DBoF5RADaBbZ3zRGA2F93IbzfnJIIwnUFxK3rgj2EtUfuq6sC6s3LBdYOsL/Gw9EezEeD7bsRSSSqiaBVrUlRsChYteQ81X1YDBCAoahPRaKPgwgMc4oAFTEek1szHQHd329CcFAQ5L9uTI1nfxMB/vS1fxdwMrCUAEUVjPE6f36c8DfjZHidPSaspfHltABjNUAhrhQU0JhxFBJx3gQ+/iJJ1io3MW498fmTdAA6kPY1+MZL47Gp5TVdJaoJ7PCSOUwffklg6ozBCNMpD/ngiXEgdkrwuoPKk8/qz+SAr9+eIhQURB9/10xWBLJbh+LCCaVE8CfdfaTgdc5n6T4lZHXJQb1XwyKstIdFUu6MwC9OBolGZxQfVOoc48aBkvjx8XfOhS+/QDcKFNIoXVokHG8XwKTQIIl16DzavYUFrLbnIQmL4tGSI68sWDcyLRJRUtu++jOy1goJbx2T6HMn2ADxAgXIKxTwgxMD1hbMiuCOn0qzmUohazklSW7mGt2HTQDrck+K+CIMFLLsJktYpx0tYlvtUprx9wxsstbJx2w1o6rSbGEvPydCUHgd0GxYGJDgBaIIns2wJovqfQNncJqR0PF2GaHn2x3mNNaEaFXivABqeQrGMiQFP0zBoneVRLChb6Pgm+fgL7nzy79i1n9WgKI0lf8uCcDJrxDgeewFfxCgM1bP5bfFf3+eAPws/zwcttHX4j9NLQbfE4Cfi/8+yz+t+hSU+vpYe+zAa/a9/PNSLJbEbu8T2guwlcp94RyXetkv/itnCZC+/PO2LQlrT5PwhwB/SwA+Tii+W6Nwdn9cDkW/+O/kKrQv/+w3/vyt/LNf/PebAK0Qfwh6kK4tlstX4HbZTiJ9e4XouwDzPDqzx/rtfxdg9TDWxNZsKv0QYB38b8o/f58A/BTgHxb/LSxOzLFgSN8TgL9t/PmZAOwF+Fn+WeQfG6vWB+zPacDGf17+ad5lUewX//36rV+wK5V/v6faX2Tvl5+98yefHgBSd+7yxM0M/P11hx1wY4BiIOcPAbJFB/ZxhaJwTBRbnQotBKMEI+F5lWf93i9Z/LSFOA5fETVMxiAeJZbABXpSqF0UFaQzjNQ8PT8Vqg5XG4hPOM1MqP0GmiTPCMK9b/FegFHT1BB2OO1MVO1V0v272EN4DYnApxaKb7apMOSmhUu4eP0QF4Zs2Cwsk8fZ4p3Raip0EDc3myfvDYrKWj1PX6v/7OYkUi/gMeyNgS0kagUizbJJC8yuXdLv/Bk9tiXE627Ouf5RGVTqswvsL0OPR+PVsab+dTuBbCXPeXI3w5ye6uar/jOydy9K3wPzAGldYfsdDi1tDgU+1u4/BNhNGgF456MAF28U4OBiTiGdnBnhjKFQtwnZoqgNFPe5CVIa6q0K24Tr2L/TMKWTNykhOx4WRTR4o7jnH/e1yJQVtkdhQCmCAyO/u/yRAVxQdQ3hbfFDgLlHZrBZel7Bi+rX7fwpilNh9ncpAP3ZW39O+dQFLQl/FIDaNz8D/SW3RTDT7PabAGGSOR5JRq8WSLrfE5b6tUdOL/1jV/WmFqDjNiXp+Yhz2P3zhwCddlqCNtqeBOaOVyiS4JiCmr5PnJXyjZJ79QKgZPyxfHAgK+Qe7S7g3UYFgStf1yR5xxmY2ajg4bSpReIe5wCL6wsFOH2mIjlTbL/eOZcCuCJjyxr/Cc61rYVQmt460pTBEfTzsSFsoGGMqpr1DwFKQlr3KcD5Q/+RAnyNBicgp3MpBMdLnWJ7ByU4r4/NY+xqmhI7PI/Aun5sNdpkKMByhAK0ve2d4GzSaslLtFGsSvgh3hTfr26na3CGYxSk8FGQqQT6HZZ10HLWHFNKMv8lgN88fwiwnZ1XsNSquoCduwZy2N5RgHZwJBBwFLgc+wewxPGZB/CoJRLzIASqjgsh0K8mOm+HAnSnbs37rT8LCQVIqYAjOX442NF7fYSz+wz741r/uhs/4JgaKf9/rQCdnJ0dfqcHFIP9wF/3+HmbgYaDB69z4x85QG+z1ngyvj07OuhWKMAU3oQV10FK7jNzAUktakIyHrGIXvPHDZYmwcfLjxzcQ+YWZKONXIRh7tekpm8JHM+RSeAtnjl19WUN+jVRizid5ijcmODr36IswPuMwjpPKwrBLZsJwXXP8Lq7DV+glrZeRLPdMCev6aIAbbZA2Mxz8KiqVwC7A4ouQga1dHlgKNA6+Lh/0RQfKzkeecFrnfCjvo9I7H3kKG3DILxoNY9m8sSEzWg+5MEoW4qklSc2bOuGFvz9YB0V1CqC9U5UONwHT4mGS3x+r6YYJ84anr90MglsvbdC2ChXLSrF5hyS1xg/f513GqVGE36t/8tnD43sT7MlZEMBj++nkFL/ZijgL2Y6ieWA5fSSFlvYApGKPgdog0BRjHRIwDk8JLI4ovjoxUMhX0coQGM0fIC/vnwIt0YBhs1eBi9bYZxfD3KLpg+VQ2y4RhEPpF36VxTg7P+NAEeyNPu7LABUfnK92m8loP32L4+zpn/PAf5264dvOcDPzT9tSxjDtxLQXoDHvaR9CXDczru+BPRz+5c+BxjSGr4L8LMEtHi/lkJfAvpbDtB0ly+lzwFWgobC+SwB/RTgmY1RnBe1SPsc4KcAnWklZnrhaqu+BLQX4GcJaL8A8LME9LdbP/Q5wM/NP/vtX34vQGirrBdgf+O/3wnw2wLAXoADVtY/FgD+a/uXTwF+5gCtTU7rPgf4eeuHfgHgs1Q232/98K6EYS/AbyWgN3nsf+UAyUjKGX4dIX4/Bbb/oNcL9gjG/lcJ6O8XAH7e+qEX4G/bv1yWRxTpr1wAiGNqNv6b7P8i/eyV9fruEEDQWi6PSIoCzGCSw270cWfMsayLFGYXFKDr20U8dk9AJY+0kIZULaLazksaXmZv4M7aIVE9QrFcRRTl3utQMKfRW6E3ZVXDylMwkrwRbFTaFhlgKCdCfJjjPEuMhASiiWcTrnUcRWiQG+yDOUGxCEH9keM7QPxm9GPXa53S5YxE+AEHt4gO1tGiJ28WQPgEU+C3Ewqpe0w6yLbY3oS7b4kezaqERD3jVCFLPvaDKZsEQt1weJSLIPU1oIHzdHn8lsKMTormAjtyngt8P4WSktekhm2B/RGvtkHb5wB379O8iKrBO6e7DXvDdrtgJJbco0cX5HCE8DwgQjS/Akbi0Mxha0York8BNtFs1AswccZaTlftagpb2cb3iwUK1VpvM8gME/t7679yiv2qQWSvja8VgNZHTnW7XC6EuExeKU2osIUdG84Lbrw1iy7TA0Z++41iPwgnSi3abCCb2T7Oa21sr3csFAitj3tBdPGv2/8Fx5Si/Nsc4F9DgMrPFiBbrj2Yb943DuLgJpLDKT6Aqm9QgEq6bskI8hvoY7gWQS7fLPKqp3ewZ489D5e7FIg2ClBctnclrMTQRfhrx0C7sSsJTwKKTrR3FRgqTsYCN5go5FhdN7Awg5MQzjzHIvfpIAQyj2sS+PdGI53l17Dc8aIITzP8fMU67mDx2BVFQIPpxx9b/AD00EPBrNa1Qmp54MNyWF0EOPsoMiXA9vjXjyWATx3PZ6zsTn0OsL/1X25cI9Cy5VUITFfqSI4QguVKQ1F+LgH0D/cSFpmBwho90pxIln8BrepQUFSeZn0RqH3yyqIvAt36KED/JaMAjQ0KdbWbZmAVrCDhLE8zAosgg8Vh1Qih7FxFIs/WT5wTrFCAGypZf8gBXoP1GsU7x/5shWtESDEagCbLR+y/OZ4fldY5mOvnGYVuXjUyXAccLHlUCIxAJZJuM2K9APHKZ4tkqpzjvgi0zwGuxR22X4eGh4/dr7v5g/ixS9nfJQf4s2tV3rsFjqHdCAV4KPKIFitVhYjuP+6WAEyk85lh9jnAeGvh4zYRUDSn67sI5rtdSTYzwYSdddNJ5MuHlL7Xixa86QIfq3NoqRs+HYi1akaYye4i2dMLCucdy4SdIhTOXEExuuNMFWL5oUl0c3dtSIPxrAjlI4op9CZzCG81iisWUVScnERwjxjOYi141ARk5wwGaVQe5x+LA9/rgmGcfePz2xeKb4LNhrWiURIv9xg3msUC39/YOufnxTAjeI0yIYwWBo8OUg50NptYkLKTShJaPhSSd6YL2+RBCxStKtLE30YQO7kiBPtIVeiArVzYv6s5SWRfTem5ZijWZawUbJUfPArVdgG8xYDHCyen1Ee6QqKXGLelamn1AtxoF4piLlGA6WMzBEtY6gW/DNWcXrfVFtb5XfrKAZJdQ4ENHkMS7sOnRi/TzRMW7+FMCN+re0nG3q3DMVhrAqc+ti9yhyh6X0EB2g72T1g9I8huDxSgmOH39xcU4L9GyH9WgGNlovxdNgBVf3IOcCPegVX7lhFn6oiiDjSff93+4bcc4GcVaL8FDB18LKL7qALtBdi6qfOVA/xtC5hrcwDBou1Y0y/r9MjawSYi1lUJI53c6pSVl1MoOGdRiPT75vnuBWgm1yrSB5EIfQ7Q1Nm7Nuxze+4F6NzxmPpxWJrsoYnxlwAD1ozZJdovv3KAnwK8vk856beAWQ2jqF8E2OcAf1sEaM3sU/mHHKA83dF+C5g+B/hZBXqv3itilWzU6lkB1++LAGfr9MHu3Tn7Qw7QJAva6qmIYusFyJ4fW7Bs82lfBepMEkPsc4CfAuxzgP9OgJ85wG9VoHnm+awWtgFx1GGk6dpSHfQCtHyHWrp2Vhh7NFL6PQf467eAwTH1f7Gz9l8jByj97OoaWPIQMpqiAN8dis3JWQHRdYbiOThHic6u+69VgLw1TxH1qXCH1STRSPIMoaZeIbxhPTOcIpZvxwyhhiLbk9IuoueTa7Sm7g0C+4bi+7jdLN0d2R6CCF8YbdGONAxnKYTzCo+/cgugz92hgRAHJEmy9tjScVTksG4/1jccypdFoxOKMRzcPBLbFYrrFD8/7m43wXlyMHynVKjVVy/Afg+YeOue+7v/9TnAnAgrSO5nhycgaQq1b/wO3By7QtSJKKzNVa1gf5PmQsycrqWnN79CPKxRcFv92FE1YhLsqYdC/KwCnU3dN6ym5VKILvACuj0/T7Ba6Nj+yx5EOoXi+HXv94f+ppRNqgkkV8PnkRxoNb1d2RTYcMYI97bYvrpudijOvUP4LtdLehmJKuzSk1H0Aiy14gIrlZk8vl/1jC6nVQbxSZwXCU06D2fUkxjC4GTzeKy+LfoS2La//0PiSqfsmwDjpZ/nv0yAY0UR/iY5QOVn/1Wlkj9ulxe8bpztdrJERpvdsa8CDQbdtSW+GF1Bewoopm2F4slkvYVlFe2FgNzTiAQz+wF697FMcPhxwwbNRgGqDrtyFrsoQIuda1iMzIKHC8/SSLUfbEFTxZPQ5wC5MkfB8KjGzzujAOP9/ArzlVgUUDYoJpZf9+DNj4UQOuWUkoCPOIo1bIqgWK01ok/1JdiXS0WCxRlHWnv1n6A+UaR9DvBlXEvwqgLFs+tQWPZrF4NryFchFJ5W19/8nRqDW8Em2w0K8h6fwV4fzgW6My3JzIormE9YIwTtEQV4y3wR/DwpBVhEH2mdj01gvFhpBXgdJYlcd/cdOJWP4p1q+P7fC1B431/gr6cth3dUe2SrfiwDzD4EOHrfcjK8B2sw4vnHJjbkitFPPSuwNDfHAh6tbBFvEhzx/aezwN4Nnv87jmMgUVySsKomEgFtBOAsGhRgIK9FcnVGCZBFgoL9FOBgMxr3OUCQ7F+3CYw4Qf/9rL/+/2oB/uxaFcXaHEG/JCjASNIiur4UOgBdogCbFevo5x0grDhHATZvFOD0eFjAKk7fArDSb8kmbUwItkzHOCKwjN5VnKN5W1PnceCjAH1DdSFYIRQhanYS6ezxANRFLhcwZ8+c3o3TAxbqxzrDcI8C9KfMgfUpmRUg3DCu6eOPPUazlyKE5pt51PGGI7B3AxTbpt3X5GEvKli2qlpECUXBDfICYK+e8PnPHOBo8nEX3Af/IcC6Go5RgANsr+gPcyKdJyastrZR9AJcuzMb1mNDJdHmrWq0zZgLO/eAQpuKT7HPAWbFeYBj9qP25hwevgQYK8Ezo8/JR5VsOFYEKLwnHs/C/gnH0g8BqpePvcVCk3zkFIceeZzVJcDDphg3chTgtH6qGJd1XUgWXK1pVggZRHE+5SAGGp6fc5jDanUZCoHqHyhdSOMXkKurcGYYu5acrss3qNs1CrwIUIDJ8qSgEHdESMSt5tGoPER9DpAfJ/e/5C4wv/0x5j9LQAkvBH+XhYCzn3wZ+EwCnnUl/AMBvy0E/EwC9gQ8OTX5vhDwTwl4eybhVxLwLlvnnoD2UDjRPgnY7wL6SUCoBJnlcsa+CHjkkLJb8zhwewsFGJOJdu/LQK31idQ6lCWwy0tI/kBAc52OPH17o1t2MjbH7wS8HYXN10LAOi891k4kJKnaCbQn4GcS0Lw855aeVSOnJ6A1a1elzh3IegL2ScDfCOjkw8jSdyv4n+Tdy5ai2rYw6geyICgoFLmMoYCCdBiA1BQUFFEU709/OmCujJ1z/22eQuT6M8+pZGu20OBiwuCLfnt3hYAm1Uvz0weG14JPIWBLwC9poPI27nVdQC3hXNAuCHhweqsPAYthrLun3Tkks/2LmZrxqPgPAUdFGH/6wBCCBNaGfv6FgF0X0CINtK99YKwpZZ8+MC0B2/nvbRDQmiv489+1tIr86N97Fv4ZBBS+O73G3LkBrFfyjzTQxxvJtNx4DmHnxUukx+X6CbR4IKlaArYjACMdH3RYL0IixWvyBqivMy44u7uc1hTJz84bi4s2HBLQ2pAatiXBpe05VE26rJQMgkCnjHHLPdDoTdawDOb4+018uKP2sL4ClDW+/z32njRwhGYIQ/PHzWvvZdPlto4g5FW7iPK9B3Rj41IRq3184l3q75SuMuMN8Ui2WJQoe5FOVO6E+zdEMgpNm81BL1tCILizInhPNNoFAVsCdkHAnexWsBxep4Qpaf6ko6NwgWi5RjJtT0jAW2EgAR/59FMIWPSXb9gM+AUujeNdQLM5KcBTlk1BRvEU6bav7CCYcT8ImD+SERL17DAmFEjoMT2NIcX7GusawTxmyhYi8zkjwap8Vd0IwKi46lxHwEtBThAsSiTgUPJy+sySLYRjGcm6AXwmSkQ3gmCjWSywbd+kj5xrgq57h4SrhrgXNZHx+xjg8awOv5GAIi/x37VO/W1TIKzZaIFrE7sU3nZyEYnyvJVgc+Mr1wUB3ep6Ad16IPFO3izoJsDboywjHsfHMQk8JJeT3ZGIdD0C8nJX+BW6izMHpwQJWO61C9g8V3DgL/Ch7VStNvj5Z0HgFM5MkhycEJQ4qDh3G0oqMXe9GnQO3+/h/zyRjCgSUN1p+HlLXdnkPbMYWNsmqJXNVia5vpqn6/nxxLxTb/0/CNgGAR/q6PghYFsIyD2dCPRtfObcU1/ku0JAS+jj8ev6GEjysk6g8tuS88ujWZGeuKk+QUDues5JFY8GoC/j8lMI2BLQ3Kd4vt6iKBO/xP01elck4DlGAg4Wmw2Yk6AuPgQ0Ru8uCAiXY2x3aaDG5HYnXj1GAp7LSQJzpzgzGCWjvEsDdazDjnPdAxLO3zV9Uv3+kXiryDJJ5qwioIfgwDoCjq9nDxT9WhH/frF4kt6s5acP6Ga4pl0QsJ0C4TO8pH8bAcUB97eMgKffHVgv62gPmjlDMrRBwD0oBFBnSBTn9HjS9WtmAv4XUAu2DRS8KC5kAitX5vA7WfWeZLJ6GLD28SEpehyUnG5e0R2U7KIVQTDCdSztJTZs5ETivNtmIxPrXCuQPrcSgfPczelW6j9hJlVqEVUrvK8XDkNSDQWZePE+N+labAgoCz3iPtwMqLOfCWBHTQM0a7TgCVMjlOKDKFwkiU2Qa3P6EDDUz0jA81aYQazzSLCt83zSUzwWYLqWNcZqsX8gq6lkQPAYI4mKJxLwPZJmkAR7hYVC09hzLeH+d0FAw3mI9PmsAwhUvlf4rzkSyyTFHFb3JRLwoePx7LzlFDx/2SPeY6QAHW4fHwJG8QIJGKlJ9EkDTUok4NE0muFLK8oFTooEPOmCConBdBKNpayi+5GE60zvPCq8UkICln1uAhvyVAhj5GHSo3R5w+TtyMybppsneTv+h4AMxrh/K2fbB0JHSMBR+6dMx/gQMHge8Pv7Ewn4n5/9dwk4Gg6H/5oN/v9RAn6JAraVgC0Bv1QC/toLph0E0RLQWE+Hhy4PtFqaIbFk9fSpBNy7ifchYBsF7AZBtHmgM6EKvrYCVSw27KKAXSWgG9DAPS3rjJutPMbrfqjuOgJ2UcCVhoT7kgfqact3R8DZgpWpFlhm1kUBuzzQ8e0KXRTQ4PAK6whYRGP/EwW8yMHJPXJqWMygCKsuD7T28SZnslrgteXqGX8lYHy0b18rAdsoYNsK9CsBOT78RAHPIRzc/f4YffJAt+dS/0rAL71g2lagLQGzwSj4VAK2vWA6At6DQOwI2OaBWpHl8/97FLB08+DTC+ZnFLAbBNESsOsF0/ep+dsIOBqK/z4F/s/IAxW++3G1nrohMPKaF9HlukcCCu4JvFRx8EE080QqufdXFwWMONBjuneyGwTmWG0qzXCpavNAXXMyJ+GyZjYVeksfb90LiwtjwlG6Z9wN4t2Lsmg7wFt7dWY5LrVzWnQEfEOR4FK9RPKsKyTgk0Nihk5GWbgJcPuLoNjDUl3j0mONkHwVmcewndImj1F+BfSpGhFsmWcWHQErFQnYTYKIKiTgKGDVJwoob5GAlwmJIZSmM44Nm16ak2iO21vFSEBS6jlNttkZwvIxRbJ5OU/vdlZDxNs2F8w0je96ga5vJf7csfH9XlPZB3ax4IJn7qV0FM4PsO2ZtAhPJcj0MMOj3EybqevcQFdpZs1HXS+YUCO49NMsG0My19yCWaeGqDXLAKJqxgJ+qV2pdJYViFSZkK4XzNPM8PtZSUbBpr5X0UQhGUST3ZQEQ+sZUPNcLwHY0CqCcamb9LXLNh0BuzmAPOVkcDcHPJ5EVg+/jYCj4fjfx8D/GVFA6btna445D2CW+JeiiwKG1eD0qQT8mQeqpgGS7m2OPwScS5eM+dG5Sol0ntxh0neRgIWJ5LvukID2rMmzvKdzlcyemysY3gBJFz9NSmxO24LuFAXrCFikIa5Bb+5MYDOoVaInoxqMhV9wrs6NZLJdjzKwdvaBwfU8ssmlxDu/fd1fmV+blo2/b+KBtqWnwjfCGXQENHT7RyVgcNM+BPTup/GBnHzcHs33F+IFe1PsooAq21y4bhBg6Gj4erspkbRb80rU6nwGvIzxynlF1oFk25AHG15l4efzmU2sGgnoEOlG/EpBkh7KTQb68VIU0IvjitwPu20XBYTB2HoS8dLjukpAiC0RSFYiAWeecyeQ65cDmVpIQOup4fk7c0jAIDzLoF1ue+K/52uTpPqogMXidWT+JUASy73VEuYRhwSUhaVM1vuzD1bSNAOd75HQximMQX8LP6KAX/JApxfT/G0EHA3lv2YO/PC7I+ty/wCKckYyVDXe53hcIiClfSRKVCMBh+7WgmmoINEGt6ayTJ5PYH0IuMJ7LW8iwfu2CatHT+PY8pkjsdztA0g804rwqOE6tr3WDgS5JTNfs/qUBFGiwnq/kZifbJCMQt4Qhj5UjoljEOlksrSB8SK+XzriupY7LhIt7fWYN1njgyGtjyLMUyAkWgtbkdydRQ3OKlS4Lgqos6YSUNJ1Fmw2zSyIUprD5kQpC6KmR9mwxM93BLyW24qMZ4oB6cX+EQWEmTKH1NcVFrzGLqXB8bGAlak2PaH3mUjvu0cA7jnvf6KAz+j0IWBEXeVAx0VigOuNkIgLLYupvpRMSIan/+SBnoQlJOuYFNFtuIUuChiAjYS0QY3ptSTN5MJAJ0FNHldqx0jAJRWbSX933D/fIwaEg55Cov7KtelUuAzwTiLJHP6uDU9ouhjA7GRqJDotQKXODckdjGok4KXIbSQw9yFgePI3v1bX/hkE/M+69N8l4FgcDP+SZjCE/uZpEIylTkdAS+mX0CWClvVjQb5EAQtpNi++TIPoCHiShbQrBWwJaPpNe8vBWjx3UcBuFuBAPey+JoLuI9Z379MpcLNdfbK7KGBLQDPzKXSJoO0sQKNYIfnaRNCvUcC+MnKLw9T9RAFbApbjbV500yBqDc7dJPguEbQl4JdpEL+WArbtQNtSwC4K+H9uBvNrKaBhyJNAo+PY76KAxtmgaTcNoo0CdomgP6OAX5rBtFHAjoBtImjmrSNiOQ8k95coYEvAn7MAuyigTumqI6A1GVLQppfr5CsBvaG97AhoMXdQaeWEVp9E0NfhEP82Ao5FQRL+kijgd7cupEMSQXhO5ixaH3yZxsL8DMn2isQyEk2kY3/7/pQCvtN3gEuFcoOt0LRdu42fPN1u5m/wF9YcyTgrbEqPJwbLMp6xcCwVSJ76dIft5IrkM24A9LAqdrC1RfoZB6GfmtK3dToj4e2KBExg+YDt8kWLgNtrMp1NSAHb3Q0JGPleTFNLWEFq6EioKt3FtLdryHOfmkWXCDrcNQTsXX+0Ay3segxQU5t0iaAvv2mOYt1nRZBmO5MqgMfjjS/NqHgbieTW9QUC8poWwXaai/T4JLjbkWEX0eKEBGwTQRMhnnLsefVTOnGTDwHZJPRw7VwsD7B8bXB/zfVOpbUsFZ9hgKMDEnB1TCQALnYYu1xx6V+Fxgg8wXeLUFj6PA3HpxzAlGZFJJy1J70+KwX8ZEBYqF/3KT0uHxXA9GJwARm+KqppXA7RopiSyLnkAQ3sB56PKbGQsLpu0yE9bbpR8FFPRiInlfGJAjKzzKvfRsCxOPq2mbV/WzOYx23zISBYgwtPqsWoAiNCArpoqCuhK7X+GgXMZAsJqA2QgHfHzLtE0LnyuBBffSIhJ97Kg7l9vxCXo0hAnd9dQR3JB+I5FpJjM51kQCooCn+XjSmp6SaGee2fP4mg8/B2+xBwOx+rJH328o6Abu+6ApIvXyFMl9qVc8keSXjUJj4sbvsT10UBg9D7QcA2CiiT1Qh0s/yRCLoYlhHYqoL7p04qmdSr8xEmsXzhoLe+APH2vQqUS3Ikbrg1n+SQvi5dImhHwAClChMvKAs3GiGpWgKqQnojoAhnSga1kwM5nAsOomZeBa+fM1CiqC48JVnxxBNufBcF9OeHGLooYEtAP1iPkXzpKAVliwR0zUOzvYaAtnHfs46Aq/t5D0rcOxZ+jGsoKbnNCoyCOxSuuIxVUqblh4BdFHAureKvzWBaAtocrfHOV4n2byPgWJTEvyQKSL77T5WqdC9hsrGRDAumBpS7KFOItQcpwsR2eXp67a1PIqiUuh8CJn7OFf7+tZHJtDBM8KWbxkWJjAQcJ/cn2GGqccHMb8jlKS7eNwO5cMf9vkm2uqFBcPekoiNgXuk8UEFHgsr7phRwlTjgHVf4/jzDdS1dLk3YxEaP81bpI6bzSV8Ch8sJizxbQeJs/RuovZlK2EpG4rB+EwU03z8IODgs110UMBx7SNLJPhrB/HbWiiAXFhUZLSUD/MdW58IRxfv8WVRsSO9vJKDYz0ya64ILrunhuspSJN+6ZgGs/LjPfJV/iDRePeaQwGBCGDd/VPTqZAYs2RiJKJ1xf6XYsL4SkFtyMfipQ3CdXy1i0l+SBWw4CT/vVnlM6WauwSoZ4v6TjfLsooAb2xh/ooC8w01he7Bw/0bTDOhUPg5hsZ30CLC4JxNnOh2AfR1rJLj3FZkumKACtKWAbTvQthQwTlQ83u0Qv78/kYD/uYb+uwSUxrzwlxCQjr65G4x3sPwuEdTUaRl0BCzjPObMlEwDzTgog884+MmbidqpIVQ9oU4xqxTD7hJBWwIaG8k4dImgBfPZ10TQU+8Vfggobw7p13HwbRSwJaA5Py3TLgrYDgScjXxe7Aj4ayJoVwvY9gNto4Bf+oG2iaD/rwj4JQqYr8uIzaTzJNZOgmd3UUCjX59kbTF+5m5WrVfE1Koo1YKz+XL399eiMDgfiaeE5rCrBeyigI8zjbpuMLMt5WVtNKiqTxSwJeDWtNSOgF0toKofth8C3ogAWhjI0/9DImjbD/RnImgXBVRHuefic7jHdRMh2kTQLwTsEkF/IWCbCPp7o4DSeCj/LQRUvvmaGj/cGLbMnRddLWC4ZTVAlTuExbIn0gObcUC90ioi8+3H1F+7N9hcKpWLrqYqdwSMF96chYWC7wz3QgDB5TJj0eXKUXqg0gPcwYhy7JpDQDdcUUCgxLiUeO830Ot7uQW/OiHJZmoRUGVzekA6C5CMg2KvUkNLDrjU1hMSReorpVJRrGG1yJwiuqlaTisf93/ppybH+llDMh/3B9jWKtidIAGfBZMBhjY+yILli3R55VawOQ9nXODbL5uSAGW6mT6a2sKBn1PJFmoIrOmUixYxHt/kWdwB3iMb9yd8iXQaFyKkqoMEbKOA20ziYXUPkYA3Ravw0eRxBCjfExKMxB2lftruv4YEfI18lUaWJENMJCSgvsJHkde+GHcE7KKAaSLtYJ1nMy5Utjue5rWq4FLYzEoyMiScVkpniEXRJKGsvJ60ME5I6lM6bfqm4dLc59wVJCdqNZ213ybFh40teKXnkG4iYEvA2OXwtXiE528joDQWxb+FgPo3P66utGZguBBeuC4KGGwmNcwuCRKLeU3UqhkI30YB3Ww+jrtaQGOxyzifHcyq6wZDmXcpPCMfy2S4a7qTxAt8PQmQgI/+4AYKTA8FsKkJROBHOejq+PBJBK2j8xoW0aupNQwTStaD8g66DgfmT5OxSS6eh+QRhgfO6xnnmEwCJwZzrN+Id5IsIMfQCoAq+4p0/UAtYj1h4TUEbCdCGMl5DMb5+KMbDKtvSzDz4YW5TjKiXTcYJZNq0hHwopcXWKTLYwHyQOSJtcLjbaOAPgOr6gjoOFXJwfyE+2c4SMBJLOH+qIuzTZ7v3h50aYpkDZ/xk2T8IO8Gwnv3HZ5PqllDUK8nJPaBjwOyFJpawIaAXSLo1H5tYJ72L8w78bi9gTDogTNa7otuIkQ19g7g9AZHznsPkcTKa7eGCW1GBDpHkZIxbAIw7f9EAY/ktQbtuf7RDaYdCN8mgkJ/FP/avf47r6nx6G+JAn73n1WK8l6B9V5oJNQoxPSiJyaS6YlEmeYPnnq3oQWGG6gcmyxdmeZTAQliRzxzg/mWkleABFx5TXeWzHzytG4mLsw3W500f+rjKYznLkQXrUf8et8Hwl9rHVh4lZnfj7Oc+t5WwP+rZ41F+QxwXSDZAtfJNZKmz54x1S64P9sZ9AlclkpKzY0vw3Q+xPv2NnUpvXvRE9S9jAS00yeuk9nJ6wgY9T0k6PmRJRDhAsIiX8L7sr2bjUHTH1oR2fmCJ+nLNYHtPZ1j7+AZ0IlBHIAbU7jQneLdQsAbAsRjguvsZZqr9MJwHV5JmkLCthvM7Y1kZEMR11Hbdq904p4s8KK0IeLRTWn0bsqI5DVl7IbWpUVKVp8oIBdt8y4R1FsruK55Mh7vZb8k4GtrvYgWI/dDQO8+HHNdFFC2ahMC7q4UobBRgJ7U2QjIs+4x2BP8Po4KvrbGKRJwXKsqdXNXA396J1xEmzT0LhG0H+pcdCvuf+RMQF74v0PApsr+byHg8JsfVxWmRW6xSoMPAQe66Lk3cb3mZqU2pB0B2yig8SB82rWDaQloZAPhUwt4WeB/6i4KeHAO5tco4E8Cdu1g2ijgkSFROgL+n6OAhsAGqf4wrq+vBGwTQbsooH8sRM23Wa+LAnYEtCu7+EpAcyfeulrAriHonCEhzy8JybTZIMHcOxSfRNCWgP3Igq8EbGsBf20I2hLwSy1gmwhqLe4DXluf+LWbcafoQ8BZ1Ix0+EnAbK5RtzzU28IUeiT4UgvYRQGnRT7r2sF8IWAxNxZcR8BfG4L+JGAXBfxJQOs0OVQdAY+5sfoMBewImEbxb04EleUh97cQUP3ma4rz5ytYiv4PAma9+Q22vu6QcGjuZFwKZjxM3VkzRJ3sU7p06zvE4RVv3asxLoWDUc3Bcjmfc8F2xHApqpchbAxAwhx6jNKBdXpCuOFx6eB0NaWxQJBEO3vCoofzDuhDMDJgs/WsYFzJArq8CU9gygzffxr4SMj0gRdBnOP7x56XU1OpU4ih73CResDXefPX0/D2skhQK++cRjL7EDA4X/cileTiQ0B285CEaiKtAXI6J+HZ1qBrB5O8CptFnrU/0LhnXAHWc4OwwVBTaVoaD2DLEs/HojkfLQH9+8Eg0bne51TVlA8Bw1Oxq+glUU4QO5MJC1x/Z9NlzJUQnUokZFsL2C+5HrAHOEW4XOGjktRbjsC9i/8hYM6QyCLuH9OeSM51bqvgrTRcGksNj28/yi6wvNZmEWSS96TJNdnDdojXIgtWeUqz1wmJfIubRNDat2n/jOd3+3r/iAKazkmGVMM7T/C6qL8vCijLwr9Phf9DagGVb35c1SMHyfYOfiSCDgTrBnosXTm4vFZPsl+Jd9C2r3MB8XSddg1BZ6mVE19YxVdyKZwHkOx94WCnSiqRMiSgFd6RWGc+UUmcaHeY1zUSbnVCcvSuzg5Mc3kgbv+IhHr4twScpXchHQFFtnnA9IYEdK/8zCa9c7iHhSUeOF9wRzEZD70YrEf/VsDOHgXkLCABLcgrBulkDWRnTJ5gG/WZ+EcLCXhWzlKXCNqNhLD1HsKJFJcCljPrQ0DHX9XEX1zw8xm/qmExjY6FH4VNlDCc3GC6ZXjnqM9IsrYWUCXl8TMSQuHON9DK5EbgGeKD42o82gPVJkjY2DRFIh56uy4RtBsKaPGOAHT5uDJ3dq5isvaQgE5i35kbzS4HItrlFhbF5lL4Qmpdu6GAqiHvOd8ZNA1U/VeJZ/F8Ir6xx+PfsV0CytFHAsaLyiSlugphMqt/EPAujdZfhwJei5UAzrsZkXGemL8vCijLo/F3FQH9bYmgvXJxgekr1Fhg2XlM3/zDAibvCRe8BgpPb/ZsBhOfU4soSJCAU9mdAgwMnnMTYWESY7U0wfdHSL6qBJ72ZzMOrN1Cx/u8jgTMpkuAjXXvFV5qNFGvComzOhyRgHvZzSlvLkRYDBONMeP4lKmcZy6+f91j7rCClE4f9QyiXdhnrtSMSGAKUcD1VNy/loC91xDJOXNVFhbPprpebAgY+UjA0kICMhfXNTc9IcEu+/xJL5e9BPPrSOMid7QQybomBmzJm5DQzpGAZ4kswL8WKgmPrhLQxWYOEPV8ykUTEVQap8sANuZZIVGbCFplkg3BxcB1tXSUJ32JSEC27vc5OG4fOfXu2QzwwYuyYFPklOaSsoLVRULCps/Fgdx6DAlYeBPWjYS4xgmB5XOFBJzorkjdq5ICo3uJ+fUc9299lZDo44dSBPHyEVDDWIzBjrle4Ro8ko4r9kjc3RyfI67zJ6UgnzRgUk5JlDUjL3b7IvwMBbzd/tAooPh/hYADnpNHf8tMiME3J4IO9VXc1QIaW2NAOwJ+aQfzMwporiUkQ1sL2CaCWrfVke8SQdt2MJY/Mq7aJJVttxacgDPze5R3iaCFbkafKOAxOpw/BBwnTOwIWK1S/9MOZrK75p9aQC84Ul09xufPVED3guQzjUPgZsf3khjmGPenTQTNH3fgzGKD5GoTQdt2MF8I2NYCzoZTwewI2NYC/oOAbS0gN70t3ON06zHjUse0I2AbBTRIPJG/RgHbRNCf7WBms0F4+HQEbWsB20TQthawXIjLH7WATRSwnQrY1QL+jAJ2MyF+RgG7RNC2FrAjYNsOpiVg1w6mThtC74KNe585PvclETR7LMIPAYtpmnUEtAbRQNQ2wvPq3ktY/d5E0AHPD/6aufDfnQg6q9gab73Kj1pA5fF4QHRGMgTnjSdTJzoOQBsNrYKtFD/tagHjXolLcVh4SKTTiYOgqbULnRdp2rsUEfjnJjF06+CK4o3mL4iuvQkL4wESsPaEEvyiNylCVfUD+paEHJKczElUBRwubWPygtRJJyS8MyTMzjJK8Mx6gkuJ/TrQga9sIFlnCxJqzZx29cklkKrUYuGaQ6Iybv7GFXlhFRE5+Ei+CxIwmlg/2sHI6jIFP5vOWaTD7kNAlwh20RHQd5d3iPKbwZim7EwqLJGwm8izuaAM8Xy0MyGYQwwWXvZIQMIID+w9WXBoyN0Tl063gjgd4fERwbOp5JMjrOwlEvCy2FPqMakPvhc4jF3jp9hFAbdO6RbB0dBx/7LiAMHJnDPWGyI5YWEqsBFGuCF7htszB1kN3shFAlbOTqRl8CjAXcymHLtnSNvy0EwVtKf4fWmPvU2Diss/BGw7grZRwN9PQLymhuO/pCOo9N3dC/lFGYCScEgOo4cElGvvAbokI2nq3Ygnj42MBDT8M+dph3FMqvfuBmTp5IW7XojPrh3MzEMCuucnEnBSegFMqzuScEyRdEGvScyMopK45cUMCCFlARM9OHymAtbiIAVyeF0YiJO5Sd7O6gFmckfyafwsIIfVrgCS9/Dz+nqUkjNB0hjJ88a5k3IVk+PZiWAuKEie3mYGZDBBAlIRCej6u/GT9EY3CQzBrIuOgMpgsoJZgZeaHxojk+w25xPMVbFmvqnj9q7UuQK9sVMTpTyr5D5x7jB9DK5IxKKZkhi9BkC03bHoOoL2wvIG9C43iakykuw6Q5wqlY77r1dIwJek7b7WAg7XO+EzF/65rdKuIyh5Xu/M09brA9nzqxy0WRMFHMhIcImUMu4PLYhrnNY2GXKvI6gLG/dvHOPxS94uBfXt4fl59WOTrLfhh4D+ej+Syeo4ST61gIf++DMVcHHrI3l/Zy0gXlOi9P9XAj72lyvoKcN1p+0ISuv5DEAHJMri8OBp3T/OwXKbmRHPAskjrMkUvOdqQNxF3QfyvmUmeOMMyVXfkIDn/XoA6tbTWfhcIAEN6eFBGEt94m/se07sUULB269kriOgY/dHsNhlWhFa61ym+1HhAoylHvNvcp7TzfAxg2W563NupSgH2hsmCoT9ERKQMx8oq/j4BscAJOotzoFmk4aAvo7783aQgOa9TsBfjCmLpkckoDqc9vAJSdE4Nkz7MtmWSNiwP8GnqXSixnQcEBeCKaeSYKe4MdVPzIPgfaAcK3gkYDsTAgaewqLFpYmKjlz70w7GOLtPuvWQrOn8rpAwMHB/b+Zp3iWCNh05KaWWtAZ/fyFFOGL9ijgekjcx1AmLfPpM6Wt8opA4qc7h0x3+/vBtbCDSH1Lh9QC/n3qQITEHmcKFd8FFAqqRDPNYx/M7mW5tMt7cx3hPcpDUCwMJ+KwLDdZ500n7cHralI+EEDabk14Es8T5Mwk4+r9DwMFAGv8tQyFE4XtvA10iaDMYvosCRvs47BJBZ4xOD1+igB0Bf0YBOwL+7AjaRQF/JoJ+iQK2BPwSBexqAdsoIE953a2dl/eJArYEbDuCGhAeqy8EnE043H5LwIo9Y9ZFAX/WAnZRwJaAl4W3J18SQb+0g2mHQrRRQGuH95B/tINpCZivLcYM7SIG2qxGwh2raUwsRTzKXTuYOr0B979HAX9NBP0ZBZxZQhl3UcAvBPwZBewIKOrqoqsFNEZ3JOaviaAtAYuxwb7WArYENOc3Pv9HImhXCxjjs3xHwJ9RwN9LwMGQH/wlYwEF6ZujgMAJCcDRmBfM6vky3U44JNiJIlGeYyTP8NwXYHbYWlw4it8pNazsDv5b14rAGXh4654WHKSVYyPxkGl0viJLSCLpBwH3PeENm0V/UkRs8jxQWBZHAGkw4dhoqQe0uhc7SLMzkqd+4eczkyHhHFxq2GaGPx/vhRNECTfhoucbCchPki1sD+qiCM3trqLk7iYQVzWSLxeQOPwCP78kmsV1YwHBe/Qg2aY2EnO/RxKOSApeIc1ZUGx2Ab1nyR3S88guwvSoH2iwKe4QU9UogjF92dSR3RfEsz0ScFO+VSRqLcJq8zCKLgp44JGA7uWIBBQWO57OjskZVoP7hAv50AtoUdYn2HrSDwKKx0CBROGcInqmT5lWz2wMMOm5XFibSFaiSiUEdobfxzTEC4aIuQobz8JHg9FUz+l5RJqOqX2TC9e+ht+XhWRc7jUDz/coP1B6KlLYrq1mjKPtAz1O2A4iN3ZYsE7w831rLkNYH20uTKfqb0sExWtqIP1rFPAPIaD6zY+rL3sQfhJB08VMJi8rfII6T2/E185IQHmvPmChjC/EdxaXlJTP1Q1mop8XniiZT5KS1RM0ka+Zm4lIwODsIEHwIZGALycqsbjyBQtBLJkvOGJKqrtVgCEh8booYCr3NmC94VK4yxAJ6Na4fXJwkDSjdJ2STLodwGF5ybwyOx+IOkLSTMj+TmB/t2KinLwlzAf96jMY3nO1V0fALgr4zF7y10RQenHWYJoyHu8TkID7BAmopcu68PVV0+5G9a6gnrkT8S+bFSV5ET5A8/mac7X6fCX94PwhYNcRVFwhAafTMZLZknF/vMOmBPWuHTiQwFJJkYQFOM+45rpawIc3GH2GQqznZt5FAWezefM3JB8JKIK3g5mSXjiPl88i8bJXD6bbW8G6oRCkdk5gO+9T4aahlZPhq9wCeT1L5oahCASvniUQoa44eEiWTLj+JgXNSq/E81+zz1AI7RDVzRCJ35cIiteUIP8tiaDfPWhldOvfQHXfGusSQSkUNrBRgcSaa65IxX7fBtM5q1x0mCCBbl5hAPOCAQNlco87AkYe0Yto4DxFyqn7IVivPb5e+U3brxfnwyrd9Zm3ePYPxBlnFHw26OHvOCo5tc59CRZbQAI+hnjf3osngJUs94kr9dQDfS0lJNTSU0j0XD4OVEtqFXwLb+Ds1HdNOtaGAzDeB7UIVhYSqZIaAnpvnTG5hCftFXUKS25Gi6h/fz6psJr2QZu4OgkuA0Wlm4KZEK9GhEWxgwRkbwMgmhKVRfIJCSifEh/Wb55ywXiDpGprAd1HqhRdFPCYMBuW8QUJ5+yQzKsekhXsp8JYKmUHeuI5/LlwpiysMqD0LitJFwUMU/9+JeF9uQBfG/wgYFA8JrDMF4SwSlRkKm+VFPyUyMxzAwhosmMzwKsH7168kqX0pNz7sChLPF8n6x6Qrbru4T1og6TfXHNK/ZdLwJ2/kIDKBIncEhCGG70IheHi10ErfwYB/4Or/y4Bh8L43yfD/yEE/O588Js2WHcE7IZCiB6/+t9rAQ1iH67/SARto4BtImhXC9gmgn4ZCtFGAb/UAn6JAv5sB9NGAS21xM9/iQIGs5P5JRG0iwIq60P8PwjYDIX4QsCfQyFm5/FB/kct4E8C/qMWsCWgVZ79TyIoPj/amibDtYsCdgRso4An8sDttR1BWwK2tYBdFHASHbZdFLAj4P/aEfQq3TbFFwJ+mQv4ay1gpohiFwU0lcug+nQEDZToUwu4Oz7DLhH0HwRs5wJ2iaDNZPiuFrCLAv72djCDocgNv2vi7m+PAn4zAa2IS8G9j5AclcOp9NK2U3FDh4XjPhIwX19EsGUHCehKOt7KfQnJtN9qHLs8d2aXCLrKDkgcZFdAY92N8cHxjsSqDWZT5ZZw4K8EJJ+xgIo6tDjBuuhPSVjSd0A3MtnDyvbmRdAfIAFrwPencJgU4ZLtY8r16gqSuzThgtVFq+i6yDJcKpFc0XjzulLuyW3AHza1f0cJiVpb7hvY7okEatvB9C2pB5Ht2SxQHCTgbMw2uBSGuD116sV0LHF38GgfSbQf+gcq+NwT3NfQ4ML3bWfT0wNJ2SaCsljSVSrVDxHCuWKSLgpYm3MeVjR2SbCa73B746adTOVNCdtkWkznZ1Z95gKWiU+pfZOVLhGUjWV8lNCHjzEsxbXLsQmv87SA+RG24gK/j6v9pnR0jFVYlREtQnJAwl2Oxg3CqWWRUDzg95PM3RKWA8NgwSzC81uWAh7fbmQVQbrTgWbuYw+biDgkGvp+Tsk8kYGpKR5vXAP/2wg4FHn5uwat/G4Cit+8TpWCFiHJBj8I6BebNzhr6cr5qnfmSXw/PEF5RWfOXYtIQOFm3QC9nnOwG8U8eYdIwInXENAxJUrehhUh5hc18VZyTclmdEaSSWXJucddnBOy0Q5IRu8HAWcTbQtTE5A8596ckiXzXmDc52UzsmCdk+Q2KsGYUSSO7p0rYhfnFObFEMmkxkiguPQQMtwWyTPjmxFJTS2g/pidWVcLWIQDGZzYQuK17WAM+krAMIQLPkWTM3QEnFlRXUC9QwJSNrqDkjxPBfiDlUm4weYJthJcifvarJ5kHo54QIeeSJcIOpDKTyKo26/PKRlfwxIUPSuRhLFFyYNbHYD21njnMXgkoOS/xh0BXdE3D18J2M4FVK6TPZ7v/0nASe9dFP5lMbOJSW4VPt6bJ64jYD9EAs5ytyzcvFcBWetWDMahSQQd+iOZyMdy0xHQvxpIwFd1G8JcONVIakuMfxsBh6Lw10yG/+75tXOiP8CY75AMw/gZ04wJzicR9OZlIrVPxwVozljlQs15fggY6acB502ibUo29wIJBabORVIz128rvgWYjPQfBOwtFB/v806fg0hrJrk3k81ZpfQ498xlOc17sx4s9KHGhdw2l2m9RgKGzqbPICnzK915xAb3wCMBRyPlQFkT1douF0iqpnMLnfT9ATiDExI1F59AL2lDwPX7RxRwEz3SrhaQzciTp350UiBa5Q0B5y6luYWEDe8XJODQQwIuD0jA2ClUXCddJJZJTqyLAoa2opp0FxsBrLfW/yBgVCYTFhybjqFnh0OyznOlCLlAuVKNI87XWkCubyQADwfPL58gATekcMHjCyRgEKopFVJuAkn2JCxcqapKzypp2o5xMufSXdOu57WcQ6hwTedwD/fPWKz7YPlPJLav92Myu/b7MLk+NMbWPJKVq5rE0jP9kQg64x+fKGA0N/q/Jlf/GQSU/u8QUBiN/n00/J+RCEroN0cBWwIenCv7GgVsawG/EPDynLqfKGDbDuZ+0RZfawG7jqBtImjbEbRLBG2jgDRNX+5d3yI5msdFLbMOt6+1gBMunnZRwI6A3D5NuyjgDGoj7aKAe3L1vraD6RJBU4av2yjgl9HwbRTwPg13xT8SQdtawLYdzBcCtnMBb24SfGoBWwJ2iaAtAdsoYFsL2LWDaaOALQF/jQKaXhXRTxSQc2JmBfog7aKAXSIoUcrrP2oB20TQLwRsawG/RAFbAtbJ0v3UAm7nafU1EbSNAnbtYNqhEC0Bu9HwP6OAXS3gz6EQ/4UooDCShb8lEVT4ZgLOMmUL6/4SySFGRKViT+K6WsBoMd2rlH9sx58o4Lp853R3Ke6wPoNOwtfIs2l1E/D93NzmouzIAkr10wriuYbEMt3CxktK4iGYEiTR23peKZ8nFaz5esrYUPCB5jl3gGRQ4PtxeY07AsJ4jmQcD5B0PpXOsEmmUxYKpXdFcik5+PS24AIvfj1pPTY24ClPi2NOjMQxkx9RwK4WUD8hAZNcRYKlkS7SMj1twT+98XgH3C6m3h6PZ3tSHRLc/HdF67wZLT/FB+mgJ2hAA4sgYfsckmkYN4mcEyYCbJ7483qFBLROSEBmmi6J1ulLplUo1JBm8bQIL5qWUxjUZwC7aSeTXZGAlpZq4C73ThFKTKN0W9ZjCEFCAio27m+UZyfYMsMmwf7hm10U0D28KNclgubl8g6xKlkssiP8fu61cARQUqMIxTk+ikCabCFNN3j89RnP7/3M4YO3OkfS2xmeH0fheuB5Kn5fpxM+Cv22a2rMc39LFJD75sdVOilj0BbLCwfTCAnI9XYcPu40UcCWgC4BrosCuo/TOMUb5O0OU8PaMfxiYpncrKYdzDZs5t7FSD7BnSDJqnvNoDxI+LA31RA/D1pycNWrAylWtxLooC6Jd35cTLJxrWZ4NBLQnd2SDwEns1lZ+Lvr+kCW6uQEmuwgIVfP1YFMXGuLJNoimR6OdSCi4K2AvDcV51pNxpl27L06AnrPERKQX/4gYBcFPJRISGumIbHixwg+iaBZWHNucMbPjyfnB0zT24nzRo4F5CQhYdsoIBTl+dnVAlLOPX1qAccCErDtCOqfuFVKioN3BDvoIVlZZZnEZGXZEbCrBdSetzH+fnotPJOrKrJiDQHVy73o2sGkuNSAWY5r4hY8Eo4Ugx7ot7jgvPkEtwd+eQalCvDB/8bwfMDjnIFT3PH8HidmTFxbW8HkPq8Kb0dmKnmaoy0oZjNEoyVgGwXsagGHZpX+NgIK4yH/r4mgfwYByXe3WHKCywvogW9q8c4QU/tlLCDp6UgUY/NA0rDtAsgiUTm2iUClZZ4hAUfRkLjvMRJwK0gWEirVOabec5G+BvoIlAvTi/B4RHJpb4OBV6wVEi6NxZMk62QCwS7pk46AMiwV2PCxTqLVuKkF3DYEzPp9zr02c/ycA3MAzLHCgquQVfQRuzq4uYCkiiYZ0IT2BdBXIhKwL//PWsC2HYyccZsuChiuOXytzwQFkttLJ0w8Kh8C4kJCisi64fGPl4YHcZ9TC7bnHil9nrgAoJ5MSLCOkYBtLeC6Zyoc2+0ymSbLuQ0b25owNhji+coqwcbf91IKtqEZrqO6u4BQnFEW7UUkoMqyFILgQDjm7Rd8lwgaK7sJC+GZx3QybjqySk3H06OM5PYzJOBK7vc+QyHGojCHVTxSGRsbj5yy2VwBeMf9wu/Ji5jknqKAP7//iAIOEoV+agEDPrfx+81CCOY+fl/JYPtrZP3PIOB/LpH/LgFFafTvo+H/DAJS4ZsJ2NYC7ks7JOZJCw+alD937rnaIBlmk4jXksGp1xGwiwK2BCxrGbgvBLxq/Zgze4OlrB1lgK+1gLZjD9zzdBATI8pI3BGwwrX4UwvYErDcGezTEfRnFNDa1KdnFwXMbN3/JIK2UcAdfazYr+1gvtQCHn1n/5WAx7GZfGoB79M8+BCwHQ0/Xae1e+5bS9aNhm8JeLlxIZvFF/PQEbCdCzjLn9G1Gw3fJoL+GgU0wt0w0J4T2P+DgCdhtiJdO5g8C+cdAQ0BiuoftYBnOPjuvRoj0corHl+bCFpLoveJAr7M6vC/1wJ2UcDzSLW+1gKuj0HymQv4sx1MWwtoRjMq/zYCipIk/muCzR/SDua765bGDYni+DbnInfPVHpd1gNYw+lHFNC6T8ew6L2RWM8ACfi6cXcAI9YLtq13SAxP4WGD/ytIuJizmB7nxhrwC59zocCQgIOiHsI6p9MiODRL5XRbVBAWxynXRQH38/kBSXmZc8FxjZ/fnQUelg8ViWjMkCyXPVfDZpwhAUV9x1MrnO8BJrVL2PXi8ZQqQgbLiCB5WIrv318yDtaV/4OAfmb0AcS9zaJpjQQEIDms/T2SMz2/UrrpS3dITB8JyBd6Re2T8YLtyjZZONtoMb1LBf+JAuru26SZI4lI1tBkHQGz8oTna2AhAfcWkswtjSu443RaMK2/w0cHL6th6ayRgOuRTqmR2Bps5MopAit/0S4K2BIwWFJfpE+fqyAWVzaJFGsPVNjzGvhxikv7I8Pzr52VB2z1zCpYekOSruZIxjgfGlzke/Ck3OSUdQRk/QjP73W5PIBr3n4QkC9IrxsKEcUDkH8bAUWZ4/+WdjDfXV8rZrcV2NbwwvnPIRJwyppEx33vBwE9o+LBLvtIwDYK2Nut7kDn2a5wH1dRJtvz5glaP6o5f67WzR8jkIDacVEXnsAjAYvK40E9wpHAKBevhLu+jkB1tUSSzGY2WTBvB3b4qAlEzfvz2+QN86I6EneVXiri3lcV6MIbXzvpCj+f3rIPAbUREsgbhGuYbnpIQFVeB592MH3zzHz9jAS8DHpIqNMZidqOhh9U5w04sxC3t9DOAdmE5wpmNXcl7kK7xGQolQ9YeNcTB/wACWgJr3dXC+jWzxXf1QIurtXpUwt498r7JxGUfyNJBzySldrrkvMGDTEl5XwEstxcSZcIuqu9MUyc67Xw3xmej3YoBCkbAra1gHE5OMC0XNXM1coZJdV81AP7tsUj1c0LkI3Vw3/1QcX8cbGqyD07503mA54fGiIBD0Vv3dUCusNkrZJK8XJQt1vcPsnXeH5fntBFAX3+Iua/jYCiPBj8axTwD6kF/O5E0PAxewOdVT/awVQOW4ArhJQEZOyKtGfrbkfA6LpGAtIDZ8DKUoeFe3wsDsSaCBbAyCPNUAdAAiq+BLMRr3OhlOBrx8oCWK4zBX8eLkRy3Z6m4LtrJMslaRIl34oKm9TRGbsRTaWiXXsQePj+6NzMxzWbDqFx1leKUNwpV+pwEoEYF4SC1W8FKO++8X+uXGukiwLe7g0BD2+9CMYjvG+fblwKm2SN7x8K+FqWORWi+KkjKReK2REwPd5JEfQneRNVm3uQFEQjbM0ruA4ZSgjxYToh0WyABMyseQDb80MlTFGRaOyZOeDt5hMWLQRXphGRHIh8H4koOwpPy36yANBuSMA+fZp0p7HNpx3Ma6aotJctXQijIxIw8FRcN/fEQGJ6BIk7w+1NBHcDoXrsMT8s1YBahmTDeuSrRQgnN6eciccTPnZ4fvsVXnlrulTx+3ki6csdbk/YFBNI1tWPRNC2HUzCDZCAD2Px659V/ggC/nxk/O8ScMyJ/L8S8A9JBB19czuYL1HAloBtIujejJNPLaB34Eb/OwG7oRCjGV24xcxbfhJBf20H00YBWwKal4iZ2lI+vD4EfJqk+kc7mJ9RQGNxNVVdENRbFwXsEkF/jQL6l0pz60XPLzoCTgy8OtpaQEMZl1ftqOP2246gXS1gS8BjKuAT9dnn0y8E7KKAwWASdLWAHQHboRBdLaCrICF/EvDLXMAvUcAPAf/TEfTXoRDZdTP9SsBuNPyr6cDaEvBnFPALAYu6gk8UsCXgl0RQsq1yt9iowYeAjhE7XSJok1Vqdu1gulrAn4mg7VCI3xsFHHPj0d/SEfS7H1fLSMphucsagt05lZKrMIDtRUIyhM1QBnM5lcGokhkJIvI+fKKA4wQJqPZeQBOd8OC9ayTSK+Fi6ohJAkFPQlKu5symR8D/O1txOC3C8oSPBleQLrDMkynHAn8fUCUwjhDMHRt//xs/H9kSEpCPpkV08pBkRn9eg9d+viXguok9BAJxWSAJL57iFY4EPExx/5B8OQ0sJKA/4ZGArxxJRUvWh+QS2Sz0hTeSkF/m4Pa9ecEmlZ92iaBp80QRPdfvil6WTeIn/tctIn2CRIwMaQArddq0x+n7HwIuH2uTi2Yn/UNAb7l0SZDefZWGx+UNkqEy5aJl7FVUGSFhl5xrc10U8KUedFgdxk4Rrt87syPgFq/LTy3g86ZUwNYpno/3Wv8QcLuTJyxIEjw+Y5s8INyu8Pgm2RtJKeL74/vY4Nj5jY8OmYDEBSHFn4+Fdo4jKXEpzn7UApJz3YP0vbK5wBx69LcRcMzJg78lCvjdf1bJ9DCBSRwjieg0UcnDvQlgkd6NuXHTUfJGzSHMdvTCOgK2UcAFXe44XzVWKjGXSMBZPLwSPxBrSqZksgKthwR05RRJp1xCHmaL6Mj8+dm8khGdVGBujZLzSTK2ieGEOzB4F0lC7domVahxHQF9X748Cc+XF1CW4pEBezSJmNpoBxM/vBeuaVlXkjsNAZl0Zu4lvQRkIo8+UcBuNHw0H8lfCTiVblskL9TEhwgxFSvnM9iTNxLptZvF5HpbNe1kzkis1B7FZKH0eDAmS/y5p47ELgqo37nTpxbwZPwgoCe9kGSTbHAGSxs1o+WFUUCcyegEuiHWnEuvFk9usoOP8z3rWuDHqyuS74VETmokYPGeHUiRvA6wGItIwFcPCbhWen2Y19Wh6NrBlPGgBkcEJO9wgNuz3Ruev9UNiT1Lq5S4ZJR0tYAeYxdKRtlu9w8CdnMBe1Fc/TYCjnn+3wsW/hACfnciaAxvHubTpcbCfanGdHs/uZAIlJLw/VZEqkd3DxZGMzdQ5/IPAZPSEQjoXv9KOPVkgS9GhEV0nIs0ZpEEdjwheF9nSECRO4XgurFSBJtlXyainRiQjqQ+B+kNCTg6GirE857OQm2OBKSPhw+bs6sw9t7j79P3tQvBIUMCJrfsSgOTUNhOPdr86c8N6OS9HoO2SXH/NB6vBu598mGb+7iOFpuGgERAQg36+P4oznmahkyD5InkDHXlwdPd7WRCmLiEC7QeEnh5muP27wUScC+6B2o8jQh/XzQhwfGk2nSuN4mUxVhlUThRVaqFtfNJBD2J+JobIQGZ13QUNUcuT7d93P9wuqUszI9g0orPNuCXBm7PRETSCW3O93D4oxZwns4NCCYBKRg/elKamkjALQg9riPgYVc4sPZMJPmi10QBl5kGSzlRWHje3SvCZwUe33yvFWyp5zaNe2QKMI3x++QXKtDJIkMCqrLeFJf0D38kAf/zs/8uAaWBMPhbooDf/bj6ayLolyhgmwjaRgG7oRA/awHbRNAvcwG7oRBtIuiXKODPRNAvBITsMPxKwJ+JoF+igAejyplh2VXcRQGvwZKRmSQhWYa9PP3MBWw7grYEvEmh90kEbQm4X1vFpx0MKejgKwFhlMfuVRADMjMUan8l4M9awJaA1uNc8Vrven1+JWBbC1glFRLr51zAloC/RgHNmTqQtfUwfXZRQKtvhLK2U1+Oe69YxmZCwYn/mAv4Mwr4pR1MR8C2I+jPRNCZ+iiCLwQ0vPLw7Aj4j46gcEj+0RHUsNKB/dsIKA1G438l4B+SCDr+5kTQuz3PIdm+51yXCJqyTIAN6TlFYIpImtdh0QfbHc0ImwhICHvRRM22gc6xqLcL6FVKeEjTLRIjYwUuzXydQrS+IikXVyTguFcIEA8OSKKjCjJlqlFD0HcNwuK3H1AnWR4h4jObhCuXpXSyNJCgjxW+vxT8Ky6t3A3YWUMyznRPpOrycYDthnMZWzNNpMFWQPIo8xljY/Gd07Fa8BDpFAm0E5t2MIuiDxFb2UU3FMKmxQ6i8xCPd3t9p7T/kB7gPUdIQN3YX6lpNAOohcgioeN6Oe0F7hDccd8hkXd921TPjRFsBM8iQbHXDxTX7AG46tkl4VLa4xPJKLlBOuHw+Fb6C5f2ObtCyPtIQLZAQrYEhMHWKdjj7dl0zc8lSGMA0iWCEtE9w2bg2izYP/H8tARcvqaTgjk6bs/JpRf4V27Gwl20Nykd1WfwCG+y4PZ48jSe4/Gxy87ioulOj6nCn46QhosfBEynyx6siYtknzkv+7cRUBpIw++qWf/dBNS+eZ1i8i6BxX2EBLz1a5UMX0hAavWRgKsxkke2DwLMxOLCvCwdH0iobx6gbKM9gcvkTAkvIQERRkiaIkbC3Ya9BJTxveb8XEYC8nk5hMV8e+RA3Yg8KeSygnmyQxK2BOTDcA8T64EEHFD8/NPucUDp9FjA/DAWyfT9qmGaj47MleDMk6W92YE+Nu6cvx4gAeeTVQpTf4wE3AVIuJk+eINans/MO2kXkdhjrQfmqdmf63x9JdbUy8C8G0ggJ0AyRuQHAV39hZ/fu84byPtYFe6JH6XEUyeDpn0KEpdrzscxxOMxSr4ioKrNEIkbEnAexTf8fTESlcxvZ1BHSF5wDPx8P7LOXRTQXTgrkTD+JndRQNC1iieB+xqAMzv/IKAx3x2BGLg9Nxsg+TSnh/ufLA54/la4vbfq3ICI9EwgX+D2RsZtD/Pz/Fi4BzvOyWH5SkFdIAF9oUACDka9PTjD8sp8aIZsgDUQYDJP68Irj+L1txFQGnL/XrDw/1ECasUdv9OF+KMWMFQkD5bjJoQc6K5ML4M1g9lipnKhJzxVusoLE9JEFpinDvsVyRJiAdgbUnQEfLwTBQJnSkh0N1QkXMKFEC2rNoqXqVSZKCY+HBYKCYIFEuuhI1k2fq6zoNd0wq5jJKB/AqVgTEESHlwOIJKYwkXVUnnS64CbQDjiKBfITyTgZj6TQNEdJJs0QSI9nw0Bz7peBOENPomgwchBAra1gFwm6JC8Brg9WGc81Wwk4NIEJFmu5SkdinMG7q1JjJ3zGT6k9twIohWaNqL7p01NDo9nxaVqEfjCQ6YvJXEgHNpIQFwvKU18ZQEAvMoY3B4iHce4/20UMHxbqknf4mOD69QFz69weKi0rQV0jWpSBMxRU/qQmAnQL5u5gf38EwX0VuPepxZQfp0WsDr0NRLM6qY2siHghqlKEe1X24q8H3h8/tjD71O94/bEqzKF4G38iAJa/w9599KvqJIsgP4DORBURIc8MpWnEpC8ZgoqCioKKvrpbyBr7/LU7nt7smqfqnN/3YO2VUxwYea/IjJCl5DkdqVyYeVsf/5nld+DgH/PS/8uAaej4bdNrb+8KcQ3L1ffiaAfUcAfBPyIAv5HAnaJoPOY97ooYJcI+i4HU0RG8JkIutPyNesI+E4EvQzS8B97AX9OBDUfdZmppzge/IOAXTmYrilEWw7mTcDPphAtAY1EPNr/iAK+9wK+m0LoxyoXuqYQ+fEeM6PYHIUPAprkItTK3GrKjoBdIuibgP8xEbSLAn6Vg1lHX4mgk7MtfO4FzBZjvSPgR1/AdxTwg4CnnhkRw62o/kFAffYKBMXaQt0RUA9UruwI+E4E7fYC/ogCmoz4QpcI+tEXsIsCtnsBf20i6HQkTP6UiqDf/c8qxSw5AFg+EmwuMUrXZyJAspEWeUBdlVIbZzVYTU0koLt/FTRccQ/wcGpof9qVmK7SHQ/M1ZE0vYbF1By028Ivkk2YMeVs6lR4vPCqaCQcBNmUOnJUw6p/1VhQFgefpre2j54r2CysGRKQ3yO5ts0DX19sDjzdHvCvPsojjQRhvRfoxKtO4JVDvC9uIyTg5aztIV47SEDheCho2kfCbZKjSYIi8Kb0tiukLgrIpgt1Skfa5ADrZInjq7eHrCOgE04XLJizV02zQ4WEnFYGC6r0WVDzlg8hmLpIqMPyBXTEsTGsTNUgofLAz1v0JwNILyIScFsi8SpcGuN3VuL5TUZIQGc7ucHqZSNBIXzpNGYyAQ8iJLbotX0JMzKBVfMEEhyzlqyn3RWYpNq539sfYmpHMhLQDGdc0G+QuPxq8gKPG5m5X1PPpvGVXcHNNnruN3tcyngmnl/MPPy++hskoLvX8PrOFRw/a9qmEtWoB2EaIWknyRN+GQGnI3H0pySCfve+pb033oDOiW0UbpvISJqB0BEQ7teLQHrNdPwVBZSHSJR3FHBxqA7MVS/GFwE1pSXgUEfC5eJfBOwSQZ8qkoMohxPnziVdIP1qdYH58Hli7vp2tclxtclBL/H18KQJkOd2wOPnFSfOw/tZJvJEqYHMpFPuKjmOZyzh6+e6+yDOno55EkyQgPJEvOSunYtxFwV8J4K6WwMJuKn/JmDCizVRbvsMiM1XOewepk9S7VKCundrBnqzTgntzV6gzWnJuQJ/yQi5LwagZtOauf3UmJIn2wyBZvuSOZZnAtlIxwdoB+HGvGFmNCQ8Hq9gpj6STB6NM2L2XTxfV0LS7Z3xlGSzSw/Uum0iMesJAvHyvwjoPFZiSdz95gzmeFhxjnNDAr6jgNomPhJ3t78CGYmDGxijEZ6fxl1qEo6eeD3mFZL5yoSC3Httomt9vRCvsUSdiEvlAEuTIgGVHI8neSvhi4CxHPO/jIDTEf7nz9gL+O1NIZJ8iX/zXluR8x0FtETti4D+ydxN6f41D8DSdwoJ2SZD4giS1pY5G3Fg9u4N2d0tAzZCj+TBIpKn9PhEAm6yiLDgySEJ9xcpBGcqI+FI9KB0liZILgUkxoLhrkDiSUiWgKo5kyIkoLvnWFuZWuKCgeNSuqHEBdeY42P56vB0xs5zSLaUcuHivovpaz/sgXyUFRZ6KySSLFZIwNur7avnAk+fxQjnzf2G5sErbSuUKiMC7nyiskDwHYFSf2RAPHaRZLGLBCQ7xwd4FHg9BtmuppMBiyBdlTPCEhsJNblqAbhwkPMuCngXOSTgvIcEnLaJniTSHFgxKuesv85keiwkF7bqgjI22iLJQq3adlHA4FnvKC3Kx18EDDaQ0sFmZ0B6HxGOkVQGai8iJKAM/dx11Symh7StIMoshQW4kC5pnkQqrI0AyWwV/YYcL0QFBC2O3/GQrGK607pE0OAa4vhfaxx/nLlI9Nns/vM99XsQ8O976F8l4JAbD0Z/SDmYb88Hf7eGPypT74uAGxmOX+Vg3nsB/yMBD5rkcB9RwA8C6lbpO/WEhl8EZLfpuCOgqZzzsosCVqd19LkX8KMczCWj5Vdr+NUtFroo4DsRtCPgx17ALgrY7gX8/yDguyLoz4mg3V7ANwH3QvboCNhFATO6x+tx7PtfUcAfBOyigO9yMDV/CkhXDuYdBfwg4JqXT19RwIcyqLtE0J/3An4Q8B0F3MVC8rkX8BRXq68o4BD0qVPYhvcVBXwTsHwK8VcUkF7s8jMRtAlqtysH83MU0Iw2Q/0jCvhLCYj31PcV2/7VBJS++Z9VHKmNqmUjm/h2kVOqDHZj8MvlIg/76kGno1klQ3I+miwcbryCwjNpIKl2JPez6zOlR/UxANB3C46tFwSnpu15C+DTlnT7HGh8q5BMNtNy3wtwqhzWTg2Jkmh5R8Cqfy4hNPEVYVpxKZXHCRJwONOYvz17Ah3dyQNScacRJufPKbVGzhkiQhwuuFFVps/h+QB+w5l5+Nrj+NbWg4cA5iYJH8fDlM5ftQRh3EOC6asXkpDjcki3gORdtiTS8E8d/OETCWumak1tgqTzq7uRs+S+L+nGt4SOgOGRRwLObWkMa0028g8CegcLCXgMVJvKVyTlerfQuLB3QKKODjt87Cs2xxY7JKKqpwQ2k2rBhVb+9KnnaRNw1gMk4G6M53stuQrJFuJ4q2Xbyl1qFAjv3pz4+hIJ7mc7JC7Zmlz4vCEBD965gtX9qecB31aqs9cshzVfmMQX+0jAbGKVuJSx8fvce/h+L3P6kObpgrGng4T/dffUWPhT+gJ+dxQwcVY7WAhrJOD9hAScaeMxzMUtkoaaSJbLbDoF7Wlfc9e8Xb+igDLvH3Ig5tgm1mLfwHwxrjnXECqdFBRJuXzekDznXmKTXt0bgTE0zgTiXJ+S+/N5BT3YnvJuL6A0PhZgZMu/CCj3kUSmS87Em06RgN7FuIGW4eudR1shk9MuR1CX/QfxknDFk56y2gI5rS45VLYZk6H/xL/8hXFhIF6QgEfb6AO5PZGkVX2tScoN9mA9wyp3AhnJGMwuF1Aujzp3dyUSUMkVDpYb9UKc6fRSkJEfjEBXejVzsnAtd1FAOZJLzpnUSLL589jAMhnfWkIiASsDoSY7HBLWQF2S/L66Aj2rSEi2GQsdATVPqTmP3+P1cI94vvPqcue84/5aErIPSiD3oCYuEhBIP1b6oOAij3UEJGA8wDhN8HzfUcBm8CxAqU28XlFVFmS5O+5AWbVRwDcBX3RVdAQEvWqbWAT7ttTHDAko9ErhVxEQ76l22+qfEQX8bgJu+OEY/2a2Cs47SpPSzTjyIOKHLRkqaUqZbwagzAkSMHkhAZv8oYObiQKDSbQViHGRDFhJLySUYTZT2l/vJAiCmDC2j5GEj4EVQWINZRJUlaNT4/kwIFqe/yIgjJEwG5lDso20PaWnIRJwZbsyzjPWXqeW6niw8jSpLYsm8XTzjDTwtD6SzJB3OK/JYR/Uk9KS6InzowkVEnL4NwEnqrSFNJIo5y+zhqe9bU4gTHkk527/+CJgyhieb3XD84cQCYiaUrhA8h8NHZpRBOulOCPhBJeNtDcmAYRqX879CedMqaSQJWzTJRLuPgCdpjYSMAqPMs7DZkNpJlteFwX0m1FbTqZ8bHFe3iLxRtpOp/aFcyDIhbY/7w0JWqu5CX6EZGPTDAn4TgQNbVciLB0iccVp4sDGFfF8xwwJyHwOf61kC6+PPkTS+TNGwJ/ib0OgcJlNJ+JEB4ciQQOnaoA2mygAmNwJYbdX/7fsCzgY/e8QkJ/w//1n4Dch4Piby8HkTzd18lXqfyWCvgn43gv4kQi6a3D6+tgL+I4C6qKnpV0UsBjXK07TRxHfJYIeE7ltLf+YN10i6EcU8IOA70TQixwvnUP98jnzmp35joBXtt1zmr8Yg+pfml4XBdTPNhLvLmd7p4quaW5yGV8rbFAsOgKaS3ZMu0TQ+4Hm+cdewI++gD8SQTsCvhNB3wTUxxES6U3A3fgSMmN+MehHUwi8dUfQRQF3z9rlukRQLxzIeH20DTHjZF4os0NzdXbiKSEdAW2tnP4jETQ/NhlnDEdIyDcB31HAriLojyhgR8BTdJM+E0EFV352BOyigG8Cnugq+B8E9CYB1+0F5MMarwd9pV8EdBY675zu1poY00eQ/jIC8pPRt1Uv/NP6AmZrp4BUWtiM3XxCabS0RPBcJFE42yEBh3GiIAljk7ERvEo6CR4NePqScMHq4aa0mo0GSJLBkgTOMU9p+pQycPMLEiYYMqCzfTQBr+prnC/aOFVqt/MN0nisk3C48GI6F6QLeMHSzv2XnWd067WJo2SqccFxxmQKl8kT2GGtsXAwUymdDJILQHhxOLYjBxxvoOUQqEMz9/sXJFk5RQL6Y80kgX9D8vFrQQLXlP8i4LRXFcCMoc38Qa1+ETA5v5Bk+/jVUNnVhrDyvbb8je42NBg9xgCsWTB/2JZXudw1JODEMLhg63gllUw2BD+cIgHXW69NYNEa8NMcz++oezLdqlLzlQiqNUhAGZkIXrhZcP6k/4xpHTO8PqoPJLwFOL5RRGpIJ70FYZnuZRTugAT0lnPWEVB2JzyE8tMi/iA8AKX6rob1fKxzfp65Mh3J3BFiUUACFyMkpHnhLuCGgN/nukQiU23yRcCw38Pv79fdU4L4XfPUn9YXUNpvkIDKpGJOtJ1QEt16Iki6dMu9+WQ1JV5Y9EF/XK45DPvrgmz1wQO0qDhw4KQXm+SD4xNJggR0ekJlk9FwsIXFfIFkSm8VkBdzcba5BOcclMCQyfjUq0BZhyfOmQ2vNnFa0lFtWRPP45GMld6WW4kUfH3/ZunE3q8eML/PkVSbAMdjZMYJNHXxYB7XjHmynGy2YO2EC+eNuGtMljESUK/mFw52ynVK9v6sD0baNnVImViTnNvnMAdScY4wQAK6i/9JQPE+4GCmS5fcS/hVSebbYNhFAQF0kxJYDYYghS8k4CAWfbJM/o4CZpIhEMjbvoJ1WzF0o11qkgiXGoz5viawHiIBX8Wm30UBIditZAIjPF9jUN45d6qsEX4DA8dz4/H69WZ4Pm8CLl16zL3+RQTizFZIzjTH83OCC09MbnCE+dnAzzMtvSb3/SYDa3m9EPfpt63ky03RJYLCeYGktOhewBuMQ3KrF+PnHmbfeU+J4nc1WvnTEkF3s6sIyuyh5CGdIYFOvcSDhJ9REi4mSJzJaxiBOWcK8ecSEkcbSV8EdKTFdtpFAePBEUkTPLIp1YRKBihEkvsBQRKaWySUd09k4pfHh02T2cSEdb9tqvASHwWdz5AwUXJWuXBBkIByPWLgbF/t633FxnkuYbC51UhCmyHZEr3S8fNGMxL0Bo+ULjVNgsRmSs5uRySgtqw8cOQcj+cGSMDEQQK68x3Ng/kFr196Jsi8bYpErE+SQHOOM8BLj5T47h7Pf1UhAQNGVeKPAiTnQstj8JdXJOcpQQK+o4BbSVVIIEoypSlIyy4RNHBdJNdgawEE4VzGea69XvWKeZDO73/tBRwOdjsk2RWvr7d56NSXJIBU1v+KAi4nlQkuF+PzGeDnvaOAqxWTiL/I5Jjm8MDXXxr8vrwUCcg5DoU0dCQuOO/uAlH3OQXfihTOj/WWkAf8foKy/XyzwcdS7ISQNhLB7/fkyD/NU78HAYX/HQIOOU78U/YCfndF0PdewHdFUMPqzxql/6gvXRTwIxH0TUAzDui0I+AFxi5nPPWz35WDeRPQ5PCPVzFFP/0kYLKse87VGidMrxsmKIZXiM5OjlZMm915/YOAxuAwqpUoE9oKnPs9M/dLo/jPBPxIBGURGF05mI6AdmnnnwR87wXMl5uUGGNLgw8CduVgevOCc26Gt/pKBB3mq7VzVLbRFwHHG5t3yvK2/iKgvZPFLgpozI9I4r03FTsCfu4FFLk16fYCvgl4zVN83CWC/h0F7MrBQKYfPsvB/IgCduVg3lHAd0XQrhzMOwqYZ1Mk9DXg2ihq0zjl4xV+7QUcqfHqi4A3aRZ3BOyigONiGCvagx9/RQEfKn7fv2pqHXLD/94a/v9oOZi4Z+EF3uQ2/vTOcp3ml90E4M4t8uAZIVkGiaWiuHpIQFVH8sB218B29aSEiY5S0M2VDMC/yEvm1yrLqDe2Moj5K5IrYcSnfYmbAvS2OgleK5wq13pyh1AhOgvHNzWmhpZfYas6+PrzlOHUZlQjYDtAQkURkvTWlmfxLoqW+1cBCajcnCusRREJaLflVaZcXnQEZNr2UNJZn+Nx6o2QQLu+OqWbwJYBNWRzwZ7Dx8PF6NgRMDw+kFR3p41qJtGS+MVebSi/bRNRqwG+f+ruecoJSEBvmi5ylrd78w4XbgwuUUzi982WxII1BEZUJ/f1/ODT2yR6tn0Ldcaq8UGm5frxBGeStBVFe6pOew99Bs6qRAImWzej+97uryhgMjtMaU+IbuAtJHz9IGyjmo2vwkoZt+VxmrYcT7AbQLgcWywwdCRpOpdusIaeQcLJwm2vB95B/hIJzLLVe+8fw+t7QNIHhzESeWmzPgSrGkl777vFLyPgkBtNvmt/7Z/WF3Dz6O3BbhMDob4jAdeNMv0k4HCstKuuCgm42IkluTyDBuhhlhNvPzJsMr1dnmAm4o05vIzks4TBDmzx9hcB148NLof59ZmDQlnpZNy2ltf1QUuW6grkgguPjoDg8BYQsbwMYTZDAnrFDB/rrI2yveozcfLyKpPDs1fC4rB/5I5dj6ekiJCwSzNCEh3INSXe/fYCqa9dcggNJCCJDSTU1v0rCigZ4xx0b4EEMgDJ51lIQN1Y1Jy7ks2MrNXLAOTrFt9f86uaXF4bJJOQIRE51dTJLOkNgfjTC8FV8V8ElDgBrxfM8XqNK6OGRf92ZpCcLw1RprcaLIHg9aiexpQchVsfZLBvxN14F504VkvARnsQd31po4AD5QqS6SPZNgES0Ljj+BeNceRg80LCedWzAV3jr8Tpp0jKvTQ4gbRAAnrglQ3JH6s9WEMTx5dSvL5X83kEa1DVOYy2Jl7fjSKAVY/xekQb/D5+3T01nnxXKcBf3RRi+s33lEfEHhgPTuE6AvrrinWJoAFtK1weH2bcETDMtUynFxUJ5htXgfOC3XJK+J5mQHiYIwFhB1OaKQ8F4se4rbCpIQHtxTkG5/aUWSgg1uiKcCYEix6SRdOdkl5PSECP6irnO6O9TI0lEjAeHvD1YoPzmmrlDHxZxsfhAMm23YyQbPVrRkLNljLK2Y4Em4Wv5AEfyF8EfCeCdhVBUZhb8PCDOaYs33sVqxkkr9tfBOyigESgjHEbPH+hdgKItoVKQnpBAm7vOH7QrBnzq7zxcTk8CsAb7JCAXAEyDXuTr0TQwLw0Nm02SMCUDfF5gcPrpXE71u4RpznT741Ox2G+g433wOub7SW7iwLGVTTLg3CPBOwnbV/B4xhJ2uhIwPdewDgpJcZ4CwnIXxgAs9YKx9LR44uAzo5DIgsyks5IHhQiZaDk/ssHoJt+boA7MZGA6xy+ysGAPiDEjx7Oz2XLfg8Cjv93CDjip39Ma3j+mwm4bm7bTwK+o4CnOEg5MzucZeU4TBWnaAYuwV9/JNNHUwj7qNUKO2dh1xTiIwr43gto9KJI7hJB3wTsmkKsNq76mQga7QWzawrREfAdBewIqN9Xtbq50HFHQGMTBHZHwI9E0DcBy/WR5doqHthffQFbAv7nphA/RwHfreHf5WA6AlasF39FAdeXeNqVg+law/8oB1OYV+8rCvjeC/gRBewIOJJXX+VgqpDn/8dewL+bQnyUg3kngn7uBWwJ2O0F/DkR9Jjzgy8C/kgErSIr+iLgOwpY3C/hFwF7c776LAcTXtvyNLKcsl8bBRwNBt9Wae1PKwfTEOcMzozZjD3XTKekJlNwRj4Sha0ONuVFnPrcOjDzUIdXTQM2ecJWIjQPexwSYhDmQ1jp82UeSqM8o/yzOkCyl23O3+P0Rod9hnfZjOp5uJRcoEoRPWCtrXUuWEi4olpxeQ3rOxLNv8ZcRnU2EsCRRD1nUkhsqjmEh0htNC54Tl46veVInpVDgLF0/rJpPUTCRuebRToC6qPJANjcRrKuz0SmcydTwHV1mwvlKz7e3qQTBLqA5Ow9kLSb+wQJqO6RsE/lwNOjnwvgHROT+YNIEajqItE2Tb3IQ2XxiqnKchE8XcLnxYda0kB/jGAleQ4er8bnDxIuhH21j+e75pF8cI9esMruCxLilbEp3GDWVjpbEmaN8fqVQyRyeDCBhee7N6UuO9/BfYULxmiMx99phQoxbDTSEXA0QaK6E9HignSiIrEt7g7r28lg/kV96vR84c4Q9trzV9uooT4717AdVwsu8Au8Pm8CbvwFnk8ZKs0vI+BoMJz+KXsBR9+8XK3C4ABW3KtyT+kjAQUBCbhQd0ganZqUVKtAhpnPXTmnaKNUbwIq9SnPHeivgEjk+QLLn9zyjoBF+czAQAJyXn9g2SRybxMgc1ISb3od6+ThX26gLG5IvMXcxNmCjJF00gLJkyYTvyOgNJZKAqdB4pPrcfyCpeyfc9c6IsGOVXCBWT7B34I3AXVrn8HSCK/EJQmSLjERSwv+iKvASKlkYpa4VpWWQk3cJDQbsh0ESKIgbeNtHJJx/rxUoLnVjXhXR8wIW+4H+HiNx1vyBk8m070Ay6WKhJrYok1IeRmBZCWX3LOmOH4x2Tdg38Nb7vI9Uyb8a3wHm1lIXtm58CRb9+5AZjM8v/sYifiOAiqHoubgVa1sYu+fQzCupwcB/WLWRPPGFRINbsSZznA8t+FSAlPlT8QRUvy89RXJLUd9JLl4vwik/xicYXk8n3O4H5CAY+IeQNtfL8zRBkg+yhZnMBYcEjeQrj45lE8BzGdacd6uMvxfRsDRYPyf//Z+w72A3DffU0Q+9MEIzkgKj2vLkZxGPrDqQln4sDKZJltvDVpvojB/2wedznZIiuB0HBNvdXvIdMBFJsR7i5KgLF2ZAjdRYSVYSJy0kKd0veJWwJ6RnPs9z/FpbWoWSmcqky4RdHKwKKQHU8XXNwqlxmLiQyhxMufHxRMJFCC54qRNrPQ3skyDiFkQLq5IsomC7++XZxkivkTC5j3wKfBIWMfIkZRrBcnniNoWVhuV4uNBuxcwP8/BnSX4eWP5MaVlZpmw3dU0D6oXZBRWLIR15OMcO1rtpjS+4/hDra342ZshwapnHoKjtImn7yjgU3CWOI+6s5ylKhKR3pkLboCL0uCKdqS9hPMh8ijO6/M0s6m1JDsIbfz1Yq/nAyiLkHSpu57lfrqUM1oNJjY4ag+vP+vj5wWnfIvjpVIevPcCblXJg+S8V0nQezk1JVE0w3XErSXyBQnYP2hz2ExG+H1mPfx8eY7Xy+nzlPnrEK/POwoY3WJCQnH0+Lls2e9BwL8nrX+XgMJw8qe0hqffPbW6mZF9JYL+tBfw5yhglwhqsgI6An4kgt4Gq/VnFLDbC/hTFLAj4DsK+EFAnvLqVxTwx17AriLozjH1joCX9OZ/RQGPeXb8H3sBhensH1HA60kuiPEU28RLUo4/9wJydZp+NoV47wV8RwH/sRfwRyLoz3sB3xVBP/YCflQE/SoH83dF0DcBu72AP5WD6Qj4IwrYJYKuH3r4ScB3a/j/SMCPRNB3FPAjEfRdEbQrB1MNi7wj4EdfwH8hEVQY8aP/SsDfJBH0u1vD1zG5ANspNk41WySgmFd92N6WSxJuNkiWrS7NgEWNybG+/WroLKuegFMo5QI6dUtqc23Th+S25HBq5Qo6VKICfOW8IOx+YTEtXoUEq+Kuc4y3njE99pwG/GFgEP8hIgGVB5IuTMZIpHiYF5QMrTG48U7nQguQkD0dyeOd1jrxA5y0adBEDZLPxhtgMcfH0nh0Ak/LLcZmlldTeWUNcapLTRZkGaGU9KdIwBWP4/H9nFK2ry6w7rWJmQo71FQttCf4vQTHH+aqQAtrNAbv2iB5U/45pZOZNAU2lBd5UB8OKY0ASRgfMzMPbgVej9EuGcNmVrWJqd4ho9MVx0HAOIMEzRLHx4a4cF3X8QKJZ3hAx4Y+h1jDHwA245WarsVdryUi5KGPaydqWeQBibBYcEwUcXwbKhOIdoqWs3yAZDXiSgAoL3Zb3Ryvn1vvHsA0xeDYvY2y3lKn7bs4NzlcieDrl6sEr+8LZ/RAOqo1PeFiG1jCkPj60f1lfQHxnhpyf8pewMk3z1NGMS5AH2cVEuFs6cRrjD7CX75xzra4UjKvbgrIqVIxZ3tHQgmTXgNz3y6Iw3MXn3BGjwOdn9449yQg2QT/koPeWyBhvA2SDoaLHpDDs8wdw1j5pHgFDzC245I4a8tMCb0qF9CuSEBvlSQxGRQbJEozxddnQZUhqYIB6K/NmXPuVySNvBrXYEZmw7ydiER9cfsDzJXBlTnNGslkeXu+I6A7WCWU0P5WBildI8HGF5MnUXo8gRQ828RIxSwJHSABl84Jz/d6Nguyeyd+rgQ83q02BJKVTxFMuyXidi4CGZ5XAizmfSRmZuDnDXb7J5hT7k7wzsLxzNtFqHUrkbyatJZJHCwaWEYLJDFtSR2rpgyqv78xpx7j9VCS5wjmq+ODOZG85snLvNSg6c6NuckAjz8M1zJQdXJi8FyaMXkODDy//aMiXrbC43MWEloy53g996ouEHJZ5CBXJp5/OFj75ExuSOZ+D7+PW5u4yoSBiDjd1Mw5j41f1hcQ7ynhv7eG/02igPSb7ynxzkngPCyV+LWVZZSNrACca4oEmfEg05gzNzAftYmikzkSZgFnA2IrGHNg1A9KhRBJF6sFvp63n5SOBoSA6yyQhLq/l+mKOglsgjuS7jmVfPpycxvCrSYztgkeJQ2cagaRvCD4u+vvdbpWJgGkYi5zoXtTYirPSAjpqK1IqrZ764w9t4A0fLSt1O9SQc2AKAADoyXsscF5Ua58cJYMCbjsteS7ODtwuRMe5kZhiv+VNJwXffy8g4ukxN93EyL9hfNu6mUFLcO2/MsSCcieRiPTeV9aw+osz/IAThDTfMaF4Oo8Xg+dzyiNhm05l9KfcYEl4fOyGSHRolLJma8jCS0ZzycIj38RcH8+Z+DdFUrCum1qsZ7uAMKNPGv3OiJBk1BbwGbcR5KG2yyls6raguPeJY7pbdOKS5QwCMFWGasTqUFJTpB820xmwcBzKC2fiQZBsVHb/r5IPnm6syBaTWnuwxbH00uSEMmLTwdUfvi/JQEn/zsEHAsT7k8h4C9sCvH/Xg7m3RfwIxH0vRewSwR9RwFPNy35LAfzTgT9OQrYJYKmk6f8ScCf9wK+E0G7vYC8s/bVY3GTOwJqT+rXXUXQy+C2Zl97Adso4M97Ad8E1HMxtD8SQc19f14r4S7dfzaFeCeCnurR+isK+CbguzW8/izH9kcU8CMR9OemEPtHuf1HIqhWSEO7qwj6JqBpjI5xtxfw7LrZFwHffQE/WsMLqrx07jRZfxKwqwj6bg3/TgS99fnVVyLoDwJ2UUDG4y/rRyLojyjgv5sIOh5z/701/P9RAip0V4EvpUiw/YQBtbeZBIG2XuaBGhx8qvXxp9sjusWC5+olUJ7mHGx5bcbCdmVIjVISYKW2e+E8ntXUeJBT29dvwQUPkmf02pMVWMeZkQdaf59SPmYvSMylwQXrvte2tB3dIb2SBQtWcV7TcpuLEPuCwdiDZykdRJYAHt6xXOBmbdTQkXhwvAlwPr2oMQV9VEJ6jq3c34zVhorcDsczeJg52x5zndYnmeLUfVzgVGkRm559q4LtJESSPWw8n8dz94IVLyHhQoOjtH+0JsCyFZLSST2dFtCSaT1aEn8ivQpa35IJOPfQIsFmgO/flI4IayIiSVUDyfYc7YbA9isc/3njxXQ/Og/A44tFHoKh+jRLCg1AuOH1LaO9QMdPPP4mSF0SCCei0/6uegFkYyRicTvwdCjhOYKW6CSYq3h+WbUTwUlTO/fFhVfQONw9IRnuTBJm1tOnu0arYHM6WIR5OY7ndHk8wFGOy5wV+xdPTV/ApcjFXhK2aPcu/rp7asCLfwgBvzsRNN0giWa7AkngPSqbkK0ngaaQO/MWN9EmxtolsPAvVe7MqqtADqvnC5buusi9QWCk5DJ0kWjKBgkkQZIS4X4sYJ7cbrnThFZMRO8lg3HYXIhTDy5IvO3gCUYIJedN5mJBkmxRgy3XNeeo3iQjwdCYANlPSs4xNpOa+DAQcNVcl7m7f7YVOx+9B+hToeGgEkyd7DfHHAiwK0L0ioSjcySjccyvBIo9/iVO0oMC1mtec1B6OP7cXV1B265qzr1VZk0m52MNRrK7cxDP1g1ZpooA9r09XpWIMhHIrAfzbHjLgTOQVNsyGIM6HF1zuD7EmhQLJOAsau65dyVXmzDZfcG8Ui/Elc9rSg6IUVCz4EbA8EVKrk1fAe2c3ziQIqMg9+gmwnymPjiXv1+nZKNu7qAPbCSpOEei5su7AvR1PxPnvL+mRPV6QzDP+4pznhEeL5Z6V9AFimQGZSWT3Oud8PsxkIDqHYkduvi8Wmq33HsVSMg+Tp0wG2zq3B35l59LV3znPTX67xsWfpMo4HfvBcyfDwWC4UEl4Zk2BVUS/EFN9kskSDRG4hTH/g6U5qpw/qKtKDne5SaszweRefvVTqdjO7IgNSdIDNNTdDo1HAps3FDm8zMFidSvUkhvbQXL0nJSKh/OC/B5SyHhcSPV9LHQZuDaOWFMMBSbBo0UwrqkCmPBUsHxFEmMpPHw9f1rm+VdjgDv3f6M8/OTU9O+WKmw2SB5AnErI5mODyRszJB4fq8RaLTb7cE/jmckCDZIQAKaAa6Jzwf9FM8PCIdEKkycd1c7uaSrfbRCUiJkmari58lFsgEWc7OcHedyRnUvj2B9q5Gcmoyk01cRQFzZcxawaUu2486HVYQk9fst2XYVQ8KephTlOAegEp/skXRIZv+63KX0Mhy5sN6c53j9z1DQociWkJQqjle35YIu+dEOWJMimcdnPL4lnH1Idw0S9TF+8JRFnAbb61Nuo6j4fTyFkQ7Jk1OZ7+X4+XnJFuBUNR6vOkBKE0WLIZIakvuT4vHznvXfg4B/3yL/LgFFUeT/lETQXxIFfCeCdgR87wX8ORH0g4C3tqJmFwUkybn4KAfTRQEv12n8FQV89wV8E7Dye9uviqBvAt5YHLOfy8F8JIKeSXJgmuKIZbcXML+twq8oYDrMLs7hWifM7C38VPGJ4HaJoB0BcWKpnMNAOH61hv+RCNrtBRx78dHJlGH4DwJ2UcAfewH1TXnxlcGiFrq9gB+JoB97AX9UBNXcHAn3VQ7mbwL+KAejCQ6S9AcBP8rBvAnYRQHtRb36R0XQOl2xf5SD+SDgz+VgukTQdzmYdxTwozX8v1UORhSn4z+GgN98Ty1U1kBsRos8cNM8pfspLv7Wsujk4StTM9psOQNigceFWJUjUXQtGUCwVebEL6gnU65hUwhLBwklab5Mi712gaDcLLkwsbmaaiFtK6NFJsfuhVtTf78bgH9PLBIKs1dDV6vqCdFNWnCMlZxAX+u8D/EmRNLML0jCvXbugTuyDS6k1OPpnY6m4Jepy/mV5ZU4tUxqWPuWzdhJ8KbUVJBwDhdYxA9XxKf01eiQ8jyS6mLkMX3tqgai4XXB+byc23R0efCQHEQ3Z/TEfCpOdAlCJcDzna1awuH0DtvbAc8ns5BgVp/0YSOp+Pzqju9X11EfWLTH95fia0pfWzYGX1EMPP4cxzdKkLAx7y9ZsKB4PW9DwQTPfziEveyXTW+FrAJTDy4XBnMcn3CsBrA6P53cv4qcTPlkOoetvTVIWM09JGOc9CGa7RfMV3dIxA08BpAOBia+f+qm9FhEd/CWCxwfOSP5nssJkrumeEl2O0bpaMgTcKJiybGt4NW/jIDihP/vreH/jyaCjsVxBQZn3Yh31CY+Wc3XKijk/CDQP4sxOWW9Ocylbc3gKraJndlsAGRltuVJ9iskin4ZgU6kO+eWYBXkMd+UaJHFnbncfFKQeHCnQJvJlTmH2bgk1aw3gMXxfiVuvy82JI73DyA9+4ZENK2S7Lm7BGodX3InnFtTMt0/+6Aa5IK2ASTc3VvxMDPjZ+7OAiSNwt3OYM0fFYOHbPLkpiojIM3hymC5QoLKYp/i/1ojqebziUx0VbmBqdxvbS3a9ZTUwfEOC5FvCEyYOSXGao8EfbgV8yxrDWSauH2QjReeXzJCgo2FllDHtqlCvq4oEaUND8QvH7lneG2TifFlAHZ/iuOFMz52+8EIzGt+y12S4vGG2pzAXG7w+uThSiDR5NYD/ZE2nOvbSPDxddYAzp4P4oTDK0+mD28G0qmNKjZwLckuno3Bsvg20batGLodKjWY5f7CHDFb6eTGP/H6j4xr7gw0JOROQOJqc+Oew+26zohqzfqwIBccT1rg+fy6e2r4/9vW8MMoJ7Aplmoe9mOoqXxiK0iseMaCatLYdKUdclBzXWXh3pZjOpArC5wxmTA3vDhAWTZawmZwQmLI/B6oaZ3nsBn5M+JfVdemj2mVwWrtITEv8CioO+SWkD57SvtPe4+G4t9H+093MZJkcNj7FP9MIwitOb6etP1fy5BbQ3xz8PULO/OpIrZ72chujsKb7wSajCsk55ypjJkOkkkWuQjnKY6wIBAVmfZHoxwCLZxxIU9cnT4izYZwQ0nO2r9eukpzG9b9Ox6vkZGM9TJJIIqPhAsWV3xeDCYZjk+fcWwmI9Gy4BzDaqYgsdYpjse0JAahNJ9zjBMzpOv93BK0QpLK86ygcYVkXPUEvJ4HrYnpxuJyiD27jcr1nIKeBI2BM5/Nc8Yv5Jqa+BMH/k6ctVFQKKk7jTLw25qp7PhAgj62WghOliNR3Usj07wgBqzYFMns7PD7UEQk+ip/EBI+b0jicobHC5UZEtbeI/FParKC9X5I2vIxzs/z1G9BwB8tOv9dAk5wtfqnlIPhvzlioTvHw+deQHXZtkL/QcBGg1m3F7Aj4DsRtB4Mvc+9gG8C6uWztLtE0NNhtMq7KCB/PqrO0Yb0KwroNq7WEbArB2Pf0qDbC9hFASePNsrluDlnThtz2hHw50TQLgp44f3px17Aj0TQNwG7RNCfy8G8E0HfBOwSQd97AT/KwXSJoG8CvqOAPxJBuyjgj0TQjoDviqBdFPBxwuuVyParqwiqSf1h/I9yMD8qgupDs01EXdRHp5i21/sdBbyLzd458nbyFQV8VwQ9ulb4FQV8J4J+RAGP87TuooBmtJnJyhqazX/eC/hREfQ+miXs10YBJ9PJt1Va+9OigPNCG0KwQ+LgJMk1NADdhK2xdJnf3yIxoq20BL9+IRFVvJ/o7jQSYfuytTwIzwefHpegQNQ7ABekcz+ll+foDlumAxf2XCTh9Urxp/0FNhLLeMlUOjxESINB20q+RuL0J+chEueCxBrtfZ+ur1Oc6he2xULe93EGmuoUNjfZYv4t4GIKRmmA0xswFpyFnFLjTF74eW3fPuoh+Y6XUgEwHlbuH3wkpL0XHIgPM4cL/Yg1dKE6AqxZgwRLAjzfWeyMIbJWAWNnLhdoSos5ONvNIvdHCySUbWU2BJ6IS1Kp3VsYHHUVwoGOnxfSnKdTas/BdT2W+zg9ptRbyjL+gLSJszLD1/v7qAeJt3dythW9hu4THZcWxxAIGzG1pjvf13E8E5Yz/4Hj240dvD4wdfNg4iAJy2FhwfZomHnAOUhwh8IM3Mkev6/TkCEhXfw+wj1CInQdt6EXJ+chFJolCax+LlNliOe3Em03958Vy6hY4+eFdxfP556T8pcRcMpxoz+lIuh3J4KOzgEPy/7oThxuZWWk5181UONlw7y9jaTaPAYGULdBQp0mSUOWs4UI8158Zt7uNZ6SmGymSBz1kTvGYyKQSl48QMttJFXQWA1Rgq0Nc16uONAuSJ7w+hRBdkcV5z5GFRBJWSAh7St+vhgj+W7qXYc55a45hMM6JlK+1UHSmyqHaFOVZHO+TEGbSLjoWx/NmqiP8R10qtccqEG71t1sRLDrtCIubaqGZMrLAp07PLh2mQXkcFrw+PnbB3EXi6Qg+uT4Almecrl7H0xiMo+vMljBsc69+Cri9TBVCkojPZFgitmQ0fIug2Hsb8xL7xZPQNkMYbZaP5nzGJkFSQS8HsoE/349/iSW5Po8yCBfZ0jq6/haEOWGpFtI9SOH/QmPf7rhjw4tXy8GdTSpSW8XDGExEZ8MXm1i7qoITSScdmHeMkECb01RhuW4vuduscH3r0qjASndInlZ/xITNcbrbwzPVe6Nn0jaldV7gnqfN7lzUU2BjEwkKJF7j9ydCkj0X3dPDUbfVWLpT0sEvU3IHFb2E0lR70Ggt1m0AS9bzHPfPiBZ3NC8AjEEQvzpSi7pc5ovIDo1U84VR4+UztjEhXU+R7Jcx/uCpkfJgE3en7Ngu1FSKurWCdxbgSQrKiTH8BDh62WOkIBekXDWLjFhfWGU+IOnW9BVz1nB5iqonH+KPZkOrfMW0iJQc3aWkUSH9rGzOWrEz/RGpx7b6cDCVOUYS7OGbopRArDhkJT75d6mdjG6ADyv8zy4N4pPB+XZxd91m5JwOUcynnZnB6JVozM/H+H//RjmGbhySDlfK/D5MyedYMPKeR66pD3+MVlDovfweiyf+LyUVjGSStEJW8/3lFbaZA3+ZqqywBUA5407WQG79ebE5w3IqGtzeLxhhGTmFUmg5JYHsOlrGvPdJhOouLBY+0+lc5xXBST/aK/lsJUfChf2e02J87K0hlSqSB5uHwCU2xMbkuyOzxPxEdOdnC8h6rcVXbMECYq294FdCX6ffInHX16QuKtmSRkTGln/LQn493P/KgFHHC/89/agv0kUcPDN5WDeBHzvBfyoCPpzFPC9F9CoNwO7I+C7ImhHwHdF0Hc5mC4R9E3ArjX8ey9gM1rITgbnzVcU8F0O5iMKKPYF9x8VQd9RQF2Cyv5IBP2IAr4rgn4kgr73AnblYN5RwEp5nD4J+I4C6hMnij8SQT8qgr6jgF1TiHcU8LpgSFS+NIp/RAF/TgQlwPe7vYBG4p/4r76AbTmYnxNBP8rBXKevHfdREfRNQGM3jXA8tb35IqB/8gXlORoozk0Wg6/W8NI47TllfEuYIV2QiO+KoHe1iPMuEbS3o/uOgPp6Oij+QcB3OZguCqiL8+xXERDvKXH6XVPrn1YRdBumBJJVCJwv6HxKp2c+hDWtAxIECUvpZND2G6J9yMNSpxnFrwQJRM4mC3cRk2lW2wtYcWeGU8U+8Ol5bY0gyWOfBYOJX9JeOj1A8PKABM/4VdBHKCPx+kMXCXdmNdWAyuDeU0CypUdK+0x2wE+EBRdGIgJrkZceTiXWkrFtyGe0oPwBtrc6JP61YQIt610ftnrq4FRyI/h6DhYQbu52Hpou9an/LLewXu89LuBcP6NDpdYg4gT8/Me94KnVZCpE0jrh2HE8QKLeMwZBXOJ4+nMkEhuWKcTrqceFuzMpWvKa4E8mSLjlmJ/StCp8cIFFHKtyP6axi8QLDz2bhWSQl7QWshlEYoM8dUecT5N+GoGrnjzCxBs+v3AanPriKsyDTVIUVNFsCtHSDpiv6BSXFnXtgbOykeDyjZW0P6IuxKObS1hfLChVF74KbrBG8iW2B9RfIDljb+2y8BzkGS1XJYXQSwMWaBkfU7rA90fezMv93mvwyxJB8Z6aCv81EfQ3iQJ+dyLoYnFFEgSIJQCWTEm/N1+C/Zi8OFiyKiOcc3RAHS2RQItH2hB3j69XegaSw1ldM3K/zZE04Rmft+/TgtQzJB59WhwB7ZXa5MlfE5Ca5Z1z02idEr1GYi50F8l4zFIgSX9NwbifkSTlNM2I7vdjmBd1TVx9tKFksl6uYGlz99xzBXtKcvAssO/uMPdqo60YOl+MQVtPkHShhIQ630MFVIrEdIiD4+H4vg/q7cExODmWQODel8G8v56c84rqghijvQhmBOMcRtT2iTmYG2DKozsD72XJRHt6eBft1wPmmXPLJ2reN8Dy8H52Wb9nk5kb9GBJNwMCg2siE6rPTVD89E5guUTiPp8nvJ6THX4ePJB02/Rkgdk7Pjl3p1Y10aOTB1IybVtRLPGsD6bRB2Wu85wzAaskz9pkYAuvmrnms4oJIaKN34+O7xcyJO9FaKOMENS5e8gvArFnGwFoc7zlzszG72+uXAS8/neeOMcqiQntXxdgFO6L8ya4tv9VBBxxA/7bslX+tHIwcc3ZAFJFWXBle5/O010Bm/Cgc2wdIGGYvR0A/mpSLrQeSJzN+OyBuywkJCNBwvh7FkMYxRphh+tBp3B4LGFrOXrO1j2Xp4KoPSGiMMvZJJcpfcyiAFaBM2OBOAOdLpLdArb3Ao+fbg4ylZXzDsJLjUTZDl8pVa7SEZxSpCSY5K5NxWPSwOoMOhKvTdwMN9wS2PBOcJ4Z7XVa8njbuc+csjCWkKShHr0Ayh0ST9OeAk38CAnXe86YL7r4+tnL8mF7etkknAp7gTYqdwFfO8+5AFerOtVz6wXeWNVyZi2fOp1v2vIscUaZvwvw/eNbtMd5Y2/mfjV94nhm+QG8zY6QcC/tgTqWtAEwhlruC0nG0/VBqsEdbub4/Av8NtsmgZiXDcLMB15/XOmugbm2QfzjVcFJXKvOgMsFkgergTylff28Bza5Uy7Y6MDjPIoE90hA2iYWu5oWJyTkqlKQvI8VPj/28PirJdW5QIifKeVxFOA44iwP1uvm5z3rvwcB/56X/l0C8u9V4J8RBRSU7/0ZeCeC7vlp+FkR9L0XUEvaxMaPvoA/VQTtysF8RAHfBHwngt7VSfwVBXyXg/mIAn5UBP1BwJ8rgnYE9GESq8pspnYENP3NIP0k4H+MAnZ9AcfcMf85CtjtBfy5HMy7L+A7CtgR8F0R9CMR9EdTCEMSTlMFajzeuyJoVw7moynEOwr4oy9gR8DFZC99VgTdHxZOVw7mMxG0JWBXEfRNwNtuiuMtz/xXX8Civvqcbo5xfO8o4EdfwB9RwI6AP0cBP5pC/ERA7eAP5V9GQH4ocsM/hIDf3RdwUPNrCOvC5wLxOSvp7MDXSLYmycOxSvHxenQGJ8V7LpjHQ5sO2iIQabxzmM+NkFjKUy9gu0/DnOlrTaYM2sLwuyhhITvNpnQT7RUAtx/mYXznSuo+ygC24iXm/KvmC3QiCS5shz2W+7fePKWLEg5IPoKzxeUVxlQT+ArScsvyYKgPCzrK8a5x13KSB/wlwKlCiwNIPQ2J5ygDmypL/QBhr7fMGbkMMpqWqQgMxnEeXMYzga7jaQ7+fRvkzN2EAp3i7AabWs6RTMJIpr2Mv4EvHoPcl/gZpYcNvn/VX0dceBH8mm4cugZ/8PI5v3+OZLow4QHebrJjjHdDnda95gjuYOmwkOsVAh1FPo7vgfdouORoTIOlX0IkOyELjOCY0pfq41ReyinzL9wcly5pEYLXJ2ke0HWAU/emPkB8PjASbo9I6jywL7hinyARrTooacVTXBrcM5djU43o9ElTAGcuRlwwXeLn9YR0heRepCwUnRMubSY6rviXZcSYmZ1/WVMIvKcm4+/as/6rCSh983J1tzN3sCx9nnkHza7JLJvvYDYMRsyDS82Ty3awAtqfDnM4KQiJQFj7IO2bhnmKkpSkPnkxmAuXJ97ruOEJ/qk5QDYXIXfd00YmT287hJlL+BzKskrJPvY2oBebIQNEpk4y/boFRVdfnFMEi4ZYx8MI7FS6cyA8lwVhq/UYlFrmOfcePXAko+URaP7sEU8YToEMXi8HZKHgcqfv1wKS0nRAX19uOUjhEhe5z1MJy+A1zl2fTQVSNPcYtJQbIWaPy4wY3NoEXe4rXHCe3BoiX9U1zskTJNYiTmUyrU4Z0Mmph4tgfuoTobiuQd/vhkjYuxNTQZtrYFrzaQu1SiADZ9iWYwmQnIsbvn7irEswxvwQz++F4316rwjX7tKQw0VjTyBsvK5BsoMJ543my5QIj6EDmneYEnepIGH1y/CEBB08mVt7aUzk+3YP8+A6yr3DybbJZX6nYNtawxx1afJEuqoGzGbyM/e2VlqScoBEN4W1yHmzc40kTMQM9CM/Js7j8vhlJZZG/IgT/xQCfnci6GrOxbA9DuYsLBMknCCeOUjk84KFtNjHdFifKTj9pcb5l/Ql04shJYj4tcKFWwkKmvSQjLApDRbYE86mQr9tBX90bc6fL72G6nw5B69p96zn+6ymuzXbQJSvDC6sVSjpup/4kJzucy6cJd6U6qZTQlLnGmPnXR5TsHYviOpGI74eHnza8OBAEq4txrSRUlCcIFJY47KVY+ZewXnhlqCsLIaP48vLpoykM0iGzGLB3lJ5ultMKgjvvMZCz1OBbo4VjidMGWGKxwE9HpmIpL2YjBWeqlPuws9hS3gc726o1EhEcoaYMByvLb50aofVANbOxCG+e1CnVFpXDcQ5QSJS5UXp7JrkAKPCzFk0QoJZY2sE0At1xvLL3qZVtDtBVPRs4t8nB0rjmXWEeD1bkIADVabPdfKA1byPnyc2z4xeg/wB2+lhjiSNlIbyNkvA30UzwuSDbNPluI2arkMTCX/ft//sObmA+/La72PgZXTlalcA+alxobD2fstyMMO/76F/l4ADYfhtU+uvJuDwmwkoOUrxlQjaiEiCH1HAjoBiTI0uEdRQTkis917AdyLozxVBu0TQHwTUaTTSuyjgey/gBwG7KOC7HMw7EfQdBdR22/P0IxHUqJ5J0xHwvRewawph1dnzay/gm4D+wQ6c43Xh5+aDhl9RwPOsOuVdOZh3RdDd6bX5SgRNZ/HFuZx4JOh9zE8/CNglgtqvYPtJwHc5mDcB9Z6tZR0Bf+4LiBP5+isK+JEI+iZgaN2Ur9bwXDRPu0TQdxTwoynEzwR8l4PRepci7vYCfkQBvROezzsRtCPgyZX5TwL+iAIamnjkldlZfny2hn8T8J0Iqk3sIf/LCDgQ2uXEn0HA4TcTUOz3FHB8J22JMkppyI1NiEf9PPfl17ChidgQ8BajXc4m/ZhS20k5JAuLSVDcTyUVsuMMXHm7yVlZCxn1N0gcP8Jf/pBoUUmnl2ALq2yc5UxgR3zexGVqcLodWPhgZ5luKr8B71KsOD8SS3x8Mgj4xmaVh+tQl6khXCxY5dMNTqVFWdBgcanB3d4PxBftc0lFu60pDQN8/V3WgIoMx5Psao9jySqK6WT+/5B3bt2K+kq7/0BeCAoql6JJFBWlIJzuQJRDOCoo+ul31B6r5+619vi/F7PX2z326Ct7KgSkkudnVZ4aOWAfZylyLMHrsXJNN3Bahny8Tee3XIjbD3CMqqPuc6qJHLs6nR/PjBGddZKNb4OTB6HChZ6zXJc9Pi2jMV+6pBOzLzP+/uUqMMA7X0vklp6vYTdZaHDa5Tbja3mFsTGXHxCE65i5RcARly5GL5/D64m5MOXjeY5Mjd8vxJA7m3kyXqJIBmqRHDn+1MO4XqdziJQ4EqhuuhHuutfxDTghx7CkHmeN/ATo7wFyqqUo4i6Qe7DXfUodm3AEP2ftEFxJ4ML/Zssq1ndkAefshaw5ufzacvc7Y2o6/ce9gH8IAo6/Wa5ORkh7tTWeCaY4PKvo5l2msLuac+aW5lzDo3pxhV1RzgXH67k8vT5uI9iXc44Uz1WXo4OynMC8zTlinZR7wuEsG8Fiby2Qcx2fc6RzHQgw04aC4aUDQNqTIQjuhkrtjZjo2KgEAvQqy9TsYiPC5tNwwXqpLaM0E4yvshQAx585pfY9jbCm3PkzNXVebbLjG6DhZMzP53ozwciqWMXZ8FDDnAtlwQpeBvX5ghEIRv6S0oV4EJFZ3lU4z+8qsg0BEpzutyXsVHlH3fJkiHhmZxNAz1oSrIGzF9EspSpE3Y0wu1vy87XshaR9xsd/Sbh8Xci3E6DJEwkcMPc+epXNgLc5KMxK7LONrPV9B1ZG5sxJ8puP9GB1Bc3K5sg+LxIfl8V8D05EEKKDK9hYGpUdLOo7RnRcnAFV6I7hdE+mzFAPNx1tdITAI1hltnU/6OiAwiPssS4xM0A88iPTuoB2kDiCz+VDjajAEftw5ce3xzOOmG3pLeH8PC+Yi6yl/BtjSpn9JXsBEfrmmNpOji2E4XJLXXHOahwf1D24Q+bwebJ9Jhi2ggf0IO2ZE59YjlvK32/t8Qq59uSV5StmM4hMf8+RJCw0bJvXGqJ5xOdpFto2PihwgfMDvao/nIWI+wx1cHyZJtjubBHhcYcyvs6NOHL5Ck5wY9EJGKapMzq/iwreZCpfNx9L/nrm2TrOkoX66qLAj6c2CPC6f2X5TgeOoIg/bXjiaQfwr1Tj686I+riS5RKs1DSRc8J5jpN5voUIJjtG+ehetmz0BkfJOQu281pH9afugz0Z8OOPckHGVZRc4Wike8FdzTji3dbzMRh5skN0j7CKyVN2wYejh+xKdzS8WuQbCK/XFUdA9dXMydndwZhRQ3B9ZuXYBE0HO9R05Ho5R+T1YTcBuLemQDvr5fytxhOwirtN7egm2BirPV+nYkEXXCtdcuTeKWuwRs0W0dOe8kknOd4gKlaaYOtCirGVGg84l6HFnC7hyC6deq5DfNOmTiDkEdcd1QxMOtgJlBztXzcs/BkIKP3vIOB4Opr+LXYw3/1L0K97AdlNE41M848/EPA/FoIy6eGgjx3MuxD0g4DvLOC+UfOvWcCfCLj2JlhbOLcHNpKHE9I1LHH0QcBYPjk/soD7YXI3mOBnwvZmtuoHAcsCOf8PBKSjfP8pBN3gQ9F+EPCdBfwVAT99Ad+FoF+ygL8Wgi6ySfQpBNU2dRAt+qGuGGmx4DPXTVv7X1rDb4MJVj6FoO+9gNtnzBGuN6ObEQ91jpwjpZQ/CPjeC7gZrh1lkaHG/LoX8J4r4acpxAcB33YwX/YCfvoCvrOA/3Ev4BsB330BNyebi4x3FjA+eN6PQtAPAr7sYD4I+HEEfSHg7y0EHU/lv6U1/Bh/MwK6olmAq6s5pZ00ibAqnDqwpEEnuOZK7jGLNBEiNq4pdeJpjQ1nYsPxbGcCfZiyiNXzoALaX3NGq+VMwxXaGBBOLh2zy+WkxXKU7SEi2QW5/Y0jzi1ybAg6s0P28CTLWB13FI6TPBUc/7q18SPfMzivbwzRQxUCTkvnAcbOKpkjBtcI1/2yAOAPmWBf5QlfjE9OAo6dZJSCGOhYUIManL4Lke3uGx/v4DKHcJU0goN3F4wLlTz5QjgoKN2J1xrfjw4FJxUUZF/qo8iX3oEAYfeskLM7NDl+NC4Cl+Ea2eJaa7G64uM3Pb9ElGU7EfvhSIJjozy4VHCmLR6LTgcwFE8c2eoA49u8M+E4nFccUUd+hBeWGYPVHvgs0Z2mPo60xQWiybNF7mL8ut78FPCl+HkT6IXV/PpoGnJ575SUqsPaxs2EcGkjdblAi/lU50i9t7mUmPDrv5WVjUfrk80RV7kINNErGU9Xixj8p3mjDt1ME3xRH/x10vPru+/2yW+Tq+PpZPZd+2v/NjuY4+L6hEDFrx5XhcHl01Nw4ZRNV4IbcpGD/Xi4h6081gQ3l4QEL0cvKwYlJALF91jBgseffFfJFpSet2mOR2h2hHB02yKnKXodn6XdAODyWFMqnO89TvGuAqtUt8jOnoKGxSPtwIhfyGgeU5/HoEIgSlIFmUd7aeOFJm4hHItcjnmngiNeK3VwOq24fJxznYgPlRdBNLawYAuLhYpDvoCAc84kahnu0udzhMDnjDnjcs9MXtYS9jEH9+FojEqaEGEE0qtob89jUHpagFcg+Pz1io9neDQUjNt5BOG0shCtNr2PjUby4bQabgRHfoxsPLCOKtjS8MDlqG3keFgJN7Dr8Yq6swQi3I7RGGDgaMhZhz2Xm3q1hiDO14jez1zOrtS7BHbp6ALdbShH7nlswnkzMpAbLVQdJ9Ysh8iev66v6QHPBrQEd7Tbvlx3VR+bsYDgvB0sGBXwHLDjXU1w5nRJ3d7i15s1CAMdvlyMr8M+wqt8/jLCEbhcH1bS7/tZZTydKX9JX0CkfnNMKVQ3wFgGJnUHbKXjudBzRCiShLkCFnO8HngyBPXQ4/MsdjlyjfGWj0nZU8pETihV3TNwrMxBLltWLRY1jYAb3xLEUc5TsUknFpxuekTtQ8167G7sNbgZOTEa7BGPgctuCtF5Asy9dpKGiWK74Bq+i1xUejY+xdHj1QrdEVx7JmF8L5sCzPs0YPZtWeoYzW0faDg1qHuIihwXyB6ACXiPnNwmOb44gwNYz0so2G3v6Xi2ghl4QW5xRO0kHa9If+DIllfU1SYaxobqEAAzPzLb00oFx/Dg8741sQX3KHPEq5lOOaKWluAKqSvjXh2t+PWyVLDP/VrEwGQRvNmWI1o/HMnYcgCDISQBsoWC30/D8vn13LcU0e7i2LjAYgTHBz1yZDuVKm4f9QmCqIgFZ1OOaozq5Ahn0Xdf1TK5j6WD3wO9rYHSduFG2LnBHgIj5Ig5Rssebxe2BcZzFSO6cPicoZzbFuyFEjObHSQbHwd9yNetkI9/36x/Xaf+DASU/3cQUFLEf24N/4dkAb97L+D4EBRf+wK+s4BfEPBtB/NGwI8djPFurf7TDuaNgF/sYL44gr73Ar7tYL44gr6zgLHqBT+ygO9C0DcC/moHo8WWDv+GgGiejDnyXCK2jdcced5ZwGRxcn8Ugo6Jff/sBfy1KcQnC/hGwLcdzEYv7fZLX8B/KwR9I+C7EPRtB/NBwHcW8MtewHcW8GMH83EEHSqjDwJuw0FZf3EE/ZEFfBWC/moH86U1/M8s4JdC0C9ZwJ8I+MkCvvcCfskCSks/+JoFfO8F/CDguynEz0LQrVO58NsQUFKk8T9mAf8MBPyiVr8npu6pFQKdTO/IcZhSY6U85BDWoAjuiB75AzTdx3waP42YXRVDwHJzW0BoWTcu59IZX1oWwxOEg/SO7HZ7VvD95kzhJCkKc3ZCq3A56q0hcwuZI85tm+OJsVzASbwpiD7dq4hLzXr1qZteudw9DkRsFUOOmO6yE5xl3rV4kJYXMMsRV9FmPteJcOdy+lrfZWrv712C48nZBuOqtcwhdevj7Dk+gdcfGHUvTZRgNb0M4LSvJOpuvC7H0s3lCPUY9MxdX+42AfuiQqDhNfKveyMhdDBu4ehrguBMNT7+iM0W0NCnSClZzmp8rZ5zjlzZEznX6h6RCs5PjqAPlfnj/JBgtLxwRGUjjmxCqug4WhUTOJ9jEdn2/Whj+X547QmR+GUM0yHG0/MzhiCVp8hZsk7EWJpqfDz1ELmbaKZgdl+u4HjcC9TZGTuMF1HGICrGd+ZQcpJxnrsLMI59K7ibcdDjvTVEECxnE0Q37hTwpc8soNlywNxjf9awvnAPEKURv5+PVZKQ3xdTsvK3NIX47p8qJaL0YKwkg9lK/lDwvIM5RPcZlzNjDjB4xwUcnLZXl9nOXvKxKMtrMDj0I6fFzx43bf9yzzM40s1LscWxohjgVxNPcE6rZY1nMUzh3D5tZsMyi3C1UROwzZNPnQ14gI3Tq3gaL7YvKwo7x3lQEAiqM+bIGRERr9XHBqgdeJSfvvZxrrUZnC3jRJ1DjDScTEXgSAUmtScRxlitjDtEbbFANh6NATeW7gKsLxHlyMQiHLA8BMPfuYx6ay7fhCIeQbSWSuTMeOTjzZFToVcdOWLpaMnlIOq3PMaTVKDjO9Lx7RppcD4FvuCyk8+vz5ZOAEfhLFBv9xDxOakvEMz3NqWrMbNxNJVlOELi0Jdrbo0Pyq7mMf6kgjOeewm2I3sE1tri41OfnoaF/KiAvZVj5BqWJeLwqQdwXPYml+89xTjaRXwOs88BchZLxsezEkqI0Ehn7kJOW3x1xTmc8UqndrlgLeYatQEnnUaCHfsMsG5hnyPzLGR29pj8NoslHlMz4S8pBP12BNw8TD7PTbuII4ct1xhmJIbzfXZBroc9H8civsA59DJmH4mW82ckn4BV332OiKoE2C0fBhzHQUJt+xyqOKk0Ac6LvEHOpt1o+NoRjnikLpG7VFcyZktZAD8Yl4I7SUcJvmh5CkdlfKS0uWwAW1a3BKM+py9HzI2PN7OTAxRDyteZ00bH9eVA+br5ZNR5nvwW652zhrP/CAQqBDKfh5ckA7BG/BmuZUnB/ZmMwR/1ObUN1CT4uU0TOAXpmT/jI3786bGZc6Tsn4i21qXF1SO4QqiUheAu/IAj4vE0BKdIOEKZG0/EpBipYEbrGDmXOFCxJAYduLV5pc4omUb4KE0CjqQUkL2kvs/XnagE6hFG6aXl9/PQmQ44+yc//2xcq5gOO45z3TwXHK6dbQwJ4TEsljWz11jmMTN7YDgpCb///pAjrPc8eUDbJKR2Y8ky3pG9Cm51PiIaFSTCRUOWYItmzZxJOxLx8pF6cPT6mrrBblNjgxECzv15Ri5pmz/TEXTyv4OAE1H8576Af0gW8Lu32X/JAr4LQX86gmoee2W1XgjYPHTra1OITxbwXQiajPXQiPMRfz/t5GjRBnXyb1nA5ODE7JMFfDuCfrKAb0fQ81EJPoWgmh35+IOAl/khp9vhM0qWURFgIxndvR8IaAdJ929ZwHdfwC9ZwC+OoL+2hv9pB/NBwF/7Av60g/nSFOJLX8CfTSG+2MF82Qv4yQJOg+hHFvCnI+gnC/hGwHdTiA8CvgtB3wj4cQT90hTiXQj6RsB3U4gvdjBvBPzYwfzMAv7nvYDvLOCvewE/haC/dS/gRBz/c1/APwQBv70vYCkcIJ8fhly+eYlKJrnkQhmGaxSyQWwT3V4F4G82S4GvT6pM7uZ1Dt3UU5itjeKIPOuZCfVyxj9P64VPGtGVwB+fV4LXz1Ug7cbr4ZZOMA3u0sHGSvgcgj9YrlgwKOY+Oey2U3Dd+YQ69VHtiTcytpBs9wMuN3W1JtHJ8KEz9QXyRkGak0uwHkDcczYKVS3JCSFoB92OzBA1q1gkans1oW20G3V7w1CItqIFlK6AhLA4JDURbSmECyrmgofER0uaxXwOlW2a1NtnS5WkWDpCbtkLwTf1XiehVdVQtT5/PVreffJcZQM4PhYqCx4PUyZpdT9BkrZbITjPTI30D+RCJ0oPwU3Ke0+iw5gj4sZYosDsDI3cFzMN6mo6p8GCgUjk49GC0j4RIfDrno/nccSQaZaG/G1n5ERe3peQ+dKCn68cKnjdXh0ohXQo2E+J3y9X4eOvu9tMsNfa/uXQelWhSSlB4QgPeiw81zto59O1ECzHIJN5Jq0gX+5VIbyYmfLbEHAiyuLf0hr+uy2W5M3jDCdrF1N3lo50fMzqKfg7NRHcU8zlHz0zjhBqyQTnLm8UHBvOCuxdnDLnfi5zjCsuf6LN0ePyVPVVfM/IDs7UzylNNFfHxe2UgSHjjLpN6QLesRFHssE2Z65qXTCOB6cTUNB8akvjSsYPs3lCMLgYgo1Vv8fELcZwepKcOuvuyo83d0ywdFIzytZrFaPFqxi8qBOBPq7rFityW8AxP2w5QhoBcIRMdXCJXQkul4s6NvzOAGet8+M90g1HzAF+gGOlPaOVwc+3ijZzCMS9R+3lgih4Nd0v+etlJ9jSotJxMgtW4C6FgjnXZJdgMcRriNilQfTkFyqeNeQI3qDlU8yQC0V83OwbiI4lo3aCpQQPJP8EdiRkjK6cqY73XsAg0FZ8fNGdj6ePWo7M/qyh7mQzrnGQDCw4blDCaEjWGjbMhoKHBY6s4lRS8UjzIzD2u4i6+dnh89B1P4eTXYTI2cM6x2NbfrXxjvnxKyRh7Az3HC/EpBScuaf/vsz6RJyO/n9tDV+xIAN7H3FEm2czGz8mFx3C0XjEY6ye8GcAmyF4M9RSut5uFbzwFic49g1DdttMIowGHLHOY69hdL2LFBwWpwCsfCFypCItxtMyvIJnxT3H/GeA8Rg1PpzQ44FsWZdVfCQdj8HKKZA95cSF9XSUgVPNW2Q3J/66xSMFLOd8oe5oP+txcJ8vIZesVnD3k52Nh49JC+5qzGOer4E5vq4OAMf7JUXOpN/amGytGsJhckNUnLQ+7vPDDkw74M/UJp8p+LxzMjDrbkBtN92/fkayQnDRqOfHu/Pxh5fVA0z3UPFnHC4cUfMug+MeV9RpqmOEB94lAuuQjgVaNIMaLyerJZwWm4Aj3X2n4oMU6GAf3Fawj9egxornqnAqFB5k093UxnZiXuEsGDfBJeW2x6dV0QOkI4HSsX7p8S1dVOChsGX2atFEWBCnKlA95tcbBbsa6x7Jwb3x+0ebG58DSelU4PCgF9wg1XS8PrsL8NPtU3AmoR5hY7coIeSMSR1qRH+mI+i/Auy/i4DTsfDX9AX87qYQ772AHzuYNwImht59dQT9dS/gr00h3gj4aQ3/RsBfC0Flb4CN4pYkaLtc5NHiYD42RqkaJ/alEPQLAsaDVvggoHZ/Kv2SjonGkQf7aL0tOeK9s4CfphD20Uk+fQGz0chh68mmUD52MGxfVWjtTN3og4BfsoA/+wJ+KQRN+OLHkUh3639zBH0Xgn7JAmqmMuTUzLyvfQFTD8doa0eV/2Mv4M9C0PNxgoxudzt+LQR9I+B6fOYI+isCfmkK8XYE/TUL+NkL2DQR/Z8h4MHThK+t4X8i4O8tBJ2OR39LX8BvLwQdausn5JN2LXg7K0uIldZzSIYWCKEzSmuCxkcd8lmqUw9uCMh2ITBoHxlhfrp49ETR1zLEdadRn4tHlayn1xMUoxHQcDC2RKLs8wCq+rRngapzBEnqXQbJ1TGEkJT8+LUQx9DEE4J8fS74ZJRKd4hnM46ghixgom8VFdKLvhH8aywoxOShDsWTHJi/AcaRVb7fgWVPInCuzIAYpTCBIhAHjCqDp08myDcgP0t75p0OApA4UuZQbOMN8pS1qBLjdmTQ5KdQCJUjzkk0TRDUkrJjvnxa5sRrEoAsWO34cehCJOJixqC7jzaCZ2u5T8RLjeB22TnUi6dCS26ixBE1DebMv1dLm7hDdIRirO1YsHwsIpJchQdUzNRYQHuqEbK/TiB2bEPwjkjQ+fVXF0j3gsmRtc8wmcX3Bi5PdSv4z+nDJuP5bgjxcLRmgVVRmwT2vYBOXayE8BwlQE7WvITrwTxQ73hRc6IA4t/vODBZuJlQn1x2tIZigLYofBwc+7ch4HQsjf4SBJx+t1wdYVeD4FRx5FgOfA3XxSQBF7aNYOtuKOJoX0dAp2YnuOVDqTHczTucnPAiuM+HpuAy37dAnYwxVzLCCJfJQgTbOfH37zVZxCfvrIMzvr0saBl//2QTLsHWqhuXu8lAwysYcrn63OaCezO3Ed6PxxwZb9oZOS8HSxypYQXnlyMoFdKbis2z8wQDPURkGxpHPCs69VzOxVfmZMEWcDneUPCzIkCOV+s6vqzSJ3hOICCaWE2O9yQYg9mt75SaWWTjsbvnCKruZ1zO9jsdL5MuBy+fcmQbHPwck8uGI+Xa5f9xLIIWq336AEMfcWQ8hAcf12c8A6dtBOaMJpKCb07JkdBT7oieFw1H2t30BOFj03F5etxiDN3GhOPF7Ki7XbUK9vIVABiugJx2qrc4vy84ElY7kdqNya/PC8kQvNH0gpxL0LR4pmwUiGblg/HxBhz5dhxpLagr5q7Pso+LYVCCH0PO6GTA70e4fQA4m+zJ4+/M3295+wn408lDsHfKHf/GmPofNAT7QxBw8c0xhbPnCui5vTN72N9sPN8OBxAMR3PBc4tWxduHheBYjMaMOtogwpYxRuBk8kWwx8+diDlBpnC8DURGd6UREclaDMHdOkPBpadYI6a/3kPaNDPkZsEsxytjPwDX5s+wfTxv+crWkSuEzo3HzDiNVUINaw2GpUv8dEv+uo+zCoyyFwQ7fFXLXDD1oS0fEo+ZyQHjh19aEOEdf0aX287Gt9VVhfZ6vDBnHXYYa1G1h3w4lgU71mKbbKUzjymp6HkMZvx6LXO7A8AJop78Mio7eojAzc4HyInxHBMu2kxo8JLHUHLlx6ub6RZMMu4F2+j3CpZTtILUH6mCf7DmCgF/eAPnvM+Y3XV8DmBW10EwtiTBWY4jHYvxRQCP2D11V7leY6lwLfBrc0KdWdD52M+XEZjWdYic6DFocRk+AV7WN5Q2GUfivstaiMRDS90CDxPc3Z57MFt0R653u0Q4fdwAfDebo4C9NihwsuZzwNUeItudxzpZaqsN+J7P5xQrOP+RreHHs/8dBJxJyugvKQRF6Jvl6q+OoL82hXgj4BdH0J8I+NkL+HYEfWcBt9pVzr8g4KcQ9I2A7yzgBwHfewGzjB5/ZAH7bXT6FIL+mx3Mk+7VTxbwbQfzcQR97wX8IOCnEPRfreG/ZAHfdjC/OoJ+soA/7WC+ZAHfCKjtrZX/2QsYO5uArndVI34Q8FLY0Q87mPdewDcCrludn/9TCPpCwK9ZwBcC/toX8EsWsD10qfBBwJ9NIb4Ugv6PmkKsbcX2F9U1nxlJNwzYpy/gFzsYUXbxlyzgZuSO5M9ewEpVo9+MgDNZ/Dantd+NgN+9zX7VgAOFMjJpMNs5KtnNxBKSVAqE8DBAClns7h20t8ChYbwiCcGrni8ldrNH3v2KZPLAXBvVx7tF/d117BNX0VS4TJe+4BuuE5HLYTOHS1W51JN6jnRnT1xDqm186hchP77/gCW0rXyg/rAjIjnPEgqtlAD17dRJSNklFSSHLT++dxvz5+rxWEC5X/DPLxUHiHwAEy4PZNBA5t87aWd1DF2y5oiUrnKFKLNoDMVC81Dg9EVPJgLOoHzWFvPkE1GINJA3kA1WKfKel7FMFD9vIOMLIfK2gi0Tp1fHHAlVm/qxKNrEFMQNtDW1BF+YrGrSeXYFV20TIy84lxqJDnYGrN2uqX9YiPz4Zr6AKtL4/bvoSCT7DiK4ShzxvGUwsslUUfj9G80Dfr2jEUfOMgJgPV/RvbOHayKDbkJy3NrIt56CSK4B5JBNp8BCmBciOYzlHbS9AyzQ2DMiZpzrkFxOHgq7rcClyV3x4TpSjyiwTX79I6pqwA5jijxv5um/Ta7O5PH4/1c7mOIR9pxBEkFwdgMud7TxZcXllPgUnHq2T7AxfmzhtPVl5LIBR4biMfY5kkQCs2+jmYbb8EzBW21awZ4cWhkv5lkEUbeRkLtoOFJtVu4Izrk0Qg5Heo50yLpzJKol6j63cU4cPJbAv8EdObN1p+Li9Rtmc3FK5t6XZ4zRxNhChiKZOUO4i2QxL20IL9lQcGbpLMHD5dAF/rRxOV2SSMTStBiDdTcL5IyAj/fkbgOwLtshoseNgrEAqwhenmmMI9Y5x4+Xj743FBYsmJOuxsFtq4FZLVrq7C6XFrv2lsu7frnkcvQc+Xh+O0cQTISpQIdZohKySQMILDRgdrYNNRzD8wlud50Kdjloa+zG1Qby80JGdNy1LfaGpyn4bC9TurvfdfLYP/nrWB3wKI4NIIdyyeXwoBpSp9GOIk7PyxaCXOTfzzNtI1yYYQnezVQEWpSzHp/jxwjgtHkiKmvTFjePzAB3MG6Zra5PgN29KcLZrhTBOR13LY7EMAHT8AfIDdXe/40xJf9zr80/BAG/22X3UVk1nOhxwhxL7DEpTeRAbJcEhe3inODF9HIF2M3mQjinhk9mclaC7XFMp3ObP/ND74ohqbdz5vs5iARPLQbeUUJCML0kLakKicGlpAshSKSDistunIE5sxfMe5qthrvBTQcnNGRmF5zliIxuHHFCTxUCWiY2kZrZGpjBBpSGk7gnRDYucLnYKvJzib+uHq4E8JTGgpPN+PiGk9iDpChGjAqvapjJaFZAZ1sLFMxXvUis2XwPWWxMmZNf7zUJ06cIJw+vhWB0fGikuMyOUF5PfPy+mESEarsaGsuZCPbttUEB7ZdPiOhkSt3B3qiJjnZHiM3ZCgWj58In7H7fQTppGsYXWVDJSLpwJBMrVfDWyaHH/YNakJTGRKDl6SbiWLZkMO2Ij6/fzSMSpx6CmyIgFswiPofMrmMF7NtaRcFzwj9fDY9buPqHEXKvW8BkJYdjoIcrR0g70GV8cqwJ0GKPqacuTiru1vMD1MIZ8XV51yfk2rk1P58jU1e17/0vMfVnIOC/QuS/i4DKZDb+W1rD/1ccQd97AT8IiH1l/yML+NMO5gsCdqJ8/tjBfBDwJtu1Ea+E8EcWUPGd1dcs4JaZOyM3zIh9EPDXvYDvphCfLKApdLCUnW71FQHfhaApvgc/EPDdFOLtCPpBwF/3Ag5tfWBcpdWZfnEEfReCfhxB33sB3wi4BebUHwR87wX8ZAG/NIX42Rcw3RTuV0fQDwL+shfwP9vB/ETATyHoTwT8NQv42Qv4xRH0bQfzRkC2e4Q/soBvBPz0BWyw0y/wTqw/djAfBPyZBVwf21X9QcBPU4jf6giqTIXZX+IIOl5+89Jao1yEeN6HKIhaCRNhTTAUR5rQUHXHmDQ9h6x2FJ6YZ9uSTma5XEDJTMq88Ep6AoOAI95J4IiRkKonR5Qn0KEiZkHpVz5ZdRuAON2dBK8+ORoZCm0D11iKqX+frzDBipJC4xeuELqal5DjE0bAZo3Pwny+tkndpRjatRkIflK+/n7eH4CtnFjwvL2kEbJS75DgwEfeY+ompF4SFSqHguBdyRoTeT54IVHOEU02Xp/3+XirgXyk4SyVgMxbv4W6XOTMv20khVS+yaXCYXyiYbgcK+TuL7ZQuaeIhtWibImrqldIk00oeMZuzaUEeSyBnTcMeQuyrslmNFpAk5050rKRpxEN1JxLiym/fiEoZNJpZAHXqcMR28P8fquWo0KrxAkN9Jlkk+0zEiBfBykKLsZKIfpWHcG1UI+Cfxm5/HhHsoSrteOIXQVSRNSBfYOi3wdCEKzFhJzb9gZNY5+Zb804Itekn8C1iVMU+oLnk4HcZ1Bv+yMLo7X/+xBQmY6kv2Qv4LdnAaObocFNnwyYu1zoLcbHQwP+cDaj9nMzT4ifOg3YGZdLXm6CTlhxGcDx5syQ47+yeMX4KXP56o6YKw8MlTyuxhw6n9+pUC0HCdYtLg/z42oguNJx3+IS0R1ki9mc+tMaZKLI9ACXdM4R73kwNFIf4wiaPdyYfdbmLRl0UgyvLpgoCHapSvpo+AC6DBHzl02XY205lMFaD1QUnrbzV43aIQBTFW7Mzefgk/nBVcBRN1yu+crZx5fVdsCRSOHyudlxuTt4lldwrJoIXr+KfWK1Z/56tRO5fDb1HsfF+ALe3NeQ71ZnBRdhzNcWqePIGEWpToLJaQQ2RRwRrzNdx6bOdlBPT0vkl6Whk8V9l0JLsEp9FQxMPG/M4DyQVeo1G9Um9vwOcNmLCHniNUlIoD/5f9gVosGsOuh4+vS2kHZrhTkDIVYJi48EMv+CkN8dbyqeT1wfQIwUZMND6TFbjkdgdZ3I77N5T4hTuB7YymnJ/Kk5UPBI3vEYNo78fGjwiH5jTEny32IH893rlL8QEDThSWVe5T9sQtRdA5dDuEH+XpiLxN5WGpTSAtNAKvgz6nv35auXsSzQMzYSMo1nLhSJjFlwRU+VxMVxCZ3brVlInxkmLpPGcDnfVsi7juOcHE1hCXW6JNSXxweMG3t4BWvu8WcsERY1yS2DI99eIYJvVI+EjPfrEJIGLVE4slSRHC7SBFjJMPN2CUe6arnjou1ynlPvvOfP5Eg0rtC0z7ngp7u+Jsstm0DMp2vm280SE2lenaF0ZY5cQ6ZG5BoJO45kwx0Nx4clkL12v0FVJZrgjVZmSxrFm0HNzhxJ0x56wmlsC5mVcKTbrIAjZLlr4VYttnwV2mc1aY31CSqP9tQ9FqZNBvdQAHsgEBYCVVUS7q41lGqnMt89GSIJId5DR+bk9dMrR7RNxe9nvFHWQigfOJJeVMHi45H4/bWKXiN2wI+fNusBcobbhU52mccnoOq+QJ46uqtkbngGXORCY/6BxDo5Lise02nMETd/VR/BxVAhcTYc6bMtR/Q/EAF/tpL+ryKgLMym/zwN/CGFoN+9F5ANzOZrFvC9F/CLHcwbAW8jRn8g4M+9gF8KQeskOwnr4UVrPwhYZlLwFQGvh2vyYy/gGwGrx/78oxD0vRfw4wi6CTX94wj6zgJul8Ig+SDguxBUU+9EWTxG0fCHHcz2Nuo/WcC3HcynEPSNgLHDKvYrAn4cQd+FoF+ygMKznxnMK04/soD+4pEYeTIM6VaqNspXR9DI9voPAjZS6tMvjqCfvYBfEPC1F1Bbnzy8uCnm+kch6E87mDcCbsePXFksfbkzkjWcf7SGNyu5+dEXsGXEX2y0DTG69Oj96AuoV4vlj0LQxuDj/xUBk0GU/0DAtx3MGwG7kXH+ioDvLOBvRUAeU8o/t4b/Q/YCfndTiH44WUEGu4T69cNXyRkvKLC0ZlwubdYRedXSQKMcUsEb97JKqok6hIQDCv+HPZ1s2ubA5dMwEbwM5JocD9EM8p2YMd9IZZ/s5DSG23HOP2+IrkyuTwdBuRtnHCGrKnplvQbQADkJPhZrnzjPYgNVX8c0vC44olzygQ1ZO+VIaYT876nmhNDkIWPB2l8rZH0Y8eNNcMyX/qeUk71PDlCdjwH1epOP19xNwhcSZYK/qeuIbOYdR0LV4EgUKZVMKA4I3Eq3Yn6d+T2ht43JEe6SCsHAkUQiu4UPlX9JqYfxWibz/ISALV6IXC39lozO/HzxqipZmJZaQiRhYMDtHNvMO8xlIHH/WEC3kjIUPjLPJrNgZEGzyGLBn9358fuOI22+0JgQnC/8/VvaaZAP1Zx6tyE/n/8MuHR4oEQIy8k6J6uqMOE22MQsnE9rm+h3/v3Vq5yPx4cSiHQ6EUi6LR9/OOUIOhO7LdSRmLOw9fj7p10uQ7U0+fXP20b9XXJVFhRR/q4NC787Cyh88zrV2YYPcZMvmScMDy3ecU6BQrcWyPcNlcuxyZNAOLlj6peOqZFdeN9De0u5vDT5ooR7NNOh3Y0Vwd6OQCXqZGdApZGlEHSXOZDU3nF5eOFIFMbV3SeUVifI4xminr7icrZO1wl0POgEv96BRgbZ9Q7laTRGNGOcnWB+F4DNBxh5rM5UspfnK0g1lcs5acTlmBlI/JkrMZev932PSRbdZPB7U2IuExcRKcLZHrLjUUNhm3HkMyav8W78FQ22XZ8TIZVW0IXRhgXpjiNZw9Y8xp69wtzhaJjgy5kiyCnVmbd8qhqZ1tSCehgSGuY2l7eefDYguGQr6uP9TcebmMvJpr2shNDxICGA0BjYMMbMHyWvzwtrDBctwzTUx6ZOsrJKIBYuax4TDpfrSjnToC0d/pqL2JYwRThCq1oLIdytAQhyqQN15nAcmFQc8dQbR3DfF5cocMNzjS/4uIObaE8FO4iTnqDDZQzGrFkJwe4cJ0S+XQ3IJG/NgjK3fpvFEo+p8eRvaQrx3XYwzTwGyJcYU29qLm2i5sYEsnSk01BMOfIMN5LP16nLWvAGNAVCFe8ABSFD/uXeEiCkvOcQr7nCCO73TCb3zgOoULEVwv0M6eR0BgIxDDYsHM44ohUmMnmMgUb96zaOSOjOl1D0J8TfHy05qTHDhbrebpEXjJ4RieL4CvFoQGgw3T1asr1oHGN0rLHgOH3UxNHnLiSnBPFnVOIIuzpcp5C5L0ScPvkzajN1y+fl3YYGkYU04hyvFygLgyA+J6SY0It0hMs+OtDwuWYcuUJJgcSa64LfSXw8o6e/g2Lo8zklP6UyKZs4gCLkMeENnTQixuw4gXK6PtBgvhJqUkr3K1zAGiPX0LOIMEfS4HKtNjzGlEQmXBBOoZ44GAV6meTk3Rq+c01+/5QZP95qtivhdjtyJM12mU5GaMbglvE5IRi3HPnOxztHzrGw4HMc8DkpwrsIsvOeIN9WYoXYJz6HpU23E/yyAp3HIOuhRusdC0/uMidE5whbzXvEwvst/fVnlT8DAf/1t/8uAo6EyT8vrX9IFlD6ZkfQdxYw0SP/qyPoJbdOP7KAh6Y3P1nAX+1gts7NE78WggpccX4Q8EtfwF+zgF/2AoYOR5ifTSE+ewF/IuBmYJ/kL3Ywn72A70LQL46gbzuYdxZQYyfxx17ALwj4a1OIn3sBt+s51j+FoF8Q8J0FfCPgpxB0NBzNPwi43cO6/uwF/IKAP7OAn6YQv2YBvziCfrKAr76Ab0fQTyHouynEf+wL+CUL+G4KsZ4wx//RGv5VCPrJAq4PtvQpBNWYXiT/GQGLweL0AwGNvSZ+EHA7vq9/mx0Mjynln1vD/yEIKHwzApJkY0H5nHPku47rnlzcUwz1wCuEAEeyTlLYLOAiLnIhXNzrljyyYAPlMTgJQeGtRQLdiCNWNc+Rh0aBTfz9SIOUbQvkbbtGJ86CtBBXds78iqxbsp+eDEjCY4H8bVQDuVwXG4jni5SGuzzQSBVPXLioYkZDyjSZRFGXQvasOEIJq41GrocNgzpRSo5sK58vZWh0AK6yOXK+frckR/GFiGgXC+FY0noiT7oS6lFbCKF4mABxrcIFdrVzyhFPjsholFpwba4X5I9OQUS6Oo04SsUFCpRFnRMlfeRwvTQ5Cu+II+Jls+CIOdcY9fdx4JMTPAKoYrlhwSjfcAQLNiF0nDuRT3t+PcWqO0A6ORU0xKaMiXnbJFC4N47A2pAj6WV4CiFft6UQUNhggu/EgXg3rmg46rWWjJcbD/LpiTFvPeLvJ9eAy+EtyVgYKw0ml8vJglweMiGcjyQujeSHBR04OfWzjCPwXt87kD9zfrzrYYJJuCcYbsGVX/84aH4tsPnGmBKFyV+SBfz2QtCryQpIdbRift8YPdndOeLcuJxiIYa0Jk20SiFcvix/soOpkPx6P8ItHCAa6PjekqpGRyiNYoG8qwgy8UKOQKySVyhQT71OktXsBkV0IEJoVr1NJt68g1sfrQRPRVTjaveFfLBBLFCnqkKQpMyhurX8BKPSzAkmIkfSjcuRRS6fCgn0OYUkC3bId9YJJvvD3YNs/dQEL7yDQurLnCNhtZvT4NEvfYJnHKGqWaxzhLT6nnSJF8KFa1gWoufCJuIsduASh3sa3s4PPp4ppVAJowWPUTbPyUVY82c2PgD17i+5qPsohUsv8vOdFkwn082wAm/acIQ0nXlCqvGshXSTbAU/P6Y9YQdRg8a+a8z3Blwe51vBgWQ94PLfSJcqWYroBuntwuX9Js9qkraCx+XsmF/fVlFzYh6MC9TkzuU6palN+i1jr/ZMXI4mNzUiyjDeQpHtV8gj6r0mZHLlMVo/50JYNQuRjFzK56zZassC/fTqeBPTM3TLcEf9wUX4bVlAHlOj6d9SCPrdmXWzXYdwa8maebsRxURe5ivI6PnAhVy3SMh8yUoo09FW8K6LTCWT7dGHGzNehZodjyHHWfdQaIQj46xnNVFtduLfecSf0ULJNVLPdQrNtNdpcJxwhPRodeboYu5QYG8TnRAi7F/fOcf+ecBe60TFIFl6expMKgHIIosnwFpZQ2FkLiNinfUDsGe/Y8Hz8LTJYB8nkNh4xTy48Gd0LatraNq7JoR+nCVEjnQPuijRmTcjuUoqwkZQPpYaDbrmkZDtNq4hPbXAvGxOZdId2zVfVxZAw6GM+Lqg889XwWHN/PEhE0lRVwXk1W7Nwvqy1Ah/sBEk98Zk4bwRfSL2ngSsHE8Fehghn0x16kAzxHsUJuqi5THPV7Nq+lwJ/lhIdZI/5zXEi2jHEVGwgNR1LMLV3HOk1M8Ik7vHHlAO+h0Ke5ppRNOrCeSDAabhBC1FUnfHGrqCx2zIp4yemD67Qru2DizAHY/h+eauAFOyA/W0itkkb64Wj8HzigXQWdofiYD/Wpf+uwg4Hsn/3Br+D8kCfndTiJ92MFtbKuHTF/CNgJ8soH/JnY8j6McO5tlGkZG4IhU2Z0lSvrSG357utf11L2Byc5OPI+h/LATd9hqqP1nATl27P7KAPx1B1zd7qC3vZbD9tyxgrjWnr1nAT2v4d1OI917Atx3MBwHLZfT4t9bw776Anyygn7fSv2UBv+wFfCPgl0LQnwj4KQS13JH6yQL+X3Yw8zNajyJJf9W5kU8h6Fo2Xkj6r6YQnyzguynEhT1Pglaqa/+TBXwXgmpqPtI+djCFuXN/7AUck0I1snF5+moH80bAT1/AL4WgPxHw0xr+bQfz38oCjkcz8R9/Xf0zCkGl75arQbA5Qjs5lshfbSYRuTuPBvLRveLyr5VFYveDHdQwrGhAXI54l+PGhOyEEhrs5Jq/TtMCiv5ZsmB5ahQy7AsKqT+sOFLhjUKSx0jiS9WjFLzCk23i1oMQ0iqoWHBJZYVcbx2Xn03NmB+yTU90aDjyHTWOiN5hkpBHGXSQRbucecpq0pPBgy+D7TZr+N83G50M0o4vffmqoP72ycc7WQY51DslE8Kg5UhneIMeYsGoOTKOApmsbqMzXI4BH19hyjLZ5uYJWrdrUQCXLUcmySmg2Zn8+iOh0UhkOje4zqZ8/HLP7w9yHj7ES1wwX2dTlVDZSTkSGi3y5s+JTAbklEMxTM4ssLuJQuIFR+QyO9QoLF5ZQ3yZtFDoOb8+/zJRSSpNCrjt1w0NXItfH9Y3MTQSa4RgxzY+8cxBBsW+LJHXS/x6ozStIYGQI2Wy5PdrmnMk7HDGx9fIkkJWuDlBLj5L6s3mHFmdmxlD9Tg3gjeMNzzAg5Tf4nJWodAZX37bviUeU8r0L7GD+famEFXvPaA2yBb5waGvCcsMjghNvBbC5eGZkPPVmkGI4h3zjatVE7OVKsjyliPH46LaREikBrLO5Qi3PJgtWa13DSQjYYP8RbNQScnWA6gre4PChWHqpPJ2M4400hYFm7OtkkxaKzxGjlxuDidpS+Y0P8ClDhc0rF2OcJthTqFlE45UA4eKZCpKCVx25QEFT1ntSbMQeAyNlzr1Lq4pkuB05Lq12iwFz7pQnagLLudysPhadOseNdGOM468V4F/Xr5x+Y0mVwYVmQENYv0hE85XKSTyEAte7XNk3eU0hny7oDS4q5ZOsqPU8fOtd8wTEj7+ISyHcGZHnfnyNvFJz9gUktuEy8P7iiPrivUBVPeGIyiPT47QI6mA8lpw+X94PFtyF2bTV7H4AXnVjCbkOOV/z+LuwMLWTiNymwt8TvLnmuCrAZezfAHvoQl1gwbXJUdC2lx9aEbeRvDFAGzSiXcec3O6ZMGWWSIZGpIH7R3vBf9IHzbJMi5nk3xhIE/a2L/NYkkej8Xp32IH892FoMlmx5HrOOIxRVyhJTrWAZKTCNRDKUccvYl74BDPkeyeZDmRY/5Md8C/M691Hz5JDP4MXcvSQD6lNhAUeBXE2oy/llRbIdGI03w7rw+Ct0xM/swGHLm46Nojr9QTkSjFzoVi3GtCsHjamAg36QaXYgHI31hIJvVVwcBYvKWhOqYquW8iB+rL7ED9PuZI1p2MGq7nwwYF5oTPAUqqmxAXuo7CcscRMhSjDPj94+O5HeyaNI00gNa6b4XQ2qUysdBMgPwIFgsTxfaJIbUGtKMlRf7gLmpkECkpdHLF709RCTnZ3q43yO6Yv1aiJb9fqN5BZbg2CjRKVPK45XPodsM58psHR2Dk7xK4usgQuCJ4AilimY8/cTY0MIjZkzF+2YrhE0e+amTx+8PwHLLDAjji3oSewM1QIJ7eOVInY369udm/Kh/WHCGFB0c6bRo/ob6WOxaWOo/Bq83GwO4psFCZpj0hV4VAdZlzxI2G/H76xc6H603m578crT+zEPRfMfTfRUBJkv55GvhDsoDj39EX8AsCvh1B3wi4sXLPX2SzV5+5VxZwjXSOPF9aw7+bQrz3Ar4LQT+OoD8LQT9ZQFV7aF/tYJBrGj8KQd9ZwJ92ML9mAbV+dLA/haDvLOBnL+A0i6b/VyFonwQfR9DPXsAKRZJxDc41+jULuF54Ur0Yynb3tRD0vRewETkSfRBQfzrnHwiYVJP2ix3MF0fQL1nANwJ+aQ3/EwE/haC/ImBWEGrEUyP94Qj6mEHzyQJ+CkGTwC6MwuhOPxBwUA2QUTxaX9Bg4UafvYBvBPzYwSA2mBul2h/Z9j4bKYsq1FqjuWH/x17AuPJnXwtB1SwZGHyaPv3mLCAPqdE/FoL+IQg4+uYs4HnSMb6UrOpX1ilQCA1GXL7u7Ib5jhv4ZC+nNsTHpmHhZR2IxG8aH2p9k6EQphwxtsdBB/F8Vb+yhtOIzKvREZia1oK/g21CjN1NhaxyGxRWrs8RTDcZR8YdP17JL4yU4iCCsm85Uvn1FMj0WFz4sqJWKAgIR6yrkkpwoRlHTKPgfx9enCd0E+1KvWvQ1GSpL87AA6NivgoTm6ii2cK1vnJEeugXleAHmUCWLS8sWE/5+B4Ps4RrP+HItZ02OqGHogQ2tDvBR2aYcAQOWqhcqxHCrbSpST89jSFTT6/rm10wGcMggRhplRDAg79/sSQ11Ae/Ezy/4Menr8+3vp4IoTCZ1iS5NQwY1S/M5zdBJ4/ZaAylH/Pre3CZQGbUvAErwysNZoepTWoWNHCl2lXwOC0qxDo8LtCWNUfI5D7hiBuNuNSJLhXzcMzvxwE3fPyN31BPs7WEIMSvp3M7jrC3O0f2CDgydpMzP96d8vd36Z4j+kbg3y++b39bUwgeU7PZd8nV342A02+Wq7dVPIP4Ntwjn20XHDmSqgHWkx3y6lKwyXWINlDm6CCEwysC4kbXJ1zSi8Z8G/cKUTU6gjZIieCVVeZzOXQXuVx9cuRZGI+eDG/4ta9oxeXj0rRUIm9yjceUsac+WWCZSIquwUXbblgAOv98WnHtmDctpv5cQpgsJ20G1+SyFwLPEGuSP488ZlAFzJdOXJ4VdH2HbNAZLPCUZ058657DZXAmQuhvqEKecyTArdhZQrAbLiOSVaiH1BNMGgjCsyZ+K/RwDfYc8SbXLCHrwYwjXk815I/2qUrOM+nKkRK7NBRXAiYIexO4biuObGfZ7slc5/enO6oGCq0zR9yjZ68hlURT8NoGqwQeLZfn3pIjm2FZPSlMKkJxX+yZv/CRTcqTjKGZ3EEItHnuE/siPCFbOCYLziLHBXZ4WZtxTczl/AJpxBh7M0iUC7+eZmZhshFoAfFuxu/nTUsUIhyO/P4PdSyEd4+1pPGPDMrywOVqIVoa6TaGBFctfllWqcWvGYtvjClZUP7xZ5U/BAG/27Ysms+ukIcJ/84OM1sj0ULmiCCNTOYv9YyvAwRN4DbPDerjimGyUu4F1L6BkQ8oFcmK2AsoweTPwArjngim1ENZ87UmHOIiJ1Etl1BMbP6d1g/LJ1bn9VDMRR6jjxVHyPljfobkrG9ZWNV2TirrLsPtXFoo3Hv8GXOurz3z5lJHAd6xnCgHPQSGZsDncY8CWQKPKbbb7fg6O8j+T3nn0rUok7XpH+RAUFEZisJWVNCtgDADUYHgfBL99b3V7ErX+1bX14PMqsru0bNcPmIQxI64L/dJALmpHYwNka4/XzAeFjsaS5EkB9lepqBCNAsUzCRNl71d9FSh1WmNJtrZoD0hIRvv9rGFIedbBqk/voZVIxZ4e1r0/dzR1GDJ5CHms5peDwumQjITDphFjcU5fQXIJj1hiXk6lphtdWRzoXQuMT8Nj7IrVISMpqldsdy1W/r+K9nMeVFNsdIYGm7f43xoiBuRNcmR2dGDN0Ge4wqLFGj++6RrYaIJGsblQmXedMXxUCxnE0J4Tec87xmKcJ/afUx57ijb5/xowpqZOtbX3tHw+hHvwNMyfEyE25bO/ZXx15z1/w4EHP1nEFAYD8U/JRD0VzeFaPRBtg+l2v5RDibtKeK+5QkZPgg40qXwRy7g2wv4bg1fzSv7FTjqqF99AT/lYB6Z1H3KwXwQ8GdTCLXZEPKslIe+jzG5GZ9cwJ8I+PECvptCpPdtzG3CwTX+eAHfCPjxAr4R8OMFlBaEOO/W8F8I+PECFiSPP00hNs9Qodf67RsB6/rhGp9yMD9zAT9NId5ewJbP/R+5gNwNFn9DwK+mEB8EfAWCroeuHXwCQbPAuf0tF/ALAXOmRWw9BMC/eQHf5WDeuYCfiqAfBHx7Ad+5gG8vYC5HhNA/K4Iyy/Z+BIK+EfCrHMxPBPz3egGF8Xj0q3Is/jgEtKGko21Uyp4gbhyQ+bWAoTUs6ahgL+RbXXzM1WtleHaz0eD2HF+xbRNmOGpe0NGSPAYYOG3JPFOZCOCcexG2aq80bGtfSbD3IhXjm1Jynh0TkjwGboV1WVaENMFEAVF0GQbrXiZ7pu/V4GyLJ2ZtRggZkuIEfTmUsD4SAjmyNemgTA8CBk3ayI5uEuJZhybBYGgWhjcO3BqUfchhbfUywztcPR+q/ULCZNGvCZHciQjLPlQYsmllONtwHEB+IQSrIb8bThOUAswU/Umfv1WcV/OeAv1q3cNA3ZbMbpIyh2l6SbE4SvR9tU/XkzZFg/HqcWd29dgIoPVfiHrjIubczQphe7RqjIZebXj32TgHBYczkg5OTtdLCemuYxhgtIwa2VNnHr3GywPb6b1htpHR/U/Y4ImtZRSE1GbpgH9v6P65TcHshTOpYTOj8cfZqWJedRJEQHfdYFHoND47o+s/ossdyzNH13Mymt+RoDsYjWYV53T69vcFrb1iVX5Vfu3vRsDBL5araYoKtocNyvZku9BgqE1pTSlrQpxRwysgcfsTNtGS5KjSMzowOkPEnNtuOFudH3wYPqU53iplxdnDhJOg3GQ9bPWa5GLtPh3IRryNqaLtZdvqkVy7zwQTo7uBhn29k5x16tpANhsSIsbbhQjJlk+xNhcrwy7GXA38FO+YmD1CvtXZMsGc3kaYnsUjc9beghCrnI6R6Ycjc+FGSNXdV4R0h51Ka7Z4lxwa0Xil1uK8tc8Q+v5sjLXfMw1nzjENxqOtiIU+P8ne7G4oYIoGXW92IwQeSGEO62E2wmJYOYY7Gxg8IVu+IATeouEYi0EAd4OZ2AwBOW/aPURQ5digPao1mRNMLUJeiSebuTgkv5tX4GWwJqS79fk989qc5GbNkZxMp2gYTq+XKGCbW5Kb3sQ0vPX+SDZxdjZIw9gxZ7liIpgSAt1vZ3H2PKX3ryXhQZbYNJ9hR8/jbHUSplW4kl1ejQPwU/mOtyB7XX9Ccn6ROjKyFizZrQkKf59NTTjuV/38/6choPGYPjA7VzpztT49g3yPV0zOxdFwd6YhgTiWJFpTV0I4s0cIcmJZidUkB9mJ1oQwpIiWyLqFwez5BBTw4D7C0MsOzNOFVIKBoDWYwpUQyJg9eTifbFqjQoayu10SQlbSnZSgvNVke3wcSOCq0gxvyAzOWa1isuFGPGEtn3XmnEpDhMXYvGJUqIRIO5RjOOGIxyqfapzrME4DzaD3cyM4yO64UxCMPj4wnI/I5oYbKwZ7gGtConLHvNXmaYLQ8AsMt7zJ2c55gGDbIu3jO/3EOaqSqFDvuw7ZuEeIJUoK7fPD/ZTWPNB8scEL2XSVbGoq2nSo9we0xptgi7U9Wchux+h6YU/ukB6IKTs3XVZgvHASrLcXjXOy8unDfR8sMLuvaX4SjQkg1PUOq01rcC7H6P4HU3OH7L4km83x1byphwaWC3EjezeFV2FsIZ3jV5n0a5kvHBgTxmIV5YbsGadnB5t1fcSKXxDiHhq+g2K0uhHCXl4/6xwJqf8bEVD4zyDgeDrkflWOxW/PBfzF24AnNtW+ZVPvOxA0hPRmfBBwfhGSf46An0DQtxcwLq434wsBP17Ao5M5n1zAdL8IuY1yTrQPAqaTRcB95QKW26f9jYDspibGKrb6/FdfQHU4SrVPX8BPa/ifCPhVEfSvCPizHIw63dP9ZAecfLyAXwh4i4sb+yAgO+jRdzmYNwKyJL/8yAW8Td3FvtVurrGeBVbwIxfw5QX8IODPphCfXEB9Gs5+VAR9l4N5I+A7EPQLAd9ewA8CfryAf+kL+EHAk/pKCv5HOZh/joDvQNBYf7qc6omDeG6vcPQjF7DHLYVPLuC/wQs4ngp/TGv4Xx0I6h2TDgPawzjPVAlBnpumh2F3rGVnWhLyXSVCtFru1yQ/F5sYUu8S0VG1ign5rLUPcvaYYoJRLbuHcEtH20XPMdGlijlXvnJA8nZ7ZM9pTXJwWtDRpD8IcfqnmrmbeBKAHB1KjPp8bjiPmpDRzS5jbLfjkrnxqexgtuuvsOjuBR395lSFnd3rYSalLcnng2fCZd2UGPpqJTtaz5OAzOSFSKfCcJt4w8NocwJM+lzDOaO0MuFcHzoME7vm3LvpduAPewNkYtExx/YrDQRZp6M/HTWGl3beK6dj8io3M604d1qf6WgcJRUGhkeIfN5MTZhM10+sbueOc9ZI16/zsYDJc80471pUHXhq8sTShVZ2i+GY5HifxhOMT6XshumGpEmxnmKZhC3zetlZg3rjjrAZ6C1nu8uSh/s1HGFuhYTgckT3k9HN0FGeVbJ9dKckr7mCx0bzGsNFdWxCrD04OpojQvDVtUQYXiweo0HTcm5/QOPfqYcLVtW1ofkbnX+fXB1PJ39Ma/hfbVNizWuYTKoj50TlkxChuNEz9lzk7Hhu8tAOjQhbAhXDkZcmyS+BRGD4lDVmH2ehAFEsash4WBtOnyf56DB+ie3NIGTcRk8R9qrGMJ6WB85O5iR3pSOJ0XSgG4Qo8onk4iG+YqiUO0Ield4PBPWBqTUmOeZtTRPSjUY2qywJYbrdUIKhiTI2BIOGO5kfAyjVWsZgebUMd3yNJRijPcVwIG5lL7+DRN8XkE0tNg6zg1fjmCVH8rQQNFt2DgOjhpBXVxiGe4c5qsDFkJgdYWUo65xz7EUq+FdzgXk+85iTtXwMl1rYks3oR9kRtaUKkZBdMfB4QtJh/KzJ5nO6n2xtM28tkVxf7gcShpe7yTmLyFTh5Co7zIzjgfPONsnpUV8y8dbdLMNTROig3ZprLAYxjc+i74Q8jEluMvdA75d8Dp3I6xj2lw5zi74cQHMjhI0uA0O2q+AgwnCVb/A2y9ayR+JXg0dfnmASbSxm6ymXw7bvvEpCLWzO0bTl7ysHM56Kf0xr+F9dDkboEagUvWjH3OuEkMOs8wgjLT1yXlHKCMKmBozk7sC5vZZ1cE+yBjNhsZQ9qyaEeiTaFhmgJTtb3aI1wNk9QhTlaHiOnvrghj6H7eJMSHJsDIUA8SwSok0OZDN3QkgH9wVW6YiQqOgTMtVLQph6+DA5N50TUqKUX7DIMhrfmNEarGQ1xDbcm7I75eUOwpkhYLqodM493g0HngshonNDpD3Cac0celUwxPY8IqTUEkK0UKQ9JNuaLwTdEIIte/wKyyIimzyckwBcET28ba+OYcfLgQ/bUuCxTnd72b00ZKNXu5thOBvtZRs67vUzUWAjW9Rkk/vbUAXJMfe0B0Wy7G1vSQ5oZEPMS88y7OPJMGEZxSXm+91OdhJYdOCIuHoFPxuGd1mYGjQmIWXVD8gGix0hqDyMTcwwoz1pqccm5GPNxYL3t4Zbb2IH5q6gYCBeaT4t7dhBfo83GN1imp9bRPMtFeoJQ3FJ17uvaT4N/xZiEj52ZNNrQ/ivRMDxfwYBp9zgf24N/1+CgL/619WfgaAfL+C7IuhXIGgtapdPLuBfy8F8EPBnRdC/BoJuts4K5/J4vdlXdz0yVo7xqqD5CgT9F17Ady7gGwHVTXmT5J+5gH8LBP20hv9LIGgbO9w+C72cbVaTZf1BwHdfwA8CvnMBv1rD/wwE3QyXJ+FvFUF/5gJ+EPBnRdB/4QX85AJGvm1+vIA3Ye7L6zwdih8EfFcE/SsCridbQrI3An55AT99Ad8VQd9NIb4qgr5zAd+BoG8E/OdNIX4i4JcX8I2AKgqZ+tsQcMqN/pTW8KNfbVP365zHon02sre5EmKluFzgbQf0GtpXIKdv5RhNo5aOzhUhCK6aFJPkmjBvs1rX4JWphOmZawxb6Z99wPO8wWbZq+moMaa01Wc7C28ZNswb4USBU9QbYfQsG87r3IkApuXekfl5wTxBPCNwx+WMjlqp4hzrfpagDZY7TJxtyXlyVfkAQbrAzJTvdIRrZQwlH9Lnnbg2nLiYmNBUjx62hkKIVuNWBfcZbTCQT3fDXSrnGshACfmOXCvb9AERlO4wxUw/PpizLGj8zcWaYl5sWs6DihB0xD3XGB8HhMDDcOvDZKvfCbnairPno20M2YCQLefGD86OHtscDG5NiBppCclN5muwHj0ISRcFHfujISGZefG2NB+XynAty3PAMk80f7Z6p/mYT2NolkDSRJ93svsYEbLNm4Tk6IOj+exCQsSLdJKxdgS63z47O2BAb4xs3xEyzks3BrGi72OPjq5/22xyKIPDBMPNk66feDT+NCCEL65VS0ft1v9tTSHIpsaDP6Uv4K+uXD1FxcSoF1nMO+VGDOZSk7HtCwZzk6flw7G9N9iW3onzenWcgyNpGj0jfmc4wmiBEF2lE9ZWsWF2do8VmKio443NSC71Y8OHaaPS509H07CFPq9AzcwC2/hqcXaff/W2PKkZxqn3KhXBCCWjSUAI+gg0zr5JCg+ToysTwpiEMHV7iiFf+jvMd8xijp9FAgx2vobF07QJMR2zBtMl5AvOts7s1Znk5n5Ya3hrvLPsFQG93+4UspHw6jJP7McqbO6EWJlcnGW74xUJSHwjppKOzL1bUQ1Joupkc40ve9ViYMJpqBmYTKcvD8BzWYOfVzkGbmHSHuSzV7VFur9KszzZabolD/a4IPntVrbhGa7SweElh4NGNRidp0oO2gPPGNloy56kLX2wI5Kr7XzmMscLCeKmgA7WpmFwrhBYJiwStAgvemdC5pzkbQQBIXczsTjvoEcOLAKH5C6vbDivESwB+heRcKMZ0vxEpmLCfuF4WPILGs12av++KrtTbjr8VTnrf1pr+MP6Nsb8XuyZzZ4E9n6qpnQuPQza1xtaI/pZIsyfXY7MXY9MCYjF7lgFypJzk/wYgAziDtOVdGLOZG/FsFjxc0LENSFf+1gSUo7VESGIY8r2UuNMkB6+hHVHSOmU7dOBfmPUGF3vOnPtsRXAqdHWmOxEsrnbxaJ9faZEeKuXe8O9MD4AwlRGa4wRsoWrWIJ1VE2RJbMd58x2LIZR68fYrmLT8Arr9UOF7k+wqBuT2WF/KMHYr/eYHdfIuYvlMYbZld9iEd4tztkFUIPdKj7m874ru+tiUMPi0AlYnlKUvbVFa7ocaQus8YqyE2S05qs972J82JENhPnQhG0YHLEJDjLnutpABDnJJtj62on2HI8F0N92DSHyesfZcItEWFiShsmwoflp17EP8kh1MLn6FnMnJ3CAn8QuhpNXYGgtKDH4BX/B5tHTZHs7jgN4XNQVpld2lN2nwSQ4XaRX4KdqMvcSySZYK8nF1FrT9byUEHvhTBmG1gJlu6/G/53lYP7xG8u/FwHFAT/4Q3IBZfkX9wX8IOArEPRTEfTtBXy3hldtNsLvQNB3U4i3FzDz29OPiqD/FAHf5WC+mkIEz1H4oxzM2wv4zgXcTM6GMJ8XdP2/NoX4eAHl8q5+EDDfdd6PiqBfTSE+XsAXAr6bQnz1BXx7AT+t4ZtwLH33BXwHgr4RkDRAgp9yMPV0fTW+vIBFzp3/Fgj6aQ0/H/ekbwR8N4X48gL+yAXULvLG66X5V1/Ar0DQLy/guynElxdQXvrNvuCWhJROmOQfBPzKBRwXj+W+XbW3H00hzEUy31dGdPnhBdzkQffJBdyEw6U5N9hh9l0R9J0LmB0G19+MgOJg+MtKV/xuBPzVcjWsQcDKGbWGfVkTYu3aCDAeKa3h7Q4lD8mkaTHOw7vsiN1Wgu3sUWKyz1Lm3I1CgMfGA2SrPv3/vN7W0L/rTwwNu+Fcs6dJ0OS7VzmUc8u8hVE6wHZjkqOz2d3wtNNUA0t/cJhXRcm89lgFENwWCpYQNLLDD7cIWz8yCInEinMd89zBc7xYYratOs7x7E0H+unCYSXrhJj8zMthP18sMEW7ll0Otw4415OOeWd1hlP3tiJYWiFgM3ghmd9MVEj04wyZoD+ZN5/R+DNuI2HhO53spcpWAfvW7pDBhe6nvRPSDp89DrNMqAkxB1MecsUlZFQN+jxKdL899zjHMBunht35NR31edJDFtUvL6PsxXA3Fwes5WlteMlkEsNzOFQwbS/0/r7b8jA0Szq6n/xD9sLV+e1FlTC4hw3nqGOan364W2HE7xvC3tW0hut1TMg7yzvZWUYFD+ox7GEUSISIw/lGBC8gpK6TR8e58wONPzUHKZbntDPcsSb+Po+FOBB+Wf/aPy0Q9CpqLtajgyPbkqMg3FDZYJQbJ8PeSakC1lMeY6SHrmHTsSTCaakckQANZTeYLGI4FGKAyTLcMhsHSgDTfWdiCNeT4RQOybltLx9iJa5OnH0a8DWkM5VsyLMcw+WHIw02B60juWqT3LrJsQaZO55j+cz3hn0VEg0WxljF8F7Q+I6XlQJNVjskH2W63nPENEgGvoXZJvBk29ATE55nYY+5oe6ZM5IsHnYP08C6vF7IpgZACFc6iOHCOHNeXpD8kw7dGStU6H1F5B2YWc4ZU0UwZHdeciosT6KNOTe/MG8vJAKcPcFF1tMs2e6pKxUce/bE4qaSfBZshV6PtCdWseMbdgK2CYNM32DFSS7nLQX6/qgRE2xOtUXz58Ui5HwdYOqMHMPWZ5kEwRUvGBVI49sHpgmrfu1j2hNOspd5Fv1/xp8x2+UX5p6HPA9wNBHZy8PiDlfHDty75mO9LjXDPpSn4NW7AjG5e/T9O4PkOxeZMeaLCY2v9LPfVw5GHLwaA/4ZCDj9xTb1fG5FDGYZIcFCH6jQel2ON64wmK0oRg42sTvmgfby4vGE8Ss9e2CtZCvDVdkzB7VPzyyfGTazLzkh03TaKRh3pDnck7SS4HiVJpgPXUKSocD5cE/4BbJidnz1r41yMIvsjgWLdoY3Q/p8cxcIYYIDISU/Bx9s5icvpNlz9L5Zw60gxAttlWy+h6+Ko6yivy3s6dxbGTUUlyDF23RAa/zK0/1ES6GHxXNk0bmHSw0GjPaEurwfDPdgLHK4OfGrwqh0ku1i+foZgouv2A6WtAbHW3rdhTGNf7dFzh6sCVFbwl/6/gMhZLJT6Bw+inQOX/ue7IYKreFuIZhYcI7CPDU4qTDlZj36f9827PQi53A2aA+pk9We0S4gqxAW/p72tIZsdJGTjfMK2UzD4GR4+j6J4XYlG4mUq0Hnjhh34B3MENPzRuPcUcrnALW5pnOqf+Q8wm4Npid8PY+VRTa64OjcF2mPiMwL2WTXJg7cpC3Z9PpM49euPP5XIuD0P4KAY47s/A/xAsrKLy4H884FfDeF+AoEfSPglxfwn/YF/CDgVI6jfejg9W+5gB8v4LsczJcXcJY9Dvtkrdy4r3Iw70DQTzmYn7mAa31zxy8v4LqWlsEnEPTLC2hdef9v5WBuzbH47gv4Lgfz8QKGU/PxHQj6RsCvcjA/EfBTEfSv5WDeXsCvXMAPAr6bQrwrgn68gMHxFVj68gJ+tYb/GQj6zgX8VAR9l4N59wX8NIV4VwStp5frj76AX17Av+YC9iL6/M9yMB8v4DsXMG6L0/+hHMzPXMDfioBkUwPxT/EC/uqmEA+tmWLSbO6Gu7Iq4sHpK3evU+6yO1gSAl2UOUdybNnJdHRWGnDLosYU2kz25G7zqk64WGNkP++yx6qpALNOH2C5VlvmlpGGUMbPK8ZNdmeesSpzWAvXGcklna63PGzp6OwlI0yFRWV4mUwI9th6K6ymXms47Db1Id1PHKxWo5rz5LYSoZ/sNhgckwchq+gJIM7WI2yauDVcw9vwcNpeAZsnIaR9fiHTpBoitmX4kN2LqGngF4cppqbREeIKE4TnvVWwRpkzHDc78zC/7GRM1iohmKZXCOfmSsh2b1rmdCNCvEGP7i/bPRvDjfoiycvC6uNtc+Rk+zSrER4cIfTtKGWyXR59EqhxOsdozR7MYW3ZgWC3FpbLfs25EUevVfm4wttBfxieH/kKVHy6xKK6P2Wnss8xKI9UxmhXveZTqnggmthgugnofgNlKsJyN5m/gu5ovJuansd2d5Xw1vNpvuL+VgX9/vIaNuWDef74LML1Mi8wF02av1rxf1tTCLKpkfCnBIL+cgR81jdsoPAMV8pMASY9dY+BXjvMne/THDCMFSyi5ZnZpw402DemjWFaHAzPKxYCVI5WYDgVNOaoo1iAQae4GEvgMDu/xgjZ4TJDdrVc2WWxZQJYwRTZvvQ4m5jJh/PDETDORINzIo73wZnqgIWiHmUvmQ1yEPVGw3jjkbjb2IRUt6EZYS7Qvu1NJ3IAeuZfMIkCQhrIQIBdrroYlMODYRu9pQKDonMw2S9uhJwTEEE/xSdk6+Yq22KrCDB85jE2XXmTnaJPcpjdhYTknWIx1/TkGI4nLcTc8a/My8JhAIsBf8PKak+yK70am8S5PMV8PSC5m9+VDmxZm2L91K6EzHWWw93TdxhubmfO3l9pfBM96LCRdJLjO3mAoCtijGmquobr+SOEA4gZlo5wJTxIlBpsnRA7TFLH8C4RyeHhGQO8TaKb4ax2A5qvNHYxA91j9qDPJLBTntF/6DrJV8lW4GY7Ht4us7PhCW0SwGUTN1iExZXZ5nn117ylX2lT/xcNwf4fDQTd3sUZ7fMrZN6yb2lwTrHEoOAMzlU7uYb+mBAlx6vBnOUldkCyDQ5zU19xThZGtIY88Yi5dadnXvEDHi46rl599MhGxChTIEClj02ZWa98T45sRMgVWpMeIcuRP3awvJ+fWCrzHefGk4SHc87vMd2RtnJwBoSYqZljtRy/PO+dycNt8GotJEq27LYHstmTrM0wus1QdseV3JFN0v+H9zEhlNeQDfNqQefi7GZxztxemiCNOxMzIzvKdvAqz3INzQMW6p3W+GBENtf2hBvG0Zn2mL5MNonQiZiNHgfaYyIaz2YqLDGdICFkMzUV8Kd4RhZcPc61nWEOO6acMDcWINuJPTTB2vm0p8wvtAdsL8brXKqfGB5fP0vlBYdgbAlJ2fUV/DwQyaa9c3fByB2emL3VrA5ckfa8stHoeWS1IkJcIMOYf+iG93T5DgblqyJp5RFy71zOgWTPG3hbarQnOHdGiB1KV0JqODGv3xsEkJ3sFLN6dGBOKsX/nX0B/2Ei/14E5AXxl20DvzsQlPvFXsB3a/i/IuBXOZjttS5+NIV4I+C7KcRXOZifuYCf1vBvBMzS9vy3QNBPLqC41o0fCPgOBH17ATPj4nx7Ad8IuLKrmSmnGez2ibE8G59cwHtPX+xL83n737mA/2gN/y9yAYuHfWNfCPj2An41hfjKBRx3pJA/5WB2aan9LRfw7QX8ygX8CgS1T/T+2XcIOQMI2KZHR9d8pF3W+yg2Lj8CQVnWs/ehtmFsM5jR+H+Wg9nQHasfL+BXRdC/egH/Wg7m7QXM87X/HQj6qQj6bgrxRsB3U4gvBHwHgq6L+cj8bQjIjwfc/68ImKdhH1syBMOpd1sRmutig0Vp3jl3o20R1uFDwDTcdZxbeFMTwjJpX6URMs4dVRsVpOtCwxx4QjxvKyqgnceEdEVJSOloNcnR2SbCMuh1zFalUoDprSQk0U4P2dk3VQ6nezh9FYivOHe5JgTr19cN5huLkHLqn3NIIs/H4tA2zBVQ1OAx83ZYddZTdg/GVIHILiZYz5S74Y2lV65bPFljdZi2slecCSnPz9ZAtlKfsmcXmg9GPOhjmbj0/eph4wMrCMGK0ZmXnU1CiHR4TF7dOlf0/+0rcHKSEbI1e/4u27ZFiJeHNI5kVreyPRjTeFbZcE5ydswxzwExgP5pomK1W2acc+B0FSrxqGBoWE/mnJStBDpMXGwPq+YVtOaJgOPhGpuN8eBsnoQ5+OZxg3EePzlvddx2UG1LQDYa3emorQlBj71Sw/IAd8Pe+b4KswG9H/B0f44LGw1Gj1JBZh4b5k2lsw836bnCPLs/DbeKag3ax7jBOh/T/FUX7bdVBCWbGo5/VfXCP60pxMWrGYZy5jP3ObJ88DzNxHo18jhH6NsS7Db+DkuhvjDnAPT+wwh8zPXHkdbI0VBhtHeemLZPXXZ7KxJ3iqNdMF/VHnMeZyWGvFcssHpczq/qh5YAS5bMMXrcfc6VI7uGgA9JLq97luxI27iG3aK3xqxdm4ZzBUt8BQcfML+0vuzq0iiG81KtMPC3hKjOkyM55xLC0XFxNVx2HPpQPjDC+tAYsn1XSS5uULhgTFZNcjY/xQBxd8Y48W/MzU+EtIOIr5FVy0D2DltLAk8nRLrZR5KXVWSIcNPzksZzusleeF1JEGoCzdfWIDmtO4RQkPsyZh2eOKfxLQfGszHZmC/fmLN/2CJMnMMRi2J04exCHzpgV84EAwFt5nYxIdwozTOM5iXJ4+l+FYCrdXe8pSNCPEwHEsiBEhNyk3x29tcRPY+BnxAOjAPDA5Hmx5X4CKuh6zOvXXAm3PWuwPx23suOs89M0K85w7pe0HyrZ5LfeZwPMa5mN84L1ey35deSTQn/c1/A/xIv4K8uB6NLOMeiLyLnednAhAcv1diEpSm7WybzsF7yR2xmfVP2PEMhTTPLCMJuF9VwZeUoQHLMTSz3Z1d2nT094+dS2GDYyaZhn3qZCrpzmWFKdMnsxiIbWOXmEku1ZxheHD0FGPemHCb2bW94XJyIcIL6gNXmVV4lfiQ1yPu4wlqGg2zrL0+0cgtyzK6xzRzcmQ70NV/CQnqgYac9joehTpAUTeeEiMaU1qxyukjIFuFJttUprem4fAWDt9uj4XaLJw+P1j8S8j5OnGeXQwXO759RNNvj7O15qEHNE8LWtX6UvcnEqskmRBWZfSKELAteA0uJfcym0zNdrz+sQd3WNu0pEjDbni8D2N38BSHcyTHswYkJcBR9Dmu2QM5eu5wPVl81MVgaJ9njcv5VmVq5YSHrtmxbAe1BvpNHGO9T2mPO50SBpS8mGJwqnTm7UuHBSgQdb3uBntdVMQIoG3oetR6fZOd+ISS+va6XlhnZPJ5eSH2yM2xd5yg7shz/y3Iw3y/+FwFjYUk=</prop>
			<obj name="TemperatureLog" class="TemperatureLog" version="2">
				<prop name="Times">TEFSWgAA6Z0AAIDpmNIAAABsAgAAEAQAAKoFAABEBwAA3ggAAIIKAAAcDAAAtg0AAFAPAADqEAAAjhIAACgUAADMFQAAZhcAAAAZAACaGgAANBwAANgdAAByHwAADCEAAKYiAABKJAAA5CUAAH4nAAAYKQAAvCoAAFYsAADwLQAAlC8AAC4xAADIMgAAYjQAAPw1AACgNwAAOjkAANQ6AABuPAAAEj4AAKw/AABGQQAA4EIAAIREAAAeRgAAuEcAAFxJAAD2SgAAkEwAACpOAADETwAAaFEAAAJTAACcVAAANlYAANpXAAB0WQAADlsAAKhcAABMXgAA5l8AAIBhAAAaYwAAvmQAAFhmAADyZwAAjGkAADBrAADKbAAAZG4AAP5vAACYcQAAPHMAANZ0AABwdgAAFHgAAK55AABIewAA4nwAAIZ+AAAggAAAuoEAAFSDAAD4hAAAkoYAACyIAADGiQAAYIsAAASNAACejgAAOJAAANyRAAB2kwAAEJUAAKqWAABOmAAA6JkAAIKbAAAcnQAAwJ4AAFqgAAD0oQAAjqMAADKlAADMpgAAZqgAAACqAACaqwAAPq0AANiuAAB8sAAAFrIAALCzAABKtQAA5LYAAIi4AAAiugAAvLsAAFa9AAD6vgAAlMAAAC7CAADIwwAAYsUAAAbHAACgyAAAOsoAAN7LAAB4zQAAEs8AAKzQAABQ0gAA6tMAAITVAAAe1wAAwtgAAFzaAAD22wAAkN0AACrfAADO4AAAaOIAAALkAACm5QAAQOcAANroAAB06gAAGOwAALLtAABM7wAA5vAAAIryAAAk9AAAvvUAAFj3AADy+AAAlvoAADD8AADK/QAAbv8AAAgBAQCiAgEAPAQBAOAFAQB6BwEAFAkBAK4KAQBSDAEA7A0BAIYPAQAgEQEAuhIBAF4UAQD4FQEAnBcBADYZAQDQGgEAahwBAAQeAQCoHwEAQiEBANwiAQB2JAEAECYBALQnAQBOKQEA6CoBAIwsAQAmLgEAwC8BAFoxAQD+MgEAmDQBADI2AQDMNwEAcDkBAAo7AQCkPAEAPj4BANg/AQB8QQEAFkMBALpEAQBURgEA7kcBAIhJAQAiSwEAxkwBAGBOAQD6TwEAlFEBADhTAQDSVAEAbFYBAAZYAQCgWQEARFsBAN5cAQB4XgEAHGABALZhAQBQYwEA6mQBAI5mAQAoaAEAwmkBAFxrAQAAbQEAmm4BADRwAQDOcQEAaHMBAAx1AQCmdgEAQHgBAOR5AQB+ewEAGH0BALx+AQBWgAEA8IEBAIqDAQAkhQEAyIYBAGKIAQD8iQEAlosBADCNAQDUjgEAbpABAAiSAQCskwEARpUBAOCWAQCEmAEAHpoBALibAQBSnQEA7J4BAIagAQAqogEAxKMBAF6lAQACpwEAnKgBADaqAQDQqwEAdK0BAA6vAQCosAEAQrIBAOazAQCAtQEAGrcBALS4AQBOugEA8rsBAIy9AQAmvwEAysABAGTCAQD+wwEAosUBADzHAQDWyAEAcMoBAArMAQCuzQEASM8BAOLQAQB80gEAFtQBALrVAQBU1wEA7tgBAJLaAQAs3AEAxt0BAGrfAQAE4QEAnuIBADjkAQDS5QEAducBABDpAQCq6gEAROwBAOjtAQCC7wEAHPEBALbyAQBQ9AEA9PUBAI73AQAy+QEAzPoBAGb8AQAA/gEAmv8BAD4BAgDYAgIAcgQCAAwGAgCwBwIASgkCAOQKAgB+DAIAGA4CALwPAgBWEQIA8BICAJQUAgAuFgIAyBcCAGIZAgAGGwIAoBwCADoeAgDUHwIAeCECABIjAgCsJAIARiYCAOAnAgCEKQIAHisCALgsAgBcLgIA9i8CAJAxAgA0MwIAzjQCAGg2AgACOAIAnDkCAEA7AgDaPAIAdD4CAA5AAgCoQQIATEMCAOZEAgCARgIAJEgCAL5JAgBYSwIA/EwCAJZOAgAwUAIAylECAGRTAgAIVQIAolYCADxYAgDgWQIAelsCABRdAgCuXgIASGACAOxhAgCGYwIAIGUCALpmAgBUaAIA+GkCAJJrAgAsbQIAxm4CAGpwAgAEcgIAqHMCAEJ1AgDcdgIAdngCABB6AgC0ewIATn0CAOh+AgCCgAIAJoICAMCDAgBahQIA9IYCAI6IAgAyigIAzIsCAGaNAgAKjwIApJACAD6SAgDYkwIAfJUCABaXAgCwmAIASpoCAO6bAgCInQIAIp8CALygAgBWogIA+qMCAJSlAgAupwIAyKgCAGyqAgAGrAIAqq0CAESvAgDesAIAeLICABK0AgC2tQIAULcCAOq4AgCEugIAHrwCAMK9AgBcvwIA9sACAJrCAgA0xAIAzsUCAGjHAgAMyQIApsoCAEDMAgDazQIAfs8CABjRAgCy0gIATNQCAObVAgCK1wIAJNkCAL7aAgBY3AIA/N0CAJbfAgA64QIA1OICAG7kAgAI5gIAoucCAEbpAgDg6gIAeuwCABTuAgC47wIAUvECAOzyAgCG9AIAIPYCAMT3AgBe+QIA+PoCAJz8AgA2/gIA0P8CAGoBAwAOAwMAqAQDAEIGAwDcBwMAgAkDABoLAwC0DAMATg4DAOgPAwCMEQMAJhMDAMAUAwBkFgMA/hcDAJgZAwAyGwMA1hwDAHAeAwAKIAMApCEDAEgjAwDiJAMAfCYDABYoAwCwKQMAVCsDAO4sAwCILgMALDADAMYxAwBgMwMA+jQDAJ42AwA4OAMA0jkDAGw7AwAQPQMAqj4DAERAAwDeQQMAgkMDABxFAwC2RgMAUEgDAPRJAwCOSwMAKE0DAMJOAwBcUAMAAFIDAJpTAwA0VQMA2FYDAHJYAwAMWgMAplsDAEpdAwDkXgMAfmADABhiAwC8YwMAVmUDAPBmAwCKaAMAJGoDAMhrAwBibQMA/G4DAKBwAwA6cgMA1HMDAG51AwASdwMArHgDAEZ6AwDgewMAhH0DAB5/AwC4gAMAUoIDAOyDAwCQhQMAKocDAMSIAwBoigMAAowDAJyNAwA2jwMA2pADAHSSAwAOlAMAqJUDAEyXAwDmmAMAgJoDABqcAwC0nQMAWJ8DAPKgAwCMogMAJqQDAMqlAwBkpwMACKkDAKKqAwA8rAMA1q0DAHCvAwAUsQMArrIDAEi0AwDstQMAhrcDACC5AwC6ugMAVLwDAPi9AwCSvwMALMEDAMbCAwBqxAMABMYDAJ7HAwA4yQMA0soDAHbMAwAQzgMAqs8DAE7RAwDo0gMAgtQDABzWAwDA1wMAWtkDAPTaAwCO3AMAMt4DAMzfAwBm4QMAAOMDAJrkAwA+5gMA2OcDAHLpAwAW6wMAsOwDAEruAwDk7wMAiPEDACLzAwC89AMAVvYDAPr3AwCU+QMALvsDAMj8AwBs/gMABgAEAKABBAA6AwQA1AQEAHgGBAASCAQAtgkEAFALBADqDAQAhA4EAB4QBADCEQQAXBMEAPYUBACQFgQANBgEAM4ZBABoGwQAAh0EAJweBABAIAQA2iEEAHQjBAAYJQQAsiYEAEwoBADmKQQAiisEACQtBAC+LgQAWDAEAPwxBACWMwQAMDUEAMo2BABkOAQACDoEAKI7BABGPQQA4D4EAHpABAAUQgQArkMEAFJFBADsRgQAhkgEACBKBADESwQAXk0EAPhOBACSUAQALFIEANBTBABqVQQABFcEAKhYBABCWgQA3FsEAHZdBAAaXwQAtGAEAE5iBADoYwQAjGUEACZnBADAaAQAWmoEAPRrBACYbQQAMm8EAMxwBABwcgQACnQEAKR1BAA+dwQA4ngEAHx6BAAWfAQAsH0EAFR/BADugAQAiIIEACKEBADGhQQAYIcEAPqIBACUigQALowEANKNBABsjwQABpEEAKqSBABElAQA3pUEAHiXBAAcmQQAtpoEAFqcBAD0nQQAmJ8EADKhBADgogQAeqQEABSmBACupwQAUqkEAOyqBACGrAQAIK4EAMSvBABesQQA+LIEAJK0BAA2tgQA0LcEAGq5BAAEuwQAqLwEAEK+BADcvwQAdsEEABrDBAC0xAQATsYEAOjHBACMyQQAJssEAMDMBABazgQA/s8EAJjRBAAy0wQAzNQEAHDWBAAK2AQApNkEAEjbBADi3AQAfN4EABbgBACw4QQAVOMEAO7kBACI5gQAIugEAMbpBABg6wQA+uwEAJTuBAA48AQA0vEEAGzzBAAG9QQAqvYEAET4BADe+QQAePsEABz9BAC2/gQAUAAFAPQBBQCEAwUAKAUFAMIGBQBcCAUAAAoFAJoLBQA0DQUAzg4FAHIQBQAMEgUAphMFAEAVBQDkFgUAfhgFABgaBQCyGwUATB0FAPAeBQCKIAUAJCIFAL4jBQBiJQUA/CYFAJYoBQA6KgUA1CsFAG4tBQAILwUArDAFAEYyBQDgMwUAejUFABQ3BQC4OAUAUjoFAOw7BQCQPQUAKj8FAMRABQBeQgUAAkQFAJxFBQA2RwUA0EgFAGpKBQAOTAUAqE0FAEJPBQDcUAUAgFIFABpUBQC0VQUAWFcFAPJYBQCMWgUAJlwFAMpdBQBkXwUA/mAFAJhiBQAyZAUA1mUFAHBnBQAKaQUArmoFAEhsBQDibQUAfG8FACBxBQC6cgUAVHQFAO51BQCSdwUALHkFAMZ6BQBgfAUABH4FAJ5/BQA4gQUA0oIFAHaEBQAQhgUAqocFAESJBQDeigUAgowFAByOBQC2jwUAWpEFAPSSBQCOlAUAKJYFAMyXBQBmmQUAAJsFAJqcBQA+ngUA2J8FAHKhBQAMowUApqQFAEqmBQDkpwUAfqkFACKrBQC8rAUAVq4FAPCvBQCUsQUALrMFAMi0BQBitgUABrgFAKC5BQA6uwUA1LwFAG6+BQASwAUArMEFAEbDBQDgxAUAhMYFAB7IBQC4yQUAXMsFAPbMBQCQzgUAKtAFAM7RBQBo0wUAAtUFAJzWBQA22AUA2tkFAHTbBQAO3QUAst4FAEzgBQDm4QUAgOMFABrlBQC+5gUAWOgFAPLpBQCW6wUAMO0FAMruBQBk8AUACPIFAKLzBQA89QUA1vYFAHD4BQAU+gUArvsFAEj9BQDs/gUAhgAGACACBgC6AwYAXgUGAPgGBgCSCAYALAoGANALBgBqDQYABA8GAJ4QBgA4EgYA3BMGAHYVBgAQFwYAqhgGAE4aBgDoGwYAgh0GACYfBgDAIAYAWiIGAPQjBgCYJQYAMicGAMwoBgBmKgYACiwGAKQtBgA+LwYA2DAGAHIyBgAWNAYAsDUGAEo3BgDuOAYAiDoGACI8BgC8PQYAYD8GAPpABgCUQgYALkQGAMhFBgBsRwYABkkGAKBKBgA6TAYA3k0GAHhPBgASUQYAtlIGAFBUBgDqVQYAhFcGAChZBgDCWgYAXFwGAPZdBgCQXwYANGEGAM5iBgBoZAYAAmYGAKZnBgBAaQYA2moGAH5sBgAYbgYAsm8GAExxBgDwcgYAinQGACR2BgC+dwYAWHkGAPx6BgCWfAYAMH4GAMp/BgBugQYACIMGAKyEBgBGhgYA4IcGAHqJBgAUiwYAuIwGAFKOBgDsjwYAhpEGACCTBgDElAYAXpYGAPiXBgCcmQYANpsGANCcBgBqngYADqAGAKihBgBCowYA3KQGAICmBgAaqAYAtKkGAE6rBgDorAYAjK4GACawBgDAsQYAWrMGAP60BgCYtgYAMrgGANa5BgBwuwYACr0GAKS+BgBIwAYA4sEGAHzDBgAWxQYAsMYGAFTIBgDuyQYAiMsGADbNBgDQzgYAatAGAA7SBgCo0wYAQtUGAObWBgB22AYAGtoGALTbBgBO3QYA8t4GAJbgBgAw4gYAyuMGAG7lBgAI5wYAougGAEbqBgDg6wYAeu0GABTvBgC48AYAUvIGAOzzBgCG9QYAIPcGAMT4BgBe+gYA+PsGAJL9BgA2/wYA0AAHAGoCBwAOBAcAqAUHAEIHBwDcCAcAgAoHABoMBwC0DQcATg8HAOgQBwCMEgcAJhQHAMAVBwBaFwcA/hgHAJgaBwAyHAcA1h0HAHAfBwAKIQcApCIHAEgkBwDiJQcAfCcHABYpBwCwKgcAVCwHAO4tBwCILwcAIjEHAMYyBwBgNAcA+jUHAJ43BwA4OQcA0joHAGw8BwAQPgcAqj8HAERBBwDeQgcAeEQHABxGBwC2RwcAUEkHAOpKBwCOTAcAKE4HAMJPBwBcUQcAAFMHAJpUBwA0VgcAzlcHAHJZBwAMWwcAplwHAEpeBwDkXwcAfmEHABhjBwC8ZAcAVmYHAPBnBwCKaQcAJGsHAMhsBwBibgcA/G8HAJZxBwA6cwcA1HQHAG52BwASeAcArHkHAEZ7BwDgfAcAhH4HAB6ABwC4gQcAUoMHAOyEBwCQhgcAKogHAMSJBwBoiwcAAo0HAJyOBwA2kAcA2pEHAHSTBwAOlQcAqJYHAEKYBwDmmQcAgJsHABqdBwC0ngcAWKAHAPKhBwCMowcAMKUHAMqmBwBkqAcA/qkHAKKrBwA8rQcA1q4HAHCwBwAKsgcArrMHAEi1BwDitgcAfLgHACC6BwC6uwcAVL0HAPi+BwCSwAcALMIHAMbDBwBqxQcABMcHAJ7IBwA4ygcA0ssHAHbNBwAQzwcAqtAHAE7SBwDo0wcAgtUHABzXBwDA2AcAWtoHAPTbBwCO3QcAMt8HAMzgBwBm4gcAAOQHAKTlBwA+5wcA2OgHAHLqBwAM7AcAsO0HAErvBwDk8AcAfvIHACL0BwC89QcAVvcHAPD4BwCU+gcALvwHAMj9BwBs/wcABgEIAKACCAA6BAgA3gUIAHgHCAASCQgArAoIAEYMCADqDQgAhA8IAB4RCAC4EggAXBQIAPYVCACQFwgANBkIAM4aCABoHAgAAh4IAKYfCABAIQgA2iIIAHQkCAAOJggAsicIAEwpCADmKggAiiwIACQuCAC+LwgAWDEIAPwyCACWNAgAMDYIAMo3CABkOQgACDsIAKI8CAA8PggA4D8IAHpBCAAUQwgArkQIAFJGCADsRwgAhkkIACBLCAC6TAgAXk4IAPhPCACSUQgALFMIANBUCABqVggABFgIAKhZCABCWwgA3FwIAHZeCAAaYAgAtGEIAE5jCADoZAgAgmYIACZoCADAaQgAWmsIAPRsCACYbggAMnAIAMxxCABwcwgACnUIAKR2CAA+eAgA4nkIAHx7CAAWfQgAsH4IAEqACADugQgAiIMIACKFCADGhggAYIgIAPqJCACUiwgAOI0IANKOCABskAgABpIIAKqTCABOlQgA6JYIAIKYCAAwmggAypsIAG6dCAAInwgAoqAIADyiCADgowgAeqUIABSnCACuqAgAUqoIAOyrCACGrQgAIK8IAMSwCABesggA+LMIAJK1CAA2twgA0LgIAGq6CAAEvAgAnr0IAEK/CADcwAgAdsIIABrECAC0xQgATscIAOjICACMyggAJswIAMDNCABazwgA9NAIAJjSCAAy1AgAzNUIAHDXCAAK2QgApNoIAD7cCADi3QgAfN8IABbhCACw4ggASuQIAO7lCACI5wgAIukIALzqCABg7AgA+u0IAJTvCAA48QgA0vIIAGz0CAAG9ggAqvcIAET5CADe+ggAePwIABL+CAC2/wgAUAEJAOoCCQCOBAkAKAYJAMIHCQBcCQkAAAsJAJoMCQA0DgkAzg8JAGgRCQAMEwkAphQJAEAWCQDkFwkAfhkJABgbCQCyHAkAVh4JAPAfCQCKIQkAJCMJAMgkCQBiJgkA/CcJAJYpCQA6KwkA1CwJAG4uCQAIMAkAojEJAEYzCQDgNAkAejYJAB44CQC4OQkAUjsJAOw8CQCQPgkAKkAJAMRBCQBeQwkA+EQJAJxGCQA2SAkA0EkJAGpLCQAOTQkAqE4JAEJQCQDmUQkAgFMJABpVCQC0VgkAWFgJAPJZCQCMWwkAJl0JAMBeCQBkYAkA/mEJAJhjCQAyZQkA1mYJAHBoCQAKagkArmsJAEhtCQDibgkAfHAJACByCQC6cwkAVHUJAO52CQCIeAkALHoJAMZ7CQBgfQkA+n4JAJ6ACQA4ggkA0oMJAHaFCQAQhwkAqogJAESKCQDoiwkAgo0JAByPCQC2kAkAUJIJAPSTCQCOlQkAKJcJAMKYCQBmmgkAAJwJAJqdCQA+nwkA2KAJAHKiCQAMpAkApqUJAEqnCQDkqAkAfqoJABisCQC8rQkAVq8JAPCwCQCUsgkALrQJAMi1CQBitwkABrkJAKC6CQA6vAkA1L0JAG6/CQASwQkArMIJAEbECQDgxQkAhMcJAB7JCQC4ygkAXMwJAPbNCQCQzwkAKtEJAM7SCQBo1AkAAtYJAJzXCQA22QkA2toJAHTcCQAO3gkAqN8JAEzhCQDm4gkAgOQJACTmCQC+5wkAWOkJAPLqCQCM7AkAMO4JAMrvCQBk8QkACPMJAKL0CQA89gkA1vcJAHr5CQAU+wkArvwJAEj+CQDi/wkAhgEKACADCgC6BAoAVAYKAPgHCgCSCQoALAsKAMYMCgBqDgoABBAKAJ4RCgA4EwoA3BQKAHYWCgAQGAoAtBkKAE4bCgDoHAoAgh4KACYgCgDAIQoAWiMKAPQkCgCOJgoAMigKAMwpCgBmKwoACi0KAKQuCgA+MAoA2DEKAHwzCgAWNQoAsDYKAEo4CgDkOQoAiDsKACI9CgC8PgoAVkAKAPpBCgCUQwoALkUKANJGCgBsSAoABkoKAKBLCgBETQoA3k4KAHhQCgASUgoArFMKAFBVCgDqVgoAhFgKAChaCgDCWwoAXF0KAPZeCgCaYAoANGIKAM5jCgBoZQoADGcKAKZoCgBAagoA2msKAH5tCgAYbwoAsnAKAExyCgDwcwoAinUKACR3CgC+eAoAWHoKAPx7CgCWfQoAMH8KAMqACgBuggoACIQKAKKFCgA8hwoA4IgKAHqKCgAUjAoAro0KAFKPCgDskAoAhpIKACqUCgDElQoAXpcKAPiYCgCSmgoANpwKANCdCgBqnwoABKEKAKiiCgBCpAoA3KUKAICnCgAaqQoAtKoKAE6sCgDyrQoAjK8KACaxCgDAsgoAWrQKAP61CgCYtwoAMrkKAMy6CgBwvAoACr4KAKS/CgBIwQoA4sIKAHzECgAWxgoAuscKAFTJCgDuygoAiMwKACLOCgDGzwoAYNEKAPrSCgCU1AoAONYKANLXCgBs2QoAENsKAKrcCgBE3goA3t8KAILhCgAc4woAtuQKAFDmCgDq5woAjukKACjrCgDC7AoAXO4KAADwCgCa8QoANPMKAM70CgBy9goADPgKAKb5CgBA+woA5PwKAH7+CgAYAAsAvAELAFYDCwDwBAsAigYLAC4ICwDICQsAYgsLAPwMCwCWDgsAOhALANQRCwBuEwsACBULAKwWCwBGGAsA4BkLAIQbCwAeHQsAuB4LAFIgCwD2IQsAkCMLAColCwDEJgsAXigLAAIqCwCcKwsANi0LANAuCwB0MAsADjILAKgzCwBMNQsA5jYLAIA4CwAaOgsAvjsLAFg9CwDyPgsAjEALACZCCwDKQwsAZEULAP5GCwCYSAsAPEoLANZLCwBwTQsAFE8LAK5QCwBIUgsA4lMLAIZVCwAgVwsAulgLAFRaCwDuWwsAkl0LACxfCwDGYAsAYGILAARkCwCeZQsAOGcLANJoCwB2agsAEGwLAKptCwBEbwsA6HALAIJyCwAcdAsAwHULAFp3CwD0eAsAjnoLADJ8CwDMfQsAZn8LAACBCwCaggsAPoQLANiFCwByhwsADIkLALCKCwBKjAsA5I0LAIiPCwAikQsAvJILAFaUCwD6lQsAlJcLAC6ZCwDImgsAYpwLAAaeCwCgnwsAOqELANSiCwB4pAsAEqYLAKynCwBQqQsA6qoLAISsCwAergsAwq8LAFyxCwD2sgsAkLQLACq2CwDOtwsAaLkLAAK7CwCmvAsAQL4LANq/CwB0wQsAGMMLALLECwBMxgsA5scLAIDJCwAkywsAvswLAFjOCwDyzwsAltELADDTCwDK1AsAbtYLAAjYCwCi2QsAPNsLANbcCwB63gsAFOALAK7hCwBI4wsA7OQLAIbmCwAg6AsAxOkLAF7rCwD47AsAku4LACzwCwDQ8QsAavMLAAT1CwCe9gsAQvgLANz5CwB2+wsAGv0LALT+CwBOAAwA6AEMAIwDDAAmBQwAwAYMAFoIDAD0CQwAmAsMADINDADMDgwAcBAMAAoSDACkEwwAPhUMAOIWDAB8GAwAFhoMALAbDABKHQwA7h4MAIggDAAiIgwAvCMMAGAlDAD6JgwAlCgMADgqDADSKwwAbC0MAAYvDACgMAwARDIMAN4zDAB4NQwAEjcMALY4DABQOgwA6jsMAI49DAAoPwwAwkAMAFxCDAAARAwAmkUMADRHDADOSAwAaEoMAAxMDACmTQwAQE8MAORQDAB+UgwAGFQMALJVDABMVwwA8FgMAIpaDAAkXAwAyF0MAGJfDAD8YAwAlmIMADpkDADUZQwAbmcMAAhpDACiagwARmwMAOBtDAB6bwwAFHEMALhyDABSdAwA7HUMAJB3DAAqeQwAxHoMAF58DAACfgwAnH8MADaBDADQggwAaoQMAA6GDACohwwAQokMAOaKDACAjAwAGo4MALSPDABYkQwA8pIMAIyUDAAmlgwAwJcMAGSZDAD+mgwAmJwMADyeDADWnwwAcKEMAAqjDACupAwASKYMAOKnDAB8qQwAFqsMALqsDABUrgwA7q8MAIixDAAsswwAxrQMAGC2DAAEuAwAnrkMADi7DADSvAwAbL4MABDADACqwQwARMMMAN7EDACCxgwAHMgMALbJDABaywwA9MwMAI7ODAAo0AwAzNEMAGbTDAAA1QwAmtYMADTYDADY2QwActsMAAzdDACm3gwASuAMAOThDAB+4wwAIuUMALzmDABW6AwA8OkMAIrrDAAu7QwAyO4MAGLwDAD88QwAoPMMADr1DADU9gwAbvgMABL6DACs+wwARv0MAOr+DACEAA0AHgINALgDDQBSBQ0A9gYNAJAIDQAqCg0AxAsNAGgNDQACDw0AnBANAEASDQDaEw0AdBUNAA4XDQCyGA0ATBoNAOYbDQCAHQ0AGh8NAL4gDQBYIg0A8iMNAIwlDQAwJw0AyigNAGQqDQAILA0Aoi0NADwvDQDWMA0AcDINABQ0DQCuNQ0ASDcNAOI4DQCGOg0AIDwNALo9DQBePw0A+EANAJJCDQAsRA0AxkUNAGpHDQAESQ0AnkoNADhMDQDcTQ0Adk8NABBRDQC0Ug0ATlQNAOhVDQCCVw0AJlkNAMBaDQBaXA0A9F0NAI5fDQAyYQ0AzGINAGZkDQAAZg0ApGcNAD5pDQDYag0AfGwNABZuDQCwbw0ASnENAO5yDQCIdA0AInYNALx3DQBWeQ0A+noNAJR8DQAufg0AyH8NAGyBDQAGgw0AoIQNAESGDQDehw0AeIkNABKLDQCsjA0AUI4NAOqPDQCEkQ0AHpMNAMKUDQBclg0A9pcNAJqZDQA0mw0AzpwNAGieDQAMoA0ApqENAECjDQDapA0AdKYNABioDQCyqQ0ATKsNAOasDQCKrg0AJLANAL6xDQBisw0A/LQNAJa2DQAwuA0AyrkNAG67DQAIvQ0Aor4NADzADQDgwQ0AesMNABTFDQC4xg0AUsgNAOzJDQCGyw0AKs0NAMTODQBe0A0A+NENAJLTDQA21Q0A0NYNAGrYDQAE2g0AqNsNAELdDQDc3g0AgOANABriDQC04w0ATuUNAPLmDQCM6A0AJuoNAMDrDQBa7Q0A/u4NAJjwDQAy8g0AzPMNAHD1DQAK9w0ApPgNAEj6DQDi+w0AfP0NABb/DQCwAA4AVAIOAO4DDgCIBQ4AIgcOAMYIDgBgCg4A+gsOAJ4NDgA4Dw4A0hAOAHYSDgAaFA4AtBUOAE4XDgDoGA4AjBoOACYcDgDKHQ4Abh8OAAghDgCiIg4ARiQOAOAlDgB6Jw4AFCkOALgqDgBSLA4A7C0OAIYvDgAgMQ4AxDIOAF40DgD4NQ4AkjcOADY5DgDQOg4AajwOAA4+DgCoPw4AQkEOANxCDgCARA4AGkYOALRHDgBOSQ4A6EoOAIxMDgAmTg4AwE8OAFpRDgD+Ug4AmFQOADJWDgDWVw4AcFkOAApbDgCkXA4APl4OAOJfDgB8YQ4AFmMOALBkDgBUZg4A7mcOAIhpDgAiaw4AxmwOAGBuDgD6bw4AnnEOADhzDgDSdA4AbHYOAAZ4DgCqeQ4ARHsOAN58DgB4fg4AHIAOALaBDgBQgw4A6oQOAI6GDgAoiA4AwokOAGaLDgAAjQ4Amo4OADSQDgDOkQ4AcpMOAAyVDgCmlg4ASpgOAOSZDgB+mw4AGJ0OALyeDgBWoA4A8KEOAIqjDgAkpQ4AyKYOAGKoDgD8qQ4AlqsOADqtDgDUrg4AbrAOABKyDgCssw4ARrUOAOC2DgB6uA4AHroOALi7DgBSvQ4A7L4OAJDADgAqwg4AxMMOAF7FDgACxw4AnMgOADbKDgDayw4AdM0OAA7PDgCo0A4AQtIOAObTDgCA1Q4AGtcOALTYDgBY2g4A8tsOAIzdDgAw3w4AyuAOAGTiDgD+4w4AmOUOADznDgDW6A4AcOoOAArsDgCu7Q4ASO8OAOLwDgCG8g4AIPQOALr1DgBU9w4A+PgOAJL6DgAs/A4Axv0OAGD/DgAEAQ8AngIPADgEDwDSBQ8AdgcPABAJDwCqCg8ATgwPAOgNDwCCDw8AHBEPALYSDwBaFA8A9BUPAI4XDwAoGQ8AzBoPAGYcDwAAHg8Amh8PAD4hDwDYIg8AciQPABYmDwCwJw8ASikPAOQqDwB+LA8AIi4PALwvDwBWMQ8A8DIPAJQ0DwAuNg8AyDcPAGw5DwAGOw8AoDwPADo+DwDePw8AeEEPABJDDwCsRA8ARkYPAOpHDwCESQ8AHksPALhMDwBcTg8A9k8PAJBRDwA0Uw8AzlQPAGhWDwACWA8AnFkPAEBbDwDaXA8AdF4PAA5gDwCyYQ8ATGMPAOZkDwCKZg8AJGgPAL5pDwBYaw8A/GwPAJZuDwAwcA8AynEPAGRzDwAIdQ8AonYPADx4DwDWeQ8AensPABR9DwCufg8AUoAPAOyBDwCGgw8AIIUPALqGDwBeiA8A+IkPAJKLDwAsjQ8A0I4PAGqQDwAEkg8AnpMPAEKVDwDclg8AdpgPABqaDwC0mw8ATp0PAOieDwCCoA8AJqIPAMCjDwBapQ8A9KYPAJioDwAyqg8AzKsPAHCtDwAKrw8ApLAPAD6yDwDisw8AfLUPABa3DwCwuA8ASroPAO67DwCIvQ8AIr8PALzADwBgwg8A+sMPAJTFDwA4xw8A0sgPAGzKDwAGzA8AoM0PAETPDwDe0A8AeNIPABLUDwC21Q8AUNcPAOrYDwCE2g8AKNwPAMLdDwBc3w8A9uAPAJriDwA05A8AzuUPAHLnDwAM6Q8ApuoPAEDsDwDk7Q8Afu8PABjxDwCy8g8AVvQPAPD1DwCK9w8AJPkPAL76DwBi/A8A/P0PAJb/DwA6ARAA1AIQAG4EEAAIBhAAogcQAEYJEADgChAAegwQABQOEAC4DxAAUhEQAOwSEACQFBAAKhYQAMQXEABeGRAA+BoQAJwcEAA2HhAA0B8QAGohEAAOIxAAqCQQAEImEADmJxAAgCkQABorEAC0LBAATi4QAPIvEACMMRAAJjMQAMA0EABkNhAA/jcQAJg5EAA8OxAA1jwQAHA+EAAKQBAArkEQAEhDEADiRBAAfEYQABZIEAC6SRAAVEsQAO5MEACIThAALFAQAMZREABgUxAABFUQAJ5WEAA4WBAA0lkQAGxbEAAQXRAAql4QAERgEADeYRAAgmMQABxlEAC2ZhAAUGgQAPRpEACOaxAAKG0QAMJuEABmcBAAAHIQAJpzEAA0dRAA2HYQAHJ4EAAMehAAsHsQAEp9EADkfhAAfoAQABiCEAC8gxAAVoUQAPCGEACKiBAALooQAMiLEABijRAABo8QAKCQEAA6khAA1JMQAG6VEAASlxAArJgQAEaaEADgmxAAhJ0QAB6fEAC4oBAAXKIQAPajEACQpRAAKqcQAMSoEABoqhAAAqwQAJytEAA2rxAA2rAQAHSyEAAOtBAAqLUQAEy3EADmuBAAgLoQACS8EAC+vRAAWL8QAPLAEACMwhAAMMQQAMrFEABkxxAA/sgQAKLKEAA8zBAA1s0QAHrPEAAU0RAArtIQAEjUEADi1RAAhtcQACDZEAC62hAAVNwQAPjdEACS3xAALOEQANDiEABq5BAABOYQAJ7nEABC6RAA3OoQAHbsEAAQ7hAAqu8QAE7xEADo8hAAgvQQABz2EADA9xAAWvkQAPT6EACY/BAAMv4QAMz/EABmAREAAAMRAKQEEQA+BhEA2AcRAHIJEQAWCxEAsAwRAEoOEQDuDxEAiBERACITEQC8FBEAVhYRAPoXEQCUGREALhsRAMgcEQBsHhEABiARAKAhEQBEIxEA3iQRAHgmEQASKBEArCkRAFArEQDqLBEAhC4RAB4wEQDCMREAXDMRAPY0EQCaNhEANDgRAM45EQBoOxEAAj0RAKY+EQBAQBEA2kERAHRDEQAYRREAskYRAExIEQDwSREAiksRACRNEQC+ThEAWFARAPxREQCWUxEAMFURAMpWEQBuWBEACFoRAKJbEQA8XREA4F4RAHpgEQAUYhEArmMRAEhlEQDsZhEAhmgRACpqEQDEaxEAXm0RAPhuEQCScBEANnIRANBzEQBqdREADncRAKh4EQBCehEA3HsRAHZ9EQAafxEAtIARAE6CEQDogxEAjIURACaHEQDAiBEAWooRAP6LEQCYjREAMo8RANaQEQBwkhEACpQRAKSVEQA+lxEA4pgRAHyaEQAWnBEAsJ0RAFSfEQDuoBEAiKIRACykEQDGpREAYKcRAPqoEQCeqhEAOKwRANKtEQBsrxEABrERAKqyEQBEtBEA3rURAHi3EQAcuREAtroRAFC8EQDqvREAjr8RACjBEQDCwhEAXMQRAADGEQCaxxEANMkRANjKEQByzBEADM4RAKbPEQBA0REA5NIRAH7UEQAY1hEAstcRAFbZEQDw2hEAitwRACTeEQDI3xEAYuERAPziEQCW5BEAOuYRANTnEQBu6REACOsRAKzsEQBG7hEA4O8RAHrxEQAe8xEAuPQRAFL2EQDs9xEAkPkRACr7EQDE/BEAXv4RAAIAEgCcARIANgMSANAEEgB0BhIADggSAKgJEgBMCxIA5gwSAIAOEgAaEBIAtBESAFgTEgDyFBIAjBYSACYYEgDKGRIAZBsSAP4cEgCYHhIAPCASANYhEgBwIxIAFCUSAK4mEgBIKBIA4ikSAHwrEgAgLRIAui4SAFQwEgDuMRIAkjMSACw1EgDGNhIAYDgSAAQ6EgCeOxIAOD0SANI+EgB2QBIAEEISAKpDEgBERRIA6EYSAIJIEgAcShIAwEsSAFpNEgD0ThIAjlASAChSEgDMUxIAZlUSAABXEgCaWBIAPloSANhbEgByXRIADF8SALBgEgBKYhIA5GMSAIhlEgAiZxIAvGgSAFZqEgDwaxIAlG0SAC5vEgDIcBIAYnISAAZ0EgCgdRIAOncSANR4EgB4ehIAEnwSAKx9EgBQfxIA6oASAISCEgAehBIAuIUSAFyHEgD2iBIAkIoSACqMEgDOjRIAaI8SAAKREgCckhIAQJQSANqVEgB0lxIAGJkSALKaEgBMnBIA5p0SAICfEgAkoRIAvqISAFikEgD8pRIAlqcSADCpEgDKqhIAZKwSAAiuEgCirxIAPLESANayEgBwtBIAFLYSAK63EgBIuRIA7LoSAIa8EgAgvhIAur8SAF7BEgD4whIAksQSADbGEgDQxxIAaskSAATLEgCezBIAQs4SANzPEgB20RIAENMSALTUEgBO1hIA6NcSAILZEgAm2xIAwNwSAFreEgD+3xIAmOESADLjEgDM5BIAZuYSAAroEgCk6RIAPusSANjsEgB87hIAFvASALDxEgBK8xIA7vQSAIj2EgAi+BIAxvkSAGD7EgD6/BIAlP4SAC4AEwDSARMAbAMTAAYFEwCgBhMARAgTAN4JEwB4CxMAEg0TALYOEwBQEBMA6hETAI4TEwAoFRMAwhYTAFwYEwD2GRMAmhsTADQdEwDOHhMAaCATAAwiEwCmIxMAQCUTAOQmEwB+KBMAGCoTALIrEwBWLRMA8C4TAIowEwAkMhMAvjMTAGI1EwD8NhMAljgTADA6EwDUOxMAbj0TAAg/EwCsQBMARkITAOBDEwB6RRMAFEcTALhIEwBSShMA7EsTAIZNEwAqTxMAxFATAF5SEwD4UxMAnFUTADZXEwDQWBMAdFoTAA5cEwCoXRMAQl8TANxgEwCAYhMAGmQTALRlEwBOZxMA6GgTAIxqEwAmbBMAwG0TAGRvEwD+cBMAmHITADx0EwDWdRMAcHcTAAp5EwCuehMASHwTAOx9EwCGfxMAKoETAMSCEwBehBMA+IUTAJyHEwA2iRMA0IoTAGqMEwAOjhMAqI8TAEKREwDckhMAgJQTABqWEwC0lxMAWJkTAPKaEwCMnBMAJp4TAMCfEwBkoRMA/qITAJikEwAyphMA1qcTAHCpEwAKqxMArqwTAEiuEwDirxMAfLETABazEwC6tBMAVLYTAO63EwCIuRMALLsTAMa8EwBgvhMA+r8TAJ7BEwA4wxMA0sQTAGzGEwAQyBMAqskTAETLEwDezBMAgs4TABzQEwC20RMAWtMTAPTUEwCO1hMAKNgTAMLZEwBm2xMAAN0TAJreEwA+4BMA2OETAHLjEwAM5RMApuYTAEroEwDk6RMAfusTABjtEwC87hMAVvATAPDxEwCK8xMALvUTAMj2EwBi+BMABvoTAKD7EwA6/RMA1P4TAG4AFAASAhQArAMUAEYFFADqBhQAhAgUAB4KFAC4CxQAUg0UAPYOFACQEBQAKhIUAMQTFABoFRQAAhcUAJwYFAA2GhQA2hsUAHQdFAAOHxQAsiAUAEwiFADmIxQAgCUUABonFAC+KBQAWCoUAPIrFACMLRQAJi8UAMowFABkMhQACDQUAKI1FAA8NxQA1jgUAHA6FAAUPBQArj0UAEg/FADiQBQAhkIUACBEFAC6RRQAVEcUAPhIFACSShQALEwUANBNFABqTxQABFEUAJ5SFAA4VBQA3FUUAHZXFAAQWRQAqloUAE5cFADoXRQAgl8UABxhFADAYhQAWmQUAPRlFACYZxQAMmkUAMxqFABmbBQAAG4UAKRvFAA+cRQA2HIUAHJ0FAAWdhQAsHcUAEp5FADkehQAiHwUACJ+FAC8fxQAYIEUAPqCFACUhBQALoYUAMiHFABsiRQABosUAKCMFAA6jhQA3o8UAHiRFAASkxQArJQUAFCWFADqlxQAhJkUACibFADCnBQAXJ4UAPafFACQoRQANKMUAM6kFABophQAAqgUAKapFABAqxQA2qwUAHSuFAAYsBQAsrEUAEyzFADwtBQAirYUACS4FAC+uRQAWLsUAPy8FACWvhQAMMAUAMrBFABuwxQACMUUAKLGFAA8yBQA4MkUAHrLFAAUzRQAuM4UAFLQFADs0RQAhtMUACDVFADE1hQAXtgUAPjZFACS2xQANt0UANDeFABq4BQABOIUAKjjFABC5RQA3OYUAIDoFAAa6hQAtOsUAE7tFADo7hQAjPAUACbyFADA8xQAWvUUAP72FACY+BQAMvoUAMz7FABw/RQACv8UAKQAFQBIAhUA4gMVAHwFFQAWBxUAsAgVAFQKFQDuCxUAiA0VACIPFQDGEBUAYBIVAPoTFQCUFRUAOBcVANIYFQBsGhUABhwVAKodFQBEHxUA3iAVAHgiFQAcJBUAtiUVAFAnFQD0KBUAjioVACgsFQDCLRUAXC8VAAAxFQCaMhUANDQVAM41FQByNxUADDkVAKY6FQBAPBUA5D0VAH4/FQAYQRUAvEIVAFZEFQDwRRUAikcVAC5JFQDSShUAbEwVAAZOFQCqTxUARFEVAN5SFQB4VBUAElYVALZXFQBQWRUA6loVAI5cFQAoXhUAwl8VAFxhFQAAYxUAmmQVADRmFQDOZxUAcmkVAAxrFQCmbBUAQG4VAORvFQB+cRUAGHMVALJ0FQBWdhUA8HcVAIp5FQAkexUAvnwVAGJ+FQD8fxUAoIEVADqDFQDUhBUAboYVAAiIFQCsiRUARosVAOCMFQB6jhUAHpAVALiRFQBSkxUA9pQVAJCWFQAqmBUAxJkVAF6bFQACnRUAnJ4VADagFQDQoRUAdKMVAA6lFQCophUAQqgVAOapFQCAqxUAGq0VAL6uFQBYsBUA8rEVAIyzFQAmtRUAyrYVAGS4FQD+uRUAmLsVADy9FQDWvhUAcMAVABTCFQCuwxUASMUVAOLGFQB8yBUAIMoVALrLFQBUzRUA7s4VAIjQFQAs0hUAxtMVAGrVFQAE1xUAntgVADjaFQDS2xUAdt0VABDfFQCq4BUATuIVAOjjFQCC5RUAHOcVALboFQBa6hUA9OsVAI7tFQAo7xUAwvAVAGbyFQAA9BUApPUVAD73FQDY+BUAcvoVAAz8FQCw/RUASv8VAOQAFgB+AhYAIgQWALwFFgBWBxYA8AgWAIoKFgAuDBYAyA0WAGwPFgAGERYAoBIWADoUFgDUFRYAeBcWABIZFgCsGhYARhwWAOodFgCEHxYAHiEWALgiFgBcJBYA9iUWAJAnFgAqKRYAxCoWAGgsFgACLhYAnC8WAEAxFgDaMhYAdDQWAA42FgCyNxYATDkWAOY6FgCAPBYAJD4WAL4/FgBYQRYA8kIWAJZEFgAwRhYAykcWAG5JFgAISxYAokwWADxOFgDWTxYAelEWABRTFgCuVBYASFYWAOxXFgCGWRYAIFsWALpcFgBeXhYA+F8WAJJhFgA2YxYA0GQWAGpmFgAEaBYAnmkWAEJrFgDcbBYAdm4WABBwFgC0cRYATnMWAOh0FgCCdhYAJngWAMB5FgBaexYA/nwWAJh+FgAygBYAzIEWAGaDFgAKhRYApIYWAD6IFgDYiRYAcosWABaNFgCwjhYAVJAWAO6RFgCIkxYAIpUWALyWFgBgmBYA+pkWAJSbFgAunRYA0p4WAGygFgAGohYAoKMWAESlFgDephYAeKgWAByqFgC2qxYAUK0WAOquFgCEsBYAKLIWAMKzFgBctRYA9rYWAJq4FgA0uhYAzrsWAHK9FgAMvxYApsAWAEDCFgDawxYAfsUWABjHFgCyyBYATMoWAPDLFgCKzRYAJM8WAL7QFgBi0hYA/NMWAJbVFgAw1xYA1NgWAG7aFgAI3BYAot0WAEbfFgDg4BYAeuIWABTkFgCu5RYAUucWAOzoFgCQ6hYAKuwWAMTtFgBe7xYA+PAWAJzyFgA29BYA0PUWAGr3FgAO+RYAqPoWAEL8FgDc/RYAdv8WABoBFwC0AhcAWAQXAPIFFwCMBxcAJgkXAMAKFwBkDBcA/g0XAJgPFwAyERcA1hIXAHAUFwAKFhcApBcXAEgZFwDiGhcAfBwXABYeFwC6HxcAVCEXAO4iFwCIJBcALCYXAMYnFwBgKRcA+ioXAJ4sFwA4LhcA0i8XAGwxFwAQMxcAqjQXAEQ2FwDeNxcAgjkXABw7FwC2PBcAWj4XAPQ/FwCOQRcAKEMXAMJEFwBmRhcAAEgXAJpJFwA0SxcA2EwXAHJOFwAMUBcAplEXAEpTFwDkVBcAflYXABhYFwC8WRcAVlsXAPBcFwCKXhcALmAXAMhhFwBiYxcA/GQXAJZmFwA6aBcA1GkXAHhrFwASbRcArG4XAEZwFwDgcRcAhHMXAB51FwC4dhcAUngXAOx5FwCQexcAKn0XAMR+FwBogBcAAoIXAJyDFwA2hRcA2oYXAHSIFwAOihcAsosXAEyNFwDmjhcAgJAXABqSFwC+kxcAWJUXAPKWFwCMmBcAJpoXAMqbFwBknRcACJ8XAKKgFwA8ohcA1qMXAHClFwAUpxcArqgXAEiqFwDsqxcAhq0XACCvFwC6sBcAVLIXAPizFwCStRcALLcXAMa4FwBguhcABLwXAJ69FwA4vxcA3MAXAHbCFwAQxBcAqsUXAE7HFwDoyBcAgsoXABzMFwDAzRcAWs8XAPTQFwCO0hcAKNQXAMzVFwBm1xcACtkXAKTaFwA+3BcA2N0XAHLfFwAW4RcAsOIXAErkFwDk5RcAiOcXACLpFwC86hcAVuwXAPrtFwCU7xcALvEXANLyFwBs9BcABvYXAKD3FwA6+RcA3voXAHj8FwAS/hcArP8XAEYBGADqAhgAhAQYACgGGADCBxgAXAkYAPYKGACQDBgANA4YAM4PGABoERgAAhMYAJwUGABAFhgA2hcYAH4ZGAAYGxgAshwYAEweGADmHxgAiiEYACQjGAC+JBgAWCYYAPInGACWKRgAMCsYANQsGABuLhgACDAYAKIxGAA8MxgA4DQYAHo2GAAUOBgArjkYAEg7GADsPBgAhj4YACBAGADEQRgAXkMYAPhEGACSRhgANkgYANBJGABqSxgABE0YAKhOGABCUBgA3FEYAHZTGAAQVRgAtFYYAE5YGADoWRgAjFsYACZdGADAXhgAWmAYAP5hGACYYxgAMmUYAMxmGABwaBgACmoYAKRrGAA+bRgA4m4YAHxwGAAWchgAunMYAFR1GADudhgAiHgYACJ6GADGexgAYH0YAPp+GACUgBgALoIYANKDGABshRgAEIcYAKqIGABEihgA3osYAHiNGAAcjxgAtpAYAFCSGADqkxgAhJUYACiXGADCmBgAXJoYAACcGACanRgANJ8YAM6gGAByohgADKQYAKalGABApxgA5KgYAH6qGAAYrBgAsq0YAEyvGADwsBgAirIYAC60GADItRgAYrcYAPy4GACWuhgAOrwYANS9GABuvxgACMEYAKzCGABGxBgA4MUYAHrHGAAeyRgAuMoYAFLMGAD2zRgAkM8YACrRGADE0hgAXtQYAALWGACc1xgANtkYANDaGAB03BgADt4YAKjfGABC4RgA5uIYAIDkGAAa5hgAtOcYAE7pGADy6hgAjOwYACbuGADA7xgAZPEYAP7yGACY9BgAMvYYANb3GABw+RgACvsYAK78GABI/hgA4v8YAHwBGQAgAxkAugQZAFQGGQDuBxkAkgkZACwLGQDGDBkAag4ZAAQQGQCeERkAOBMZANIUGQB2FhkAEBgZAKoZGQBEGxkA3hwZAIIeGQAcIBkAwCEZAFojGQD0JBkAjiYZACgoGQDMKRkAZisZAAAtGQCaLhkANDAZANgxGQByMxkADDUZALA2GQBKOBkA5DkZAH47GQAiPRkAvD4ZAFZAGQDwQRkAlEMZAC5FGQDIRhkAYkgZAAZKGQCgSxkAOk0ZAN5OGQB4UBkAElIZAKxTGQBGVRkA6lYZAIRYGQAeWhkAuFsZAFJdGQD2XhkAkGAZACpiGQDOYxkAaGUZAAJnGQCcaBkAQGoZANprGQB0bRkADm8ZAKhwGQBMchkA5nMZAIB1GQAkdxkAvngZAFh6GQDyexkAjH0ZADB/GQDKgBkAboIZAAiEGQCihRkAPIcZANaIGQB6ihkAFIwZAK6NGQBIjxkA7JAZAIaSGQAglBkAupUZAF6XGQD4mBkAkpoZACycGQDQnRkAap8ZAAShGQCeohkAQqQZANylGQB2pxkAEKkZAKqqGQBOrBkA6K0ZAIKvGQAmsRkAwLIZAFq0GQD0tRkAmLcZADK5GQDMuhkAZrwZAAC+GQCkvxkAPsEZANjCGQB8xBkAFsYZALDHGQBKyRkA7soZAIjMGQAizhkAvM8ZAGDRGQD60hkAlNQZAC7WGQDI1xkAbNkZAAbbGQCq3BkARN4ZAN7fGQB44RkAEuMZALbkGQBQ5hkA6ucZAITpGQAo6xkAwuwZAFzuGQD27xkAmvEZADTzGQDO9BkAaPYZAAz4GQCm+RkAQPsZANr8GQB+/hkAGAAaALIBGgBMAxoA5gQaAIoGGgAkCBoAyAkaAGILGgD8DBoAlg4aADAQGgDUERoAbhMaAAgVGgCiFhoAPBgaAOAZGgB6GxoAHh0aALgeGgBSIBoA7CEaAIYjGgAgJRoAxCYaAF4oGgD4KRoAnCsaADYtGgDQLhoAajAaAA4yGgCoMxoAQjUaANw2GgCAOBoAGjoaALQ7GgBOPRoA6D4aAIxAGgAmQhoAykMaAGRFGgD+RhoAmEgaADJKGgDWSxoAcE0aAApPGgCkUBoAPlIaAOJTGgB8VRoAFlcaALpYGgBUWhoA7lsaAIhdGgAsXxoAxmAaAGBiGgD6YxoAnmUaADhnGgDSaBoAbGoaAAZsGgCqbRoARG8aAOhwGgCCchoAHHQaALZ1GgBQdxoA9HgaAI56GgAofBoAwn0aAFx/GgAAgRoAmoIaADSEGgDYhRoAcocaAAyJGgCmihoASowaAOSNGgB+jxoAGJEaALySGgBWlBoA8JUaAIqXGgAkmRoAyJoaAGKcGgAGnhoAoJ8aADqhGgDUohoAbqQaAAimGgCspxoARqkaAOCqGgCErBoAHq4aALivGgBSsRoA9rIaAJC0GgAqthoAxLcaAGi5GgACuxoAnLwaADa+GgDavxoAdMEaAA7DGgCyxBoATMYaAObHGgCAyRoAGssaAL7MGgBYzhoA8s8aAIzRGgAw0xoAytQaAGTWGgD+1xoAotkaADzbGgDW3BoAet4aABTgGgCu4RoASOMaAOLkGgCG5hoAIOgaALrpGgBU6xoA7uwaAJLuGgAs8BoAxvEaAGrzGgAE9RoAnvYaADj4GgDc+RoAdvsaABD9GgCq/hoARAAbAOgBGwCCAxsAHAUbAMAGGwBaCBsA9AkbAI4LGwAyDRsAzA4bAGYQGwAAEhsApBMbAD4VGwDYFhsAchgbAAwaGwCwGxsASh0bAOQeGwCIIBsAIiIbALwjGwBWJRsA+iYbAJQoGwAuKhsAyCsbAGwtGwAGLxsAoDAbADoyGwDUMxsAeDUbABI3GwCsOBsAUDobAOo7GwCEPRsAHj8bAMJAGwBcQhsA9kMbAJBFGwA0RxsAzkgbAGhKGwACTBsApk0bAEBPGwDaUBsAdFIbABhUGwCyVRsATFcbAOZYGwCAWhsAJFwbAL5dGwBYXxsA/GAbAJZiGwAwZBsAymUbAG5nGwAIaRsAomobADxsGwDgbRsAem8bABRxGwCuchsASHQbAOx1GwCGdxsAKnkbAMR6GwBefBsA+H0bAJJ/GwAsgRsA0IIbAGqEGwAEhhsAqIcbAEKJGwDcihsAdowbABqOGwC0jxsATpEbAOiSGwCMlBsAJpYbAMCXGwBamRsA9JobAJicGwAynhsA1p8bAHChGwAKoxsApKQbAD6mGwDipxsAfKkbABarGwCwrBsASq4bAO6vGwCIsRsAIrMbAMa0GwBgthsA+rcbAJS5GwA4uxsA0rwbAGy+GwAGwBsAqsEbAETDGwDexBsAeMYbABLIGwC2yRsAUMsbAPTMGwCOzhsAKNAbAMLRGwBc0xsAANUbAJrWGwA02BsAztkbAGjbGwAM3RsApt4bAEDgGwDk4RsAfuMbABjlGwCy5hsAVugbAPDpGwCK6xsAJO0bAMjuGwBi8BsA/PEbAJbzGwAw9RsA1PYbAG74GwAI+hsArPsbAEb9GwDg/hsAegAcAB4CHAC4AxwAUgUcAOwGHACQCBwAKgocAMQLHABeDRwA+A4cAJwQHAA2EhwA0BMcAHQVHAAOFxwAqBgcAEIaHADmGxwAgB0cABofHAC0IBwATiIcAPIjHACMJRwAJiccAMooHABkKhwA/iscAJgtHAA8LxwA1jAcAHAyHAAKNBwApDUcAEg3HADiOBwAfDocABY8HAC6PRwAVD8cAPhAHACSQhwALEQcAMZFHABgRxwABEkcAJ5KHAA4TBwA0k0cAGxPHAAQURwAqlIcAERUHADoVRwAglccABxZHAC2WhwAWlwcAPRdHACOXxwAKGEcAMxiHABmZBwAAGYcAJpnHAA0aRwA2GocAHJsHAAMbhwAsG8cAEpxHADkchwAfnQcACJ2HAC8dxwAVnkcAPB6HACUfBwALn4cAMh/HABigRwA/IIcAKCEHAA6hhwA1IccAHiJHAASixwArIwcAEaOHADqjxwAhJEcAB6THAC4lBwAUpYcAPaXHACQmRwAKpscANicHABynhwADKAcAKahHABKoxwA5KQcAIimHAAiqBwAvKkcAFarHADwrBwAiq4cAC6wHADIsRwAYrMcAAa1HACgthwAOrgcANS5HAB4uxwAEr0cAKy+HABGwBwA4MEcAITDHAAexRwAuMYcAFzIHAD2yRwAkMscACrNHADOzhwAaNAcAALSHACc0xwAQNUcANrWHAB02BwADtocAKjbHABM3RwA5t4cAIDgHAAk4hwAvuMcAFjlHADy5hwAlugcADDqHADK6xwAZO0cAAjvHACi8BwAPPIcANbzHABw9RwAFPccAK74HABI+hwA7PscAIb9HAAg/xwAugAdAF4CHQD4Ax0AkgUdACwHHQDQCB0AagodAAQMHQCeDR0AQg8dANwQHQB2Eh0AEBQdALQVHQBOFx0A6BgdAIIaHQAcHB0AwB0dAFofHQD0IB0AmCIdADIkHQDMJR0AZicdAAApHQCkKh0APiwdAOItHQB8Lx0AFjEdALAyHQBKNB0A7jUdAIg3HQAiOR0AvDodAFY8HQD6PR0AlD8dAC5BHQDSQh0AbEQdAAZGHQCgRx0AREkdAN5KHQB4TB0AEk4dAKxPHQBQUR0A6lIdAIRUHQAoVh0AwlcdAFxZHQD2Wh0AmlwdADReHQDOXx0AaGEdAAJjHQCmZB0AQGYdANpnHQB+aR0AGGsdALJsHQBMbh0A8G8dAIpxHQAkcx0AvnQdAGJ2HQD8dx0AlnkdADB7HQDKfB0Abn4dAAiAHQCsgR0ARoMdAOCEHQB6hh0AFIgdALiJHQBSix0A7IwdAIaOHQAgkB0AxJEdAF6THQD4lB0AnJYdADaYHQDQmR0AapsdAA6dHQConh0AQqAdANyhHQCAox0AGqUdALSmHQBOqB0A6KkdAIyrHQAmrR0Ayq4dAGSwHQD+sR0AmLMdADK1HQDWth0AcLgdAAq6HQCkux0APr0dAOK+HQB8wB0AFsIdALrDHQBUxR0A7sYdAIjIHQAsyh0AxssdAGDNHQD6zh0AlNAdADjSHQDS0x0AbNUdAAbXHQCq2B0ARNodAOjbHQCC3R0AHN8dALbgHQBQ4h0A9OMdAI7lHQAo5x0AwugdAFzqHQAA7B0Amu0dADTvHQDY8B0AcvIdAAz0HQCm9R0ASvcdAOT4HQB++h0AGPwdALL9HQBW/x0A8AAeAIoCHgAuBB4AyAUeAGIHHgD8CB4AoAoeADoMHgDUDR4Abg8eAAgRHgCsEh4ARhQeAOAVHgB6Fx4AHhkeALgaHgBSHB4A9h0eAJAfHgAqIR4AxCIeAGgkHgACJh4AnCceADYpHgDQKh4AdCweAA4uHgCoLx4AQjEeAOYyHgCANB4AGjYeAL43HgBYOR4A8joeAIw8HgAwPh4Ayj8eAGRBHgD+Qh4AmEQeADxGHgDWRx4AcEkeAApLHgCuTB4ASE4eAOJPHgCGUR4AIFMeALpUHgBUVh4A+FceAJJZHgAsWx4AxlweAGBeHgAEYB4AnmEeADhjHgDcZB4AdmYeABBoHgCqaR4ARGseAOhsHgCCbh4AHHAeAMBxHgBacx4A9HQeAI52HgAyeB4AzHkeAGZ7HgAAfR4ApH4eAD6AHgDYgR4AcoMeABaFHgCwhh4ASogeAOSJHgB+ix4AIo0eALyOHgBWkB4A+pEeAJSTHgAulR4AyJYeAGyYHgAGmh4AoJseADqdHgDenh4AeKAeABKiHgCsox4ARqUeAOqmHgCEqB4AHqoeAMKrHgBcrR4A9q4eAJCwHgA0sh4AzrMeAGi1HgACtx4AnLgeAEC6HgDaux4AdL0eAA6/HgCywB4ATMIeAObDHgCKxR4AJMceAL7IHgBYyh4A/MseAJbNHgAwzx4AytAeAGTSHgAI1B4AotUeADzXHgDW2B4AetoeABTcHgCu3R4AUt8eAOzgHgCG4h4AIOQeAMTlHgBe5x4A+OgeAJLqHgAs7B4A0O0eAGrvHgAE8R4AqPIeAEL0HgDc9R4AdvceABD5HgC0+h4ATvweAOj9HgCC/x4AJgEfAMACHwBaBB8A/gUfAJgHHwAyCR8AzAofAHAMHwAKDh8ApA8fAD4RHwDYEh8AfBQfABYWHwCwFx8AVBkfAO4aHwCIHB8AIh4fAMYfHwBgIR8A+iIfAJQkHwA4Jh8A0icfAGwpHwAGKx8AoCwfAEQuHwDeLx8AeDEfABwzHwC2NB8AUDYfAOo3HwCOOR8AKDsfAMI8HwBcPh8AAEAfAJpBHwA0Qx8AzkQfAHJGHwAMSB8ApkkfAEBLHwDkTB8Afk4fABhQHwCyUR8ATFMfAPBUHwCKVh8ALlgfAMhZHwBiWx8A/FwfAJZeHwA6YB8A1GEfAG5jHwAIZR8AomYfAEZoHwDgaR8AemsfAB5tHwC4bh8AUnAfAOxxHwCQcx8AKnUfAMR2HwBeeB8AAnofAJx7HwA2fR8A0H4fAGqAHwAOgh8AqIMfAEKFHwDmhh8AgIgfABqKHwC0ix8AWI0fAPKOHwCMkB8AJpIfAMCTHwBklR8A/pYfAJiYHwA8mh8A1psfAHCdHwAKnx8ArqAfAEiiHwDiox8AfKUfABanHwC6qB8AVKofAO6rHwCSrR8ALK8fAMawHwBgsh8ABLQfAJ61HwA4tx8A0rgfAGy6HwAQvB8Aqr0fAES/HwDowB8AgsIfABzEHwC2xR8AWscfAPTIHwCOyh8AKMwfAMLNHwBmzx8AANEfAJrSHwA+1B8A2NUfAHLXHwAM2R8AsNofAErcHwDk3R8Aft8fABjhHwC84h8AVuQfAPDlHwCU5x8ALukfAMjqHwBi7B8ABu4fAKDvHwA68R8A1PIfAHj0HwAS9h8ArPcfAEb5HwDg+h8AhPwfAB7+HwC4/x8AXAEgAPYCIACQBCAAKgYgAM4HIABoCSAAAgsgAJwMIAA2DiAA2g8gAHQRIAAOEyAAshQgAEwWIADmFyAAgBkgACQbIAC+HCAAWB4gAPIfIACWISAAMCMgAMokIABkJiAA/icgAKIpIAA8KyAA1iwgAHouIAAUMCAArjEgAEgzIADsNCAAhjYgACA4IAC6OSAAXjsgAPg8IACSPiAALEAgANBBIABqQyAABEUgAJ5GIABCSCAA3EkgAHZLIAAQTSAAtE4gAE5QIADoUSAAglMgABxVIADAViAAWlggAPRZIACYWyAAMl0gAMxeIABmYCAACmIgAKRjIAA+ZSAA2GYgAHJoIAAWaiAAsGsgAEptIADkbiAAiHAgACJyIAC8cyAAYHUgAPp2IACUeCAALnogANJ7IABsfSAABn8gAKCAIABEgiAA3oMgAHiFIAAShyAAtoggAFCKIADqiyAAhI0gAB6PIADCkCAAXJIgAPaTIACalSAANJcgAM6YIABomiAAApwgAKadIABAnyAA2qAgAH6iIAAYpCAAsqUgAEynIADwqCAAiqogACSsIAC+rSAAWK8gAPywIACWsiAAMLQgAMq1IAButyAACLkgAKK6IABGvCAA4L0gAHq/IAAUwSAArsIgAFLEIADsxSAAhscgACrJIADEyiAAXswgAPjNIACczyAANtEgANDSIABq1CAABNYgAKjXIABC2SAA3NogAHbcIAAa3iAAtN8gAE7hIADy4iAAjOQgACbmIADA5yAAZOkgAP7qIACY7CAAMu4gAMzvIABw8SAACvMgAKT0IABI9iAA4vcgAHz5IAAW+yAAuvwgAFT+IADu/yAAiAEhACIDIQDGBCEAYAYhAPoHIQCeCSEAOAshANIMIQBsDiEAEBAhAKoRIQBEEyEA3hQhAHgWIQAcGCEAthkhAFAbIQDqHCEAjh4hACggIQDCISEAZiMhAAAlIQCaJiEANCghANgpIQByKyEADC0hAKYuIQBAMCEA5DEhAH4zIQAYNSEAvDYhAFY4IQDwOSEAijshAC49IQDIPiEAYkAhAPxBIQCgQyEAOkUhANRGIQBuSCEACEohAKxLIQBGTSEA4E4hAIRQIQAeUiEAuFMhAFJVIQD2ViEAkFghACpaIQDEWyEAXl0hAAJfIQCcYCEANmIhANBjIQB0ZSEADmchAKhoIQBMaiEA5mshAIBtIQAabyEAvnAhAFhyIQDycyEAjHUhACZ3IQDKeCEAZHohAP57IQCYfSEAPH8hANaAIQBwgiEAFIQhAK6FIQBIhyEA4oghAIaKIQAgjCEAuo0hAFSPIQDukCEAkpIhACyUIQDGlSEAapchAASZIQCemiEAOJwhANydIQB2nyEAEKEhAKqiIQBOpCEA6KUhAIKnIQAcqSEAtqohAFqsIQD0rSEAjq8hADKxIQDMsiEAZrQhAAC2IQCktyEAPrkhANi6IQByvCEADL4hALC/IQBKwSEA5MIhAH7EIQAixiEAvMchAFbJIQD6yiEAlMwhAC7OIQDIzyEAbNEhAAbTIQCg1CEAOtYhANTXIQB42SEAEtshAKzcIQBQ3iEA6t8hAIThIQAe4yEAuOQhAFzmIQD25yEAkOkhACrrIQDO7CEAaO4hAALwIQCm8SEAQPMhANr0IQB09iEADvghALL5IQBM+yEA5vwhAIr+IQAkACIAvgEiAFgDIgD8BCIAlgYiADAIIgDKCSIAbgsiAAgNIgCiDiIAPBAiAOARIgB6EyIAFBUiAK4WIgBIGCIA7BkiAIYbIgAgHSIAzh4iAGggIgACIiIAnCMiAEAlIgDaJiIAdCgiAA4qIgCyKyIATC0iAOYuIgCKMCIAJDIiAL4zIgBYNSIA/DYiAJY4IgAwOiIAyjsiAGQ9IgAIPyIAokAiADxCIgDWQyIAekUiABRHIgCuSCIAUkoiAOxLIgCGTSIAIE8iAMRQIgBeUiIA+FMiAJJVIgAsVyIA0FgiAGpaIgAEXCIAnl0iAEJfIgDcYCIAdmIiABpkIgC0ZSIATmciAOhoIgCMaiIAJmwiAMBtIgBabyIA9HAiAJhyIgAydCIAzHUiAGZ3IgAKeSIApHoiAD58IgDifSIAfH8iABaBIgCwgiIAVIQiAO6FIgCIhyIAIokiALyKIgBgjCIA+o0iAJSPIgA4kSIA0pIiAGyUIgAGliIAoJciAESZIgDemiIAeJwiAByeIgC2nyIAUKEiAOqiIgCOpCIAKKYiAMKnIgBcqSIAAKsiAJqsIgA0riIAzq8iAGixIgAMsyIAprQiAEC2IgDktyIAfrkiABi7IgCyvCIAVr4iAPC/IgCKwSIAJMMiAL7EIgBixiIA/MciAJbJIgAwyyIA1MwiAG7OIgAI0CIArNEiAEbTIgDg1CIAetYiABTYIgC42SIAUtsiAOzcIgCG3iIAKuAiAMThIgBe4yIAAuUiAJzmIgA26CIA0OkiAHTrIgAO7SIAqO4iAELwIgDc8SIAgPMiABr1IgC09iIATvgiAPL5IgCM+yIAJv0iAMD+IgBkACMA/gEjAJgDIwAyBSMA1gYjAHAIIwAKCiMArgsjAEgNIwDiDiMAfBAjACASIwC6EyMAVBUjAO4WIwCIGCMALBojAMYbIwBgHSMABB8jAJ4gIwA4IiMA0iMjAHYlIwAQJyMAqigjAEQqIwDeKyMAgi0jABwvIwC2MCMAUDIjAPQzIwCONSMAKDcjAMw4IwBmOiMAADwjAJo9IwA+PyMA2EAjAHJCIwAMRCMApkUjAEpHIwDkSCMAfkojACJMIwC8TSMAVk8jAPBQIwCUUiMALlQjAMhVIwBiVyMA/FgjAKBaIwA6XCMA1F0jAG5fIwASYSMArGIjAEZkIwDqZSMAhGcjAB5pIwC4aiMAXGwjAPZtIwCQbyMAKnEjAMRyIwBodCMAAnYjAJx3IwBAeSMA2nojAHR8IwAOfiMAsn8jAEyBIwDmgiMAgIQjABqGIwC+hyMAWIkjAPKKIwCWjCMAMI4jAMqPIwBkkSMACJMjAKKUIwA8liMA1pcjAHCZIwAUmyMArpwjAEieIwDsnyMAhqEjACCjIwC6pCMAXqYjAPinIwCSqSMALKsjAMasIwBqriMABLAjAJ6xIwA4syMA3LQjAHa2IwAQuCMAtLkjAE67IwDovCMAgr4jABzAIwDAwSMAWsMjAPTEIwCOxiMAMsgjAMzJIwBmyyMACs0jAKTOIwA+0CMA2NEjAHzTIwAW1SMAsNYjAErYIwDu2SMAiNsjACLdIwC83iMAYOAjAPrhIwCU4yMALuUjANLmIwBs6CMABuojAKDrIwBE7SMA3u4jAHjwIwAS8iMArPMjAFD1IwDq9iMAhPgjAB76IwDC+yMAXP0jAPb+IwCaACQANAIkAM4DJABoBSQADAckAKYIJABACiQA2gskAHQNJAAYDyQAshAkAEwSJADmEyQAihUkACQXJAC+GCQAYhokAPwbJACWHSQAMB8kANQgJABuIiQACCQkAKIlJAA8JyQA4CgkAHoqJAAULCQAri0kAFIvJADsMCQAhjIkACo0JADENSQAXjckAPg4JACcOiQANjwkANA9JABqPyQADkEkAKhCJABCRCQA3EUkAIBHJAAaSSQAtEokAE5MJADoTSQAjE8kACZRJADAUiQAWlQkAP5VJACYVyQAMlkkAMxaJABwXCQACl4kAKRfJAA+YSQA4mIkAHxkJAAWZiQAsGckAFRpJADuaiQAiGwkACJuJADGbyQAYHEkAPpyJACedCQAOHYkANJ3JABseSQAEHskAKp8JABEfiQA3n8kAHiBJAAcgyQAtoQkAFCGJADqhyQAjokkACiLJADCjCQAZo4kAACQJACakSQANJMkANiUJAByliQADJgkAKaZJABAmyQA5JwkAH6eJAAYoCQAsqEkAFajJADwpCQAiqYkAC6oJADIqSQAYqskAPysJACWriQAOrAkANSxJABusyQACLUkAKy2JABGuCQA4LkkAIS7JAAevSQAuL4kAFLAJAD2wSQAkMMkACrFJADExiQAXsgkAALKJACcyyQANs0kANDOJAB00CQADtIkAKjTJABM1SQA5tYkAIDYJAAa2iQAvtskAFjdJADy3iQAjOAkACbiJADK4yQAZOUkAP7mJACi6CQAPOokANbrJABw7SQAFO8kAK7wJABI8iQA4vMkAHz1JAAg9yQAuvgkAFT6JADu+yQAkv0kACz/JADGACUAagIlAAQEJQCeBSUAOAclANwIJQB2CiUAEAwlAKoNJQBEDyUA6BAlAIISJQAcFCUAthUlAFoXJQD0GCUAjholADIcJQDMHSUAZh8lAAAhJQCkIiUAPiQlANglJQByJyUADCklALAqJQBKLCUA5C0lAH4vJQAiMSUAvDIlAFY0JQD6NSUAlDclAC45JQDIOiUAbDwlAAY+JQCgPyUAOkElANRCJQB4RCUAEkYlAKxHJQBQSSUA6kolAIRMJQAeTiUAwk8lAFxRJQD2UiUAkFQlACpWJQDOVyUAaFklAAJbJQCcXCUAQF4lANpfJQB0YSUAGGMlALJkJQBMZiUA5mclAIppJQAkayUAvmwlAFhuJQDybyUAlnElADBzJQDKdCUAZHYlAAh4JQCieSUAPHslAOB8JQB6fiUAFIAlAK6BJQBSgyUA7IQlAIaGJQAgiCUAuoklAF6LJQD4jCUAko4lACyQJQDQkSUAapMlAASVJQColiUAQpglANyZJQB2myUAEJ0lALSeJQBOoCUA6KElAIyjJQAmpSUAwKYlAFqoJQD0qSUAmKslADKtJQDMriUAZrAlAAqyJQCksyUAPrUlANi2JQB8uCUAFrolALC7JQBUvSUA7r4lAIjAJQAiwiUAvMMlAGDFJQD6xiUAlMglADjKJQDSyyUAbM0lAAbPJQCg0CUARNIlAN7TJQB41SUAHNclALbYJQBQ2iUA6tslAI7dJQAo3yUAwuAlAFziJQD24yUAmuUlADTnJQDO6CUAaOolAAzsJQCm7SUAQO8lAOTwJQB+8iUAGPQlALL1JQBM9yUA8PglAIr6JQAk/CUAyP0lAGL/JQD8ACYAlgImADoEJgDUBSYAbgcmAAgJJgCiCiYARgwmAOANJgB6DyYAHhEmALgSJgBSFCYA7BUmAJAXJgAqGSYAxBomAF4cJgD4HSYAnB8mADYhJgDQIiYAdCQmAA4mJgCoJyYAQikmAOYqJgCALCYAGi4mALQvJgBOMSYA8jImAIw0JgAmNiYAwDcmAGQ5JgD+OiYAmDwmADI+JgDWPyYAcEEmAApDJgCuRCYASEYmAOJHJgB8SSYAIEsmALpMJgBUTiYA7k8mAIhRJgAsUyYAxlQmAGBWJgD6VyYAnlkmADhbJgDSXCYAdl4mABBgJgCqYSYARGMmAN5kJgCCZiYAHGgmALZpJgBQayYA9GwmAI5uJgAocCYAzHEmAGZzJgAAdSYAmnYmAD54JgDYeSYAcnsmAAx9JgCmfiYASoAmAOSBJgB+gyYAGIUmALyGJgBWiCYA8IkmAJSLJgAujSYAyI4mAGKQJgD8kSYAoJMmADqVJgDUliYAbpgmABKaJgCsmyYARp0mAOqeJgCEoCYAHqImALijJgBcpSYA9qYmAJCoJgAqqiYAxKsmAGitJgACryYAnLAmAECyJgDasyYAdLUmAA63JgCyuCYATLomAOa7JgCAvSYAGr8mAL7AJgBYwiYA8sMmAIzFJgAwxyYAysgmAGTKJgAIzCYAos0mADzPJgDW0CYAetImABTUJgCu1SYASNcmAOLYJgCG2iYAINwmALrdJgBe3yYA+OAmAJLiJgAs5CYAxuUmAGrnJgAE6SYAnuomAELsJgDc7SYAdu8mABDxJgC08iYATvQmAOj1JgCC9yYAJvkmAMD6JgBa/CYA9P0mAJj/JgAyAScAzAInAGYEJwAABicApAcnAD4JJwDYCicAfAwnABYOJwCwDycAShEnAO4SJwCIFCcAIhYnALwXJwBWGScA+honAJQcJwAuHicA0h8nAGwhJwAGIycAoCQnAEQmJwDeJycAeCknABIrJwCsLCcAUC4nAOovJwCEMScAHjMnAMI0JwBcNicA9jcnAJo5JwA0OycAzjwnAGg+JwACQCcApkEnAEBDJwDaRCcAdEYnABhIJwCySScATEsnAPBMJwCKTicAJFAnAL5RJwBYUycA/FQnAJZWJwAwWCcAylknAG5bJwAIXScAol4nAEZgJwDgYScAemMnABRlJwCuZicAUmgnAOxpJwCGaycAIG0nAMRuJwBecCcA+HEnAJxzJwA2dScA0HYnAGp4JwAOeicAqHsnAEJ9JwDcficAgIAnABqCJwC0gycAToUnAPKGJwCMiCcAJoonAMCLJwBajScA/o4nAJiQJwAykicA1pMnAHCVJwAKlycApJgnAD6aJwDimycAfJ0nABafJwC6oCcAVKInAO6jJwCIpScALKcnAMaoJwBgqicA+qsnAJStJwA4rycA0rAnAGyyJwAQtCcAqrUnAES3JwDeuCcAgronABy8JwC2vScAUL8nAOrAJwCOwicAKMQnAMLFJwBcxycAAMknAJrKJwA0zCcA2M0nAHLPJwAM0ScAptInAEDUJwDk1ScAftcnABjZJwCy2icAVtwnAPDdJwCK3ycALuEnAMjiJwBi5CcA/OUnAJbnJwA66ScA1OonAG7sJwAI7icArO8nAEbxJwDg8icAhPQnAB72JwC49ycAUvknAOz6JwCQ/CcAKv4nAMT/JwBeASgAAgMoAJwEKAA2BigA0AcoAHQJKAAOCygAqAwoAEIOKADmDygAgBEoABoTKAC+FCgAWBYoAPIXKACMGSgAMBsoAMocKABkHigA/h8oAJghKAA8IygA1iQoAHAmKAAKKCgArikoAEgrKADiLCgAhi4oACAwKAC6MSgAVDMoAPg0KACSNigALDgoAMY5KABqOygABD0oAJ4+KAA4QCgA3EEoAHZDKAAQRSgAqkYoAERIKADoSSgAgksoABxNKAC2TigAWlAoAPRRKACOUygAMlUoAMxWKABmWCgAAFooAJpbKAA+XSgA2F4oAHJgKAAMYigAsGMoAEplKADkZigAiGgoACJqKAC8aygAVm0oAPpuKACUcCgALnIoAMhzKABidSgABncoAKB4KAA6eigA1HsoAHh9KAASfygArIAoAFCCKADqgygAhIUoAB6HKAC4iCgAXIooAPaLKACQjSgAKo8oAM6QKABokigAApQoAKaVKABAlygA2pgoAHSaKAAYnCgAsp0oAEyfKADmoCgAgKIoACSkKAC+pSgAWKcoAPKoKACWqigAMKwoAMqtKABurygACLEoAKKyKAA8tCgA4LUoAHq3KAAUuSgArrooAEi8KADsvSgAhr8oACDBKADEwigAXsQoAPjFKACSxygALMkoANDKKABqzCgABM4oAJ7PKABC0SgA3NIoAHbUKAAQ1igAtNcoAE7ZKADo2igAjNwoACbeKADA3ygAWuEoAPTiKACY5CgAMuYoAMznKABm6SgACusoAKTsKAA+7igA2O8oAHzxKAAW8ygAsPQoAFT2KADu9ygAiPkoACL7KAC8/CgAYP4oAPr/KACUASkALgMpANIEKQBsBikABggpAKoJKQBECykA3gwpAHgOKQAcECkAthEpAFATKQDqFCkAhBYpACgYKQDCGSkAXBspAPYcKQCaHikANCApAM4hKQByIykADCUpAKYmKQBAKCkA2ikpAH4rKQAYLSkAsi4pAEwwKQDwMSkAijMpACQ1KQDINikAYjgpAPw5KQCWOykAOj0pANQ+KQBuQCkACEIpAKJDKQBGRSkA4EYpAHpIKQAUSikAuEspAFJNKQDsTikAkFApACpSKQDEUykAXlUpAPhWKQCcWCkANlopANBbKQB0XSkADl8pAKhgKQBCYikA5mMpAIBlKQAaZykAyGgpAGJqKQD8aykAlm0pADBvKQDUcCkAbnIpAAh0KQCidSkARncpAOB4KQB6eikAHnwpALh9KQBSfykA7IApAJCCKQAqhCkAxIUpAF6HKQD4iCkAnIopADaMKQDQjSkAao8pAA6RKQCokikAQpQpAOaVKQCAlykAGpkpALSaKQBOnCkA8p0pAIyfKQAmoSkAwKIpAGSkKQD+pSkAmKcpADypKQDWqikAcKwpAAquKQCkrykASLEpAOKyKQB8tCkAFrYpALq3KQBUuSkA7ropAJK8KQAsvikAxr8pAGDBKQD6wikAnsQpADjGKQDSxykAdskpABDLKQCqzCkARM4pAOjPKQCC0SkAHNMpALbUKQBa1ikA9NcpAI7ZKQAo2ykAzNwpAGbeKQAA4CkAmuEpADTjKQDY5CkAcuYpAAzoKQCm6SkASuspAOTsKQB+7ikAIvApALzxKQBW8ykA8PQpAIr2KQAu+CkAyPkpAGL7KQD8/CkAoP4pADoAKgDUASoAeAMqABIFKgCsBioARggqAOAJKgCECyoAHg0qALgOKgBSECoA9hEqAJATKgAqFSoAzhYqAGgYKgACGioAnBsqAEAdKgDaHioAdCAqAA4iKgCoIyoATCUqAOYmKgCAKCoAGioqAL4rKgBYLSoA8i4qAJYwKgAwMioAyjMqAGQ1KgD+NioAojgqADw6KgDWOyoAcD0qABQ/KgCuQCoASEIqAOJDKgCGRSoAIEcqALpIKgBeSioA+EsqAJJNKgAsTyoAxlAqAGpSKgAEVCoAnlUqADhXKgDcWCoAdloqABBcKgC0XSoATl8qAOhgKgCCYioAJmQqAMBlKgBaZyoA9GgqAI5qKgAybCoAzG0qAGZvKgAAcSoApHIqAD50KgDYdSoAfHcqABZ5KgCweioASnwqAOR9KgCIfyoAIoEqALyCKgBghCoA+oUqAJSHKgAuiSoAyIoqAGyMKgAGjioAoI8qADqRKgDekioAeJQqABKWKgCslyoAUJkqAOqaKgCEnCoAKJ4qAMKfKgBcoSoA9qIqAJCkKgA0pioAzqcqAGipKgACqyoApqwqAECuKgDaryoAfrEqABizKgCytCoATLYqAOa3KgCKuSoAJLsqAL68KgBYvioA/L8qAJbBKgAwwyoAysQqAG7GKgAIyCoAoskqAEbLKgDgzCoAes4qABTQKgCu0SoAUtMqAOzUKgCG1ioAINgqAMTZKgBe2yoA+NwqAJzeKgA24CoA0OEqAGrjKgAE5SoAqOYqAELoKgDc6SoAdusqABrtKgC07ioATvAqAPLxKgCM8yoAJvUqAMD2KgBk+CoA/vkqAJj7KgAy/SoAzP4qAHAAKwAKAisApAMrAD4FKwDiBisAfAgrABYKKwC6CysAVA0rAO4OKwCIECsAIhIrAMYTKwBgFSsA+hYrAJ4YKwA4GisA0hsrAGwdKwAQHysAqiArAEQiKwDeIysAeCUrABwnKwC2KCsAUCorAPQrKwCOLSsAKC8rAMIwKwBmMisAADQrAJo1KwA0NysAzjgrAHI6KwAMPCsApj0rAEA/KwDkQCsAfkIrABhEKwC8RSsAVkcrAPBIKwCKSisAJEwrAMhNKwBiTysA/FArAJZSKwA6VCsA1FUrAG5XKwAIWSsArForAEZcKwDgXSsAhF8rAB5hKwC4YisAUmQrAOxlKwCQZysAKmkrAMRqKwBebCsAAm4rAJxvKwA2cSsA0HIrAHR0KwAOdisAqHcrAEx5KwDmeisAgHwrABp+KwC0fysAWIErAPKCKwCMhCsAJoYrAMqHKwBkiSsA/oorAKKMKwA8jisA1o8rAHCRKwAUkysArpQrAEiWKwDilysAfJkrACCbKwC6nCsAVJ4rAO6fKwCSoSsALKMrAMakKwBgpisABKgrAJ6pKwA4qysA0qwrAHauKwAQsCsAqrErAE6zKwDotCsAgrYrABy4KwDAuSsAWrsrAPS8KwCOvisAKMArAMzBKwBmwysAAMUrAKTGKwA+yCsA2MkrAHLLKwAMzSsAsM4rAErQKwDk0SsAftMrABjVKwC81isAVtgrAPrZKwCU2ysALt0rAMjeKwBs4CsABuIrAKDjKwA65SsA1OYrAHjoKwAS6isArOsrAEbtKwDq7isAhPArAB7yKwDC8ysAXPUrAPb2KwCQ+CsAKvorAM77KwBo/SsAAv8rAJwALABAAiwA2gMsAHQFLAAYBywAsggsAEwKLADmCywAig0sACQPLAC+ECwAWBIsAPITLACWFSwAMBcsAMoYLABkGiwACBwsAKIdLAA8HywA4CAsAHoiLAAUJCwAriUsAEgnLADsKCwAhiosACAsLAC6LSwAXi8sAPgwLACSMiwALDQsANA1LABqNywABDksAKg6LABCPCwA3D0sAHY/LAAQQSwAtEIsAE5ELADoRSwAgkcsACZJLADASiwAWkwsAP5NLACYTywAMlEsAMxSLABwVCwAClYsAKRXLAA+WSwA2FosAHxcLAAWXiwAsF8sAEphLADuYiwAiGQsACJmLADGZywAYGksAPpqLACUbCwAOG4sANJvLABscSwABnMsAKB0LABEdiwA3ncsAHh5LAASeywAtnwsAFB+LADqfywAjoEsACiDLADChCwAXIYsAPaHLACaiSwANIssAM6MLABojiwADJAsAKaRLABAkywA2pQsAH6WLAAYmCwAspksAFabLADwnCwAip4sACSgLAC+oSwAYqMsAPykLACWpiwAMKgsANSpLABuqywACK0sAKKuLABGsCwA4LEsAHqzLAAetSwAuLYsAFK4LADsuSwAhrssACq9LADEviwAXsAsAPjBLACcwywANsUsANDGLABqyCwADsosAKjLLABCzSwA5s4sAIDQLAAa0iwAtNMsAE7VLADy1iwAjNgsACbaLADA2ywAZN0sAP7eLACY4CwAMuIsANbjLABw5SwACucsAK7oLABI6iwA4ussAHztLAAW7ywAuvAsAFTyLADu8ywAiPUsACz3LADG+CwAYPosAAT8LACe/SwAOP8sANIALQBsAi0AEAQtAKoFLQBEBy0A3ggtAIIKLQAcDC0Atg0tAFAPLQD0EC0AjhItACgULQDCFS0AZhctAAAZLQCaGi0APhwtANgdLQByHy0ADCEtAKYiLQBKJC0A5CUtAH4nLQAiKS0AvCotAFYsLQDwLS0Aii8tAC4xLQDIMi0AYjQtAPw1LQCgNy0AOjktANQ6LQBuPC0AEj4tAKw/LQBGQS0A6kItAIRELQAeRi0AuEctAFJJLQD2Si0AkEwtACpOLQDETy0AaFEtAAJTLQCcVC0ANlYtANpXLQB0WS0ADlstALJcLQBMXi0A5l8tAIBhLQAaYy0AvmQtAFhmLQDyZy0AjGktACZrLQDKbC0AZG4tAAhwLQCicS0APHMtANZ0LQBwdi0ACngtAK55LQBIey0A4nwtAIZ+LQAggC0AuoEtAF6DLQD4hC0AkoYtACyILQDGiS0AaostAASNLQCeji0AOJAtANyRLQB2ky0AEJUtALSWLQBOmC0A6JktAIKbLQAcnS0AwJ4tAFqgLQD0oS0AjqMtADKlLQDMpi0AZqgtAAqqLQCkqy0APq0tANiuLQBysC0AFrItALCzLQBKtS0A5LYtAIi4LQAiui0AvLstAFa9LQD6vi0AlMAtAC7CLQDSwy0AbMUtAAbHLQCgyC0AOsotAN7LLQB4zS0AEs8tAKzQLQBQ0i0A6tMtAITVLQAe1y0AwtgtAFzaLQD22y0Amt0tADTfLQDO4C0AaOItAALkLQCm5S0AQOctANroLQB06i0AGOwtALLtLQBM7y0A8PAtAIryLQAk9C0AvvUtAFj3LQD8+C0AlvotADD8LQDK/S0Abv8tAAgBLgCiAi4APAQuAOAFLgB6By4AFAkuALgKLgBSDC4A7A0uAIYPLgAgES4AxBIuAF4ULgD4FS4AkhcuADYZLgDQGi4AahwuAAQeLgCoHy4AQiEuANwiLgCAJC4AGiYuALQnLgBOKS4A6CouAIwsLgAmLi4AwC8uAFoxLgD+Mi4AmDQuADI2LgDMNy4AcDkuAAo7LgCkPC4ASD4uAOI/LgB8QS4AFkMuALBELgBURi4A7kcuAIhJLgAiSy4AxkwuAGBOLgD6Ty4AlFEuAC5TLgDSVC4AbFYuABBYLgCqWS4ARFsuAN5cLgB4Xi4AEmAuALZhLgBQYy4A9GQuAI5mLgAoaC4AwmkuAFxrLgAAbS4Amm4uADRwLgDOcS4AcnMuAAx1LgCmdi4AQHguAOR5LgB+ey4AGH0uALJ+LgBWgC4A8IEuAIqDLgAkhS4AyIYuAGKILgD8iS4AlosuADqNLgDUji4AbpAuABKSLgCsky4ARpUuAOCWLgB6mC4AHpouALibLgBSnS4A7J4uAJCgLgAqoi4AxKMuAF6lLgACpy4AnKguADaqLgDaqy4AdK0uAA6vLgCosC4AQrIuAOazLgCAtS4AGrcuALS4LgBYui4A8rsuAIy9LgAmvy4AysAuAGTCLgD+wy4AmMUuADzHLgDWyC4AcMouABTMLgCuzS4ASM8uAOLQLgCG0i4AINQuALrVLgBe1y4AAtkuAJzaLgA23C4A0N0uAHTfLgAO4S4AqOIuAEzkLgDm5S4AgOcuABrpLgC06i4AWOwuAPLtLgCM7y4AJvEuAMryLgBk9C4A/vUuAJj3LgA8+S4A1vouAHD8LgAU/i4Arv8uAEgBLwDiAi8AfAQvACAGLwC6By8AVAkvAO4KLwCSDC8ALA4vAMYPLwBqES8ABBMvAJ4ULwA4Fi8A0hcvAHYZLwAQGy8AqhwvAEQeLwDoHy8AgiEvABwjLwC2JC8AWiYvAPQnLwCOKS8AMisvAMwsLwBmLi8AADAvAJoxLwA+My8A2DQvAHI2LwAMOC8ApjkvAEo7LwDkPC8AiD4vACJALwC8QS8AVkMvAPBELwCURi8ALkgvAMhJLwBsSy8ABk0vAKBOLwA6UC8A1FEvAHhTLwASVS8ArFYvAEZYLwDgWS8AhFsvAB5dLwC4Xi8AXGAvAPZhLwCQYy8ANGUvAM5mLwBoaC8AAmovAJxrLwBAbS8A2m4vAHRwLwAOci8AsnMvAEx1LwDmdi8AingvACR6LwC+ey8AWH0vAPJ+LwCWgC8AMIIvAMqDLwBkhS8A/oYvAKKILwA8ii8A1osvAHqNLwAUjy8ArpAvAEiSLwDsky8AhpUvACCXLwC6mC8AXpovAPibLwCSnS8ALJ8vANCgLwBqoi8ABKQvAKilLwBCpy8A3KgvAHaqLwAQrC8AtK0vAE6vLwDosC8AgrIvACa0LwDAtS8AWrcvAPS4LwCYui8AMrwvAMy9LwBwvy8ACsEvAKTCLwA+xC8A2MUvAHzHLwAWyS8AsMovAErMLwDkzS8AiM8vACLRLwDG0i8AYNQvAPrVLwCU1y8ALtkvANLaLwBs3C8ABt4vAKDfLwBE4S8A3uIvAHjkLwAS5i8AtucvAFDpLwDq6i8AjuwvACjuLwDC7y8AXPEvAPbyLwCQ9C8ANPYvAM73LwBo+S8ADPsvAKb8LwBA/i8A5P8vAH4BMAAYAzAAsgQwAEwGMADwBzAAigkwACQLMAC+DDAAYg4wAPwPMACWETAAOhMwANQUMABuFjAACBgwAKIZMABGGzAA4BwwAHoeMAAUIDAAriEwAFIjMADsJDAAkCYwACooMADEKTAAXiswAPgsMACcLjAANjAwANAxMABqMzAADjUwAKg2MABCODAA3DkwAIA7MAAaPTAAtD4wAFhAMADyQTAAjEMwACZFMADARjAAZEgwAP5JMACYSzAAMk0wAMxOMABwUDAAClIwAKRTMABIVTAA4lYwAHxYMAAgWjAAulswAFRdMADuXjAAiGAwACxiMADGYzAAYGUwAPpmMACUaDAAOGowANJrMAB2bTAAEG8wAKpwMABEcjAA6HMwAIJ1MAAcdzAAtngwAFB6MAD0ezAAjn0wACh/MADCgDAAZoIwAACEMACahTAAPocwANiIMAByijAADIwwALCNMABKjzAA5JAwAH6SMAAilDAAvJUwAGCXMAD6mDAAnpowADicMADSnTAAbJ8wABChMACqojAATqQwAPKlMACMpzAAJqkwAMqqMABkrDAA/q0wAJivMAAysTAA1rIwAHC0MAAKtjAArrcwAEi5MADiujAAfLwwABa+MAC6vzAAVMEwAO7CMACIxDAALMYwAMbHMABgyTAABMswAJ7MMAA4zjAA0s8wAGzRMAAQ0zAAqtQwAETWMADe1zAAgtkwABzbMAC23DAAWt4wAPTfMACO4TAAKOMwAMLkMABm5jAAAOgwAJrpMAA06zAAzuwwAHLuMAAM8DAApvEwAErzMADk9DAAfvYwABj4MAC8+TAAVvswAPD8MACK/jAALgAxAMgBMQBiAzEA/AQxAKAGMQA6CDEA1AkxAHgLMQASDTEArA4xAEYQMQDgETEAhBMxAB4VMQC4FjEAUhgxAOwZMQCQGzEAKh0xAMQeMQBoIDEAAiIxAJwjMQA2JTEA0CYxAHQoMQAOKjEAsisxAEwtMQDmLjEAgDAxABoyMQC+MzEAWDUxAPI2MQCMODEAMDoxAMo7MQBkPTEA/j4xAJhAMQA8QjEA1kMxAHpFMQAURzEArkgxAEhKMQDiSzEAhk0xACBPMQC6UDEAVFIxAPhTMQCSVTEALFcxAMZYMQBqWjEABFwxAJ5dMQBCXzEA3GAxAHZiMQAQZDEAqmUxAE5nMQDoaDEAgmoxABxsMQDAbTEAWm8xAPRwMQCOcjEAMnQxAMx1MQBmdzEACnkxAKR6MQA+fDEA2H0xAHJ/MQAWgTEAsIIxAEqEMQDkhTEAiIcxACKJMQC8ijEAVowxAPqNMQCUjzEALpExANKSMQBslDEABpYxAKCXMQA6mTEA3poxAHicMQASnjEArJ8xAEahMQDqojEAhKQxACimMQDCpzEAXKkxAPaqMQCQrDEANK4xAM6vMQBosTEAArMxAKa0MQBAtjEA2rcxAHS5MQAYuzEAsrwxAEy+MQDwvzEAisExACTDMQC+xDEAWMYxAPzHMQCWyTEAMMsxAMrMMQBkzjEACNAxAKLRMQBG0zEA4NQxAHrWMQAU2DEArtkxAFLbMQDs3DEAht4xACDgMQDE4TEAXuMxAPjkMQCS5jEANugxANDpMQBq6zEADu0xAKjuMQBC8DEA3PExAHbzMQAa9TEAtPYxAE74MQDo+TEAgvsxACb9MQDA/jEAWgAyAP4BMgCYAzIAMgUyAMwGMgBwCDIACgoyAKQLMgA+DTIA4g4yAHwQMgAWEjIAsBMyAFQVMgDuFjIAiBgyACwaMgDGGzIAYB0yAPoeMgCUIDIAOCIyANIjMgBsJTIABicyAKAoMgBEKjIA3isyAIItMgAcLzIAtjAyAFAyMgDqMzIAjjUyACg3MgDCODIAXDoyAAA8MgCaPTIAND8yAM5AMgBoQjIADEQyAKZFMgBKRzIA5EgyAH5KMgAYTDIAsk0yAFZPMgDwUDIAilIyACRUMgC+VTIAYlcyAPxYMgCWWjIAOlwyANRdMgBuXzIACGEyAKxiMgBGZDIA4GUyAHpnMgAUaTIAuGoyAFJsMgDsbTIAkG8yACpxMgDEcjIAXnQyAAJ2MgCcdzIANnkyANB6MgB0fDIADn4yAKh/MgBCgTIA5oIyAICEMgAahjIAtIcyAFiJMgDyijIAjIwyACaOMgDKjzIAZJEyAP6SMgCYlDIAMpYyANaXMgBwmTIAFJsyAK6cMgBInjIA4p8yAHyhMgAgozIAuqQyAFSmMgDupzIAiKkyACyrMgDGrDIAaq4yAASwMgCesTIAOLMyANy0MgB2tjIAELgyAKq5MgBEuzIA6LwyAIK+MgAcwDIAtsEyAFrDMgD0xDIAjsYyACjIMgDMyTIAZssyAADNMgCazjIANNAyANjRMgBy0zIAFtUyALDWMgBK2DIA5NkyAH7bMgAi3TIAvN4yAFbgMgDw4TIAiuMyAC7lMgDI5jIAbOgyAAbqMgCg6zIARO0yAOjuMgCC8DIAHPIyALbzMgBQ9TIA9PYyAI74MgAo+jIAzPsyAGb9MgAA/zIApAAzAD4CMwDYAzMAcgUzAAwHMwCwCDMASgozAOQLMwB+DTMAIg8zALwQMwBWEjMA8BMzAJQVMwAuFzMAyBgzAGIaMwD8GzMAoB0zADofMwDUIDMAeCIzABIkMwCsJTMARiczAOooMwCEKjMAHiwzALgtMwBcLzMA9jAzAJAyMwAqNDMAzjUzAGg3MwACOTMApjozAEA8MwDaPTMAdD8zAA5BMwCyQjMATEQzAOZFMwCARzMAGkkzAL5KMwBYTDMA/E0zAJZPMwAwUTMAylIzAGRUMwAIVjMAolczADxZMwDWWjMAelwzABReMwCuXzMASGEzAOxiMwCGZDMAIGYzAMRnMwBeaTMA+GozAJJsMwAsbjMA0G8zAGpxMwAEczMAnnQzADh2MwDcdzMAdnkzABp7MwC0fDMATn4zAOh/MwCCgTMAJoMzAMCEMwBahjMA9IczAJiJMwAyizMAzIwzAGaOMwAKkDMApJEzAD6TMwDilDMAfJYzABaYMwCwmTMASpszAO6cMwCInjMAIqAzALyhMwBWozMA+qQzAJSmMwAuqDMA0qkzAGyrMwAGrTMAoK4zAESwMwDesTMAeLMzABK1MwC2tjMAULgzAOq5MwCEuzMAHr0zAMK+MwBcwDMA9sEzAJrDMwA0xTMAzsYzAGjIMwAMyjMApsszAEDNMwDazjMAftAzABjSMwCy0zMATNUzAObWMwCK2DMAJNozAL7bMwBi3TMA/N4zAJbgMwAw4jMA1OMzAG7lMwAI5zMArOgzAEbqMwDg6zMAeu0zABTvMwC48DMAUvIzAOzzMwCG9TMAIPczAMT4MwBe+jMAAvwzAJz9MwA2/zMA0AA0AGoCNAAOBDQAqAU0AEIHNADcCDQAdgo0ABoMNAC0DTQATg80APIQNACMEjQAJhQ0AMAVNABkFzQA/hg0AJgaNAAyHDQAzB00AHAfNAAKITQApCI0AEgkNADiJTQAfCc0ACApNAC6KjQAVCw0AO4tNACSLzQALDE0AMYyNABgNDQA+jU0AJ43NAA4OTQA0jo0AGw8NAAQPjQAqj80AERBNADeQjQAeEQ0ABxGNAC2RzQAUEk0APRKNACOTDQAKE40AMJPNABmUTQAAFM0AJpUNAA0VjQAzlc0AHJZNAAMWzQAplw0AEpeNADkXzQAfmE0ABhjNAC8ZDQAVmY0APBnNACKaTQALms0AMhsNABibjQA/G80AJZxNAA6czQA1HQ0AG52NAASeDQArHk0AEZ7NADgfDQAhH40AB6ANAC4gTQAUoM0APaENACQhjQAKog0AMSJNABeizQAAo00AJyONABAkDQA2pE0AHSTNAAOlTQAqJY0AEyYNADmmTQAgJs0ABqdNAC0njQAWKA0APKhNACMozQAMKU0AMqmNABkqDQACKo0AKKrNAA8rTQA1q40AHCwNAAUsjQArrM0AEi1NADitjQAfLg0ACC6NAC6uzQAVL00APi+NACSwDQALMI0AMbDNABgxTQABMc0AJ7INABCyjQA3Ms0AHbNNAAQzzQAqtA0AE7SNADo0zQAgtU0ABzXNAC22DQAWto0APTbNACO3TQAMt80AMzgNABm4jQAAOQ0AKTlNAA+5zQA2Og0AHLqNAAW7DQAsO00AErvNADk8DQAfvI0ACL0NAC89TQAVvc0APr4NACU+jQALvw0AMj9NABs/zQABgE1AKACNQA6BDUA3gU1AHgHNQASCTUArAo1AEYMNQDqDTUAhA81AB4RNQDCEjUAXBQ1APYVNQCQFzUANBk1AM4aNQBoHDUAAh41AKYfNQBAITUA2iI1AHQkNQAOJjUAsic1AEwpNQDwKjUAiiw1ACQuNQC+LzUAWDE1APwyNQCWNDUAMDY1AMo3NQBkOTUACDs1AKI8NQBGPjUA4D81AHpBNQAUQzUArkQ1AFJGNQDsRzUAhkk1ACBLNQDETDUAXk41APhPNQCSUTUANlM1ANBUNQBqVjUADlg1AKhZNQBCWzUA3Fw1AHZeNQAaYDUAtGE1AE5jNQDoZDUAjGY1ACZoNQDAaTUAWms1AP5sNQCYbjUAMnA1ANZxNQBwczUACnU1AKR2NQA+eDUA4nk1AHx7NQAWfTUAsH41AEqANQDugTUAiIM1ACKFNQDGhjUAYIg1APqJNQCUizUAOI01ANKONQBskDUABpI1AKqTNQBElTUA3pY1AHiYNQASmjUAtps1AFCdNQDqnjUAjqA1ACiiNQDCozUAXKU1AACnNQCaqDUANKo1AM6rNQBorTUADK81AKawNQBKsjUA5LM1AH61NQAYtzUAsrg1AFa6NQDwuzUAir01ACS/NQC+wDUAYsI1APzDNQCgxTUAOsc1ANTINQBuyjUACMw1AKzNNQBGzzUA4NA1AHrSNQAU1DUAuNU1AFLXNQDs2DUAkNo1ACrcNQDE3TUAXt81AALhNQCc4jUANuQ1ANDlNQB05zUADuk1AKjqNQBC7DUA3O01AIDvNQAa8TUAvvI1AFj0NQDy9TUAjPc1ACb5NQDK+jUAZPw1AP79NQCY/zUAPAE2ANYCNgBwBDYACgY2AK4HNgBICTYA4go2AHwMNgAgDjYAug82AFQRNgDuEjYAkhQ2ACwWNgDGFzYAahk2AAQbNgCeHDYAOB42ANIfNgBsITYAECM2AKokNgBEJjYA6Cc2AIIpNgAcKzYAwCw2AFouNgD0LzYAjjE2ACgzNgDMNDYAZjY2AAA4NgCaOTYANDs2ANg8NgByPjYADEA2ALBBNgBKQzYA5EQ2AH5GNgAiSDYAvEk2AFZLNgDwTDYAlE42AC5QNgDIUTYAYlM2APxUNgCgVjYAOlg2AN5ZNgB4WzYAEl02AKxeNgBGYDYA6mE2AIRjNgAeZTYAuGY2AFxoNgD2aTYAkGs2ACptNgDEbjYAaHA2AAJyNgCmczYAQHU2ANp2NgB0eDYADno2ALJ7NgBMfTYA5n42AICANgAkgjYAvoM2AFiFNgDyhjYAlog2ADCKNgDKizYAZI02AAiPNgCikDYAPJI2AOCTNgB6lTYAFJc2AK6YNgBImjYA4ps2AIadNgAgnzYAuqA2AF6iNgD4ozYAkqU2ACynNgDQqDYAaqo2AASsNgCerTYAOK82ANywNgB2sjYAELQ2ALS1NgBOtzYA6Lg2AIK6NgAmvDYAwL02AFq/NgD0wDYAmMI2ADLENgDMxTYAZsc2AADJNgCkyjYAPsw2AOLNNgB8zzYAFtE2ALDSNgBK1DYA7tU2AIjXNgAi2TYAvNo2AFbcNgD63TYAlN82AC7hNgDS4jYAbOQ2AAbmNgCg5zYAROk2AN7qNgB47DYAEu42AKzvNgBQ8TYA6vI2AIT0NgAo9jYAwvc2AFz5NgAA+zYAmvw2ADT+NgDO/zYAaAE3AAwDNwCmBDcAQAY3ANoHNwB0CTcAGAs3ALIMNwBMDjcA8A83AIoRNwAkEzcAvhQ3AGIWNwD8FzcAlhk3ADAbNwDUHDcAbh43AAggNwCiITcARiM3AOAkNwB6JjcAFCg3ALgpNwBSKzcA7Cw3AIYuNwAqMDcAxDE3AF4zNwD4NDcAkjY3ADY4NwDQOTcAajs3AA49NwCoPjcAQkA3ANxBNwCAQzcAGkU3ALRGNwBOSDcA6Ek3AIxLNwAmTTcAwE43AFpQNwD+UTcAmFM3ADxVNwDWVjcAcFg3AApaNwCkWzcASF03AOJeNwB8YDcAFmI3ALBjNwBUZTcA7mY3AJJoNwAsajcAxms3AGBtNwD6bjcAnnA3ADhyNwDSczcAbHU3AAZ3NwCqeDcARHo3AN57NwCCfTcAHH83ALaANwBQgjcA9IM3AI6FNwAohzcAwog3AGaKNwAAjDcAmo03ADSPNwDOkDcAcpI3AAyUNwCmlTcASpc3AOSYNwB+mjcAGJw3ALydNwBWnzcA8KA3AIqiNwAupDcAyKU3AGKnNwD8qDcAlqo3ADqsNwDUrTcAbq83ABKxNwCssjcARrQ3AOC1NwCEtzcAHrk3ALi6NwBSvDcA9r03AJC/NwAqwTcAxMI3AF7ENwACxjcAnMc3ADbJNwDayjcAdMw3AA7ONwCozzcATNE3AObSNwCA1DcAGtY3AL7XNwBY2TcA8to3AKDcNwA63jcA1N83AILhNwAc4zcAtuQ3AFDmNwD05zcAjuk3ACjrNwDC7DcAZu43AADwNwCa8TcANPM3AM70NwBy9jcADPg3ALD5NwBK+zcA5Pw3AH7+NwAYADgAvAE4AFYDOADwBDgAigY4ACQIOADICTgAYgs4APwMOACgDjgAOhA4ANQROABuEzgAEhU4AKwWOABGGDgA4Bk4AIQbOAAeHTgAuB44AFIgOADsITgAkCM4AColOADEJjgAaCg4AAIqOACcKzgANi04ANouOAB0MDgADjI4AKgzOABMNTgA5jY4AIA4OAAaOjgAtDs4AFg9OADyPjgAjEA4ADBCOADKQzgAZEU4AP5GOACiSDgAPEo4ANZLOABwTTgAFE84AK5QOABIUjgA4lM4AHxVOAAgVzgAulg4AFRaOAD4WzgAkl04ACxfOADGYDgAYGI4AARkOACeZTgAOGc4ANxoOAB2ajgAEGw4AKptOABObzgA6HA4AIJyOAAcdDgAwHU4AFp3OAD0eDgAjno4ACh8OADMfTgAZn84AACBOACkgjgAPoQ4ANiFOAByhzgAFok4ALCKOABKjDgA5I04AIiPOAAikTgAvJI4AGCUOAD6lTgAlJc4AC6ZOADImjgAbJw4AAaeOACgnzgAOqE4ANSiOAB4pDgAEqY4AKynOABQqTgA6qo4AISsOAAerjgAuK84AFyxOAD2sjgAkLQ4ADS2OADOtzgAaLk4AAK7OACmvDgAQL44ANq/OAB0wTgAGMM4ALLEOABMxjgA5sc4AIDJOAAkyzgAvsw4AFjOOAD8zzgAltE4ADDTOADK1DgAbtY4AAjYOACi2TgAPNs4AODcOAB63jgAFOA4AK7hOABI4zgA7OQ4AIbmOAAq6DgAxOk4AF7rOAD47DgAku44ADbwOADQ8TgAavM4AAT1OACe9jgAQvg4ANz5OAB2+zgAGv04ALT+OABOADkA6AE5AIwDOQAmBTkAwAY5AFoIOQD+CTkAmAs5ADINOQDMDjkAZhA5AAoSOQCkEzkAPhU5AOIWOQB8GDkAFho5ALAbOQBUHTkA7h45AIggOQAiIjkAvCM5AGAlOQD6JjkAlCg5AC4qOQDSKzkAbC05ABAvOQCqMDkARDI5AN4zOQB4NTkAHDc5ALY4OQBQOjkA6js5AIQ9OQAoPzkAwkA5AFxCOQAARDkAmkU5ADRHOQDOSDkAcko5AAxMOQCmTTkAQE85ANpQOQB+UjkAGFQ5ALJVOQBMVzkA8Fg5AIpaOQAuXDkAyF05AGJfOQD8YDkAlmI5ADpkOQDUZTkAbmc5AAhpOQCiajkARmw5AOBtOQB6bzkAHnE5ALhyOQBSdDkA7HU5AJB3OQAqeTkAxHo5AF58OQD4fTkAnH85ADaBOQDQgjkAaoQ5AA6GOQCohzkATIk5AOaKOQCAjDkAGo45ALSPOQBYkTkA8pI5AIyUOQAmljkAwJc5AGSZOQD+mjkAmJw5ADyeOQDWnzkAcKE5ABSjOQCupDkASKY5AOKnOQB8qTkAIKs5ALqsOQBUrjkA7q85AJKxOQAsszkAxrQ5AGC2OQD6tzkAnrk5ADi7OQDSvDkAbL45ABDAOQCqwTkARMM5AOjEOQCCxjkAHMg5ALbJOQBQyzkA9Mw5AI7OOQAo0DkAzNE5AGbTOQAA1TkAmtY5ADTYOQDY2TkActs5AAzdOQCw3jkASuA5AOThOQB+4zkAIuU5ALzmOQBW6DkA8Ok5AJTrOQAu7TkAyO45AGLwOQAG8jkAoPM5ADr1OQDU9jkAePg5ABL6OQCs+zkARv05AOD+OQCEADoAHgI6ALgDOgBcBToA9gY6AJAIOgAqCjoAxAs6AGgNOgACDzoAnBA6AEASOgDaEzoAdBU6AA4XOgCyGDoATBo6AOYbOgCAHToAGh86AL4gOgBYIjoA8iM6AJYlOgAwJzoAyig6AGQqOgAILDoAoi06ADwvOgDWMDoAejI6ABQ0OgCuNToASDc6AOw4OgCGOjoAIDw6ALo9OgBUPzoA+EA6AJJCOgAsRDoAxkU6AGpHOgAESToAqEo6AEJMOgDcTToAdk86ABBROgC0UjoATlQ6AOhVOgCCVzoAHFk6AMBaOgBaXDoA9F06AJhfOgAyYToAzGI6AGZkOgAKZjoApGc6AD5pOgDYajoAcmw6ABZuOgCwbzoASnE6AO5yOgCIdDoAInY6ALx3OgBgeToA+no6AJR8OgAufjoAyH86AGyBOgAGgzoAoIQ6AESGOgDehzoAeIk6ABKLOgC2jDoAUI46AOqPOgCEkToAHpM6AMKUOgBcljoA9pc6AJqZOgA0mzoAzpw6AGieOgAMoDoApqE6AECjOgDapDoAfqY6ABioOgCyqToATKs6AOasOgCKrjoAJLA6AL6xOgBiszoA/LQ6AJa2OgAwuDoAyrk6AG67OgAIvToAor46AEbAOgDgwToAesM6ABTFOgC4xjoAUsg6AOzJOgCGyzoAKs06AMTOOgBe0DoA+NE6AJLTOgA21ToA0NY6AGrYOgAO2joAqNs6AELdOgDc3joAgOA6ABriOgC04zoATuU6AOjmOgCM6DoAJuo6AMrrOgBk7ToA/u46AJjwOgAy8joA1vM6AHD1OgAK9zoApPg6AD76OgDi+zoAfP06ABb/OgC6ADsAVAI7AO4DOwCIBTsALAc7AMYIOwBgCjsA+gs7AJQNOwA4DzsA0hA7AGwSOwAGFDsAqhU7AEQXOwDeGDsAgho7ABwcOwC2HTsAUB87APQgOwCOIjsAKCQ7AMIlOwBcJzsAACk7AJoqOwA0LDsA2C07AHIvOwAMMTsApjI7AEo0OwDkNTsAfjc7ABg5OwC8OjsAVjw7APA9OwCKPzsAJEE7AMhCOwBiRDsA/EU7AKBHOwA6STsA1Eo7AG5MOwAITjsArE87AEZROwDgUjsAhFQ7AB5WOwC4VzsAUlk7APZaOwCQXDsAKl47AMRfOwBeYTsAAmM7AJxkOwA2ZjsA0Gc7AHRpOwAOazsAqGw7AExuOwDmbzsAgHE7ABpzOwC+dDsAWHY7APJ3OwCMeTsAMHs7AMp8OwBkfjsA/n87AKKBOwA8gzsA1oQ7AHCGOwAUiDsArok7AEiLOwDijDsAho47ACCQOwC6kTsAVJM7APiUOwCSljsALJg7AMaZOwBgmzsABJ07AJ6eOwA4oDsA3KE7AHajOwAQpTsAqqY7AE6oOwDoqTsAgqs7ABytOwDArjsAWrA7APSxOwCOszsAKLU7AMy2OwBmuDsAALo7AKS7OwA+vTsA2L47AHLAOwAWwjsAsMM7AErFOwDkxjsAiMg7ACLKOwC8yzsAVs07APDOOwCU0DsALtI7AMjTOwBs1TsABtc7AKDYOwA62jsA3ts7AHjdOwAS3zsArOA7AEbiOwDq4zsAhOU7AB7nOwC46DsAXOo7APbrOwCQ7TsANO87AM7wOwBo8jsAAvQ7AKb1OwBA9zsA2vg7AHT6OwAO/DsAsv07AEz/OwDmADwAigI8ACQEPAC+BTwAWAc8APIIPACWCjwAMAw8AMoNPABuDzwACBE8AKISPAA8FDwA4BU8AHoXPAAUGTwArho8AEgcPADsHTwAhh88ACAhPAC6IjwAXiQ8APglPACSJzwANik8ANAqPABqLDwABC48AKgvPABCMTwA3DI8AHY0PAAQNjwAtDc8AE45PADoOjwAgjw8ACY+PADAPzwAWkE8AP5CPACYRDwAMkY8AMxHPABwSTwACks8AKRMPAA+TjwA2E88AHxRPAAWUzwAsFQ8AFRWPADuVzwAiFk8ACJbPADGXDwAYF48APpfPACUYTwALmM8ANJkPABsZjwABmg8AKBpPABEazwA3mw8AHhuPAAccDwAtnE8AFBzPADqdDwAjnY8ACh4PADCeTwAXHs8APZ8PACafjwANIA8AM6BPABogzwADIU8AKaGPABAiDwA5Ik8AH6LPAAYjTwAso48AFaQPADwkTwAipM8ACSVPAC+ljwAYpg8APyZPACWmzwAOp08ANSePABuoDwACKI8AKyjPABGpTwA4KY8AHqoPAAUqjwAuKs8AFKtPADsrjwAhrA8ACqyPADEszwAXrU8AAK3PACcuDwANro8ANC7PAB0vTwADr88AKjAPABCwjwA3MM8AIDFPAAaxzwAtMg8AFjKPADyyzwAjM08ACbPPADK0DwAZNI8AP7TPACY1TwAMtc8ANbYPABw2jwACtw8AKTdPABI3zwA4uA8AHziPAAg5DwAuuU8AFTnPADu6DwAkuo8ACzsPADG7TwAYO88APrwPACe8jwAOPQ8ANL1PAB29zwAEPk8AKr6PABE/DwA6P08AIL/PAAcAT0AtgI9AFAEPQD0BT0Ajgc9ACgJPQDCCj0AZgw9AAAOPQCaDz0APhE9ANgSPQByFD0ADBY9AKYXPQBKGT0A5Bo9AH4cPQAYHj0AvB89AFYhPQDwIj0AlCQ9AC4mPQDIJz0AYik9APwqPQCgLD0AOi49ANQvPQBuMT0AEjM9AKw0PQBGNj0A6jc9AIQ5PQAeOz0AuDw9AFw+PQD2Pz0AkEE9ACpDPQDERD0AaEY9AAJIPQCcST0AQEs9ANpMPQB0Tj0ADlA9AKhRPQBMUz0A5lQ9AIBWPQAkWD0Avlk9AFhbPQDyXD0All49ADBgPQDKYT0AZGM9AP5kPQCiZj0APGg9ANZpPQB6az0AFG09AK5uPQBIcD0A4nE9AIZzPQAgdT0AunY9AFR4PQD4eT0Akns9ACx9PQDQfj0AaoA9AASCPQCegz0AQoU9ANyGPQB2iD0AEIo9AKqLPQBOjT0A6I49AIKQPQAmkj0AwJM9AFqVPQD0lj0AmJg9ADKaPQDMmz0AZp09AAqfPQCkoD0APqI9ANijPQBypT0AFqc9ALCoPQBKqj0A5Ks9AIitPQAirz0AvLA9AGCyPQD6sz0AlLU9AC63PQDSuD0AbLo9AAa8PQCgvT0AOr89AN7APQB4wj0AEsQ9AKzFPQBQxz0A6sg9AITKPQAozD0Aws09AFzPPQD20D0AmtI9ADTUPQDO1T0AaNc9AAzZPQCm2j0AQNw9ANrdPQB+3z0AGOE9ALLiPQBM5D0A5uU9AIrnPQAk6T0Avuo9AGLsPQD87T0Alu89ADDxPQDU8j0AbvQ9AAj2PQCi9z0APPk9AOD6PQB6/D0AFP49ALj/PQBSAT4A7AI+AIYEPgAqBj4AxAc+AF4JPgD4Cj4Akgw+ADYOPgDQDz4AahE+AAQTPgCoFD4AQhY+ANwXPgCAGT4AGhs+ALQcPgBOHj4A8h8+AIwhPgAmIz4AwCQ+AFomPgD+Jz4AmCk+ADIrPgDMLD4AcC4+AAowPgCkMT4ASDM+AOI0PgB8Nj4AFjg+ALo5PgBUOz4A7jw+AIg+PgAiQD4AxkE+AGBDPgD6RD4AlEY+ADhIPgDSST4AbEs+ABBNPgCqTj4ARFA+AN5RPgCCUz4AHFU+ALZWPgBQWD4A6lk+AI5bPgAoXT4Awl4+AFxgPgAAYj4AmmM+ADRlPgDYZj4Acmg+AAxqPgCmaz4AQG0+AORuPgB+cD4AGHI+ALxzPgBWdT4A8HY+AIp4PgAuej4AyHs+AGJ9PgD8fj4AloA+ADqCPgDUgz4AboU+AAiHPgCsiD4ARoo+AOCLPgCEjT4AHo8+ALiQPgBSkj4A9pM+AJCVPgAqlz4AxJg+AF6aPgACnD4AnJ0+ADafPgDQoD4AdKI+AA6kPgCopT4ATKc+AOaoPgCAqj4AGqw+AL6tPgBYrz4A8rA+AIyyPgAmtD4AyrU+AGS3PgD+uD4AmLo+ADy8PgDWvT4AcL8+ABTBPgCuwj4ASMQ+AOLFPgCGxz4AIMk+ALrKPgBUzD4A7s0+AJLPPgAs0T4AxtI+AGDUPgAE1j4Antc+ADjZPgDc2j4Adtw+ABDePgCq3z4ATuE+AOjiPgCC5D4AHOY+ALbnPgBa6T4A9Oo+AI7sPgAy7j4AzO8+AGbxPgAA8z4ApPQ+AD72PgDY9z4Acvk+AAz7PgCw/D4ASv4+AOT/PgB+AT8AIgM/ALwEPwBWBj8A+gc/AJQJPwAuCz8AyAw/AGwOPwAGED8AoBE/ADoTPwDUFD8AeBY/ABIYPwCsGT8ARhs/AOocPwCEHj8AHiA/ALghPwBcIz8AACU/AKQmPwA+KD8A2Ck/AHwrPwAWLT8AsC4/AFQwPwDuMT8AkjM/ACw1PwDGNj8Aajg/AAQ6PwCeOz8AOD0/ANI+PwB2QD8AEEI/AKpDPwBORT8A6EY/AIJIPwAcSj8AwEs/AFpNPwD0Tj8AjlA/AChSPwDMUz8AZlU/AABXPwCkWD8APlo/ANhbPwByXT8AFl8/ALBgPwBKYj8A5GM/AH5lPwAiZz8AvGg/AFZqPwDwaz8AlG0/AC5vPwDIcD8AbHI/AAZ0PwCgdT8AOnc/AN54PwB4ej8AEnw/AKx9PwBGfz8A6oA/AISCPwAehD8AwoU/AFyHPwD2iD8AkIo/ADSMPwDOjT8AaI8/AAKRPwCckj8AQJQ/ANqVPwB0lz8AGJk/ALKaPwBMnD8A5p0/AIqfPwAkoT8AvqI/AFikPwDypT8Alqc/ADCpPwDKqj8Abqw/AAiuPwCirz8APLE/AOCyPwB6tD8AFLY/AK63PwBSuT8A7Lo/AIa8PwAgvj8AxL8/AF7BPwD4wj8AksQ/ACzGPwDQxz8Aask/AATLPwCezD8AQs4/ANzPPwB20T8AGtM/ALTUPwBO1j8A6Nc/AIzZPwAm2z8AwNw/AFrePwD03z8AmOE/ADLjPwDM5D8AZuY/AAroPwCk6T8APus/AOLsPwB87j8AFvA/ALDxPwBU8z8A7vQ/AIj2PwAi+D8AvPk/AGD7PwD6/D8AlP4/ADgAQADSAUAAbANAAAYFQACgBkAARAhAAN4JQAB4C0AAEg1AALYOQABQEEAA6hFAAI4TQAAoFUAAwhZAAFwYQAAAGkAAmhtAADQdQADOHkAAaCBAAAwiQACmI0AAQCVAANomQAB+KEAAGCpAALIrQABWLUAA8C5AAIowQAAkMkAAvjNAAGI1QAD8NkAAljhAADA6QADUO0AAbj1AAAg/QACsQEAARkJAAOBDQAB6RUAAHkdAALhIQABSSkAA7EtAAIZNQAAqT0AAxFBAAF5SQAACVEAAnFVAADZXQADQWEAAdFpAAA5cQACoXUAAQl9AANxgQACAYkAAGmRAALRlQABYZ0AA8mhAAIxqQAAmbEAAym1AAGRvQAD+cEAAmHJAADJ0QADWdUAAcHdAAAp5QACkekAASHxAAOJ9QAB8f0AAIIFAALqCQABUhEAA7oVAAIiHQAAsiUAAxopAAGCMQAAEjkAAno9AADiRQADSkkAAdpRAABCWQACql0AARJlAAN6aQACCnEAAHJ5AALafQABQoUAA9KJAAI6kQAAopkAAzKdAAGapQAAAq0AAmqxAAD6uQADYr0AAcrFAAAyzQACmtEAASrZAAOS3QAB+uUAAIrtAALy8QABWvkAA8L9AAJTBQAAuw0AAyMRAAGLGQAD8x0AAoMlAADrLQADUzEAAbs5AABLQQACs0UAARtNAAOrUQACE1kAAHthAALjZQABc20AA9txAAJDeQAAq4EAAxOFAAGjjQAAC5UAAnOZAADboQADa6UAAdOtAAA7tQACy7kAATPBAAObxQACA80AAGvVAAL72QABY+EAA8vlAAJb7QAAw/UAAyv5AAGQAQQAIAkEAogNBADwFQQDWBkEAcAhBABQKQQCuC0EASA1BAOwOQQCGEEEAIBJBALoTQQBeFUEA+BZBAJIYQQAsGkEAxhtBAGodQQAEH0EAniBBADgiQQDcI0EAdiVBABAnQQC0KEEATipBAOgrQQCCLUEAHC9BAMAwQQBaMkEA9DNBAI41QQAyN0EAzDhBAGY6QQAKPEEApD1BAD4/QQDYQEEAckJBABZEQQCwRUEASkdBAO5IQQCISkEAIkxBALxNQQBgT0EA+lBBAJRSQQAuVEEAyFVBAGxXQQAGWUEAoFpBAERcQQDeXUEAeF9BABJhQQC2YkEAUGRBAOplQQCEZ0EAHmlBAMJqQQBcbEEA9m1BAJpvQQA0cUEAznJBAGh0QQACdkEApndBAEB5QQDaekEAfnxBABh+QQCyf0EATIFBAPCCQQCKhEEAJIZBAL6HQQBYiUEA/IpBAJaMQQAwjkEA1I9BAG6RQQAIk0EAopRBAEaWQQDgl0EAeplBABSbQQCunEEAUp5BAOyfQQCGoUEAKqNBAMSkQQBepkEA+KdBAJypQQA2q0EA0KxBAGquQQAEsEEAqLFBAEKzQQDctEEAdrZBABq4QQC0uUEATrtBAPK8QQCMvkEAJsBBAMDBQQBaw0EA/sRBAJjGQQAyyEEAzMlBAHDLQQAKzUEApM5BAEjQQQDi0UEAfNNBABbVQQC61kEAVNhBAO7ZQQCI20EAIt1BAMbeQQBg4EEA+uFBAJTjQQA45UEA0uZBAGzoQQAQ6kEAqutBAETtQQDe7kEAePBBABzyQQC280EAUPVBAOr2QQCO+EEAKPpBAML7QQBm/UEAAP9BAJoAQgA0AkIA2ANCAHIFQgAMB0IApghCAEAKQgDkC0IAfg1CABgPQgC8EEIAVhJCAPATQgCKFUIALhdCAMgYQgBiGkIA/BtCAJYdQgA6H0IA1CBCAG4iQgAIJEIArCVCAEYnQgDgKEIAhCpCAB4sQgC4LUIAUi9CAOwwQgCQMkIAKjRCAMQ1QgBeN0IAAjlCAJw6QgA2PEIA2j1CAHQ/QgAOQUIAqEJCAExEQgDmRUIAgEdCABpJQgC0SkIAWExCAPJNQgCMT0IAMFFCAMpSQgBkVEIA/lVCAKJXQgA8WUIA1lpCAHBcQgAKXkIArl9CAEhhQgDiYkIAfGRCACBmQgC6Z0IAVGlCAPhqQgCSbEIALG5CAMZvQgBqcUIABHNCAJ50QgA4dkIA0ndCAHZ5QgAQe0IAqnxCAER+QgDof0IAgoFCAByDQgDAhEIAWoZCAPSHQgCOiUIAKItCAMyMQgBmjkIAAJBCAJqRQgA+k0IA2JRCAHKWQgAWmEIAsJlCAEqbQgDknEIAfp5CACKgQgC8oUIAVqNCAPqkQgCUpkIALqhCAMipQgBsq0IABq1CAKCuQgA6sEIA1LFCAHizQgAStUIArLZCAFC4QgDquUIAhLtCAB69QgC4vkIAXMBCAPbBQgCQw0IAKsVCAM7GQgBoyEIAAspCAJzLQgBAzUIA2s5CAHTQQgAY0kIAstNCAEzVQgDm1kIAithCACTaQgC+20IAWN1CAPzeQgCW4EIAMOJCAMrjQgBu5UIACOdCAKLoQgA86kIA1utCAHrtQgAU70IArvBCAEjyQgDs80IAhvVCACD3QgDE+EIAXvpCAPj7QgCS/UIANv9CANAAQwBqAkMABARDAJ4FQwBCB0MA3AhDAHYKQwAQDEMAtA1DAE4PQwDoEEMAjBJDACYUQwDAFUMAWhdDAP4YQwCYGkMAMhxDAMwdQwBmH0MACiFDAKQiQwA+JEMA4iVDAHwnQwAWKUMAsCpDAFQsQwDuLUMAiC9DACIxQwC8MkMAYDRDAPo1QwCUN0MALjlDANI6QwBsPEMABj5DAKo/QwBEQUMA3kJDAHhEQwAcRkMAtkdDAFBJQwDqSkMAjkxDAChOQwDCT0MAXFFDAABTQwCaVEMANFZDAM5XQwBoWUMADFtDAKZcQwBAXkMA2l9DAH5hQwAYY0MAsmRDAFZmQwDwZ0MAimlDACRrQwDIbEMAYm5DAPxvQwCWcUMAMHNDANR0QwBudkMACHhDAKJ5QwBGe0MA4HxDAHp+QwAegEMAuIFDAFKDQwDshEMAkIZDACqIQwDEiUMAXotDAPiMQwCcjkMANpBDANCRQwBqk0MADpVDAKiWQwBCmEMA5plDAICbQwAanUMAtJ5DAFigQwDyoUMAjKNDACalQwDApkMAZKhDAP6pQwCYq0MAMq1DANauQwBwsEMACrJDAK6zQwBItUMA4rZDAHy4QwAgukMAurtDAFS9QwDuvkMAiMBDACzCQwDGw0MAYMVDAPrGQwCeyEMAOMpDANLLQwB2zUMAEM9DAKrQQwBE0kMA6NNDAILVQwAc10MAtthDAFDaQwD020MAjt1DACjfQwDC4EMAZuJDAADkQwCa5UMAPudDANjoQwBy6kMADOxDALDtQwBK70MA5PBDAH7yQwAi9EMAvPVDAFb3QwDw+EMAivpDAC78QwDI/UMAYv9DAPwARACgAkQAOgREANQFRAB4B0QAEglEAKwKRABGDEQA6g1EAIQPRAAeEUQAuBJEAFIURAD2FUQAkBdEACoZRADEGkQAaBxEAAIeRACcH0QAQCFEANoiRAB0JEQADiZEALInRABMKUQA5ipEAIAsRAAaLkQAvi9EAFgxRADyMkQAjDREADA2RADKN0QAZDlEAP46RACiPEQAPD5EANY/RAB6QUQAFENEAK5ERABIRkQA4kdEAIZJRAAgS0QAukxEAFRORAD4T0QAklFEACxTRADGVEQAalZEAARYRACeWUQAQltEANxcRAB2XkQAEGBEAKphRABOY0QA6GREAIJmRAAcaEQAwGlEAFprRAD0bEQAmG5EADJwRADMcUQAZnNEAAB1RACkdkQAPnhEANh5RABye0QAFn1EALB+RABKgEQA7oFEAIiDRAAihUQAvIZEAGCIRAD6iUQAlItEAC6NRADSjkQAbJBEABCSRACqk0QATpVEAOiWRACCmEQAJppEAMCbRABanUQA9J5EAJigRAAyokQAzKNEAGalRAAKp0QApKhEAD6qRADYq0QAfK1EABavRACwsEQASrJEAO6zRACItUQAIrdEALy4RABWukQA+rtEAJS9RAAuv0QAyMBEAGzCRAAGxEQAoMVEAETHRADeyEQAeMpEABLMRAC2zUQAUM9EAOrQRACE0kQAHtREAMLVRABc10QA9thEAJDaRAA03EQAzt1EAGjfRAAM4UQApuJEAEDkRADa5UQAfudEABjpRACy6kQATOxEAObtRACK70QAJPFEAL7yRABY9EQA/PVEAJb3RAAw+UQA1PpEAG78RAAI/kQAov9EADwBRQDgAkUAegRFABQGRQCuB0UAUglFAOwKRQCGDEUAIA5FAMQPRQBeEUUA+BJFAJwURQA2FkUA0BdFAGoZRQAEG0UAqBxFAEIeRQDcH0UAgCFFABojRQC0JEUATiZFAOgnRQCMKUUAJitFAMAsRQBaLkUA/i9FAJgxRQAyM0UA1jRFAHA2RQAKOEUApDlFAD47RQDiPEUAfD5FABZARQCwQUUAVENFAO5ERQCIRkUALEhFAMZJRQBgS0UA+kxFAJ5ORQA4UEUA0lFFAGxTRQAGVUUAqlZFAERYRQDeWUUAeFtFABxdRQC2XkUAUGBFAPRhRQCOY0UAKGVFAMJmRQBcaEUAAGpFAJprRQA0bUUAzm5FAHJwRQAMckUApnNFAEp1RQDkdkUAfnhFABh6RQCye0UAVn1FAPB+RQCKgEUAJIJFAMiDRQBihUUA/IZFAKCIRQA6ikUA1ItFAG6NRQAIj0UArJBFAEaSRQDgk0UAepVFAB6XRQC4mEUAUppFAOybRQCQnUUAKp9FAMSgRQBookUAAqRFAJylRQA2p0UA0KhFAHSqRQAOrEUAqK1FAEKvRQDmsEUAgLJFABq0RQC+tUUAWLdFAPK4RQCMukUAJrxFAMq9RQBkv0UA/sBFAJjCRQA8xEUA1sVFAHDHRQAUyUUArspFAEjMRQDizUUAhs9FACDRRQC60kUAVNRFAO7VRQCS10UALNlFAMbaRQBg3EUABN5FAJ7fRQA44UUA3OJFAHbkRQAQ5kUAqudFAETpRQDo6kUAguxFABzuRQC270UAWvFFAPTyRQCO9EUAMvZFAMz3RQBm+UUAAPtFAKT8RQA+/kUA2P9FAHIBRgAMA0YAsARGAEoGRgDkB0YAfglGACILRgC8DEYAVg5GAPoPRgCUEUYALhNGAMgURgBiFkYABhhGAKAZRgA6G0YA1BxGAHgeRgASIEYArCFGAFAjRgDqJEYAhCZGAB4oRgC4KUYAXCtGAPYsRgCQLkYAKjBGAM4xRgBoM0YAAjVGAJw2RgBAOEYA2jlGAHQ7RgAYPUYAsj5GAExARgDmQUYAgENGACRFRgC+RkYAWEhGAPxJRgCWS0YAME1GAMpORgBkUEYACFJGAKJTRgA8VUYA1lZGAHpYRgAUWkYArltGAEhdRgDsXkYAhmBGACBiRgC6Y0YAXmVGAPhmRgCSaEYAQGpGANprRgB0bUYADm9GALJwRgBMckYA5nNGAIp1RgAkd0YAvnhGAFh6RgD8e0YAoH1GADp/RgDegEYAeIJGABKERgCshUYARodGAOqIRgCEikYAHoxGALiNRgBcj0YA9pBGAJCSRgA0lEYAzpVGAGiXRgACmUYApppGAECcRgDanUYAdJ9GAA6hRgCyokYATKRGAOalRgCAp0YAJKlGAL6qRgBYrEYA8q1GAJavRgAwsUYAyrJGAG60RgAItkYAordGADy5RgDWukYAerxGABS+RgCuv0YASMFGAOzCRgCGxEYAIMZGALrHRgBeyUYA+MpGAJLMRgA2zkYA0M9GAGrRRgAE00YAqNRGAELWRgDc10YAdtlGABDbRgC03EYATt5GAOjfRgCC4UYAJuNGAMDkRgBa5kYA/udGAJjpRgAy60YAzOxGAGbuRgAK8EYApPFGAD7zRgDY9EYAfPZGABb4RgCw+UYASvtGAO78RgCI/kYAIgBHALwBRwBgA0cA+gRHAJQGRwA4CEcA0glHAGwLRwAGDUcAoA5HAEQQRwDeEUcAeBNHABIVRwC2FkcAUBhHAOoZRwCEG0cAKB1HAMIeRwBcIEcAACJHAJojRwA0JUcAziZHAGgoRwAMKkcApitHAEAtRwDaLkcAfjBHABgyRwCyM0cAVjVHAPA2RwCKOEcAJDpHAMg7RwBiPUcA/D5HAJZARwAwQkcA1ENHAG5FRwAIR0cAokhHAEZKRwDgS0cAek1HAB5PRwC4UEcAUlJHAOxTRwCGVUcAKldHAMRYRwBeWkcA+FtHAJxdRwA2X0cA0GBHAGpiRwAOZEcAqGVHAEJnRwDmaEcAgGpHABpsRwC0bUcATm9HAPJwRwCMckcAJnRHAMp1RwBkd0cA/nhHAJh6RwA8fEcA1n1HAHB/RwAKgUcApIJHAEiERwDihUcAfIdHABaJRwC6ikcAVIxHAO6NRwCSj0cALJFHAMaSRwBglEcA+pVHAJ6XRwA4mUcA0ppHAGycRwAQnkcAqp9HAEShRwDookcAgqRHABymRwC2p0cAUKlHAPSqRwCOrEcAKK5HAMKvRwBmsUcAALNHAJq0RwA0tkcA2LdHAHK5RwAMu0cAsLxHAEq+RwDkv0cAfsFHABjDRwC8xEcAVsZHAPDHRwCKyUcALstHAMjMRwBizkcA/M9HAKDRRwA600cA1NRHAHjWRwAS2EcArNlHAEbbRwDg3EcAhN5HAB7gRwC44UcAUuNHAPbkRwCQ5kcAKuhHAM7pRwBo60cAAu1HAJzuRwA28EcA2vFHAHTzRwAO9UcAqPZHAEz4RwDm+UcAgPtHABr9RwC+/kcAWABIAPIBSACWA0gAMAVIAMoGSABkCEgA/glIAKILSAA8DUgA1g5IAHAQSAAUEkgArhNIAEgVSADiFkgAhhhIACAaSAC6G0gAXh1IAPgeSACSIEgALCJIAMYjSABqJUgABCdIAJ4oSAA4KkgA0itIAHYtSAAQL0gAqjBIAE4ySADoM0gAgjVIABw3SADAOEgAWjpIAPQ7SACYPUgAMj9IAMxASABmQkgACkRIAKRFSAA+R0gA2EhIAHxKSAAWTEgAsE1IAEpPSADkUEgAiFJIACJUSAC8VUgAVldIAPpYSACUWkgALlxIANJdSABsX0gABmFIAKBiSABEZEgA3mVIAHhnSAASaUgArGpIAFBsSADqbUgAhG9IAB5xSADCckgAXHRIAPZ1SACad0gANHlIAM56SABofEgAAn5IAKZ/SABAgUgA2oJIAHSESAAYhkgAsodIAEyJSADwikgAioxIACSOSAC+j0gAWJFIAPySSACWlEgAMJZIAMqXSABumUgACJtIAKKcSAA8nkgA4J9IAHqhSAAUo0gAuKRIAFKmSADsp0gAhqlIACCrSADErEgAXq5IAPivSACSsUgANrNIANC0SABqtkgADrhIAKi5SABCu0gA3LxIAHa+SAAawEgAtMFIAE7DSADyxEgAjMZIACbISADAyUgAWstIAP7MSACYzkgAMtBIAMzRSABm00gACtVIAKTWSABI2EgA4tlIAHzbSAAW3UgAsN5IAFTgSADu4UgAiONIACLlSADG5kgAYOhIAPrpSACe60gAOO1IANLuSABs8EgABvJIAKrzSABE9UgA3vZIAHj4SAAc+kgAtvtIAFD9SAD0/kgAjgBJACgCSQDCA0kAXAVJAAAHSQCaCEkANApJAM4LSQByDUkADA9JAKYQSQBKEkkA5BNJAH4VSQAYF0kAshhJAFYaSQDwG0kAih1JACQfSQDIIEkAYiJJAPwjSQCWJUkAOidJANQoSQBuKkkAEixJAKwtSQBGL0kA4DBJAHoySQAeNEkAuDVJAFI3SQDsOEkAkDpJACo8SQDEPUkAaD9JAAJBSQCcQkkANkRJANBFSQB0R0kADklJAKhKSQBCTEkA3E1JAIBPSQAaUUkAvlJJAFhUSQDyVUkAjFdJACZZSQDKWkkAZFxJAP5dSQCYX0kAPGFJANZiSQBwZEkAFGZJAK5nSQBIaUkA4mpJAIZsSQAgbkkAum9JAFRxSQDuckkAknRJACx2SQDGd0kAYHlJAAR7SQCefEkAOH5JANx/SQB2gUkAEINJAKqESQBEhkkA6IdJAIKJSQAci0kAtoxJAFCOSQD0j0kAjpFJACiTSQDMlEkAZpZJAACYSQCamUkANJtJANicSQBynkkAFqBJALChSQBKo0kA5KRJAH6mSQAiqEkAvKlJAFarSQDwrEkAlK5JAC6wSQDIsUkAbLNJAAa1SQCgtkkAOrhJANS5SQB4u0kAEr1JAKy+SQBGwEkA6sFJAITDSQAexUkAuMZJAFzISQD2yUkAkMtJADTNSQDOzkkAaNBJAALSSQCc00kAQNVJANrWSQB02EkADtpJALLbSQBM3UkA5t5JAIrgSQAk4kkAvuNJAFjlSQDy5kkAluhJADDqSQDK60kAZO1JAP7uSQCi8EkAPPJJAODzSQB69UkAFPdJAK74SQBI+kkA7PtJAIb9SQAg/0kAugBKAF4CSgD4A0oAkgVKADYHSgDQCEoAagpKAAQMSgCoDUoAQg9KANwQSgB2EkoAEBRKALQVSgBOF0oA6BhKAIIaSgAmHEoAwB1KAFofSgD+IEoAmCJKADIkSgDMJUoAZidKAAopSgCkKkoAPixKANgtSgByL0oAFjFKALAySgBUNEoA7jVKAIg3SgAiOUoAvDpKAGA8SgD6PUoAlD9KAC5BSgDSQkoAbERKAAZGSgCgR0oARElKAN5KSgB4TEoAHE5KALZPSgBQUUoA6lJKAIRUSgAoVkoAwldKAFxZSgD2WkoAmlxKADReSgDOX0oAcmFKAAxjSgCmZEoAQGZKANpnSgB+aUoAGGtKALJsSgBMbkoA5m9KAIpxSgAkc0oAyHRKAGJ2SgD8d0oAlnlKADB7SgDUfEoAbn5KAAiASgCigUoARoNKAOCESgB6hkoAFIhKALiJSgBSi0oA7IxKAIaOSgAqkEoAxJFKAF6TSgD4lEoAnJZKADaYSgDQmUoAdJtKAA6dSgConkoAQqBKANyhSgCAo0oAGqVKALSmSgBOqEoA6KlKAIyrSgAmrUoAyq5KAGSwSgD+sUoAmLNKADK1SgDWtkoAcLhKAAq6SgCku0oASL1KAOK+SgB8wEoAIMJKALrDSgBUxUoA7sZKAIjISgAsykoAxstKAGDNSgD6zkoAntBKADjSSgDS00oAbNVKABDXSgCq2EoARNpKAOjbSgCC3UoAHN9KALbgSgBQ4koA9ONKAI7lSgAo50oAwuhKAGbqSgAA7EoAmu1KAD7vSgDY8EoAcvJKAAz0SgCm9UoASvdKAOT4SgB++koAIvxKALz9SgBW/0oA8ABLAIoCSwAuBEsAyAVLAGIHSwD8CEsAoApLADoMSwDUDUsAbg9LABIRSwCsEksARhRLAOAVSwB6F0sAHhlLALgaSwBcHEsA9h1LAJAfSwAqIUsAxCJLAGgkSwACJksAnCdLADYpSwDaKksAdCxLAA4uSwCoL0sATDFLAOYySwCANEsAJDZLAL43SwBYOUsA8jpLAIw8SwAwPksAyj9LAGRBSwD+QksAmERLADxGSwDWR0sAeklLABRLSwCuTEsASE5LAOJPSwCGUUsAIFNLALpUSwBUVksA+FdLAJJZSwAsW0sAxlxLAGpeSwAEYEsAnmFLAEJjSwDcZEsAdmZLABBoSwCqaUsATmtLAOhsSwCCbksAHHBLAMBxSwBac0sA9HRLAI52SwAyeEsAzHlLAGZ7SwAAfUsAmn5LAD6ASwDYgUsAcoNLABaFSwCwhksASohLAO6JSwCIi0sAIo1LALyOSwBWkEsA+pFLAJSTSwAulUsAyJZLAGyYSwAGmksAoJtLAESdSwDenksAeKBLABKiSwCso0sAUKVLAOqmSwCEqEsAHqpLALirSwBcrUsA9q5LAJqwSwA0sksAzrNLAGi1SwACt0sAprhLAEC6SwDau0sAdL1LABi/SwCywEsATMJLAObDSwCKxUsAJMdLAL7ISwBiyksA/MtLAJbNSwAwz0sA1NBLAG7SSwAI1EsAotVLAEbXSwDg2EsAetpLABTcSwCu3UsAUt9LAOzgSwCG4ksAIORLAMTlSwBe50sA+OhLAJLqSwA27EsA0O1LAGrvSwAE8UsAqPJLAEL0SwDc9UsAdvdLABr5SwC0+ksATvxLAOj9SwCM/0sAJgFMAMACTABaBEwA/gVMAJgHTAAyCUwAzApMAHAMTAAKDkwApA9MAD4RTADYEkwAfBRMABYWTAC6F0wAVBlMAO4aTACIHEwAIh5MAMYfTABgIUwA+iJMAJQkTAA4JkwA0idMAGwpTAAGK0wAqixMAEQuTADeL0wAgjFMABwzTAC2NEwAUDZMAOo3TACOOUwAKDtMAMI8TABcPkwA9j9MAJpBTAA0Q0wAzkRMAHJGTAAMSEwApklMAEpLTADaTEwAfk5MABhQTAC8UUwAVlNMAPBUTACKVkwAJFhMAMhZTABiW0wA/FxMAKBeTAA6YEwA1GFMAG5jTAAIZUwArGZMAEZoTADgaUwAemtMAB5tTAC4bkwAUnBMAOxxTACQc0wAKnVMAMR2TABoeEwAAnpMAJx7TAA2fUwA0H5MAHSATAAOgkwAqINMAEKFTADchkwAgIhMABqKTAC+i0wAWI1MAPKOTACMkEwAJpJMAMqTTABklUwA/pZMAJiYTAA8mkwA1ptMAHCdTAAKn0wArqBMAEiiTADio0wAhqVMACCnTAC6qEwAVKpMAO6rTACSrUwALK9MAMawTABgskwA+rNMAJ61TAA4t0wA0rhMAHa6TAAQvEwAqr1MAE6/TADowEwAgsJMABzETAC2xUwAWsdMAPTITACOykwAKMxMAMzNTABmz0wAANFMAJrSTAA+1EwA2NVMAHLXTAAM2UwAptpMAErcTADk3UwAft9MACLhTAC84kwAVuRMAPrlTACU50wALulMAMjqTABi7EwABu5MAKDvTAA68UwA1PJMAHj0TAAS9kwArPdMAEb5TADq+kwAhPxMAB7+TAC4/0wAXAFNAPYCTQCQBE0AKgZNAMQHTQBoCU0AAgtNAKYMTQBADk0A2g9NAHQRTQAOE00AshRNAEwWTQDmF00AgBlNACQbTQC+HE0AWB5NAPIfTQCWIU0AMCNNAMokTQBuJk0ACChNAKIpTQA8K00A1ixNAHouTQAUME0ArjFNAEgzTQDiNE0AhjZNACA4TQDEOU0AXjtNAPg8TQCSPk0ALEBNANBBTQBqQ00ABEVNAJ5GTQBCSE0A3ElNAHZLTQAQTU0AtE5NAE5QTQDoUU0AjFNNACZVTQDAVk0AWlhNAPRZTQCYW00AMl1NAMxeTQBmYE0AAGJNAKRjTQA+ZU0A2GZNAHxoTQAWak0AsGtNAEptTQDubk0AiHBNACJyTQC8c00AYHVNAPp2TQCUeE0ALnpNAMh7TQBsfU0ABn9NAKCATQBEgk0A3oNNAHiFTQASh00AtohNAFCKTQDqi00AhI1NAB6PTQDCkE0AXJJNAPaTTQCalU0ANJdNAM6YTQBomk0ADJxNAKadTQBAn00A5KBNAIiiTQAipE0AvKVNAGCnTQD6qE0AlKpNAEKsTQDcrU0Adq9NABqxTQC+sk0AWLRNAPK1TQCWt00AMLlNAMq6TQBkvE0A/r1NAKK/TQA8wU0A1sJNAHrETQAUxk0ArsdNAEjJTQDsyk0AhsxNACDOTQC6z00AVNFNAPjSTQCS1E0ANtZNANDXTQBq2U0ABNtNAJ7cTQBC3k0A3N9NAHbhTQAQ400AtORNAE7mTQDo500AgulNACbrTQDA7E0AWu5NAP7vTQCY8U0AMvNNAMz0TQBm9k0ACvhNAKT5TQA++00A2PxNAHL+TQAWAE4AsAFOAEoDTgDuBE4AiAZOACIITgDGCU4AYAtOAPoMTgCUDk4ALhBOANIRTgBsE04ABhVOAKAWTgA6GE4A3hlOAHgbTgASHU4Ath5OAFAgTgDqIU4AhCNOACglTgDCJk4AXChOAPYpTgCaK04ANC1OAM4uTgBoME4ADDJOAKYzTgBANU4A2jZOAH44TgAYOk4AsjtOAEw9TgDmPk4AikBOACRCTgDIQ04AYkVOAPxGTgCWSE4AMEpOANRLTgBuTU4ACE9OAKJQTgBGUk4A4FNOAHpVTgAUV04AuFhOAFJaTgDsW04AkF1OACpfTgDEYE4AXmJOAPhjTgCcZU4ANmdOANBoTgBqak4ABGxOAKhtTgBCb04A3HBOAIByTgAadE4AtHVOAE53TgDyeE4AjHpOACZ8TgDAfU4AZH9OAP6ATgCYgk4AMoROANaFTgBwh04AColOAK6KTgBIjE4A4o1OAHyPTgAWkU4AupJOAFSUTgDulU4AiJdOACKZTgDGmk4AYJxOAASeTgCen04AOKFOANKiTgBspE4AEKZOAKqnTgBEqU4A3qpOAHisTgAcrk4Atq9OAFqxTgD0sk4AjrROACi2TgDCt04AZrlOAAC7TgCavE4ANL5OAM6/TgBywU4ADMNOAKbETgBKxk4A5MdOAH7JTgAYy04AvMxOAFbOTgDwz04AitFOAC7TTgDI1E4AYtZOAPzXTgCg2U4AOttOANTcTgB43k4AEuBOAKzhTgBG404A4OROAITmTgAe6E4AuOlOAFLrTgDs7E4AkO5OACrwTgDO8U4AaPNOAAL1TgCc9k4ANvhOAND5TgB0+04ADv1OAKj+TgBMAE8A5gFPAIADTwAaBU8AvgZPAFgITwDyCU8AjAtPADANTwDKDk8AZBBPAP4RTwCYE08APBVPANYWTwBwGE8AFBpPAK4bTwBIHU8A4h5PAIYgTwAgIk8AuiNPAFQlTwD4Jk8AkihPACwqTwDGK08AYC1PAAQvTwCeME8AODJPANwzTwB2NU8AEDdPAKo4TwBOOk8A6DtPAII9TwAcP08AwEBPAFpCTwD0Q08AjkVPAChHTwDMSE8AZkpPAABMTwCkTU8APk9PANhQTwByUk8AFlRPALBVTwBKV08A5FhPAIhaTwAiXE8AvF1PAFZfTwDwYE8AlGJPAC5kTwDIZU8AbGdPAAZpTwCgak8AOmxPAN5tTwB4b08AEnFPAKxyTwBQdE8A6nVPAIR3TwAeeU8AwnpPAFx8TwD2fU8AkH9PADSBTwDOgk8AaIRPAAKGTwCmh08AQIlPANqKTwB0jE8AGI5PALKPTwBMkU8A5pJPAIqUTwAklk8AvpdPAFiZTwDymk8AlpxPADCeTwDUn08AbqFPAAijTwCipE8APKZPAOCnTwB6qU8AFKtPAK6sTwBIrk8A7K9PAIaxTwAgs08AxLRPAF62TwD4t08AkrlPADa7TwDQvE8Aar5PAATATwCowU8AQsNPANzETwB2xk8AEMhPALTJTwBOy08A8sxPAIzOTwAm0E8AwNFPAFrTTwD+1E8AmNZPADLYTwDM2U8AcNtPAArdTwCk3k8APuBPAOLhTwB8408AFuVPALrmTwBU6E8A7ulPAIjrTwAi7U8Axu5PAGDwTwD68U8AlPNPADj1TwDS9k8AbPhPABD6TwCq+08ARP1PAN7+TwB4AFAAHAJQALYDUABQBVAA9AZQAI4IUAAoClAAwgtQAFwNUAAAD1AAmhBQADQSUADOE1AAaBVQAAwXUACmGFAAQBpQAOQbUAB+HVAAGB9QALwgUABWIlAA8CNQAIolUAAkJ1AAyChQAGIqUAD8K1AAli1QADAvUADUMFAAbjJQAAg0UACsNVAARjdQAOA4UACEOlAAHjxQALg9UABSP1AA7EBQAJBCUAAqRFAAxEVQAF5HUAACSVAAnEpQADZMUADQTVAAak9QAA5RUACoUlAATFRQAOZVUACAV1AAGllQALRaUABYXFAA8l1QAIxfUAAmYVAAwGJQAGRkUAD+ZVAAmGdQADxpUADWalAAcGxQABRuUACub1AASHFQAOJyUAB8dFAAIHZQALp3UABUeVAA7npQAIh8UAAsflAAxn9QAGCBUAAEg1AAnoRQADiGUADch1AAdolQABCLUACqjFAARI5QAOiPUACCkVAAHJNQALaUUABQllAA9JdQAI6ZUAAom1AAzJxQAGaeUAAAoFAAmqFQAD6jUADYpFAAcqZQAAyoUACwqVAASqtQAOSsUAB+rlAAIrBQALyxUABWs1AA8LRQAJS2UAAuuFAAyLlQAGK7UAD8vFAAoL5QADrAUADUwVAAeMNQABLFUACsxlAARshQAOrJUACEy1AAHs1QALjOUABc0FAA9tFQAJDTUAAq1VAAxNZQAGjYUAAC2lAAnNtQAEDdUADa3lAAdOBQAA7iUACy41AATOVQAObmUACA6FAAJOpQAL7rUABY7VAA8u5QAIzwUAAw8lAAyvNQAGT1UAAI91AAovhQADz6UADg+1AAev1QABT/UACuAFEASAJRAOwDUQCGBVEAIAdRALoIUQBUClEA+AtRAJINUQAsD1EA0BBRAGoSUQAEFFEAnhVRAEIXUQDcGFEAdhpRABAcUQC0HVEATh9RAOggUQCCIlEAHCRRAMAlUQBaJ1EA9ChRAJgqUQAyLFEAzC1RAGYvUQAKMVEApDJRAD40UQDYNVEAcjdRABY5UQCwOlEASjxRAO49UQCIP1EAIkFRALxCUQBgRFEA+kVRAJRHUQA4SVEA0kpRAGxMUQAGTlEAoE9RAERRUQDeUlEAglRRACZWUQDAV1EAWllRAPRaUQCYXFEAMl5RAMxfUQBmYVEAAGNRAKRkUQA+ZlEA2GdRAHxpUQAWa1EAsGxRAEpuUQDub1EAiHFRACJzUQC8dFEAVnZRAPp3UQCUeVEAOHtRANJ8UQBsflEABoBRAKCBUQBEg1EA3oRRAHiGUQASiFEArIlRAFCLUQDqjFEAhI5RACiQUQDCkVEAXJNRAPaUUQCallEANJhRAM6ZUQBom1EADJ1RAKaeUQBAoFEA2qFRAHSjUQAYpVEAsqZRAEyoUQDwqVEAiqtRACStUQC+rlEAYrBRAPyxUQCWs1EAMLVRANS2UQBuuFEACLpRAKK7UQBGvVEA4L5RAHrAUQAUwlEAuMNRAFLFUQDsxlEAhshRACDKUQDEy1EAXs1RAALPUQCc0FEANtJRANDTUQBq1VEABNdRAKjYUQBC2lEA3NtRAIDdUQAa31EAtOBRAE7iUQDy41EAjOVRACbnUQDA6FEAZOpRAP7rUQCY7VEAMu9RAMzwUQBw8lEACvRRAKT1UQBI91EA4vhRAHz6UQAW/FEAuv1RAFT/UQDuAFIAiAJSACwEUgDGBVIAYAdSAPoIUgCeClIAOAxSANINUgB2D1IAEBFSAKoSUgBEFFIA3hVSAIIXUgAcGVIAthpSAFAcUgDqHVIAjh9SACghUgDMIlIAZiRSAAAmUgCaJ1IANClSANgqUgByLFIADC5SAKYvUgBAMVIA5DJSAH40UgAYNlIAvDdSAFY5UgDwOlIAijxSAC4+UgDIP1IAYkFSAPxCUgCWRFIAOkZSANRHUgB4SVIAEktSAKxMUgBGTlIA4E9SAIRRUgAeU1IAuFRSAFJWUgDsV1IAkFlSACpbUgDEXFIAaF5SAAJgUgCcYVIANmNSANpkUgB0ZlIADmhSAKhpUgBMa1IA5mxSAIBuUgAacFIAtHFSAFhzUgDydFIAjHZSADB4UgDKeVIAZHtSAP58UgCiflIAPIBSANaBUgBwg1IAFIVSAK6GUgBIiFIA4olSAHyLUgAgjVIAuo5SAF6QUgD4kVIAkpNSACyVUgDGllIAaphSAASaUgCem1IAOJ1SANKeUgB2oFIAEKJSAKqjUgBOpVIA6KZSAIKoUgAcqlIAwKtSAFqtUgD0rlIAjrBSACiyUgDMs1IAZrVSAAC3UgCkuFIAPrpSANi7UgByvVIAFr9SALDAUgBKwlIA5MNSAIjFUgAix1IAvMhSAFbKUgDwy1IAlM1SAC7PUgDI0FIAbNJSAAbUUgCg1VIAOtdSAN7YUgB42lIAEtxSAKzdUgBQ31IA6uBSAITiUgAe5FIAuOVSAFznUgD26FIAkOpSADTsUgDO7VIAaO9SAALxUgCm8lIAQPRSANr1UgB091IAGPlSALL6UgBM/FIA5v1SAID/UgAkAVMAvgJTAGIEUwD8BVMAlgdTADAJUwDKClMAbgxTAAgOUwCiD1MAPBFTAOASUwB6FFMAFBZTAK4XUwBSGVMAABtTAJocUwA+HlMA2B9TAHIhUwAWI1MAsCRTAEomUwDuJ1MAiClTACIrUwC8LFMAVi5TAPovUwCUMVMALjNTAMg0UwCANlMAGjhTAL45UwBYO1MA8jxTAIw+UwAwQFMAykFTAGRDUwD+RFMAokZTADxIUwDWSVMAcEtTABRNUwCuTlMASFBTAOJRUwB8U1MAIFVTALpWUwBUWFMA+FlTAJJbUwAsXVMAxl5TAGpgUwAEYlMAnmNTADhlUwDSZlMAdmhTABBqUwCqa1MATm1TAOhuUwCCcFMAHHJTAMBzUwBadVMA9HZTAI54UwAoelMAzHtTAGZ9UwAAf1MAmoBTAD6CUwDYg1MAfIVTABaHUwCwiFMASopTAOSLUwCIjVMAIo9TALyQUwBWklMA8JNTAJSVUwAul1MAyJhTAGyaUwAGnFMAoJ1TADqfUwDeoFMAeKJTABKkUwCspVMAUKdTAOqoUwCEqlMAHqxTAMKtUwBcr1MA9rBTAJCyUwA0tFMAzrVTAGi3UwACuVMAnLpTAEC8UwDavVMAdL9TABjBUwCywlMATMRTAObFUwCKx1MAJMlTAL7KUwBYzFMA/M1TAJbPUwAw0VMAytJTAGTUUwAI1lMAotdTADzZUwDg2lMAetxTABTeUwCu31MAUuFTAOziUwCG5FMAIOZTAMTnUwBe6VMA+OpTAJLsUwAs7lMA0O9TAGrxUwAE81MAqPRTAEL2UwDc91MAdvlTABr7UwC0/FMATv5TAOj/UwCMAVQAJgNUAMAEVABaBlQA9AdUAJgJVAAyC1QAzAxUAGYOVAAKEFQApBFUAEgTVADiFFQAfBZUABYYVACwGVQAVBtUAO4cVACIHlQAIiBUALwhVABgI1QA+iRUAJQmVAA4KFQA0ilUAGwrVAAGLVQAqi5UAEQwVADeMVQAeDNUABw1VAC2NlQAUDhUAOo5VACEO1QAKD1UAMI+VABcQFQAAEJUAJpDVAA0RVQAzkZUAHJIVAAMSlQApktUAEBNVADkTlQAflBUABhSVACyU1QATFVUAPBWVACKWFQAJFpUAMhbVABiXVQA/F5UAJZgVAA6YlQA1GNUAG5lVAAIZ1QArGhUAEZqVADga1QAem1UABRvVAC4cFQAUnJUAOxzVACQdVQAKndUAMR4VABeelQAAnxUAJx9VAA2f1QA0IBUAHSCVAAOhFQAqIVUAEKHVADmiFQAgIpUABqMVAC0jVQAWI9UAPKQVACMklQAJpRUAMCVVABkl1QA/phUAKKaVAA8nFQA1p1UAHCfVAAKoVQApKJUAEikVADipVQAfKdUACCpVAC6qlQAVKxUAO6tVACSr1QALLFUAMayVABgtFQABLZUAJ63VAA4uVQA0rpUAHa8VAAQvlQAqr9UAETBVADowlQAgsRUABzGVAC2x1QAUMlUAPTKVACOzFQAKM5UAMzPVABm0VQAANNUAJrUVAA+1lQA2NdUAHLZVAAM21QAsNxUAEreVADk31QAfuFUABjjVAC85FQAVuZUAPDnVACK6VQALutUAMjsVABi7lQA/O9UAKDxVAA681QA1PRUAHj2VAAS+FQArPlUAEb7VADq/FQAhP5UAB4AVQC4AVUAXANVAPYEVQCQBlUAKghVAM4JVQBoC1UAAg1VAJwOVQBAEFUA2hFVAHQTVQAOFVUAshZVAEwYVQDmGVUAgBtVABodVQC+HlUAWCBVAPIhVQCWI1UAMCVVAMomVQBkKFUACCpVAKIrVQA8LVUA1i5VAHAwVQAUMlUArjNVAEg1VQDsNlUAhjhVACA6VQC6O1UAXj1VAPg+VQCSQFUALEJVAMZDVQBqRVUABEdVAJ5IVQBCSlUA3EtVAHZNVQAQT1UAtFBVAE5SVQDoU1UAglVVACZXVQDAWFUAWlpVAPRbVQCOXVUAMl9VAMxgVQBmYlUACmRVAKRlVQA+Z1UA2GhVAHxqVQAWbFUAsG1VAEpvVQDucFUAiHJVACJ0VQC8dVUAYHdVAPp4VQCUelUALnxVANJ9VQBsf1UABoFVAKCCVQA6hFUA3oVVAHiHVQASiVUAtopVAFCMVQDqjVUAhI9VACiRVQDCklUAXJRVAPaVVQCQl1UANJlVAM6aVQBonFUADJ5VAKafVQBAoVUA2qJVAH6kVQAYplUAsqdVAEypVQDwqlUAiqxVACSuVQC+r1UAWLFVAPyyVQCWtFUAMLZVANS3VQBuuVUACLtVAKK8VQBGvlUA4L9VAHrBVQAUw1UArsRVAFLGVQDsx1UAhslVACrLVQDEzFUAXs5VAPjPVQCc0VUANtNVANDUVQBq1lUABNhVAKjZVQBC21UA3NxVAIDeVQAa4FUAtOFVAE7jVQDy5FUAjOZVACboVQDA6VUAZOtVAP7sVQCY7lUAMvBVAMzxVQBw81UACvVVAKT2VQBI+FUA4vlVAHz7VQAW/VUAuv5VAFQAVgDuAVYAiANWACIFVgDGBlYAYAhWAPoJVgCUC1YAOA1WANIOVgBsEFYAEBJWAKoTVgBEFVYA3hZWAIIYVgAcGlYAthtWAFAdVgDqHlYAjiBWACgiVgDCI1YAZiVWAAAnVgCaKFYANCpWANgrVgByLVYADC9WAKYwVgBAMlYA5DNWAH41VgAYN1YAvDhWAFY6VgDwO1YAij1WAC4/VgDIQFYAYkJWAPxDVgCWRVYAOkdWANRIVgBuSlYAEkxWAKxNVgBGT1YA4FBWAIRSVgAeVFYAuFVWAFJXVgD2WFYAkFpWACpcVgDEXVYAXl9WAAJhVgCcYlYANmRWANplVgB0Z1YADmlWAKhqVgBMbFYA5m1WAIBvVgAacVYAtHJWAFh0VgDydVYAjHdWACZ5VgDKelYAZHxWAP59VgCif1YAPIFWANaCVgBwhFYAFIZWAK6HVgBIiVYA4opWAHyMVgAgjlYAuo9WAFSRVgD4klYAkpRWACyWVgDGl1YAaplWAASbVgCenFYAOJ5WANKfVgB2oVYAEKNWAKqkVgBOplYA6KdWAIKpVgAcq1YAwKxWAFquVgD0r1YAjrFWADKzVgDMtFYAZrZWAAC4VgCauVYAPrtWANi8VgByvlYADMBWALDBVgBKw1YA5MRWAH7GVgAiyFYAvMlWAFbLVgD6zFYAlM5WAC7QVgDI0VYAYtNWAAbVVgCg1lYAOthWAN7ZVgB421YAEt1WAKzeVgBQ4FYA6uFWAITjVgAe5VYAuOZWAFzoVgD26VYAkOtWACrtVgDO7lYAaPBWAALyVgCm81YAQPVWANr2VgB0+FYAGPpWALL7VgBM/VYA5v5WAIAAVwAkAlcAvgNXAFgFVwDyBlcAlghXADAKVwDKC1cAbg1XAAgPVwCiEFcAPBJXAOATVwB6FVcAFBdXAK4YVwBSGlcA7BtXAIYdVwAgH1cAuiBXAF4iVwD4I1cAkiVXACwnVwDQKFcAaipXAAQsVwCoLVcAQi9XANwwVwB2MlcAGjRXALQ1VwBON1cA6DhXAIw6VwAmPFcAwD1XAFo/VwD+QFcAmEJXADJEVwDMRVcAcEdXAApJVwCkSlcAPkxXAOJNVwB8T1cAFlFXALBSVwBUVFcA7lVXAIhXVwAiWVcAxlpXAGBcVwD6XVcAlF9XAC5hVwDSYlcAbGRXAAZmVwCgZ1cARGlXAN5qVwB4bFcAHG5XALZvVwBQcVcA6nJXAI50VwAodlcAwndXAFx5VwD2elcAmnxXADR+VwDOf1cAcoFXAAyDVwCmhFcAQIZXAOSHVwB+iVcAGItXALKMVwBMjlcA8I9XAIqRVwAkk1cAvpRXAGKWVwD8l1cAlplXADqbVwDUnFcAbp5XAAigVwCsoVcARqNXAOCkVwB6plcAFKhXALipVwBSq1cA7KxXAIauVwAqsFcAxLFXAF6zVwACtVcAnLZXADa4VwDQuVcAdLtXAA69VwCovlcAQsBXANzBVwCAw1cAGsVXALTGVwBYyFcA8slXAIzLVwAmzVcAys5XAGTQVwD+0VcAmNNXADLVVwDW1lcAcNhXAAraVwCu21cASN1XAOLeVwB84FcAIOJXALrjVwBU5VcA7uZXAIjoVwAs6lcAxutXAGDtVwD67lcAnvBXADjyVwDS81cAdvVXABD3VwCq+FcARPpXAOj7VwCC/VcAHP9XALYAWABQAlgA9ANYAI4FWAAoB1gAwghYAGYKWAAADFgAmg1YAD4PWADYEFgAchJYAAwUWACwFVgAShdYAOQYWAB+GlgAGBxYALwdWABWH1gA8CBYAJQiWAAuJFgAyCVYAGInWAAGKVgAoCpYADosWADULVgAbi9YABIxWACsMlgARjRYAOo1WACEN1gAHjlYALg6WABcPFgA9j1YAJA/WAAqQVgAxEJYAGhEWAACRlgAnEdYAEBJWADaSlgAdExYAA5OWACyT1gATFFYAOZSWACAVFgAJFZYAL5XWABYWVgA8lpYAIxcWAAwXlgAyl9YAGRhWAAIY1gAomRYADxmWADWZ1gAemlYABRrWACubFgASG5YAOJvWACGcVgAIHNYALp0WABUdlgA+HdYAJJ5WAAse1gA0HxYAGp+WAAEgFgAnoFYAEKDWADchFgAdoZYABCIWAC0iVgATotYAOiMWACCjlgAJpBYAMCRWABak1gA9JRYAJiWWAAymFgAzJlYAGabWAAAnVgApJ5YAD6gWADYoVgAcqNYABalWACwplgASqhYAO6pWACIq1gAIq1YALyuWABgsFgA+rFYAJSzWAAutVgA0rZYAGy4WAAGulgAoLtYADq9WADevlgAeMBYABLCWAC2w1gAUMVYAOrGWACEyFgAKMpYAMLLWABczVgA9s5YAJDQWAA00lgAztNYAGjVWAAM11gApthYAEDaWADa21gAft1YABjfWACy4FgATOJYAPDjWACK5VgAJOdYAL7oWABY6lgA/OtYAJbtWAAw71gA1PBYAG7yWAAI9FgAovVYAEb3WADg+FgAevpYABT8WACu/VgAUv9YAOwAWQCGAlkAIARZAMQFWQBeB1kA+AhZAJwKWQA2DFkA0A1ZAGoPWQAOEVkAqBJZAEIUWQDcFVkAgBdZABoZWQC0GlkAThxZAPIdWQCMH1kAJiFZAMAiWQBaJFkA/iVZAJgnWQAyKVkA1ipZAHAsWQAKLlkApC9ZAEgxWQDiMlkAfDRZABY2WQCwN1kAVDlZAO46WQCIPFkALD5ZAMY/WQBgQVkA+kJZAJ5EWQA4RlkA0kdZAGxJWQAGS1kAqkxZAEROWQDeT1kAeFFZABxTWQC2VFkAUFZZAPRXWQCOWVkAKFtZAMJcWQBmXlkAAGBZAJphWQA0Y1kAzmRZAHJmWQAMaFkApmlZAEBrWQDkbFkAfm5ZABhwWQC8cVkAVnNZAPB0WQCKdlkALnhZAMh5WQBie1kA/HxZAJZ+WQA6gFkA1IFZAG6DWQAShVkArIZZAEaIWQDgiVkAhItZAB6NWQC4jlkAUpBZAOyRWQCQk1kAKpVZAMSWWQBemFkAAppZAJybWQA2nVkA2p5ZAHSgWQAOolkAqKNZAEylWQDmplkAgKhZABqqWQC0q1kAWK1ZAPKuWQCMsFkAMLJZAMqzWQBktVkA/rZZAKK4WQA8ulkA1rtZAHC9WQAKv1kArsBZAEjCWQDiw1kAfMVZACDHWQC6yFkAVMpZAPjLWQCSzVkALM9ZAMbQWQBq0lkABNRZAJ7VWQA411kA0thZAHbaWQAQ3FkAqt1ZAETfWQDo4FkAguJZABzkWQDA5VkAWudZAPToWQCO6lkAMuxZAMztWQBm71kAAPFZAJryWQA+9FkA2PVZAHL3WQAM+VkAsPpZAEr8WQDk/VkAiP9ZACIBWgC8AloAVgRaAPoFWgCUB1oALglaAMgKWgBsDFoABg5aAKAPWgA6EVoA3hJaAHgUWgASFloArBdaAEYZWgDqGloAhBxaAB4eWgC4H1oAXCFaAPYiWgCQJFoANCZaAM4nWgBoKVoAAitaAKYsWgBALloA2i9aAHQxWgAOM1oAsjRaAEw2WgDmN1oAgDlaACQ7WgC+PFoAWD5aAPw/WgCWQVoAMENaAMpEWgBkRloACEhaAKJJWgA8S1oA1kxaAHpOWgAUUFoArlFaAFJTWgDsVFoAhlZaACBYWgDEWVoAXltaAPhcWgCSXloALGBaANBhWgBqY1oABGVaAKhmWgBCaFoA3GlaAHZrWgAabVoAtG5aAGxwWgAGcloAoHNaADp1WgDedloAeHhaABJ6WgCse1oARn1aAOp+WgCEgFoAHoJaAMKDWgBchVoA9oZaAJCIWgAqiloAzotaAGiNWgACj1oAnJBaAECSWgDak1oAdJVaABiXWgCymFoATJpaAOabWgCAnVoAJJ9aAL6gWgBYoloA8qNaAJalWgAwp1oAyqhaAG6qWgAIrFoAoq1aADyvWgDgsFoAerJaABS0WgCutVoASLdaAOy4WgCGuloAILxaAMS9WgBev1oA+MBaAJLCWgA2xFoA0MVaAGrHWgAEyVoAnspaAELMWgDczVoAds9aABDRWgC00loATtRaAOjVWgCM11oAJtlaAMDaWgBa3FoA/t1aAJjfWgAy4VoAzOJaAHDkWgAK5loApOdaAD7pWgDi6loAfOxaABbuWgCw71oAVPFaAO7yWgCI9FoAIvZaAMb3WgBg+VoA+vpaAJT8WgAu/loA0v9aAGwBWwAGA1sAqgRbAEQGWwDeB1sAeAlbABILWwC2DFsAUA5bAOoPWwCEEVsAKBNbAMIUWwBcFlsAABhbAJoZWwA0G1sAzhxbAHIeWwAMIFsApiFbAEAjWwDaJFsAfiZbABgoWwCyKVsATCtbAPAsWwCKLlsAJDBbAMgxWwBiM1sA/DRbAJY2WwAwOFsA1DlbAG47WwAIPVsAoj5bAEZAWwDgQVsAekNbAB5FWwC4RlsAUkhbAOxJWwCQS1sAKk1bAMROWwBeUFsA+FFbAJxTWwA2VVsA0FZbAHRYWwAOWlsAqFtbAEJdWwDmXlsAgGBbABpiWwC0Y1sATmVbAPJmWwCMaFsAJmpbAMprWwBkbVsA/m5bAJhwWwA8clsA1nNbAHB1WwAKd1sApHhbAEh6WwDie1sAfH1bACB/WwC6gFsAVIJbAO6DWwCShVsALIdbAMaIWwBgilsA+otbAJ6NWwA4j1sA0pBbAHaSWwAQlFsAqpVbAESXWwDomFsAgppbABycWwC2nVsAUJ9bAPSgWwCOolsAKKRbAMylWwBmp1sAAKlbAJqqWwA+rFsA2K1bAHKvWwAMsVsAprJbAEq0WwDktVsAfrdbABi5WwC8ulsAVrxbAPC9WwCUv1sALsFbAMjCWwBixFsABsZbAKDHWwA6yVsA1MpbAG7MWwASzlsArM9bAEbRWwDg0lsAhNRbAB7WWwC411sAXNlbAPbaWwCQ3FsAKt5bAMTfWwBo4VsAAuNbAJzkWwA25lsA2udbAHTpWwAO61sAsuxbAEzuWwDm71sAgPFbACTzWwC+9FsAWPZbAPL3WwCM+VsAMPtbAMr8WwBk/lsA/v9bAKIBXAA8A1wA1gRcAHoGXAAUCFwArglcAEgLXADiDFwAhg5cACAQXAC6EVwAVBNcAPgUXACSFlwALBhcANAZXABqG1wABB1cAJ4eXABCIFwA3CFcAHYjXAAQJVwAqiZcAE4oXADoKVwAjCtcABwtXADALlwAZDBcAP4xXACiM1wAPDVcANY2XAB6OFwAFDpcAK47XABIPVwA4j5cAIZAXAAgQlwAukNcAFRFXAD4RlwAkkhcACxKXADQS1wAak1cAARPXACeUFwAQlJcANxTXAB2VVwAEFdcAKpYXABOWlwA6FtcAIJdXAAcX1wAwGBcAFpiXAD0Y1wAmGVcADJnXADMaFwAZmpcAABsXACkbVwAPm9cANhwXAB8clwAFnRcALB1XABKd1wA7nhcAIh6XAAifFwAvH1cAFZ/XAD6gFwAlIJcAC6EXADIhVwAbIdcAAaJXACgilwARIxcAN6NXAB4j1wAEpFcALaSXABQlFwA6pVcAISXXAAemVwAwppcAFycXAD2nVwAkJ9cADShXADOolwAaKRcAAymXACmp1wAQKlcANqqXAB+rFwAGK5cALKvXABMsVwA5rJcAIq0XAAktlwAvrdcAGK5XAD8ulwAlrxcADC+XADKv1wAbsFcAAjDXACixFwARsZcAODHXAB6yVwAFMtcALjMXABSzlwA7M9cAIbRXAAg01wAxNRcAF7WXAD411wAktlcADbbXADQ3FwAat5cAA7gXACo4VwAQuNcANzkXAB25lwAGuhcALTpXABO61wA6OxcAIzuXAAm8FwAwPFcAGTzXAD+9FwAmPZcADL4XADW+VwAcPtcAAr9XACk/lwAPgBdAOIBXQB8A10AFgVdALAGXQBUCF0A7gldAIgLXQAsDV0Axg5dAGAQXQD6EV0AlBNdADgVXQDSFl0AbBhdAAYaXQCqG10ARB1dAN4eXQCCIF0AHCJdALYjXQBQJV0A9CZdAI4oXQAoKl0AwitdAFwtXQAAL10AmjBdADQyXQDOM10AcjVdAAw3XQCmOF0ASjpdAOQ7XQB+PV0AGD9dALJAXQBWQl0A8ENdAIpFXQAuR10AyEhdAGJKXQD8S10Alk1dADpPXQDUUF0AblJdAAhUXQCsVV0ARlddAOBYXQCEWl0AHlxdALhdXQBSX10A9mBdAJBiXQAqZF0AxGVdAF5nXQACaV0AnGpdADZsXQDQbV0AdG9dAA5xXQCocl0ATHRdAOZ1XQCAd10AGnldALR6XQBYfF0A8n1dAIx/XQAmgV0AyoJdAGSEXQD+hV0AooddADyJXQDWil0AcIxdAAqOXQCuj10ASJFdAOKSXQB8lF0AIJZdALqXXQBUmV0A+JpdAJKcXQAsnl0Axp9dAGqhXQAEo10AnqRdADimXQDSp10AdqldABCrXQCqrF0ARK5dAOivXQCCsV0AHLNdAMC0XQBatl0A9LddAI65XQAou10AzLxdAGa+XQAAwF0AmsFdAD7DXQDYxF0AcsZdABbIXQCwyV0ASstdAOTMXQB+zl0AItBdALzRXQBW010A8NRdAJTWXQAu2F0AyNldAGzbXQAG3V0AoN5dADrgXQDe4V0AeONdABLlXQCs5l0ARuhdAOrpXQCE610AHu1dALjuXQBc8F0A9vFdAJDzXQA09V0AzvZdAGj4XQAC+l0AnPtdAED9XQDa/l0AdABeABgCXgCyA14ATAVeAOYGXgCKCF4AJApeAL4LXgBYDV4A/A5eAJYQXgAwEl4AyhNeAGQVXgAIF14AohheADwaXgAA</prop>
				<prop name="Temps">REFSWgAAZwsCAIBnBv9xPQrXo7A/QP9I4XoUrgdAQP/D9Shcj8JAQN7w8HA9ykH99EJA+4/C//CvQ0B7FL+uR+GaREDp8oB3RUBmLgGmRkDu8neQR0AHAQp3SB0D/1pJQIXrUbge+0VKBQMqS0DNzPZfAAxMPQP3TEAzvm4BE05Ampl3APn9Th0D2k9AUrge74XrYVBtA9NQQG32AAFFUT0Dt1FVBO1SnQRSQIcBUShTdh0EU0Dv8XANVCUEu1RA9/FH8VQVA19tVdUD0VXFA11WFQP3z1ZAAQD1KDxX20Ap/gGoV00DFVi9QCAAehR+WP3z4jtYQB8BejRZJRYGAvMKWY0EJBSUWECkbkAA11NYhQMRWG0DW+NX/fPSVx0DymwfgrYCyHQfhhWeH4gTLgLGBLwXJhLEzB/WFf7z7B/2FRaGAsFXJQPAFC8eJcYC4b0sL0YvWC9qL1dA7AZQAIW7hC+WL6gvui/MJwJ2ArncL+Ylzi/oL/opDj8IOD9KOfbyt0w/bj+AP1I/AJQ/pjWmP7A/yj/cP+Y/4D8AGk8kTzZPSEtmT0hPWk+UTwCeT5BPyk+8T6ZPAF8SXyRfAO4/KF8yX2xfbl9AX6pflF8All9QX7pf3F8ObyBvMm9EbwBWb3hvim9sb25vsG+Sb+RvAPZv6F/Sbxx/Nn8gf2J/TH8Abn8Qfxp/nH+Of+B/on/0fwDOfyiPyn9Ej16POI9Kj4yPAG6PoI+yj8SPFo/Yj/qPHJ8ANp8on0KfbJ9+n1Cfip8UnwCun8if6p/cn96f+J8aryyvAAavOK9Kr3yvfq9gr7qvpK8A1q/gr/KvDL9Oryi/Ur9kvwBGv4i/mr+sv76/cL9Cv9y/APa/CM8qzxzP3r9Iz1rPhM8ALs9Az6LPtM92z9jP4s/0zwAe3/jPOt9c3xbfaN9636TfAJ7fuN/S39zf5t/g3xrvNO8AHu8w71rvfO927/jfmu+07wC+79Dv6u8M//7vKP8a/1T/AGb/OP9y/3z/hv+o/7r/1P/Q1v8ID8rx3gKvJARvV9oVEy6MFOpWZQOnVrZNE2NWbQMjVg0T5U1VpROoVd0GvhIm7ATb7VS9E7ZUFRRUQNX2+BFFjAQOhATWU7ZVA5NTxSNbU00TI29TQM3MxwDsUg0T67VSFRRSxfNHUkBtcX4hEFLFI8tRrQRTUUD5EHAAUXUEUW0Db+9QQCn+AbhQDSPbgVCVE0pQlQMFULY9I6BP5RM0T70UTraVE1pODSPxTRUTiL1NfSMdTUAfXgGebUyVAzVMVQPTS1UD23NLxSMLS40DrkpdQH8hPUpKDRRJxQNbjEn1E4JJfSRJxfPXJ0pA3wKhpBQPS1ZdA0VLzRNhlBRu7BcSFhJo/BdeAmUMLxYlBi1A/h3+He4d9h1mLR4ScYQvAGYlhhWOJa4viBO+L9Ar7i8E0CtGAncUPw4/OD8iP0w/gFY/aD+SP6Q/tj/AM04SegDMP9495j3uPwBPEk8sTyZPAFBPMk9sT35NPk+gT4pPzE8A1k/AT7JPJF8OX+BP+k9UXwBuX2Bfel+sX+5PgF/KX+RfAA5v6F/6XzRvRm8Ab7pffG8AZm+Qb6pvvG9Wb/BvAn/UbwAWfzh/4m8sf2Z/WH9if6R/AK5/KH/Cf+x/9n/QfxqPNI8ABo/gf1KPdI9ej6iPko+0j1DGj7CPQoGGw0stBEy9E2WdbBVONRZGAkdQxQNrvFDlAzAEFKZRtQMtG+wEq1I1EyCsB2YC2whUnRN6VLUD61S2vRNdVW0TzlWFw1m1Vu0EVkUTNldVA6NtV70TDVi9A3NYxfPb11j9AxxZlQMVWVZFA+dYlRRYjSRYNRNtMMSU81c1E9BXPRMLxFe1E8IcrxalNq0urVger2CjNhLAVx0TwXyvAHalvhOUr56vsKvOr7ijtgKBu+yv9qXmr/ijhsXfArFqZKSCZKRCvJT9Vk0Tq7pWxfN3RAQnRATnVVVNE6psBG90BDaUlLX+lATFjJSNVN0EVNo1ExB8lNpTHROhU2adE2pTPRTEBPxSjbS1Uh0UUoXDSVK1ExJtUv0D3FE9E6RRxQPbbFFFAzdR5QMAUWpNtFBdA4U8lExQRQPbF1BtE75PVQNTT9pdBE79A3xOlQP1TdqtFE3NEyFNlQO1TFblA1BMhZRLxfOH5BTNIdwUpUrdFJwU6knSlQOVtBcmA0nN8xlKBK0EnBQq5BfOL5AjBi3mFQCOkxTf5hXmFRYvIC9KL3TfAF4vcC+S36Qvli3uz7gv4t8AFO9uPyDvej9U727vMO9q7wCk77bv6I9Cj+Tvzu/w7xr/AAT/1o9A/1r/ZP+G/3j/mv8AxP+u/1D/4v8ED/b/AA8SDwBED/aPeA+KDzQPlg9AD6oPAOQPzg/ID+IPHB82HzAPSh8AJB9mH1gfeh+sH64f0B/yDxVLBaOD5BTanMUcny6V0nbSSDyXJpJO/LTEUSINkzlcn26VTpIGfJeOwq0HbLR6Va3EVVWTW0ykl3aSOFedxAykEPSUW5FYxcPvWE3DJdyftO6V/pJw9JQxWA2T6QVXPZPMVK9+pS6vWK9SPwBsr46thj/Ar7qvvD/OP+CvgAq/BE8WTyBDLrXeswykQG1XTbPqVqXTqFblI2NlVt0kZLc+kqxVNdOzcVW1JHS071R1k7iSpLSAnLf2khGst8aSo2y8t47CJ1Mlk+5SpdNhuNy/7r8Aw/6SYFHdxCVRNdPxPJdukoNMJTTHal4zT7UkT63Dyk4lk9FeXM9uxQ6TTEUzVEyybZPTlOfGwg9LrcOqktzESqzHDpKZvMdOwsW1ScW0SvWTsUpNkyYA5M+eFf7PENsebzBvQt9c3wBmb4Dfut+cb65v2NvObcbdAO5vAH8SfyR/lu+Q7zrvRH8Afn+Qf1J/tH/Gf8gf2n/sfwD+fwiPGo80jz6P4B9aj2SPAGaPeI+qj9SPvo/Yj6KPFJ8ABp/wj0KfVJ9mn4CfKp90nwCun6Cf4p/Un+6f0J8SryyvAB6vCK86r3yvjq9gr1KvvK+wtq/gr/KpHkKLSyVTDC1MjcPnTE3ETU3GJiKJDSTHdmL4LMQLwN5i4WYMxFdSVVT8RDxTfcOt0MS0RFRFM7SMtCS1VY3Dl5y0B1aNw3eqbEVWxcNvTETaRDREFgw0qVjlIwXkJOMgLiLLDln1I97MJ+YiVVgKdSMT1CTfFD9ePzg/Ks8AXM8mPY4/kM+aP7TPps+4z0DqP+zPHk8g3yrR7qKaNESlYXQ0IMS1VESYXERV2mxEF1RE2FUlI41VrIVUlCQaVV20VP1DrNVUrXRUlSM6jLQEVNa9s79TtSOIfLRQU2SN1HQk42QnTsJ0UiVTbTzcRPhRfbPAUZUj24pR9UNSUf1DHFFm5SPlUPUkPFR3UL1DazNQtSP4PCSITx3ktU/1JE41s0VOtSPYNU3t1E31I+5MTeQkJK0dJCS9S7UjWMSk96VKdSRK1VYO00kNJEm2fbOQSW0j4El1I1MGtOTUSq3UVGemfbZlDm8ESGMmIl08b0ZvUP9ib3T/AIZvmPuO/7j/ym/c/y5/sHMA7v8ID/r/xK9OD2APcg+EDwCWD6gPug/MD94PyK8CvwQfAO4POB9KH1wfJh8YH3ofjB8Anh+wH8of7B/+H9Afch8sLwAWLzgvwh9kL24vWC8SL5QvAL4v2C/iLwQ/9i/ILxI/RD8ATj9gPxo/jD9GP5g/0j/kP2jGP/A7/kKc9DQ6THVWao7jTuVTZlTkLFDdY6WhRLQVDOe+sv8U5HJpUjW07NVTrfPoUyVTrVy81M9UfbNAhNS0bVWt4yNWNbOVVi3jWx5X/UOMV8Xj88REq1xYHVPBDMVZZcMirVndYwFZ1cRYfbOA2vy0QQRUAFjlU9ZXAuVTxmzPNl9IX0LJTl3OxQB+z5Bf2s+kX8Zf2F8S3/zP0PZfIG8qYa6yt7xUkFdqzdRXZUMPLGTLVtWzi4lWPUNGrLSrsG6yuq1V7bN+VWXkVZ3TDGqE1NSc1JyMtGRUfdPTLVSFRi5CsYREeFOyDVRTlWSEtNRS7bOebVKNI2dSfbMgUtWzrelctLFRJWN7JORFSVEdtGS010xHJmJbRLRbJVDts95P3fRPNbPbBU+NI5dOVbMsTiq9VE11tE0tdEy9tITkrQgsRKFLvVNALPTdtrzkfUrF4wNKbbOqrUlNU4JJ7WRJBbP6JUmNJEql5iZiSyQPBv8AgPM+/S7/QP9a/2T/do+I/wDC/6yPvo/Igx4N3vXWjf6PABCfIp88D0adPp9Yn0qfjJ8Anp+wn8Kf1J+uP/A/uj8UrwD2nxivQq9cr06vcK+ar4yvAH6viK/Kr7yv5q/4r7KvLL8A3q9QvwK/XL9mvzC/gr+0vwC2v5C/or8Ez+6/EM8CzzzPAEbPQM9az2zPts84z9LPnM9Y5s8A22ZiuUt9RExdhK1NTVOiTj3UT6XDSrZMdL5QTVMyUUXjqNVRjeRSRWRS3fMhU6q1RFNlYwmkZHy0ZO22vNRfVd1D0VVNU0JVVpVEVn10V73Dp4RUWxFYfWN6WC3j3gRU0yBZ7da+Y1i9U7BYWsXjcwzkM1gdc/VsVAHSJFeGVYZVTl9gW2Zdhl8AoFt276Dvwlm+X9Dv4u8Eb1Ambxj/Kv9UZK/E5IDE5K1ABPT9VqXDunRkd21WvcM3VmXT6FWlw62qrNRxVWXTOIRk/m1UHXPFVIVjjlQ9Q6tWVNXUVH1j2tRkoVrcZGzkZDRTnfRSpfS0dNdmYkl8RBRSpWPcrVFlU6RRhWNuLHQ31VEVVFFlY8lEdIVQ1o1DTFC9wxdc1MJPVnWTU0+9ZE6V1E5VZFZsdIxNRXRNJdRMZVNtVIx070tdY4tLPUNrJksN48PEdEpKnQSlSWVjmcx3RvNJHXMVCsQEj8QEDzSHLp94k4aFAF6NPo9Ij2KPbI92H5CPyo8ArB++H8gT5o/YHwKP9I8eLwB4my4vaJ9SL3QvZi+YL6ovALwvzi/gL/IvBN8WPwA/Ej8APD9GPwjfAt98P5Y/qD+CPwC8P94/yD8CT/Q/Dk9gPypPAFRPNk/YP3JPnE9+T7BP2k8A7E+2T8BPUk8UX8ZPYF9aXwCEX3ZfiF+yX8Rf1l/gX/JfVqR0gEsldEx9Y+o01FXlhATlRNTiZARoRATV3FzUUgx04Sx0V1KKxXPKdNRAxGdGc7xkmKbE9ApVzQSsZAls/OexVrX0xOeGEihY/RORthzkBVkdcyVZldMMVvxk3FiddFhF42IUdFsiWP3z6VdFA8xk5wA+7V7vSHtef3Dviu+Mf8bvAMDrtn/gf/J/NP8WjyiPOoloztWO89R0MCx07FadZGps9Fd09BdshNhV/QNbnVWNI2NV3dMqrNSt8ZTUrFSNJFRFAzy1VHVzBLyEzFM9U5e25PReU23zJ1ONI+O1UjWDqwQEdFK9hFLWPVMHUr3UUfVjlVHW1XNgUZXTHByU5VDaxROuTAR3UJ0DP1C2bfMHULXzpk+V9E9qPZROhdNFbATcTS3U1U01gws81UyVUzpMto0j00tl01hLldP8tUp1c5S8lDRKZdPYtUl9BElt84dJhdPFGUldBMQEz0p19GQXBi8AyBMeHT4fSB9iH2Svhh+YHwAiqcYfuK/SH9Sv7q/4HyovACS/Nr+QL1q/TL9mv3i/or8AtL/Gv9i/6r8Ub/a/EM8yzwBEzybPaM9Sz3zPjs8AzwpvANTPvs+wz/rP7M/GzyjfOt8AFN9W34DfUt+c32bfiN/S3wDc37bfAO8a7yzvPu9Q72LvAGzvhu8Q73rvvO+O79Dv8u/EBP/+Ypwc9KOQjmIhTVo99E7VcyBPjZRQlbNtg0wE91CV44pR/QOr/VF9c3IMlOf89FlpU82GfnJCxIS0VC0Da0BVfXOylIQjVj0D25VWlbMDV50Db1eqlePadHREDHTB7GQVtVkddFkNswFZ3YPOtORnjmJR5GQRWHXD1wVXXZPGfH9+dU4PYA9yDwCUf4YNpg/Ye9Z/2A/qDwSPQA4fGBMGHzgfQhEG8prU9LVfzAQgRBTLVrVjibVWrZNIvGQHVpXjyraMhI1VdXNUVZXjGtqcFNSshJxUXZNmVLYtEy1UdYP3UxWTv21TrZOIU63zUFP9ZKlTrRQElJwMlGeEZDBtUqWj+FGt88BRbfa29mJFURWTD1GFhFB6DbOhbPRqUECkMAFrM1Ctk/hUZIhPLaPLBU/VhE7dZEz0wE0arZRNxaPuTGUkPPU8ZLWlJGRATKThSi0Tfa1K3YMeSu30SVUjg21JrfOQSZXj+kkNtC1K7YPzSqWjSISnDq8AyKNmrT6vSD9Sr2w/fq+oqwCmr7A/wj/kr+av+D8KvxxPAC5PSL+SuZa/cE+CT5RPpk8AuE/KT9xP7k+g77rvBF8eXwAwX0pfbF8+X3Bfel+MX7ZfAKBfWl/0XxZf0F/iXyRvJm8ASG8yb3xvVm+Yb7JvvG/ebwDwb9pvFH8Gfyh/On9Uf2Z/AHh/In+Mf05/uH+qb9x/9n+Y6H8SgXYSuUv9hKwkZaVNpTROvRRslC5UJKNNUIUDMlFdlHT0HQwks5BSbSTkhHdTzXPq1uQUYFQVk++shF9V1k0z0VWt9FYVQ7FWts0zHlctk4xX9fP1bVetk3hYzTPeWK3zQyBZ/YZm8+z3pvKEHJQI6/DmhYYC0jQPRp9Ym6byAcRsl1adlgWODa4PsJ/CDwDMn/YPAB8iHwyvHq9Aq4YSrbfklJBX5RRXzSP+WowUuoQUd1Y1YzeEFHf3VUDHET26Vc0ja35VNTNFnKT+VPXzq8VUzSOOvBRWvKQebVSlM+hTTTOxU6UzLXj0FDRTbaRStaSEh2aGMlhS/YSM9OlRVSObs1HNI25RhaQcJAC1UXUTyVz0k1A9o1tWZPQnUM0j3nQkV2QkW+hO7RN8TjUkTq0kLU3tEzxNLQRM1fSktNvvS9UTj0uVoypL1oUTx0qFE2fMtAdKNtUTr0lVk4JJ3bYmAyrctI/ctA88hFTUN2ZFAOY9Nj9Az2I/ZM92P4g/qj8ArM++z9g/EknezxhL5s8YywAu31BPQt9M3zZvaN9636zfAL7f0N/i3/Tf1n8Ij6p/NO8ATu8Y70rvZO9+76jvku+87wBu79jv6u8M/x7/MP/K7wT/AEb/YP+C/5T/Tv+4/6L/3P8Axv/o/woPHA82DygPQg90DwBWD4gPgg+0D/7v6A/KD9QP1M4N5pKAJBTavLSqTNY1o51NVZOifLScT2rNtFD9E9xktE5RbZTWRLQ5UjWjrQwkIFOsTbScFCNUNcOVzBQHWVUFFJSk6lVVtFY9o0vLVpWjOpSXfiNYFUNtkfQU8Vg1wyVZLSOtFQyU51iVk7D8hGBa/IVY1bPnV20TzHSfAE4vaJ9KL4SXlp+4n7Iv/J+A3p/QLwKv/C8+rzA/Qj9Xqt20V0XDcZQkMDwk7NVWncOofKRnhKQnVlrtg+i8FKpVndNjlKRtKryE8VTtg7hUFUO1gbQUR8Q0EVSVo9rVU63jl/SkXpSEJ1OalSPwDLS4UsU0HLRJbVIdkxRS3bPPUQ0jW5VRlSNgUb20UZ3TrfNsFLxQNcOFdBVQ1h2zCVB1hE/tgzhPVpWjyk7tNE7lhE1tE9OMTQUkVBVMBRM6TGKd09Oc1x5D1MSuSs3DbU7ctO9JBZOQSWWDG4NJNcPFSe2k1ETTQAJWgiZUx57dzsWOxTbPSF8AUs9sX4bPkF+iz6Rfxl/YzwAa31Tf/s8gyzbfQG9a35TfAF5vaG+Cb6xvvm/Qb+Jv9G8ADh8IHxp/PH82fxgfWn90fwB2f4B/cn+8f5Z/6H/Sf6x/ABaPOI8qjwyPXo9wj4KPnI8Apo+4j5qP1I/WjwCfGp8snwA+n/CP+g9kn46fgJ+in7SfgLafyJ/6nwyv7p8go0Yyi61LbRMMTDUkTD1T5ZVN9TRPHTMNVEeWUvjWbBRsUf0T4TS0V1JWVZPKUlW0Uy0j0Oyka0RUDcO0vDQoVR2zbZnEpAlWHbN5Vg0jswVXnWQcNN1XPYNHWVjNRDQkB1n1NFlls9sOWVVT0VgNw5RYtu1DU1idYxNY3bPfAVeVpIwvniV+L2gveinmJQB2tZ4vsL/qKb6/+C/yvxw/oB4/GM9KP0zPbhKcZDRhVVfVUx5EtNp8NJiENLVXjDQXfDTIVTXDjW1VraNUVW0THFWFpK1UXROsVJ1kVG0TPLVUjURT3UO/U5UziK1TZbNSU1WTGpwU46qcpKscRHSUFDAERPhtUS0jwFFVk4pR9cS1UV0THCxE5VDNRFC2VZNqUO1DM1CVM/itT71TiE9F1E/9E7G1Tj1TRVwU3E2VM1hVTf0UTHXUTFVTIUwUs71LndRclPdKJbRKFu0zHkpVU8HsR+ZF3rJr4EmdY1PU1NRKrUQA3Fc+jS5fQF9S72Rfdu+IXwCa77xfvu/Q7+Lv5F/uXwBvACr/PP+ebUb/oG+C/5T/dv8AuP/K/9z/7v8ADxIPHK8mDwAorzIPVA9mD4APcg+cD64PAMAP0g/8Dw6v+A8SHywfRg8AQB9qH0wfFh+IH6IflB/OHwDgH/IfDC9WHzgvAi9kL1YvAHgvii+cL6YvuC9CL/Qvzi/QAD8SPzyv3jLqVKQlTpLtQyNkp67yg3Sn7jJupISvpuLonKfuMs70xELFVA1TtryvzqVG4pVWCq3zA2zEcXzF9KcO0wS31t6iJVntQwMUtM5YAqXTkSy/Pr2GvV5PeL+KuQBevVa9pr/AT+K/1E/mTwDPQDrPHF8+X1BfWlHmIppsxwIGUiB8z47FBrOcz67F/sNYvM/OxTZSLVRNo/fkzyL20lD8zw7V/gJnHN8u3whA31LRFvKhXN9u34DbjsKDR07l1Jzfrt/A0zZSXS1LldP8SmVDgtzfjsLZh/Tf7uJOSj2zz0oCteNIrOeu/TbvSO9q72x/AH5/kO+if/Tvxn/Yf/rvFP8ABv8Y8279Jo9Ij1r/LD9mjwCAj5KPtI/Gj9iP6o/8jy4/ACg/Gj8snz6fUJ9in3Sf5i8AiJ+yn5yfvp/4L9KfHK8WrwDonzqvRK/Gn4CvWq+cr56vANCvwq/kr9avAL8avyS/Lr8ASL9av3S/tq9Av6q/jL/Ov0DAv7q/DM/2vyjLRtKcLMRtOrxkYU3t02NOZUNLYk8twypcZw6SFzxntjZS/VHlc45S5TRTZvVjd1OdNKw0XlQVdLVU9dNAtFS0VbU0Vibt07NWfVaew1d1ZHREq2JYTdPFDEQXJEQe2VmtZAREu1j104BY2gVTQDTUAFi9M9ZXAr0zxqxPlk1234jfokmmTQDGT9BPEl/s3/7fGF9aXxzvqEbvWOuWUres1JB0RFK1V0VDDzzkzVbNM4mtVg2TN1Z1ZFXNU7ytVdXTgFX9NFXlcw7WtFTUVOVznrw0VlRS5WRUtcZWcrG0xHgMZJtDU81TDFNN1CRkkNYsZFhSjdMipDTrUbTlxJTEfVRkRVGF5FGWzTPJUN00UM1khMQn2oQ03oxkcU9NcwVP1g2Tl049RE61c6hNaj3UTfU0TH1DdEytY8URtGSorHQjcFbiy0q2TTNsSlXjC0rVxEm2ZcODSeVjnkkVQ/UVSeX8S0VDT+x3Vo0+fwCIe2Z/cA+Sf5QPtn+4D8oPAAyPBo02jS4POIs+j0AfYo8AVB92H5iPch9kH4Yf0B/iHwD0HwYvOM8izxwvTi84L+q/AHQvPi+QL6IvrC+2L9gvwi8ABD/2Lzg/8i9UP0Y/aD+CPwCUP1Y/uD+qP9w/7j/IPwpPABxPLk/AP2JPbE9mT3A/mk8AtE/GT4BP4k/0T85PKF8iWdqW4rncBK5MTXOlTWrd46ZsxKJ0xEpQNWTNUNXDNFFtVDxkOlI2xcOvUq1jIVNl9PRUawhUTcN8xMTvVFV02sTk7rTkYFZVc9FW1tUDPlel9FdNcxVY1tUDflhVc+EU1CdZXUA/4T0aWTX0WI3Tq7JYZcNzPGQzDNT1FpzU0lfVw8Sc357Vbt8AeGtub2Dbxt/Q30Lhzm8Q74ACfzzvJn8w7yJ/XHdWU1e09eS0ZIFkZEJXvcP+rVbl87xWrcNnnOQntqTk6FXl86xVvRRV1r1TOFVF1FWtw8dUqn10VJXjSdx0EcRU3DVTZcOjDPRsU41UvMTN/iT0uFL99DT0S1LG1cMUUvV0lFfGwm9Rtq0DOFG9E/NQlXRQ2g3ThXz0TlCtAxhQrFXUdMRaT91UTp10TlqVxE3Vw5RN5fMsbFSrxkzlVExNw/wMVJe1S01zHTRUukqNhErajXRJJWOqSa3Dh0mspVQUBAxK/YRKZQMhAtyEXbwfPg9QD1oPZJ+ODwCoD1KZ1g/In9qfFB/uDTYdABavOB9Crzyfph9Qr8ovnK8Arq/Ar9Kv5K/2rzBfAr8UvwA+Xzi/Sr9kv4a/mL9av6S/AC6/2L+6v/S/3r8IzxLPLM8AJs9gz6K/fM+Oz6DPss/MzwDWz+jPEt8k327PAN9C31TfAGbfeN+S36Tfft9oz9rf5N9g9t8A7zrPLOdWcotLFZQ1TCVj6sz06E2Vhm6SY+VPtZR89Xz0blF9Y9vhUTXjV1It48pSrPVUBPSzU22DJezkmG1UvVMoVVVzm1Xlc5sJVuVzeVZt5KR0V2xcZ05yLVjtY7BYJWNTClkdZsZSDCz03BRka6FYhVNgNGQiWKVTA99XreRcb27/iGNebWb/AGhrtm22b9j/2m8Ufw4PUHugTn8wD1p/ZA824qd0dHFa/PQwTATdVi3jmuzktVn05BicBNpVpVOftVVtlFXFUyxVrYPkrVRNA61UhaRUlXM8bVSFgwZUdYPOU9WE1hSEXlMt4xq0VOVS2t0EUoWDdlJ1gz5StjXjB1L989BR5XOZbVGtg1RR5ZMeUW2Ds+VQpVR8hHhQdZNBtVDl5FCdc6dP/fMgrU99Y7FOLYROFWRNWsVUTYWjE039hEyFg0tGTGUDy5yXHmIHhJRrpUptk0UclOpJdYOZngSXxnLYSfUW1hNKAoWjM3SXRq9In1qfbC+GnwCYn6Iv7J/GL9gv8p8Mp/YvACivEq88P36vYK9qP3Q/Nu8AqD+6P8w/jj/YP0LvLO8GTwAgTzJPVE9GTxBPYk+cT45PAIBPwk/cT85P6E/6Tyxf/k8AIF9CX3xfRl94X4pfpF++XwDQX6JfBG8eb+BfCm8sb1ZvADhvcm+Eb2ZvmG+yb8Rvnm/A2G8Sf/RvLn8Ac7YSnEusNRRs5ChNbZMlpBQrxpQUEFBtk3OAdkIXUVZlg4xRdZMBNIR0HISt6CyEW1NF89AMhERW7HTRVH3zQtQEtMQEbSX85JdWbYMFV+002VdV9k7yYlidg8dY0rUTHCT35hNZ7TPTWNqthFhtg1VYbZMFWBZ1Q9dX1ePIrP/O9Xb/AIDzzvXO/8j/4v/Uj/b/8I8AGg8cn2YPSA86n2SfbpWeA6qEBGEMhA9MlM3s5ImFVtXjSOzk6+Cu47wEj61VLRNWVeUjDtQE1LVU5SOe9ARmVG0TL21UJfP3U20Tv1Nl462KvORDU9WUUy0T1to0FJ48FGdSvfMxUtZl4/pRffRRTZN9Udol80ekdBFRtSPYUPa986FQ/WNqUECkWmCBM4QU+U9Ng3WE5KsITwUUTkXzMHzkxbVNNSRN/WP6TL3zka1MTYMVTF3jrFTkS9VLbRPv/BSKJCQrSpZtE89JRfOQBCcuMvENSV3jbEp15PQVrCfuPQBWL4AvarE2JTYlji2OL6i/ALovzL/ev/C7Lj0uPxg/Ks8ARM9WP3hP6jluP4jPcs+kzwDOz+DP8s8E3/5vEN9CfzzfAE7fMN9y32Tflt+o34rfxN8Azt/o3/rfFO8G7xDvQu807wBG72jvKu+U78bvsO/a7+zvAHbvEP8C/yT/Jv84/0r/fP8Ahv+g/1r/tP9m/+D/+v8ED7AWDyAP2tEGkoBLTRO5tuykb0xNk11NDRROahWET80EUDUTvlCVg2syUS0TpkwUGVLtsyuOUlWEU5WkU7V0DKRrelRNk+30lF9VNSNb0VWto0BWnRRWlRRZV7UEvIQRWNUEWO2z295YlYMiWa2jIFnWvbP4WDUjwSwUgli0haRUFPNshNJXrXPEAJyPBpWGj5iPgonWj8gf2h8AJJ/+HxAvIi9Mn0afcJ9qKUpmA1dls7UMF+4SQFQkbf28lLpWLYN3Vr2zqzhWRaRVjQO89ASArVWlkzlVZXP+/JTHtVRlc47slFZUNRRUrM0GxsKzU40DbCSkNlVT3SRSHYRS7ROQtHQTWFI1FLx066QHbgNspNU4TKQCrATJjHSVUKx1BJR0J1Dtk8akpFfVTy20Tl0ETsXDE05q3aRNhaNDxKTaTI0Dq1xMZYP47PSXxMQzZuykz0oVxPw0EUplg1u4SS2Dh0nFk68ctBALQPalNoPspE88v8bFVr8AcL+KuYZPoL+qT7y/zk/gTwD6vwRf7kVWzzjPMl9EX8bPAMDP2t+cX4ZfwF+yX+Rf9l8A8P/q/yxvRg9AbyJvXG92bwCIb0IPbG+mb7hv0m/0bwZ/ANhvIn80f05/YH9yf4R/Fn8ASH/ib8R/xn/wfwqPvH/+fwAwj9J/VI92j1iPoo9Mj66PAMhvio/sj/6PkI/SjyyfJpW0XgV+At70RK5MjUOlqU2lBLSk5ZykaJQE3tqcBFKkBMZRPZM6UqwdRDykIVNlo7HEBCW2BDSYVL0jClXdo3xZVS209JReVgW0Vp00rGwXViItWPUjliSk9m1YNUMnWb0jGllNNK1Y3VOjWG0TZCwVWArVI+kMFM5sF+4Vrh2OrwCgr6If5B/Wr+gfMi8Mvx6/gDC/WilWL2C/eil+Jd6Cp7VX7QNx9KQwV+2T7Gq0JKisJGcMpCdWDUPb6FVdM59V3VNjVWq9IyrUtPPklLpU/QOrgVTVI0n0tBHsJM7ZU+U0JDReUw1DKFNa9aPwPDS4Ul0Tg0w0a0tS3YMHvJTPUTVDW5dR/QNhUd20UeW0bVDtk7xQ1ZOFUO0Dq0FQ1SMJlDSmjAQ8tqQ0zk5dE2NO1SP5bU01E5BNXTMPTX2UjUy1o0JMzTQ8lw5CGNZElLdKDaRK7QPhSbLVI5kUR45CxUk1EzA2LESqSlWzHUt1BGRfABZdbk+AT4rfnE+u38hP0t8AXE/2TxBfIl8E707fQO9i7wDcX9Zf4I+K76zvzu/g7/LvAAT/Fv9In0KfTP8mnzifYv8AlP+O/6j/uv/M/37/4P/q/wAEDxYP+P8yDyQPTg+ID2IPAHwPtg/AD7IP/A/mD/APGh8ANB9OHwgfOh90H4YfcB+iHwC8H1Yf2B/6HwwvHi8wL0IvbUtls4tL7ZMMTL0jrep8lOVNNaRPzcRQ1r3jg1D10/iclG5Roj3D42Q0QzAuQspMNFvYJDQTwMcSRFQdM7ZUsiXEVRXU9CQJVpXDeWVW1ZMFlLdWst1X9dNbSFj1o7BY5ZRZ1ZRtWdUzDFntk8xY9bNrkVg9w1NMpBNYPUML31fFE8oUp6avuKMWpQB+P7A/uqnmr+A/8j9Ut/avgCBPQr88T1ZPaE96T6S0nKqUtGEURCAcNVbFE5qqtLRXrLQYtETKzLSPtVUto1bslBxVFaPkrVSlw6xUveRU7ZM8rVQ1o/dTlSO/JMSItVOllFPFExpTvePjNswkq1IVo3RSnbTEJLP6UbWktJSKURWjVG1R3dMeUdWT5VB1lK1QxRNqUD3DM5TE+a1P7ZOMT6VET/WzsW1ONaNHTqXD3E1F1FVN5bRMpVRMLaMm3MRpwnzXFkIARNSdSl2k1jTUykmlVEnVk5VJ2sVUSX0jSkp9Q8tKBOVU9MRYnNfm37jblt+o3wB6abbf+Nv239hv6m8M7y7vAFjvMn9Ef1Z/eO+673x/Hh8AmH+qf9R/5n/4fwqPHI/OHwDIHzqPRI9Gj2CPco+cj6aPAKCP2o/sj86PUI8CnyyfRp8AKJ9Sn3yfhp+YnyKfrJ/OnwDwnwKvxJ8OryivOq9Mr36fAHivcq+cr5avCK+qr9yv5q+A8K8KvzS/Jr9Iv2KxpsKcmly0OoQkJU21xuYiZrakxCxQFUOgUH1jFda8JIhRlSP/XFRyUra9cwNTDTN1U81j6K1TBVNcVFXEVC3TQNbsRLRVhbRWPcOzVmylRu5ijlftI/hXLdNbYFgNM8VYjSMXPDdavpL3LDTAWMUzglQ0bUFkNANY5SPWV+UjAcbEPxZFtj/AP9I5vs/QMwAOT+jPMk/0zw7fQE9C34RPWG7feNMGMrlXjSO3JNRNkKzEUleVJHzUywQ0a4lW5SNGDDT1VX0j27pVrSN+VbXDQlXaRTRVvXPTVH0jmlSqnTNkBFQc5CTmFFSvbVONI3dTJdNAUzU01iRU0lKVRFK9k1dStpUjH1KNI+dRtVRRrAU0tCRDUXUkUb2T101QFTORUM0krLQljFRr2k/tZE8VMwFPvXPbk07NYyhOfWOlTVadszxNheRMlSNv3FRkeyDO40t15PRU4UrNZK1KjSMHSh3kSY2zg2lJ9SQkZPUcZGxK7WMF7hz0T/Rntn3GbX5t9lUA9lV+b4hvsm/Mb8Zv8G8CDwAUB751Bn0mfygLZn94f8J/AHQPZg+ID5IPxA/mD/gPCh8AHB8uH0Afsq9UH24fgB9KHwBUv4YfuB/KH/QfBi8YL+ofACwvPi+QH1IvpB+GL5gvqi8AtC/GL9gv6i/8Lx4vED8qPwBEP04/gD+SP2Q/rj+oP8o/AOw/1j8AT6IfFE8WT7g/YknSjtNL5eYGY03d055O2qW0TyVDR1AFU7xQtvWzMFGVs6ZRddMbaDxXrlM0VJMcVAhUHVNbeFR10+tUzVRVjfNb0VUNA15W7bRW1eRtV+3zqFfVAxNYnbOrfFgtw+BcxCJExBUtWf2z5FjNRFjl5FTEtTBkxPEk1NBX/bPEANTPps+oX7pfJNfGz9hb1l0AFt8IbypvXN9e32Bvcm+Eb9Qe4xxkgBxkQFRk/VbWHUO6ViXkViVDJ1bWJcPoVQ3jrARUcVVaJcM43NT+VDXEVN3TW45UPcNHVDUDEfzU29pTDcOjU52zbFNm/bM0U/VkXOTHUjUDbYHMREtS/bMUUp2zW9xR/bOkUd3TbrS0izhRLcMAfOSzQKbyhW1Q3dNOUCVDF1C1xGakRFdP3bScRIBOLfNb+U0tw5BNxeRNVWStTCXDWEz9s/SERI/aFAQuNASxStUDU0pENfa2wqIk9x71FnNK1dMbikqVsyZL/UTUD2b9AH7/kP+q/6yPtv/Qj/L57v8AAJ8SmTYNHp8wn1oPZJ92nwDYD9IPhJ8mT6Cfyp/0nwavABivKq88r06vYE86T1yvhq8AkK+Cr8yvRk9wr/qvFL/WrwAgvwK/PL8uv3C/gr+cv2a/ALi/2r/sv6a/CM8azyTPPs8A0L/6v3TPLs84z2rPrM+WzwCQz9LP9M8O3+jPGt9M317dUqZjS+3mNuLq9OTl3HRUw3DOUuK8dGicdN6sdMVSdOTjhORT4DbiylK2DZM+U42DsVNNUyU1VPWDmBx0ClUt9ATkKQnEZ75zVk2DVsRXZtJbKlhtc5RYFfRZFfPbJ1mNgxFZDZPeWErdk6NEVGJEVVxU6zTkAcqEV+ZVll+o77LhhlXGXwD4X+Jf/O82byD/Mv9Ub1b/MFBvYv+M/57Cp1flZAz0qzBXhdPsHOSYxGRX2sxkF7xk2lUVU59V1t2TY1VFgyoEVPFUtjVTrFS1g3VUhdM8tVRtcwQUBMxTncOXJjx0XlNN5NxE48xHToLbdlJ1cz5SncMHUtoVVFFFc5dRVZNhUbY1UxxRTVPlUA2TrrakdHdQjYNBUA3kUKq9RE8dVE8NhE4NdE7aZXRNbXN0TRVTD00WtYOlTF0ETN30jIcO8m0AVISdSnXzPUpldG1JTVOVSUVzh0m1g1vFSQ2TTkoVVEqdwwE3vIeezVaV1oV+j5CPuo8AtB/Wj+CP8o/8Hw4vIC86nwBEL1afaC96L2Qfpp+QL5ovAMQv5i/4Lwo/HD8uPzjfMt8AJN9OP2g/cj+kP64/wD+qPwDsP84/AE8KTzRPJk9IT2JPAHRPfk+QT6JPvE/OTxhP8k8A5E/mTxBf2k9MX15fQF96XwCUX0ZfqF+CX9Rfvl/wX+Jf0BRvDm9Ib1pvSy1znEvU9Qa2EiXsBCXMBCdPxnXzDVD9Y5tw1hL4UBaF04xRlRMBVAe+c1R0tVs8dM40dERUTYO2bVTV40JVbXO0VZVkNtT0l1YtEwVX1SR09NvdV/UTSFgtE8VY1kWDGlmVZFldIwFZWu1kWF0jkVgtg1Nk5FsTWE2D1lftc8jM5wCe76h/wunG75h7/u/w7/J/AAz/dvUmj0iPevlOj2CPev9UnIdmYpqs9GE8hCCMhFvNVgXjiVaNc0jMhFgT4Ibj5PSPVSXkVYXT1RwMdNQEBJz8ZGZUtm0DL1R1A/dTbQO/rVONc4hTvdRT1QMMaVOFdFwEnmQEZ1JdI60x3GT4UdXkUSVjitaMBEVR5QRR9RPYULZdI6FQJWNqUHVzM81QjXP4T8VkrNQIT24tBE5AcY6BME49FDVNlRRNLWP3TG10jNTbKkyF06xLlYNLS5qN1Er184pKTeRMFUmoxWQsFy4S9TSkbEwU7wVKtRNF3Bcube4dhh+YHwC6H9wfzq/4H/KvBL8uL1AvAGIhFrXWJVYviCtev4C/ii8AzC8ub8i/2r/sv/6/EM86bwAkz0bPMM9iz3zPXm+Iz5rPALzPzs+4z6rPDN/+zxjfKt8ATN9m3zjfSt+E33bfqN+63wDk387f+N/q3xTvht8472LvAETvVu+A75LvnO++79Dv4u8ABP/+7yj/Ov9M/x7/cP9i8bKuArm0tZRkZU11c2NJThWUvAQsnJfWk1G1BG1RlYMbUhWzjlK1s1sDUy0TdVPdZFPFY2tcVI2D7RyUX1Wdo1vRVdWTQFbFBFa9hmze84x0+FfVA3xY1ZPb4Fh1kyJZ1ZMgWartlFido8FUBIJsdEEKdHTz1HTSzH/+fa5/wAsA9n3ODwCPIo8UHyYfOB96j1BUH46PgB+SH1elY7cMFG2QxARSV41j/lYFo2u8VqVjdxx0N1b9k2v6VQ2TvBwEgFV9w7NHVcUUJJTHVI1jji1UtZNYVF0EVPX2trLTs1Od5PRkNOxk/lIyDSRStRTcZFhSVQTkZKvrUXVzs4yUb5SUOLZ0lAJRzYPJUK2jlW1QdRNdUH3DJ1B1k9viT53jWk8Vs+5ONg0TgE71YxROBaScZNtFTQ0T4Ex1E31Mag2T/Fz0mqTkN0sFlLVKfcRKtWMVSnUUSbalY4dJ/ZOqSZUTC21K1WOGSnVzA0sNEwNAS60k5K9+rYavwK+yPwDEPxa/6D/6PwxPZr94uz6/AJC/Yk90T37PmE+qv6xPzk8A4E/yTwRfFl8oX1LfTF8+XwBo/0pffF9WX2hfml/cX55fANBfEm/8XyZvOG+qX0xvdm8AcG+Cb6Rvjm+wb9Jv5G/+bwAQfyp/PH9GfyBvWn98f4Z/AKB/sn/Ef9Z/8H+afwSPFo9gKI9Cj2SPZm2ukoNLVZNt3hSkqkydo6FNzfRtTnWTok8lo2dQBaPN3MT0UFGVBHyUOlKqdROtXCQgNCSTNCQjWVTNlCSUB1V1hFUVpK1VlRNbVnUTzeQUOqzEB1aCKlhFI5RMlPTNWO3zJVktNGQE51hqDUOuTARgTAQgWCWjC+dXBaPMlA+mnZYFnp8A0J+6mdaV/g8IrxqvdBcOH4BIr1IfXK+WH5CvoqkWArFqtKRx/JQxlJTsVnWDa6pWjfNp3BQnVh0jzegEJK5VnTTsFCxVtr1D81Q1k7pUdbOBtVSN80kctBFURQPc1VMFlFN9lFMdIyhTmj2j8GQkuFKNhHQkS9lS3SRcJNBRDZOXUZp9A2HU9CtRDbTEhLxtUO3zhVAVI05QjfNbCVANk6dPZTRPXQNr0E69hE59o/1NTZStTf3zLE11lEyt80bRTL0kjId+oh1kNMBKVj2jYErFFEkVI548NyxuAzw0J0qdM6U0NCPAAG41vk2+RYY9nj2mz6A/yj8A3M8OTwDfEt80R0ZPKE8y2QB2T3Dfgt98z57faG+yT8zfAO7fAO8S7yTvXo94jzrvTO8AXu9475LvpO+u76jv4u/s7wD27wj/Gv8s/z7/6O9qj1z/AGb/eP+K/8T/zv/o/6L/BA8AFg9ADyoPTA/u/3APeg+cDwCmD8AP0g9cD94P+A/qDzwfABYfMB9iH3QX1iOUh/61LiOY/LTTIL7C5U/txLS03pa8JFJRBcPG3Id2EsqtUhXTPlO1pFO9wyVKLCSYFLQKFJfOI1Xdo5V51KTq5KRX7Jc+ojBtWE2zmFjtw/hY3aPbKVmlgxFZhZPgWNbd06NYtYNihCQiWBado+tXFdPORCxDoP6VANaf+Jv2n0CjviUeryivWq8ANK8mP1A/gq90P4Y/mD+qOTKW8qe8rwexXO/Up76DNVbtwxjUpNpVpYT8r9gOvyCz9rI8VHWzBFRitbPOPL9OvXYSulIFw9t2UrWzPlKV8wdSktUzz4S/noIqnLfWMq8tUO3DeFBNw0G8t6Yy0avMv97DvBVNDUN8TYLd0xP8vw7PaMNexb7CRbVKHZRJLSOZSWW0SSJlNEmVtFzH3tIzvMem3wCIz5rPrF++z+DP4l/sz5ZdABbfIN8y2VbfiN9qb3xvjm8A4N/a37xvpm/ob/pv3G8efwAwf1ofRH9ef1h/an+Mf35/AKh/un/Ef95/kH8KjySPLo8AQI8qj2SPXo+Ij2qPnI92jwDQj8KP5I/2jxCf4o88n1afAEAfap+Un36fkJ+6n9yf7p8AIJ9in/yfJq84r0qvXK9ur2wIo6Yyi0v1swxMBSS1TRVjKNy0J09lMw1RUMVTs7B+ovq0tG6MtKvhUXWzdFy06Gy0W7ZMRNBTdbNEVA1TtqlUTbQsJJkERCU8JJdlVq2zBcQ3ZjLdVxVjW0hYPTOwWBUkWa2ztSVstAVsJNFY7bRY2q2zVXwkE1hNw+FXAO0U9C++JaYlvi/Yv+Iv9L8ADs8QPzo5Pj9Qz2I/dMdmz1CoP6LPtMd+oprENGFExLUgTLVWLSOJVlUjSNrkxAk0JMpV1TOPVbYNU1ZVpaMcVTVD5LVUJWOeFLRmVNUzL7VUjUP3/BTBU51DirVT1RRTBaMaUw1T1lp0RJ58RGdSzTRSnUPT+lHdtOQUiuykVFG21TMPURVj2FDNM6HW1KRqUE1TM8RE+U9apaOM1EQgT8XETt1DrTC8FMVNzcRN/YP3TUzNM5FMnUQMVMacpLVLLGTuPFSKSr2kStqFREndQ5BJPbOVSTYNQ9xJpaNsSi3mNlMA9FcWfUZlnl/IU87DtOe+XwDIX/JfFG8Obf7vMG9ab0xvACb1Rv9A/4r/hO8OfwCfuv8A5P/2/9D/4v8sDz4PUA8arwCMr24PkA+KD6wPlg9gD+IPAPQPDh+AD/oPNB82H0gfIh8AhB9eH5gfqh/MH24fgB/qHwAML/YfGC8yL1wvPi9oL4ovAKQvti+YL9ov/C/2LxA/Ij/APD/+L1A/Yj+MP/bCuUvC7aRMHfS0pOtAnkJqT9ol8y7E1KNQVQMXUWYNU6ZRJVR81JFS1eNbBVONQ3dT9UPsTEWtVB0D01TNxFUdRFU2VdNCVn3TsVbVxibyW45X7cP4VxVEWN1D2+BYVdMiWW3THllqhbP0XLTAbESCWH3TM0FY/TRsRNJXHeTkvwC+T8C7xr32te6/IM8aX0TPgEbPUF9iX4zPjs+YX6pfV2oFQ7dEVJDMRFJXpdS1V6WjvOTEeVYd8zi27MT4VQ1DvFVFU4BtVVUDR1Ul8w5VBUNrx1Rt044UtFZUTePTIFT1pETUsVzUelO2HQNDU23T/lIlZFLMzVT0pFhSPWT8pOtRasXTs+w0fazUOFFN42sAUa1Ty8yklVCNU7Vd3DQn3KTeT330T6r1pE4NZE6VtE4d86htTUVTQE29I9pMrTZmftIRTDW0LPQuS0Xk1Up99EqlpErtw7hJFgVDh0lt1EkddDTnrlIFCzR0Tyz3Fg0O/c7vsOsArn/g7+p/LP8O/QaPOPs+jwBY+079Zv+Aj3r/pI8WD1gPANqP7I++j/iPIp80n0afWJ8Aap9sP3afaD+an6yfrp/YnwDCn+Sf9p+QP0KvJK9WrxivAFKvdK92r4iv0q+0r66vyK8ACr8kv/avGL9Kv2S/Vr+AvwCSv7S/lr+ov9q/7L/GvyDPgBrPRM8+z1DPAs98xw5jS2zVZCyErkzVc6VN5TTVTlXTouTUStRkvlC0VdTkNMaU1DpSNXOvrVLF0yNTJXRTVUMIbVSF03pU7VMJVUVztXwcZO4MZGBWJUPRbVYlgz5XfcOqV9Vz2xVYVUOYWB2D+Fg27VMpWQ1DHFmNZKREq7JYxdNzlNQzdNTpAuRUzORHLl32T9DT3t8IWwAGXxDvSl88Xy7veF+KWY5fQIjvmu+s77bl/sNE5IDMRLVC5FTs9FSoVgVDZ2lWzWT8VOgs1KxVJUOrcVVVQzgsRPMc1LpVVB1zgSTUSTT0ERzU09pT1TQMRGwU1ChTqkXj8HxkuPQ0gYxkSy1SFXMUUg1D3OQ3HnJbYVFtcypRJfRQ5VTKvGSF1GRO3DXkxMJP2g1DPMw0zk4F02NO1u1T+U1dQ5C8NChNGsVETA1DXEytxm7FkGLtGITEt0qNk1dKQLX2yEH1VHSnSQXTg61J1XPFSV1DMGx0qgVK7TRLxWQMnw6V7n22fwDIc8Z/2H/yf/wPJo8gHzIfADSPVh9gj6KPjB+eH7CPCpkADp8An9of7B/+HygvOi9MLwB2z1gvai+UL2bPoC+6L8wvAKYvcM/qL/wvHj8IP1I/XD8Abj9YP0I/tD+GP5gvmj/sPwCOPxBP4j8cT05PSE9qTyRPAI5PoE+yT7xPxk94T+JPDF8AFl8oX1Jf1E9eX3hfilm24quLS0V0TPXj57zE5VgMBOtgfuINUBUjg7xka/VQZVNqpPThURVza1RSBfPIlPQ8U63UbVNtA0BUFXO0VMXDqyZV9eOXNGQH9OR3avzk50TUcVTU2lc9Q6tHWLXEWD1kWfXjJ21ZXXMOWT0T3lgdc7WRlNRTlGQRWDVz3wJU1MrU18bf2NPWb+hvwmkA/t8Y7yp/PO9W72B/gu9s7zB2f6h/un9U1JpXxQRMdFUgnHTd7OSY9ORX/ORrF1ZdZFXN449VxcPbVlVlUxpV/VPkVFaV86xUFSRULdM8JGRrBFTN478U1IhT5cTVUyWEUxUj44T0q1LWxcN2Us3zPnT0+FFU1dT0xIr8VVF91FFNA2vlUM3kUA0TeFCd1LVQ/fRPLdOMT+V0T7Z9E7FOvVNHTpX0Tbb9U3RNPUP3TOWETKItZEzV1MwHTnIAhASdpnwEPUplBuaDSU0DlbVJlfRJPRNOSs3jzwFK9cTcBz5NPhWuDcYNzg8A2J/iD/yfBh9AHzKvRK9OHwBor3qvzB+er9AfCi/Mr96vAEBPCr8cvy6/QL9Sv2S/bl8AaF+av5Rfpr/Av9K/9L+2vwAAzxrPDM8+zzDPcs9cz07PAJjPqs+0z9bP6M/Szwzfxs8AIN8630TfRt+A33LfpN+e3wDI37rf7N/e3/jfCu9c3zbvwBDvau9c737vkOuW8pxLtk0DNUxVYyFNfQROqoWDZuz0LtSEo9T1UUrlhFFVYwGEh85TUkVk1myE6lPN815E9NFUWr1jQiyEtFV1wycEhLOXVuV2TqKOVwVj+G1XbQNgWE0DxVit89saWb1jIlmNowFZap10WL1jgpRkQVj1oysDWHXD12T0yPxnzm8E2PtP4sTc//79Fn8IfxoPAER/Zn9oD5p/jH++f7APwglq/nK3VASQ/GRSV8WDbQ+cBM1W3YOJVgVjbUj8BAlWBZO8VVUDW4BV7ZNFVU2jDiyEtdQ0hJwsZGZUnQMttVTNVFNVY7FTzYRTWqX0UwWTDFM1FFJFg1ucUnXDZ1Jt8yB8hFvrUeXjs1GdA328hGtFUe0EUR2j2FCNo2uhUJ0DXezkJ1CNg23e9IRxT+2TBU9N9G1ORYMsTlVjwU1VAw1AFJTXTPWkHJS7UA6itajslEXslOVKhYOGrUq9AwtKJWRJ5eODNUmNg55klPVJjaR8lAvvSh2jSFSn7q2mn7ifAMqf3C/unxCvGq8kP64tVq8AkKNWP2Crtq2Gr7Cvsj/0rwDWP/Crzj8ITxpPLE8+T1BPAGJPdE+GT6Dvmu+UT6ZPyE8A4k/sT/5PEF8qXzxf1k9IXwBiX5RfZl94XyJfrF+2X/BfAAJvJG8Gbxhvyl9cbzZvYG8Agm+cb65vwG/Sb+xv3m/4bwAqfzR/Ln9gf3J/fH+Of7DrWoaTTPUjJU3l42PU57YGkixQVQOgUPUjFbSkh54C/ZyEclKt9FOivYN1ZBRbEEaCXFSEz61UbfNAVZ2DsiQUJTFW9YRU9waSjFd1JGz/1v6CF1nNdFlFE/ZYSlUEWG3zgKT/BvLWvP8Azv/gj/KPNA82BTYPQA96CQA+n2Cfcp+cD5YPwA+6n8wPYF715g/4DwoRhoL3VRUeIs5SRywfPh0m8h5UH3ZzJVP9M0N0F76DUm0kDPRBWJQfph+4H8oR/jKT1B9A5h/4HwohNiMUL59ydCwvCI4lRiUGImxUL2YveCv+MgXzZLRUlC+mL7gr9i3WLwDovwI/DM9GPzg/Ks90P24/AJg/wj+Ez67PwM/6P6S/3s8A6M8C3yzfPt9Q32LfnH8+fwCA36rfvN9238jfkt/03wbvAIhvIu9E717vUO9q73zv3t8AoO+q78zv3u8A/+rvJP8e/wA4/1L/XP8W/3j/av+k/5b/AMD/0v/8/97/8P8yDyQPRg9AWA9qD3QPjg8o8x4TS32D27VLxZNrTKWTnU2qdbRO7XRPjSRQBSO8rVA9gzBRRROmBIQdTVKlk61SXYR0pJOEpHcGVECnkT16VKWTre00hF9VxSPRNKRetVZNFFZNwz5XFQOqtVf1dFhNw35YxSPhbVhFgyJZfYMVWSXzred8FK5Y9ZNvnIQwWqyE8VSU0Fdls8QknwAenfaPACveHyifMi9Un1afQGgvei+cn5YvyJ/CL1cFo9W59JSvXCSA7JRCV9ZVo/5WFQO6FKR3VqzlpAyk6FUNs6xMFHGtVQWjOVX9JFSFg8e2VKSOVAWjSVSlwxHWRKTcU22zo3ykbFNWZbM0U/0kUkU0Um20tqSkS1JlsxRSZTRRqmWzpMSkb8ykOAyEAmlR9QZ+goXspE5QRcOzGFD9FAS0V09Nw+7W5ASATgWETWWzlE3WRcMoTf0UTEWjXEyqDaP4HASXHNQzrAS6tUoVA1pcRPpJhYOnVmxEh0nlJEk1tEo1ExuKSt2zIUvdpKTHpr8AuL/yv9xP7k8AzxJfVM82XwBIX3rJns1OVc7PmM+Cz7RfAB7f2F/qX/xfDm8gbzJvRG8AHg+oD1pvZG92b5Bvom+8bwDOb9hv6m8Mfy5/GH/yb1R/AB5/iH9yf5R/rn/Qf8J/5H8A9n+ofwKPLI8+jyiPIo9sjwBuj4CPuo+kj8aP4I/yjwSfAL6PIJ86n0yfbp9Yn4KfjJ/M9mXGIotLNbZuQudMzE20JEToTu2mbkJnUFqdk9r0BGxRXSPgtDQrVFIdM8isNDxkp85SayNUBbRULRMmVW1DtZdMpAcMPOdWLRNWpAQnhpIqpBc2EgqUFCVtWXUzDFlVM9lYdbS1WP0DYLSkIFgVQ90BVx2kBC/er+ijzhXmrxC7AO4dJi9Av0ovVL9+L4gvqi9gpL+uL9C/2rH2YqdXLTSqNLQxxLTdBDSaDDRX2VbtNAQ02lXlI59VWv1EVXUzLFW1M+RkNNusVP1DdVTNkzxUmrUzBEw0zlNFRIQ0XpVTnZMaJBTjFBcuEnatUu2TPlL1YwccFNCpUU2kFKVRTVMevMTn2VDlJOw0eFCVQ0FQVlUzCVBtRE8dFE/FBGVOnTRO3ZZ2MnxNzVPbE001E6pMLRNGTGLVs8scV1aj/ESlSv1DjUWMROpJ3QR0Rx4y2AlJZdZG00pNRv5F9m22TwDIT9rf7N8WXxDvKl8071ZfAHhbfl2mXa5fmO+q77zvrt8A0O/y7wT/Fv8o/zr/TP9e/wCon5qflP9+/5D/qv/M/4afAOD/sv8UDyYPOA9KD1wPbg8AgA/K/5wPjg/AD9IP5A92nwCIDyIfNB8+H1AfYh98HwYfAIAfkh/EH+Yf+B/SHwwvHi8AMC86L1wvRi9wL4IvnC+uJZZ2MpxLpcRMJUYmQ06W1ZMnT93DD9w37jNRFo0jilGVQwGcx+aTnDSrW1O9o9B8NERcNNGtVM0zQlVFo7Y0xCVaZKSXFMQHV+XkV93Dbd8UtGJY1ZPHWDVDrRykpClZVaRZ5ePTbVhFo5ZY3TNVWPXTWwVYnRPXV0WjxhS3AHa1Fr84sya9drUGT1C/Ok8AdL92v3BPgk+UT8a/uE/KT6jcTw7D9LRhfDQPrETNrVb1w4lWhdNIFFQJagzEyizEj1Q0VlVF460ORMTUVEXjnkSkZm1UxaMtVNWT91Pdw2u/U42jiozEQ1NFVNVTRaPWpMSerMRnUlr9tFKNo/pRDbRRxaO1fdTERxQ0EVEl49ilUI3joQSl/CQ19MT5tgzUdU8l4whPDcROtr2jME4l48hN/URN1o0j+ky9M5U8ZBVM1r2jsEvdw09UZO9KtDVUlNQrnNTTSb2jkG1J9cOZSY3j8Ukl5ABs1WTVHOeeHV7t7t/40/5DANxv/t8QfyrvNH9Gf1h/WukAju94645/wO+6f+Tv3u/ofwCiH/R/Do84j0qPXI+WL6gvAHKPfI9+j7iPko/sj8aPAJ8AEp8kn/aPOJ9Sn2yffp9YnwAqn8Sfvp/Yn/Kf/J8GrwCvADKvTK9Wr0Cviq+cr3avsK8Aaq/Mr+av+K8Kvxy/Jr8wv4Byr2y/Pr9Yv5K/vL/2wrnWVGRvTC1mpNAxY05qXVRPPcRQbcO+UO0z2zJRlVOmUfXDGVI2XXOOUiWDA1MFZITErep8VHpU3UPrZFRdtVUFw85cxD5W3cRWas3EV/2zjBxEEVhFxDVYNTPglMQgWZU2p7Jr9FitRFhdc35YrVQVWO2z8+w00tQ/7j2nsgHE/Mfmzxjf+jlGT0jfWt8AZE9eT6BPqk+0367f2N/i0WrOUreM1JAk1EJXBcNr/lbtU7wUVHlWJXOtOBxU+FUV5FU1M4DVVYVjOVzE/mxUx1S2BcOOVB1TWFSdxFSsJTSEVLNT/bNslFQ2VVMN5FKNNFL91FKlsxNaUp3ELDTrFMfes9xUtTi8VAIcxMlQ/WOVNVBVxFCFsydQ1TQUZNtaT11z7k6N04BO1j0zFE7tU6zstENNto3T4EyN02BM/bP8Wqy0lySEM0tNVEqFtNVKhcRKzdRJJdOCSba1U6pJ7VMMSpVThgFKbTRUZ151Ho1edRZ19m8A6G/i/xx/Hg8of0IPVA9mfwB4e3YNhn+YD7oPrA8mjyCPAIq/FB/2DyAfSh9cH66/qL8Akh98H64fqB/KH9Qf5h/wHwCivyQvNi9AL1IvbC9+L1gvAJovtC8WL8gv4i/0L/4vuC8AGj8MPzY/cD9qP5Q/Rj/APwCKP9Q/3j/wPwpPHE+2P9A/ADJPXE9mT4BPmk+sT869b0JjdEwFBOy3BuKiT01DDUfsVLxQHWQUzybN7uNqlFQGZOR4VMTtVF1jtV885NA85EBWjdOwLVa1UzpXTUOnhM9mApveWCXTIlmdxvay9klYdVTExHHEx/ZS9dTHAP7FNtU21R7fCG8abyxnZt8ASG9ab6Tffm+Qb6rfrG/GbyjYb+pp5rKxNNSBBO/GQku6VlXjdyTvLvNVNRSFVS3jOEzvXu9w4/6y3IVT7bOjhO+W76jjJgJYVVIl9FJ9dFEl86TM76Te5eZiy+znrlJQ/OQXygzEwgRUVxT/NhITTjY1A6hNNQMoTSXUTPSjXEwt5FT/1nLPdPRxrUptQ/pJXXOnhISHRUltxEl19p715mILrPcAvg/I/9r/9P8GDygPIp80DwDWjWYPaJvODXYPgAu+j8gPAKqfNB82HwCvEq8krzavSK8AWq9sr36vkK+ir7Svxq9ATwDar/Svtk8QvyK/LL8mv1i/AGq/RL92v4i/mr+8v56/0L8A+r8Uzy7PIM9Cz1TPZs/gvwCCz5TPrs+gz6rP7M/mz9DPAALfLN/ez0jfWt9s35bfqN/Ygt/E1zbyg0tlc95Lan1T6uxE5TyE6E711MlPVZQMVNz8dRxUxlG0FYSs5MosVD5T/WRTWtVTJXTkmFQlUwk8dKt8VV3kViVTeSx06LFWFYTkV75iLVgF85bYnOS7UKbyJ1n1gxFZVJ1W9pKjpFRipFVYJVML6Vdlk87kV2ZtJm8wYwDmVQb/OG9C/1T/bm1ub4j/AKpvtG/mb9D/4v/094ZV9oKtcXz0MFcNU+wcdKpqJHRXhOQXHHTaVZWDbZ9EdGNV7dMqVfWD2/FU7dO6VAWTdVTWDVM8VM1zBGR0zlNsXYScdF5TNXMoU33za/BS7fOrvHR0UmVzWz5SzaMHUm2EUV1zW5dRzZNhUVUEUdVTa+VQlYRQVZN4UPWDq0FQXeRQHVRPjXM8tU9lVE5dc0dO9YPhtU1NVE2Vgw9NBZOlRUwNdEzl1iaD3NQD9IRboUq98z1KNRRJ1VOZlYyHBpLFSRVUrITLAUplhvaF1p/Qj+KJ9oX2jwAILxKfLC9Gn0AvYi90n5afANCbli/An7ov3C/Oreaf8C8AIj8UP0Y/WD9qP3w/Ht8Y3wCaP7w/tj/YP+I/BE/+P8DfACpPTE9GT2hPek+UTy5PqE8Aok/UT+5P+D+6TxxfLl9AXwBSX2RfBl8AX5pftF/OX8BfAOpf9F+mXxhvEl80b/5fCG+gam+Eb1ZvoG+ab0vt84vazGQ69NQlTf0TIU62hXMjT73zDVA9M4OqBIT3FORs1HT/5HRyFVL11FJt41mcdIsAdnLbQFQt87JUFRMmVVrNc7RMBCNW9XRWPTNpAwwHvvLdBARHWG0jra6s5BdZ1eRZLXRYtmXjzFh985BY/RNRhVidhFiVdibjLPfOIsEALP8OjyCPMon+dUaNXv9o/wCa/4yPno+g/7L/xI/mjW7imbnsh2binFdNBHSEIKyUdXTkiVadA0gsBAfWfOTIVdWDjWx0VFVWVSMYVc0j4WQEmnwE22RU5YMrVN3T81PU1YRM5IVUdFCMBBdTpi3z0lINlDx0ZTzkLrbEBPdRlQO+UVUjiNY0dFJRZeMMLOTXUGJ1g6D8BBPgziIxULUDa/RPFSOFHBQcTz0zm5NOVSMoTnWEPBRYbU3NI/FMZeOMTP1kaUzVhBQkRRQk5Uot8w2CfKQiSp0WVqOUp54Cq9hJVSRK7dRK3dNDABQnvi/QI+Yf+B8SLxwvJr8AOC9SL1y/br3OLX69fr2eLwDQL9K/tG/mv/i7/r8IzyLPAEzPXs9wz4LP1G+ez8Bvus8A1M+Oz+jP+s8E397PON8K3wBk307fgN+S36Tfbt/I37rfAOzf3t8I7xrvPO8u70Dvcu8AVO9+72jvsu+8747v6O/K7wAE/+7v+O8q/0T/Hv9A/3L/gIT/hv/A/9rx/oM8xVykYW1NvaNjThUTZk+l87UqDKShHHQXURUUUZblgxtSzXRShXSUlHVtU1Wz6FMlc1xUxbPb0VRFE19V/aPRVZpVFFa9o7NW/WR0hJC1V7Wj+jSEYlhVc+CZWLV2VnIgWc2UzHTAmrQEgtx0QViFdMx00AVXFaPEbI/2f0CPWo8kHwBmj3CP2oFmH7CPuo+cH+aPsNAf4h/0H65yt1dts462NIRSV71zD1el87rWPJR3VhXzNzSU+FW2JaO8VYUTgFWddFW2bbMOVa1zx1RNc46WZHRWVL0EVFUG/qKx1VOl9FM9w0NcBPxSWG0kPAc2slhSvQRS9ROr61GFBFG9E330lDdtUVVzAFFFc8lQfXS1UL0TXRx0J1BNc95lT8W0T1UEPKSATj3DbRM0pKhNhRNATaXzW9pMFaN0TN10TC2kmnS0LuRky0oldIQ0DLVKbXRJrXOHSU1znllJ3XS0pIpKJSRLVZQAPM8W9U697q/4rxK/JE82vwBIT1q/bE9+T6i/orm+vba/AMi/4k/0TzbPGP8SXzRfTl8AYF9yX4Rfll+oX7r/vF+uXwDYX+pf/F/+X8j/Mm88bx5vAJj/em+UbyZvuG+Kb+xvvm8AWG/abyR/Jn9If1p/dH9ufwCAfyJ/rH/ub+h/sn/0f85/ACCPqn80jwaPYI9yj5SPho+UqI+6j0tVJEsdNIxErm1MLUOlTbWjqk4NE62iFARKUL0DwCSUULYsBMZR1YM6Um0Dr7VS1UMhpCSTU0WjCG1UtaN6VO3zCVWFM7V8ZCTuZCReVm0Dz61WhUM+V0U0Vz00WGYNA5ZYxQYOIidZtaOzGlnVJMwEsFi9o3NW3JQzWO3z6RQkzvQHAE4dFh0erzCrTh8IG14fcK8Agh+Ur7YfsB/CH8yv7q/4o9Tu8yQkr4ykgIykQFemhTPsVkU0NCRnPCQnakQk6HSUrHQEcVVdk9U4dATxZJS6ZASBVNoNI0dkBBFUTSPcU7blk6NTTSNsU72UU1qNo/DEJLhS5ZOD1CQbS1L9kxRSlbQsB9ZC22FRDZMqUUVT81BWhTO8UE0DhRw0TiQFtVANFE9NIzxP9ZRObAUG7vL5Tb0DkE0tQ2slTeWkTF2TWExVNLTUh9giGNREsUpFU1OtSk0D9UkVlEnFtEm2LUPFSb0DMEr9hEoCjQRLDTREX0ZV7j32PwhPACpPNE8+32BPYt9035ZNjt8AmE+qT8zf3t/w3wJf3M8WfwAg6ybvWO9q73zvju+g75qPAMTvtu/Y7+rvDP/+7yD/Mv8APP9W/xD/av+M/5b/iP+i/wDU/77/+P8SD+T//v8wDyoPAGQPHg+IDzoPpA+WD5APgv8AzA/ODwgfOh8sH14f8A9aH0CEH34fqB+KH8Qf9qKL1ES0azAOkuoElOVNvZRPUuWjDQzHlhL6HDRu7LTT4VHFJpYSytQkW1O2pTPOU/2TRFTls7ZtVE2zKFVtk5lV3ROrClb1o3s8tAeklHPKFLTfnJRI1JcOkgpZ1m2TKVkV0xHMJNFYNv2TlFgNw1VYpZamJQBOIzyvFq9Aqy6tDq1Gr4ivAKqpZj+or6I/tD/er/iv6j+Y/D8OtZYSmlcV1Iw0IKr8JNo0tJg8tFdEtBe1Vk0kVUWTj1U1k1bWdJQcVf2T5JS0rFRqTeRUdZM8hLT3U0WTbb9clIhTPaNSU90TtRpUlONUJKtSNZN2bVKNMzBSDZP6UT2ktjyUilH9k1RRlbMczVENw+VQ/YQsJGpQauWUUEXET3WTjE8tRJVPhcROhbROlbRcxF3VTf20TC1UTDWTJkxoPaQU144yAMzEnUo9o5MiSq3GvpKHpFeWs0m2fdNOSv0zy0r1AzcAhNf2Db7V7s0O3wBrJt843wBCb1Rvft94b4pvTOe23b7VAP7fSOu+b/BvSu8MfzbvCH8AKn9cf25/gH+Sf6R/tn/QHwCaH8R/7n/4f+J/JI8ujyiPAFqPbI9Gj4iPIo+8j5aP0I8A6o8Enw6fIJ8yn0SfRp9onwB6n5yflp+In4Kf3J/un6CfAAKvLK/2nyivUq9kr3avSK+giq/Mn6avMK+6pprUpDplTMXETT3G5rJmT72jiypQ7bOhHMXsR15C/9b0RHRSRXMDZCR0U9ZlY+hTjUNcjLTRVFq1w0B0RLRVVcRWhcTZVi1GjmKOV6VD+FfatcNg5CTFWEVDF1lqVcRZbSP2tCTAWD0za4JY/RNB7CQDWG0jC9ZXbSPGPD8uPyjPCj8AhD9ez3DPkj+Uz4bPyD+6z6DEz/4/AN8K0S5itazEkGq0tFCkJA/sxM1WFUNriValQ0hERPdVTVPbvFWtw4BV1YNHVVqNYw50RNRUjWOebCSbZlQ1Ix5UZbYeYrFaZLR4vERDU01TDGQkm9RSNSOeUkUmtrIgtlQk61EdU7NRjSRRtEVURLQPRCTYUEVzk6lQVVQ0tCc0JN48VHFtTy1jBU/Vg5dOLVPbLE5lY6hNrcNATWbVg9dMTbRkVAxMVeRaXGRILGTlSi1TbMRUowtKhbSkV87TSeUj9VVJrWRK9SPvpORU1F8Apm32XwhrHm8o/zpvTP9mbwBw/4L/lP+eb7Brrv3W/+j/APr/xK8GD9iPGn9UD2YPeA8Aig+cD64PwA/Sr9wPtq/4DwDCrxwfDh84HzIfZB/GD0gfAAofrB++H9Afih/kHxYv4B8AIi8sL04vYC/6H3Qvbi+oLwC6L5Qvli/YLwI/9C8OPyA/AEo/VD9uPzA/ij+kP7Y/kD9q0j9LRdO5pPSuTDXzW6VNzUOmTg3DoiS0rUos5L5QDcMyDOSotuxEOlLtw61SHcMhtVNF5FNF0wlUTVN8rVTtw+1UnUNfdNTutnTUXlaFQ89WTVM8tVdV5FdNAxNYdURYYrWz4Ly007AGUhVZ7SNV59y0sOy0cey0Mby0LfU8xNJXXbPEPM8uzwA4yw5dPs1+zV5fgM+az6RfALZfyF/yz+xf/l8IYwZDNNS1r4xUgIxUQFeV0/41Vt0zulTUZ1Yl5EzU2+hVleOsVR3zcVVWTdM4VT1kVP3Tx3S0dYGEZEd0tBFUQN9RVz3aUxWzo7zUbMTUszRTPWTU1LhSFbODtuTUS1JdsxRSnfPe2VEdRES0b1HtIzdRtk0D81CV47xQNfOF0izkTjS1PETCRORXT7JltE4VtkbS+U21s5CtTWXzKE0NxExd01xZTK20TASTS03TGOQ0y7dKPXRKvebGsqdJstVkSSVkxOQRSqVjqgVKDbRLHeRMD04FnvX+7wAY/zL/PP9Gj2D/ov98j46PAJiDxv325bb/wPv+//CPAp8A5D8WnyCfMp9cn26fgJ+SnwCkn7af6D/iP+yf/p/Yn/I/AByvFq9IryKvbK9mr5Cvgq8AvK+2r9iv6q8Evw6/KL8ivwBMvy6vSL+qr5S/hr+Yv6q/ALy/3r/wvwrP/L8WzyjPUs8AZM9mz4jPos+8z5bPOM+yyYJm00st5AxPHkWO40R0aBQs5TxEUvRkxkxPXkWm1WY2giVUReSEZAdVtcRtVaVj6lUFY1tW3VPLzVb1Y1ZUV+7CKljKbeOUxNT0zEemYhpZVgVj61hNk6PE1GTE1CskWOXUV5WDzkRfHu8AQFsW71BfelFm7X5fiO+SWQCOX7jvyu8MZ97v4F8K/xz3Zs7Cp1dtZKzkMFdlY8PsVkVETG9eZf7inVWqTZNjlNQqbGTxpGS6yIxvnmVmYsxkRyZyXlMWhWMnU63j8MxnlvPcZ9bOwgdSnURRhWOXUYYdU2FRffQMfx51HoJBVVBtRFD1ZE+lRE8N5FhMf151nkIPTRVETCVziz5MtcPa7MeOdXbisbVKTZNT1HThSc1DlW1JZWOMSTWDxUnFQwkwzH9+clgMn66FVo02jQAejzAfOo9UH/59lo+IH5ofAKwXxo+wj+KP7B/+H1CfSp8ANC8uL1gvai98L44voC+yLwDEL67P0C/aL/wv/i94vxI/ACw/Tj9gP4I/jD8uP7A/wj8AzD/GPwBP4j8cTzZP+D9STwBkT4ZPeE+iT6xPxk/AT+JPACRP/k8QXyJfRF82X1hfUl8AjF+eX5BPsl98X7Zf4FMW8tuLS2VjDEyFY+dM2q0ETa1jI08V8wtQ1JX0LHT3HARsBAThUbZFE1VSjXPIUoVjV1lTrfY2ckJU9dO0hGSrJFX99FU1BFY1A3llVtXTBTT3/uLdV3UTK0hYFdRYhdRZ1dZ2cmsMWa30WK3jkFglEw1R9GQQWL1mZmNc767lAC7vSO9a76zndu+Af5rvnH8Atn/If9rv5H/+fxCPIonOUlWaNPRhrHQgvGVWNYRqVPRXXPQXVITKVW0Ds49VrdSM1BpV9dPkpVRd1FRNJKz0PJz0921TbQO/U5UDiFNlA6tQU4WEU00j4+T0q81SPQN2Uj301PT4UWxNdFTUilH101RRpRNbHlHV0+VQFdRQ3VPbalBVAzNQlQP4T6q9BE9FhE+dBE6d9E6sJWb2cl1NFQRMvQRMxj0DJkxNdCQXrnIAS5Jt9ErF9NQEyrwHZgNJbK0GltJKSh2Dy0rlUwE3XBcOLW4dPh8gHxqvTB8AVq9oH3ofjK/WHaav2B/yDwDkrwYvCL9SKU4vQC8yv1y/AG6/gL+Sv6S/tr/Iv9q//F8A3l/YXxrPLM/2v0DPCs9UzwBmz3jPos+0z07PuM/az/zPAO7PGN8q3zzfxs9Y33rflN8Aft+I31Lf1N++3wjvyt/03wA+77DfKu9M74bvUO9y76zvYJbvoO/S7+znRgKcS30GVkaiJU1V9E6N82pMBG0uNJSjUH2jGFG9BG1RLaMBUg2TdFJFo60FxPR3U0UD7MSEYGak9NFUfWSMhLRVJfSlVp0EVkWGlqKOFHT41VeF9FitY8XUZBdZaiX0WQ2T9Ax0vVhNc9uCWCVzQVhNswNYAt2z1xR3Rn84fyoBJg0mDwBgf3J/jA/WfZ4PqA+6D/R/qOYPII8aH1eVY7fUBJBWbARSV7WDDwQUzaRka4lWFXNIZBT4VeVj27xV1QOAVd2zR1ValaMOjITUVBX0VOWD22ZUxZMgVH2j6FNWLaOxU32jeNSEQ3z0qwxTlRRSHfOe9IRY2VKtFNyE61E1k7NRWgUTfRyURVFNFFF9o5vYUE2zk1BtlERkJ7VQLQPiVJRxT230T7bds5dO7WMsTn2jqG1N1QNATb3j2kxl9M1MJXMRTG0kZKRIS2Y18+pKTWSsJAxKhWRtSZVjh0ktA6JJveNR+ryUsyC2gu/kJE/snwD+nxCvKq80P0avYK9qr3w/AI4/oD+yOd6tvj3eP/A/Ak8AFE8+vyhPMk9MT1ZPaE+STwCkT7ZPyO/q7+RP/k8QX/JPACRf1k9IXwL/ZF82X5Bfol8AdF+uX3Bf2l/kX/5fGG8ibwBEb1ZvYG9yb4xvjm+wb8JvANxv5m/4b+JvJH/Obwh/On8ATH92f5h/in9cf6Z/uH/qf8z0f14SuUuFJk4ypU3W5YOmTs0kT/1zSlBaHfO+RCQyUcXzqAwkax1SlYRSdQMhU00za5VTXRMJnBR8VOUk1pSEX1V9Q9OMFF5Wtp2Dz1bVEzxXbSRXVn1DE1iNhFjFk+D89NsiWR2TFVkFY+dYVCWUBARxBAQx1PT1bAQL0lelE8ZkDzafQA9iDwCED5YNdp/YD9IPxJ/WnwgfQPqf7J8eryijvhOUlIFslNtCVx3z/lb9c7pWsnX0Vj0kbBToVVXzrG1VLTNxVcXzOFVVpLVU1fRUHfOOVMUjR5qM9BGcFNxTRfR89Gy23BQ0U1Xz/FLFI8dqdISB/BRLZPQUUr2kbVFdk6RRHfNuUQVjazdRzfMAVPS8UE0zVYVMhE48JBdEJMJcJKtXT7UUTn0UTh2D+U1NzfOQTSX2FqNMxfNVWIy0+HxEk7Q0Lsw0G7FKfUNTShWUzCdG8luDSZ2Dr0mNJEqlIxuKSi0zIUs1JHxPBj0AHj8wMy7NRj9YP2LPdD+GzwCYz6rPvMfONc7P0DMeTebNAObPGN+CTyTfBm94T1rfhN8Alt+o37rfzN/+f9jf6t/UfwAO7yjvGu9M7z7vaO9675TvAI7voO/C7+Tv3u/w7wL/JP8Azu8w/1L/fP92/5D/qv/E/wCu/+D/cv/0/wYPGA/y/ywPAEYPQA9iD4wPrg/AD5oP1A+obg8AG86zS+UT3rzErqgsjz6FniNQrRPAVBRQNVEllFHtAzpS1bR0h9BeI4SP1hN8pHyshO5Vtr2TYFY9w9FWdSRXtu0DqldNwxVYlbOYbVh9w/hYHYMpWb2jaxxZJaPr5ISyWMWjtXMMJDPsFOlXrSPMAGyXhp+Yk0Ytbp2Wn3gvop8AtJ+WL8Av0i8sr/YvCD8aPyQsNx6DV9W0tCSAtCTLECZ+ouxWxYRkpGdsr36vrJCjPsLxVOWzurSkgWSsr+ay2sSvXoIoU7UjC/BSfcO47K/+rxCzbiLbYVHlsypRbdPzUNAtvz+/UbK+g0+1w85OksWjY2y/bsIohLe+olwlTO0D2gQXXoIYrL++v6zQs07CxUklszDktKoFSjWDJjzH/r8QzyLPNF8ARs9Qz3LPfM+2xYZfqF+6XwDEz8ZVBt/wXyLfHG9G32jfAEpvZG9Wb3Bvmm+sb75v+A8A8g/cbwYf6G/6byx/Dn9YfwAKf3x/hn9wf5J/tH/Gf9h/APJ/5H+efyiPEo9Uj2aPUI8Aco+cj36PsI/Cj9SPxg+gjwAKnzSfDp8gn1qfdJ9mn4ifgLKfxJ+mn9if8o/knyYyi61LhTMMTGWj5zQU5RiERGOwRhLiTz1G5hNERLQbsG4i4Ry0V1L9k8qtUsVTPlNFU7HUpEStVD0TtlTdNFXtE5nWrKQJVu0TeWQ06FZaPRNW5CTdV00UWC0UbVjlswpZxUMlWe2m1o4S2VhFU6EMJFNY1oVjE1hFM9/MFMpXAhVDxFwnPr02tTa/aL96uQA2L3Avsi+0v86/4L/iLwTPMBbPKM86yR6Cp1dFVMS0rSDMFNpW/ZOabDRX2nQ0F2zE2lVFM59Vms2kVf2TGlVtpJQUrLVUhWRUhTM8VBVDBFq8xMzcNIhTXRRTncS1U4Vj4/w0q1JlE3ZtUiUTPlIdgwdSVRRabBSKFERUUfUUUTWk2VAtFFykeFBFU0FQtn0z+E+FM4xPXcRParVETrU0TkVT4U19M1t4TUUzD01d1Ez1RLFMXSREV8ayAEv9s51tSv2zPUrFs+BJXdTW5ESQSQ1EScVTTkoWNcPLSh2DN1xXhm32VQB2VS5fQF9aX2Rfbu+AX8pfAKTvtu/QX/pf5F/e5QZvGP8AKv8Erz7/SP9a/4T/lv+o/wC6/8z/3v/4n/r/DA8mDxgPAEIPTA/mn2APeg+cD34PuA8Akg/sD74P4A8KHxwf1g9QHwAqH0Qfdh+IH6IflB8+H7AfAOIf9B/OHwgvMi88L14vcC8AIi9UL34vuC/KL5Qv1i8YqwAA</prop>
			</obj>
			<obj name="Protocol" class="HTCProtocol" version="1">
				<prop name="Created">2016-05-11T10:14:46.574</prop>
				<prop name="LastModified">2016-05-11T10:16:23.382</prop>
				<obj name="Programs" class="HTCRunProgramList" version="5">
					<list name="emlist" count="2">
						<obj name="item" class="HTCRunProgram" version="1">
							<prop name="name">Program</prop>
							<prop name="Cycles">1</prop>
							<prop name="AnalysisMode">None</prop>
							<obj name="Segments" class="TEMRunSegmentList" version="1">
								<list name="emlist" count="1">
									<obj name="item" class="HTCRunSegment" version="2">
										<prop name="Hold">180</prop>
										<prop name="Slope">4.4</prop>
										<prop name="StepDelay">0</prop>
										<prop name="StepSize">0</prop>
										<prop name="Target">95</prop>
										<prop name="Target2">0</prop>
										<prop name="AcquisitionMode">0</prop>
										<prop name="AcqPerDegree">5</prop>
									</obj>
								</list>
							</obj>
						</obj>
						<obj name="item" class="HTCRunProgram" version="1">
							<prop name="name">Program</prop>
							<prop name="Cycles">50</prop>
							<prop name="AnalysisMode">Quantification</prop>
							<obj name="Segments" class="TEMRunSegmentList" version="1">
								<list name="emlist" count="2">
									<obj name="item" class="HTCRunSegment" version="2">
										<prop name="Hold">15</prop>
										<prop name="Slope">4.4</prop>
										<prop name="StepDelay">0</prop>
										<prop name="StepSize">0</prop>
										<prop name="Target">95</prop>
										<prop name="Target2">0</prop>
										<prop name="AcquisitionMode">0</prop>
										<prop name="AcqPerDegree">5</prop>
									</obj>
									<obj name="item" class="HTCRunSegment" version="2">
										<prop name="Hold">60</prop>
										<prop name="Slope">2.2</prop>
										<prop name="StepDelay">0</prop>
										<prop name="StepSize">0</prop>
										<prop name="Target">55</prop>
										<prop name="Target2">0</prop>
										<prop name="AcquisitionMode">1</prop>
										<prop name="AcqPerDegree">5</prop>
									</obj>
								</list>
							</obj>
						</obj>
					</list>
					<list name="AnalysisModes" count="4">
						<item>None</item>
						<item>Quantification</item>
						<item>Melting Curves</item>
						<item>Color Compensation</item>
					</list>
					<prop name="ChannelCount">4</prop>
					<prop name="InstrumentSubclass">HTC_VER_10</prop>
					<obj name="Container" class="HTCBlockType" version="1">
						<prop name="Id">bt96S</prop>
						<prop name="RowCount">8</prop>
						<prop name="ColCount">12</prop>
						<prop name="OvershootDnDelay">10</prop>
						<prop name="OvershootUpDelay">10</prop>
						<prop name="RampRateMaxDn">2.2</prop>
						<prop name="RampRateMaxUp">4.4</prop>
						<prop name="ReactionVolMin">10</prop>
						<prop name="ReactionVolMax">100</prop>
						<prop name="ReactionVolDefault">20</prop>
						<prop name="HorVertCrosstalkCoefficient">0.0003</prop>
						<prop name="DiagCrosstalkCoefficent">0.0001</prop>
					</obj>
					<prop name="MaxPositionsToSeek">96</prop>
					<obj name="DetectionFormats" class="DetectionFormats" version="2">
						<list name="emlist" count="14">
							<obj name="item" class="HTCDetectionFormat" version="1">
								<list name="emlist" count="1">
									<obj name="item" class="HTCChannel" version="2">
										<prop name="name">SYBR Green I / HRM Dye</prop>
										<prop name="Active">1</prop>
										<prop name="EmissionWL">510</prop>
										<prop name="ExcitationWL">465</prop>
										<prop name="IntgrTime">250</prop>
										<prop name="MaxIntgrTime">1000</prop>
										<prop name="MeltFactor">1.2</prop>
										<prop name="QuantFactor">30</prop>
									</obj>
								</list>
								<prop name="name">SYBR Green I / HRM Dye</prop>
								<prop name="Active">1</prop>
								<prop name="DefChannelNdx">0</prop>
								<prop name="DenominatorNdx">-1</prop>
								<prop name="ReadOnly">0</prop>
								<list name="EmissionWLAvail" count="6">
									<item>488</item>
									<item>510</item>
									<item>580</item>
									<item>610</item>
									<item>640</item>
									<item>660</item>
								</list>
								<list name="ExcitationWLAvail" count="5">
									<item>440</item>
									<item>465</item>
									<item>498</item>
									<item>533</item>
									<item>618</item>
								</list>
								<prop name="MeasuringMode">hmmDynamic</prop>
							</obj>
							<obj name="item" class="HTCDetectionFormat" version="1">
								<list name="emlist" count="1">
									<obj name="item" class="HTCChannel" version="2">
										<prop name="name">SimpleProbe</prop>
										<prop name="Active">1</prop>
										<prop name="EmissionWL">510</prop>
										<prop name="ExcitationWL">465</prop>
										<prop name="IntgrTime">250</prop>
										<prop name="MaxIntgrTime">2000</prop>
										<prop name="MeltFactor">1.2</prop>
										<prop name="QuantFactor">2</prop>
									</obj>
								</list>
								<prop name="name">SimpleProbe</prop>
								<prop name="Active">1</prop>
								<prop name="DefChannelNdx">0</prop>
								<prop name="DenominatorNdx">-1</prop>
								<prop name="ReadOnly">0</prop>
								<list name="EmissionWLAvail" count="6">
									<item>488</item>
									<item>510</item>
									<item>580</item>
									<item>610</item>
									<item>640</item>
									<item>660</item>
								</list>
								<list name="ExcitationWLAvail" count="5">
									<item>440</item>
									<item>465</item>
									<item>498</item>
									<item>533</item>
									<item>618</item>
								</list>
								<prop name="MeasuringMode">hmmDynamic</prop>
							</obj>
							<obj name="item" class="HTCDetectionFormat" version="1">
								<list name="emlist" count="1">
									<obj name="item" class="HTCChannel" version="2">
										<prop name="name">FAM</prop>
										<prop name="Active">1</prop>
										<prop name="EmissionWL">510</prop>
										<prop name="ExcitationWL">465</prop>
										<prop name="IntgrTime">250</prop>
										<prop name="MaxIntgrTime">2000</prop>
										<prop name="MeltFactor">1</prop>
										<prop name="QuantFactor">10</prop>
									</obj>
								</list>
								<prop name="name">Mono Color Hydrolysis Probe / UPL Probe</prop>
								<prop name="Active">1</prop>
								<prop name="DefChannelNdx">0</prop>
								<prop name="DenominatorNdx">-1</prop>
								<prop name="ReadOnly">0</prop>
								<list name="EmissionWLAvail" count="6">
									<item>488</item>
									<item>510</item>
									<item>580</item>
									<item>610</item>
									<item>640</item>
									<item>660</item>
								</list>
								<list name="ExcitationWLAvail" count="5">
									<item>440</item>
									<item>465</item>
									<item>498</item>
									<item>533</item>
									<item>618</item>
								</list>
								<prop name="MeasuringMode">hmmDynamic</prop>
							</obj>
							<obj name="item" class="HTCDetectionFormat" version="1">
								<list name="emlist" count="2">
									<obj name="item" class="HTCChannel" version="2">
										<prop name="name">FAM</prop>
										<prop name="Active">1</prop>
										<prop name="EmissionWL">510</prop>
										<prop name="ExcitationWL">465</prop>
										<prop name="IntgrTime">250</prop>
										<prop name="MaxIntgrTime">2000</prop>
										<prop name="MeltFactor">1</prop>
										<prop name="QuantFactor">10</prop>
									</obj>
									<obj name="item" class="HTCChannel" version="2">
										<prop name="name">VIC / HEX / Yellow555</prop>
										<prop name="Active">1</prop>
										<prop name="EmissionWL">580</prop>
										<prop name="ExcitationWL">533</prop>
										<prop name="IntgrTime">250</prop>
										<prop name="MaxIntgrTime">2000</prop>
										<prop name="MeltFactor">1</prop>
										<prop name="QuantFactor">10</prop>
									</obj>
								</list>
								<prop name="name">Dual Color Hydrolysis Probe / UPL Probe</prop>
								<prop name="Active">1</prop>
								<prop name="DefChannelNdx">0</prop>
								<prop name="DenominatorNdx">-1</prop>
								<prop name="ReadOnly">0</prop>
								<list name="EmissionWLAvail" count="6">
									<item>488</item>
									<item>510</item>
									<item>580</item>
									<item>610</item>
									<item>640</item>
									<item>660</item>
								</list>
								<list name="ExcitationWLAvail" count="5">
									<item>440</item>
									<item>465</item>
									<item>498</item>
									<item>533</item>
									<item>618</item>
								</list>
								<prop name="MeasuringMode">hmmDynamic</prop>
							</obj>
							<obj name="item" class="HTCDetectionFormat" version="1">
								<list name="emlist" count="3">
									<obj name="item" class="HTCChannel" version="2">
										<prop name="name">FAM</prop>
										<prop name="Active">1</prop>
										<prop name="EmissionWL">510</prop>
										<prop name="ExcitationWL">465</prop>
										<prop name="IntgrTime">250</prop>
										<prop name="MaxIntgrTime">2000</prop>
										<prop name="MeltFactor">1</prop>
										<prop name="QuantFactor">10</prop>
									</obj>
									<obj name="item" class="HTCChannel" version="2">
										<prop name="name">VIC / HEX / Yellow555</prop>
										<prop name="Active">1</prop>
										<prop name="EmissionWL">580</prop>
										<prop name="ExcitationWL">533</prop>
										<prop name="IntgrTime">250</prop>
										<prop name="MaxIntgrTime">2000</prop>
										<prop name="MeltFactor">1</prop>
										<prop name="QuantFactor">10</prop>
									</obj>
									<obj name="item" class="HTCChannel" version="2">
										<prop name="name">Cy 5 / Cy 5.5</prop>
										<prop name="Active">1</prop>
										<prop name="EmissionWL">660</prop>
										<prop name="ExcitationWL">618</prop>
										<prop name="IntgrTime">250</prop>
										<prop name="MaxIntgrTime">2000</prop>
										<prop name="MeltFactor">1</prop>
										<prop name="QuantFactor">10</prop>
									</obj>
								</list>
								<prop name="name">3 Color Hydrolysis Probe</prop>
								<prop name="Active">1</prop>
								<prop name="DefChannelNdx">0</prop>
								<prop name="DenominatorNdx">-1</prop>
								<prop name="ReadOnly">0</prop>
								<list name="EmissionWLAvail" count="6">
									<item>488</item>
									<item>510</item>
									<item>580</item>
									<item>610</item>
									<item>640</item>
									<item>660</item>
								</list>
								<list name="ExcitationWLAvail" count="5">
									<item>440</item>
									<item>465</item>
									<item>498</item>
									<item>533</item>
									<item>618</item>
								</list>
								<prop name="MeasuringMode">hmmDynamic</prop>
							</obj>
							<obj name="item" class="HTCDetectionFormat" version="1">
								<list name="emlist" count="4">
									<obj name="item" class="HTCChannel" version="2">
										<prop name="name">Cyan 500</prop>
										<prop name="Active">1</prop>
										<prop name="EmissionWL">488</prop>
										<prop name="ExcitationWL">440</prop>
										<prop name="IntgrTime">250</prop>
										<prop name="MaxIntgrTime">2000</prop>
										<prop name="MeltFactor">1</prop>
										<prop name="QuantFactor">10</prop>
									</obj>
									<obj name="item" class="HTCChannel" version="2">
										<prop name="name">FAM</prop>
										<prop name="Active">1</prop>
										<prop name="EmissionWL">580</prop>
										<prop name="ExcitationWL">498</prop>
										<prop name="IntgrTime">250</prop>
										<prop name="MaxIntgrTime">2000</prop>
										<prop name="MeltFactor">1</prop>
										<prop name="QuantFactor">10</prop>
									</obj>
									<obj name="item" class="HTCChannel" version="2">
										<prop name="name">Red 610</prop>
										<prop name="Active">1</prop>
										<prop name="EmissionWL">610</prop>
										<prop name="ExcitationWL">533</prop>
										<prop name="IntgrTime">250</prop>
										<prop name="MaxIntgrTime">2000</prop>
										<prop name="MeltFactor">1</prop>
										<prop name="QuantFactor">10</prop>
									</obj>
									<obj name="item" class="HTCChannel" version="2">
										<prop name="name">Cy 5 / Cy 5.5</prop>
										<prop name="Active">1</prop>
										<prop name="EmissionWL">660</prop>
										<prop name="ExcitationWL">618</prop>
										<prop name="IntgrTime">250</prop>
										<prop name="MaxIntgrTime">2000</prop>
										<prop name="MeltFactor">1</prop>
										<prop name="QuantFactor">10</prop>
									</obj>
								</list>
								<prop name="name">4 Color Hydrolysis Probe</prop>
								<prop name="Active">1</prop>
								<prop name="DefChannelNdx">0</prop>
								<prop name="DenominatorNdx">-1</prop>
								<prop name="ReadOnly">0</prop>
								<list name="EmissionWLAvail" count="6">
									<item>488</item>
									<item>510</item>
									<item>580</item>
									<item>610</item>
									<item>640</item>
									<item>660</item>
								</list>
								<list name="ExcitationWLAvail" count="5">
									<item>440</item>
									<item>465</item>
									<item>498</item>
									<item>533</item>
									<item>618</item>
								</list>
								<prop name="MeasuringMode">hmmDynamic</prop>
							</obj>
							<obj name="item" class="HTCDetectionFormat" version="1">
								<list name="emlist" count="1">
									<obj name="item" class="HTCChannel" version="2">
										<prop name="name">Red 640</prop>
										<prop name="Active">1</prop>
										<prop name="EmissionWL">640</prop>
										<prop name="ExcitationWL">498</prop>
										<prop name="IntgrTime">250</prop>
										<prop name="MaxIntgrTime">2000</prop>
										<prop name="MeltFactor">1.2</prop>
										<prop name="QuantFactor">5</prop>
									</obj>
								</list>
								<prop name="name">Mono Color HybProbe</prop>
								<prop name="Active">1</prop>
								<prop name="DefChannelNdx">0</prop>
								<prop name="DenominatorNdx">-1</prop>
								<prop name="ReadOnly">0</prop>
								<list name="EmissionWLAvail" count="6">
									<item>488</item>
									<item>510</item>
									<item>580</item>
									<item>610</item>
									<item>640</item>
									<item>660</item>
								</list>
								<list name="ExcitationWLAvail" count="5">
									<item>440</item>
									<item>465</item>
									<item>498</item>
									<item>533</item>
									<item>618</item>
								</list>
								<prop name="MeasuringMode">hmmDynamic</prop>
							</obj>
							<obj name="item" class="HTCDetectionFormat" version="1">
								<list name="emlist" count="4">
									<obj name="item" class="HTCChannel" version="2">
										<prop name="name">Fluos</prop>
										<prop name="Active">1</prop>
										<prop name="EmissionWL">510</prop>
										<prop name="ExcitationWL">465</prop>
										<prop name="IntgrTime">250</prop>
										<prop name="MaxIntgrTime">2000</prop>
										<prop name="MeltFactor">2</prop>
										<prop name="QuantFactor">1.5</prop>
									</obj>
									<obj name="item" class="HTCChannel" version="2">
										<prop name="name">Red 610</prop>
										<prop name="Active">1</prop>
										<prop name="EmissionWL">610</prop>
										<prop name="ExcitationWL">498</prop>
										<prop name="IntgrTime">250</prop>
										<prop name="MaxIntgrTime">2000</prop>
										<prop name="MeltFactor">1.2</prop>
										<prop name="QuantFactor">5</prop>
									</obj>
									<obj name="item" class="HTCChannel" version="2">
										<prop name="name">Red 640</prop>
										<prop name="Active">1</prop>
										<prop name="EmissionWL">640</prop>
										<prop name="ExcitationWL">498</prop>
										<prop name="IntgrTime">250</prop>
										<prop name="MaxIntgrTime">2000</prop>
										<prop name="MeltFactor">1.2</prop>
										<prop name="QuantFactor">5</prop>
									</obj>
									<obj name="item" class="HTCChannel" version="2">
										<prop name="name">Cy 5 / Cy 5.5</prop>
										<prop name="Active">1</prop>
										<prop name="EmissionWL">660</prop>
										<prop name="ExcitationWL">498</prop>
										<prop name="IntgrTime">250</prop>
										<prop name="MaxIntgrTime">2000</prop>
										<prop name="MeltFactor">1.2</prop>
										<prop name="QuantFactor">5</prop>
									</obj>
								</list>
								<prop name="name">Multi Color HybProbe</prop>
								<prop name="Active">1</prop>
								<prop name="DefChannelNdx">0</prop>
								<prop name="DenominatorNdx">-1</prop>
								<prop name="ReadOnly">0</prop>
								<list name="EmissionWLAvail" count="6">
									<item>488</item>
									<item>510</item>
									<item>580</item>
									<item>610</item>
									<item>640</item>
									<item>660</item>
								</list>
								<list name="ExcitationWLAvail" count="5">
									<item>440</item>
									<item>465</item>
									<item>498</item>
									<item>533</item>
									<item>618</item>
								</list>
								<prop name="MeasuringMode">hmmDynamic</prop>
							</obj>
							<obj name="item" class="HTCDetectionFormat" version="1">
								<list name="emlist" count="4">
									<obj name="item" class="HTCChannel" version="2">
										<prop name="name">465-510</prop>
										<prop name="Active">1</prop>
										<prop name="EmissionWL">510</prop>
										<prop name="ExcitationWL">465</prop>
										<prop name="IntgrTime">250</prop>
										<prop name="MaxIntgrTime">1000</prop>
										<prop name="MeltFactor">1</prop>
										<prop name="QuantFactor">1</prop>
									</obj>
									<obj name="item" class="HTCChannel" version="2">
										<prop name="name">533-580</prop>
										<prop name="Active">1</prop>
										<prop name="EmissionWL">580</prop>
										<prop name="ExcitationWL">533</prop>
										<prop name="IntgrTime">250</prop>
										<prop name="MaxIntgrTime">1000</prop>
										<prop name="MeltFactor">1</prop>
										<prop name="QuantFactor">1</prop>
									</obj>
									<obj name="item" class="HTCChannel" version="2">
										<prop name="name">533-610</prop>
										<prop name="Active">1</prop>
										<prop name="EmissionWL">610</prop>
										<prop name="ExcitationWL">533</prop>
										<prop name="IntgrTime">250</prop>
										<prop name="MaxIntgrTime">1000</prop>
										<prop name="MeltFactor">1</prop>
										<prop name="QuantFactor">1</prop>
									</obj>
									<obj name="item" class="HTCChannel" version="2">
										<prop name="name">618-660</prop>
										<prop name="Active">1</prop>
										<prop name="EmissionWL">660</prop>
										<prop name="ExcitationWL">618</prop>
										<prop name="IntgrTime">250</prop>
										<prop name="MaxIntgrTime">1000</prop>
										<prop name="MeltFactor">1</prop>
										<prop name="QuantFactor">1</prop>
									</obj>
								</list>
								<prop name="name">SCicchitano1</prop>
								<prop name="Active">1</prop>
								<prop name="DefChannelNdx">0</prop>
								<prop name="DenominatorNdx">-1</prop>
								<prop name="ReadOnly">0</prop>
								<list name="EmissionWLAvail" count="6">
									<item>488</item>
									<item>510</item>
									<item>580</item>
									<item>610</item>
									<item>640</item>
									<item>660</item>
								</list>
								<list name="ExcitationWLAvail" count="5">
									<item>440</item>
									<item>465</item>
									<item>498</item>
									<item>533</item>
									<item>618</item>
								</list>
								<prop name="MeasuringMode">hmmDynamic</prop>
							</obj>
							<obj name="item" class="HTCDetectionFormat" version="1">
								<list name="emlist" count="2">
									<obj name="item" class="HTCChannel" version="2">
										<prop name="name">465-510</prop>
										<prop name="Active">1</prop>
										<prop name="EmissionWL">510</prop>
										<prop name="ExcitationWL">465</prop>
										<prop name="IntgrTime">250</prop>
										<prop name="MaxIntgrTime">1000</prop>
										<prop name="MeltFactor">1</prop>
										<prop name="QuantFactor">1</prop>
									</obj>
									<obj name="item" class="HTCChannel" version="2">
										<prop name="name">498-580</prop>
										<prop name="Active">1</prop>
										<prop name="EmissionWL">580</prop>
										<prop name="ExcitationWL">498</prop>
										<prop name="IntgrTime">250</prop>
										<prop name="MaxIntgrTime">1000</prop>
										<prop name="MeltFactor">1</prop>
										<prop name="QuantFactor">1</prop>
									</obj>
								</list>
								<prop name="name">VIC and FAM</prop>
								<prop name="Active">1</prop>
								<prop name="DefChannelNdx">0</prop>
								<prop name="DenominatorNdx">-1</prop>
								<prop name="ReadOnly">0</prop>
								<list name="EmissionWLAvail" count="6">
									<item>488</item>
									<item>510</item>
									<item>580</item>
									<item>610</item>
									<item>640</item>
									<item>660</item>
								</list>
								<list name="ExcitationWLAvail" count="5">
									<item>440</item>
									<item>465</item>
									<item>498</item>
									<item>533</item>
									<item>618</item>
								</list>
								<prop name="MeasuringMode">hmmDynamic</prop>
							</obj>
							<obj name="item" class="HTCDetectionFormat" version="1">
								<list name="emlist" count="2">
									<obj name="item" class="HTCChannel" version="2">
										<prop name="name">465-510</prop>
										<prop name="Active">1</prop>
										<prop name="EmissionWL">510</prop>
										<prop name="ExcitationWL">465</prop>
										<prop name="IntgrTime">250</prop>
										<prop name="MaxIntgrTime">1000</prop>
										<prop name="MeltFactor">1</prop>
										<prop name="QuantFactor">1</prop>
									</obj>
									<obj name="item" class="HTCChannel" version="2">
										<prop name="name">533-580</prop>
										<prop name="Active">1</prop>
										<prop name="EmissionWL">580</prop>
										<prop name="ExcitationWL">533</prop>
										<prop name="IntgrTime">250</prop>
										<prop name="MaxIntgrTime">1000</prop>
										<prop name="MeltFactor">1</prop>
										<prop name="QuantFactor">1</prop>
									</obj>
								</list>
								<prop name="name">Borowsky</prop>
								<prop name="Active">1</prop>
								<prop name="DefChannelNdx">0</prop>
								<prop name="DenominatorNdx">-1</prop>
								<prop name="ReadOnly">0</prop>
								<list name="EmissionWLAvail" count="6">
									<item>488</item>
									<item>510</item>
									<item>580</item>
									<item>610</item>
									<item>640</item>
									<item>660</item>
								</list>
								<list name="ExcitationWLAvail" count="5">
									<item>440</item>
									<item>465</item>
									<item>498</item>
									<item>533</item>
									<item>618</item>
								</list>
								<prop name="MeasuringMode">hmmDynamic</prop>
							</obj>
							<obj name="item" class="HTCDetectionFormat" version="1">
								<list name="emlist" count="2">
									<obj name="item" class="HTCChannel" version="2">
										<prop name="name">533-580</prop>
										<prop name="Active">1</prop>
										<prop name="EmissionWL">580</prop>
										<prop name="ExcitationWL">533</prop>
										<prop name="IntgrTime">250</prop>
										<prop name="MaxIntgrTime">1000</prop>
										<prop name="MeltFactor">1</prop>
										<prop name="QuantFactor">1</prop>
									</obj>
									<obj name="item" class="HTCChannel" version="2">
										<prop name="name">465-510</prop>
										<prop name="Active">1</prop>
										<prop name="EmissionWL">510</prop>
										<prop name="ExcitationWL">465</prop>
										<prop name="IntgrTime">250</prop>
										<prop name="MaxIntgrTime">1000</prop>
										<prop name="MeltFactor">1</prop>
										<prop name="QuantFactor">1</prop>
									</obj>
								</list>
								<prop name="name">RLB</prop>
								<prop name="Active">1</prop>
								<prop name="DefChannelNdx">0</prop>
								<prop name="DenominatorNdx">-1</prop>
								<prop name="ReadOnly">0</prop>
								<list name="EmissionWLAvail" count="6">
									<item>488</item>
									<item>510</item>
									<item>580</item>
									<item>610</item>
									<item>640</item>
									<item>660</item>
								</list>
								<list name="ExcitationWLAvail" count="5">
									<item>440</item>
									<item>465</item>
									<item>498</item>
									<item>533</item>
									<item>618</item>
								</list>
								<prop name="MeasuringMode">hmmDynamic</prop>
							</obj>
							<obj name="item" class="HTCDetectionFormat" version="1">
								<list name="emlist" count="0">
								</list>
								<prop name="name">New Format 1</prop>
								<prop name="Active">1</prop>
								<prop name="DefChannelNdx">-1</prop>
								<prop name="DenominatorNdx">-1</prop>
								<prop name="ReadOnly">0</prop>
								<list name="EmissionWLAvail" count="6">
									<item>488</item>
									<item>510</item>
									<item>580</item>
									<item>610</item>
									<item>640</item>
									<item>660</item>
								</list>
								<list name="ExcitationWLAvail" count="5">
									<item>440</item>
									<item>465</item>
									<item>498</item>
									<item>533</item>
									<item>618</item>
								</list>
								<prop name="MeasuringMode">hmmDynamic</prop>
							</obj>
							<obj name="item" class="HTCDetectionFormat" version="1">
								<list name="emlist" count="4">
									<obj name="item" class="HTCChannel" version="2">
										<prop name="name">618-660</prop>
										<prop name="Active">1</prop>
										<prop name="EmissionWL">660</prop>
										<prop name="ExcitationWL">618</prop>
										<prop name="IntgrTime">250</prop>
										<prop name="MaxIntgrTime">1000</prop>
										<prop name="MeltFactor">1</prop>
										<prop name="QuantFactor">1</prop>
									</obj>
									<obj name="item" class="HTCChannel" version="2">
										<prop name="name">498-580</prop>
										<prop name="Active">1</prop>
										<prop name="EmissionWL">580</prop>
										<prop name="ExcitationWL">498</prop>
										<prop name="IntgrTime">250</prop>
										<prop name="MaxIntgrTime">1000</prop>
										<prop name="MeltFactor">1</prop>
										<prop name="QuantFactor">1</prop>
									</obj>
									<obj name="item" class="HTCChannel" version="2">
										<prop name="name">533-580</prop>
										<prop name="Active">1</prop>
										<prop name="EmissionWL">580</prop>
										<prop name="ExcitationWL">533</prop>
										<prop name="IntgrTime">250</prop>
										<prop name="MaxIntgrTime">1000</prop>
										<prop name="MeltFactor">1</prop>
										<prop name="QuantFactor">1</prop>
									</obj>
									<obj name="item" class="HTCChannel" version="2">
										<prop name="name">465-510</prop>
										<prop name="Active">1</prop>
										<prop name="EmissionWL">510</prop>
										<prop name="ExcitationWL">465</prop>
										<prop name="IntgrTime">250</prop>
										<prop name="MaxIntgrTime">1000</prop>
										<prop name="MeltFactor">1</prop>
										<prop name="QuantFactor">1</prop>
									</obj>
								</list>
								<prop name="name">Borowsky_2</prop>
								<prop name="Active">1</prop>
								<prop name="DefChannelNdx">0</prop>
								<prop name="DenominatorNdx">-1</prop>
								<prop name="ReadOnly">0</prop>
								<list name="EmissionWLAvail" count="6">
									<item>488</item>
									<item>510</item>
									<item>580</item>
									<item>610</item>
									<item>640</item>
									<item>660</item>
								</list>
								<list name="ExcitationWLAvail" count="5">
									<item>440</item>
									<item>465</item>
									<item>498</item>
									<item>533</item>
									<item>618</item>
								</list>
								<prop name="MeasuringMode">hmmDynamic</prop>
							</obj>
						</list>
						<prop name="DefFormatName">Borowsky_2</prop>
					</obj>
					<list name="AcquisitionModes" count="4">
						<item>None</item>
						<item>Single</item>
						<item>Continuous</item>
						<item>Step</item>
					</list>
					<prop name="SeekTemp">30</prop>
					<prop name="SampleVolume">10</prop>
					<prop name="PlateID">B0210091</prop>
				</obj>
			</obj>
			<prop name="CompletedProgramNo">3</prop>
			<prop name="StopPoint">3</prop>
			<prop name="CarouselConstMoved">0</prop>
		</obj>
		<obj name="AnlsAndSampleInfo" class="AnlsAndSampleInfo" version="1">
			<obj name="AnlsPropTypes" class="PropertyTypeList" version="1">
				<list name="emlist" count="3">
					<obj name="item" class="SamplePropType" version="1">
						<prop name="name">Units</prop>
						<prop name="PropClass">QuantUnitsProp</prop>
						<prop name="IsChannelProperty">0</prop>
						<prop name="SelectorOrder">0</prop>
						<prop name="ShowInSelector">0</prop>
						<prop name="ShowInTable">0</prop>
						<prop name="TableOrder">0</prop>
					</obj>
					<obj name="item" class="SamplePropType" version="1">
						<prop name="name">ExtRef</prop>
						<prop name="PropClass">RQExtRefProp</prop>
						<prop name="IsChannelProperty">0</prop>
						<prop name="SelectorOrder">0</prop>
						<prop name="ShowInSelector">0</prop>
						<prop name="ShowInTable">0</prop>
						<prop name="TableOrder">0</prop>
					</obj>
					<obj name="item" class="SamplePropType" version="1">
						<prop name="name">Endpt External Experiment</prop>
						<prop name="PropClass">EndptGenoExtExp</prop>
						<prop name="IsChannelProperty">0</prop>
						<prop name="SelectorOrder">0</prop>
						<prop name="ShowInSelector">0</prop>
						<prop name="ShowInTable">0</prop>
						<prop name="TableOrder">0</prop>
					</obj>
				</list>
			</obj>
			<obj name="SamplePropTypes" class="PropertyTypeList" version="1">
				<list name="emlist" count="26">
					<obj name="item" class="SamplePosPropType" version="1">
						<prop name="name">Position</prop>
						<prop name="PropClass">GenSampleEditPosition</prop>
						<prop name="AnalysisClass">General</prop>
						<prop name="IsChannelProperty">0</prop>
						<prop name="SelectorOrder">0</prop>
						<prop name="ShowInSelector">0</prop>
						<prop name="ShowInTable">1</prop>
						<prop name="TableOrder">0</prop>
					</obj>
					<obj name="item" class="SamplePropType" version="1">
						<prop name="name">Color</prop>
						<prop name="PropClass">SamplePrefColor</prop>
						<prop name="AnalysisClass">General</prop>
						<prop name="IsChannelProperty">0</prop>
						<prop name="SelectorOrder">1</prop>
						<prop name="ShowInSelector">0</prop>
						<prop name="ShowInTable">1</prop>
						<prop name="TableOrder">1</prop>
					</obj>
					<obj name="item" class="SamplePropType" version="1">
						<prop name="name">Replicate of</prop>
						<prop name="PropClass">GenSampleEditReplicate</prop>
						<prop name="AnalysisClass">General</prop>
						<prop name="IsChannelProperty">0</prop>
						<prop name="SelectorOrder">2</prop>
						<prop name="ShowInSelector">0</prop>
						<prop name="ShowInTable">1</prop>
						<prop name="TableOrder">2</prop>
					</obj>
					<obj name="item" class="SamplePropType" version="1">
						<prop name="name">Sample Name</prop>
						<prop name="PropClass">GenSampleEditName</prop>
						<prop name="AnalysisClass">General</prop>
						<prop name="IsChannelProperty">0</prop>
						<prop name="SelectorOrder">3</prop>
						<prop name="ShowInSelector">1</prop>
						<prop name="ShowInTable">1</prop>
						<prop name="TableOrder">3</prop>
					</obj>
					<obj name="item" class="SamplePropType" version="1">
						<prop name="name">Subsets</prop>
						<prop name="PropClass">GenSampleEditSubset</prop>
						<prop name="AnalysisClass">General</prop>
						<prop name="IsChannelProperty">0</prop>
						<prop name="SelectorOrder">4</prop>
						<prop name="ShowInSelector">0</prop>
						<prop name="ShowInTable">0</prop>
						<prop name="TableOrder">4</prop>
					</obj>
					<obj name="item" class="SamplePropType" version="1">
						<prop name="name">Notes</prop>
						<prop name="PropClass">GenSampleEditNotes</prop>
						<prop name="AnalysisClass">General</prop>
						<prop name="IsChannelProperty">0</prop>
						<prop name="SelectorOrder">5</prop>
						<prop name="ShowInSelector">0</prop>
						<prop name="ShowInTable">0</prop>
						<prop name="TableOrder">5</prop>
					</obj>
					<obj name="item" class="SamplePropType" version="1">
						<prop name="name">Sample ID</prop>
						<prop name="PropClass">HTCSampleID</prop>
						<prop name="AnalysisClass">General</prop>
						<prop name="IsChannelProperty">0</prop>
						<prop name="SelectorOrder">6</prop>
						<prop name="ShowInSelector">0</prop>
						<prop name="ShowInTable">0</prop>
						<prop name="TableOrder">6</prop>
					</obj>
					<obj name="item" class="SamplePropType" version="1">
						<prop name="name">Sample Prep Notes</prop>
						<prop name="PropClass">HTCSamplePrepNotes</prop>
						<prop name="AnalysisClass">General</prop>
						<prop name="IsChannelProperty">0</prop>
						<prop name="SelectorOrder">7</prop>
						<prop name="ShowInSelector">0</prop>
						<prop name="ShowInTable">0</prop>
						<prop name="TableOrder">7</prop>
					</obj>
					<obj name="item" class="SamplePrefWidthType" version="1">
						<prop name="name">Width</prop>
						<prop name="PropClass">SamplePrefWidth</prop>
						<prop name="AnalysisClass">Sample preferences</prop>
						<prop name="IsChannelProperty">0</prop>
						<prop name="SelectorOrder">8</prop>
						<prop name="ShowInSelector">0</prop>
						<prop name="ShowInTable">0</prop>
						<prop name="TableOrder">8</prop>
					</obj>
					<obj name="item" class="SamplePrefLineStyleType" version="1">
						<prop name="name">Line Style</prop>
						<prop name="PropClass">SamplePrefLineStyle</prop>
						<prop name="AnalysisClass">Sample preferences</prop>
						<prop name="IsChannelProperty">0</prop>
						<prop name="SelectorOrder">9</prop>
						<prop name="ShowInSelector">0</prop>
						<prop name="ShowInTable">0</prop>
						<prop name="TableOrder">9</prop>
					</obj>
					<obj name="item" class="SamplePrefPointStyleType" version="1">
						<prop name="name">Point Style</prop>
						<prop name="PropClass">SamplePrefPointStyle</prop>
						<prop name="AnalysisClass">Sample preferences</prop>
						<prop name="IsChannelProperty">0</prop>
						<prop name="SelectorOrder">10</prop>
						<prop name="ShowInSelector">0</prop>
						<prop name="ShowInTable">0</prop>
						<prop name="TableOrder">10</prop>
					</obj>
					<obj name="item" class="SamplePropType" version="1">
						<prop name="name">Dominant Channel</prop>
						<prop name="PropClass">DominantChannelProp</prop>
						<prop name="AnalysisClass">Color Compensation Analysis</prop>
						<prop name="IsChannelProperty">0</prop>
						<prop name="SelectorOrder">11</prop>
						<prop name="ShowInSelector">0</prop>
						<prop name="ShowInTable">0</prop>
						<prop name="TableOrder">11</prop>
					</obj>
					<obj name="item" class="EndPtSampleTypePropertyType" version="1">
						<prop name="name">EndPt Sample Type</prop>
						<prop name="PropClass">GroupingSample</prop>
						<prop name="AnalysisClass">EndPtGenotyping</prop>
						<prop name="IsChannelProperty">0</prop>
						<prop name="SelectorOrder">12</prop>
						<prop name="ShowInSelector">0</prop>
						<prop name="ShowInTable">0</prop>
						<prop name="TableOrder">12</prop>
					</obj>
					<obj name="item" class="SamplePropType" version="1">
						<prop name="name">EndPt Genotype</prop>
						<prop name="PropClass">Genotype</prop>
						<prop name="AnalysisClass">EndPtGenotyping</prop>
						<prop name="IsChannelProperty">0</prop>
						<prop name="SelectorOrder">13</prop>
						<prop name="ShowInSelector">0</prop>
						<prop name="ShowInTable">0</prop>
						<prop name="TableOrder">13</prop>
					</obj>
					<obj name="item" class="SamplePropType" version="1">
						<prop name="name">Target Name</prop>
						<prop name="PropClass">TargetName</prop>
						<prop name="AnalysisClass">General</prop>
						<prop name="IsChannelProperty">1</prop>
						<prop name="SelectorOrder">14</prop>
						<prop name="ShowInSelector">0</prop>
						<prop name="ShowInTable">0</prop>
						<prop name="TableOrder">14</prop>
					</obj>
					<obj name="item" class="QuantSampleTypePropertyType" version="1">
						<prop name="name">Quantification Sample Type</prop>
						<prop name="PropClass">QuantSampleTypeProperty</prop>
						<prop name="AnalysisClass">Quantification Analysis</prop>
						<prop name="IsChannelProperty">1</prop>
						<prop name="SelectorOrder">15</prop>
						<prop name="ShowInSelector">0</prop>
						<prop name="ShowInTable">0</prop>
						<prop name="TableOrder">15</prop>
					</obj>
					<obj name="item" class="SamplePropType" version="1">
						<prop name="name">Concentration</prop>
						<prop name="PropClass">QuantConcProperty</prop>
						<prop name="AnalysisClass">Quantification Analysis</prop>
						<prop name="IsChannelProperty">1</prop>
						<prop name="SelectorOrder">16</prop>
						<prop name="ShowInSelector">0</prop>
						<prop name="ShowInTable">0</prop>
						<prop name="TableOrder">16</prop>
					</obj>
					<obj name="item" class="QuantCpType" version="1">
						<prop name="name">Cp Low</prop>
						<prop name="PropClass">QuantCpLowProp</prop>
						<prop name="AnalysisClass">Quantification Analysis</prop>
						<prop name="IsChannelProperty">1</prop>
						<prop name="SelectorOrder">17</prop>
						<prop name="ShowInSelector">0</prop>
						<prop name="ShowInTable">0</prop>
						<prop name="TableOrder">17</prop>
					</obj>
					<obj name="item" class="QuantCpType" version="1">
						<prop name="name">Cp High</prop>
						<prop name="PropClass">QuantCpHighProp</prop>
						<prop name="AnalysisClass">Quantification Analysis</prop>
						<prop name="IsChannelProperty">1</prop>
						<prop name="SelectorOrder">18</prop>
						<prop name="ShowInSelector">0</prop>
						<prop name="ShowInTable">0</prop>
						<prop name="TableOrder">18</prop>
					</obj>
					<obj name="item" class="GroupSampleTypePropertyType" version="1">
						<prop name="name">Melt Geno Sample Type</prop>
						<prop name="PropClass">GroupChannelTypeProp</prop>
						<prop name="AnalysisClass">Melt Geno</prop>
						<prop name="IsChannelProperty">1</prop>
						<prop name="SelectorOrder">19</prop>
						<prop name="ShowInSelector">0</prop>
						<prop name="ShowInTable">0</prop>
						<prop name="TableOrder">19</prop>
					</obj>
					<obj name="item" class="SamplePropType" version="1">
						<prop name="name">Melt Geno Genotype</prop>
						<prop name="PropClass">ChannelGenotype</prop>
						<prop name="AnalysisClass">Melt Geno</prop>
						<prop name="IsChannelProperty">1</prop>
						<prop name="SelectorOrder">20</prop>
						<prop name="ShowInSelector">0</prop>
						<prop name="ShowInTable">0</prop>
						<prop name="TableOrder">20</prop>
					</obj>
					<obj name="item" class="RQTargetPropertyType" version="1">
						<prop name="name">Target Type</prop>
						<prop name="PropClass">RQTargetProperty</prop>
						<prop name="AnalysisClass">Relative Quantification</prop>
						<prop name="IsChannelProperty">1</prop>
						<prop name="SelectorOrder">21</prop>
						<prop name="ShowInSelector">0</prop>
						<prop name="ShowInTable">0</prop>
						<prop name="TableOrder">21</prop>
					</obj>
					<obj name="item" class="RQSampleTargetPropertyType" version="1">
						<prop name="name">Combined Sample and Target Type</prop>
						<prop name="PropClass">RQSampleTargetProperty</prop>
						<prop name="AnalysisClass">Relative Quantification</prop>
						<prop name="IsChannelProperty">1</prop>
						<prop name="SelectorOrder">22</prop>
						<prop name="ShowInSelector">0</prop>
						<prop name="ShowInTable">0</prop>
						<prop name="TableOrder">22</prop>
					</obj>
					<obj name="item" class="SamplePropType" version="1">
						<prop name="name">Efficiency</prop>
						<prop name="PropClass">RQEffProp</prop>
						<prop name="AnalysisClass">Relative Quantification</prop>
						<prop name="IsChannelProperty">1</prop>
						<prop name="SelectorOrder">23</prop>
						<prop name="ShowInSelector">0</prop>
						<prop name="ShowInTable">0</prop>
						<prop name="TableOrder">23</prop>
					</obj>
					<obj name="item" class="GroupSampleTypePropertyTypeNoPos" version="1">
						<prop name="name">Scanning Sample Type</prop>
						<prop name="PropClass">GroupChannelTypeProp</prop>
						<prop name="AnalysisClass">Scanning</prop>
						<prop name="IsChannelProperty">1</prop>
						<prop name="SelectorOrder">24</prop>
						<prop name="ShowInSelector">0</prop>
						<prop name="ShowInTable">0</prop>
						<prop name="TableOrder">24</prop>
					</obj>
					<obj name="item" class="SamplePropType" version="1">
						<prop name="name">Scanning Genotype</prop>
						<prop name="PropClass">ChannelGenotype</prop>
						<prop name="AnalysisClass">Scanning</prop>
						<prop name="IsChannelProperty">1</prop>
						<prop name="SelectorOrder">25</prop>
						<prop name="ShowInSelector">0</prop>
						<prop name="ShowInTable">0</prop>
						<prop name="TableOrder">25</prop>
					</obj>
				</list>
			</obj>
			<obj name="SelectedChannels" class="TEMIntegerSet" version="1">
				<list name="Items" count="4">
					<prop name="Item">0</prop>
					<prop name="Item">1</prop>
					<prop name="Item">2</prop>
					<prop name="Item">3</prop>
				</list>
			</obj>
			<obj name="AnalysisProperties" class="ExpPropList" version="1">
				<list name="emlist" count="3">
					<obj name="PropertyObject" class="EndptGenoExtExp" version="3">
						<prop name="PropertyTypeName">Endpt External Experiment</prop>
					</obj>
					<obj name="PropertyObject" class="RQExtRefProp" version="3">
						<prop name="PropertyTypeName">ExtRef</prop>
						<prop name="RefExpProg">-1</prop>
					</obj>
					<obj name="PropertyObject" class="QuantUnitsProp" version="3">
						<prop name="PropertyTypeName">Units</prop>
					</obj>
				</list>
			</obj>
			<obj name="SampleInfoList" class="SamplePropInfoList" version="1">
				<list name="emlist" count="96">
					<obj name="item" class="SamplePropInfo" version="1">
						<obj name="ChannelProperties" class="ChanPropList" version="2">
							<obj name="ChannelProperties" class="EMList" version="1">
								<list name="emlist" count="4">
									<obj name="item" class="PropertyList" version="1">
										<list name="emlist" count="12">
											<obj name="PropertyObject" class="RQSampleTargetProperty" version="4">
												<prop name="PropertyTypeName">Combined Sample and Target Type</prop>
												<prop name="Position">0</prop>
												<prop name="IsDefault">0</prop>
												<obj name="ChannelProp" class="ChannelProperty" version="1">
													<prop name="ChannelIdx">0</prop>
												</obj>
											</obj>
											<obj name="PropertyObject" class="QuantConcProperty" version="4">
												<prop name="PropertyTypeName">Concentration</prop>
												<prop name="Position">0</prop>
												<prop name="IsDefault">1</prop>
												<prop name="Concentration">0</prop>
												<obj name="ChannelProp" class="ChannelProperty" version="1">
													<prop name="ChannelIdx">0</prop>
												</obj>
												<prop name="ReadOnly">1</prop>
											</obj>
											<obj name="PropertyObject" class="QuantCpHighProp" version="4">
												<prop name="PropertyTypeName">Cp High</prop>
												<prop name="Position">0</prop>
												<prop name="IsDefault">1</prop>
												<prop name="CpRangeHigh">0</prop>
												<obj name="ChannelProp" class="ChannelProperty" version="1">
													<prop name="ChannelIdx">0</prop>
												</obj>
												<prop name="ReadOnly">1</prop>
											</obj>
											<obj name="PropertyObject" class="QuantCpLowProp" version="4">
												<prop name="PropertyTypeName">Cp Low</prop>
												<prop name="Position">0</prop>
												<prop name="IsDefault">1</prop>
												<prop name="CpRangeLow">0</prop>
												<obj name="ChannelProp" class="ChannelProperty" version="1">
													<prop name="ChannelIdx">0</prop>
												</obj>
												<prop name="ReadOnly">1</prop>
											</obj>
											<obj name="PropertyObject" class="RQEffProp" version="4">
												<prop name="PropertyTypeName">Efficiency</prop>
												<prop name="Position">0</prop>
												<prop name="IsDefault">1</prop>
												<prop name="Efficiency">2</prop>
												<obj name="ChannelProp" class="ChannelProperty" version="1">
													<prop name="ChannelIdx">0</prop>
												</obj>
											</obj>
											<obj name="PropertyObject" class="ChannelGenotype" version="4">
												<prop name="PropertyTypeName">Melt Geno Genotype</prop>
												<prop name="Position">0</prop>
												<prop name="IsDefault">1</prop>
												<prop name="ReadOnly">1</prop>
												<obj name="ChannelProp" class="ChannelProperty" version="1">
													<prop name="ChannelIdx">0</prop>
												</obj>
											</obj>
											<obj name="PropertyObject" class="GroupChannelTypeProp" version="4">
												<prop name="PropertyTypeName">Melt Geno Sample Type</prop>
												<prop name="Position">0</prop>
												<prop name="IsDefault">0</prop>
												<prop name="GroupSampleType">mstUnknown</prop>
												<obj name="ChannelProp" class="ChannelProperty" version="1">
													<prop name="ChannelIdx">0</prop>
												</obj>
											</obj>
											<obj name="PropertyObject" class="QuantSampleTypeProperty" version="4">
												<prop name="PropertyTypeName">Quantification Sample Type</prop>
												<prop name="Position">0</prop>
												<prop name="IsDefault">0</prop>
												<prop name="SampleType">qsUnknown</prop>
												<obj name="ChannelProp" class="ChannelProperty" version="1">
													<prop name="ChannelIdx">0</prop>
												</obj>
											</obj>
											<obj name="PropertyObject" class="ChannelGenotype" version="4">
												<prop name="PropertyTypeName">Scanning Genotype</prop>
												<prop name="Position">0</prop>
												<prop name="IsDefault">1</prop>
												<prop name="ReadOnly">1</prop>
												<obj name="ChannelProp" class="ChannelProperty" version="1">
													<prop name="ChannelIdx">0</prop>
												</obj>
											</obj>
											<obj name="PropertyObject" class="GroupChannelTypeProp" version="4">
												<prop name="PropertyTypeName">Scanning Sample Type</prop>
												<prop name="Position">0</prop>
												<prop name="IsDefault">0</prop>
												<prop name="GroupSampleType">mstUnknown</prop>
												<obj name="ChannelProp" class="ChannelProperty" version="1">
													<prop name="ChannelIdx">0</prop>
												</obj>
											</obj>
											<obj name="PropertyObject" class="TargetName" version="4">
												<prop name="PropertyTypeName">Target Name</prop>
												<prop name="Position">0</prop>
												<prop name="IsDefault">1</prop>
												<obj name="ChannelProp" class="ChannelProperty" version="1">
													<prop name="ChannelIdx">0</prop>
												</obj>
											</obj>
											<obj name="PropertyObject" class="RQTargetProperty" version="4">
												<prop name="PropertyTypeName">Target Type</prop>
												<prop name="Position">0</prop>
												<prop name="IsDefault">0</prop>
												<prop name="TargetType">dtNone</prop>
												<obj name="ChannelProp" class="ChannelProperty" version="1">
													<prop name="ChannelIdx">0</prop>
												</obj>
											</obj>
										</list>
									</obj>
									<obj name="item" class="PropertyList" version="1">
										<list name="emlist" count="12">
											<obj name="PropertyObject" class="RQSampleTargetProperty" version="4">
												<prop name="PropertyTypeName">Combined Sample and Target Type</prop>
												<prop name="Position">0</prop>
												<prop name="IsDefault">0</prop>
												<obj name="ChannelProp" class="ChannelProperty" version="1">
													<prop name="ChannelIdx">1</prop>
												</obj>
											</obj>
											<obj name="PropertyObject" class="QuantConcProperty" version="4">
												<prop name="PropertyTypeName">Concentration</prop>
												<prop name="Position">0</prop>
												<prop name="IsDefault">1</prop>
												<prop name="Concentration">0</prop>
												<obj name="ChannelProp" class="ChannelProperty" version="1">
													<prop name="ChannelIdx">1</prop>
												</obj>
												<prop name="ReadOnly">1</prop>
											</obj>
											<obj name="PropertyObject" class="QuantCpHighProp" version="4">
												<prop name="PropertyTypeName">Cp High</prop>
												<prop name="Position">0</prop>
												<prop name="IsDefault">1</prop>
												<prop name="CpRangeHigh">0</prop>
												<obj name="ChannelProp" class="ChannelProperty" version="1">
													<prop name="ChannelIdx">1</prop>
												</obj>
												<prop name="ReadOnly">1</prop>
											</obj>
											<obj name="PropertyObject" class="QuantCpLowProp" version="4">
												<prop name="PropertyTypeName">Cp Low</prop>
												<prop name="Position">0</prop>
												<prop name="IsDefault">1</prop>
												<prop name="CpRangeLow">0</prop>
												<obj name="ChannelProp" class="ChannelProperty" version="1">
													<prop name="ChannelIdx">1</prop>
												</obj>
												<prop name="ReadOnly">1</prop>
											</obj>
											<obj name="PropertyObject" class="RQEffProp" version="4">
												<prop name="PropertyTypeName">Efficiency</prop>
												<prop name="Position">0</prop>
												<prop name="IsDefault">1</prop>
												<prop name="Efficiency">2</prop>
												<obj name="ChannelProp" class="ChannelProperty" version="1">
													<prop name="ChannelIdx">1</prop>
												</obj>
											</obj>
											<obj name="PropertyObject" class="ChannelGenotype" version="4">
												<prop name="PropertyTypeName">Melt Geno Genotype</prop>
												<prop name="Position">0</prop>
												<prop name="IsDefault">1</prop>
												<prop name="ReadOnly">1</prop>
												<obj name="ChannelProp" class="ChannelProperty" version="1">
													<prop name="ChannelIdx">1</prop>
												</obj>
											</obj>
											<obj name="PropertyObject" class="GroupChannelTypeProp" version="4">
												<prop name="PropertyTypeName">Melt Geno Sample Type</prop>
												<prop name="Position">0</prop>
												<prop name="IsDefault">0</prop>
												<prop name="GroupSampleType">mstUnknown</prop>
												<obj name="ChannelProp" class="ChannelProperty" version="1">
													<prop name="ChannelIdx">1</prop>
												</obj>
											</obj>
											<obj name="PropertyObject" class="QuantSampleTypeProperty" version="4">
												<prop name="PropertyTypeName">Quantification Sample Type</prop>
												<prop name="Position">0</prop>
												<prop name="IsDefault">0</prop>
												<prop name="SampleType">qsUnknown</prop>
												<obj name="ChannelProp" class="ChannelProperty" version="1">
													<prop name="ChannelIdx">1</prop>
												</obj>
											</obj>
											<obj name="PropertyObject" class="ChannelGenotype" version="4">
												<prop name="PropertyTypeName">Scanning Genotype</prop>
												<prop name="Position">0</prop>
												<prop name="IsDefault">1</prop>
												<prop name="ReadOnly">1</prop>
												<obj name="ChannelProp" class="ChannelProperty" version="1">
													<prop name="ChannelIdx">1</prop>
												</obj>
											</obj>
											<obj name="PropertyObject" class="GroupChannelTypeProp" version="4">
												<prop name="PropertyTypeName">Scanning Sample Type</prop>
												<prop name="Position">0</prop>
												<prop name="IsDefault">0</prop>
												<prop name="GroupSampleType">mstUnknown</prop>
												<obj name="ChannelProp" class="ChannelProperty" version="1">
													<prop name="ChannelIdx">1</prop>
												</obj>
											</obj>
											<obj name="PropertyObject" class="TargetName" version="4">
												<prop name="PropertyTypeName">Target Name</prop>
												<prop name="Position">0</prop>
												<prop name="IsDefault">1</prop>
												<obj name="ChannelProp" class="ChannelProperty" version="1">
													<prop name="ChannelIdx">1</prop>
												</obj>
											</obj>
											<obj name="PropertyObject" class="RQTargetProperty" version="4">
												<prop name="PropertyTypeName">Target Type</prop>
												<prop name="Position">0</prop>
												<prop name="IsDefault">0</prop>
												<prop name="TargetType">dtNone</prop>
												<obj name="ChannelProp" class="ChannelProperty" version="1">
													<prop name="ChannelIdx">1</prop>
												</obj>
											</obj>
										</list>
									</obj>
									<obj name="item" class="PropertyList" version="1">
										<list name="emlist" count="12">
											<obj name="PropertyObject" class="RQSampleTargetProperty" version="4">
												<prop name="PropertyTypeName">Combined Sample and Target Type</prop>
												<prop name="Position">0</prop>
												<prop name="IsDefault">0</prop>
												<obj name="ChannelProp" class="ChannelProperty" version="1">
													<prop name="ChannelIdx">2</prop>
												</obj>
											</obj>
											<obj name="PropertyObject" class="QuantConcProperty" version="4">
												<prop name="PropertyTypeName">Concentration</prop>
												<prop name="Position">0</prop>
												<prop name="IsDefault">1</prop>
												<prop name="Concentration">0</prop>
												<obj name="ChannelProp" class="ChannelProperty" version="1">
													<prop name="ChannelIdx">2</prop>
												</obj>
												<prop name="ReadOnly">1</prop>
											</obj>
											<obj name="PropertyObject" class="QuantCpHighProp" version="4">
												<prop name="PropertyTypeName">Cp High</prop>
												<prop name="Position">0</prop>
												<prop name="IsDefault">1</prop>
												<prop name="CpRangeHigh">0</prop>
												<obj name="ChannelProp" class="ChannelProperty" version="1">
													<prop name="ChannelIdx">2</prop>
												</obj>
												<prop name="ReadOnly">1</prop>
											</obj>
											<obj name="PropertyObject" class="QuantCpLowProp" version="4">
												<prop name="PropertyTypeName">Cp Low</prop>
												<prop name="Position">0</prop>
												<prop name="IsDefault">1</prop>
												<prop name="CpRangeLow">0</prop>
												<obj name="ChannelProp" class="ChannelProperty" version="1">
													<prop name="ChannelIdx">2</prop>
												</obj>
												<prop name="ReadOnly">1</prop>
											</obj>
											<obj name="PropertyObject" class="RQEffProp" version="4">
												<prop name="PropertyTypeName">Efficiency</prop>
												<prop name="Position">0</prop>
												<prop name="IsDefault">1</prop>
												<prop name="Efficiency">2</prop>
												<obj name="ChannelProp" class="ChannelProperty" version="1">
													<prop name="ChannelIdx">2</prop>
												</obj>
											</obj>
											<obj name="PropertyObject" class="ChannelGenotype" version="4">
												<prop name="PropertyTypeName">Melt Geno Genotype</prop>
												<prop name="Position">0</prop>
												<prop name="IsDefault">1</prop>
												<prop name="ReadOnly">1</prop>
												<obj name="ChannelProp" class="ChannelProperty" version="1">
													<prop name="ChannelIdx">2</prop>
												</obj>
											</obj>
											<obj name="PropertyObject" class="GroupChannelTypeProp" version="4">
												<prop name="PropertyTypeName">Melt Geno Sample Type</prop>
												<prop name="Position">0</prop>
												<prop name="IsDefault">0</prop>
												<prop name="GroupSampleType">mstUnknown</prop>
												<obj name="ChannelProp" class="ChannelProperty" version="1">
													<prop name="ChannelIdx">2</prop>
												</obj>
											</obj>
											<obj name="PropertyObject" class="QuantSampleTypeProperty" version="4">
												<prop name="PropertyTypeName">Quantification Sample Type</prop>
												<prop name="Position">0</prop>
												<prop name="IsDefault">0</prop>
												<prop name="SampleType">qsUnknown</prop>
												<obj name="ChannelProp" class="ChannelProperty" version="1">
													<prop name="ChannelIdx">2</prop>
												</obj>
											</obj>
											<obj name="PropertyObject" class="ChannelGenotype" version="4">
												<prop name="PropertyTypeName">Scanning Genotype</prop>
												<prop name="Position">0</prop>
												<prop name="IsDefault">1</prop>
												<prop name="ReadOnly">1</prop>
												<obj name="ChannelProp" class="ChannelProperty" version="1">
													<prop name="ChannelIdx">2</prop>
												</obj>
											</obj>
											<obj name="PropertyObject" class="GroupChannelTypeProp" version="4">
												<prop name="PropertyTypeName">Scanning Sample Type</prop>
												<prop name="Position">0</prop>
												<prop name="IsDefault">0</prop>
												<prop name="GroupSampleType">mstUnknown</prop>
												<obj name="ChannelProp" class="ChannelProperty" version="1">
													<prop name="ChannelIdx">2</prop>
												</obj>
											</obj>
											<obj name="PropertyObject" class="TargetName" version="4">
												<prop name="PropertyTypeName">Target Name</prop>
												<prop name="Position">0</prop>
												<prop name="IsDefault">1</prop>
												<obj name="ChannelProp" class="ChannelProperty" version="1">
													<prop name="ChannelIdx">2</prop>
												</obj>
											</obj>
											<obj name="PropertyObject" class="RQTargetProperty" version="4">
												<prop name="PropertyTypeName">Target Type</prop>
												<prop name="Position">0</prop>
												<prop name="IsDefault">0</prop>
												<prop name="TargetType">dtNone</prop>
												<obj name="ChannelProp" class="ChannelProperty" version="1">
													<prop name="ChannelIdx">2</prop>
												</obj>
											</obj>
										</list>
									</obj>
									<obj name="item" class="PropertyList" version="1">
										<list name="emlist" count="12">
											<obj name="PropertyObject" class="RQSampleTargetProperty" version="4">
												<prop name="PropertyTypeName">Combined Sample and Target Type</prop>
												<prop name="Position">0</prop>
												<prop name="IsDefault">0</prop>
												<obj name="ChannelProp" class="ChannelProperty" version="1">
													<prop name="ChannelIdx">3</prop>
												</obj>
											</obj>
											<obj name="PropertyObject" class="QuantConcProperty" version="4">
												<prop name="PropertyTypeName">Concentration</prop>
												<prop name="Position">0</prop>
												<prop name="IsDefault">1</prop>
												<prop name="Concentration">0</prop>
												<obj name="ChannelProp" class="ChannelProperty" version="1">
													<prop name="ChannelIdx">3</prop>
												</obj>
												<prop name="ReadOnly">1</prop>
											</obj>
											<obj name="PropertyObject" class="QuantCpHighProp" version="4">
												<prop name="PropertyTypeName">Cp High</prop>
												<prop name="Position">0</prop>
												<prop name="IsDefault">1</prop>
												<prop name="CpRangeHigh">0</prop>
												<obj name="ChannelProp" class="ChannelProperty" version="1">
													<prop name="ChannelIdx">3</prop>
												</obj>
												<prop name="ReadOnly">1</prop>
											</obj>
											<obj name="PropertyObject" class="QuantCpLowProp" version="4">
												<prop name="PropertyTypeName">Cp Low</prop>
												<prop name="Position">0</prop>
												<prop name="IsDefault">1</prop>
												<prop name="CpRangeLow">0</prop>
												<obj name="ChannelProp" class="ChannelProperty" version="1">
													<prop name="ChannelIdx">3</prop>
												</obj>
												<prop name="ReadOnly">1</prop>
											</obj>
											<obj name="PropertyObject" class="RQEffProp" version="4">
												<prop name="PropertyTypeName">Efficiency</prop>
												<prop name="Position">0</prop>
												<prop name="IsDefault">1</prop>
												<prop name="Efficiency">2</prop>
												<obj name="ChannelProp" class="ChannelProperty" version="1">
													<prop name="ChannelIdx">3</prop>
												</obj>
											</obj>
											<obj name="PropertyObject" class="ChannelGenotype" version="4">
												<prop name="PropertyTypeName">Melt Geno Genotype</prop>
												<prop name="Position">0</prop>
												<prop name="IsDefault">1</prop>
												<prop name="ReadOnly">1</prop>
												<obj name="ChannelProp" class="ChannelProperty" version="1">
													<prop name="ChannelIdx">3</prop>
												</obj>
											</obj>
											<obj name="PropertyObject" class="GroupChannelTypeProp" version="4">
												<prop name="PropertyTypeName">Melt Geno Sample Type</prop>
												<prop name="Position">0</prop>
												<prop name="IsDefault">0</prop>
												<prop name="GroupSampleType">mstUnknown</prop>
												<obj name="ChannelProp" class="ChannelProperty" version="1">
													<prop name="ChannelIdx">3</prop>
												</obj>
											</obj>
											<obj name="PropertyObject" class="QuantSampleTypeProperty" version="4">
												<prop name="PropertyTypeName">Quantification Sample Type</prop>
												<prop name="Position">0</prop>
												<prop name="IsDefault">0</prop>
												<prop name="SampleType">qsUnknown</prop>
												<obj name="ChannelProp" class="ChannelProperty" version="1">
													<prop name="ChannelIdx">3</prop>
												</obj>
											</obj>
											<obj name="PropertyObject" class="ChannelGenotype" version="4">
												<prop name="PropertyTypeName">Scanning Genotype</prop>
												<prop name="Position">0</prop>
												<prop name="IsDefault">1</prop>
												<prop name="ReadOnly">1</prop>
												<obj name="ChannelProp" class="ChannelProperty" version="1">
													<prop name="ChannelIdx">3</prop>
												</obj>
											</obj>
											<obj name="PropertyObject" class="GroupChannelTypeProp" version="4">
												<prop name="PropertyTypeName">Scanning Sample Type</prop>
												<prop name="Position">0</prop>
												<prop name="IsDefault">0</prop>
												<prop name="GroupSampleType">mstUnknown</prop>
												<obj name="ChannelProp" class="ChannelProperty" version="1">
													<prop name="ChannelIdx">3</prop>
												</obj>
											</obj>
											<obj name="PropertyObject" class="TargetName" version="4">
												<prop name="PropertyTypeName">Target Name</prop>
												<prop name="Position">0</prop>
												<prop name="IsDefault">1</prop>
												<obj name="ChannelProp" class="ChannelProperty" version="1">
													<prop name="ChannelIdx">3</prop>
												</obj>
											</obj>
											<obj name="PropertyObject" class="RQTargetProperty" version="4">
												<prop name="PropertyTypeName">Target Type</prop>
												<prop name="Position">0</prop>
												<prop name="IsDefault">0</prop>
												<prop name="TargetType">dtNone</prop>
												<obj name="ChannelProp" class="ChannelProperty" version="1">
													<prop name="ChannelIdx">3</prop>
												</obj>
											</obj>
										</list>
									</obj>
								</list>
							</obj>
						</obj>
						<prop name="ChannelPropertyCount">4</prop>
						<prop name="ContainerPosition">0</prop>
						<prop name="HasSampleProperties">1</prop>
						<obj name="SampleProperties" class="PropertyList" version="1">
							<list name="emlist" count="14">
								<obj name="PropertyObject" class="SamplePrefColor" version="4">
									<prop name="PropertyTypeName">Color</prop>
									<prop name="Position">0</prop>
									<prop name="IsDefault">0</prop>
									<prop name="Color">$00FF8000</prop>
								</obj>
								<obj name="PropertyObject" class="DominantChannelProp" version="4">
									<prop name="PropertyTypeName">Dominant Channel</prop>
									<prop name="Position">0</prop>
									<prop name="IsDefault">0</prop>
									<prop name="DominantChannel">0</prop>
								</obj>
								<obj name="PropertyObject" class="Genotype" version="4">
									<prop name="PropertyTypeName">EndPt Genotype</prop>
									<prop name="Position">0</prop>
									<prop name="IsDefault">1</prop>
									<prop name="ReadOnly">1</prop>
								</obj>
								<obj name="PropertyObject" class="GroupingSample" version="4">
									<prop name="PropertyTypeName">EndPt Sample Type</prop>
									<prop name="Position">0</prop>
									<prop name="IsDefault">0</prop>
									<prop name="GroupSampleType">mstUnknown</prop>
								</obj>
								<obj name="PropertyObject" class="SamplePrefLineStyle" version="4">
									<prop name="PropertyTypeName">Line Style</prop>
									<prop name="Position">0</prop>
									<prop name="IsDefault">0</prop>
									<prop name="LineStyle">psSolid</prop>
								</obj>
								<obj name="PropertyObject" class="GenSampleEditNotes" version="4">
									<prop name="PropertyTypeName">Notes</prop>
									<prop name="Position">0</prop>
									<prop name="IsDefault">1</prop>
								</obj>
								<obj name="PropertyObject" class="SamplePrefPointStyle" version="4">
									<prop name="PropertyTypeName">Point Style</prop>
									<prop name="Position">0</prop>
									<prop name="IsDefault">0</prop>
									<prop name="PointStyle">psNothing</prop>
								</obj>
								<obj name="PropertyObject" class="GenSampleEditPosition" version="4">
									<prop name="PropertyTypeName">Position</prop>
									<prop name="Position">0</prop>
									<prop name="IsDefault">1</prop>
								</obj>
								<obj name="PropertyObject" class="GenSampleEditReplicate" version="4">
									<prop name="PropertyTypeName">Replicate of</prop>
									<prop name="Position">0</prop>
									<prop name="IsDefault">1</prop>
									<prop name="ReplicateOf">-1</prop>
								</obj>
								<obj name="PropertyObject" class="HTCSampleID" version="4">
									<prop name="PropertyTypeName">Sample ID</prop>
									<prop name="Position">0</prop>
									<prop name="IsDefault">1</prop>
								</obj>
								<obj name="PropertyObject" class="GenSampleEditName" version="4">
									<prop name="PropertyTypeName">Sample Name</prop>
									<prop name="Position">0</prop>
									<prop name="IsDefault">1</prop>
									<prop name="name">Sample 1</prop>
								</obj>
								<obj name="PropertyObject" class="HTCSamplePrepNotes" version="4">
									<prop name="PropertyTypeName">Sample Prep Notes</prop>
									<prop name="Position">0</prop>
									<prop name="IsDefault">1</prop>
								</obj>
								<obj name="PropertyObject" class="GenSampleEditSubset" version="4">
									<prop name="PropertyTypeName">Subsets</prop>
									<prop name="Position">0</prop>
									<prop name="IsDefault">1</prop>
								</obj>
								<obj name="PropertyObject" class="SamplePrefWidth" version="5">
									<prop name="PropertyTypeName">Width</prop>
									<prop name="Position">0</prop>
									<prop name="IsDefault">1</prop>
									<prop name="Width">1</prop>
								</obj>
							</list>
						</obj>
					</obj>
					<obj name="item" class="SamplePropInfo" version="1">
						<obj name="ChannelProperties" class="ChanPropList" version="2">
							<obj name="ChannelProperties" class="EMList" version="1">
								<list name="emlist" count="4">
									<obj name="item" class="PropertyList" version="1">
										<list name="emlist" count="12">
											<obj name="PropertyObject" class="RQSampleTargetProperty" version="4">
												<prop name="PropertyTypeName">Combined Sample and Target Type</prop>
												<prop name="Position">1</prop>
												<prop name="IsDefault">0</prop>
												<obj name="ChannelProp" class="ChannelProperty" version="1">
													<prop name="ChannelIdx">0</prop>
												</obj>
											</obj>
											<obj name="PropertyObject" class="QuantConcProperty" version="4">
												<prop name="PropertyTypeName">Concentration</prop>
												<prop name="Position">1</prop>
												<prop name="IsDefault">1</prop>
												<prop name="Concentration">0</prop>
												<obj name="ChannelProp" class="ChannelProperty" version="1">
													<prop name="ChannelIdx">0</prop>
												</obj>
												<prop name="ReadOnly">1</prop>
											</obj>
											<obj name="PropertyObject" class="QuantCpHighProp" version="4">
												<prop name="PropertyTypeName">Cp High</prop>
												<prop name="Position">1</prop>
												<prop name="IsDefault">1</prop>
												<prop name="CpRangeHigh">0</prop>
												<obj name="ChannelProp" class="ChannelProperty" version="1">
													<prop name="ChannelIdx">0</prop>
												</obj>
												<prop name="ReadOnly">1</prop>
											</obj>
											<obj name="PropertyObject" class="QuantCpLowProp" version="4">
												<prop name="PropertyTypeName">Cp Low</prop>
												<prop name="Position">1</prop>
												<prop name="IsDefault">1</prop>
												<prop name="CpRangeLow">0</prop>
												<obj name="ChannelProp" class="ChannelProperty" version="1">
													<prop name="ChannelIdx">0</prop>
												</obj>
												<prop name="ReadOnly">1</prop>
											</obj>
											<obj name="PropertyObject" class="RQEffProp" version="4">
												<prop name="PropertyTypeName">Efficiency</prop>
												<prop name="Position">1</prop>
												<prop name="IsDefault">1</prop>
												<prop name="Efficiency">2</prop>
												<obj name="ChannelProp" class="ChannelProperty" version="1">
													<prop name="ChannelIdx">0</prop>
												</obj>
											</obj>
											<obj name="PropertyObject" class="ChannelGenotype" version="4">
												<prop name="PropertyTypeName">Melt Geno Genotype</prop>
												<prop name="Position">1</prop>
												<prop name="IsDefault">1</prop>
												<prop name="ReadOnly">1</prop>
												<obj name="ChannelProp" class="ChannelProperty" version="1">
													<prop name="ChannelIdx">0</prop>
												</obj>
											</obj>
											<obj name="PropertyObject" class="GroupChannelTypeProp" version="4">
												<prop name="PropertyTypeName">Melt Geno Sample Type</prop>
												<prop name="Position">1</prop>
												<prop name="IsDefault">0</prop>
												<prop name="GroupSampleType">mstUnknown</prop>
												<obj name="ChannelProp" class="ChannelProperty" version="1">
													<prop name="ChannelIdx">0</prop>
												</obj>
											</obj>
											<obj name="PropertyObject" class="QuantSampleTypeProperty" version="4">
												<prop name="PropertyTypeName">Quantification Sample Type</prop>
												<prop name="Position">1</prop>
												<prop name="IsDefault">0</prop>
												<prop name="SampleType">qsUnknown</prop>
												<obj name="ChannelProp" class="ChannelProperty" version="1">
													<prop name="ChannelIdx">0</prop>
												</obj>
											</obj>
											<obj name="PropertyObject" class="ChannelGenotype" version="4">
												<prop name="PropertyTypeName">Scanning Genotype</prop>
												<prop name="Position">1</prop>
												<prop name="IsDefault">1</prop>
												<prop name="ReadOnly">1</prop>
												<obj name="ChannelProp" class="ChannelProperty" version="1">
													<prop name="ChannelIdx">0</prop>
												</obj>
											</obj>
											<obj name="PropertyObject" class="GroupChannelTypeProp" version="4">
												<prop name="PropertyTypeName">Scanning Sample Type</prop>
												<prop name="Position">1</prop>
												<prop name="IsDefault">0</prop>
												<prop name="GroupSampleType">mstUnknown</prop>
												<obj name="ChannelProp" class="ChannelProperty" version="1">
													<prop name="ChannelIdx">0</prop>
												</obj>
											</obj>
											<obj name="PropertyObject" class="TargetName" version="4">
												<prop name="PropertyTypeName">Target Name</prop>
												<prop name="Position">1</prop>
												<prop name="IsDefault">1</prop>
												<obj name="ChannelProp" class="ChannelProperty" version="1">
													<prop name="ChannelIdx">0</prop>
												</obj>
											</obj>
											<obj name="PropertyObject" class="RQTargetProperty" version="4">
												<prop name="PropertyTypeName">Target Type</prop>
												<prop name="Position">1</prop>
												<prop name="IsDefault">0</prop>
												<prop name="TargetType">dtNone</prop>
												<obj name="ChannelProp" class="ChannelProperty" version="1">
													<prop name="ChannelIdx">0</prop>
												</obj>
											</obj>
										</list>
									</obj>
									<obj name="item" class="PropertyList" version="1">
										<list name="emlist" count="12">
											<obj name="PropertyObject" class="RQSampleTargetProperty" version="4">
												<prop name="PropertyTypeName">Combined Sample and Target Type</prop>
												<prop name="Position">1</prop>
												<prop name="IsDefault">0</prop>
												<obj name="ChannelProp" class="ChannelProperty" version="1">
													<prop name="ChannelIdx">1</prop>
												</obj>
											</obj>
											<obj name="PropertyObject" class="QuantConcProperty" version="4">
												<prop name="PropertyTypeName">Concentration</prop>
												<prop name="Position">1</prop>
												<prop name="IsDefault">1</prop>
												<prop name="Concentration">0</prop>
												<obj name="ChannelProp" class="ChannelProperty" version="1">
													<prop name="ChannelIdx">1</prop>
												</obj>
												<prop name="ReadOnly">1</prop>
											</obj>
											<obj name="PropertyObject" class="QuantCpHighProp" version="4">
												<prop name="PropertyTypeName">Cp High</prop>
												<prop name="Position">1</prop>
												<prop name="IsDefault">1</prop>
												<prop name="CpRangeHigh">0</prop>
												<obj name="ChannelProp" class="ChannelProperty" version="1">
													<prop name="ChannelIdx">1</prop>
												</obj>
												<prop name="ReadOnly">1</prop>
											</obj>
											<obj name="PropertyObject" class="QuantCpLowProp" version="4">
												<prop name="PropertyTypeName">Cp Low</prop>
												<prop name="Position">1</prop>
												<prop name="IsDefault">1</prop>
												<prop name="CpRangeLow">0</prop>
												<obj name="ChannelProp" class="ChannelProperty" version="1">
													<prop name="ChannelIdx">1</prop>
												</obj>
												<prop name="ReadOnly">1</prop>
											</obj>
											<obj name="PropertyObject" class="RQEffProp" version="4">
												<prop name="PropertyTypeName">Efficiency</prop>
												<prop name="Position">1</prop>
												<prop name="IsDefault">1</prop>
												<prop name="Efficiency">2</prop>
												<obj name="ChannelProp" class="ChannelProperty" version="1">
													<prop name="ChannelIdx">1</prop>
												</obj>
											</obj>
											<obj name="PropertyObject" class="ChannelGenotype" version="4">
												<prop name="PropertyTypeName">Melt Geno Genotype</prop>
												<prop name="Position">1</prop>
												<prop name="IsDefault">1</prop>
												<prop name="ReadOnly">1</prop>
												<obj name="ChannelProp" class="ChannelProperty" version="1">
													<prop name="ChannelIdx">1</prop>
												</obj>
											</obj>
											<obj name="PropertyObject" class="GroupChannelTypeProp" version="4">
												<prop name="PropertyTypeName">Melt Geno Sample Type</prop>
												<prop name="Position">1</prop>
												<prop name="IsDefault">0</prop>
												<prop name="GroupSampleType">mstUnknown</prop>
												<obj name="ChannelProp" class="ChannelProperty" version="1">
													<prop name="ChannelIdx">1</prop>
												</obj>
											</obj>
											<obj name="PropertyObject" class="QuantSampleTypeProperty" version="4">
												<prop name="PropertyTypeName">Quantification Sample Type</prop>
												<prop name="Position">1</prop>
												<prop name="IsDefault">0</prop>
												<prop name="SampleType">qsUnknown</prop>
												<obj name="ChannelProp" class="ChannelProperty" version="1">
													<prop name="ChannelIdx">1</prop>
												</obj>
											</obj>
											<obj name="PropertyObject" class="ChannelGenotype" version="4">
												<prop name="PropertyTypeName">Scanning Genotype</prop>
												<prop name="Position">1</prop>
												<prop name="IsDefault">1</prop>
												<prop name="ReadOnly">1</prop>
												<obj name="ChannelProp" class="ChannelProperty" version="1">
													<prop name="ChannelIdx">1</prop>
												</obj>
											</obj>
											<obj name="PropertyObject" class="GroupChannelTypeProp" version="4">
												<prop name="PropertyTypeName">Scanning Sample Type</prop>
												<prop name="Position">1</prop>
												<prop name="IsDefault">0</prop>
												<prop name="GroupSampleType">mstUnknown</prop>
												<obj name="ChannelProp" class="ChannelProperty" version="1">
													<prop name="ChannelIdx">1</prop>
												</obj>
											</obj>
											<obj name="PropertyObject" class="TargetName" version="4">
												<prop name="PropertyTypeName">Target Name</prop>
												<prop name="Position">1</prop>
												<prop name="IsDefault">1</prop>
												<obj name="ChannelProp" class="ChannelProperty" version="1">
													<prop name="ChannelIdx">1</prop>
												</obj>
											</obj>
											<obj name="PropertyObject" class="RQTargetProperty" version="4">
												<prop name="PropertyTypeName">Target Type</prop>
												<prop name="Position">1</prop>
												<prop name="IsDefault">0</prop>
												<prop name="TargetType">dtNone</prop>
												<obj name="ChannelProp" class="ChannelProperty" version="1">
													<prop name="ChannelIdx">1</prop>
												</obj>
											</obj>
										</list>
									</obj>
									<obj name="item" class="PropertyList" version="1">
										<list name="emlist" count="12">
											<obj name="PropertyObject" class="RQSampleTargetProperty" version="4">
												<prop name="PropertyTypeName">Combined Sample and Target Type</prop>
												<prop name="Position">1</prop>
												<prop name="IsDefault">0</prop>
												<obj name="ChannelProp" class="ChannelProperty" version="1">
													<prop name="ChannelIdx">2</prop>
												</obj>
											</obj>
											<obj name="PropertyObject" class="QuantConcProperty" version="4">
												<prop name="PropertyTypeName">Concentration</prop>
												<prop name="Position">1</prop>
												<prop name="IsDefault">1</prop>
												<prop name="Concentration">0</prop>
												<obj name="ChannelProp" class="ChannelProperty" version="1">
													<prop name="ChannelIdx">2</prop>
												</obj>
												<prop name="ReadOnly">1</prop>
											</obj>
											<obj name="PropertyObject" class="QuantCpHighProp" version="4">
												<prop name="PropertyTypeName">Cp High</prop>
												<prop name="Position">1</prop>
												<prop name="IsDefault">1</prop>
												<prop name="CpRangeHigh">0</prop>
												<obj name="ChannelProp" class="ChannelProperty" version="1">
													<prop name="ChannelIdx">2</prop>
												</obj>
												<prop name="ReadOnly">1</prop>
											</obj>
											<obj name="PropertyObject" class="QuantCpLowProp" version="4">
												<prop name="PropertyTypeName">Cp Low</prop>
												<prop name="Position">1</prop>
												<prop name="IsDefault">1</prop>
												<prop name="CpRangeLow">0</prop>
												<obj name="ChannelProp" class="ChannelProperty" version="1">
													<prop name="ChannelIdx">2</prop>
												</obj>
												<prop name="ReadOnly">1</prop>
											</obj>
											<obj name="PropertyObject" class="RQEffProp" version="4">
												<prop name="PropertyTypeName">Efficiency</prop>
												<prop name="Position">1</prop>
												<prop name="IsDefault">1</prop>
												<prop name="Efficiency">2</prop>
												<obj name="ChannelProp" class="ChannelProperty" version="1">
													<prop name="ChannelIdx">2</prop>
												</obj>
											</obj>
											<obj name="PropertyObject" class="ChannelGenotype" version="4">
												<prop name="PropertyTypeName">Melt Geno Genotype</prop>
												<prop name="Position">1</prop>
												<prop name="IsDefault">1</prop>
												<prop name="ReadOnly">1</prop>
												<obj name="ChannelProp" class="ChannelProperty" version="1">
													<prop name="ChannelIdx">2</prop>
												</obj>
											</obj>
											<obj name="PropertyObject" class="GroupChannelTypeProp" version="4">
												<prop name="PropertyTypeName">Melt Geno Sample Type</prop>
												<prop name="Position">1</prop>
												<prop name="IsDefault">0</prop>
												<prop name="GroupSampleType">mstUnknown</prop>
												<obj name="ChannelProp" class="ChannelProperty" version="1">
													<prop name="ChannelIdx">2</prop>
												</obj>
											</obj>
											<obj name="PropertyObject" class="QuantSampleTypeProperty" version="4">
												<prop name="PropertyTypeName">Quantification Sample Type</prop>
												<prop name="Position">1</prop>
												<prop name="IsDefault">0</prop>
												<prop name="SampleType">qsUnknown</prop>
												<obj name="ChannelProp" class="ChannelProperty" version="1">
													<prop name="ChannelIdx">2</prop>
												</obj>
											</obj>
											<obj name="PropertyObject" class="ChannelGenotype" version="4">
												<prop name="PropertyTypeName">Scanning Genotype</prop>
												<prop name="Position">1</prop>
												<prop name="IsDefault">1</prop>
												<prop name="ReadOnly">1</prop>
												<obj name="ChannelProp" class="ChannelProperty" version="1">
													<prop name="ChannelIdx">2</prop>
												</obj>
											</obj>
											<obj name="PropertyObject" class="GroupChannelTypeProp" version="4">
												<prop name="PropertyTypeName">Scanning Sample Type</prop>
												<prop name="Position">1</prop>
												<prop name="IsDefault">0</prop>
												<prop name="GroupSampleType">mstUnknown</prop>
												<obj name="ChannelProp" class="ChannelProperty" version="1">
													<prop name="ChannelIdx">2</prop>
												</obj>
											</obj>
											<obj name="PropertyObject" class="TargetName" version="4">
												<prop name="PropertyTypeName">Target Name</prop>
												<prop name="Position">1</prop>
												<prop name="IsDefault">1</prop>
												<obj name="ChannelProp" class="ChannelProperty" version="1">
													<prop name="ChannelIdx">2</prop>
												</obj>
											</obj>
											<obj name="PropertyObject" class="RQTargetProperty" version="4">
												<prop name="PropertyTypeName">Target Type</prop>
												<prop name="Position">1</prop>
												<prop name="IsDefault">0</prop>
												<prop name="TargetType">dtNone</prop>
												<obj name="ChannelProp" class="ChannelProperty" version="1">
													<prop name="ChannelIdx">2</prop>
												</obj>
											</obj>
										</list>
									</obj>
									<obj name="item" class="PropertyList" version="1">
										<list name="emlist" count="12">
											<obj name="PropertyObject" class="RQSampleTargetProperty" version="4">
												<prop name="PropertyTypeName">Combined Sample and Target Type</prop>
												<prop name="Position">1</prop>
												<prop name="IsDefault">0</prop>
												<obj name="ChannelProp" class="ChannelProperty" version="1">
													<prop name="ChannelIdx">3</prop>
												</obj>
											</obj>
											<obj name="PropertyObject" class="QuantConcProperty" version="4">
												<prop name="PropertyTypeName">Concentration</prop>
												<prop name="Position">1</prop>
												<prop name="IsDefault">1</prop>
												<prop name="Concentration">0</prop>
												<obj name="ChannelProp" class="ChannelProperty" version="1">
													<prop name="ChannelIdx">3</prop>
												</obj>
												<prop name="ReadOnly">1</prop>
											</obj>
											<obj name="PropertyObject" class="QuantCpHighProp" version="4">
												<prop name="PropertyTypeName">Cp High</prop>
												<prop name="Position">1</prop>
												<prop name="IsDefault">1</prop>
												<prop name="CpRangeHigh">0</prop>
												<obj name="ChannelProp" class="ChannelProperty" version="1">
													<prop name="ChannelIdx">3</prop>
												</obj>
												<prop name="ReadOnly">1</prop>
											</obj>
											<obj name="PropertyObject" class="QuantCpLowProp" version="4">
												<prop name="PropertyTypeName">Cp Low</prop>
												<prop name="Position">1</prop>
												<prop name="IsDefault">1</prop>
												<prop name="CpRangeLow">0</prop>
												<obj name="ChannelProp" class="ChannelProperty" version="1">
													<prop name="ChannelIdx">3</prop>
												</obj>
												<prop name="ReadOnly">1</prop>
											</obj>
											<obj name="PropertyObject" class="RQEffProp" version="4">
												<prop name="PropertyTypeName">Efficiency</prop>
												<prop name="Position">1</prop>
												<prop name="IsDefault">1</prop>
												<prop name="Efficiency">2</prop>
												<obj name="ChannelProp" class="ChannelProperty" version="1">
													<prop name="ChannelIdx">3</prop>
												</obj>
											</obj>
											<obj name="PropertyObject" class="ChannelGenotype" version="4">
												<prop name="PropertyTypeName">Melt Geno Genotype</prop>
												<prop name="Position">1</prop>
												<prop name="IsDefault">1</prop>
												<prop name="ReadOnly">1</prop>
												<obj name="ChannelProp" class="ChannelProperty" version="1">
													<prop name="ChannelIdx">3</prop>
												</obj>
											</obj>
											<obj name="PropertyObject" class="GroupChannelTypeProp" version="4">
												<prop name="PropertyTypeName">Melt Geno Sample Type</prop>
												<prop name="Position">1</prop>
												<prop name="IsDefault">0</prop>
												<prop name="GroupSampleType">mstUnknown</prop>
												<obj name="ChannelProp" class="ChannelProperty" version="1">
													<prop name="ChannelIdx">3</prop>
												</obj>
											</obj>
											<obj name="PropertyObject" class="QuantSampleTypeProperty" version="4">
												<prop name="PropertyTypeName">Quantification Sample Type</prop>
												<prop name="Position">1</prop>
												<prop name="IsDefault">0</prop>
												<prop name="SampleType">qsUnknown</prop>
												<obj name="ChannelProp" class="ChannelProperty" version="1">
													<prop name="ChannelIdx">3</prop>
												</obj>
											</obj>
											<obj name="PropertyObject" class="ChannelGenotype" version="4">
												<prop name="PropertyTypeName">Scanning Genotype</prop>
												<prop name="Position">1</prop>
												<prop name="IsDefault">1</prop>
												<prop name="ReadOnly">1</prop>
												<obj name="ChannelProp" class="ChannelProperty" version="1">
													<prop name="ChannelIdx">3</prop>
												</obj>
											</obj>
											<obj name="PropertyObject" class="GroupChannelTypeProp" version="4">
												<prop name="PropertyTypeName">Scanning Sample Type</prop>
												<prop name="Position">1</prop>
												<prop name="IsDefault">0</prop>
												<prop name="GroupSampleType">mstUnknown</prop>
												<obj name="ChannelProp" class="ChannelProperty" version="1">
													<prop name="ChannelIdx">3</prop>
												</obj>
											</obj>
											<obj name="PropertyObject" class="TargetName" version="4">
												<prop name="PropertyTypeName">Target Name</prop>
												<prop name="Position">1</prop>
												<prop name="IsDefault">1</prop>
												<obj name="ChannelProp" class="ChannelProperty" version="1">
													<prop name="ChannelIdx">3</prop>
												</obj>
											</obj>
											<obj name="PropertyObject" class="RQTargetProperty" version="4">
												<prop name="PropertyTypeName">Target Type</prop>
												<prop name="Position">1</prop>
												<prop name="IsDefault">0</prop>
												<prop name="TargetType">dtNone</prop>
												<obj name="ChannelProp" class="ChannelProperty" version="1">
													<prop name="ChannelIdx">3</prop>
												</obj>
											</obj>
										</list>
									</obj>
								</list>
							</obj>
						</obj>
						<prop name="ChannelPropertyCount">4</prop>
						<prop name="ContainerPosition">1</prop>
						<prop name="HasSampleProperties">1</prop>
						<obj name="SampleProperties" class="PropertyList" version="1">
							<list name="emlist" count="14">
								<obj name="PropertyObject" class="SamplePrefColor" version="4">
									<prop name="PropertyTypeName">Color</prop>
									<prop name="Position">1</prop>
									<prop name="IsDefault">0</prop>
									<prop name="Color">clRed</prop>
								</obj>
								<obj name="PropertyObject" class="DominantChannelProp" version="4">
									<prop name="PropertyTypeName">Dominant Channel</prop>
									<prop name="Position">1</prop>
									<prop name="IsDefault">0</prop>
									<prop name="DominantChannel">0</prop>
								</obj>
								<obj name="PropertyObject" class="Genotype" version="4">
									<prop name="PropertyTypeName">EndPt Genotype</prop>
									<prop name="Position">1</prop>
									<prop name="IsDefault">1</prop>
									<prop name="ReadOnly">1</prop>
								</obj>
								<obj name="PropertyObject" class="GroupingSample" version="4">
									<prop name="PropertyTypeName">EndPt Sample Type</prop>
									<prop name="Position">1</prop>
									<prop name="IsDefault">0</prop>
									<prop name="GroupSampleType">mstUnknown</prop>
								</obj>
								<obj name="PropertyObject" class="SamplePrefLineStyle" version="4">
									<prop name="PropertyTypeName">Line Style</prop>
									<prop name="Position">1</prop>
									<prop name="IsDefault">0</prop>
									<prop name="LineStyle">psSolid</prop>
								</obj>
								<obj name="PropertyObject" class="GenSampleEditNotes" version="4">
									<prop name="PropertyTypeName">Notes</prop>
									<prop name="Position">1</prop>
									<prop name="IsDefault">1</prop>
								</obj>
								<obj name="PropertyObject" class="SamplePrefPointStyle" version="4">
									<prop name="PropertyTypeName">Point Style</prop>
									<prop name="Position">1</prop>
									<prop name="IsDefault">0</prop>
									<prop name="PointStyle">psNothing</prop>
								</obj>
								<obj name="PropertyObject" class="GenSampleEditPosition" version="4">
									<prop name="PropertyTypeName">Position</prop>
									<prop name="Position">1</prop>
									<prop name="IsDefault">1</prop>
								</obj>
								<obj name="PropertyObject" class="GenSampleEditReplicate" version="4">
									<prop name="PropertyTypeName">Replicate of</prop>
									<prop name="Position">1</prop>
									<prop name="IsDefault">1</prop>
									<prop name="ReplicateOf">-1</prop>
								</obj>
								<obj name="PropertyObject" class="HTCSampleID" version="4">
									<prop name="PropertyTypeName">Sample ID</prop>
									<prop name="Position">1</prop>
									<prop name="IsDefault">1</prop>
								</obj>
								<obj name="PropertyObject" class="GenSampleEditName" version="4">
									<prop name="PropertyTypeName">Sample Name</prop>
									<prop name="Position">1</prop>
									<prop name="IsDefault">1</prop>
									<prop name="name">Sample 2</prop>
								</obj>
								<obj name="PropertyObject" class="HTCSamplePrepNotes" version="4">
									<prop name="PropertyTypeName">Sample Prep Notes</prop>
									<prop name="Position">1</prop>
									<prop name="IsDefault">1</prop>
								</obj>
								<obj name="PropertyObject" class="GenSampleEditSubset" version="4">
									<prop name="PropertyTypeName">Subsets</prop>
									<prop name="Position">1</prop>
									<prop name="IsDefault">1</prop>
								</obj>
								<obj name="PropertyObject" class="SamplePrefWidth" version="5">
									<prop name="PropertyTypeName">Width</prop>
									<prop name="Position">1</prop>
									<prop name="IsDefault">1</prop>
									<prop name="Width">1</prop>
								</obj>
							</list>
						</obj>
					</obj>
					<obj name="item" class="SamplePropInfo" version="1">
						<obj name="ChannelProperties" class="ChanPropList" version="2">
							<obj name="ChannelProperties" class="EMList" version="1">
								<list name="emlist" count="4">
									<obj name="item" class="PropertyList" version="1">
										<list name="emlist" count="12">
											<obj name="PropertyObject" class="RQSampleTargetProperty" version="4">
												<prop name="PropertyTypeName">Combined Sample and Target Type</prop>
												<prop name="Position">2</prop>
												<prop name="IsDefault">0</prop>
												<obj name="ChannelProp" class="ChannelProperty" version="1">
													<prop name="ChannelIdx">0</prop>
												</obj>
											</obj>
											<obj name="PropertyObject" class="QuantConcProperty" version="4">
												<prop name="PropertyTypeName">Concentration</prop>
												<prop name="Position">2</prop>
												<prop name="IsDefault">1</prop>
												<prop name="Concentration">0</prop>
												<obj name="ChannelProp" class="ChannelProperty" version="1">
													<prop name="ChannelIdx">0</prop>
												</obj>
												<prop name="ReadOnly">1</prop>
											</obj>
											<obj name="PropertyObject" class="QuantCpHighProp" version="4">
												<prop name="PropertyTypeName">Cp High</prop>
												<prop name="Position">2</prop>
												<prop name="IsDefault">1</prop>
												<prop name="CpRangeHigh">0</prop>
												<obj name="ChannelProp" class="ChannelProperty" version="1">
													<prop name="ChannelIdx">0</prop>
												</obj>
												<prop name="ReadOnly">1</prop>
											</obj>
											<obj name="PropertyObject" class="QuantCpLowProp" version="4">
												<prop name="PropertyTypeName">Cp Low</prop>
												<prop name="Position">2</prop>
												<prop name="IsDefault">1</prop>
												<prop name="CpRangeLow">0</prop>
												<obj name="ChannelProp" class="ChannelProperty" version="1">
													<prop name="ChannelIdx">0</prop>
												</obj>
												<prop name="ReadOnly">1</prop>
											</obj>
											<obj name="PropertyObject" class="RQEffProp" version="4">
												<prop name="PropertyTypeName">Efficiency</prop>
												<prop name="Position">2</prop>
												<prop name="IsDefault">1</prop>
												<prop name="Efficiency">2</prop>
												<obj name="ChannelProp" class="ChannelProperty" version="1">
													<prop name="ChannelIdx">0</prop>
												</obj>
											</obj>
											<obj name="PropertyObject" class="ChannelGenotype" version="4">
												<prop name="PropertyTypeName">Melt Geno Genotype</prop>
												<prop name="Position">2</prop>
												<prop name="IsDefault">1</prop>
												<prop name="ReadOnly">1</prop>
												<obj name="ChannelProp" class="ChannelProperty" version="1">
													<prop name="ChannelIdx">0</prop>
												</obj>
											</obj>
											<obj name="PropertyObject" class="GroupChannelTypeProp" version="4">
												<prop name="PropertyTypeName">Melt Geno Sample Type</prop>
												<prop name="Position">2</prop>
												<prop name="IsDefault">0</prop>
												<prop name="GroupSampleType">mstUnknown</prop>
												<obj name="ChannelProp" class="ChannelProperty" version="1">
													<prop name="ChannelIdx">0</prop>
												</obj>
											</obj>
											<obj name="PropertyObject" class="QuantSampleTypeProperty" version="4">
												<prop name="PropertyTypeName">Quantification Sample Type</prop>
												<prop name="Position">2</prop>
												<prop name="IsDefault">0</prop>
												<prop name="SampleType">qsUnknown</prop>
												<obj name="ChannelProp" class="ChannelProperty" version="1">
													<prop name="ChannelIdx">0</prop>
												</obj>
											</obj>
											<obj name="PropertyObject" class="ChannelGenotype" version="4">
												<prop name="PropertyTypeName">Scanning Genotype</prop>
												<prop name="Position">2</prop>
												<prop name="IsDefault">1</prop>
												<prop name="ReadOnly">1</prop>
												<obj name="ChannelProp" class="ChannelProperty" version="1">
													<prop name="ChannelIdx">0</prop>
												</obj>
											</obj>
											<obj name="PropertyObject" class="GroupChannelTypeProp" version="4">
												<prop name="PropertyTypeName">Scanning Sample Type</prop>
												<prop name="Position">2</prop>
												<prop name="IsDefault">0</prop>
												<prop name="GroupSampleType">mstUnknown</prop>
												<obj name="ChannelProp" class="ChannelProperty" version="1">
													<prop name="ChannelIdx">0</prop>
												</obj>
											</obj>
											<obj name="PropertyObject" class="TargetName" version="4">
												<prop name="PropertyTypeName">Target Name</prop>
												<prop name="Position">2</prop>
												<prop name="IsDefault">1</prop>
												<obj name="ChannelProp" class="ChannelProperty" version="1">
													<prop name="ChannelIdx">0</prop>
												</obj>
											</obj>
											<obj name="PropertyObject" class="RQTargetProperty" version="4">
												<prop name="PropertyTypeName">Target Type</prop>
												<prop name="Position">2</prop>
												<prop name="IsDefault">0</prop>
												<prop name="TargetType">dtNone</prop>
												<obj name="ChannelProp" class="ChannelProperty" version="1">
													<prop name="ChannelIdx">0</prop>
												</obj>
											</obj>
										</list>
									</obj>
									<obj name="item" class="PropertyList" version="1">
										<list name="emlist" count="12">
											<obj name="PropertyObject" class="RQSampleTargetProperty" version="4">
												<prop name="PropertyTypeName">Combined Sample and Target Type</prop>
												<prop name="Position">2</prop>
												<prop name="IsDefault">0</prop>
												<obj name="ChannelProp" class="ChannelProperty" version="1">
													<prop name="ChannelIdx">1</prop>
												</obj>
											</obj>
											<obj name="PropertyObject" class="QuantConcProperty" version="4">
												<prop name="PropertyTypeName">Concentration</prop>
												<prop name="Position">2</prop>
												<prop name="IsDefault">1</prop>
												<prop name="Concentration">0</prop>
												<obj name="ChannelProp" class="ChannelProperty" version="1">
													<prop name="ChannelIdx">1</prop>
												</obj>
												<prop name="ReadOnly">1</prop>
											</obj>
											<obj name="PropertyObject" class="QuantCpHighProp" version="4">
												<prop name="PropertyTypeName">Cp High</prop>
												<prop name="Position">2</prop>
												<prop name="IsDefault">1</prop>
												<prop name="CpRangeHigh">0</prop>
												<obj name="ChannelProp" class="ChannelProperty" version="1">
													<prop name="ChannelIdx">1</prop>
												</obj>
												<prop name="ReadOnly">1</prop>
											</obj>
											<obj name="PropertyObject" class="QuantCpLowProp" version="4">
												<prop name="PropertyTypeName">Cp Low</prop>
												<prop name="Position">2</prop>
												<prop name="IsDefault">1</prop>
												<prop name="CpRangeLow">0</prop>
												<obj name="ChannelProp" class="ChannelProperty" version="1">
													<prop name="ChannelIdx">1</prop>
												</obj>
												<prop name="ReadOnly">1</prop>
											</obj>
											<obj name="PropertyObject" class="RQEffProp" version="4">
												<prop name="PropertyTypeName">Efficiency</prop>
												<prop name="Position">2</prop>
												<prop name="IsDefault">1</prop>
												<prop name="Efficiency">2</prop>
												<obj name="ChannelProp" class="ChannelProperty" version="1">
													<prop name="ChannelIdx">1</prop>
												</obj>
											</obj>
											<obj name="PropertyObject" class="ChannelGenotype" version="4">
												<prop name="PropertyTypeName">Melt Geno Genotype</prop>
												<prop name="Position">2</prop>
												<prop name="IsDefault">1</prop>
												<prop name="ReadOnly">1</prop>
												<obj name="ChannelProp" class="ChannelProperty" version="1">
													<prop name="ChannelIdx">1</prop>
												</obj>
											</obj>
											<obj name="PropertyObject" class="GroupChannelTypeProp" version="4">
												<prop name="PropertyTypeName">Melt Geno Sample Type</prop>
												<prop name="Position">2</prop>
												<prop name="IsDefault">0</prop>
												<prop name="GroupSampleType">mstUnknown</prop>
												<obj name="ChannelProp" class="ChannelProperty" version="1">
													<prop name="ChannelIdx">1</prop>
												</obj>
											</obj>
											<obj name="PropertyObject" class="QuantSampleTypeProperty" version="4">
												<prop name="PropertyTypeName">Quantification Sample Type</prop>
												<prop name="Position">2</prop>
												<prop name="IsDefault">0</prop>
												<prop name="SampleType">qsUnknown</prop>
												<obj name="ChannelProp" class="ChannelProperty" version="1">
													<prop name="ChannelIdx">1</prop>
												</obj>
											</obj>
											<obj name="PropertyObject" class="ChannelGenotype" version="4">
												<prop name="PropertyTypeName">Scanning Genotype</prop>
												<prop name="Position">2</prop>
												<prop name="IsDefault">1</prop>
												<prop name="ReadOnly">1</prop>
												<obj name="ChannelProp" class="ChannelProperty" version="1">
													<prop name="ChannelIdx">1</prop>
												</obj>
											</obj>
											<obj name="PropertyObject" class="GroupChannelTypeProp" version="4">
												<prop name="PropertyTypeName">Scanning Sample Type</prop>
												<prop name="Position">2</prop>
												<prop name="IsDefault">0</prop>
												<prop name="GroupSampleType">mstUnknown</prop>
												<obj name="ChannelProp" class="ChannelProperty" version="1">
													<prop name="ChannelIdx">1</prop>
												</obj>
											</obj>
											<obj name="PropertyObject" class="TargetName" version="4">
												<prop name="PropertyTypeName">Target Name</prop>
												<prop name="Position">2</prop>
												<prop name="IsDefault">1</prop>
												<obj name="ChannelProp" class="ChannelProperty" version="1">
													<prop name="ChannelIdx">1</prop>
												</obj>
											</obj>
											<obj name="PropertyObject" class="RQTargetProperty" version="4">
												<prop name="PropertyTypeName">Target Type</prop>
												<prop name="Position">2</prop>
												<prop name="IsDefault">0</prop>
												<prop name="TargetType">dtNone</prop>
												<obj name="ChannelProp" class="ChannelProperty" version="1">
													<prop name="ChannelIdx">1</prop>
												</obj>
											</obj>
										</list>
									</obj>
									<obj name="item" class="PropertyList" version="1">
										<list name="emlist" count="12">
											<obj name="PropertyObject" class="RQSampleTargetProperty" version="4">
												<prop name="PropertyTypeName">Combined Sample and Target Type</prop>
												<prop name="Position">2</prop>
												<prop name="IsDefault">0</prop>
												<obj name="ChannelProp" class="ChannelProperty" version="1">
													<prop name="ChannelIdx">2</prop>
												</obj>
											</obj>
											<obj name="PropertyObject" class="QuantConcProperty" version="4">
												<prop name="PropertyTypeName">Concentration</prop>
												<prop name="Position">2</prop>
												<prop name="IsDefault">1</prop>
												<prop name="Concentration">0</prop>
												<obj name="ChannelProp" class="ChannelProperty" version="1">
													<prop name="ChannelIdx">2</prop>
												</obj>
												<prop name="ReadOnly">1</prop>
											</obj>
											<obj name="PropertyObject" class="QuantCpHighProp" version="4">
												<prop name="PropertyTypeName">Cp High</prop>
												<prop name="Position">2</prop>
												<prop name="IsDefault">1</prop>
												<prop name="CpRangeHigh">0</prop>
												<obj name="ChannelProp" class="ChannelProperty" version="1">
													<prop name="ChannelIdx">2</prop>
												</obj>
												<prop name="ReadOnly">1</prop>
											</obj>
											<obj name="PropertyObject" class="QuantCpLowProp" version="4">
												<prop name="PropertyTypeName">Cp Low</prop>
												<prop name="Position">2</prop>
												<prop name="IsDefault">1</prop>
												<prop name="CpRangeLow">0</prop>
												<obj name="ChannelProp" class="ChannelProperty" version="1">
													<prop name="ChannelIdx">2</prop>
												</obj>
												<prop name="ReadOnly">1</prop>
											</obj>
											<obj name="PropertyObject" class="RQEffProp" version="4">
												<prop name="PropertyTypeName">Efficiency</prop>
												<prop name="Position">2</prop>
												<prop name="IsDefault">1</prop>
												<prop name="Efficiency">2</prop>
												<obj name="ChannelProp" class="ChannelProperty" version="1">
													<prop name="ChannelIdx">2</prop>
												</obj>
											</obj>
											<obj name="PropertyObject" class="ChannelGenotype" version="4">
												<prop name="PropertyTypeName">Melt Geno Genotype</prop>
												<prop name="Position">2</prop>
												<prop name="IsDefault">1</prop>
												<prop name="ReadOnly">1</prop>
												<obj name="ChannelProp" class="ChannelProperty" version="1">
													<prop name="ChannelIdx">2</prop>
												</obj>
											</obj>
											<obj name="PropertyObject" class="GroupChannelTypeProp" version="4">
												<prop name="PropertyTypeName">Melt Geno Sample Type</prop>
												<prop name="Position">2</prop>
												<prop name="IsDefault">0</prop>
												<prop name="GroupSampleType">mstUnknown</prop>
												<obj name="ChannelProp" class="ChannelProperty" version="1">
													<prop name="ChannelIdx">2</prop>
												</obj>
											</obj>
											<obj name="PropertyObject" class="QuantSampleTypeProperty" version="4">
												<prop name="PropertyTypeName">Quantification Sample Type</prop>
												<prop name="Position">2</prop>
												<prop name="IsDefault">0</prop>
												<prop name="SampleType">qsUnknown</prop>
												<obj name="ChannelProp" class="ChannelProperty" version="1">
													<prop name="ChannelIdx">2</prop>
												</obj>
											</obj>
											<obj name="PropertyObject" class="ChannelGenotype" version="4">
												<prop name="PropertyTypeName">Scanning Genotype</prop>
												<prop name="Position">2</prop>
												<prop name="IsDefault">1</prop>
												<prop name="ReadOnly">1</prop>
												<obj name="ChannelProp" class="ChannelProperty" version="1">
													<prop name="ChannelIdx">2</prop>
												</obj>
											</obj>
											<obj name="PropertyObject" class="GroupChannelTypeProp" version="4">
												<prop name="PropertyTypeName">Scanning Sample Type</prop>
												<prop name="Position">2</prop>
												<prop name="IsDefault">0</prop>
												<prop name="GroupSampleType">mstUnknown</prop>
												<obj name="ChannelProp" class="ChannelProperty" version="1">
													<prop name="ChannelIdx">2</prop>
												</obj>
											</obj>
											<obj name="PropertyObject" class="TargetName" version="4">
												<prop name="PropertyTypeName">Target Name</prop>
												<prop name="Position">2</prop>
												<prop name="IsDefault">1</prop>
												<obj name="ChannelProp" class="ChannelProperty" version="1">
													<prop name="ChannelIdx">2</prop>
												</obj>
											</obj>
											<obj name="PropertyObject" class="RQTargetProperty" version="4">
												<prop name="PropertyTypeName">Target Type</prop>
												<prop name="Position">2</prop>
												<prop name="IsDefault">0</prop>
												<prop name="TargetType">dtNone</prop>
												<obj name="ChannelProp" class="ChannelProperty" version="1">
													<prop name="ChannelIdx">2</prop>
												</obj>
											</obj>
										</list>
									</obj>
									<obj name="item" class="PropertyList" version="1">
										<list name="emlist" count="12">
											<obj name="PropertyObject" class="RQSampleTargetProperty" version="4">
												<prop name="PropertyTypeName">Combined Sample and Target Type</prop>
												<prop name="Position">2</prop>
												<prop name="IsDefault">0</prop>
												<obj name="ChannelProp" class="ChannelProperty" version="1">
													<prop name="ChannelIdx">3</prop>
												</obj>
											</obj>
											<obj name="PropertyObject" class="QuantConcProperty" version="4">
												<prop name="PropertyTypeName">Concentration</prop>
												<prop name="Position">2</prop>
												<prop name="IsDefault">1</prop>
												<prop name="Concentration">0</prop>
												<obj name="ChannelProp" class="ChannelProperty" version="1">
													<prop name="ChannelIdx">3</prop>
												</obj>
												<prop name="ReadOnly">1</prop>
											</obj>
											<obj name="PropertyObject" class="QuantCpHighProp" version="4">
												<prop name="PropertyTypeName">Cp High</prop>
												<prop name="Position">2</prop>
												<prop name="IsDefault">1</prop>
												<prop name="CpRangeHigh">0</prop>
												<obj name="ChannelProp" class="ChannelProperty" version="1">
													<prop name="ChannelIdx">3</prop>
												</obj>
												<prop name="ReadOnly">1</prop>
											</obj>
											<obj name="PropertyObject" class="QuantCpLowProp" version="4">
												<prop name="PropertyTypeName">Cp Low</prop>
												<prop name="Position">2</prop>
												<prop name="IsDefault">1</prop>
												<prop name="CpRangeLow">0</prop>
												<obj name="ChannelProp" class="ChannelProperty" version="1">
													<prop name="ChannelIdx">3</prop>
												</obj>
												<prop name="ReadOnly">1</prop>
											</obj>
											<obj name="PropertyObject" class="RQEffProp" version="4">
												<prop name="PropertyTypeName">Efficiency</prop>
												<prop name="Position">2</prop>
												<prop name="IsDefault">1</prop>
												<prop name="Efficiency">2</prop>
												<obj name="ChannelProp" class="ChannelProperty" version="1">
													<prop name="ChannelIdx">3</prop>
												</obj>
											</obj>
											<obj name="PropertyObject" class="ChannelGenotype" version="4">
												<prop name="PropertyTypeName">Melt Geno Genotype</prop>
												<prop name="Position">2</prop>
												<prop name="IsDefault">1</prop>
												<prop name="ReadOnly">1</prop>
												<obj name="ChannelProp" class="ChannelProperty" version="1">
													<prop name="ChannelIdx">3</prop>
												</obj>
											</obj>
											<obj name="PropertyObject" class="GroupChannelTypeProp" version="4">
												<prop name="PropertyTypeName">Melt Geno Sample Type</prop>
												<prop name="Position">2</prop>
												<prop name="IsDefault">0</prop>
												<prop name="GroupSampleType">mstUnknown</prop>
												<obj name="ChannelProp" class="ChannelProperty" version="1">
													<prop name="ChannelIdx">3</prop>
												</obj>
											</obj>
											<obj name="PropertyObject" class="QuantSampleTypeProperty" version="4">
												<prop name="PropertyTypeName">Quantification Sample Type</prop>
												<prop name="Position">2</prop>
												<prop name="IsDefault">0</prop>
												<prop name="SampleType">qsUnknown</prop>
												<obj name="ChannelProp" class="ChannelProperty" version="1">
													<prop name="ChannelIdx">3</prop>
												</obj>
											</obj>
											<obj name="PropertyObject" class="ChannelGenotype" version="4">
												<prop name="PropertyTypeName">Scanning Genotype</prop>
												<prop name="Position">2</prop>
												<prop name="IsDefault">1</prop>
												<prop name="ReadOnly">1</prop>
												<obj name="ChannelProp" class="ChannelProperty" version="1">
													<prop name="ChannelIdx">3</prop>
												</obj>
											</obj>
											<obj name="PropertyObject" class="GroupChannelTypeProp" version="4">
												<prop name="PropertyTypeName">Scanning Sample Type</prop>
												<prop name="Position">2</prop>
												<prop name="IsDefault">0</prop>
												<prop name="GroupSampleType">mstUnknown</prop>
												<obj name="ChannelProp" class="ChannelProperty" version="1">
													<prop name="ChannelIdx">3</prop>
												</obj>
											</obj>
											<obj name="PropertyObject" class="TargetName" version="4">
												<prop name="PropertyTypeName">Target Name</prop>
												<prop name="Position">2</prop>
												<prop name="IsDefault">1</prop>
												<obj name="ChannelProp" class="ChannelProperty" version="1">
													<prop name="ChannelIdx">3</prop>
												</obj>
											</obj>
											<obj name="PropertyObject" class="RQTargetProperty" version="4">
												<prop name="PropertyTypeName">Target Type</prop>
												<prop name="Position">2</prop>
												<prop name="IsDefault">0</prop>
												<prop name="TargetType">dtNone</prop>
												<obj name="ChannelProp" class="ChannelProperty" version="1">
													<prop name="ChannelIdx">3</prop>
												</obj>
											</obj>
										</list>
									</obj>
								</list>
							</obj>
						</obj>
						<prop name="ChannelPropertyCount">4</prop>
						<prop name="ContainerPosition">2</prop>
						<prop name="HasSampleProperties">1</prop>
						<obj name="SampleProperties" class="PropertyList" version="1">
							<list name="emlist" count="14">
								<obj name="PropertyObject" class="SamplePrefColor" version="4">
									<prop name="PropertyTypeName">Color</prop>
									<prop name="Position">2</prop>
									<prop name="IsDefault">0</prop>
									<prop name="Color">$0030D700</prop>
								</obj>
								<obj name="PropertyObject" class="DominantChannelProp" version="4">
									<prop name="PropertyTypeName">Dominant Channel</prop>
									<prop name="Position">2</prop>
									<prop name="IsDefault">0</prop>
									<prop name="DominantChannel">0</prop>
								</obj>
								<obj name="PropertyObject" class="Genotype" version="4">
									<prop name="PropertyTypeName">EndPt Genotype</prop>
									<prop name="Position">2</prop>
									<prop name="IsDefault">1</prop>
									<prop name="ReadOnly">1</prop>
								</obj>
								<obj name="PropertyObject" class="GroupingSample" version="4">
									<prop name="PropertyTypeName">EndPt Sample Type</prop>
									<prop name="Position">2</prop>
									<prop name="IsDefault">0</prop>
									<prop name="GroupSampleType">mstUnknown</prop>
								</obj>
								<obj name="PropertyObject" class="SamplePrefLineStyle" version="4">
									<prop name="PropertyTypeName">Line Style</prop>
									<prop name="Position">2</prop>
									<prop name="IsDefault">0</prop>
									<prop name="LineStyle">psSolid</prop>
								</obj>
								<obj name="PropertyObject" class="GenSampleEditNotes" version="4">
									<prop name="PropertyTypeName">Notes</prop>
									<prop name="Position">2</prop>
									<prop name="IsDefault">1</prop>
								</obj>
								<obj name="PropertyObject" class="SamplePrefPointStyle" version="4">
									<prop name="PropertyTypeName">Point Style</prop>
									<prop name="Position">2</prop>
									<prop name="IsDefault">0</prop>
									<prop name="PointStyle">psNothing</prop>
								</obj>
								<obj name="PropertyObject" class="GenSampleEditPosition" version="4">
									<prop name="PropertyTypeName">Position</prop>
									<prop name="Position">2</prop>
									<prop name="IsDefault">1</prop>
								</obj>
								<obj name="PropertyObject" class="GenSampleEditReplicate" version="4">
									<prop name="PropertyTypeName">Replicate of</prop>
									<prop name="Position">2</prop>
									<prop name="IsDefault">1</prop>
									<prop name="ReplicateOf">-1</prop>
								</obj>
								<obj name="PropertyObject" class="HTCSampleID" version="4">
									<prop name="PropertyTypeName">Sample ID</prop>
									<prop name="Position">2</prop>
									<prop name="IsDefault">1</prop>
								</obj>
								<obj name="PropertyObject" class="GenSampleEditName" version="4">
									<prop name="PropertyTypeName">Sample Name</prop>
									<prop name="Position">2</prop>
									<prop name="IsDefault">1</prop>
									<prop name="name">Sample 3</prop>
								</obj>
								<obj name="PropertyObject" class="HTCSamplePrepNotes" version="4">
									<prop name="PropertyTypeName">Sample Prep Notes</prop>
									<prop name="Position">2</prop>
									<prop name="IsDefault">1</prop>
								</obj>
								<obj name="PropertyObject" class="GenSampleEditSubset" version="4">
									<prop name="PropertyTypeName">Subsets</prop>
									<prop name="Position">2</prop>
									<prop name="IsDefault">1</prop>
								</obj>
								<obj name="PropertyObject" class="SamplePrefWidth" version="5">
									<prop name="PropertyTypeName">Width</prop>
									<prop name="Position">2</prop>
									<prop name="IsDefault">1</prop>
									<prop name="Width">1</prop>
								</obj>
							</list>
						</obj>
					</obj>
					<obj name="item" class="SamplePropInfo" version="1">
						<obj name="ChannelProperties" class="ChanPropList" version="2">
							<obj name="ChannelProperties" class="EMList" version="1">
								<list name="emlist" count="4">
									<obj name="item" class="PropertyList" version="1">
										<list name="emlist" count="12">
											<obj name="PropertyObject" class="RQSampleTargetProperty" version="4">
												<prop name="PropertyTypeName">Combined Sample and Target Type</prop>
												<prop name="Position">3</prop>
												<prop name="IsDefault">0</prop>
												<obj name="ChannelProp" class="ChannelProperty" version="1">
													<prop name="ChannelIdx">0</prop>
												</obj>
											</obj>
											<obj name="PropertyObject" class="QuantConcProperty" version="4">
												<prop name="PropertyTypeName">Concentration</prop>
												<prop name="Position">3</prop>
												<prop name="IsDefault">1</prop>
												<prop name="Concentration">0</prop>
												<obj name="ChannelProp" class="ChannelProperty" version="1">
													<prop name="ChannelIdx">0</prop>
												</obj>
												<prop name="ReadOnly">1</prop>
											</obj>
											<obj name="PropertyObject" class="QuantCpHighProp" version="4">
												<prop name="PropertyTypeName">Cp High</prop>
												<prop name="Position">3</prop>
												<prop name="IsDefault">1</prop>
												<prop name="CpRangeHigh">0</prop>
												<obj name="ChannelProp" class="ChannelProperty" version="1">
													<prop name="ChannelIdx">0</prop>
												</obj>
												<prop name="ReadOnly">1</prop>
											</obj>
											<obj name="PropertyObject" class="QuantCpLowProp" version="4">
												<prop name="PropertyTypeName">Cp Low</prop>
												<prop name="Position">3</prop>
												<prop name="IsDefault">1</prop>
												<prop name="CpRangeLow">0</prop>
												<obj name="ChannelProp" class="ChannelProperty" version="1">
													<prop name="ChannelIdx">0</prop>
												</obj>
												<prop name="ReadOnly">1</prop>
											</obj>
											<obj name="PropertyObject" class="RQEffProp" version="4">
												<prop name="PropertyTypeName">Efficiency</prop>
												<prop name="Position">3</prop>
												<prop name="IsDefault">1</prop>
												<prop name="Efficiency">2</prop>
												<obj name="ChannelProp" class="ChannelProperty" version="1">
													<prop name="ChannelIdx">0</prop>
												</obj>
											</obj>
											<obj name="PropertyObject" class="ChannelGenotype" version="4">
												<prop name="PropertyTypeName">Melt Geno Genotype</prop>
												<prop name="Position">3</prop>
												<prop name="IsDefault">1</prop>
												<prop name="ReadOnly">1</prop>
												<obj name="ChannelProp" class="ChannelProperty" version="1">
													<prop name="ChannelIdx">0</prop>
												</obj>
											</obj>
											<obj name="PropertyObject" class="GroupChannelTypeProp" version="4">
												<prop name="PropertyTypeName">Melt Geno Sample Type</prop>
												<prop name="Position">3</prop>
												<prop name="IsDefault">0</prop>
												<prop name="GroupSampleType">mstUnknown</prop>
												<obj name="ChannelProp" class="ChannelProperty" version="1">
													<prop name="ChannelIdx">0</prop>
												</obj>
											</obj>
											<obj name="PropertyObject" class="QuantSampleTypeProperty" version="4">
												<prop name="PropertyTypeName">Quantification Sample Type</prop>
												<prop name="Position">3</prop>
												<prop name="IsDefault">0</prop>
												<prop name="SampleType">qsUnknown</prop>
												<obj name="ChannelProp" class="ChannelProperty" version="1">
													<prop name="ChannelIdx">0</prop>
												</obj>
											</obj>
											<obj name="PropertyObject" class="ChannelGenotype" version="4">
												<prop name="PropertyTypeName">Scanning Genotype</prop>
												<prop name="Position">3</prop>
												<prop name="IsDefault">1</prop>
												<prop name="ReadOnly">1</prop>
												<obj name="ChannelProp" class="ChannelProperty" version="1">
													<prop name="ChannelIdx">0</prop>
												</obj>
											</obj>
											<obj name="PropertyObject" class="GroupChannelTypeProp" version="4">
												<prop name="PropertyTypeName">Scanning Sample Type</prop>
												<prop name="Position">3</prop>
												<prop name="IsDefault">0</prop>
												<prop name="GroupSampleType">mstUnknown</prop>
												<obj name="ChannelProp" class="ChannelProperty" version="1">
													<prop name="ChannelIdx">0</prop>
												</obj>
											</obj>
											<obj name="PropertyObject" class="TargetName" version="4">
												<prop name="PropertyTypeName">Target Name</prop>
												<prop name="Position">3</prop>
												<prop name="IsDefault">1</prop>
												<obj name="ChannelProp" class="ChannelProperty" version="1">
													<prop name="ChannelIdx">0</prop>
												</obj>
											</obj>
											<obj name="PropertyObject" class="RQTargetProperty" version="4">
												<prop name="PropertyTypeName">Target Type</prop>
												<prop name="Position">3</prop>
												<prop name="IsDefault">0</prop>
												<prop name="TargetType">dtNone</prop>
												<obj name="ChannelProp" class="ChannelProperty" version="1">
													<prop name="ChannelIdx">0</prop>
												</obj>
											</obj>
										</list>
									</obj>
									<obj name="item" class="PropertyList" version="1">
										<list name="emlist" count="12">
											<obj name="PropertyObject" class="RQSampleTargetProperty" version="4">
												<prop name="PropertyTypeName">Combined Sample and Target Type</prop>
												<prop name="Position">3</prop>
												<prop name="IsDefault">0</prop>
												<obj name="ChannelProp" class="ChannelProperty" version="1">
													<prop name="ChannelIdx">1</prop>
												</obj>
											</obj>
											<obj name="PropertyObject" class="QuantConcProperty" version="4">
												<prop name="PropertyTypeName">Concentration</prop>
												<prop name="Position">3</prop>
												<prop name="IsDefault">1</prop>
												<prop name="Concentration">0</prop>
												<obj name="ChannelProp" class="ChannelProperty" version="1">
													<prop name="ChannelIdx">1</prop>
												</obj>
												<prop name="ReadOnly">1</prop>
											</obj>
											<obj name="PropertyObject" class="QuantCpHighProp" version="4">
												<prop name="PropertyTypeName">Cp High</prop>
												<prop name="Position">3</prop>
												<prop name="IsDefault">1</prop>
												<prop name="CpRangeHigh">0</prop>
												<obj name="ChannelProp" class="ChannelProperty" version="1">
													<prop name="ChannelIdx">1</prop>
												</obj>
												<prop name="ReadOnly">1</prop>
											</obj>
											<obj name="PropertyObject" class="QuantCpLowProp" version="4">
												<prop name="PropertyTypeName">Cp Low</prop>
												<prop name="Position">3</prop>
												<prop name="IsDefault">1</prop>
												<prop name="CpRangeLow">0</prop>
												<obj name="ChannelProp" class="ChannelProperty" version="1">
													<prop name="ChannelIdx">1</prop>
												</obj>
												<prop name="ReadOnly">1</prop>
											</obj>
											<obj name="PropertyObject" class="RQEffProp" version="4">
												<prop name="PropertyTypeName">Efficiency</prop>
												<prop name="Position">3</prop>
												<prop name="IsDefault">1</prop>
												<prop name="Efficiency">2</prop>
												<obj name="ChannelProp" class="ChannelProperty" version="1">
													<prop name="ChannelIdx">1</prop>
												</obj>
											</obj>
											<obj name="PropertyObject" class="ChannelGenotype" version="4">
												<prop name="PropertyTypeName">Melt Geno Genotype</prop>
												<prop name="Position">3</prop>
												<prop name="IsDefault">1</prop>
												<prop name="ReadOnly">1</prop>
												<obj name="ChannelProp" class="ChannelProperty" version="1">
													<prop name="ChannelIdx">1</prop>
												</obj>
											</obj>
											<obj name="PropertyObject" class="GroupChannelTypeProp" version="4">
												<prop name="PropertyTypeName">Melt Geno Sample Type</prop>
												<prop name="Position">3</prop>
												<prop name="IsDefault">0</prop>
												<prop name="GroupSampleType">mstUnknown</prop>
												<obj name="ChannelProp" class="ChannelProperty" version="1">
													<prop name="ChannelIdx">1</prop>
												</obj>
											</obj>
											<obj name="PropertyObject" class="QuantSampleTypeProperty" version="4">
												<prop name="PropertyTypeName">Quantification Sample Type</prop>
												<prop name="Position">3</prop>
												<prop name="IsDefault">0</prop>
												<prop name="SampleType">qsUnknown</prop>
												<obj name="ChannelProp" class="ChannelProperty" version="1">
													<prop name="ChannelIdx">1</prop>
												</obj>
											</obj>
											<obj name="PropertyObject" class="ChannelGenotype" version="4">
												<prop name="PropertyTypeName">Scanning Genotype</prop>
												<prop name="Position">3</prop>
												<prop name="IsDefault">1</prop>
												<prop name="ReadOnly">1</prop>
												<obj name="ChannelProp" class="ChannelProperty" version="1">
													<prop name="ChannelIdx">1</prop>
												</obj>
											</obj>
											<obj name="PropertyObject" class="GroupChannelTypeProp" version="4">
												<prop name="PropertyTypeName">Scanning Sample Type</prop>
												<prop name="Position">3</prop>
												<prop name="IsDefault">0</prop>
												<prop name="GroupSampleType">mstUnknown</prop>
												<obj name="ChannelProp" class="ChannelProperty" version="1">
													<prop name="ChannelIdx">1</prop>
												</obj>
											</obj>
											<obj name="PropertyObject" class="TargetName" version="4">
												<prop name="PropertyTypeName">Target Name</prop>
												<prop name="Position">3</prop>
												<prop name="IsDefault">1</prop>
												<obj name="ChannelProp" class="ChannelProperty" version="1">
													<prop name="ChannelIdx">1</prop>
												</obj>
											</obj>
											<obj name="PropertyObject" class="RQTargetProperty" version="4">
												<prop name="PropertyTypeName">Target Type</prop>
												<prop name="Position">3</prop>
												<prop name="IsDefault">0</prop>
												<prop name="TargetType">dtNone</prop>
												<obj name="ChannelProp" class="ChannelProperty" version="1">
													<prop name="ChannelIdx">1</prop>
												</obj>
											</obj>
										</list>
									</obj>
									<obj name="item" class="PropertyList" version="1">
										<list name="emlist" count="12">
											<obj name="PropertyObject" class="RQSampleTargetProperty" version="4">
												<prop name="PropertyTypeName">Combined Sample and Target Type</prop>
												<prop name="Position">3</prop>
												<prop name="IsDefault">0</prop>
												<obj name="ChannelProp" class="ChannelProperty" version="1">
													<prop name="ChannelIdx">2</prop>
												</obj>
											</obj>
											<obj name="PropertyObject" class="QuantConcProperty" version="4">
												<prop name="PropertyTypeName">Concentration</prop>
												<prop name="Position">3</prop>
												<prop name="IsDefault">1</prop>
												<prop name="Concentration">0</prop>
												<obj name="ChannelProp" class="ChannelProperty" version="1">
													<prop name="ChannelIdx">2</prop>
												</obj>
												<prop name="ReadOnly">1</prop>
											</obj>
											<obj name="PropertyObject" class="QuantCpHighProp" version="4">
												<prop name="PropertyTypeName">Cp High</prop>
												<prop name="Position">3</prop>
												<prop name="IsDefault">1</prop>
												<prop name="CpRangeHigh">0</prop>
												<obj name="ChannelProp" class="ChannelProperty" version="1">
													<prop name="ChannelIdx">2</prop>
												</obj>
												<prop name="ReadOnly">1</prop>
											</obj>
											<obj name="PropertyObject" class="QuantCpLowProp" version="4">
												<prop name="PropertyTypeName">Cp Low</prop>
												<prop name="Position">3</prop>
												<prop name="IsDefault">1</prop>
												<prop name="CpRangeLow">0</prop>
												<obj name="ChannelProp" class="ChannelProperty" version="1">
													<prop name="ChannelIdx">2</prop>
												</obj>
												<prop name="ReadOnly">1</prop>
											</obj>
											<obj name="PropertyObject" class="RQEffProp" version="4">
												<prop name="PropertyTypeName">Efficiency</prop>
												<prop name="Position">3</prop>
												<prop name="IsDefault">1</prop>
												<prop name="Efficiency">2</prop>
												<obj name="ChannelProp" class="ChannelProperty" version="1">
													<prop name="ChannelIdx">2</prop>
												</obj>
											</obj>
											<obj name="PropertyObject" class="ChannelGenotype" version="4">
												<prop name="PropertyTypeName">Melt Geno Genotype</prop>
												<prop name="Position">3</prop>
												<prop name="IsDefault">1</prop>
												<prop name="ReadOnly">1</prop>
												<obj name="ChannelProp" class="ChannelProperty" version="1">
													<prop name="ChannelIdx">2</prop>
												</obj>
											</obj>
											<obj name="PropertyObject" class="GroupChannelTypeProp" version="4">
												<prop name="PropertyTypeName">Melt Geno Sample Type</prop>
												<prop name="Position">3</prop>
												<prop name="IsDefault">0</prop>
												<prop name="GroupSampleType">mstUnknown</prop>
												<obj name="ChannelProp" class="ChannelProperty" version="1">
													<prop name="ChannelIdx">2</prop>
												</obj>
											</obj>
											<obj name="PropertyObject" class="QuantSampleTypeProperty" version="4">
												<prop name="PropertyTypeName">Quantification Sample Type</prop>
												<prop name="Position">3</prop>
												<prop name="IsDefault">0</prop>
												<prop name="SampleType">qsUnknown</prop>
												<obj name="ChannelProp" class="ChannelProperty" version="1">
													<prop name="ChannelIdx">2</prop>
												</obj>
											</obj>
											<obj name="PropertyObject" class="ChannelGenotype" version="4">
												<prop name="PropertyTypeName">Scanning Genotype</prop>
												<prop name="Position">3</prop>
												<prop name="IsDefault">1</prop>
												<prop name="ReadOnly">1</prop>
												<obj name="ChannelProp" class="ChannelProperty" version="1">
													<prop name="ChannelIdx">2</prop>
												</obj>
											</obj>
											<obj name="PropertyObject" class="GroupChannelTypeProp" version="4">
												<prop name="PropertyTypeName">Scanning Sample Type</prop>
												<prop name="Position">3</prop>
												<prop name="IsDefault">0</prop>
												<prop name="GroupSampleType">mstUnknown</prop>
												<obj name="ChannelProp" class="ChannelProperty" version="1">
													<prop name="ChannelIdx">2</prop>
												</obj>
											</obj>
											<obj name="PropertyObject" class="TargetName" version="4">
												<prop name="PropertyTypeName">Target Name</prop>
												<prop name="Position">3</prop>
												<prop name="IsDefault">1</prop>
												<obj name="ChannelProp" class="ChannelProperty" version="1">
													<prop name="ChannelIdx">2</prop>
												</obj>
											</obj>
											<obj name="PropertyObject" class="RQTargetProperty" version="4">
												<prop name="PropertyTypeName">Target Type</prop>
												<prop name="Position">3</prop>
												<prop name="IsDefault">0</prop>
												<prop name="TargetType">dtNone</prop>
												<obj name="ChannelProp" class="ChannelProperty" version="1">
													<prop name="ChannelIdx">2</prop>
												</obj>
											</obj>
										</list>
									</obj>
									<obj name="item" class="PropertyList" version="1">
										<list name="emlist" count="12">
											<obj name="PropertyObject" class="RQSampleTargetProperty" version="4">
												<prop name="PropertyTypeName">Combined Sample and Target Type</prop>
												<prop name="Position">3</prop>
												<prop name="IsDefault">0</prop>
												<obj name="ChannelProp" class="ChannelProperty" version="1">
													<prop name="ChannelIdx">3</prop>
												</obj>
											</obj>
											<obj name="PropertyObject" class="QuantConcProperty" version="4">
												<prop name="PropertyTypeName">Concentration</prop>
												<prop name="Position">3</prop>
												<prop name="IsDefault">1</prop>
												<prop name="Concentration">0</prop>
												<obj name="ChannelProp" class="ChannelProperty" version="1">
													<prop name="ChannelIdx">3</prop>
												</obj>
												<prop name="ReadOnly">1</prop>
											</obj>
											<obj name="PropertyObject" class="QuantCpHighProp" version="4">
												<prop name="PropertyTypeName">Cp High</prop>
												<prop name="Position">3</prop>
												<prop name="IsDefault">1</prop>
												<prop name="CpRangeHigh">0</prop>
												<obj name="ChannelProp" class="ChannelProperty" version="1">
													<prop name="ChannelIdx">3</prop>
												</obj>
												<prop name="ReadOnly">1</prop>
											</obj>
											<obj name="PropertyObject" class="QuantCpLowProp" version="4">
												<prop name="PropertyTypeName">Cp Low</prop>
												<prop name="Position">3</prop>
												<prop name="IsDefault">1</prop>
												<prop name="CpRangeLow">0</prop>
												<obj name="ChannelProp" class="ChannelProperty" version="1">
													<prop name="ChannelIdx">3</prop>
												</obj>
												<prop name="ReadOnly">1</prop>
											</obj>
											<obj name="PropertyObject" class="RQEffProp" version="4">
												<prop name="PropertyTypeName">Efficiency</prop>
												<prop name="Position">3</prop>
												<prop name="IsDefault">1</prop>
												<prop name="Efficiency">2</prop>
												<obj name="ChannelProp" class="ChannelProperty" version="1">
													<prop name="ChannelIdx">3</prop>
												</obj>
											</obj>
											<obj name="PropertyObject" class="ChannelGenotype" version="4">
												<prop name="PropertyTypeName">Melt Geno Genotype</prop>
												<prop name="Position">3</prop>
												<prop name="IsDefault">1</prop>
												<prop name="ReadOnly">1</prop>
												<obj name="ChannelProp" class="ChannelProperty" version="1">
													<prop name="ChannelIdx">3</prop>
												</obj>
											</obj>
											<obj name="PropertyObject" class="GroupChannelTypeProp" version="4">
												<prop name="PropertyTypeName">Melt Geno Sample Type</prop>
												<prop name="Position">3</prop>
												<prop name="IsDefault">0</prop>
												<prop name="GroupSampleType">mstUnknown</prop>
												<obj name="ChannelProp" class="ChannelProperty" version="1">
													<prop name="ChannelIdx">3</prop>
												</obj>
											</obj>
											<obj name="PropertyObject" class="QuantSampleTypeProperty" version="4">
												<prop name="PropertyTypeName">Quantification Sample Type</prop>
												<prop name="Position">3</prop>
												<prop name="IsDefault">0</prop>
												<prop name="SampleType">qsUnknown</prop>
												<obj name="ChannelProp" class="ChannelProperty" version="1">
													<prop name="ChannelIdx">3</prop>
												</obj>
											</obj>
											<obj name="PropertyObject" class="ChannelGenotype" version="4">
												<prop name="PropertyTypeName">Scanning Genotype</prop>
												<prop name="Position">3</prop>
												<prop name="IsDefault">1</prop>
												<prop name="ReadOnly">1</prop>
												<obj name="ChannelProp" class="ChannelProperty" version="1">
													<prop name="ChannelIdx">3</prop>
												</obj>
											</obj>
											<obj name="PropertyObject" class="GroupChannelTypeProp" version="4">
												<prop name="PropertyTypeName">Scanning Sample Type</prop>
												<prop name="Position">3</prop>
												<prop name="IsDefault">0</prop>
												<prop name="GroupSampleType">mstUnknown</prop>
												<obj name="ChannelProp" class="ChannelProperty" version="1">
													<prop name="ChannelIdx">3</prop>
												</obj>
											</obj>
											<obj name="PropertyObject" class="TargetName" version="4">
												<prop name="PropertyTypeName">Target Name</prop>
												<prop name="Position">3</prop>
												<prop name="IsDefault">1</prop>
												<obj name="ChannelProp" class="ChannelProperty" version="1">
													<prop name="ChannelIdx">3</prop>
												</obj>
											</obj>
											<obj name="PropertyObject" class="RQTargetProperty" version="4">
												<prop name="PropertyTypeName">Target Type</prop>
												<prop name="Position">3</prop>
												<prop name="IsDefault">0</prop>
												<prop name="TargetType">dtNone</prop>
												<obj name="ChannelProp" class="ChannelProperty" version="1">
													<prop name="ChannelIdx">3</prop>
												</obj>
											</obj>
										</list>
									</obj>
								</list>
							</obj>
						</obj>
						<prop name="ChannelPropertyCount">4</prop>
						<prop name="ContainerPosition">3</prop>
						<prop name="HasSampleProperties">1</prop>
						<obj name="SampleProperties" class="PropertyList" version="1">
							<list name="emlist" count="14">
								<obj name="PropertyObject" class="SamplePrefColor" version="4">
									<prop name="PropertyTypeName">Color</prop>
									<prop name="Position">3</prop>
									<prop name="IsDefault">0</prop>
									<prop name="Color">clFuchsia</prop>
								</obj>
								<obj name="PropertyObject" class="DominantChannelProp" version="4">
									<prop name="PropertyTypeName">Dominant Channel</prop>
									<prop name="Position">3</prop>
									<prop name="IsDefault">0</prop>
									<prop name="DominantChannel">0</prop>
								</obj>
								<obj name="PropertyObject" class="Genotype" version="4">
									<prop name="PropertyTypeName">EndPt Genotype</prop>
									<prop name="Position">3</prop>
									<prop name="IsDefault">1</prop>
									<prop name="ReadOnly">1</prop>
								</obj>
								<obj name="PropertyObject" class="GroupingSample" version="4">
									<prop name="PropertyTypeName">EndPt Sample Type</prop>
									<prop name="Position">3</prop>
									<prop name="IsDefault">0</prop>
									<prop name="GroupSampleType">mstUnknown</prop>
								</obj>
								<obj name="PropertyObject" class="SamplePrefLineStyle" version="4">
									<prop name="PropertyTypeName">Line Style</prop>
									<prop name="Position">3</prop>
									<prop name="IsDefault">0</prop>
									<prop name="LineStyle">psSolid</prop>
								</obj>
								<obj name="PropertyObject" class="GenSampleEditNotes" version="4">
									<prop name="PropertyTypeName">Notes</prop>
									<prop name="Position">3</prop>
									<prop name="IsDefault">1</prop>
								</obj>
								<obj name="PropertyObject" class="SamplePrefPointStyle" version="4">
									<prop name="PropertyTypeName">Point Style</prop>
									<prop name="Position">3</prop>
									<prop name="IsDefault">0</prop>
									<prop name="PointStyle">psNothing</prop>
								</obj>
								<obj name="PropertyObject" class="GenSampleEditPosition" version="4">
									<prop name="PropertyTypeName">Position</prop>
									<prop name="Position">3</prop>
									<prop name="IsDefault">1</prop>
								</obj>
								<obj name="PropertyObject" class="GenSampleEditReplicate" version="4">
									<prop name="PropertyTypeName">Replicate of</prop>
									<prop name="Position">3</prop>
									<prop name="IsDefault">1</prop>
									<prop name="ReplicateOf">-1</prop>
								</obj>
								<obj name="PropertyObject" class="HTCSampleID" version="4">
									<prop name="PropertyTypeName">Sample ID</prop>
									<prop name="Position">3</prop>
									<prop name="IsDefault">1</prop>
								</obj>
								<obj name="PropertyObject" class="GenSampleEditName" version="4">
									<prop name="PropertyTypeName">Sample Name</prop>
									<prop name="Position">3</prop>
									<prop name="IsDefault">1</prop>
									<prop name="name">Sample 4</prop>
								</obj>
								<obj name="PropertyObject" class="HTCSamplePrepNotes" version="4">
									<prop name="PropertyTypeName">Sample Prep Notes</prop>
									<prop name="Position">3</prop>
									<prop name="IsDefault">1</prop>
								</obj>
								<obj name="PropertyObject" class="GenSampleEditSubset" version="4">
									<prop name="PropertyTypeName">Subsets</prop>
									<prop name="Position">3</prop>
									<prop name="IsDefault">1</prop>
								</obj>
								<obj name="PropertyObject" class="SamplePrefWidth" version="5">
									<prop name="PropertyTypeName">Width</prop>
									<prop name="Position">3</prop>
									<prop name="IsDefault">1</prop>
									<prop name="Width">1</prop>
								</obj>
							</list>
						</obj>
					</obj>
					<obj name="item" class="SamplePropInfo" version="1">
						<obj name="ChannelProperties" class="ChanPropList" version="2">
							<obj name="ChannelProperties" class="EMList" version="1">
								<list name="emlist" count="4">
									<obj name="item" class="PropertyList" version="1">
										<list name="emlist" count="12">
											<obj name="PropertyObject" class="RQSampleTargetProperty" version="4">
												<prop name="PropertyTypeName">Combined Sample and Target Type</prop>
												<prop name="Position">4</prop>
												<prop name="IsDefault">0</prop>
												<obj name="ChannelProp" class="ChannelProperty" version="1">
													<prop name="ChannelIdx">0</prop>
												</obj>
											</obj>
											<obj name="PropertyObject" class="QuantConcProperty" version="4">
												<prop name="PropertyTypeName">Concentration</prop>
												<prop name="Position">4</prop>
												<prop name="IsDefault">1</prop>
												<prop name="Concentration">0</prop>
												<obj name="ChannelProp" class="ChannelProperty" version="1">
													<prop name="ChannelIdx">0</prop>
												</obj>
												<prop name="ReadOnly">1</prop>
											</obj>
											<obj name="PropertyObject" class="QuantCpHighProp" version="4">
												<prop name="PropertyTypeName">Cp High</prop>
												<prop name="Position">4</prop>
												<prop name="IsDefault">1</prop>
												<prop name="CpRangeHigh">0</prop>
												<obj name="ChannelProp" class="ChannelProperty" version="1">
													<prop name="ChannelIdx">0</prop>
												</obj>
												<prop name="ReadOnly">1</prop>
											</obj>
											<obj name="PropertyObject" class="QuantCpLowProp" version="4">
												<prop name="PropertyTypeName">Cp Low</prop>
												<prop name="Position">4</prop>
												<prop name="IsDefault">1</prop>
												<prop name="CpRangeLow">0</prop>
												<obj name="ChannelProp" class="ChannelProperty" version="1">
													<prop name="ChannelIdx">0</prop>
												</obj>
												<prop name="ReadOnly">1</prop>
											</obj>
											<obj name="PropertyObject" class="RQEffProp" version="4">
												<prop name="PropertyTypeName">Efficiency</prop>
												<prop name="Position">4</prop>
												<prop name="IsDefault">1</prop>
												<prop name="Efficiency">2</prop>
												<obj name="ChannelProp" class="ChannelProperty" version="1">
													<prop name="ChannelIdx">0</prop>
												</obj>
											</obj>
											<obj name="PropertyObject" class="ChannelGenotype" version="4">
												<prop name="PropertyTypeName">Melt Geno Genotype</prop>
												<prop name="Position">4</prop>
												<prop name="IsDefault">1</prop>
												<prop name="ReadOnly">1</prop>
												<obj name="ChannelProp" class="ChannelProperty" version="1">
													<prop name="ChannelIdx">0</prop>
												</obj>
											</obj>
											<obj name="PropertyObject" class="GroupChannelTypeProp" version="4">
												<prop name="PropertyTypeName">Melt Geno Sample Type</prop>
												<prop name="Position">4</prop>
												<prop name="IsDefault">0</prop>
												<prop name="GroupSampleType">mstUnknown</prop>
												<obj name="ChannelProp" class="ChannelProperty" version="1">
													<prop name="ChannelIdx">0</prop>
												</obj>
											</obj>
											<obj name="PropertyObject" class="QuantSampleTypeProperty" version="4">
												<prop name="PropertyTypeName">Quantification Sample Type</prop>
												<prop name="Position">4</prop>
												<prop name="IsDefault">0</prop>
												<prop name="SampleType">qsUnknown</prop>
												<obj name="ChannelProp" class="ChannelProperty" version="1">
													<prop name="ChannelIdx">0</prop>
												</obj>
											</obj>
											<obj name="PropertyObject" class="ChannelGenotype" version="4">
												<prop name="PropertyTypeName">Scanning Genotype</prop>
												<prop name="Position">4</prop>
												<prop name="IsDefault">1</prop>
												<prop name="ReadOnly">1</prop>
												<obj name="ChannelProp" class="ChannelProperty" version="1">
													<prop name="ChannelIdx">0</prop>
												</obj>
											</obj>
											<obj name="PropertyObject" class="GroupChannelTypeProp" version="4">
												<prop name="PropertyTypeName">Scanning Sample Type</prop>
												<prop name="Position">4</prop>
												<prop name="IsDefault">0</prop>
												<prop name="GroupSampleType">mstUnknown</prop>
												<obj name="ChannelProp" class="ChannelProperty" version="1">
													<prop name="ChannelIdx">0</prop>
												</obj>
											</obj>
											<obj name="PropertyObject" class="TargetName" version="4">
												<prop name="PropertyTypeName">Target Name</prop>
												<prop name="Position">4</prop>
												<prop name="IsDefault">1</prop>
												<obj name="ChannelProp" class="ChannelProperty" version="1">
													<prop name="ChannelIdx">0</prop>
												</obj>
											</obj>
											<obj name="PropertyObject" class="RQTargetProperty" version="4">
												<prop name="PropertyTypeName">Target Type</prop>
												<prop name="Position">4</prop>
												<prop name="IsDefault">0</prop>
												<prop name="TargetType">dtNone</prop>
												<obj name="ChannelProp" class="ChannelProperty" version="1">
													<prop name="ChannelIdx">0</prop>
												</obj>
											</obj>
										</list>
									</obj>
									<obj name="item" class="PropertyList" version="1">
										<list name="emlist" count="12">
											<obj name="PropertyObject" class="RQSampleTargetProperty" version="4">
												<prop name="PropertyTypeName">Combined Sample and Target Type</prop>
												<prop name="Position">4</prop>
												<prop name="IsDefault">0</prop>
												<obj name="ChannelProp" class="ChannelProperty" version="1">
													<prop name="ChannelIdx">1</prop>
												</obj>
											</obj>
											<obj name="PropertyObject" class="QuantConcProperty" version="4">
												<prop name="PropertyTypeName">Concentration</prop>
												<prop name="Position">4</prop>
												<prop name="IsDefault">1</prop>
												<prop name="Concentration">0</prop>
												<obj name="ChannelProp" class="ChannelProperty" version="1">
													<prop name="ChannelIdx">1</prop>
												</obj>
												<prop name="ReadOnly">1</prop>
											</obj>
											<obj name="PropertyObject" class="QuantCpHighProp" version="4">
												<prop name="PropertyTypeName">Cp High</prop>
												<prop name="Position">4</prop>
												<prop name="IsDefault">1</prop>
												<prop name="CpRangeHigh">0</prop>
												<obj name="ChannelProp" class="ChannelProperty" version="1">
													<prop name="ChannelIdx">1</prop>
												</obj>
												<prop name="ReadOnly">1</prop>
											</obj>
											<obj name="PropertyObject" class="QuantCpLowProp" version="4">
												<prop name="PropertyTypeName">Cp Low</prop>
												<prop name="Position">4</prop>
												<prop name="IsDefault">1</prop>
												<prop name="CpRangeLow">0</prop>
												<obj name="ChannelProp" class="ChannelProperty" version="1">
													<prop name="ChannelIdx">1</prop>
												</obj>
												<prop name="ReadOnly">1</prop>
											</obj>
											<obj name="PropertyObject" class="RQEffProp" version="4">
												<prop name="PropertyTypeName">Efficiency</prop>
												<prop name="Position">4</prop>
												<prop name="IsDefault">1</prop>
												<prop name="Efficiency">2</prop>
												<obj name="ChannelProp" class="ChannelProperty" version="1">
													<prop name="ChannelIdx">1</prop>
												</obj>
											</obj>
											<obj name="PropertyObject" class="ChannelGenotype" version="4">
												<prop name="PropertyTypeName">Melt Geno Genotype</prop>
												<prop name="Position">4</prop>
												<prop name="IsDefault">1</prop>
												<prop name="ReadOnly">1</prop>
												<obj name="ChannelProp" class="ChannelProperty" version="1">
													<prop name="ChannelIdx">1</prop>
												</obj>
											</obj>
											<obj name="PropertyObject" class="GroupChannelTypeProp" version="4">
												<prop name="PropertyTypeName">Melt Geno Sample Type</prop>
												<prop name="Position">4</prop>
												<prop name="IsDefault">0</prop>
												<prop name="GroupSampleType">mstUnknown</prop>
												<obj name="ChannelProp" class="ChannelProperty" version="1">
													<prop name="ChannelIdx">1</prop>
												</obj>
											</obj>
											<obj name="PropertyObject" class="QuantSampleTypeProperty" version="4">
												<prop name="PropertyTypeName">Quantification Sample Type</prop>
												<prop name="Position">4</prop>
												<prop name="IsDefault">0</prop>
												<prop name="SampleType">qsUnknown</prop>
												<obj name="ChannelProp" class="ChannelProperty" version="1">
													<prop name="ChannelIdx">1</prop>
												</obj>
											</obj>
											<obj name="PropertyObject" class="ChannelGenotype" version="4">
												<prop name="PropertyTypeName">Scanning Genotype</prop>
												<prop name="Position">4</prop>
												<prop name="IsDefault">1</prop>
												<prop name="ReadOnly">1</prop>
												<obj name="ChannelProp" class="ChannelProperty" version="1">
													<prop name="ChannelIdx">1</prop>
												</obj>
											</obj>
											<obj name="PropertyObject" class="GroupChannelTypeProp" version="4">
												<prop name="PropertyTypeName">Scanning Sample Type</prop>
												<prop name="Position">4</prop>
												<prop name="IsDefault">0</prop>
												<prop name="GroupSampleType">mstUnknown</prop>
												<obj name="ChannelProp" class="ChannelProperty" version="1">
													<prop name="ChannelIdx">1</prop>
												</obj>
											</obj>
											<obj name="PropertyObject" class="TargetName" version="4">
												<prop name="PropertyTypeName">Target Name</prop>
												<prop name="Position">4</prop>
												<prop name="IsDefault">1</prop>
												<obj name="ChannelProp" class="ChannelProperty" version="1">
													<prop name="ChannelIdx">1</prop>
												</obj>
											</obj>
											<obj name="PropertyObject" class="RQTargetProperty" version="4">
												<prop name="PropertyTypeName">Target Type</prop>
												<prop name="Position">4</prop>
												<prop name="IsDefault">0</prop>
												<prop name="TargetType">dtNone</prop>
												<obj name="ChannelProp" class="ChannelProperty" version="1">
													<prop name="ChannelIdx">1</prop>
												</obj>
											</obj>
										</list>
									</obj>
									<obj name="item" class="PropertyList" version="1">
										<list name="emlist" count="12">
											<obj name="PropertyObject" class="RQSampleTargetProperty" version="4">
												<prop name="PropertyTypeName">Combined Sample and Target Type</prop>
												<prop name="Position">4</prop>
												<prop name="IsDefault">0</prop>
												<obj name="ChannelProp" class="ChannelProperty" version="1">
													<prop name="ChannelIdx">2</prop>
												</obj>
											</obj>
											<obj name="PropertyObject" class="QuantConcProperty" version="4">
												<prop name="PropertyTypeName">Concentration</prop>
												<prop name="Position">4</prop>
												<prop name="IsDefault">1</prop>
												<prop name="Concentration">0</prop>
												<obj name="ChannelProp" class="ChannelProperty" version="1">
													<prop name="ChannelIdx">2</prop>
												</obj>
												<prop name="ReadOnly">1</prop>
											</obj>
											<obj name="PropertyObject" class="QuantCpHighProp" version="4">
												<prop name="PropertyTypeName">Cp High</prop>
												<prop name="Position">4</prop>
												<prop name="IsDefault">1</prop>
												<prop name="CpRangeHigh">0</prop>
												<obj name="ChannelProp" class="ChannelProperty" version="1">
													<prop name="ChannelIdx">2</prop>
												</obj>
												<prop name="ReadOnly">1</prop>
											</obj>
											<obj name="PropertyObject" class="QuantCpLowProp" version="4">
												<prop name="PropertyTypeName">Cp Low</prop>
												<prop name="Position">4</prop>
												<prop name="IsDefault">1</prop>
												<prop name="CpRangeLow">0</prop>
												<obj name="ChannelProp" class="ChannelProperty" version="1">
													<prop name="ChannelIdx">2</prop>
												</obj>
												<prop name="ReadOnly">1</prop>
											</obj>
											<obj name="PropertyObject" class="RQEffProp" version="4">
												<prop name="PropertyTypeName">Efficiency</prop>
												<prop name="Position">4</prop>
												<prop name="IsDefault">1</prop>
												<prop name="Efficiency">2</prop>
												<obj name="ChannelProp" class="ChannelProperty" version="1">
													<prop name="ChannelIdx">2</prop>
												</obj>
											</obj>
											<obj name="PropertyObject" class="ChannelGenotype" version="4">
												<prop name="PropertyTypeName">Melt Geno Genotype</prop>
												<prop name="Position">4</prop>
												<prop name="IsDefault">1</prop>
												<prop name="ReadOnly">1</prop>
												<obj name="ChannelProp" class="ChannelProperty" version="1">
													<prop name="ChannelIdx">2</prop>
												</obj>
											</obj>
											<obj name="PropertyObject" class="GroupChannelTypeProp" version="4">
												<prop name="PropertyTypeName">Melt Geno Sample Type</prop>
												<prop name="Position">4</prop>
												<prop name="IsDefault">0</prop>
												<prop name="GroupSampleType">mstUnknown</prop>
												<obj name="ChannelProp" class="ChannelProperty" version="1">
													<prop name="ChannelIdx">2</prop>
												</obj>
											</obj>
											<obj name="PropertyObject" class="QuantSampleTypeProperty" version="4">
												<prop name="PropertyTypeName">Quantification Sample Type</prop>
												<prop name="Position">4</prop>
												<prop name="IsDefault">0</prop>
												<prop name="SampleType">qsUnknown</prop>
												<obj name="ChannelProp" class="ChannelProperty" version="1">
													<prop name="ChannelIdx">2</prop>
												</obj>
											</obj>
											<obj name="PropertyObject" class="ChannelGenotype" version="4">
												<prop name="PropertyTypeName">Scanning Genotype</prop>
												<prop name="Position">4</prop>
												<prop name="IsDefault">1</prop>
												<prop name="ReadOnly">1</prop>
												<obj name="ChannelProp" class="ChannelProperty" version="1">
													<prop name="ChannelIdx">2</prop>
												</obj>
											</obj>
											<obj name="PropertyObject" class="GroupChannelTypeProp" version="4">
												<prop name="PropertyTypeName">Scanning Sample Type</prop>
												<prop name="Position">4</prop>
												<prop name="IsDefault">0</prop>
												<prop name="GroupSampleType">mstUnknown</prop>
												<obj name="ChannelProp" class="ChannelProperty" version="1">
													<prop name="ChannelIdx">2</prop>
												</obj>
											</obj>
											<obj name="PropertyObject" class="TargetName" version="4">
												<prop name="PropertyTypeName">Target Name</prop>
												<prop name="Position">4</prop>
												<prop name="IsDefault">1</prop>
												<obj name="ChannelProp" class="ChannelProperty" version="1">
													<prop name="ChannelIdx">2</prop>
												</obj>
											</obj>
											<obj name="PropertyObject" class="RQTargetProperty" version="4">
												<prop name="PropertyTypeName">Target Type</prop>
												<prop name="Position">4</prop>
												<prop name="IsDefault">0</prop>
												<prop name="TargetType">dtNone</prop>
												<obj name="ChannelProp" class="ChannelProperty" version="1">
													<prop name="ChannelIdx">2</prop>
												</obj>
											</obj>
										</list>
									</obj>
									<obj name="item" class="PropertyList" version="1">
										<list name="emlist" count="12">
											<obj name="PropertyObject" class="RQSampleTargetProperty" version="4">
												<prop name="PropertyTypeName">Combined Sample and Target Type</prop>
												<prop name="Position">4</prop>
												<prop name="IsDefault">0</prop>
												<obj name="ChannelProp" class="ChannelProperty" version="1">
													<prop name="ChannelIdx">3</prop>
												</obj>
											</obj>
											<obj name="PropertyObject" class="QuantConcProperty" version="4">
												<prop name="PropertyTypeName">Concentration</prop>
												<prop name="Position">4</prop>
												<prop name="IsDefault">1</prop>
												<prop name="Concentration">0</prop>
												<obj name="ChannelProp" class="ChannelProperty" version="1">
													<prop name="ChannelIdx">3</prop>
												</obj>
												<prop name="ReadOnly">1</prop>
											</obj>
											<obj name="PropertyObject" class="QuantCpHighProp" version="4">
												<prop name="PropertyTypeName">Cp High</prop>
												<prop name="Position">4</prop>
												<prop name="IsDefault">1</prop>
												<prop name="CpRangeHigh">0</prop>
												<obj name="ChannelProp" class="ChannelProperty" version="1">
													<prop name="ChannelIdx">3</prop>
												</obj>
												<prop name="ReadOnly">1</prop>
											</obj>
											<obj name="PropertyObject" class="QuantCpLowProp" version="4">
												<prop name="PropertyTypeName">Cp Low</prop>
												<prop name="Position">4</prop>
												<prop name="IsDefault">1</prop>
												<prop name="CpRangeLow">0</prop>
												<obj name="ChannelProp" class="ChannelProperty" version="1">
													<prop name="ChannelIdx">3</prop>
												</obj>
												<prop name="ReadOnly">1</prop>
											</obj>
											<obj name="PropertyObject" class="RQEffProp" version="4">
												<prop name="PropertyTypeName">Efficiency</prop>
												<prop name="Position">4</prop>
												<prop name="IsDefault">1</prop>
												<prop name="Efficiency">2</prop>
												<obj name="ChannelProp" class="ChannelProperty" version="1">
													<prop name="ChannelIdx">3</prop>
												</obj>
											</obj>
											<obj name="PropertyObject" class="ChannelGenotype" version="4">
												<prop name="PropertyTypeName">Melt Geno Genotype</prop>
												<prop name="Position">4</prop>
												<prop name="IsDefault">1</prop>
												<prop name="ReadOnly">1</prop>
												<obj name="ChannelProp" class="ChannelProperty" version="1">
													<prop name="ChannelIdx">3</prop>
												</obj>
											</obj>
											<obj name="PropertyObject" class="GroupChannelTypeProp" version="4">
												<prop name="PropertyTypeName">Melt Geno Sample Type</prop>
												<prop name="Position">4</prop>
												<prop name="IsDefault">0</prop>
												<prop name="GroupSampleType">mstUnknown</prop>
												<obj name="ChannelProp" class="ChannelProperty" version="1">
													<prop name="ChannelIdx">3</prop>
												</obj>
											</obj>
											<obj name="PropertyObject" class="QuantSampleTypeProperty" version="4">
												<prop name="PropertyTypeName">Quantification Sample Type</prop>
												<prop name="Position">4</prop>
												<prop name="IsDefault">0</prop>
												<prop name="SampleType">qsUnknown</prop>
												<obj name="ChannelProp" class="ChannelProperty" version="1">
													<prop name="ChannelIdx">3</prop>
												</obj>
											</obj>
											<obj name="PropertyObject" class="ChannelGenotype" version="4">
												<prop name="PropertyTypeName">Scanning Genotype</prop>
												<prop name="Position">4</prop>
												<prop name="IsDefault">1</prop>
												<prop name="ReadOnly">1</prop>
												<obj name="ChannelProp" class="ChannelProperty" version="1">
													<prop name="ChannelIdx">3</prop>
												</obj>
											</obj>
											<obj name="PropertyObject" class="GroupChannelTypeProp" version="4">
												<prop name="PropertyTypeName">Scanning Sample Type</prop>
												<prop name="Position">4</prop>
												<prop name="IsDefault">0</prop>
												<prop name="GroupSampleType">mstUnknown</prop>
												<obj name="ChannelProp" class="ChannelProperty" version="1">
													<prop name="ChannelIdx">3</prop>
												</obj>
											</obj>
											<obj name="PropertyObject" class="TargetName" version="4">
												<prop name="PropertyTypeName">Target Name</prop>
												<prop name="Position">4</prop>
												<prop name="IsDefault">1</prop>
												<obj name="ChannelProp" class="ChannelProperty" version="1">
													<prop name="ChannelIdx">3</prop>
												</obj>
											</obj>
											<obj name="PropertyObject" class="RQTargetProperty" version="4">
												<prop name="PropertyTypeName">Target Type</prop>
												<prop name="Position">4</prop>
												<prop name="IsDefault">0</prop>
												<prop name="TargetType">dtNone</prop>
												<obj name="ChannelProp" class="ChannelProperty" version="1">
													<prop name="ChannelIdx">3</prop>
												</obj>
											</obj>
										</list>
									</obj>
								</list>
							</obj>
						</obj>
						<prop name="ChannelPropertyCount">4</prop>
						<prop name="ContainerPosition">4</prop>
						<prop name="HasSampleProperties">1</prop>
						<obj name="SampleProperties" class="PropertyList" version="1">
							<list name="emlist" count="14">
								<obj name="PropertyObject" class="SamplePrefColor" version="4">
									<prop name="PropertyTypeName">Color</prop>
									<prop name="Position">4</prop>
									<prop name="IsDefault">0</prop>
									<prop name="Color">clGray</prop>
								</obj>
								<obj name="PropertyObject" class="DominantChannelProp" version="4">
									<prop name="PropertyTypeName">Dominant Channel</prop>
									<prop name="Position">4</prop>
									<prop name="IsDefault">0</prop>
									<prop name="DominantChannel">0</prop>
								</obj>
								<obj name="PropertyObject" class="Genotype" version="4">
									<prop name="PropertyTypeName">EndPt Genotype</prop>
									<prop name="Position">4</prop>
									<prop name="IsDefault">1</prop>
									<prop name="ReadOnly">1</prop>
								</obj>
								<obj name="PropertyObject" class="GroupingSample" version="4">
									<prop name="PropertyTypeName">EndPt Sample Type</prop>
									<prop name="Position">4</prop>
									<prop name="IsDefault">0</prop>
									<prop name="GroupSampleType">mstUnknown</prop>
								</obj>
								<obj name="PropertyObject" class="SamplePrefLineStyle" version="4">
									<prop name="PropertyTypeName">Line Style</prop>
									<prop name="Position">4</prop>
									<prop name="IsDefault">0</prop>
									<prop name="LineStyle">psSolid</prop>
								</obj>
								<obj name="PropertyObject" class="GenSampleEditNotes" version="4">
									<prop name="PropertyTypeName">Notes</prop>
									<prop name="Position">4</prop>
									<prop name="IsDefault">1</prop>
								</obj>
								<obj name="PropertyObject" class="SamplePrefPointStyle" version="4">
									<prop name="PropertyTypeName">Point Style</prop>
									<prop name="Position">4</prop>
									<prop name="IsDefault">0</prop>
									<prop name="PointStyle">psNothing</prop>
								</obj>
								<obj name="PropertyObject" class="GenSampleEditPosition" version="4">
									<prop name="PropertyTypeName">Position</prop>
									<prop name="Position">4</prop>
									<prop name="IsDefault">1</prop>
								</obj>
								<obj name="PropertyObject" class="GenSampleEditReplicate" version="4">
									<prop name="PropertyTypeName">Replicate of</prop>
									<prop name="Position">4</prop>
									<prop name="IsDefault">1</prop>
									<prop name="ReplicateOf">-1</prop>
								</obj>
								<obj name="PropertyObject" class="HTCSampleID" version="4">
									<prop name="PropertyTypeName">Sample ID</prop>
									<prop name="Position">4</prop>
									<prop name="IsDefault">1</prop>
								</obj>
								<obj name="PropertyObject" class="GenSampleEditName" version="4">
									<prop name="PropertyTypeName">Sample Name</prop>
									<prop name="Position">4</prop>
									<prop name="IsDefault">1</prop>
									<prop name="name">Sample 5</prop>
								</obj>
								<obj name="PropertyObject" class="HTCSamplePrepNotes" version="4">
									<prop name="PropertyTypeName">Sample Prep Notes</prop>
									<prop name="Position">4</prop>
									<prop name="IsDefault">1</prop>
								</obj>
								<obj name="PropertyObject" class="GenSampleEditSubset" version="4">
									<prop name="PropertyTypeName">Subsets</prop>
									<prop name="Position">4</prop>
									<prop name="IsDefault">1</prop>
								</obj>
								<obj name="PropertyObject" class="SamplePrefWidth" version="5">
									<prop name="PropertyTypeName">Width</prop>
									<prop name="Position">4</prop>
									<prop name="IsDefault">1</prop>
									<prop name="Width">1</prop>
								</obj>
							</list>
						</obj>
					</obj>
					<obj name="item" class="SamplePropInfo" version="1">
						<obj name="ChannelProperties" class="ChanPropList" version="2">
							<obj name="ChannelProperties" class="EMList" version="1">
								<list name="emlist" count="4">
									<obj name="item" class="PropertyList" version="1">
										<list name="emlist" count="12">
											<obj name="PropertyObject" class="RQSampleTargetProperty" version="4">
												<prop name="PropertyTypeName">Combined Sample and Target Type</prop>
												<prop name="Position">5</prop>
												<prop name="IsDefault">0</prop>
												<obj name="ChannelProp" class="ChannelProperty" version="1">
													<prop name="ChannelIdx">0</prop>
												</obj>
											</obj>
											<obj name="PropertyObject" class="QuantConcProperty" version="4">
												<prop name="PropertyTypeName">Concentration</prop>
												<prop name="Position">5</prop>
												<prop name="IsDefault">1</prop>
												<prop name="Concentration">0</prop>
												<obj name="ChannelProp" class="ChannelProperty" version="1">
													<prop name="ChannelIdx">0</prop>
												</obj>
												<prop name="ReadOnly">1</prop>
											</obj>
											<obj name="PropertyObject" class="QuantCpHighProp" version="4">
												<prop name="PropertyTypeName">Cp High</prop>
												<prop name="Position">5</prop>
												<prop name="IsDefault">1</prop>
												<prop name="CpRangeHigh">0</prop>
												<obj name="ChannelProp" class="ChannelProperty" version="1">
													<prop name="ChannelIdx">0</prop>
												</obj>
												<prop name="ReadOnly">1</prop>
											</obj>
											<obj name="PropertyObject" class="QuantCpLowProp" version="4">
												<prop name="PropertyTypeName">Cp Low</prop>
												<prop name="Position">5</prop>
												<prop name="IsDefault">1</prop>
												<prop name="CpRangeLow">0</prop>
												<obj name="ChannelProp" class="ChannelProperty" version="1">
													<prop name="ChannelIdx">0</prop>
												</obj>
												<prop name="ReadOnly">1</prop>
											</obj>
											<obj name="PropertyObject" class="RQEffProp" version="4">
												<prop name="PropertyTypeName">Efficiency</prop>
												<prop name="Position">5</prop>
												<prop name="IsDefault">1</prop>
												<prop name="Efficiency">2</prop>
												<obj name="ChannelProp" class="ChannelProperty" version="1">
													<prop name="ChannelIdx">0</prop>
												</obj>
											</obj>
											<obj name="PropertyObject" class="ChannelGenotype" version="4">
												<prop name="PropertyTypeName">Melt Geno Genotype</prop>
												<prop name="Position">5</prop>
												<prop name="IsDefault">1</prop>
												<prop name="ReadOnly">1</prop>
												<obj name="ChannelProp" class="ChannelProperty" version="1">
													<prop name="ChannelIdx">0</prop>
												</obj>
											</obj>
											<obj name="PropertyObject" class="GroupChannelTypeProp" version="4">
												<prop name="PropertyTypeName">Melt Geno Sample Type</prop>
												<prop name="Position">5</prop>
												<prop name="IsDefault">0</prop>
												<prop name="GroupSampleType">mstUnknown</prop>
												<obj name="ChannelProp" class="ChannelProperty" version="1">
													<prop name="ChannelIdx">0</prop>
												</obj>
											</obj>
											<obj name="PropertyObject" class="QuantSampleTypeProperty" version="4">
												<prop name="PropertyTypeName">Quantification Sample Type</prop>
												<prop name="Position">5</prop>
												<prop name="IsDefault">0</prop>
												<prop name="SampleType">qsUnknown</prop>
												<obj name="ChannelProp" class="ChannelProperty" version="1">
													<prop name="ChannelIdx">0</prop>
												</obj>
											</obj>
											<obj name="PropertyObject" class="ChannelGenotype" version="4">
												<prop name="PropertyTypeName">Scanning Genotype</prop>
												<prop name="Position">5</prop>
												<prop name="IsDefault">1</prop>
												<prop name="ReadOnly">1</prop>
												<obj name="ChannelProp" class="ChannelProperty" version="1">
													<prop name="ChannelIdx">0</prop>
												</obj>
											</obj>
											<obj name="PropertyObject" class="GroupChannelTypeProp" version="4">
												<prop name="PropertyTypeName">Scanning Sample Type</prop>
												<prop name="Position">5</prop>
												<prop name="IsDefault">0</prop>
												<prop name="GroupSampleType">mstUnknown</prop>
												<obj name="ChannelProp" class="ChannelProperty" version="1">
													<prop name="ChannelIdx">0</prop>
												</obj>
											</obj>
											<obj name="PropertyObject" class="TargetName" version="4">
												<prop name="PropertyTypeName">Target Name</prop>
												<prop name="Position">5</prop>
												<prop name="IsDefault">1</prop>
												<obj name="ChannelProp" class="ChannelProperty" version="1">
													<prop name="ChannelIdx">0</prop>
												</obj>
											</obj>
											<obj name="PropertyObject" class="RQTargetProperty" version="4">
												<prop name="PropertyTypeName">Target Type</prop>
												<prop name="Position">5</prop>
												<prop name="IsDefault">0</prop>
												<prop name="TargetType">dtNone</prop>
												<obj name="ChannelProp" class="ChannelProperty" version="1">
													<prop name="ChannelIdx">0</prop>
												</obj>
											</obj>
										</list>
									</obj>
									<obj name="item" class="PropertyList" version="1">
										<list name="emlist" count="12">
											<obj name="PropertyObject" class="RQSampleTargetProperty" version="4">
												<prop name="PropertyTypeName">Combined Sample and Target Type</prop>
												<prop name="Position">5</prop>
												<prop name="IsDefault">0</prop>
												<obj name="ChannelProp" class="ChannelProperty" version="1">
													<prop name="ChannelIdx">1</prop>
												</obj>
											</obj>
											<obj name="PropertyObject" class="QuantConcProperty" version="4">
												<prop name="PropertyTypeName">Concentration</prop>
												<prop name="Position">5</prop>
												<prop name="IsDefault">1</prop>
												<prop name="Concentration">0</prop>
												<obj name="ChannelProp" class="ChannelProperty" version="1">
													<prop name="ChannelIdx">1</prop>
												</obj>
												<prop name="ReadOnly">1</prop>
											</obj>
											<obj name="PropertyObject" class="QuantCpHighProp" version="4">
												<prop name="PropertyTypeName">Cp High</prop>
												<prop name="Position">5</prop>
												<prop name="IsDefault">1</prop>
												<prop name="CpRangeHigh">0</prop>
												<obj name="ChannelProp" class="ChannelProperty" version="1">
													<prop name="ChannelIdx">1</prop>
												</obj>
												<prop name="ReadOnly">1</prop>
											</obj>
											<obj name="PropertyObject" class="QuantCpLowProp" version="4">
												<prop name="PropertyTypeName">Cp Low</prop>
												<prop name="Position">5</prop>
												<prop name="IsDefault">1</prop>
												<prop name="CpRangeLow">0</prop>
												<obj name="ChannelProp" class="ChannelProperty" version="1">
													<prop name="ChannelIdx">1</prop>
												</obj>
												<prop name="ReadOnly">1</prop>
											</obj>
											<obj name="PropertyObject" class="RQEffProp" version="4">
												<prop name="PropertyTypeName">Efficiency</prop>
												<prop name="Position">5</prop>
												<prop name="IsDefault">1</prop>
												<prop name="Efficiency">2</prop>
												<obj name="ChannelProp" class="ChannelProperty" version="1">
													<prop name="ChannelIdx">1</prop>
												</obj>
											</obj>
											<obj name="PropertyObject" class="ChannelGenotype" version="4">
												<prop name="PropertyTypeName">Melt Geno Genotype</prop>
												<prop name="Position">5</prop>
												<prop name="IsDefault">1</prop>
												<prop name="ReadOnly">1</prop>
												<obj name="ChannelProp" class="ChannelProperty" version="1">
													<prop name="ChannelIdx">1</prop>
												</obj>
											</obj>
											<obj name="PropertyObject" class="GroupChannelTypeProp" version="4">
												<prop name="PropertyTypeName">Melt Geno Sample Type</prop>
												<prop name="Position">5</prop>
												<prop name="IsDefault">0</prop>
												<prop name="GroupSampleType">mstUnknown</prop>
												<obj name="ChannelProp" class="ChannelProperty" version="1">
													<prop name="ChannelIdx">1</prop>
												</obj>
											</obj>
											<obj name="PropertyObject" class="QuantSampleTypeProperty" version="4">
												<prop name="PropertyTypeName">Quantification Sample Type</prop>
												<prop name="Position">5</prop>
												<prop name="IsDefault">0</prop>
												<prop name="SampleType">qsUnknown</prop>
												<obj name="ChannelProp" class="ChannelProperty" version="1">
													<prop name="ChannelIdx">1</prop>
												</obj>
											</obj>
											<obj name="PropertyObject" class="ChannelGenotype" version="4">
												<prop name="PropertyTypeName">Scanning Genotype</prop>
												<prop name="Position">5</prop>
												<prop name="IsDefault">1</prop>
												<prop name="ReadOnly">1</prop>
												<obj name="ChannelProp" class="ChannelProperty" version="1">
													<prop name="ChannelIdx">1</prop>
												</obj>
											</obj>
											<obj name="PropertyObject" class="GroupChannelTypeProp" version="4">
												<prop name="PropertyTypeName">Scanning Sample Type</prop>
												<prop name="Position">5</prop>
												<prop name="IsDefault">0</prop>
												<prop name="GroupSampleType">mstUnknown</prop>
												<obj name="ChannelProp" class="ChannelProperty" version="1">
													<prop name="ChannelIdx">1</prop>
												</obj>
											</obj>
											<obj name="PropertyObject" class="TargetName" version="4">
												<prop name="PropertyTypeName">Target Name</prop>
												<prop name="Position">5</prop>
												<prop name="IsDefault">1</prop>
												<obj name="ChannelProp" class="ChannelProperty" version="1">
													<prop name="ChannelIdx">1</prop>
												</obj>
											</obj>
											<obj name="PropertyObject" class="RQTargetProperty" version="4">
												<prop name="PropertyTypeName">Target Type</prop>
												<prop name="Position">5</prop>
												<prop name="IsDefault">0</prop>
												<prop name="TargetType">dtNone</prop>
												<obj name="ChannelProp" class="ChannelProperty" version="1">
													<prop name="ChannelIdx">1</prop>
												</obj>
											</obj>
										</list>
									</obj>
									<obj name="item" class="PropertyList" version="1">
										<list name="emlist" count="12">
											<obj name="PropertyObject" class="RQSampleTargetProperty" version="4">
												<prop name="PropertyTypeName">Combined Sample and Target Type</prop>
												<prop name="Position">5</prop>
												<prop name="IsDefault">0</prop>
												<obj name="ChannelProp" class="ChannelProperty" version="1">
													<prop name="ChannelIdx">2</prop>
												</obj>
											</obj>
											<obj name="PropertyObject" class="QuantConcProperty" version="4">
												<prop name="PropertyTypeName">Concentration</prop>
												<prop name="Position">5</prop>
												<prop name="IsDefault">1</prop>
												<prop name="Concentration">0</prop>
												<obj name="ChannelProp" class="ChannelProperty" version="1">
													<prop name="ChannelIdx">2</prop>
												</obj>
												<prop name="ReadOnly">1</prop>
											</obj>
											<obj name="PropertyObject" class="QuantCpHighProp" version="4">
												<prop name="PropertyTypeName">Cp High</prop>
												<prop name="Position">5</prop>
												<prop name="IsDefault">1</prop>
												<prop name="CpRangeHigh">0</prop>
												<obj name="ChannelProp" class="ChannelProperty" version="1">
													<prop name="ChannelIdx">2</prop>
												</obj>
												<prop name="ReadOnly">1</prop>
											</obj>
											<obj name="PropertyObject" class="QuantCpLowProp" version="4">
												<prop name="PropertyTypeName">Cp Low</prop>
												<prop name="Position">5</prop>
												<prop name="IsDefault">1</prop>
												<prop name="CpRangeLow">0</prop>
												<obj name="ChannelProp" class="ChannelProperty" version="1">
													<prop name="ChannelIdx">2</prop>
												</obj>
												<prop name="ReadOnly">1</prop>
											</obj>
											<obj name="PropertyObject" class="RQEffProp" version="4">
												<prop name="PropertyTypeName">Efficiency</prop>
												<prop name="Position">5</prop>
												<prop name="IsDefault">1</prop>
												<prop name="Efficiency">2</prop>
												<obj name="ChannelProp" class="ChannelProperty" version="1">
													<prop name="ChannelIdx">2</prop>
												</obj>
											</obj>
											<obj name="PropertyObject" class="ChannelGenotype" version="4">
												<prop name="PropertyTypeName">Melt Geno Genotype</prop>
												<prop name="Position">5</prop>
												<prop name="IsDefault">1</prop>
												<prop name="ReadOnly">1</prop>
												<obj name="ChannelProp" class="ChannelProperty" version="1">
													<prop name="ChannelIdx">2</prop>
												</obj>
											</obj>
											<obj name="PropertyObject" class="GroupChannelTypeProp" version="4">
												<prop name="PropertyTypeName">Melt Geno Sample Type</prop>
												<prop name="Position">5</prop>
												<prop name="IsDefault">0</prop>
												<prop name="GroupSampleType">mstUnknown</prop>
												<obj name="ChannelProp" class="ChannelProperty" version="1">
													<prop name="ChannelIdx">2</prop>
												</obj>
											</obj>
											<obj name="PropertyObject" class="QuantSampleTypeProperty" version="4">
												<prop name="PropertyTypeName">Quantification Sample Type</prop>
												<prop name="Position">5</prop>
												<prop name="IsDefault">0</prop>
												<prop name="SampleType">qsUnknown</prop>
												<obj name="ChannelProp" class="ChannelProperty" version="1">
													<prop name="ChannelIdx">2</prop>
												</obj>
											</obj>
											<obj name="PropertyObject" class="ChannelGenotype" version="4">
												<prop name="PropertyTypeName">Scanning Genotype</prop>
												<prop name="Position">5</prop>
												<prop name="IsDefault">1</prop>
												<prop name="ReadOnly">1</prop>
												<obj name="ChannelProp" class="ChannelProperty" version="1">
													<prop name="ChannelIdx">2</prop>
												</obj>
											</obj>
											<obj name="PropertyObject" class="GroupChannelTypeProp" version="4">
												<prop name="PropertyTypeName">Scanning Sample Type</prop>
												<prop name="Position">5</prop>
												<prop name="IsDefault">0</prop>
												<prop name="GroupSampleType">mstUnknown</prop>
												<obj name="ChannelProp" class="ChannelProperty" version="1">
													<prop name="ChannelIdx">2</prop>
												</obj>
											</obj>
											<obj name="PropertyObject" class="TargetName" version="4">
												<prop name="PropertyTypeName">Target Name</prop>
												<prop name="Position">5</prop>
												<prop name="IsDefault">1</prop>
												<obj name="ChannelProp" class="ChannelProperty" version="1">
													<prop name="ChannelIdx">2</prop>
												</obj>
											</obj>
											<obj name="PropertyObject" class="RQTargetProperty" version="4">
												<prop name="PropertyTypeName">Target Type</prop>
[truncated: 2,479,962 more chars]
