# Supplementary material for: Unique sperm haplotypes are associated with phenotypically different sperm subpopulations in Astyanax fish
Source: BMC Biol. 2018 Jul 5;16:72. doi: 10.1186/s12915-018-0538-z (PMC6032774; doi:10.1186/s12915-018-0538-z)
Supplement: Supplementary file 8 — Original data. Each subfolder has two ixo files output by the Roche LightCycler480. The two files cover qPCR results for oca2 and mc1r. Subfolder names end in 1, 2, or 3, denoting which subpopulation of sperm was analyzed. (ZIP 10643 kb) [file 12915_2018_538_MOESM8_ESM.zip › FishD_Pop1/May 16 2016 SpermPopD-P1 FACS PEP Plate 0026mc1r RK.ixo]

<objectstream signature="IXOS" version="1">
	<obj name="root" class="HTCExperiment" version="5">
		<prop name="name">May 16 2016 SpermPopD-P1 FACS PEP Plate 0026mc1r RK</prop>
		<prop name="UID">9B6B4DCCDCF74303B5AA3330E77C70D8</prop>
		<prop name="OwnerUID">C6C05626183A45218341EE89EA1A5F2A</prop>
		<prop name="Created">2016-05-16T12:08:23.578</prop>
		<prop name="CreatedBy">C6C05626183A45218341EE89EA1A5F2A</prop>
		<prop name="CreatedByName">System Admin</prop>
		<prop name="LastModified">2016-05-16T13:53:17.806</prop>
		<prop name="LastModifiedBy">C6C05626183A45218341EE89EA1A5F2A</prop>
		<prop name="LastModifiedByName">System Admin</prop>
		<list name="AppliedTemplates" count="1">
			<item>Borowsky Protocol PEP product version</item>
		</list>
		<list name="TemplateOwners" count="1">
			<item>System Admin</item>
		</list>
		<prop name="SWVersion">LCS480 1.5.1.62</prop>
		<obj name="AppProperty" class="TAppProperty" version="2">
			<prop name="Created">2016-05-16T12:08:23.578</prop>
			<prop name="LastModified">1899-12-30T00:00:00.000</prop>
		</obj>
		<obj name="ConProperty" class="TAppProperty" version="2">
			<prop name="Created">2016-05-16T12:08:23.578</prop>
			<prop name="LastModified">1899-12-30T00:00:00.000</prop>
		</obj>
		<obj name="run" class="HTCRun" version="7">
			<prop name="name">Run</prop>
			<prop name="Created">2016-05-16T12:08:23.570</prop>
			<prop name="LastModified">2016-05-16T13:53:01.122</prop>
			<obj name="AppProperty" class="TAppProperty" version="2">
				<prop name="Created">2016-05-16T12:08:23.570</prop>
				<prop name="LastModified">1899-12-30T00:00:00.000</prop>
			</obj>
			<obj name="ConProperty" class="TAppProperty" version="2">
				<prop name="Created">2016-05-16T12:08:23.570</prop>
				<prop name="LastModified">1899-12-30T00:00:00.000</prop>
				<prop name="HasProperties">1</prop>
				<obj name="_Properties" class="TAppProperties" version="1">
					<prop name="Created">2016-05-16T12:08:23.570</prop>
					<prop name="LastModified">1899-12-30T00:00:00.000</prop>
					<list name="emlist" count="4">
						<obj name="item" class="TAppProperty" version="2">
							<prop name="name">TopChart</prop>
							<prop name="Created">2016-05-16T12:08:34.056</prop>
							<prop name="LastModified">1899-12-30T00:00:00.000</prop>
						</obj>
						<obj name="item" class="TAppProperty" version="2">
							<prop name="name">LeftChart</prop>
							<prop name="Created">2016-05-16T12:08:34.056</prop>
							<prop name="LastModified">1899-12-30T00:00:00.000</prop>
						</obj>
						<obj name="item" class="TAppProperty" version="2">
							<prop name="name">RightChart</prop>
							<prop name="Created">2016-05-16T12:08:34.056</prop>
							<prop name="LastModified">1899-12-30T00:00:00.000</prop>
						</obj>
						<obj name="item" class="TAppProperty" version="2">
							<prop name="name">RunOverviewChart</prop>
							<prop name="Created">2016-05-16T12:08:34.056</prop>
							<prop name="LastModified">1899-12-30T00:00:00.000</prop>
						</obj>
					</list>
				</obj>
			</obj>
			<prop name="State">3</prop>
			<prop name="StartTime">2016-05-16T12:09:52.504</prop>
			<prop name="EndTime">2016-05-16T13:53:01.121</prop>
			<prop name="InstrumentID">28159</prop>
			<prop name="InstrumentVersion">HTC_VER_10</prop>
			<prop name="InstrumentName">28159</prop>
			<prop name="InstrCalibrationDate">1899.12.30 00:00:00:00</prop>
			<prop name="Technician">System Admin</prop>
			<prop name="AcqStoreClass">HTCAcquisitionStore</prop>
			<prop name="AcquisitionStore">eJzk3duuq8iWIOxXKaX6zhcGAzZIVVviMDgZMAzANtwZH8DgszGnp+/h6bl2ZdWf3dn6tdbuTHVeLKVlIAJMEOObIyL492tW/ttlc97/x2+P67X+7d+2p83z+R+/mZEqb++v4/NYH6+XsL4+9r/9W7N/POnTf/zG/vaPf789rrfvPdVic7nsT+r1dal/+wf/7+P3d/9li3Bzvp323xtI0x9bnI7P+scx+u1p/6Ty39v8x28CQ0X8Z92sen/+Z92ir23/19XxH9f8sTn/9g/2j2qyz8/7dy3+6MvPgf/B/EH9fnc1/rOW/P+mknQF9dP1d7v9rsLcf61wdDxTqdyEE1jmD2oV7c+33/7xP3iGV2YysPznH+WP6v/5IX53Br/70rrU+eNTlCRJf7DBcnM67v74wuD+QN++9l/V0CagqsyP//7oGm/pSJdc32zpvvntH5P/xWZ0efzr8VI/f/uHjW2FuS7Nq+yyDWujnrhPfFwci8nyW+gZo3X7wHI8mVeJf1rYesfOAgzPtRknz+NRNyQtLrGQngqTHA7YGVp21bF6nudxurCPtdGl+RPLS2tV2WJZ2MY1zVN89f282szvIRqxIu+x7E9OvAn3pWI8RskZT+lIjbP+0qfGjpU7vN5tOt5hpNiGw1wf+BQMI854VV0aM1k84esSqnHinYPCiPdU/v2lG7BRJ3S8rXdtscxWNrPRgvBkVAeGzuccA6SPSb8zvDa40PHXVL/Hpj8ZINP53ncW1W95CAXjErYDFqDZkMnL49IIme0Nz9NYq9IOcslIq3aPt3isVJuNfbwZ0iWe4+1haZA601YwVttnjFU/tyGd10fbmFnyCk+nRGMSSQhuRqTwB6xch853bh1Z47nZnvB0H+wqu+/p+qIR8JgrRyXeZJN8Z3RN9cLmFbjx5iQHnpGoVx+P/nZcLVnoWGOkJFQff6zGm/h9fX3xWeJDb604PXXqzohX2hr32o6j/9HDwvhxd4ypNf3UJiVIwk9qUn/ULH5ak1K5iS7+3CYVwDpHdXadVkF4XbBQjYc76lNvUgV5shPAbMsjqpMlx4S1nbKg9X2MCxdZiPYHqQYm4kqUm10HoV17N0hedwEtORbicNO8Cgir8Q29zOcqVA/PHWhXLsa5spgykRrsFbhOhg0aZjWLw27TFFCKQ4ELpmxjFG4jBPZsdihfTgIEhbutYbg7L7TOFUP74wLhyfoXVFdZW4Xty1VAX4Ui6u6WZcLo7utgTWYdwv4sMKE93xcwZc0aTeHVx1EfvZaQTpwnGsmFj6NrT/U1h3WL9t2eQjS7vzooX9xA9WF4Jlj6ezqSMtzQcuquCg/v8wlN7Yhe3tD5N5OxDVwfaehM1y2D+/2WBQWbCK3djq+iQ7TX4TbSMjSZeKgCfukuYT1z6PofsWfCEU/1fQ5+hb5lCnGwF2oBoqoc4XyxEWM8jV0dJudBQFcQR4BcP+vAxccCFal/MYF3qmuo8ssW9dppAZl2ZAN2hyO6TTJh0Enp/K38laMV21cGl/Kig1/WpGbC7Cc1qcmvbFKKNuOZn9ukbkkW4mKkTqqoWks3WIuXNS5ODN1yo514g702Q3SnPgNYeZYAK1XVqYlVdEu57VYA1zrEaD/YZxxOb9sljLjjBS3/OVThee4pcFqXIWp128dhMHUQpP6hoNewLBMNVu3BbDxzUC32kyrMZlIHmVI6aCXpvQonq+cNJtvLCi28DTFi/FiCwjgrhA7aODrudgguN16ikg9PCOtw2oGD0zOaof1iIvkqpfCIzRUaejrEEVvXCjhwWKK2UeoKvVm9hJ0bJThfGkMcCmNJAfUeUZPXJvR5hJ4NzO6QoFfkPYQydVBgUAtG9/R8MqE8nhXwEMY+LrLng4kiTdrB7bx5orfaPAD9NqO+6RbyqN4TehAlwvYEqTQao3eGF5U3yZZwYC4BuuX2yUSPoD5BpUQeujo3AMrBM4XLRivRS/i6ChfKvYaN6ezRXD2oib4OGxZqfy+i0Zd3CPzZNgWnXhs4X80fEO1GYg3e0pmjDH0PketJ1NeODbq+r6KKo+VU+oVNSppO/qxJzRiZ0z7//O+aFPdLmxQLs5/cpIIhEoNZqY4Z37zJHvU9j1kwpGcu9sy1f9MoLroHkwVwsd8sXEUr5pwSiA92Fi/2xUvQkmnZBqwnjmJPlHMFpsI6C0SGkyF8VvkSxOlWRcMplRhXq4Wi3fr1KGD6VKlwtPY9LSm4ZyD5V7nCR4dLeipfVZSNjVR5TzenW7DP5+g/1uPYf3U+aqM68FGpFCl2TTHXoXk1UjAuBgH8g7NA7aZz90BkNRUwnsk1+EZsoTy7KlV0W+UIcujO0ZouxXjRR42iUSCqo1FaI8Z7uK0NfmAhqt5SrcIkyHcw7KiVLjJdgcDaBzYUlWyhsWFmVJ/QK7RMa+kR0fdi7GVjxYNtv34FjPmcgWcugiV0h1hF3x7kOLyBjHCe8CE6z2LMeOp5tNTC1WwWiMFdZcLMVxRgRrGGcxUVCKWStt+OAgrftstjha/It7XgYVGvHo60KljXu5NmeTMpYPbijPGMXdNp66cpBNL2xjEe14wlLXJBQ8Pe0vWKtNYDNi6PAdt6HCymSZD+tyY1foPrz9rXr9bfP7/6l+qP5yfTP2ws/z8eAr9cfz85VK2m2wLvYTKPE1/va2MYyQ8sRN5ikkQMbePcB3c8TyrSn7isT3olRgsMtjvSXzOEiiF17hGv4k5hUlfqOkOJkzkW3WMO2fMWkoZY0uTxPLaq1OA62/CLZINNWJCu9LhHI5+R/p7SxiHN5ZFuhGx8wfzqk4a4B+kvPwUdPiYqba8uCs+QGP6O1b4wIJuv6fFS1XKJtys1okQYyzvjdM5NPIeczmxK5ygZ61XcYj1MbCY9+qS/nVzV+Ko0gEQNw51xvcgnzLcbK86O0BfG/FXdsFm0c0jwTBprKYLF20i2mM1oS/XNtnDFUg1If64kC4ZZulus7rZSJcdGLYy1GMzxEhKKN3AnHdqsvMRa6mzYSNTdG+6TWeKpnkGcwbStjUKLd/hM2Lf+mrAzNixzwoeU2NWG8Wl7vuM5zLUtHT+atjsj6a81Fp7vQnKeybaxz7YLPC06GdLZma7/CZkdlitFrbInBdGGWF5LipZvVpWsRqTlvpULLO93tlrKFV3fX9Sv8rxA0f3fQn8c85P71Xoc7XHevzW2jfYSTK3DE/1jPGGi/WKhw3a5LtEKWz4O76J9Ar4YLdEdiWwc8uCx0L+iEp3w0VXRFekzOJqMcjUTqjC4j24UinJ3lLkrDyGnuBT6nij008/eDNAS9x5Iz2ZH/WQkQriTxjcKuB4VhY430hzLjFJ4tbOBypMFJpj3bgdCMWvJfDlbhbsj6e2omBeUtUUXR8Zoq8DNdGR0TvIEvvVXNgNCv5nGwXizv8GSubRoOn5fBcl8kcKa+kDqre+kv5c6ovMTLh36ynMah4d+1ME0ylg0Z2fSJxctljCozgO1p9VTv61R6Gnl3BHn+xGF7l/62y/GOtqbdyi/Uyj0DSbckoLiRCAdZnS+l0zbogoiUwXYbAswLlqOxgsotD/0jQdGM5xwcfeFKuoPe9JbPh6jMnpKcdTGWw+Urpmic7iQ/sa6I8BiNFC0oc6bKhwlOxZeybBF2Z62VXCLScewot/PTnkeomtAup3r2Rl9brgwYROO2F8VqvL8dCr+TfTH/uQm5aSzAJWDMWECLtnV4G4eCUI96Stcjkg7XMEh2oeUiSOlvZ5ga4Q6metImog2dMvwT9KfxayeTLDptjtI9FVNoZHLQHSc1jpsPC5C1Zn2VcicsxSGYK2hKx9Ie+rVWwIjUoBpzCQCf6V51KTf+rEc/l4F2xfppRsNa/S6KQPh+vJIge9na3QwoVsGQ9KbvXzrL22fVSBM7x3UyuaG89BsIKpl0p82idbo2vvhrVtPh1FNTdo6bGomiC/0/X5O+vPE8xAHAU9avfbOEhfOirT5UDwPOO+S4mK4kl7bs1sD52gRztOgjqOscG4gZeMFysWd9KsyXgplZbxIj6tHFVhJhlCxxykazYGu55f+9Fup0CNAbOLosic9npmLT4+wtI4DyL0bQETXA0ZUfjAKxALu/uyI9uL6gnA82XQf/bluxDNByt8FGN/2ElqlfKfPpbujFhSZKO/nVP6U23bQXEh/FmP2TLjP6PeYMeMA/WJTVqiL9Hv/siYlzv4u+pv+Cv31rytpLZuRNqrDMA76McODX20OrLbuhvqjP6/bb5cf/bXViPR08g6KdhDLIRBcY8QszEJWQOq1PBA3vAxRzpIuUpUH1K2nwqA5HnmaMdlSLzJtFIbEc1hqLJhtwN0eMhNESpFCxrS0PUVJjHcRW9LfSnTRek1kCG78eKedl23w0Z/3ugQemGY5DsadKFS+5ryW2kSf1R/9RXTQDspRYqFj1lReemuXsM8qBy2eFZmFshnr2t27/tDftpapl7FIf9qB9Ieh3BYf/Xmco8TBZpyTDsXcQkV5iLAY59JNM2LSnW61Yuwz4wKhnJOGGbOZMS7/Iv1WMzofM+LkOHoaVP50nIRoPUmD0Ukl/WHjz4JZdlTjj/6sKelvUYVUXsWQHm+bPEJDfZQQ2quD99Gfr8w1Jtqxu5tm6aUUdEubfo9r3gha9GxmQR92PLhru9UhFitAZ7aSwL+ecg8eTqKjmY4nzF9Wf//slf6l+hOm7Oz/1dwfp1YFPvyI9NeP1O/cX1M0pL8ZhJ4Rs8wdn+1szmT5zGN1u+AWmIk3M0533FEx+E1+xMfaVmETjzrBQOp08TJMSX98Tfp7pPIT6/GB9PfSkbT3jDOs63duLTNIUwOKOT5OeydOg6zUjXPSXvDSV2qV7E11Z0godljIxzmTWomyNDrmShrdC0acPfakG3dWlXifRlqctkRFYzqiVnyeDKS/s0z6U+d8izfubjNJqKsnQwxJT09mDXGy9un46To/YX1ZW5BxL9KgRRE23oSO6t+yIWuMlkmPl4I0vDlWpM2llFzxVlw1Ju1zRTHUk7XF8+1M+uWOIenv8XTwHAlalclrRTfkfrvGsvNsSCfL3jbye7zGapxBlZlDwBo8WjusXI/0qhs9azx1OOFd2tqkt1XvGZcdP8Fz26mQyGe5MDYj+n3uFUv6myayZ6xyeigWkMnVZnsi/W132y0WM19lMvkUoiFpfImVw5I+w+kxNep7fCTdFlSf1fDr9CdMefZvor8J/OR+dWwPBwrlOGo/1uuggDNEL1y8WNJfv9rrYBhahSCWPBMKjM0C76ukmSPLVribSiyUz1mFzkjtYzTZnQS1Odbef/ifQvTy9h3opVmjlk75KlAu2xru92iDKkqzKgz1PcJdPOSov6ifjuyxXwNz1c443y67GLnJfgfX24NBP5emVZiuKDS+P5sWPbVimWDl0/du9yB1PuU+Drap60FZlCrtr03i4DYnjV1Dk6HQVZtWgX1+1TAXoh5db06haGvT/mV7oPr1Pl/h6PE6AbXUDt22ofJQegmQarMJatZNiDFdkUZ3W9Ki/gIKPacnsYPHuixR5g3SYHsgvQ2Fb6K6qXvSZ13bUKpOgr6mCnGY6yOE7EnaM/knC+E1e3bQdesC1XZJFNi7hyXkR9Ksdl8KDN4eFLRu/MMYPT0ZxVGvbZfguZcpmsF1RFe9nwnwYogCsL+3Fcod6ZtxfNI086Trx9qjHRhr+v0sQ+UZvO4XJ7j52hWNWzWt0Ju/pF8VqgpTYfan+vs/DFV/sf6m+k9uUk1G+oPplQPcvX+SGzNkqObrngnUNemBf2rU8UwNhqEAjWehZecGauH7lskXOxtUZlihG/KklxBJR6y0aBBCl4kDZaBn86o1l+i08gCR+3gUIKBpoFe6kwpTQVpCzWfUdzEiV0Wv+16Bw5r0I19Xjzi8nkUW6mCcojc2GdIKl51gerisqSN8dXHkVKTH4Eb6sx2HNHamaAOOo9ED7fuJdBUmpDuFKVO6hU0GggGpvhw0G1wU/CuOxpZUfHJ//uo0xNFoTDrcl+MVWuwwMMH5RvrjTw8KDfV5X0U7ZcvCSslinKNQM2FQzlgYorFPTfbyrFB0pB3sir5F4xqSBje8kwI7nopon5SewcdMvMHDdEi/8dAwoXl0aqjmpD99x5LurLFXQzOf+ehNmKHCbeHegF2OS7qu0xcTzNZ0fvvxY4/eak/62z0zBfLdRcbFafSIA+tIusw7n0Lps/2Mg0OyleDRXVx0H87AhMWdzmc8jCN6BC0mEPmX+pf9QUWYzsS/i/6En9yk4mVDeqpfpJG9SFqZ5JaCKjvhSVcZaYK/N00g8RseFhRVFFqyM7Wg8+di7G12vk29AccE/VEbVYu+JD3d7lHx0V8Iek50MqhNzsedwkRJsUBtsRBlVPU7aWxx9pfa/MQNQZ/cZeaT+xNE2v5Lf768zU/AjhgHFXsmx4E4OxQf/S3uE/r+PG8RnFgms77R9Dv9SZZGmvKm7Q2EzY/cH6YXenj4e36OWp6LlRccqf5nljTkesqo8stt+62/r9xftMp/5P700Zw0NlappOQafOf+Fn5Td1pXMdq3/tQR2hBNDw3p7zWrFtFYTqGIeNJWOZKrYDt5P7ze+nP9WgbchPudFk2iacBaFOiGh6b4zv3BOlQAtUqm38NoY7REvqyCFe972viYb3B+BY0JS6muNZC3Cipv/XncwWc1rDUxGKkUFSyU6Q/96WYtVX40If1ZHZg490nbWPjy7q+ov382oX+p/qYiI/5t9Mf/3IdAJT5zvCwq0t8o6Dvq4fgnloxL+juNQ9vor3DHx7KaM8nxLgmf3N86mZhxMuhH3Rh77hFz5aVW2eIQKkZwiz3SWDePM9j+0F+zLq1qI0Td0rhjTtophnmV7FzSiZ3zBZa3Celvc4t0g1NIVydqzZCM96Szx+qd+wtz0qdoFzvjKMU3LPqVUWXFk/THbqDEy+GiVYnZtifD6q05XjcX0t+dOQrGPYlbPIomac4Iw5Mx6EGN14ihmLQ3SXtzSz7hy59akJw5+rwsctLlWaftQy0UDDDcHq/3zmIy7UT6G0ak4XwqAmw0A21jqchbfNSSCpmFdL4Ku/XwvD5qTJKKnW2EKZNgPZQ2JFxE+tut4xQraudMyuSyZFDXt8VLt9Mg60Z0/bUzc8LjU7KrTcTS9RF6i8PjdafGm/00OBnq0aqxYhwXNpsJ6Y/ZBoi1cJOZpDgqnbGsn1u8bhXScOeoRIbwWuINe7tKDJb0N43EkjS9squUm9P5/qJ+dSpyk+lP6ld/ee7vJ6fTp0aWoybuZzEeqZ+B65pr0LzsKXRdj0c6ZIs1OUMJBYgyJpXAM/sV6nuYQMAdPAmEkjtTKMoPEAbzlwfX48xAWXamcXjbjTrY21GNuugKgFVDod58OOzQlnDG4GJGGrIPwxGVRBar8Nb6HXjW+oLU3/UQ8NyogMr1WVTQnjLBaNh5kHFlR91XPqkigNEJuN65oRb1FArqkbsElzcB7V6fxGGjjSk0gwuLPhdMKVQbj2rwu9mA3lIZqtB90vGZYPxCf97wVcREpCNfNAfSF5L++NFIAjmIOLS6uRBHLdD2vXt4oQlPCr2f1VMAbjyU6BuLnvrxsElha3M2Kl1MoS17q5fQX97ate9CFZr2aAkXiStRdRak5/PmKcG4HB/Rdd4UYPZ+CtP9hTQ7y0jPq3ZBenMsGffibAxBOxF3UJfmDJWdO6qCse7q0CGF6iAuO+qHjzsBlvZlj/Iz7ZhIihcFWJfmhPP7QYgDo93XIDHRA71iQ9oPm/0v099U5KWf1Uv96tzf5CeHqkkbhWiFcy4OupR+EkccNqjHXM+E9YX0Z9zXIYWuLgvRZpkIMHChgWrM0y3Ed5IN8/N4jW6weQHectLa4jLvUc1cpvroLwrXK1Sr6xCjkmc3qCLNQrUfT5hwItc7kOme++gPH/eFDiODNKrOowcT9WdRgFhxNh/9BfPTrAO6p9bo59gx4S7YpTBDKt+WrRcEY34qQbW41x/9hVuLNKZvLylq/pMBDLV3Lu+tPw+EF4XGz10Bayui76vyraM9nQ88Zt/6i/RcQhAk2n6+bUjDgU3nVx3oe9M9k9bY1UyCzWUcoDyBGnBe1DcY12GPi8vr+Q4tHdLYORzj/LgYKNSekI5X5vuRs9u3cSAoMwE2+QVRd7pXhYe91MEq5gK0HqS/8G7TI2gmRydUfK2BAExHgeNKO6B/ZwSgAH+mUxf90NBst0/46G8Vkf7cu/V8D46XFMh8zkXn+qLzX1d0Pqywjt8jWd/6jrxf2KSm0s/qpX61/sSf3KRCMKXf68+6xqS/gedj9zYjTTw261fATg480INR3GmbqtSC0TmdMYta8HUtWPmTgFgxho/+yumlDERZkOMwWZJ+vkZ+LlYN6Y8vR0ttuSatWHGlMHicjj3ttTCHgBtd5AoHufvWn29tRuB126CAy5F3qcnQ8dDYNqeP/tTtk/THaaSZL/1Z8/kP/akTrf3k/j76+8r9WV5Ln28paWqsvUdyuqTXBa83nvYoWgPnynwMrrLNdXjmVvjR3yf3NxJcF43AJP19jfwU14GJqpnPGDc6epK2dSsV3WMtgndbFB7Mj5cuEPV6VrmuH+xgJ8o6aidZZj76S103QuU+putj3/Y3LeBKMegPN9JfQUYG97wFtIToR+7Pn2wj1NhHBWGZNvjR31fuD6e4u2lgMQoazV4kLSsH6aM/RpR4xt+5dH3ihI63cLVR7I2mOYKyIP1ZJ0GBaG3If8nc3z9nLv5L9fduWH8X/cFPzv31TZLj0/dJfzM+7AxhRjqqYvmH/lQhuWNl3OdMOjmPFF3QHR/joDDjTbBQdSNUE9KFJWiQHuekm0MOPhaJMK82s5Q05D/hibUlWEwq7DE1/Lu1Jx2+5lUWOKSprpELvBlLJ05OT9LfvOJJf7deqzZVpRYf/ZUclb95PbrCCF/JDS/33mCSjd0vjce2LfG5WwBkeRvcjDquHMwP5Tv3Nyb9PZukxZe3nUM6PfQnI5/mNdZKDExySfudsdfjEz4PIws2XUcauqyv37m/jeiR/rb2D/0l95a0ua/ggc3ZodZ1mnf0YKJWhsUpUuNknKs3Q3q4C9LdGiB9lUjf+yJpb8vacfo60/VcMJDhsUx0SBNUdCNdtKS/ZE56/cr9ZY57wruSk9a8TZ8awDw5Or8R6VoX5Jtxk+UaH9uK9Deetmg82GuKl+lcgSS5/cj9lcdQq7KMPy4NHkl/hXWymfS1pPNDiS+xXp3sKltvfp3+RGbC/13097OHqXn3R45OThoLdvoBocjGDYWSFYWui/neg82dIz0kI4H6Nf2uQFEfKTTt0kmMD/elwD08XNC63YcqUiakm1NT0nM770hPX/obhyZpMloKEG5nFHrK0wOVcjhQeU6/J63FZYXq+ixWQXM7sKCuSD9af+/joMTRDU6WSXrbr2YQHfvdEm6506O2vEyq4LUmrZl8dkM5OVBoN6m2KfVbFwoFjTvpkLpaj6KBA7nQW71HmsYvFqZsxCB4EQNhX9L+07XzwvmG5Zkg1xf1R3+2wkyZqL00CpT7B4f0gCG9DfZrB9RftRQayhR6rktPB7iaFdov9q29qNmBvVk7qJgzCvWVd+JivPK36CXbKSDP0PkWo/UJTZFnGbyaOxuslXlEf8ywcfgMDgWY29kNvVaaxgSE/Q2CnStTLMuNq+gYP0/AS+MZeqE7YoKb7trwqilu15NRF+Mg1hJop9kBZefZx2hJrwJyYTjR9cgEJujmCwqFx2/9+fmMat2MlV8VqooMz0h/E/397Hl/wdNHBNnmYtwg/SSrnNuidU0GCF/jZwd5f4jolh3YOLp1iQTOdWXiQt/0cXThJQ/C1EnQDLavKkyDWoFZqjKoyi7DYDfbkbaCaIXKUA9xJE6cDqrnwUZ5e+EolAx3O8jCB9086y1XBdOe9HcNSFOG1j6pyfqeAhJL+jO0F0O3/Cwj81xNKu/06CG4LWj/sUb6M7zTqwrqC2nIm28adM9lU2HT0i39sB6kPdFl4rCPag/yoczQPrUNoGhIJ1jw0Qats0rau+xJh+X4sUZIQtJSH0hLECUuQ/+5IP3Nt/RIqDeHNTpaSlq7p08blg+q7/yi1HEwvUo1nEw6f5cn50V3bnYD/VXKqKE3UGh6oOtZvEi/br9sq2jwn6Sz14W0p3jNexjbjoVmTxoE8517NAVRgkOS0SPNixomSI90frdwyFHuZCEOX61Doehy7KGWzp5xKBfiDSa2Q8fXLnWM0JL+JOQ81DWVqaKXRPprGW2JMMomTHTD1y9sUtM/H6HyF9Hfz5731z8PUsCv3/PS+kVOt2jlfuvP57eNpI3VWRtIbUmf+9f2puF50IPxtBPho7/zqPyhP24gHflH7hQwvvBj5OdX7u9Lf6Gt71OtvJIGv/QXretDqokHnw36+ixXkdMWCPO2pf5kvh1VbirmBcCccdAORdJfKR9qbS5QYDkXlBG4xbZFWLWJgnLoTysfH3vUJt64CcSLRsfvNm390Z9ybd4jQd/z/r5yf4vFXaw++vsa+fnJ/fXiD/39buRn1sUeGkcgLU3EVgddIz1p9nLG+FX70j+5P018kP4me8X+vf5uizaFrQwG+umUdOucqPw6poeFbgv/1J/PicF4UqtMeG0LHQK10tHvAirPrmh/dXSN0NPFqgpH2/FSuxrMBhWB1yq86RKrwbYySJcPKf7orz05UtCzKl2mx6OlJl8xOprJZsR4N4d07/p0PQyeNBs91nR+f0H9Cf9X9CexEvun+vtrzPvTf/ZfVe1NS/qzFqSxYqx2xlUi/eVeTlo7uKFn1E/SUOGLpK/97KXrcmoGmOxGpL/zpdeNu0kh5WnkaHEqjVTPqB7UUTdeQsczd6S/SmKe+HiydLzxvdsZp0N1wLs4JU0+E9Lf80am+uT+Kk7TjcRrr/hkrxqT+ap6Mrhd3OE1uDiQDqfuZkwa64alK5mkr5h087rHJR4N0lh6ZeTa0HrSzbMZkf6K4CgZYbTtsO490p/EHU+Gd33WeLpMgUnZDelPuicnLNcN6W9r9oXRb6o7Xk8C6e+UkP76iO+xGdtvDV9DNBZX+YE5GbDapK9uaQSquMVK9NRq4+1If4IiB/jKMqqPe1OWhpLHGTbszo4TYXH0jNnB3eIrP+pVemg729DHAe1fnOl87YL0twyY82feX5b36s5gC4vDenyzIF33bW3oJdW/Ca4uZH4dLA3Bd1OsR2uFjn8l/c0fpMlTGdPxwlWYfkZ+vowz6S+M3/Mcq2uFhTyymUwb9b9Mf9KEFf4mq75wP3tMzZ51CvQW1A989DdVLx26mwdX4eFB+oOsPKOcvoQKh/Zug/MaJR/9Ba9uQaEWmlfSWTQwKM1JGw81mqMxYqZVlPgLFvxV1KDiakIVcEFtwyIZCrSzqQgoHV7U72SkoQVcRCZkjwcB8inpx5gPFBquT6SVfTjjUDVnpD+x2hUf/dlqxMXhYUU68iLSjLJ9kOay+kmhqb+u0BzPJ1Uoe3Q+aPsT1ON3bvPhUn34fMyg5ayZOJgfXzeAomzeGiOdrp/0ecQ4DNrtMKXyb74OGcUYqJBbq1A5jwrwOr9DmxUptDXvFKrPRZ/K40cDhabbcQHLJ4WGPuYUmu5WFAq777ViPvpb42hHQfD6hrpJVA0GiUJnYC4lWuOCpVC4Ge+gFsw7evfDNA61/b6G+sAouJsYerUSZ+4NyuNaRFujOCY69E8PdmlTkMsXHRMcPPo9vL15wPl1M0CQdXR9jtPDGX39NIVwGb46GLVDjXZ1nTFRKBz0XxWqShOO/ZuM/JzJP7lJfa364m4d0tdLkCQoqtmO9DSlW6KztgIsj0OMfk3gj3gv1SFfLyjUEfc989Hfehml6Gb7BoJZXlOodx1NULbfuULV2SE452yFTjYMFZ61mUShcOOiI1N5GB+9Al7bYYlyvuWYkOteNtx6DlE/vp5MZB08HSbRYYvOvmcBFw1pKYQhRafu+iqcuLR/MNLWKLcllX86ZDaE2sylJnokLa1kuqVtIP3ZfkdNqF1579DWJ926XVMF7mF3o9A4ytDFIzWRzKsRbO6SoD9tGQi0QEo/+pPXETVx6eQK8FiTdkEcGghHFxfB4MaktfW4rqKyrWvYTe8TdMNbHYeqP2NBW800VJrg/QcY6n0hvZcOGuddB0HBb21IGNKegveGQd+TBFglZYhw70mfXEd603J6pHmuwUP08El7j/fU24VfC3GkbR8Ihwfpz/OFZxXO7WcNE9206RF0qZmgudEjjJcGF9XXjWHC5YU0q5Xaikp6coB6uv+FTUqY/OnIz//DXupX60/5FfpjQ9JJxAZyAWOZtKYmIMSLQfS/R36y546vvLEr3jRvPTM++vOO1hg1acVx3/P+vvTXh48qYG68DIEV/1j15Xf6u2yf9PmyV6rPyM/kPGYDPirl+KO/r3l/X7m/j/7y49NBeUbHQ04ddx/9+WUxihez7r1Ki2XJ6LruD/1ZZqCip71zf+M56S+YuyYuXp0KKBjyj5GfR1kE93A7eNrrLhufeX8L2w10OG0tpPJj9b2CmnyC1VJ2cFGrCuDYy20Ystz8nveXxHv7d/r7jPzsN6S/z7y/L/2txMD4jPzEadz+Xn+odYv6o78h7jT45P6+9Pe16kvQTeTdJ/cnr+IHg86oWWqrUZB+Vn351h/mFpqzRvqe9+fVj1EgDCCAt9zJ3mfkp/LK/4v+9HCpxGG0yE9/Rf390Zqkv15/LMOJk7/Jsi8/nX/ruZzj0eHmcZIvVNawFfmFz/tgMZtgTfxz9uIdH9ljzmSqNPL0RswQg7n5Y9HP82Zb4iUGjUnr9yKcruEiNl1A/HP2xL8i5Gs8phwd78JjYUwmcYHNXpgzCfhHNJIDf8T7Bp04axvi3753iXeWAXFiXMOTsd0wxL9b4sBmF2FnLOi5hI/maMbZK3gvY+LmJV5XW6iydS53Rke/NObFxiC+acS/I+t2mHMi8S80iGfPe1vjudP1ONmxxB99457w1e6sOLNnxC1M6PjN9En8s07Ev4W57fGyPlL9JzqVdziLDzwuNsBki22xM0ZDQtwy30Nf/fp4M47VFbEanaBK/VOXGvaEuHcVRnacRVnvGcGN32OlazqTuQsk/r6If49zBLAZ39+LfjbMCfPQsquUv7+XoVmKHJ4H24o30yHvjGmU1PgsMuKfWrepUb3oqVDzK6VK5FLpDH4qb7HgBoB0cSL+CaFVYt0yc8im72TfXoAKj2vFZjZV1v+yRT9Zhmem3N8k+zf9yWM/WU0rULluyWOzyRjhup2Rb9yGYwKlfiEFk84Fnd4n/6zaKQWfrpriXHTIL2dtYYPHRleU9QdT4WW1uMHeNCk4CqQZYHsZsXCttRbVg0t+nL08DzYeecfQ7mIVtS556GEO54//8B76FKzZzh0NfGfzLHbfwY4ZcyijTT5drigYHHlmj6aGXBXFB/INPx/fcZ6xTBzKE7EAS8ne66bUEyacTXyE5cWZ4Fx40P7a6cXCWJoxOF/rFLztJPKeXGcvCrZFAYLxispr7gcW9ZUwg1DsyH/zh8bjgjfIT7v9/tt/8qin8obcS2F3vVB5K51Ceu7kF6BKax9N9zowgZHXN1jn75l+JfkLN++ZhmOT6qvdDxxE64L2VzSzQrf1JxUuk6aAeLl+oBfp5Oe4J6/G1VbBKLcNWDap20HaXSTU/G4MIdM/l3DN39fzsekhmu/2CtjJOkc4lVSfy+ZVv9fHO6MZj+l4u46OZ7F+jZ5cihBJy4P3q4JValOTyd9l4RfpJ/dTQltSNPTy6B5N0pFC9ygBUMkJgIGluBI001lMINyxVTTPbh7Io7uN5igigOknAp7FHghYs0MTh9l158HsOeVwcXPYOIgzAlVbDQnqLUvAkupMgpM1LHDBBj8AKN25FbrGjNpwUoxs6O4DUnT2fE8lPOxsENbrDO0nSwBVJ6IHtnbZ4MLtBwgtfld80n/yvWjiqJ9kHqgZ56K1LghUy/fUPm1DgAOPoTbfMQTW5jHOCFB+w0RqK93AnBAAYfQGYMHS961/SNBJfeYdPdcpLC5jAmi6HCBaStTyJhRgo8MITRXeEndH3QEBUG+kmomS3KN7Xt1QG1xd6gqNy0yg+phELWZNx++ftH8nZgQ2h+viqGK21Oa3BEBza7Yx0uUjgC8O3wAMT3N6BrlBc0HYvvg4qBSq6VNwcpS3IDCRGWTpZ+EZN08oLr+mBMCV71joDcYLQreg8/lK/yntG+TahtpwPfHXBHKe2vT2sfhlAKQ2xXN/2k/9RQSo/uQ2NR8CGWWJJwHGTbADC0g0ai4TtMqDrID+cNpAylme8dxo22mOfDA/K798BChIHPvJ//kh0BPyeRyfP/m/jwB5I1ERbJZE9iXA3t5qn5VfPvm/i2VywaAeSYChrOBn9KfnbkksX+t+Uu/4PfcvnD0aSVsxDPUDpjuCz9y/DZMrHwEuru4i1eIxCdD9Wvdze29vUPXB9+jPz8ovX+t+LnAuwWfu338X4Ff+T94sSYD/bfRnSCGiDYsFY6DXOmLlytnI08RE/JH/+xr9GUyHIRApRAY3a+T0M/rzK/8XSmu6HstTu0RrdJEZ7K2F9Fn5pW0mJMBzjjpU+xxQnvoy88n/fa38ohTOs4rS3E+1ly2m6OWdVkXO7S3AMLDRtQep+uT/vlZ+4R62EHum1H6P/jTCxxi8eEvlv9Kn+f67phLjJG//kgL8Zxz4rxUgK8y4v8nwz58uwEoIcjw5j3m8qVc9a/D3hATYNxaT3R4kwItrkYgGbs6kTTdK9XO3jjC1azNOFx0JcLG4lni+rt9pDa9PjXYuhvgI3wL8WvhzfCKxNPPsPXwywJuhRO4RTwNLooxzEuBzJZZ4vCROnDRTEuCS42/4bCq6fUWP9j92SY831XYgS4SCNe4v+j7nC5PJyj2JLNi1Jb4XWWI2fCSzhunIJRaN/RagSgLMq/fSMXicx1m3IaGta4tEyst6lSoSiahdtSesctaKk0BTC0ORYhLmDEiMXftDgIXM27BZAZX3WLsPPJuJDpnPK4VxSbckuJeiMqkhUn2fURViLR2BSYoXCTHTgh2W89KON02pekYpuQcs26sBGbftlsa1Ebd41wI6X/b8vv6hfMaGm5MAl8nxZGQCCfAuvF9LMX4vFeP1yffCnxnmwc4QL9UGy7JXqmz5KDrD9+h4tXGh46UWiVZdkdCPsjyHpG7o85yeJ5iPQ5sE/lR/nQBZQZr9XcZ//uw11b4ygI69JxHYub+EqfkYULuueIggJgEmW+6Kjj4TGFTYzRLmN4OiU0MisZT7Fwnp7txwcdizEDjyqIOTU3qoVcdZHIYHEhffOR1q/ZKiK2dbL+GsZmdUF7JYBUlHIor47ILzzpcgystGgiO+M3r9iQRV7OmoWe1zaDuLGUV/sifANboMaPEGRW/29fWdAdSAgvgwyp83ON2aM3qnlgPE1XgJl0fzHr95o/1PzkJ6i5RFsw/Y+CNAo7w06DqFEIcTaVQDv8pYNBiOBJu/M2QjdISPAIOXvD99BGgaN6YKTgeKtoeLdkbgvKHCXTwuoE8bxPnlQdFpMtTde20cEvbrNY1x8aDznbCHGo3jmoujk077fwlQc3dUX78jQcaH8oHq/TStglW2FyDMeRUPzNKI19FJZMGPBgnnu+MY8J5vd7DemSWaFEBUHwGujei9tsxiYMJyRgJ85O9od1fQ8Zb5fxEgKtNfKEB2yvJ/l+l/PzsF2D1JHLb44pjwqZIIQk07fFKAuGtJLC1rLtHDjK0C7NMlJM19jvPQ6JnwbQtovXWKMCNxRU5CwpjwE7oHmQcb4/lBArzyXIKqmzHURu9bHZbXS4Dm1OIYfC12J1De0weNesYDVre9B734CNHi7JrBpiFR5ma5RZnlSJRRLKawPT6ovNqk+qlz7wQ3kUSm+eOmCub6bAkT4UHigaKFaJbUJ5jI3Bbn8pphgnG3W0I3oeNpwa2Ng1e8q8FiSIDORmYgOLMk2pWZvacDBkyMfF7vYFyTAJVIGOgelncKLLMsea831TBhshWp/jMSoGnOXkDHJAFeR4aApnCumcDnZhIwnKOjpyR0j7fvGbg7buyjFa47Jry0z5QiyQuJTz+11UeAXynAedKRQJmeBDgsHmeUm5SvgsiYpdAeyhyNdhCqcLJ+7ODGaAEaq3UdY4okQLkxSejy+VUFxyntf3W1bwGiEEs78JfOCs07cHGgzUjcv65NcfyfjlT5i4wA/dlt6mv1l/Y/BbhptyqqpxHPfASYRk3/PQJUZsTukwPsy6NYfVZ/+RLgaFuMGf/IBtSvZf7lI0CsIPgWoNxzJMCsG900syQR/U6A8zzjf58D/BoBalvZO8fnkuBeo+v8kwMMu/nhW4BfOcCPABfjYRzwm2jKfOb/FZdAQ3f0TwF+5QDh+KTyvkaAtkbyPQL0I8Ba5w2kmHPEfFZ/YYAE6HexGodBQAL85ADfb374CPBr/p+95STwg/t+qYVKAJ/VX9ztC21Y9eNJINqd+D0C9L/P/7McWH3m/0XBYyR9coDCpVGZz+ov/GYLnxGgn9VfvnKAtjurAc/KeKc5VyZB23xo8XcOcBeb/5/5f6OTI1SL8ULGjwDlqhvHHwGez08LzYZ+2bATg7/kCFDx/44AJ7PpT+tZf7UAmZ88AfArB3j1D/M4jXYkEFHgv3OAid0fPcNaPO8kqJUDaYkLCrDMdYybBUsC5EoSYLF5llhee7rd9rt+Z+wSJsLHxCIBlmcSUWa+hywO7wmAU0upjSYm8ZW84EAi3UI0KrcqsRkfSICCOdgfAeb3DTCpOKX9UX/2WB8MEmDjo2RsGvGGlzyzIGVe4dIQFySclyPokFYiCWmHfIWXl2PEmyt/FIzhTAK8pyM6v0rqb0Yv5y98rbckQKN5L/bpWu9XLVgkwJFCInLb4IEP3yIBsi8SYD0jAR5d0YY0nVN50u39aoxVpMebcEeiPYG1xUvqaLBZaGptlPY1wvLZ6pCYREdjwfL7Tw4wfb5fpCiGUOD5eTTiZJN3qVF11x1eFjuoUvt1ZCliEc941a92lfA6nb+zcjmsXhIJ8LnPBaNS+Rofp6cLydLNC6PaiBus6NIyn8U/W/e5xfJVQrXRkv5bgI2qzGGT3+jz3d1W+OTfwg2M/vTLBDiZieKfCvCvMgb0J+cAW/9RoGWmMyYU1iSmK44Ziu4WFE2eV6MlaK/ogu7BnUJIN+YORqfVFr30PYbRWu5tKEX/hr4/ZiFUBhJfetR8dNf5DAJTfgmAZtZRzJqRoDJnt4PjmAToyLpEz/vlq4BlOJAwn6z0fjkYOVBwnDv6hckARu1CgE2x5nEOl1lFonkvpsEOA5qXDQkQlyS2unk80B+fWYhWuK3h1GpXhGXMxZ8c4FQ7cKjXkxmDjHFQwB77LNrV+YcAXWFofp8DVNvLBL3XezXhu93YwLKRQD3dfQoRR88UOI5ItN4ip+g3eEe794CjaFLpSHywHJ9Az80IzStFu6HDeizU2qVE92STAPX3+jGmtKYOeO9zVbjMKdr+TwFGnEACNB+HbwFG1XYkfQswoYfPsrNcAYRM+x4DGtr984cATy/SQ7ka6R8BepuEdKC4i+4jQP24ovJlYcTCejbUFK36JH5h2uAvi1YnIiP86ViVv4gAf3YOcH5tIvSVxQ8BpicSoPoSh+qTA1yvneX77Y1sFT50YQeD2rsksvUAQVPWSyjqcoPmTm1jrK/eDmZtP8PFjgQY2I60hFycJXRPbek3HqSnDdPBQVQmjx8C3JokOH2S/RBgNXoL8Px+2cHlQCLbaY8damVKx9u/31553fkpun0+VJF3rgvIqrcAQWzjkNOdFJr6sECbzVsIrq1UQFANGbXR5IcAGaosGmuets+4un4/MzJUa4Xa8Kim8m4ZidbEhtpE+16gJg812r4lEUdBICkQXU0S6F0nYQ4j9waDOaPeFtYvJgo5qYNKn8zQWqmvODIPT7qe48xAfzKlNicu6HoGSoYU1MZ9jDN7W0D8uiDOl2VLopbomfGVA/TLjuqjbag+7XW4oCnK9HTyeBLgZO4UJOiRUGGc/xCgeVzVVcQV9Ex5RNoc1avxYsLRTfJAOY099If320+Ps5qi58WwRr2Zc3G0gNev+6vKRJz8tLkKf7dRoIMUjX4/CnTiXkmA+/ccsq85gF8C/IwCZUZPiUIcx/qeAygFzVK7r0s+4Cb7ceVzExKfNhxuwdBN5fiTA/yaA/glwOAR7euPAO2FTCLUkqb4CPDz7r+vFWBG7vttCe5uDG78bE/fcwDzMX0/S3MdZgks0Kmfo8rbvd5z+t6jQK37dhYvJo/RUsu0twD/Mwd4mljm5+0PoT2l+ilFYKN2kUXmMwp0WCXm99sfps+v45MAFW35Q4AF9Q6/F+DXKFCnKmh/vhulmrmzfowCDbzOhmYzYz85QD9vaP/k6hroLFgSXzoEHoR+vMKFBXIVzodG0fzEkX6fA7xMr9+jQNE/tTvYhu9Ro3e/rkJZ94tPDvBr/c/gtfAEDZYkOvnAS5W3Hx26zxzAYR0JzO8E+IejQP+yOcB/tpB/rQA5SfjzV7//NUaBgv6TFwDNV5BjuWDmcRZe3i+7OzINPgaTBPickgCz1n2/at12YAPyqNOD4bLCpRaZ8SbtSYCMz5R4PV2hSrZ5XxiySXfttWdIgLMXCSav8xqvzYmO12tKZ6gHt8Tj7kmiTNoeDWNH+xfR1onTsUYCnMxjEp6a6LBhi7A2BpX/FmDC+0flkwO8HDYWJNnx+J0DPJdbPU7rOhAMLskrzCONBPi1BIzVb0mAijGvNqFJQjsHwQtLZaQzSS0fC6MwgxOe9OSfL/97Mne8zQISUjb95yhQVbEhEWwSoDa9PvDCPkiQsVp0xvXEbPFYUitOGaDj39hrjMVlRX2qlSsnw5ffOb93DjDRJ71nSOftEZ/0LK2S06XbGctgu8NnMAYmmyq9YBTL5xlLT7Sr7CqQWCNT5PASGO9JlEYrGcsOajyN5i5sJEU+GfNxu8Gb7qrwWQD0Kwf4KEo6XvY47owRJHR9U/39MsOXujMOUlvhkdnT5yz+hQLkpNnf5d3vHPeTBZh2wxE1WRfjYLLx36MaHQZVJeEhcuRFCmqn3VBrKxKQeZvfwGpDiqGe1wmDWfuyYTRwJECDZRmMVwsJJNf30S5GM8D09n5/gn3oUN8X7zVQ5tIJetO/ojnPRCac70mAx5i7oupEZJ1ldJDAWWcPhHnIVKGujBVYFZyADtPPmKDTKJr+EuC8nfFMqC5JOIn53r722YpiNrEDTTVJlNmEi4PViwS4P3AciXMgAeKCjlcvHxOUtzzLRKxIgpxzTYNmpQpVpO5/CNB1N7M42GQHD4rD5b8IkHfMHheFRdEzKCS8LwEaR/6dj3kLkHUPMTpaRNHu3ZAkaG5DSdFuOK2Cczoi8Ulci3oWjKpgd6VoObOjisqzuQotuzmBeXo80cuVaRV653d937MAl8eEBNhzFO1Wh0z8jAINioV7gtvYIQE2fc8Ex9FegY1I2jDXBRNHh+2LoueZc8HFpKLyLYdETfcvCTR8iTE+V4flL4tWOUkS/i6LwPzsFSu+coBaFJDI4pDayEIzSeX2bKhwX2zpN3z4S5zvSpYJmntagO6fXRKdQAIsUfoWoJpCywRs4hWQvkiA3sxh4xBK+l5akACVLGcgOKKLkPkzRM+bUpsdtN3tI0CYzngI44IEqG4v79frGa8qcsfvUaYKCXB+3VCbcSPx9BkFarrWwOCmqk9wvL4F2WRtHEyrbAcHNvOpzYzps2dRGzbV2Rb1Ys9CuHjsUpAbbYuawJC4vgQIIgnQV971KzxvCc9TlqLKLKhNHy0SYCCTAE1jO8SBmu4UsO4kUDmv2irsr9vuI8D5afJDgHZzFhHOx1ccdmMS4Hl9MBHCzcAEj9gVwOKbEE3uwBNFBzof570E6nxedBDe3+tUTe7rCDUvYKqgD0ls6xUJcN7Q9mGpzQrg91mB4BRCFXSNQ214TgK0XsuaCdzO7WDlmDZard7E6N3p+rGJv/gIMLROdD43+f17CCuuisTr/tcJkGfYP3/7+19EgD97DdCvUaDulSVhaQd59z0P8CHylWs0uQKfN0Bcn/R5k4rCR4DDe9KE6z/H+FkFpsOVDIHL5SkU2uX+vQqMwpBAjPCq0W86VuPACV43zTEDHfUH+yMHmHTlNJD+J3l30q2qliwK+AfZAEQEmhSTSsoAVOiJWGJNIfLrXwBrnbMz7x0jO2vnPXu8VuYeS6kUie9EzIhDgQIdqkB9idbGKtAxByhuiq8cYHTSA3kUoEGxk8J7cv20eqevYv0c+cKlykmu0l1AwO0nQMB5c7iMAtSi7rsH6FAFOgjQMxw8/qEKdOgBOlaB/nsOkHDf09/HdYBDFejiVH4LcMskZJz+7pHqqI0CpO2PUPhin1MdBDhUgQbm6e0SUtwT8JGNRXRb7zXVO+wnQVtM1CJMJ2/xlyrQ8MlIX1WgSphUdNSd93h+uMmvLjDreS6OAhzWAfqcjNdnEODM2sxjr63fXwIcu8AMOcBdV1pjF5h/rAD/Zth/l4AcM5v/MUnAHw5Xa/ONBDQ/SDYihIz+ORVIQGON5LgaJ9Cpj/CCy52xSRY/d5xWO/YaMqo04sRQPpYOr+0ZzqFN6IQ7Iins5L2EGy/h9jbnPomVvSt4mRsk1MkARg/qWQGXDb5h41NIwOVpW8Axse1iswnOll6+pSdcupMWZy8jbHU6ET5Q7jt8fREgOXWlL9MM+4V7Yxloap6hnk+0Iiucg6i/RNxeA7JebArzJOry/dBC466QgNbqVOnVka7hwcx0sqE1JB9fHy7wii9mvMlDJOHGPzyhOL+RgJ4Uivpjjvu/e5pF0rmNBFw52xc05hEJ6foyo3NMvIX72lbjhNKRgMEqXiI5TSSpumsf+jonDRzurlWMBJQZPN6D3yEB6ZV8HJOAh71B6M3aRbIuZ7Mr1CvfKtIAPpXuXfuFgK3aL0QUA1HPqXcJzfLtkMyeBBd9H5QZFHak4PmUSNKNP9vCUT5rJJNrJCAVz87wNIsF2bB92SvTJheoq+B3E5BjePpPSQJOf/iemrz3Z7D2ikBCou5zsln4NHiqMEPCzZGA1dJ+gLlVkHBd9ayQeKcdaPGRJeHa8SzSnPZP/Ok+TuPA9xt8FK/tEKzoioRi2wlHjtm5BT2+zeMQSgwfk2n2QBJG30nAlWjfQQsTMR7LQPPuVoLZzWh89H6QQMsLxYEy6RvVbO4Ti6g0Ys5kOI6MBJxFXQlam01JRNlbhrBP3J78zlg6mu6oJUlbfgZ2pAokyDIfH30cNQV1rWH4/U6QgK+kacGmdCTgsm9c096RiKom4PFbHeWS6pFxIL38OQlop36QVu8+gEEfhs9TSuTGMlBrlyO5BgI682YJ0j2l6WD68DC8NdT5FwFLc9KX2FEteOaHItDM85ac+XUB8sdli2Aa+Q8Sp02J4f9jTsP23mhkNTMV2LVHnV6LTq6NCwGlzKBiEIjwIN65b3zDTTsC/m2nkXrbD/XYWjQNtxuez0BAy77j/rsCPw+v45G8+/B3E5BjhB+bVPu7CfjTpdXusy8DXfhIwFCZuGS5RAKOSUCrLUUicvYSbKdv/rO8cfid2u+8kYCweyJRMOrKYCFpbRzaNxG/E/NaBPdgM0VE8UjAlvE3oG4Ifufyq5ASZoIE8srbLIa9gwS8YcQK3nMzi0cCCvo+BqPVajogTbUk1ZrdgbsUcHtnF79D0XHfr2736Bhayr0QfWsgycL0TUfX8+tIjHbvY7i5fRfR4Y1EfOhIQFvZI4Gq3M3JlEdSKlsGj9fK3YpQV38LTkfRJPJFF8PlKNqMCwFh+/5OAhrZBAnIHCuZ3A5IXn+7xP2FBl6f65GPwFzEDQFmXTFEazcT8P193yf0Vrrk+sb92fvsOwm4ERBnXsJxcRDtthVZrJCA6mHfFpFd7PAeTDLcXoIEDEHB/es0dQer6sd6Tt/ZhdAz9QhKuZmTcELZD2IUBoDuxzWJAkAC2qm6AK2+4F6oDxIw0r8JCA+C55+k/UJHWLB0GM1/IwG5Kc3/KWWgP55Y7wlo9o1Ag3UrHb8WAv5dBuqo6/arDPR2cPGmLteLkYDuk26WqkTxs7EM1BkI2Lxez3EMBAT0e0nkuh+TkMpKMSYBlzSSayBguKepXGUsnxsJOCYB1wUSVPd2VDyOgB+GAI6tYIYk4NAKxqRP+PchCTguBCx3fOG5Tp2rvNET8IwEjGaLw9dCwIGAAWcigcYy0Ogpxu4q9pcjAYdGoGMScFgI6JQxkvHfykChLJGI+2msj0lAd7mdHMcyUD1mhGIk4FAGStutELtT6pCT3c7xvhqBDq1gBgLqJ1GNw9Pet8YxEGMSMN+D/GsjUHoV9IuDnRDs06OOw8zcX9T5wUnGhYChdK21kYCkEkTaT0/+VxnokAQcFwIOjUDHMtAhCTiUgf6zk4DMX3/77xJwzrL/+dH6D8kCyj9cB8rTxQEu5nNRJC/6xOj0J26gDHkkhx8gAU9B+YJj8EACmlajaW5wSwHmEyPOeqjpdzc5w92XkRz8+vPQzYu5guM7WdCJR5/wwUYhAYtHYZFMVGVOf23uFygmZ9weLeL2j0ehgJqRkURk0X0RsMkkrUjM7NTqS0f6wC2J7TgNSWjpNbyf8Ni0ZpF58773TD8E/lRXSLIV/xZ16zy7QKmlSMCTgwTM6G0L50mCBHTqsNLpLqmhPqR6nIKpIPny4gLndIsE1CMk4OPkvOB5dpBIookEdAzng7fWAo9/6yEBrTRGEju2TtKHf+TGIfDVU1aLrDWRbJtlsIJrNNXizdI8VjroyXvMAqZnDglIrvcCXtzDpjf15XjR3Y7OoVlbGtkQ7cPp2f1+hedujwQ8sEjWh+h8ETATX0dZP8pxBRc9c0gSLSW8vhoSsHnaSpw0byTgBXB7D26FBG1ZJGCpkzuUt5tFbzIBCWiDcIFbauL5Xbfh7yPgnJ3/58aF/xQC/vCjtbpQJ1hMX0IcnfBRRyJvTYP92GM4ORBwyAJaTISEOyRPjrT8Zw/WczqlQ3/nueSkv57gia9pEWrK3iJWtI/GlYDBoatFYjH8ByRYzouxT0QoZS9Qmo1IouzmXYi38J9gXVZiDIdFIGtTla3AZCUmDu4Fki0M1/MxCwgLBvc3EFCfs1wcLpQdQ+7u7QWeg0+8IGS2HNnU+wcop5TFOJpF4rzZG/tFQDFEUr3k9RQcrZzGYe3h+49e9gblbXJ05E8mLTkcOnx9nvFxBItvAhpajOdvdni88TbrQFfvDB3emVomc9vu5yBq9FcdaM4Ya5BUCcNDYeNpJHi9eCDt8puAc7rrwPYlioSXt8gQPXpdYNFyMxIlXYPhZ8N+ETDEe83C0CJGAm4tg6zez9wi5EKJQGiPKoL4gOFu8noVPdGRF/cDEtleqidw0z5D8Ql2HDnTdoMkLHF7ZrLDz6NtGlDIRCjClvd/HwHnLC/8VN+K303An+6vGwpdBG4SzEjwWNQW0Y9IQNNHAoZMKspjFtBMHlMSbhyrJeJ64gNZUB1+B459rxQZCWg517YINobYkkB/UuB8egKuum8C+syDLoAJypwEbD+K4K3hPTubVQ8ic3YK/nGOBHy/J/ht2Z0jsHm16Zt/4vbVDglomAeGhvMDv0MPjt+A4y2QSAfafZCFhwRcTNe453uERCpvfgC+NUeiPe5IwEzoe7lczkwMYr8S7ll1Oaj5HAkollU7EnBx2tFxOCF5Smb98ep8TcfBJaiO5KzYuzELGIW3LRKuWW9Ayy5vOgz7Zp21zYdIrk8TR8YtZ0h5WVAguXskLNeUQKhDtxsJGExWSMaOy5Yg5T6H12O7bYlb30JwVREJWAqeTOSgH9R3DpDMx2dPUB0JaO9DrgibU/YYs4DasuTo4DDNvghohV0dQ8Hh9bFjyga8Lg0dbZ9IaMnmY/D3n+8sYGHfMNw1ye8m4JwVBf7/0yxgZmwlsG6CVESLk3T5ImBgcoW7CCTtqxfM0uBij7lWlvqZ3Jygc+vvLOA6QcJNLlsk5N8EHLqBhmWB5Ih3uD1zoioFOCuvHbOATomxylgHOvSCEdsDvv98OH71gpG8PVX8QsBxDrxlHyzSbGMP72llQvvLUFqOWUBHuAnE25S7VK33gQou9FnAv+tA/z0LaPJLkfj1ew/qe2d+rQQcJwEOWUC56OfAewckILedLUCn5W8CruaFPq4E9MTCu4y9YMaVgE+x1cjkOawEfP8LAcc58EMWMKnMLwJGlEK540pA2uWQhJmPe6FOpT5mAcc60CELqF+hLsKp3TzGlYBDFvAXAlqSNCEjAevLfhLMMS4gYxZwozgmONKFIiMBuUz6JmDSSf9MAv71XPrvEpDnpj82Y/e3ZwF/+GfgcyEHOJL5okgDLeR08f5u4EafLbLhN99ZwONKtUmKjxV8qMzWGUSiZxTZU/tYetb/N5xjc0fyyKFS6YKZrOG8lZCAmxkScLK413DcWFa/oAlE/aQhcV7RDre3h769phEXcHeXSEAvOVv64SI84VJTGp26NpJ0LyIBn+bWjje2fXL1C508oQbZpJPg3c+6O8wKOJxeOtmwq1bT51Y/2X0tIQHzLRJwWApYKTSen1UiAYt4W8PJrpGAx/Bz1I9ijK+fLsw4c7PwqNdyn/X0SyQSt0ACqnXwgVfxtuLsuvss9XlASiiyhU6ycoLnIyfvLRxgotJZECHZ9mS7hnsXaUU2q6HSbb9897MQkXRkhgTcJUjgc7dFAl7X8kOfxwGSzXni9Xst8frP5uS7Gcx0GyLpSqcvBFXw86hjPL+hEPTKcUjAXS5VOseaGZSXTCnGLKBrbHM4lmsk9ItCAp7Ohytc7n3W77Loz5fg9TkD3xNwqvw+AvIcx/4pWUDmh7OA68Q4gbx8CDH6qzmS5sRPMfyTZnHEC15O5Kf6BNUM5nFUTZ8iuZr6EaSJw5JAumG4czgaL3DXe5aE+rZBEjJsDIuzzRfhMt7LhA/ZfrwCNaeD/RvDw/lD/SIgNNzuQqiqeYC64MQ40MODrDliV4K7vTJ09LwgKeONwYFs8zwd1bS3xPAQiUp4BsM9t1/qZm7UEgmlTwsopxhOWhskqRTvMfxuDSodC0GlNwhF8Fjh9j67aAoexU0xfNWQgI/VqwUju+H29rca/+00U7ConEci8kjAXH7NQfV5PH8x3z0I5WcffPSqSM5TicQTXf8K2qfBcJDb+0hcK0vAvB3w39sXkmxd2gJoQn/+AwEPAcWAt5hRMbQ3VyTrW3cB953PMLTYNhUx5moFDv/C17+eeLx6FiABJc2I12VduSSzm8kXAbefsiWlE13AMoKODq+mZxG5ZDGc1XkMz6dN30zniOQesoDRnJlwhFDnGhzuKsTh+rP/9yG7P3lP8T82s/ZPWwpIhXgPaHSEJBMXE5cUKRJQpSc0CZyw0sh1f1uB9bkwdKDVlkjKpwIjAccs4LLrtqAczA+JNL9iyH5xw/AxQwKGiZPnZPE4Z2DsHSRbIghH/I5ES3A2PpIvLMSKuBkSUMozvIcPd/y2pAUSyc2lhg7Tpm/GsqT2oG3OSMD1csuQ1wrJSaKCpqPrKX+QmDY2oFRMi0/LOZKIS1UAY94T0JOqPvPcL+VjTCSpsHbxNyPkMUhVpJaG0xnJSpd+DtqBomM4FG5KzMbewOLh0kVgHb4J6IbHrgg+tquNBLRXNJJzvXFdcrzwUV9I2xShsBI5MqEpDP/feUMi1t+m5OPwO7C4HU2i9aOSiZOt1+BJOyTcLCk54pVIQEnafghw54k2ElB6vHH/0hzJOo2MB5jeDF//UvmK8HR3GgmIYSPfEnvVZwG7T12MhaADAfWIvPvSNyT4nItC8N403mNei+e/16P0i4D8YvL7/rMKz4n0/6/jAPmG/hcCnkEioKx0LnarA5InfJ3bgNnNZ0g+u4JfsoAeUyBhhiygcF1L+B1LpJw4L/YVCJs+azdkAYdC0CELGLpZzanpPdB/XQr4dxZwJOBQCKoFe4p2T5X0GAlo1lMkZSIG1lgI6lzX1Nc4wIGAGimRXK3rHb8KQTd/EXDIAg4DIUYCttrW+pWA0/r+tRRwJOCwFNA+xXJfrCx9E7AfBzgOgx8KQYcsoOd+JtW4FFBaiPjvIQvIRMZsbAYzLgXcngJ/zAKOSwFPbZLCQmbVfkFFAyMB2U5AAv7dDtQJ3G8CTsM4Aqc6NCS4P/3/JQuYzkx8blqTXwdCUMZ2/tUOdM1t9bEdqENVSMD2Lln/9CzgX/fQf5eAAj/932+Xf2AWkPzwWkApEA7w0NJFkbAGEmSpkwYeN96kMytHAtb64QX1rh/IZzdNrhm0kUNgLZCAvBta+qoICmj4SZ+145FAPH1IvgjIyPhvNxOQXOoNCXiQQllf5u8rHO8bO05PGZLq8Th8ZQHT3SmykKD3J5xmfZaOeyABqx0S7PS42nGynoSunibxE6rtySLJZ9YXgioJEjCd63E2KzFO2++ECzyNAxLwQpCA5cpp4VIqC3ojXZGoUlfWcLMm+PdsrRx19y1d8fw7M06b+HTUzdv9BQ+6WcTJcYkEZIXyA5ft1orT+xn3Vzf0C5on0ePkzJ5kvVwftnC/1ISMBJzvkYAP7qHRGVvKrX4juP+BgJlOI2F3H/qKx585GETkcqV/2L4bTBBqxUbdK5y+2OH1OXQGEtCxFSTwomShOeD5piIla3rQCRVUt41DMlN/t/pbEzJoYlOhE8JBq0esk8Pp1eDnke6QtE8Dz+/+uCxIFk3CXC81+oKEpJCAOvcbs4ACP5v9x0frP4SAP11crXb8CSzTF4pIKfY5ua/VKRh3MisCn9RHUh5fXwSEuWlbZF5NT+C8piyJTtw3AT0isUhGxncJmWC4uWDOfBx5i51INvNbNxIQzp7LkU96rsC1bmIMblzjo/PQr+XT92IByQoJaAZGDZYcTONwevCBhO9oDgtFEgjMd3VKros9A875PCdh2CDZBgL6wWtKRzqby2Smdy/wo+OMjFnAZUTNQKorIYZaQ1JFhz0LnrvB1+/XSKSztG+/soB3asKQjarOYFFv8fhjEfcfsOwcjMlsHofP6eRBHhe+A+UiT4vAO+5gJCC59t31o2aPf2dvKXjOhSkCjandkYASn82LIO+QvG3STUE5PqkiymMk5EBA2TPweo8E7LOARlrzJDwxFIxZwE0cGsU6PYoYerzZCfhSi++PDg5H/JZHAtp9N5pJXyhLe0hA2T/j/l9hLZLJPMOfmmg5p8NVtePw81TfsOBd/LyZPfX7CCjwc/o/Ziz+ISMBf3ogfP1sMBw6tjMyFoI2uX0E/YFkgdMGCbjRmjWY2mJKwr381MjsdApB8Zcdhjuem5Mr98pgYVufOHQpJKAd3mQMJ1/4meZ0no4E9KV+oPv7Wl7IcWGsMHz6IPnEqvoioE3NvwmoTvYxLGbUm0TGGgmWXNgdmPMcSQl5yRBJyTJQDxkTj1lAKlGRkHLc0gG7sSsCORJQabM3HT4P/0JA2N5E/I2YrXcjAQMjc1syuftbsIW8J1+JBMzORgb6sfomYPH08fWW1tEjAf3jHgnq4PvD66MCsjeQgIpfIrmeBv5m8HonI+H4Jo609TYnmkftQClzmoS25OI9374SvKcKjoa6GdYW3iLQg80njoqu1vA3yf8iIFBzPN7qw9/BqET8DZE9JB9RmzO48xbf76s23lMmEpAIYU3/QkCSFO84wsdsSi7dHj/fbYYEXnL5kfANmyDJVywdFJz3+zosCbzA/FSHpT8tC7g1Axm/w323k7scXEi5JEhA0+HoMQs4doOJHC72lMoF9SmxfsB8dmLsE2GffhWCDlnAgYBZxJcjAX/pBuO1GJuMBCyWkvFrFnDsB1rs8f3Pt+ySysRv50DAcS3gMBHC6gtLRwIa55kHmlJ9F4IOE+GHLKBrVZOLavrxVyFo8Nx89wMdsoBjP9CBgEMh6EjA9hMYv06EGLKA3jnG1w9ZwC4n9jgR4pe1gJp2FgtXXtXtSEBvwgrFmAUcCEj7NBITAiT1Zhr7YEQsHv+DSECm3Cz9ygLC1F+qTmtQwWSmqPSYBRT0vwpBl9cDEnIShCA7fvOVBczl5GsiBGj1xFLJ5m7BwoRJ8QsBO66Y097Jx+ufuIX+lQX8ey2gej/LRcBrweMfScDZ/w0BxX4k/J+RBSTKD4ern+P9AE9t+Z0F1A26gfNHRWJdPx/Q29X7BU+5tslGOCOxuqbbQXh5G0XygI+layEpoFQaJM8s/7T6RMKv6dkhSMAzf3rodY3kegmqFWfJCQnYVOUNagcfAdnlhQSsM6GA6qjZRdKuzpZ+2yRPeL0oPd7kyonTs1PRQSE/8fUaPtR1K8W/P/oxTBnvhKlewL2A24zRi4TaHC3dfG+vcF0L32sBH8K7hVdr4PHQHRKtvs9qaMqzTqdTH8lHe+8LPOoVEjA9IJleDBLwdBaQSKtNvxYwknD/imLFm8cFCahLSQnnw1UvUr37aPpBJ1soghmJ08j7IAG9WYIkvml0MtvIjO5t+rWIqWwVyUFSkNRHPP+zqDsk8d1jq08vQg7likYC0pcPhwCXvtYCJocQCXi0HRburGaRzbUEvD5kW8HZYhyyOVNIwMK4Z/Bk5W8CHvUSCXiKcf/CBs+HFQ9I3MsDCRgYeL7lOukboH4WJNU/v3EtoCiy/7nR2j9jJMSU/I4soOPFSIKwbHJyzOwvAn5lAYPoBS6dz4vwMd9eCHebFONawGB1w3BnICD+tLN0JPhIrjih1kBogy9CazMRiRpTfXuZIxIk21QiMY2sAmWhikiUBkk1FILqMBGLaLJDAipbFYPA3WeK4ewaCRRsbnOQvJNAIvm0y4kyWzOgv5/zOKJjJJx4QTJJV57tR0TkGE5u+RcYmTwjQThD4jimgQRkGKEIO3qvkczNWDA/CR5/cEBC3uJbvzbvjuHfy/Q48lrwLMi3CR8HDYMElAKDB6uW5kWk1bsHeT/9DtyTgQTUHpMlsZjzDYxd31pDvyEBBZHf9OuCGDqQ60m/BiQTwZvlczrwcjzfFY0klXUkHHyiPkvYE5Dc3jMa+HiPBKT9GlzFmtORWTUwZgGj29YolgWbL8mFO39lAeHFlyI5n85XsPYJhsMPbmcRkVVP4N8eDJKQqzlyva9LWEwACR48kISn8tV8EXC79vPfFq6KIvdjxdW/m4DM7yCg1HVIQOg8lxzSfuzKLe/okYBDFtCoXkhA2rUvZOvoEXhi2fVkQeJRx2YLErf4FIBhCEf0+qyMhaDhaYukUqp+raDXD+KMQ6EigrJGstnLWdxn0Vpypv4iYB3US3LcrpdgBhMkTLBHgq1t/qsQNADO4cji0E9xj0UmjiaC+FUI6gafDwH/kbXkcaBCkF5zJGCXfBPQ0J94PM77OwtoGumHhFoiMmMW0L+JdAxXB8+nvqkZeCUSMAql/EK6wt6B5xsdHSYZXo/3y9jg01JrabhGSKyhENRL7Hc8EtBxbgooVT80kGmQgO+2z6oKCh1Hronka+9UCjKG//9CQI/7xEH9muBvQmEvwTp5SOadjcQdsoBkspvjr4uVIYGr9Qks2eLoQJm9OLIqkYC2GjRI+BkS+aWzDnju+d1nLfOcPI3zFwGDyQEJqJRNCuamY2mgpPr3/WcVUeT/mLHwP11cPawF1IaGoC8FyTQScBgL778P2tdawO0Evy3hS+TU9812A7ZVxK+1gENDUG6+Q8KFRl+4yFNfBBxHQgxZwIGAwYSaiCMBFUpXCNyEPRLwSQlfDUHnAeBzj3xnAZ2FG1TEvn63gwlL6u2Ss1T4IAczqhhHQgwEtBa1ELtFtTuqMRtrYyHouBaQD4nxaxbwwJX/kgUcRkJosTiJnUBAeO1ME8Cd/C9rAccsYFvh8ZlrBd+f+l41FoIOBPRARMK5vMGOhaAjAYdC0KEh6FgI+tg7G5CNUiUht/jOAk6UuRr/shZQv3gSPa4FfFwJElDeNPSYBTyTQzKOhQ/v4cRVyY6YIwF/KQQdsoDOkwrw+rSO/msh6NAQVGGe/2QCcv8nBJwiAKd/yFpAbfbD4eqwFrBWVSTg/YkEmUjOG84bG8kxj5BoCxdJdEwWSLAFA0tdaLsjhP7GKDa3R2jpIbst4FpY/dq6rM9aLbcbuK74BZ0efCRXcisaJNDDihOxnyP/aN53eExyO05Y5ZTqfjMr4PFpkIBHWrV0o6V7cro6nd2nSMAJQ3eAx4qv3z/xeIpAeEF5Q5KlywQJmK8OBTQPBUnHnPBtjllcoYopnd5sD0hA/01/4HCykIASnFq92Qs11MnVIJvVRTnqmXq/IskoM8789+eoJ4v4BTdvt4izV62IuqrHHZxudzz+jaykenMqSyiSCe6vNT+unvL3LdwdIEUa00hAfVGmUDYowwSFx+m3HRLwVBtIui5FUk9jPP976Tp4/BIScfI85FA0qkanmYL7o0hxg+LOWXSyEPspgdJ2Bq/EQ0I/xaOr84+kgqsRIiHTd8DogtRPFXxSKtmoETC6HQg7eG0mOtk4NZ6fP6NvcHndFmQTHJGEM2p7gataIXHDfkrib3q04j01nf8pawF/uiOovPFPoHVroQC/po5k40dTUPgFErDe7y5kdVq/QD/rSMCU2nIk3Z0KIKrTd9zsCQj75gWkO2C4qy6QkFK6TsAUPZ4eC0Gd9Y0Be+7xJApvnkzWeyTOQMDofvX6fusGEuUgiAXA6S1rh/e6ASXIWRJSKZLSLXgelJkuxCES7UKCAzUFwvTtTR45Ei4J/AoccccWwTbsi8gMtQTveMbw17jvU/Ka7jmQBFGgo+LmWyQ/NjPwrh88ft3FgGFoB0PEJ4aPF3bCEIZRZ6A7J54GTsP9d1OfBzs3kXB83z5mWAtotVM8vrmLJJX26ys+6vp1VQe2eZCARFtwzw6G18c+HBwI6IgHfL9ZIwHF540DLT1RdGBEtUuUj32FhdtxJMgZH7d/j2pwWhev17lvZ9OcDyqk16lBx88Thv8tySiw3CVVRHNSyWRKbvh+20AOLK2JS8DYn5EDwRRDl34tpsTbFdilxmP4P6Xw9ZfsDUa8FOiwOux/GwHxnvq5GdZ/WkfQYS3gQMDwhuFPP1nyBM7iryyg077WoL+8KRIk4zli14slkLPZFaGyF3NCKn4LOvv60NFmvZPJfrdXxywgNAQJ4htIRHc3Y0j0ErYVaa+3FKzAmdGhehJb0rn+Bgg7nxVB+UYCskq0goWxfRdgGUi8l4gEdM4FfmerpyASVra3sJi/GDq6qVU7FoIa7PsTw232Yog279fmtWlLQDSrimhyv5bvUjN0+DqK+BtxszFIfdmfODocK4Z0OyTguBZw1pNV04wMXOHVr5c1kYDaLtqB+rZoEi3OokbIGUnraUjISDfx/F8V7s+0rPdXIag1w/M3j+uGhs7fXshasw9g3fS+vcwcyZcX5wzIhZsT2Ia4PU25xaDQ6w8dbvhaI8cQCeg9kIBQd0hA+eE/QHp7czp0q4zD42PPYzuYaLHZYngtGbj/g98UeA+XHJF2SEBT6WdMrDK8/jnHxmAz+XcWcCCg1Nl91nf7+wpBp/1YwD9lLeBPz4SwaSKDelrIZCwENY5IqCEL6H2kt0VKIerGtYDOfO1Z6o3L/IA+6SJxP/g7N2YB38VJwnsilY7/IwvoP9/4HVMdhY68oy+r001gjgQc28EIaTf/H1MByTNA8g1ZwLEdzIXB7eWe5I5rAUcC/r0WUIsZgR6zgCMBN39lAUNZ0H9dC7h/3v9lLeAwE8J/qZNiJODfc+Ej/YjXY8gC/tIRdGgHM2QBHbjsuF+ygONMiDLzubEjqLs4BF9ZQHsnSMWYBZQmTto/t9VizAIOHUHHLODfBBwKQYNQRwIGihSC76lvEgUeVf0yFTCwWc8dC0Ht4ESRcSrgQMC2ffBkLAQdsoDjXPiBgH93BP3nEnD+f0PA6VT8U8YCEu2HfwbIuzzARXssiuTWIAGfL6mBi4iBXcprSK79pm9/Ugs2SS718ahbr/0JksXLKJJ8e7L0wuqzcP5Rj7Ok6ws3n+YGDkKBBDQNJKC4QAKew34wuhgrll5O6QfcZNaON3sbSUVnZQGXS44E5IvI0ifhAYnXBTqdGM5H1NeJ2cHt3LeDudqfVBdg+4JDy1hFRkzlKwtYbxLcUOHJoAtcn/XS9kjAPEcC3kokWKXZCwwbOTyeWChqePKBQbI9jUR6ns1vAl4bJCAxZkhAh0ICVhWSTNZJB4fwhccf0ael/oylEg7GHQl4+CABX3Y/FlD8kCK5VkqlNxM6hVO1RxK/jaOoz47BBx6Pa7+2LzphkFKXd7jsZw5e3xcScJ+YORz9KxKQk3F/C+5ww/fLFr15OUjgeSDMoDltkYDW/gh6nRcVPNgVEvCVSJy+5uIMHpdUjUcC8uU7h2up6fFm1w9+j1/kBo9ivSgye4P/ZufvC5w+n35IhPT5fQScsozwpwyF+OlC0HiSncDIOyTgjvWPxGbP7EhAcPLdcVwLaE9n8xhQFBaZ+YsrmNyGLaJZX/T0cHwknGrMMNw7+zkp01cK8ttFAs4cHx9VDcuA6675OFh0E43M+fUbLGYt0sGsnrRktrRLMNxCpKOalWSNfSIR7URkSQCLJiX+rpmDD6YQBwceCVh5HW7vo2D4NhSCnsm6wkfrmaVhr4hAsgxJqa/ILA5OByRgcEXS2fdMoMFxqWGIxQzI2sXjX/QdS5mz+sHw1MXwsU12HMLJmIG/lvAGv+KvATFf1Bxk7TmnYRXsKvJI1zQsPjQbR5WKx7PKuxs4zQ3Def7dVMSdrbcgzZFgQc5NUnK6UhPQrJIngcbuHuQmdByokwdFh9sIr5/xaW6gZCvcc63tMfyujWosBAWJw+O/wFaFPX836BXDYvgJG4oCPXlRGA67GO4WrXGDRVrS9JgFvOc3DGfny2k8FoI+H00NmhTzRWBdkID87fYG7cDh9Zg8mt9HwCnLzv7jUIh/SCHoT2cBpxMk4GLWzWLgec8lMeufQG72NAnnr9wi0q1bA7nG0zjUxFIjD3WzBmn96oogmldIIKbD79Ck7Eio7XcamXkZAduzkWhyjN+Bc45/VzWWIUGbCy3Z7g0M104F3rMbuvqfBJzM/RUStC/klFkk4H2u7mHB9N/Zm4ckPS2zLSi6hdsPHm5FnhKSzX97HzoQEyTSPGkisBKuJWMW8L3us4CxgwQcsoCLNNqDvxA+RfAMXIa8Y38HZiB+F4JOAiStIjlIMOr9VxZwan8TsL51SDjp8YlDWxePIwHd+PbGe3pacUSd2hosHksMukMKCZhTxh5sS0UChqkrk7eK95yhPDg6aF+VRSjpvAQnXSEBw86zyHSiLr/WAm7tvCX3m/0A9Vz1g1puvEjM0j/jPfKexyF37D8PHQkoL/qiNirYcuSQIAG14owEzvnqi4D6scLrFwnVZSSgdtjOSHTKdr8tC4j3FMf9x/+s8g9ZC/jTWcBhLaDBOt8EDC7JNwGHLGAX7/HbqqUc7deHevlVCGqGYjwS8JcsIMsdjuRTrJtfO4KO7WB6Ao5ZwEZ+m79mAQcCjkMhfhkMfw+kOGyroPoaCzgUgg5ZwIGAGp9QtBP0g9NP5VsGa8P+CwGHwfDh8vk9FEK+N7i/9BbAVzsYkRGLcSjEkAUcCOh/BDzfy9aEsRA0iN/v/IuAlinHsLElbSwE1f0Ez39e1qLaFvT3WsAhC0jOSEDB7ZCYyvubgGM7mGEw/FIvN+NQCNC15vhVCDpkAYfB8EM7GG2LGA3aqZSPHUF91XvHMOuodlwLOLSDibjXLlVJGFjg7ZZIWDj1hL101EjAcSzgkAV0F/GkGAtBh3YwZL9FAubrwz+TgH/dYP9dArIz4ccm7v5pk+FZOTnAVSmQCHTXT1LvF9qe9eg7C6iZSMBKFZGAzlKu9PM2w4ei8DTo9J4jAeuHiQSrj3qRMWckZJIEGZTtHglIpUguy74jKZsECfOmkYD7ifBNQMMLU90M6QucldguNku+nwyvvZF42csg6WKOBAT2/p0FnLZIvkDF4ymEm0Vn1zu+v44KVCDn4OuNGok0E4UrFEyfBVy/kYC2FH+gUPUFvWkNpdWDvC8E9RQjTiomPOrVklzh2LhmnKxmSEBaCHD/xxsS8NAhyXYc3cExK6w4Xc/xeryZooSKT5GQmqMsdW9abOGqrQmdvWZ4vpfdewMXpy9EbRkQdS+mP3C8qkhA/6z0pTTlA86fpRNnGmmReIKTw/Mq6SRtLDzfal7e+iEcSMB41q/NvAUzKOrWihMhgaW+FkkFzQ4JubGnSMDP/p1BQSq1SLmsJ6Xk7OCSXZDk00mf1RR7AoYX/HyP1emou1l8gcerXeD1cn5jFpDlaPFPWQvI/vCj9W8CRi95/yCEf7EgbasZHbZ6jcRJbi8MP4t5AVOhn/GV7e7gl1MWw8trPzm+40uQi3CGJNk2R6IJxgbcpOJp8Askh2va0z784ungsUOi+H6DBKEqsYh0eYdBlUe9QNM1kQ4jKpC1YHFuwG11tgjtGElpVzYP8qQS4qi1Jw9ycfkp2OaTj6GS+zmEk1cFnvzE8Euk8QaZ5UhAt7tg+F29kZBByCLhlKOA4Wrf3oXjfRZcOkIy3vdIQPZifEC5VRwd8e+aI9Len4GrYxAVOFd/Sc67PQ+uEyDh1Mfki4D6up/sflXqB94J7A3sczWNI3OGBNydmh1Yu3ef4ek8DBefN7HPj+L7FQqP39nj9sxDJpHYkjBcnEsqkhrxWcDWoxhSB1kDzgGQzKmMREttfHRvfcYkyyitjuS6ulEgXXwkoHBwMdwV+CssKpohkPTc+GhdAYvbZFqMWcCBgE7OIQFpqpFJe/bfGApcBDo4CL+vEBTvqSn3p6wF/PHuhRISgYj0LI7mPfNfORLQEvr2KBceicIk/eR1foXfmfd+uySMPf8m4N7Jj6S7Uf1aOxc/yU8zDPpY62CnL4YOwgIJkgHbjyY4MHGw8QWG3EiUjVnA4Ig+IQm1zkCV5vjveYLfsVONBLS5eUsipREr4j/9A95TjymJjh/8Dp0/BpKO7Ul6WiKRshnew37jIgFfxlYmk/oVgTudthguv6uKsGzfzmXRIBlfEhLI6dgD2E2H5OLuuP/XDglIHjldRGKfNbt9kIBDFjAI3vmD6NP1HqxrSZPgTVdfBFzMmg8dHWL8+1rkI5DMAve38XL8Dqc8hrNB+MbfHHb7IEGGx6/5NzoO7z0hmWmWIymzOQkXfO4SSeizgGcaCd317XiiUF2B7DS4/4GAlzZ6gnvu5nQ4OSEq3LgpwNk/8f2RsMXweWNH4L3cpv9NcL6ygJKstnHoq3gPPqdISvWKn1/4XCKJp/NzCt4swN8cMv2NBGS52R8zF1D6bVnAkIrf1VcWEEMU2p8eg+8soBtwhWtqda6eN+dgXAvo7AkSbtP6fMB6FyTOQMDCiepf28GcXvj/SOGp5Jcs4NAOJmhU6qGqzwzfP7l9D4UYCkFlG5B8U1F6/A8CDoWgAwFdh8HtD0MhtGKCxxPWk+qXLGDozr/XAirpVIlHAgaVgGQKFyI9DoUYsoBDR9Bf1gK6y34t4JAFvL0FG7TJ4nst4FAIStRaLNwFv9fGQtCBgH6eg0YWPJ7PsBbQTSTpi4BDO5gxC2iUUgZu0SL5zo/9FwGnkkXISMBhMrxt+99ZQH+6jUCvqTc9EnAoBCU1WjdcGz0BV1sL/OuV+uoIOqwFnDUvJOCwFjCdEGMcCuFThyD9hYDRiX//Mwko/N8QcDbvxxj9EYWgPz4a/hGaBzho4qJI5A8SrlKcNxzstYUPrSOSR63MFzR8ggQ8M8DoZEddITBdJCB3QdLFz6SARr0huTZzJGT5SbbwmBhIrucNSdQRJGV9U614UyWhq6844TkWgmarDZKu8/p2LmfbLrKMRQIyifOC4yE3ivRkd7LuG0kHp4zB18uxkus23a/Vw4csnQmXPguoBwUUvIAkW12QSCpzR0Lh843eJA0S8CRI7VgIugn7tYp7WWrgbOkGkrcv/LRp8wrPkDPjzUlEIp1dJGDj1ot4Uy9UWbcM0sEtqawimXJ4PdyCLuGgU0acqdIn1fMq3sJLKDWSMk+l0vdmjCRrNkhi9qTIuh33BJ34FpIw/4De9UMtrgBOvNE/Mqc3VowEZAokm6l/E3AoBE0zORT1aPWeQUkBEtQgx1QPKaGCsnk5JFnP+lHxWyeD4+n9TcANQ3bwYOZI0Kvxuej3OL4jYReLIl3vkbznvl3OSMBP8BuzgDOe/mPmAv50ISj+zxmku9oPaeD8y5gFXMwijgSv2e5CZP38XQj6hr7oazt/gJcdWTrwOG9Jco0qYfHccSSidvh+ssmyryzgUAiab6MpmJKNJMxOO5fs1ufPFwFdacKMWUBlcv0m4Mq7NUCamqWjreYfifNQeXw0g1AAFdUtkRokHGn6oQ3+BQl3X2VIwMsbwy/5UqWkZPwKH7X6rIi6PsuV7hoO9EwRaBClxh2zgPInmRHIXSQkJa4/SMZPvy5I8WVi8vYMvELmMfyb7Jfkts2QoJQ3p3H7XktO5p4BQzmzdLhpdhVhPtkDZIGZ4utTvyXrmu9nrmVTOphOvMuYBZT9DxJwWAtIezcBlIqWyIrLkIjb2fqKocYdCSotm5YYk6weCRjdVTz/bv5WIalrM441FsPtdB1IsFRWFB1qHwx3qw17BXuRIwcMYYJX6sYW+Ki3WBIuHbz+3Z6qQZ+KfBFecjy/88NuQUsFkQRGtz/+tnB1xjPz/19Hww+FoAMBg7NdL8kc/PMXAYtzbpG7SmF45DFICLIXjuSYTVNQL1FHgyrjZ2xE/QD3pYf/Xhk7i+w/awMWmo1ke2zzLwIaOsXE0dEpRSJc+jl87pUj4ZTPGbJUkYTui5vR4ePtpUQ/+Wuw41lbRDdfbMnt0I+qP1tTEkwK1yXu47UFX2mncVB93Iq0sZGB02chYUplIgnLJgKzWiPJ6AAJ+Kz8r0LQaPN08TspNwcw/AuSa9Xh/uukb/fS4mWN2M7NCcTfBAw3h/xCkL5IwJmHhBvWApbFfgvafI0EXJZI1LDlY3BVpY0jVqtlEr+QgOq1fRcRYzgtsY7REdy7i6Q7R7lGFCPDe65Q5zG83xUQYXVegllDV0TxqXZJc6FWYFI+jdA7IwEdKnqABiueRLPY0YjxNM5glu48Dg5O6ZL30wjBMZ13HKaSI5KX0rlg3pS2GLOAyzeSGs8KPz+bxvMXb2skM1vhb8oHzfob7ymW/6ni6j9tLuAwFGIk4I5Gcv2dBXR4RXLJNTa6MQvonZ67o7ql/TBg8YevGNvBDATk3KdEg/EMLsQvzu+Av86leFwLmCr46blTQAI2Z0pTucnBBD+Z/wsBh0LQsR3M0BHUsf7KAg6j4YehECMBVzSNpLKmEomGQtA6NZUvAhLfa1Uv6glYqH0H0vn3UIhhLeA4F3AoBPXi5yT+HwRcl5L8CwEhlL5Hww/tYKKp8NZ+KQT1JzvKGrOAlkhw/9saLMK/ovmYBRwLQaNpEYxrAceOoHAItmM7mEBy95dxLiCFodjXXMChHcy4FnBoBzOsBVTXZksCbdkwYxZwIGAElIeXFfB6GspuQo+FoAMBp7c3/zUaPjmWXwQcO4IOawH/4VnAv26R/y4BOWH+x8wFVH84CzgQ8KUE3wRkjj0BX7ZFku1TWepHP3nB02aQgGTXijq79e+wSthvAh5KfAjc6sIgCXVSRL3x8Gt+WzRILm+HBLRXB9ze/YoE0mrF1a0VEqvkVTveiHmY6q82vkC5uyEByykS0Oa3SMD5DAlYR0jApSh0cLUDO07zNxLwoOD7q2qOhGH3SDCflQpAtxpx0oZIpMogNyg3k34t4AkJ6AbFBw7FwSZp4oSt/myDBoooxO0rH+Wov/uOma89ZcZJrZwuulm/X1AfP4s42zJ4Phsu7qAQLlaRCgTJKVyQgHWsICHnHO4/8A9IwHOtkc3jjgTMaHoLh4mp0yn+QGn684EEvEexVWSwQwJy7gEJnF+dONusjqKePfo5fkmoF4mzxOPVrPcNHvIdiZsvcf/4E9SvBVzg9fOPkOrTbVDBKVnh+6dbWdYzKHH/5l6lNwzbry1Mtjs40VJfGCshARuWvsPZD/Hz3V6RuHXwvsJtvcXrJybh7yMgJ4jMH9IO5sezgMKqO4Oy2SORzM5/kE7jZyMBQUh3D7JkjBL8qTIvgkirWrI/zktw2TtC4xDvUuLPkXDy3uTi8Fw3SMgdu4VF0AkkIlqjYSiApJScPivIOUiUqll3IOW8SEfMxWNIKe5L8F43kQ4eB0nTOufcgLWMMXwuRD8npo1k8rJGiOG2RYINWUCiaTxC57ITiSp1NRJoPSsg8vMjWdldA/bjheGvuUDixO9uDjZjYCA7ZAHNi82Bs17O4tBbIQEN5tV9EdA91iLZyj6Hj64Cj1dkm5QsnqwAao3hYmBNcf9DFlCBeEZCd4vHr2yaB7h+ggRchT5DDHt9AP+WIwE/feHn47anxkLQ6JDj+zV9P8FwcieRtWBOckIAf6MMxZuT8MY2DDGV7g1O2n0TMGwlAkm6Mov1Psfw2CKSBEAwtIg7VwSyNdY3sKk+I5OTyZLwIlWAsryzfZaokcmVsG8wH9eetAF+Hrsr9UXA8KE1/95s+wfvKZHm/xQC/nTR2jnuCZNO+y6vPQEDNjqDdpXpIghs0SXZ3PgiIKxq50EEb7IBfc7/CwHde0PHQUwhAZUdEtBa232xcYkECUwbibW7MMVIQGV7y0Garmd00OpIMCVbZyCtNvjvxQHvUZPg/vzdtKUjm8Xv0FlBQlnG85uAYxaQ2PidrSN8/0BA4/rq4mAz3SKRFrcYFv4KCWjMkIDpC4nnJtDPNbTzB6FN9QDyJ+xivLIVR9oQ/65jFF6EBx4JyG67LVj7BZKNS/osn7neAynx/KL5ss+KUuoWv9IWkvMZINGCCK+fxR2RXNYSCRiuOwO0Z9O3o7k5DFlZ6yPgYwK3/9Fci8jb2x5vo2ReRJbUt9PpC0EV993RAfVBAnYRuwbnXjEk5DM8v0kXPfGeo/g4rG6lRfw73jP6gkcCFtJ2SRZ3OwLrYSM54z3eKcz95YF2POH1k+3qSKRntgI1ZPvBMC6eT0nxGyRuh79ZAfUbs4CcOBV+qlrldxNw/jsKQX3XkPG5FAW/EtCTTgeX7Hn+EzD2kivc5j15qDv+BV/tYIZC0GEuIO/gLyLAom8nQ7/aoGvnPdn6uYD5VPgiYLg3fVcVw7f1axZwGAoxrgUMJRlIa34TMNDEQ0XqSb92rx8KEVln3N6YBQwF/PUeOoLuZncZrJf0nQUcO4JWSMDImB8uYzsYm6b/JQuoPg8T4lwyJOwwFGJcC/j3XMBf2sEMhaDu0ZOLsRB0IKD3LJCQQxZwGA1vvimRjFnAqBsIyIiFw0tIrCELqMbc91zArMBYcRgK8Ush6JgFHIZCDARUVFcqfukI6m2aNg4j1md+GQoRnNaT49gRdMgCehq8ZTIOhXhU/Fc7mGEu4C8EHNYCDu1g/rFZwL8T8v9dAvI0J/wpawF/eijEp3b2cFe2iyKVKyTgS9m+oYmeFkn3HBJwU8+QgK5vx9n6iqSx+NcTEqs26IR8kIA7DgPF14xDgjXdR9Rls8y/CDhkAc85/YaHOUHCLF0F9KQqXnBYp7i9pEBCMSvnAhfqaRdJ16mWvt2bL3jsnga9eQhIQDG7d3CQdnaR7n0kW0cTPJ63sog3xQdJtrq+C2jECEm2NCHXU6FfS0frBtmE0lnWQ5l8oAkym2Ts4TsLWJ5M3D50uD0lOVzhOqvNIqM4JFIib8uxHcyYBbzOaSQgs8HjzzXc34E7lHBv9kaxeVSnfGwHc44kLd4oAp5vawlbKA4h7l+ffzT9aNAfqKi7VSRGewL9xDpIzPrjxBvqgwRc84ccXt1HL9Lm3JPPu9/gqtFIQF3C81/dDjM4agckKL+Tc50OyhrOsebEycE+anrkkwxegkLwB4YcOb01hR2SWO7XKvpIQK6M73An+Hmk+CokoI/Xu3YyJG5+/40E5Glh+qcQ8KfnAg4EdC+igOFiiAQ8Bkgg8zj9JuALo04wD685HR0Xrkj23qQEe7Jh6QhyDHc8cqvAjFquCJJjU5FthuGknDP4QN3u9hpZLToW5DNe49C57oAsZyqNxDQnZCQgR51x++5iQoI2emtjFtBKZninrjzqMhJQrWdCEdH6jiGvj8+C8k6RNEMWcCgE9R8YGoVryb2Qyj7XoFH9mGzuRB0JlxtIwO6M57fc+C4pJq8ZmM9HT8Y5EtKz2Q4sM8LwbyDg9bX+ImDY1v4Sw28KCUolPAnfKhIuolgaPDvBcM+u8XjK/j8zGSzFkvDUNi05LvdHDDcVNo4us7ois0iQYAUrJN1DrVuiCv3awOcDCdhAfRwJuMhY3D9ZIyGP7+YNcotBcMiSftR8hC9ZKrxZLFcsht+zdynB3uMoOshdcUlk+4wEnPbtZ4hdA6HOfVFb+GbjsIgx4Ml3eD1lDj+PsR1MVZ1bUK8HkUTVc//7CMjTovCndAT96Sxg4hsxmOlqVkTuCwm455GAto0EDAUayTUN/RRUJ5kW0aQfyuDynwyU1w7J8tq5RzLdqTk4TICvP+/79aKryILF68XQkBbicSSgVx6RgByIGvmEfXuXPgsY+X0H0cMyysA7p99ZwI9nrEE+Tj8kuJsuQzwJCWi3zjSOSgFJ2pQvJGexZ0kECyQSPUUCEt5GAgJGosQOkFRDIWiQHaqWmFxPwEeHBORE90F8LzuAtIzw+C+2KJJn4O9BWmTfWcD3HbcvBwuGBK8Dksm67g/g5z4dh2GNBJRKagtGqXVFSOUiR1SxH73+mbR0eHCRgJx9NmGR4N0XzvZIQPOyP8Fi+qKRwAs8/wPbt4eZ8fMiEDI3Jcz1vAJFqWkSLp5IQE3m12D0jWrw2doT1Vh/E/Dy3Lp41dZfBAyzs/BFQMVHAgZs4IhE2nQu+BP5Q0YC3oL9GhTkcQFyLT7I7KRm4Mgc/ub8zo6gU55hxP9YCPoPWQv408XVfxMwOjKHXwtBf8kCDkMhHJHdtWMWcLp9ioXLOf5Frd7n+RcBj3zfgXPbfBFwbAfzvxJwyAJGUti06k15CcGnun6vBVS2M63PNCOZBgIeTqUNcjaRYsB3LMe5gPLRwO3/vRZQYwyR9h/+jlEzu88C9gQc5wL+XQgaWez7ay3gvxPw34dC/ELAxayfC/h3FvD+ITr4ZTqJvY/SuOonvxNQbob4NRp+Y++FgPan/dz49/uLgP5TluhfCKgIKhIumSGB/cQWA/Qj+RoNP8wFHEbDh4khXYgyuUfg3NK2GLOAf7eD+SoE7dcCmosGifdUkah2RVFjFtCZ7Q5fBNRMgSqcxwQ/D7JNvgj4j80CTv/623+XgMJ0Jv4hawF/vBA0bIQ9NAqFBHSlk6jvIuGNpJtbcRpO+zl4QVLCibvb8WbFfiz9rfIVYOBj0OlHUVz9KcQFhl2sUaTZGcnkdsVu7AiaKQ2SqFRnLbw8JAx+6z94wy1we9d7v/bPq0+pfr4KXwTM8jhy9eZTlFCAaJJsEXWa3h1KGopjhgSEfu3efnF/wR04JJrHhKnO30ok4C3A/XMTJCAf3u9QFxck2JI99WsJZ0gwYW2TVH+Frf7QtkjA2dQk6ck4XfT4IVyRmBOz2MyN8KK/ulmJx6vj9veA57NoEiTgi1hFpvRrF8V7WULj9VnQ0xxJNWQBH4ulVqTeBM93pgk5NJTa758+WXr8Njt4bpcWnSo8nr8T4PaLW40EJAZKjXVnOTxXB51OlP54O4q+wWu3t+iNsUACPrfSDF4bs88iEhnJeipquJobJ84sSbb0uiBbON52SMAZIzP66oEEvAdTg6RaiATUYPaAor33nwfzOeop0Fe4V3skYHj4jYWgwpRn/5R2MD9dCMqJxhkWriYSYG2qIqtrxoFupByGWx/vQWKWrUCbf5CArjzRiEhd8blHP2YkKGaTlFAqwsOn+TkJL2e/Jem62Y8EDFY1pZGbv5/B4pojQc49GS8+ywBZX0Q6oHpC7fmsBPlTTUhI1khAe4sPQCkSMHxu2OaLgAYwQgHh3hNJ7qosSMxaQHIt8N/nvIePduJIMEuqC+ncrgFn3RNvIOCwFlA/LUQSKDkFxLb2HFifw4yO2ju+P3D5DnwxxvAvX/gyWZ73cwzPrxgQDFnAgYC21oeLU3x0kw1tM6CK11kRzjb7/0fevXSriiwLoP5BNAAFgSZI8pJnACr0REUURVRE8NffQOasWrXPvaM6c+1TdU+jRg3HVF6akN+KyIghIeZUw8Ia0i9Pm5wdCTgHE1+HFk5a1zInQ7aaIQF3ZyTgyotoMMhZjlf543kmtxuNhPMUvL6cQfNkqagdTk9jIQ74NZLcmTgE4uZkMuvCkViyF5GASXqXyYqtcbobNVU1NPXA6bi53C+JdvHPoF0j3P+ibZHgtfoCN2qQtIu3rxH9eupBeZPfnQgqTkTpp6oX/tvWAt6vdAxqPMHf4MTGMfKJAhrvA5KHKhsgtWcnIL9pJMQzFCWizvU9yC3DEOjNpv5aCygCw4T6FAnIPXwLLPs+IZFEpDNhV6cD2MRgmXB7bHBMmkYOZlLwQ0mioYmEkSGpMhzDQWJ6OyJv7TV4EtPHIAYuP0YBFRMmZUgNKacfAlqVMyWwrdyO6C8bP7+t3wy8WcclhKxX4MdDq/j02jSEZZF85n3yTUB5SePxIB1JKMeNRK4xElA5bFgSbkIkq6G3O3y/yZJokbgNyYJTMVQ/ZGLY+UjQTxTQv6ZvJpwN/8xEK9MlaPMdkqvf7RVyVHMLFHh0MXQGkuwIw/rlZ4fEZNydRdwGr4d5OyEB3w8pJbMbktXeO3i9T/igHaOACw3xG8yygcjn0x28VyGUQWGLQGLIz6Ce6yHTwXikpLzYMSjV7cVA3+L3c5vdvZGA4eyN53MUsxXeow6T8pco4EjA35oIKk5Z5t+yFvCn/1nFJdx8TAQNnuSbgMpkNYudtHtZYzmYTxRwJGA0yeNfo4AkEWYBLTQyA84QdasI/f61KcQnEdSQl2oc+BfaUs28tMZyMEFUtbWa94YwloMZm0KMreH9EAn02B26kYBWKCIB18tDOkYB7USR4zER9D8J+J8VQT+t4c3ZFF9/EkFfevKVCOo5FJ2qzOzwl0TQT2t4x4gVZuwLODaFGMrBhPB8fVUEdQ8tVTqbhQ/jWkDbsqRyjAJ+CPiJAo4EXO+3+K6zjNfHPiPJfkkE/RBwjALyOFjCMlC0sSLoZy0gzNbBmdSbQwRkR3dM2MxyflwL+GsUcGgKockizfxSDkZIpwLjZAe8Pn9GAcdyMJ/W8J++gP/cKOAfz6X/LgEljmN+Kh/830bAp7fNkWCnRZm850iQ7f36gluzsuKNMZ+n+pHZIolush0n2Xo+1ENaP0cCbiQVCUjHybC2jDXKRGKRLPPXI0cyRUgOYJBELLl2cMtmVpne836Jw59r4EZqJOBd7ncjAdvtw2Y2WooEnHfmA6rJ2oyz5wMJ6L0DBppGRwKqGZLNTpg7FLm0iFOOO34R8HDijDI7TJFI1xN3hYfYDVFA9aToVRT3cGeHRNaM7zvdNMoWDubWjFMzQSKZTnKBs9ObZXYL5medV3H/Z9NalBtthwQ8hgkDB4qzyo0y9CFcOcPxcYJJNmSCZKypFxLM0Ye+iPa80yOQ93BsQiPOmCx0dXt/7eHMUEjAo4gEvN2CB5ziwMHrve+H68Xg+58tki1j8Pqv1Rce/ybD909ZPH7xFfBw25Bh/1SH5GSSJ1w9Ewm4ksDSE6ZEgoYqiZPdouB1Y8vt4dHaBsnoDV4vrTfrMQo4EvDZxxcoTXbxaXX/+wgocTPup0pX/PYo4G9JBFUfSMBKbRv8pax50NYznD7us2dD5DR6gFzJAgm1zrOItL2141rAcKlQO/J2hAbmej6spRPojtwinA5qfIyEuq5pi/j1lAd7exLjaCEgUfxQnYwEDLvsyZPnGonpVy5FxkTQdUkjgbwTT0C50jXRloIETimJDNxWT4nwt+kU/MNNjIPIahXyVKKhfMqFj0N6htNRjm+HOp6L70TQexQJYE/ueH41yYHoMh6PwS14MlYEdaz3FwHHtYCtEfGwYHU8/nvg70YCGuZFKKNQp1hSO28W/OmNY6BLkbj9YV2DlthTZiTgBu5HJNjwutvg+6eABIxXKRJw80QS5joSblk/5HhNsUjATxTQkW38O05VeGJu6RcoKS+U4YPKz2RtBgTWfGgyy+TSsMOj9isRdEUJux25+HckYMJPYtjvnkuyFdc4nRU3UyZ45Eg+eX3vYE7dBCa43JCEYmn0sDhHUgyF7v/no/Unx5TI/m3S2j+kHMxPJ4LiD2YJ+iPB38iHgE/6OwoYRDEScMtEX1FAiIOdRtYvKgfLeyIBP4mg0gsJZRU9kmW59lKSmf5iJOAYBXxx6xz82QIJGAhIwPUEx5wleDhmKBsJtRWQgDbH42+cnT53pJSNBLRF3zOhd0AC2tsMCVa9JnF4OTQ4/XoJe/D22dDohZM64jJIQKe/vplg/XCWJBKzJZgaEjAok6YjUYcEdIXldyLoJwrocRGSzpQpZYwCuhyPBLQ27plsFkhMeWuycXQxh4qjm/wwEjCaH3YuThwRonIBDAni+1MhLivE4ClZH4dLyVOI1a0XoKv2UI5migT8RAHVdcgwwXQp4fT/TBcwF4b1yo7Y7AhHIQGJdGfKUDkioYszEtB/O3g8SECJBGr7ABVwTESrHM9vdW7P4Ab8jAG+3+7ILkQCypyF+/sQcPG6++BulT6OziWez708rUcCRokhNWRrDq3tN4Dk/63lYCQeBfh/NAr4eGyVsSJo4J6QBCm/1WAuBzMyloMZ1wIOTSH8TqYVNVmuo6+1gM7V/yoHMyk6Be+mmVz/QsAxEfRDQNlL1Ri61l+qkRMv/sdawE85mF/WAs6fAwE/awE/iaCftYDgMcFXIqjKrOUyTGV8fTkgYa2phQSUXx6vXtWBaJ+1gJ+KoJ9E0A8Bx0RQkGQT1FqmSk+atl9rAWXep+MxCriQnQicx1AR1Onkr0RQ7eEqJTwewVcU0NnPqNL3mhbGphBO6iGJtS1eha9yMHh9HL/A4/+zIijM4hcQvgt2Y0XQkYAu96aC99r7LgcTUQ/tKwo4nby+EkHxmdrj3eGAxPtEAT9rAcEmXj02hZCfHP1VEfSTCNqvZ98ETFjGgMVsQsdO7COh1/IDx7zm/YObQkz+GEP/VQJOmdn079uD/kPWAv50a/hPU4haDBfMxvGHVugb8wVXibLi7LBCAn6igM8is+M024VLPe7bDnZJhATyqd7SueJxhmIxQRKuINL0si6RgNn6OwqYX50OnsHbYpLD0FShyZIGmi1ll8lNQMIp2usMF8tEAs5WSMDJnDygVZ9mnHiqaukrRh4mqlskYHxCstHJ4Q6XlbsoM50/fiWC3ud3g0m0TXHWp2tyhUtdIAG9AAm1uiY9tE/FRmKVSLScIy0UNyTm5mUikXL7eoFHrZll0rpIuk3MPaCx00W8ySIkYBgkQ3czEwmmx7i/R/3C64HnH6d8GNY633E7qGapxqSiHnb4UCV7KDLGiBPWCkEPfNx/7S6QdJI+X+rVQW7gUp6dMp27c20k4Pm8NOKNdB0qoMbyFepjhddLM06aXtkBBw0Nw1pAUznrbs98ETDZ1IWrK5NhLaLtkDgTbeD12yvI4Qg73J56xfOD6lrD8Yrfx+ZEzQsd9/wVBdyE1e9LBMUxxc9+KmLx21vD//Cj1TbuJZjH+puAkZnzoD5EPo7c2b4mdEY3SKa1QMCwvSURV303RgFhGns7suDzJzj1UGBdbXyW9DPjgGTikWina/5FQKIPTR3MAKej5kNFwnEnKh6jgMuhCYKu3ZGABT66NJ22cfubK5Ku45EoqmhIYM1lkYl0BsnY1TSHZJ2IZdiXSMDPWkCnr3kkTdg0pOCRUJ+1gIGntmdyYddIQOktxUG5RAIGc2MG7qPk4+DY7b/WAtrWZoggqEgmZ3r6igJG1KvF6aAyrN0TnkjAhtp3hLLaCdh6htPthsL3m89pjeQEjkSvIxLwEttD9zVvykSbcs/jo02WIc0kJN7FQQIyxuuLgMvpxqtJUL4rUG4+/v3PKKBjTpGAxZSuvwi4Q3zHC4LT1w8BxyjgonYLMt8YSMhOwenoYeJ9RQFlbZjQfKKAL+HdjYmgYxRwWgg9krGV4igRf18UEMeUMP2p6epvJuBs/sNj6kPA/9dEULhukYDzxx9RwPKxswhe3QKUpkYC+tHuTOJ5lINXhSx+8zl+p2/Otse1gOHhjASxHvcDkMfQV/B6xs9/CDgmgtaRJI1RwE85mHEt4J1TE/AceJNID5CIBw8JaEKIv5nHu0mJrtl7kI0CCfhZCwgXJCB5mQyJnLe4HKOAVsUgAT+JoLsIj09dsEN5Gm2HpCMtbi8VkHTb3Q5/o+F3FDDCX0sxEtBJKjYeE0Hvx1MBC7yMOJ02GpesrkOfw5OEBPTXlDYSEB+KfRkuHk+NvC0k8IK54f69tasRQTmdQM8dvJ783rVIFFRHHOPBjBkJyItDORjjhn8/LPZfUcD5ZlgLuFBxDD0hv4MXXYQyYKvHckwE9R4yEpIlTjFGAY3bFQmoTL+jgJZdIEmZLV5/d1Lh9oRkEo+JoIX73uDfj785CohjSvqxbJXfTcCfXrP+qQgq70CJITgHv0YB3X0YuL80hXDtM62pflUtRwKOiaCfKOCYCLq9IymSrdB/rQVMlnI6JoLObwe1hOCBv24/IV8EjLZPuvklEXQkIOW8yK8E/FQE/awFHBNBP+Vg/jMKqLw1JKnnU/xXImj5x1rAy03Wf00E/bSG/ySCjn0Bn8PfF8qCJuNawE9fwF+aQvwZBfyFgJ+1gGMUcMsmeGQ0IEHvDyTgSV0LgQhTirgcHDqSLpKvKOCYCHrmXt+JoG2ZdyMBX7eIxOFyH0hjFPCzFnBMBP1UBHX7oI9HAn6igLaYqHGoCUMUcEgEtSKZZrx9f/gi4CcK+FURNBW/CfjnWkAtXP6DK4JOuP8dArLihPu3JIIqP1wOxtrJOVzp9aIcCbjaJi+o2ZsVJ6dzmOqTs/iAex3Z8UbL8PVVwulOwhxMklyU+RC1C85QznV8/ahVTZ+cxAMUMUooi1kk4DQ/dFB1ksVs3kMfPy6WkTBug6TT1fluXAv4IWByCk6unpbxkCjJIsnEExKw1w8MPJUpkjEc+th9ooDl6bgok3sQ7nTmUZbwFBZIUMqHWr86wRWu3fC0s3Ik4NtGghVz3SYbZt93up+aLVwCziyzYD8/684MSXRZDq/vGyRmXw0Etd1FnNIHJOAtQgJeHQ1JVqd9qq99GQmIfIyTqz5vdPVJtnC57HQkJiAxDyGXw2E2lJuZTOegX+bcG45J/03AvUEauHedUyZshgQ8F4f9UC4H38+9j5LOrLkrPKchvn8h4vG30qccjD4QWulqvUnw+rXPwIlTNelA55bBFm7KhZRZHym8bpzEHJ59jgSVXkjA1cys4Zb3Q5R3SFz9JIIe1/WCZO/pbyQgK3I/tsz+d0cBJ7+DgN4NiRQxLt2RyVWYwZzfIame4rMZE0GNQMVJ2f7wTEnwuPSwqDUuDrYLqhgJqDgMTr+CZ8uTxWx6BGcqiTGwkLvk8ERSeXNWLAM+fhZEbU8cWIFMxdGGpnjS9v4TDAWQhCl3GEqYGTgg4M6X0QaQpPMwosC+lyITpkdaGQlo3y74WjNpjXhu24K7avH9NMHpa8MhIedLnydhWfpnsqtzAZTVEs/PruklCVfZbJg+4vuzORJpu4kYMGluFoevGW6fZNUMJ3ZXJNOJo3ekqX0Jp7PaXwhoyAf8/DFpXWK/hBt43gynf2Mi6CMqwWdjLo6iFW5vNjO/CQjGkyUdg1OB7cyX43VpIAnb++kKmsoNfQghl4i5xuO3BQEJKNZ+MxIw6jIrXi1TSiF8g4RMBSKTWO2RC9Xev4K7didMMB0iRkt5WoExuePxXGXfIjfdx+8r8ZG0jYDn+7yp7/9CFBDH1Iz727WA/wwC/ngU8Fr5S5zOpEOTBoFaEmc6rDVz8WmIk0N3SYJbloKcHCZMJNESEsi9FWBEBAnFARJJ2CDJSMEMa/2eVErmou2A/rSRbD2LBOEZJJfCtUhA/TVUhV0L+LpI+Th4PJuvKOCc5/k4jA0cc/wECehT7RunU1ckIPPKjmA5eC8B84xk+kQB9RM7LaNrKbFjFNBYXpg43NjOjjBbfwXyZIgCWi8kYPkeon6bdIJj1pUaomVGARo9ZXCMTJGgue4jUeNkiPrNhhJNhwrPR6qRYOLBbYhIkIC6kzJ4z0jcryigk7dMDDXvWWMiqNtOevx7jCTcTA0bHO7aMSMBmXV1Ao/u8XpSw1rCHJCEiyc3Y6DvpKGK7mkFpKqGRNRuvyRntU3AJA82BuuEY6jW2geYn+Toq/3A83eMMziL56yEtSzWpBWRgOak6oZWEY1CbpPKB+IXfRnlDn4/Enkj4W8D4dsCz6eaVRmYjsaVgZpQv++fVVhR/Pu+gP8QAv50OZgdDoMxCjg2hfhEAX8hoFwKbMCqe55BvPmaanbROuC1DUWc6oUE/LSG5w4TJNJnLSDbqO+xL+AYBaxyQkBX9kjATxRwdSjxN/ew5/GYCLq40d8EzED5agrxCwHH1vACJyMZL/JXIuhnLeBIwN4N5uDyNkW8d7CXvqKAk4GA3GJYm/hHOZiRgGMi6HpBleNaQP7Cmf+zKcSwFhBhiATjt9xiJGAEMyTYJxH0EwV0JiyezycR9EPAsSJo8K6ogImm+HqnyH+JAl4UvJ6tJH8RMHRMn/2VgH9GAd2d/V0O5kNA3xD7ckwErY3r+qspxJ8E1F9HmYSfcjCftYBjIuinHMwnCjiuBfyTgGNreLn+hxKQ/98h4JRh/y19AX+8HEwmIgHvvLVgkn6FBAxc8wXl+g8ClvXhATcXb+ApGyDZ3FvGQjCbm2TTub2rW2/xDLd0Ycb438nSzWdygMakbJK8IiTXPjF7uHlIoEx44fa8Dgn20DokXZ/1KKcb9x0FXCdDFLBCYt3ot8kkzB4JKOxiBi50byNRs2Otr6TgDqd1jMdrmUMi6YzDAbZBgqZLvqh1UMQaakFGAtrpkAi6wf0/njebpOH72Olvi2vheXqa5ea+QiKFT/JFwHTxwNevzesBhVkshrWHSMBrZDJwZwBJxjzw+FkFCVfuN0jU9QsJ6L3NHVyZVI8T5ozbf+yvORyZ0mCyWdwvdUYz39BSQ2In74VL/Tokcjb9FQkoUEdNZ8PHHo7+fSgvE+Hxyg5zhaOjL0j63keabqslD5fXGwm9vCIBuWvwhCorkIBLuUBSzgaCihPCpF0DvD6xghzJvTXKBFg8n0t3vUFdPZH4khkO52de4NQ8FvHvJeCUmUp/2xTiH5II+tOt4S+mcAJrFiKRNBbJ0TYqks088uVIwPplP8GmC4GEN+q5I+1rwYCyHf7F+3nxinEtoKedhTis1q1E5Ld6gnm3EeNwJtMuub4qYSQg7I3nmTxMmwfPyagy5DJPItT+/gQnYqkYHiIS8KUhWYz4PSPhNvI7InM5BbItICFFguSL/YoH+b0QmSAbypt8CGjVEc8Ej7P7RcCFhRjF6Rpdk7tsSCMBgyD1l2TiTGdgLVOeiS7LXCGbxGdAPwuzMlLvSKR3dBfA392QsJtruyN1FkmgRi6S7LMWUPOMCcx94Mtgp+PEMNTUG7ilhNO/RU+zZPmqLmC/OHydmr5GBNGRYXsskXifRFA9NRUI3zM5jivWa4irRlckNf68wljxJfLkvwkYSSGeP7hbApuAt+JlRp7aSMDtpJfJuund+ouAr/U0jk7VPiXJBPev3R0uDpcJbZHNLetBNhyBASC5RZTLugeTneL1UJP29xFwyvA/1rzo31YO5iVESEBjxjFhTrwd4U/rM9hPJGBIixIQEpw24F6rKYm4R7Mk9okqQTWGPncrSaqJfFnn4JjshAC1QlK0xHBBP94nOP2UkP03Z1qAe0KCRTPLxd9gfzqCFu6RgKq8V8hCzXeglUjCMRHUWtIp2OuBgJTsKWRf5kck33JShmoj7YhQ+Xuw5hOOROG94UlODYmg9zMTB5de3JHrzFiDrb2HipivHYu/wRyJ50hIIG6/a4iwbo/gbQfSnaynQoo5EtC+JyyJDiGS9fjKclDfFyThZy1gs6gKsHMOyfhJBBUn0R7kdIav6e3eJTMNCeil7JsE/BYJeBeHvnzzS08ig5IsYtT3LwLCIsHP7y9DCaS3K+D0e4/7+5SDWUzPSL5EQYJPOiTgJwoInIAEZLL3A/xDjPcoqdoWOF1uL18E1EynIdPAXoJmDwRcGTuNHEwkoHeV3wSYsqnJ6SZ8E/AQ4Pmzpb8Dudwh+X8rAaeMMPupsmX/tqYQ4uv6tRYQel3uyL0r9bEcjHfsXy7hxftXFNDpa9/6hYC/JIJ2kzd+/rFF8oSNz4yJoGM5mA8Bre32m4AbgqQb1wL+R1OIsSLoJxHUeIQK+aUi6Gct4EhA48R5YFycbwJ+EkEV2vsmICMMBDz9sRbwQ0Bdns3LsE7x/Z8ooKUsKcZnjvluLAfziQKOawE/UcCxL+B/rAWMTtlBI+I6MMYooH9P2nSMAur+ivqqCHpQ7/QXAT+JoGMUcKgIOjaFeKzK/f8HAVPqJY19AX+JAn5aw5uV2jO/JILKy/yPRNChL6CtX5CAnyggmZoyeEQVy1/WAv5CwD/XAv5zy8HM/ncIyE2Yv3+0/lMI+MO3gUP2yuHBawtmcy7mko5Pmw6O25VVprseybNthiYI9+OQCMqGO52mthEcBgKm7jF09VjdnuEuH5FE9wUSEE5lAdVkgQQECwkI4raHWuYH0oTHnb5aIcHGKKB7wu31QnmGtshsJmn2AwEFEQk4Cy2SnmXV1Q2uZKA4HfH9lNI3+iYwH1A/DjbJ9hUSEH90JVztGI/nXReNPjlda7hGzlCRE3/s+jHYvuE8NWyyafQ5q1vetYU2tJGYFNOfderwqOB6W+Pxd0d8vdkiQR9bEQmY9EhA03CQoMzEYpJ1d0zxTpk08MxuSMjjdoj6za87OAuyHm+mByRgNJEP0BpgMEmr9aleSbj/S88gAV97JCGZHJ5wvmYOk4VpaOkVc0UCajODSTnnjQRcmF8EzK6MqukqMDy0SoT7v4KC52+RJzyF2okz+gZLXXKcLRznEhLwtO943dvg9/k89kaZ0VMkXxMjAR/RbFEmXoznRybyBarlaxFvds/fVw4Gx9SU+b8aBWR4nD4pD14qg75FckjMewYL2+DLSJzsO1Jfsif41F3AW3myL4i5eMNXFLBfIOna7t2Cf6mEODJJoGg0ROUYBQwTy3eJMs1EMJOLROCe4PupIz3DR7dODaUwkIDHgZifKCBsl7KlpTYSRT5wsxjiLO8I7VVfUcBAOvoWWTo2BzJhcHsB/U1Ad8Ii6abTnUT4gTgW6XH62zL5mfg0kk5nKTy/d9AuCVfYAhDKw+3zr1Yh5fHEgkJtcfonn4YmFtJbANkZCGgqfkHIbkoBMTskmjisXYxW7RTMR49E9QmdkoJe38ChZa6M7CznyT2cVuDw/NCX8DqsvXsGMkBpCQw+kjyWtPCawz7z5HKJ+O0It6twrMwtMY5uLl6/5RLJZh8KkYSXrc8S3+I0WLW9Fcfs3bOIvzookCU7OV5pbtMR9Xqv8dEvT0soZeSGEQoV6F6P+wceCbjSTgyojz1uX7rnLpEOFU6c9yupDM83+vcRkJtws39LRdCfTlpzeCSgpm44BljRS8nJHRIN90cGCaU1KU6C3hvw1ucJE15afG02uTxGAcOj3zREOyKxFG81IWE5oYYonIrTyak9icdE0MmKPsJ8uZuU0UlAAjbF+gRy/eTLsDs9h16Q2XYkIJT+s0CiCSmYuftmRgJmh+oEpEsmTDC3kJSSKuQge/FQEMN3JbI0kYCWQJgS6O5xJo2sJuBUPRJwmyABJe1UgNVQuP9PImisIkHV4o3E+qwFzLzvKGAY35qCXDb5HgxBR5JliduRLYcEVGScxwTXzv0ioAe45QCPd0leLhLQNxgk4NPZW2S2H+qiMlofA31BQn+igLrJ4PvDDgmYJPjrN9hGwPOfIKE/UcBFjzSLzvV+SQr+lIK8cZCgyR1J+XypT5hHjEgiUJ2a7I75BfyzL5BQuj8aMl/5SzCqc0+Cs48EXK5OASzWhzeOyQcScO366UjA0JvjGNz79Bb0pY1jTtT2v63KLo6p2b+mL+BP/7PKh4Ckj5R4JCDDXnVQyu3si4C/RAHpNgfVTbJzIKgUFXvKFAnXpScheLMcfn4qItmIZjO/NoX4ENBmTioTQken6vXMOCMBx0TQP8vBBKdDAWMU0PeRgNFs92JJuHp9l4MpJq+vKKA8P+L7PxVB/ySgK0Kuqc/1dxQwpBev5te+gGn9Wo4VQf8zCvhpCuFd7NdXX0D7GCvMuBbw0xrey7SBuEMiqOcxX1FAt7X989gUwpd2uL1PRVDu/okC8kjErjjgmDwGX1HAMRH0Q0Azi1Uc43f6LwT8sxzMZy1gIE1feE8KYxxMtzuOWef00kYCLq5EZaJVvO9UsmcscP3rdxTwQ0BjoYjxL63h9fBOk3Et4Kci6GctYKR5SPZ/IgH/+DeW/y4B+an0930B/xkE1JifLgejcAco2G7BJJLYS7qjIQEP4swqNwcFieZvkYD3dmPHm9vuWOgMz63gcHqYZFPfelfXDfMMVxMfHln+elt66okFXJ4bm6STGxKwPr3e8GB7JOCzxu3VDyRgkft2mQVvfB3RhzOc+qfNpCH3dvVm+3hAEYIVb+wNElDfD2vxxNxmsmV2bPRw/npAu/GQgOZ9vtO1fVwCzm7NeHNOik6fRUmNr4kRjwSsZPENjRnYcSYFIaszsviCMt4iMTl+fh4SPSsoog4JyHBIJqa7NlDuHkim1EeCvR8PBmr3jYTbC0g6r0ICXteJyaSqhqS8G48dnPa6Xm66W9jpU/VRwEOaIkltEcnYt84bjvJqQZLFI1zq88u2hVPnOcwmaXpL3wy3hWaf4/VcnpGcTCte4bY94/Wa6Kql327MUA5GtphNHXadThcJElY8OOXGO0Kqh8JrC08Kv7bEfQGvr3Mzh1IjSMr1Iqz12QIJeM8mSFp6KH8TiEMTjFm1iLPawuv5ux6tPDf51/QF/OmktT5QzyMBx0RQv60E0FYuz4C7frKkngtILEkX4mBuPGuiF3QM8zLmmJCcqTMRrmoL5pVBIl0KWdFgKH1hLnSRCZUFDWRh5UjArpZIpPjPhvjlWgD3TigmpDZIsOQ4bcHLYyqOZnVgad29esOc3c3KYLWlcSrRqDROTIfanf4bCaivaB7J00lxOANaI++H/QL9JM1IMLvuFRKIORKSj5CAAs6vyeVoS+A4qsSAYiPZ5kc8niHsXQZUjJ+/XVsW3EUxYyJLwNdpO8Xjox9IWLmmCyIqAg1WFyLhmAUSsMjXU7Dm29mw9N1PyVXN7zB3PD4Oz3EukcyPrji9Vnicns5aixzWpQK7m4fXh7fx88rJVCE75ApZv+9IQqt4I+HYp1iG4fKgaEKFBFTmuYATFAbPf3dydEhfrFUuu3bvkpuB28tOBRLQyyWW9Evjho/+87QMIoUqCF2trzBfDz3hvAwJvh+6zcm8jAQkYuvi+U8ZMG8zCSfNUv77CMhzU+HfQsCfLl3hC2r8FQXcM/sd6ZX1GeaphgRqnu4XAe1TMyVwLaQdcahMBYfLkUTMDUmVMUhAs1tPysCd4BhTZTUA7XVHMtoaEvG+wzHmPPfDWsKVlBKXMk44XVzyJeSGp5F5c/qKAobHdo8Ee083oBwahsD0utfIRr+fQFnupyQyZelM+ouaD22kuTh0pB1PxL29A4KzYSRrgUSyajoBUwx7ErYy/v0RIQF9DwkUrMKGJau9cQRfKfH8iPjEMTT3i69E0E09VDBlhvI1IZIsMIemFP6qPYKDtwgmaoUGSCbe96C7PZJRJU8cU+/pCqxj9y5HAnp97oOfzvsS0r20JAfrXYJJrZCcMd+4ZHGMLmDtKhyzvxCwKCYEOkCCb4p8A8S44f6nW88i88u6BaLsxBJItW3IVasqIBtOIJHUOSyhSnsJsnXu4+A1dTXCbnO8/tnhHY9RwGuD2/NFGb8PkZG+CPhJBA2j9W8kIM/x4r+FgPLvSAT9hYCBwhmgPDez0lmcXvhrc/PJ11pAed3uVJM/XQIxXlGMH0dIQKY/SUFn0UoJ3SNoSCut2ZGAEUOQbK+po/1KwJaKHdALmCN5Jnk3JoJ+ysFEaqEsx6YQxB2OJ5Je3ZgIOpaD+RDwsxbwFwJ+WsPrCj503GfXaqqQDwSk/9oUws+5v6wF9NIbTcYo4IeAn6YQTiAGylgO5rMWMNIL+fxrFPDTFGJWI9EWUUAxIwE/UcBfCDjtGBmQr0jEz1rATyLopzV8WBP8y3Ee7/EecVAZfPrS/EhASVqTMizo7qs1vBO4300hPgSUQ+b9tRaQ2ZEESUepZYASbcZyMH5yk+Pg0xRiLAczsUVmbA2/XSERP1FA/9YF6VdfwHmnlP9cAor/OwSc8aL4Uwk2v5uAPx2x+JSDOU8OSMDyPpf0hRZ3cKcaq8xWLhJt3Q/lWxzOLjdlgYSo5tsUTlcFyUVsHIChVSLhFgKSiDVPrj6bMkcosotNNjcBCejpzBuuXrTAAQEDIdPHC5pqgdvTJSTc/YkELOLYIUk7QwLeCq6BuhaQoE2PBBRPCQvHM2szyaYJG71L5QccHgs7Torp0Cp+hwS84jiOE4NXOj24xTVU78AgG+2BBIw1JOih9uw4bbKe1fkL7r9NLCvOLv6x1i/3awXVkUIC6tq81vc97v/e50jAo40ElJqhbqJfIMFoCgn4tuUGbtTDItlOwO1VK3kHheLozCZg550+T5MC2odmxumJGYhbHhgogz2SjkyOS/00Iy3UDnFJwkdHV19dgz1UsYzvn9KRordaWcPZEvF60UckNZXHPFQ9azFZ3yJxzYnZQmNFTpkGUbfTU5rZQmWfcZKgTxRen/WHAxwnEyTg4YLno78ed2gKA79fe1j7GNzECzy9dhEn+fI3EnA2Y/++L+A/JAr40xELs6FxItRTSAKg247c6aFcSraaEZhckSjRC4lmKrLAAKfuG7JRpmuw1i+uDOwnVRPjidMpf7cTCSx1WdPEnXAGW70iAV+ijxNJ2adwOsZK8UhAB9YiKNuWJuGOHdb2basnaGxClWHeHSwtz5FAc35okpDsfZ5kk9fQVw8/D6sJ7RJqpc7A0B2pDN2JrxGL5B0smnwWQ2VSGrmGpzf4DE6HA9vLG7JbRUhAGFrP53GeEql+C/iotYfyL3MkJfNWJ2BW8xkDYZxbhIWpiNNnVyyDc+8XOEX0adDmSySZP9/zZJOpU5zoFrMylPZIRONqP8Di/W8CxnZeg6GqPAFOyoGoT0aB9BGLJCz8p0Tm+JSHfbZR4tjTkYQfApLJFK+XX7wU7SmdkLCcgteT2dE8SUViQBp3FrPS7h6Q2Qa3t9EcuVzXq4b/IiDjccM6K2pHJr5dwXwqI0EfdySfOSTDW9lGJAG7yV3Srk4sXo8ev+/dPf/PR+tPjqmJ+G9pCvFbEkHVzZYnIwEvbXYGVdbZciTgXWw3YL7ZaRwetruCnJ++ATZ1QxLVM7cbo4Ck5CZMNJ88a3Krh9Uymo1kPEpIkFbIEfD24ZuAe8U+gyYdeAb4NxKvPJ324G0TvoyeAyEXUySgJ94Z/I0GSKr1HAllm8o0hmn6TUCL67kS9nUjkeXW34NvzlkScsmjId1yIGDw6mNwkp1EgL4jAbcFHt90KA8jOwKStDqwZXR9IwE/UcDFe4IklCw8XiccEkHVEs/fO+D5fQioSIehPMvdBRJQ7z0sbJGNA09+FuQ0RQIuZu2bifRs7xLnufZB2Sk9E1wveL6LF/7GXWOH789CJOTNmV6A2A+JhJ4kNaThTmtw7wckYG0+d4Ta5ekwnWbLcOV4LlGJ0IOnnXDMTe0tS27ptAJ5kwtltLJFHJOzYS1nRfB8Jzi7IMswB5DzwxvvUbE0XI8q+2oKwT7w/F+UsAOvOSL5ZxX1+/5ZZTbj/r4v4D+EgD+dCPohoLtdK+W4FtBwGf2rKcSHgJ9EUOb9msVuivd5lWzuVSDNjxQzRgGNThAD2uORbKKDZOPOLRe8MyRbIJ6RHGp1wO3d679EAX8h4FP1pUDyr3/pC6g8kIBjFLA6cs6vUcAPAXV7qCAq33H7HwIu1hmSrADa+iLgn4mg4BF9rAgaWrPgOwo4ENDNdL9QBVs2x4qgYzmY5IoE/CSCjmsBg6XjfFUEpd2DNUYBycxAUq3DvB77AprVgSr9wO0s8nY5hN5awOO5dXg9lsdDAPZe/E4E/RBwrAiqrFtpbArRnbJvAv6ZCBrsTbkeK4KaVvpGsoXfUcBPX8CvKOA9WXwR8FMR9B3FCj5XdbEc1wJ+COjnyl/7Av6zCfjHEPnvElAQhP+zfQEPuZNDxadIhBPVS/rSPnTQHC0k4GkotwKAJKr2c7tMlEd41iPP2UDzapEslReCvq0JEvAZWSS5uUjAJy1/ETBLFkikPkUCHp4PJBCXzws9J9sOrhGPBDSNvtD3xeMyrHVzSPbGAahPWaaB022KBORnSMAFebBw8PZIQJsgsV6N80DCyEN5Gqbf6dTzUMJlyiMBz7XC6ubJuUHFGka8kQUk4P0avOESNEjG6XHO6gwnv6CiWiveiCskkrzlKjiVgclsIquv9ddwvpc9vSiz5/Gt6SkcWCgN12LSq4PXg7oHeD24E34+Ko68/q62OzitTSRgKSF5H+/rEaqliESOL3i+9e7xhpvUIulm9jzVcZ6CBPVql2TGCQl4n3F7nMSoZpw1wjcBT7WC7+dOSMArb86ger0XJGtKPD+Vl1s4SIlTbp5isdPn3WsHF4XW4pGAzUk+QENkk2TnNZ5feHHuUFjJgknFIxIwe7wucPJOiziL4/D3EVAQmX9NX0Dmhx+tzfb+FQUMKT5nid3dRVDn6qyEIqdYcuXtFtTlUUCiJFRHVDdLgeyOXBmGUyTdh4B6aIhx0B9fmnbdRxeQbziRHKOAp9ebBjsTkIDeAd+/qJBY+m5Bx6EStEgwWL/AlKdUGd2Ul6tN2/sbNPcikJGAQoUE3IcFHh85IwHr2uBx+lhLZWQ9kGwn6t2B7xI83tMRp7fbGX5en3FIwMvV74geVNQYBQynTZsSj1MlkCt1xoQLBUn0IaByHvbnO0hCc02LX2sB23l+JveN/UVAcCUk28bLOfDZCgk5XeLfBX96B81+IwGVNlC0Xa8+8PpVfBwVOp0S8+4g+Trum4ArY6vCsnXn8ZJI3hcBZZ2SSPD08Pq1Cu5J665iHAHnS0RLiAV5fbKY9f2CxFs8TQVy+iGX8UXY8SR/qzfwjSGJT75RBemt7ArOy+RLuDotXn/XnoCvr0QStat8+HfrdjISMHIePvvbpquCyEr/lijgT09XlVO+AuIIyPBMxO8kug+Jho6JJGn3Q8XKGZ2BFtBTJpi93DPZTe4LkD2TYSDeuBI5XQZilTwSrdSfHeEbAUB9/kHAsnhfhuRsfJ20SCKOps+wSKtZHC1nQzkVtcpx+jSUh5lRSEgC7wyc+MaUYZvgGOGXxgVU5zot4aYhaWLeOICcGhyDN/y9QuQ4QoKmChuHbeB0pD/fNzA/tX0cCQdPIY42PYH/VJGA1cJliTZXkaBEZRlYrnH/Qe8fwRJjfH0PcPuWuc7BMIbETLWVWBI9kYzzCIkZNWd3SZQZ7k+fZywTnk54vdx6aOKQeAwJQtUDQgwhxP3LPRMdvKYg28n6Cop5xvcz52ZJROFeAbksaZzeF7uO1OEpAbWjJmU4X+P2Zu8oG6OA0UREAipuxYK/ArwnXWVHIu0ct+fRa4HBWQQSMOnxj8ps/iZBvUeismQdguHRDIlgi+czSWwkn3SaMEAk3J+6G5pqDAQE+/L8ff+sIojcv6Yv4E+PqaYJ5mDZy+8o4HEjG2MiqNsNa/k+iaCidJyRMQo4j/zrSMCxHMwnCsgyEhJS2eHna+k+DYTLHxVBZ/lQYfRDwJ7Bz1N+7P6aCAp3/HyPhGHGKGAZczqo6JgyYj2ZHwn4KQcDLB8MlbKJD/NlLzNjFPC2lOcwzw80cbi+dVUvS4xhLdycGaOAs73z1RRiXAs4EnBzo7/WAnLz1xcB/V5EAs4fTgi+GSMhSRecSdGZDrhTW4mDDf1NQJmJZRJ9CCjBSxsJ6JGm+EsUMAtllsDs+kXAsS/g4pTksIjuKgN7IUcCWhkdiG6pkfAmIyH/jAIGchLUY2t466S9cYyuZGskoMJzahlut09WJSd5AYb4lssxEfRDwPkQBRzXAmb78mstoE8fkMyftYCf1vDh9RD8Iwn4Z0D+v0vAoeHuv4aAP1y64pMIepgwCyazNCTT4+X0cCWWxWws9rjTZ7XYQC3PbCb142Ot7x15CwXlInG89gg604hneOiSFSf2IXJxdiie4LwBJNcyR3KdT1sGngdlESe6NZQnuQ1NIq4Mkq7Kj4W+i5ML3P2TQ5Ju/U3A5wb3nxUrFUYCNoJuM5tVhQS0S/z75Xqxy9S3wkI/KLj/Zu+aZXL0gNf9CXeDY9EacSri6NGPHnnj8fhIxr2IJFXo5AWPOkBifgho9o8rnJSNySSHFM8PTlckKOnxeqwaJKA+jVl4ihckmLfG66E5SMS2NfF8kwzJTHPcDspeN0h6ikJWf9NIwCKvkMjUtUdyLV8MHGfOgiTq9Jjqi/Qw9F1s3TLptCGNYVfu4Z6szDKdJni8sijWUC5kJLO4RFI3V1GA0j8OhMyHtX7qEMX0FafMtitAYq4OO6izHAkYkULS7+ftAYn9MEly98Nab8LHY4wCZrcWCb/NuQtUMVmUSb2b/z4CipLE/VsI+NORdZ1EZ7CqHEngKS1PSi6SYB5MhRjkGcUTad0i0bRaLMNMfbKkyIwtaHXMk3BieRK5yBmSy5SQMJoWuNqWeV+BvBkpDj2SL4kvOwrsioXERO8Ip7NPlaZAp0oaSYY4JFlVvUBteKoM3+sDaNKpZcCaOkKMzwEk1XvymAM8OYpEdo2k0RbZDOR5hduDtEXCrXA6J59iJFzgektiSzaL01d6RqKrReNz2IpoUNoG369f6R056D4N+nonkCCyhlbx6XsKynLoy8fiL53QwtAK/tmKJew29JmsxIMMS4FHAlevvURISfNgxAYeX3XJG1Iu2gb8V8ozIesj4WZPAUmc3pCgh1tbENbCGfh+fkZSTvQWH6CeQyA7+4SsVh6tkOv1dANVeEhlcKTx88v+NMHzG/ZPLWRNY++JCyDZi3j1bnF6me23c1gRnArFgbCTiOhmSMC3ypVBrlMNOZzbGlwh5hmYxnh+3F3lQa/EbwLSaTUFvxmuB786KNrvGlMSg/OtfwkBf7p6YcOfVuBcJT4ONzF1JscWCeiozqQMEmqH003W3oK/bLk4vJ3dhixWlQN6N5RPObZIqPVDOIIrCVMmjCd7nrj5QKD5fRoH7RkJ0jtIFmeDX3C4BxdJaWVIIKsQCFAalZJldc/BMhK+DF/SniWUfc9gXlxxoldzTxxD2VCF1uinDEQV7t+eCgV4Modj+swj8ez9+gi4LXbY/4MntJFn4BvWm8DmhcdXrukSFg99SoIJ2eE9QxqI67ETPF8FyWa9/BPYqwgJeB5ayVNDo5hPImiUD8nLxtI4A9KPjYMjwf/fqfwAKk9P8DW3b8iZf6ewKBZI1k26T/GeY6/As8R3HEZUcyZ9pDZ4vLcJ3rtsqSDLXVWDOQ+Vcr3PdyypLkhAV0ZCR9RzXxNBp5FstYbX/719pqSElwwZUSgC80eDYz4wcAx5TymG0xZJqFyjNbinwzuOqrObEpqKQuRBzsRheEby3a70AbdfI8E/BJQDo8CnP16J0Cnwnvj7xtT073tt/kMI+NOR9T8TQYNyGnRfUcDtQSBjFNBwDSQge5/FIwF72riPBPQzum3GcjBTZq4wIwGzZTX9tTX8h4DG/ol36/nKL9TJhHFBDtfzOJLDtlMT0aBGAo4VQTuT0cCDCAn4iQKOiaAZJcfRxUACftYCepUoM6FpHNJxLaBnxUiuTxRwLAfzZyKor8fmr00h/D23AEtf0uUYBaSnifVrOZjPWsBPX8AxCvhnX8DA3AcW0VRijFFAz574tVrVBwLW+4wk/iSC5ikngwP8NwEjHBxgt+p3a/i4uuagv7rh6fUh4BAFFOItYcYoYDvnDNDP3jcBPxVBnYfBkDDVcP+fphBjOZj3a0gEHcrBaO/uOwoYZ478KwE/UUALd8KMUcBPX8CxKcQ/NQo4/eNv/1UCcgw7Y/8tiaDsT/cFZMwDVO/1gknMGAl4qM0eDivJYpLpti903nsheeS7QzJZ6pGAbLKHm/RGAm4v4VLvS4KkoLdWma7Et6trZ3waPDPGjrMkn/N6SREGWm3oQ6cAfv58LHs46UjAjbxCknDXA36es5wy3Z+QfAK9baA6P5BMLs5I9ewRsHB4+g7ZmC4SS+sfTyj3DhJwE88L/WS+znATeZNJnYUi6ce9fINnohll+uqQVKqJBC1wf3FqpT2vv7KhVX04NFlgtWOjyzvzCsXaxs/XEzy+Qo8baB6+TdJp+rZ0JzAncNFrPB72NN/p+7f5hIaq8XzTZmja0Md7aC84g93wjyOri9z2BNdKQNLxFZIy9EokYEshIe2hfA2lBx3UlOnFScT3eH6IMiTZ3GQ2u83J0sOJeINzKeH1SngkdaPHEtTrHl8faSTeZpN0UAoPJODD7M66Ksk7OMwPWrlJkw5Jen8doPBqM04kFwk4mToPJP3QFONBD4m8sllBE+yQgIvD74sC4pgS+f+r5WAUWbiMiaDhlc0lMjmpCIf3TIzDc4nTGVGne1j4UwmnU1N8LdvvPSgh4ipcgQ/kwdIs+BpNkeC2k5eaZFc3fPTREhOIGZLj8QpUSNYUEu5DwMi60+AmplzGmeAXSLK2B0tUaQIP7ZVq18CfgOMPUTdnhQS6s9ch1lHSQw80f0mS21sE67ymSMgkSEymGyqYOjoSZx/skVzqnQPDbJB476HPYFogQUNNo8pIrpB08f6BJKUQSbA8tSl5eQIP5mIg5zvIU8LvfWkkYDA/+WdyMIZEzs1QrmVeURJp7YzHB/RCYCJ/gmS+6MYLpyLaLI52/MHSTs81C17QzUh41eiGdI5pQuwzuL0mRMK6jKjDJlANsrLWSMJug9drzhVUCZtedjWxynH7BxGv91LB18f1awkbnA8wq/DkW0QMcdKS5us5WQsCTteNeP0AuVwhN5qhD+GS5HeQtWaGj3ITz0/1TtRYDgbCHL+vqefPwJ2BxOBIxeP9bWNqgqPqX1IRVPnhMUUV9zXMTxJPoufSq8kqv9cgt0uORPraLUip4RgivMvHkblzebLeCT6S7o0kWkvemVRKdAaP4BgLrKHqrHt6r8B9LjgS6LshEdHPG9DcHRIxuiEBrS2SbvFeiyTckSHSPp0WQM4cj4SLffyN5actkuvMlsFjSBZ+HdZP0PYOHl80RzK58dBX73rj44AQJOKZ5FfwnvykDAWnsYhrqXswsiNDgoOBn68n6wqM9XJahuXLlUh+8R9gNcehSYL63JH31kbihe0khvnUZcnaeh/BO85ZJtj6kkT2NJJVLRZsGbJDFDN3owLU/jphovXwz04TukVyvq4MA9cWr4cFwh4WE+7NRO0Tj1e72gwsuNckjqJ6qKC6xzGg2XgzWPUcXs/tUHF1Lg7XG2fAPInjvADzfpySKB+q8PbPLY7JmUbH4XW6q0mm2g2OwYrG6bcuacShkIBkssfzvUS4/fwxtIpf7tkYNAqhdw0yJP3yjgT+JIIeX3i+HwJGhon3vN83piaTv60D8f/TiqBSt1VHAobR5fXrWkC/igIcI+doMkYBvY2YF+qruj++1gJ+CGgvBCl4WwQJaDTBdxTQFORyXAtIvRMd5GtP4iic4ueV09UD91wh0R4SzY59AT/lYMZEUDbhdNCfQyLon1FA6z2Xy0C9BwWhmuCLgBFJA3yusAd1jAKOBDSNxPhqCtFtXg0p+8D8qgj6SQT9k4C+WrdfiaBu7nz3BYR4aA1vxAozrgUk/EDATaCU41rADwFVJkRSBdeWVU1N1MBWb/j5DwFXc3k+JoJ6k+OBHwk49gXcTvB6yrm5B7M2SfyVCDpEAVnqouFz7VVo5H556f8jCkgyjonHKOBnLaB76P6IAm6uSFiNlUu8M+LxzadbBazh7uE4Ml7/XH3Yv1YEFet4ASTf4ve96A//TAL+8Vz67xKQnfKTf0sU8KebQqxVJGA5KRdMFj1UReedxxuqVbAgqXSZn3Xxyj3h0GpOnJBVP5RjeSAxqikSY0sfU30ScBc4Vz4SZ7dEsvU9d4YzG9lMJlChpFfRlYXrrV7EycrGz5u+2ENp7h2SPJ9IpGnmXKBtbYdJb2601B+38gmPLMP9qxt8vd8eWDgVaydOxfDI62tr20J16+0yeW6OhZ7qzBkOQWmRbCv3iv6qyzvUzwMSsPKQVBPmhZ9/ikjSmz6X9OZOejgK9wXZ7G/zRj+WyQ2qprdIum6QhHrFNFArph0nhouk9bnHBKohCpdaBMnp8+ITzsuDxWxiF59u5jLYw2OTGmUy6ZCAzNLBh/YDJ5YbKZx3eiEkLBRkjeTqEySv2uP+H7Hmlxn7REKLmZjDeb5EAvJnJF+6Yu5QHaeLOGUrJPFz3slwifZDxVY1tPRm5ryh1DSHSZi8OOvdmdnD5V1oZZp1SGDfFw9wDCIkqF7PkbTD2sWrsfsmoMGQCqpuaHqxFH5fFBDHlDD72wSbf0Y5mMlPR9YPol+BPN9JJQh+oGhpQ2TIVylVhrPHfmgBayAm+g0dB1PXd0nIDQXgzQynl5WY43MnMTjw8b5dRu88OGv3+7qFublG0pkxvSRrMdZhpRtIuNeVYklaJArkICvlehfi/srzlAGdoSgmtPfyWdOZagoydxDLqDwjgaRnbMA2mspxfMvbAh/hLQXzoqfisOrwtRxcFYgZIsWhnuN0j51UIj5KhrWI+/i11HDQq7BuJxQDkZx3pH2aBLI0GZokeHRNwqOKpDzOkXjXTV4QaVPRsKBfuH/3keP00nipANVaRKKtcDpd7WgB5r4tMrAeiElKvD6q/ZqVkClyqrn8Aa8fi1OTyPIOikYvDj5AJyCxuycStLsxJgTA28x6QlqXLIFuwNW2dAnSDD/PwUOGNYOPZthOD6m23ZhHWAaugxNZjZYIVTs6JNyFkOWq9zSyYfDzymSoULqv8Hof6nWDUxkHOcB4uD+qG/oK/knAvEMS58cXEtqhcH+/b0xJk79ttPIPiQJyPzxd5Z52Aka5Q1ItJaohbT1twNuchr519NAq/ZYfwD4yQhnkPmXhpCoPQSbnCYHDlQbScmoNFl3OYpx+4m/Wg6HvnLLAidpu2TQE3tEE3GuGRLxFEk43Z/YNSbSnmCDq8TfVyGoJRpDwTPSs2x153Nd7UPKSZWBfI4EUO8ffrAMzJkiWDZLJPOHEjDN5nF4TqkDitR3Yd0BCGRaS1XT8EzjRkmVCqvIk4k3VB5hMwcXBYbq3yLSd9uC8ugkTWi/c/kq3a5jPHhM8HtZTyGR3OsG8PuH+qTXCeNq977A4sxMSrAfCagvhBGo+G+4EMf5Gj6f7AdSwZOPwvWgV4rN0Da7IMnEQPXF/qmEqsDb1aQzWELVUX3QPHmss4nXtDX0ESySgv0AMhtTBX5KFVVUwX2VcGZoe3sNYI1hDajRyGW/nHt5D1n4HGg6jcnUqGo34/XqDZB5a26+vuD06pVegctsJjslqj5PgXG3BpfF5DZGHxO029B2U1MHvm1UR7r9tTOGo+qlSgL+bgD9dYsnTHjjD0LcKEmt1+CagcxVK5zGkNH6igMydn5WOt/fPasULz4CSdDp2JgYS6ENAYeLMSVhQB5Yoe3s2JoKOawHNrNTHKGCoZm2tzu7EBWPVIAGDouXHtYDT+v4dBfwQcNEPBPuFgAcaiUNtDl8EHBNBBUn+IqBXX5A4u/fQfoEeEkHDIRE0FuRmjAJ+ysGMBMxv169EUOfm5uexHAxZw3ci6KcczKcv4EhA6v8h796aVtW1hVH/IC8EFYVLDkkEBaVBON1xUNCgoqKiv343+zvmWvNbe1fNm97XN0btmlWzyvGqBKSR9vQkLYrrAvOX/9oa/lPUy5+JoP5/E9DMLkjAX/sCYmfzfxDwZyLo/xgF3KovIv0QsH3hVTbTI979dzAwBnd4/rT0DRI2ly8Bj9iVmdNE4oFk194PAZefxJLCsf5QLHJ2V+Buprr42RTi10TQzYlrfDtqvuVfxmL1Mwr4Uw7m1yigsZ0Z4u9LwP+Kof9dAk6U2X9+DPxNRgFnv5mATjir4fpaIRFu8ZGyBcwmcHTO333xtkiibai/4FK/PJ4618PAnEE/wsWbIzHCDIloTfgJDvsIiaI5x4jZextJ10ouLz7ftWyb0pfhmVxXvJhwU2a9xCW4kxH+3ZXeA1Nn9hnudedJ6ZBaGVsDeSE5HyueJzzMWDS9TKC/CCRi8zhojF/TN9xkgcT0TkiatS5OcJosHZ5nm4AyOvg9NJAspSz8bjUfWXwKN0LXIr++jwaLxq4EVyfA9krfCqG73r6DKAz8/Hn9fT3YSLyzvJbySYcE5cZlBvU5QcLq16BhceE+4ZG6+Ho7xgfokpZ7uBa6TdKj9FZYqpAWnuLliHy0QgJ76guv5/s7sXR1CgZWcHwgNHsXSLHug4pZkd/Aw/EcXuxcPF/r+sL2bziScXTB109VJnB6A56ve3lHrPD0KZy2C1cqSm50bK3oezizgEo53EyDnWdlA30p21Jqv5CA95F4wnHaIWln33I3I7s84/FuKym9+fh7/qmudaLMF78rXf3jFUF/MwH57dOB2wlNAjmsHdrdUgvSywPToX77pGQ9nirAyN7gSRh/N1mYLs9A3hESZ+vULeWZqsMu0w0SrVOD0tMhnMF6OyDZ3vF37V1534DvXXQeXeQdJmWbiwnJdW+JaF7WFV1e8P20o2MSXqtao59lMYfNEGgiTHb492b72kCU2iZJ/MUY019dGFC+ZyMeGv1WIwlRHQiWYyToeo/Hy2zfhHBIxlK4qV4Dfa7sJeyUo04S/BUMuvgW795dNFUE+f47cTOoDQjVEgl8f45lIs2QlOnjg8SbnMYDWXRiCfy6+xI5GzvkbiDxikgdYfrqvDJKDkskp+YspCA66z2VPq8V+K/bQgSWrWNiSTFliLTzmMOtQzIuuosLgS5CEksWttdcF08g80KXIrmvB5oFNYP9MdVFcny8ZHrtxQz4tPSQjIHe0YRhV5rOvCWJ9PfGIYP5fAE5fbd+P2svg9b38QBGv0Iip0ckY6ioLvjfiqBAVpgOD73PgJ/XIxHewpf2xwg4UdTpP2Ui6O+uXhjfnznQxV7hcBgjmfrXVgLzMBoLf3fxWqJtwhOmS8sxD8FGgmiRlYApNUgmOL4iWobPD+jaVhP+nekVHZ5IMOfpLDh4O28gyx03IZ0rcwJqiUR73r9VdWcTjNmlrTtUYcUFvGo6J8Fjjq9dzWrArPdTEiwGJKLxXZeUSKeRCJ4MSUV237VwcwkJmN2wvYxjjKbuYUGgOuI91uffffSK70RH57RVyEVYiLVqhu9XJCRjrmNMZPPPVPgMW0KEvcT/P1gzAqn/qMhws07YPgsJSc4Pg/Sjzxs8RpFQU69vySIP8ZkymisilG9PJOlxf4X1WEMSOwbG5Cdej8Hmd1kEpoykns/0DeRWP5PCyt0N5LY+L8AdeQFPPqMdkPF7vwNvulvwYKpjzG20swwr7i14eFpgjFSf2RPCTphSUu2fGomCYgGb0qaE57RyyHhXVLA9BlMSrhY7jXTNsQT9u7YSVt+qu4uTakDFbfx7EVcyOfGFAuvmOf/OV3g1fy6m5tLsn1IR9I+UgzGG3BB/7Qu4I38RcBOKV/RTEfQXAX9GAf+bgNvjbf8XAZXp0pB+CLjbhQt//viuffMl/Hy9RVL+GgX8IaCt2huwpMO/RgF/rQX8VQ7GD40mI6H/r7WAQDa1RtSx7uLdQTFj+h8E/BkFdE6EwCarxsSjwd6zjON3FHD8X6OAvwj4P9cCGkqtk3DO951lFML5GQXcck13fsrB/JoI+m8E9JoNEvm/1wJu3zv8PHG3yk85mP9PArqjAAm4ms8AtlcD2z/nr78IaCgYE7DbItl+EdD9tRbwFwHHhzv7mQgaCBvbv/m8EiTsXhJ+VOLnKyPN/toUgtoj7YeAm0JBAk7CL1G/BFzFO03aUEAi12t1/e8TQbcVEvBXORj/3fnD35KAs/87BJwuprN/yqYQE/P3Pgamtl/D6Z4jAb0QyWa5qgInYax5MW0Chfn+5Q2nXbER+cY5KGy1VE8/BMwXyhtJ56VIvt3GJal9QjJdY7eDS3b3eLZwPxW7PMoJXMzNShTDEBpsdMTX9ym4SMiZZbBFql+QnPWW5zc5rNgt5m9o5gYSlHrHht3H9wmIXsHv08zQYYe8nMLhVK+lNPxOtCxu9QnqmqxIbq/eHts8vuRxzzZP39oR2Oh1n0P/EEjA1wzPLxnUGRz8GImn1khKGuoD3JffipsiMjUWyvwBV8PzSBpdrYZBps7h+Lxj+89XJO85k15IMHydedGnZfZKreHSn22pmM7eSNTdd1T0oCB5p6/vphZ5OQMxfNcumkNImZ2lEziEZsjTzcrsmcHuR3guJo7A6211TCrw+/vpCYk2WYUte3FjDX3FPZ7XOZ5vfKhH0N7x+qb2bOjYVL00cItiRjKrMynbB+4BHps3PtAOzrtne+J+oJ6+8PfJvxND9bC8gGgma5IlNpL3T3Wt04Wi/lPWAk5/MwFh9ulhNbY1KbxlmH6inWyoPjklSbnGdPFoIJH8HSck2lMkYrzaP4C6NyTPegsNtb9dZxitLB5LG0OjF7fE9NL8TlS8n8YZmd3uBYDFMD01Ekynsg92HYUYL0kyzAePntl3rd2XgCB06Gld3zDd2zyRhAtfV2i/mBWQ7QsikuvMN+iRpwTi8RgJWMZIsF3MEyhqwySRd3l5lN9mDuRxZIpED4yWmqbYQh5+iWoAnt84qmPIjqHGg8rRG7qWbSTXAlMFkA0kG/guAWAhEjBMMP3cbmsPvw9GUth8J6Iuu7sFkV3qIh7ptULnnUSh5EQjfnQ1IjqRpQKS10XjMNv5PZXX/hPiETdIfPb8jp52lxAieJYi9lfPgYTuWgL3pJgi0t5NRnuVb6GUQkxPqdG0dJJnKUTPnS9FHTN6GujYVUfnyiXJFH8JMmwWE3B0f8yDWPEH+l5iOurpI4PzFEVBF6qfQ+5sVAHabIx4Z3h6u7mK/AjnhvzH0tXpYjH7p5SD+d0brYTOt8LleKzwML6MI7K3F2NwbYRTNOuqniSG9QJ98cR7dHbbfn+T6R42i27GfYc3FbVNJF5ebPGeKcSQUX9y+4C1tjFG0l7Dz/fcB5guEfimVjXkxKYTIJJDRUSPukbLaDuArSZz7gtaa3Tg4QWcRzITAW+QRPvE9yHZT0zCG/Jovsd/AWMBtrdrxwpRVzreI1o3FpDO9kBWk0SF1TXA4zcrXabrlW1CULkLCfbB0yFxc/cgNeYzTIeZ79Dlw5rDdjng8X1njElkat1hJR1lyR+SByX56btX5kqfkZDnfU/KRfgE2wVV+MrlVdF4vZ7DMgunAlRZb+mongUQ2uMpDz7ediCrOm2h6CSVBO3pKRPshzAGx7SUosF+tKQU+yPYvhiL8HTSe+p6PoXdytFJNPcwZvOkASgeHyrFtAWH2hlidbdarCTuuL2HsXwW4NSnuQiU9AXUvmJL6PajSb6123vk3GAMld+JoPB+9jKZ53cb4vY1lwA+GLN/LqY05T8S8G8yEfR3jwL+mgj6qxxMIC+RcL8IqKsvlXjb71q+vL1NfTXeLri3YdvByvtw8LXLA8l0S7aaNVsfR74mfyt8/iLgdrJd+O+jpouwlr8VO11ig0UUInyubTuLJrMNrGYzE0nHfIPI4XdThP8m4L+NAr5GvkKsse/BKrT/DwL+mgj6UxHUy7FfYcMNiWN8npHVnFMbSWSZUtjdkLS/CGgxDcl5KeqM7Aqx/n8R8NcooDe/15Ts1X+NAv6UgykG7v2Ugwng8fprLeByK3QCs+dYsS4HjmRte/x8t2k8Yp+wPSQZjcXmbL40stimISxf330F9woSVJ1dajBXKhXB4uP/RcDt84wEfBuDR9hCX8J2wL/8ELDgZQZb9yqTsNvi52l7z8C7T5DUK9gaPwRkqmkQX5exffr0ZcLWbkd/jQL+GwF/7Qu4vN7XoPMxkl196/+zbNnfg4DK/x0CzrSJ8o9ZC/ibHwOJV9bQfJ4rKQs3ITB5LI3hnG1cjt9kAfNrJNh9ffVFqp6+W5dvyQ3a3QgJOPeQWEZbn6Hm+oZkjWRlzJdJD90p20gFP4Qa+zzTKfRqh6SZ6seKGSMk2FFoSBr38snY0UqvUDsnkNKsCzuWffgEHvfxt0Lp+YMkst0Z9G9zwwulDDPW7y9j6JJiLWWkfA9IVnGGbjv9vv91iJiQ8IFx3MpIstEZSTlZzUbwOGdrUVAZj6d7ugbfssC8cNzvWjsZifaM93j+y+7jsfuyfsDTmmH7+72lsMfoPoL+cljzdK8hqWpSfvD7k+8+g5QbrLP8I9zt71buNEBixitxgebQIfl859ix+U1dwEGErlREDIlXly8kqXBiXrhvJPGZzc4gmL7iuexzyjTVleFSUfz8+fMZWCcrHI6dsxXZhxyRwFPHhgube/j9W+iZd3VbuF2WjOdKFHhsvuUHOGMGK2ULJeiZ/ZnNoNnJeL2PBRJytr9g+/w9Xj9hIfH/VNc60/B//xACTn4zAfUC00sjZ5oEc1nvaNe9AIJTviaJGWwzUt2wq+I8sUXyMuuBttvFDPSqH4nA+pgaZVSKAHsSJkVX85jRrpW2kNwV+hcBK6kcINpcCIlzBQkYf3QXoLFdKZbyd0an6WUJvHKRMG/JlOln/yIQuoZBEi0yOio9xQAFeTg8hrce0XZSOlCSAx7fZgOl5CYeUBmUCr4mmM5Jp3sMVWkjMU09UOhwSEsojqZFuOrUMo2z2QXTtwHT2UULQOW63ELa9oaIrAzPjyupA3E10QjcUb/0OSpTSNlNFxxjryeLHcHjjw6mxJnfdHRxrwOA+XRMAkLeFU1H6QSytsR0c3SDijozDa9HXVniW2upotH+XgOPuqMUfQZMl1/eUgND0/AyTqxDRS2/bCAIT0zE1HzL1K82OsTDPhLcmVgenaxfBQRZykV0jpGAaVmMQT8OJueTGWh02X+J+t4TKR7PXzLVvutxi431r1HAbTE7QnAd6Twa1dafmwg60+bKf9wU4m+yFvB3E/Aurc9g9DuFB3ZcU+pQ3YEw7lY81ovvWriS6FD2xlLEvKwjaj8WN2Dde8HDiXSktKkQ7+FYo4Sz0DLoPX4tYUcDU4rMTSVjIig62Clzg0ftxmvJ3eUGlOvHWsIYMyNqFlyHbDGdEzCNA9Dpc/kGCyEqQffwFRqfbYyBvF2SOHxtPUxNiwXQwlEEaHe/o1P6usP+sbGkuPkgwYynvoa9LRGR1Jhh4j2v+hB/V6UmVaA71I/dGnbQzYk/9sGg8neSXuWFI4GkfDlU08ZToJoxIWH83eQ9Wkku8DabS4GiIAnL+1kFM//oEh9ODTKW+y5kkz1+37AeZMqU+wv2ko2k3DEknTlvlgCaoyOpM12hbs5DCI6SENF4/gQSn4oeTFpY+NyaNjKd3EQK1SQkPJ7OTId642gEsUjWhEfGQaEvxfWBb9+cJMez5xFlt3iAO2K6iMcvJF0ZnT+wPkp4/RVLB7qKX9cfAvqOrSlkNrcriDULCRvOw+gPxpQ6/6dMBP3dI+uPEflrIiiwFEmgnVwb9C3T+E9FUGlSKL5kVwvJlZ29bHn+TfZfi9tYuNeFj2R6vHRgu9wU4f1gUHJmN5RbOf7uJPudCLpNxQrsxYiIn7WASWVvYevvLR7M9t9NGP6rHAxwc2jIqkcCkXdkkiDcDAaxjncfzJlv8J+1gKfo5YO+8JBIh/OrIffCZbAUqs6DpzRurE1YIo2eliVgeqsVMnncV4AJH5LzFwGrsnb/IuCY4fmwpbqCTZeMJa/sdeeHgL+2hv8pBzNTUu9nLeDPphC/JoJaI4pkffMXJaOVYOAV0pd8ewCyeaQMNu4Yibg4Nga5WWr8Q8DgsHhlmCFiP7SUDPatGozXr3VsHYxmRqXQsoaIaMd0hTEWGyII8u+mGJkowa5VWYRvW2/I+FDn4BxlIoW9/CXg8bXG49v4/dqyBuIXkom/52XEvezjV+SgC+/fJ4KOpxf3pyJoCBZe378jAef/dwg4l+X5P2QtIJV/8yhgMVcbaO6PNcntzadi9Yw6cK4PnpQurI/C7GWtwumzCkU60q2Ise71AWEebSkXChJlBuoFHt7EF9lmYTWsksQHHu4JeJHdpYEFBzKHUzhfSfnNlZA4F1WDy4Ug6dIdEnH/4j0ck1Mk8tfrqDB3uGtwlg7YnucCCRZ//Dk8OtMnuZR/ZPZ+KC4e7+aSXLsFGquduoPb+OryYjDfHetqewFnFjl4vGnYs92KMjgw7Mpzsz3KTMZjQjda+yT9vMKWRaZiQfexkbzHCMm5PUpPaG0/ILmfSQ2TFaBQ33o8nh7i8dpmNoXHvnRFsXN5x5QBCdqvNmspbetjxFahf4Omm3lSzisJWA+KDuKtbESeTkTETEM24TaSM14cJatl81JHcm4pkvK0k3pmRa6G2fzbFbk/5kg+ouzh/OoCkY+XeL3n/RCDcJcbnsevpmfbIr3BuRmYKLq7iURudQEndYakTXNzYNunPYZmHWx5UVZIwM+tvsKx0l0ps5dI0D/Vtc7lmfRPGQX83f+scmcqpqPxMMKurDWALhV3D0H5DkWSciQPj+sI01V9I6IAhoGW8xmF/WyEZKrN1qBHz75CPlFcwidTuaXOOz1AYj8dkThPJGTEjBC4Hds8vgfY4bKYR7C/kojz41FyaO++QgAHu6YgaKWeZkL3AE2J6Vs2QwJ5lyGEXffyCX9ckXCGfw+g0hIk15QEHlVqI4B0sVqT2ErNhi59bE/Ajp7E6UXIlJf+E9LIQ1K9S+hoqHgmFFrxTe9UJJs16CXkSUBEfJkhOdtXGgJ2tKoEUVo71PxIN9irBpJPzjCdvfKUA3eXTIqP5RvJOCNn2FmxwRMj5B6d3eUdBCvL5AnzzI66EC0g8gZM999R0NNyNZPA3+yuJLl1r47a8oVBkbxXUjJvPwrVa2kOXBVI5MmDt/S83aSwy6GQIv9DI/rx7zeIyqImieXtIrLKLzYku+uSR9ruM9DESJEPE2cloqw1FLp4Uh+K8VQVYWN8K7QqsgGBtTJEQte0/2Pp6lxW5v+UcjC/e8TiVO4nQKmuCH/Y+QM93WcpBA81FHz62kTEldIthNFrw5MNplX0bLoYg+ZE5/G4iCp6N/AehlGDRBn5tKGdopbgc8zIktO3HMr+omxh9/SpxO9rrycfF8lUcR5J8fwgZVQfiQ0A3lACLgMBqi+FCfy7R1nsTt8ezRaOh4QzNlJ0pS+PioYvIW1DRQp3Cmj0cVI47NNqRaLoG2OTs2ggljYY46cRyai2lk5QGgESsboZBsVuYwR7L1Ylf9McIqqOXhFk+5cpEuM0OJRWhEGVjCck2J0eLWlTXkOWVWMB2Xs0kOsN09vgqlDOL9+YWTWSgKJuRiQUqxCvXwkFhGqDz4ibZ2j0MG+nUNgPymMpMIEqXGDM3+2blOxvukeLdziGzVNySLwcHxuaBC8JgmhYk2R+Jx59vYIc0rUeEN6GrUdXMDvgEba14J5eRUR93w2IdgEj/CCsjh62YgnlqXR4TFZGRo9TzcPfy/0XAcVVRVIuqzEPtzH7Y1V2MaYWi/+/bgrxi4C/9gUMk4svk/RdOrCdwohsJvK3ouTyrPqf10wV3uWmG2TtbP9FwPdZ98j0gzFgvRtTQu0bHjk9hQ721jR4QGhdkVHjerD+Lu7+GQU8ODMfSHMkJPzMXg6p3dvYV+d3XQpbAR25y7oN+HA3edhskZQp8h8stTQkv97qHclzHT/ff0e9snXdksJ9OWB9LCSZOx0rVlEgAfWMEOJPVMMg+9FsDfpoaZEgfWB78lG6gSV8t2qv+Fj7IeByMejEH/W1Rx7C5T+jgGAafkfeCsa8+0zw+L8mgjYC2/eLgOFphoTrCnsJm5uChBy/hgx7a+H8EDCMJWw/t18Z2P63wmk7wuM3R/8Ihm4seWC88PwFBjx4Y4mKcE3w878ISA+ZIQW7stbIKZ7VmEGeZMk/b14dWV30AnTtge//mQj6RGJb7+23nM+vtY7jmQneaTHm28CqG3I2if9d0YkE/LUpxOVx2fyMAvraHtv3dyTgf3Va/7sEXEylxT9kFPC3bwrR7b5buX8JmG2a48A0WiXwUKWtlColEi5TOwo3dZvwTPOsnpkTfDTfjLFDikblFYvsVwcHfc1Jeg8/Pav2lwVc9hLnqR60GtvehQpHekDizNLWYFoOBER824qsfpOOtWU9gJidC5LVHQGW824JZ7nG9388JFPWuyr0zzIgaR+Lhq1Ju4P+4LmkmJ6OwHaWfYcn2W9EJj8PGptGGX6/ZnzXvj04ZaXUAZysCxIuVEXF6JwCXMZVKKX3TnLYfucAXF1rg69TPL7spk+43cNYZEosV8z51mgU/cuTiuGIxKvSVIMbOeLxpi9aMUPhd6jnk40ohtLqWN6TBzw+c19KD3HksKmsUBCVjiQ+eXLEgixaQ/vWSilzMmxPrxMF2vXclfJ1HjUsjrQl3MI9Enyakp5NHe8GT/07ajjGvIJZj+yCWfdtS9JtDAPbn3QZevW5/E7bQOJ5ijjh+SEfMvYOZBbEvQNt6gVSsYiCji2Z3sMh32F7+1vo/DECLlBW/xgC/uaYiiPuQnLwRwSuDqZTk0J9QzxLdoRXFhKImXaHBJvFJDqAFdGtVYcQjO9UxI67zKh/0tYQXJYhSa4sjWh/UzWI39etiHpj3xAKbwPKerclCZWQgA/FbsE/kZpH0SKO6ElXz7DX5mMpvCzODm2kGr3jqUspuuscbx4n1mEfvBGTeYtEq/pLBTw/jySfPiyFunumQxi+AynuEyRT5rZIqreccP4Izg1VJFQYpOCK6BYfFHq1ZExfzdTE9FFFslXVrIe0Th3O3/Ro0MNVPUIpUo2Hr6rOKOQykrejDIkHSLb5UJ4gmblINPfB8XxzhUFyPxDC71fW0Qed2OB7I0zPIxBA55d5CrwZezzKjyKi77wC2L/sl5Q4K8joc3oHyJQuEHEbYPztXk0BfDOLkAfbKaXPGfvALjs1Ej8HZ4VKQh8jIdsz4Tuyy4jQ/QiC9WQjxc8C4WHMfAH7ZYrXY3YKG1pSWYHMzlQpyLVnRMxJc4OECkKiu2L/uRGLxXSm/q5/qvynEVCbfkv+6DUScC1AoZ+l/QBOyz2P9+1IIXs+ayGeSLEUbUdHjw77cgN7aUlJ3LipQz+82SKp8kDih41d0Wf7WkCSjjaCkxOSI7iYBlTLN95TJ1oNZBbqOyiSSYNkfMYKlS91izE5WRDfui8pPZeqD3DTMWbrFRIoe6908OU6xRg2DDze2kby0fOchMH6o9HksKEQ78aBSKwbz+h23euQHYKYc36YRjToNQrBa7XikfYMIjr6GHi821TnUSxLEY3OlyukfrHE9pvvji5ByqDURhPur+UxJc+brkFmbCwRzeZ7mbww54Rdkq6lZHHG49UXB2N4sjKk6CKzjO7PcwfigFo8SbDfptPpNYP0cl+L+HIQBu0fmgO70/JDoqlrUPpWvzMNphvsuydW29Oo7FLYZ2MuolI+oTSdwxQiZ56L6LWaanRZpFOowLyIOPerDH8fewvpLcDrfTvj8enqvoMkMgLBnx3+Xrtnp/xFwNnCU8jhZvRQuCo+U7z7ZfiDMTVX/ykTQX/3KOD+eiewKnZIlMfipZEm1NewXXbf8ionpFSrlzpYFKXoPU3fI4t2qfjzZaiTYGTXSJbv5jyb/GFxiM+QEev5MmDDmUl+9gXUr64P3t2l/IeAi+UlAFtboX3W22+5kj0SaDk66wImDM/PdGwH1klsCv/0QlKu3FcEXnE3efDUXz2hyT34GQX0Pzd87Tywn91qjkFgW74oac61BwYKU/jn8jsxc/0l6Mq1uJ98kIzTC/YLS/gSDiwkHBDJhXX0+e5jONKB5Hd87v8bAWcRktVdV3g+kwHP/wj3FWzEwuCwGSPhIl4jwS4jJJ8aQEuU3cyDlWvg909pE5Gpcq9An7coMTX6EvaUnsC1E5v7wtMdYsa+CSu+YVKYnKAiC0GQaKPGFMG0xvN/l/oRCHZBHKZpLZMR4Pet05RJwUfbU4uI2oXl8oBk/Gz9lrhliVcieugicM7Y/tuaB7B0O2zfr1HAkmEzPZpjeyTL+J9Vdv8eBFT/7xBQnWn/uWv9exCQzn5zurr4XFq4Xu01SeMWCTQa5A7uuzbgxX1ENfZdswcXyS1EmqrCY5em9eAxcxyRp5jIsU3l36D1TilJ08dRYdoUCdN0h1Tk5mlZseRi6NBU2VrK5vwUsc1K28KZceBpNUNiKdP7DG7lu5ZSOPCBzV9dDM2grKXUnwqZDS1+/hQcuJQ7z6hind1LcNZ1l6f3G5LTUtwn9K89prBPyarYvM98OK4dj+RNRVqmBM4emtRCYrEECdbUUMNDTzJSfI6SwqYfWUDjYo9aaKR12MhOBzjHdsnzNmE9u7VyCadl5JN8aL4jiKazhPb7+Eg1zC6Y+t18+MKKgGcGJd/snn/g+Egjks34xGN1GLlwcW7Y/oPNKqYRzJ27mNc8nW5oy1TSInmbcEsyZzdpWPauOAgl3kp5/cb2ji+OAieoc1GcojZj3MlGcDQLbI8zGAMTVmfCY2EsRWptPgbbx+4VurzfkJwuTI1d2iiC05kj4S+Hd8fU7FveZ/XB6899K/tjBFSVyeSfMhH0d5eDkQOy/4uA8jkc6DMZXKicTUsS5fCqaPUEC/b3xU5KrJxWtINXC+Vn7pIknjsG9dNhAoXVFCQa1JVD69KpYceshCTP4tkSNgt2AJsklZLrGdM/9aiqkE7YmcT7BtPb/FxZkJXxdwSk7Rz6PPI75KTf4vfJJ43OLIbp4dFrpOTzCAa629Z3TL+iMQ88mwEdJDRV9TyXIh4/kZBv0lwBTmaDZLOdjDo5fQJ0asRj5ykaWuweS/ADRqTIezM8H2QU7A/+lvPpRAw0BGkMmSg1ESjJq6e5oGdIhbfG9M81Khp+Mh3T2zIifNPEQGETYV8dHpY8vvX4lHGtDRI3wPQ4HpPYo9NwNwU4e1yKdyts7+c2yLCHz5THIggwvU3rBvJoVvIEnimlbcQMJN6oRuJFGKbby3QLsWOfeMJiJaK7FR6Vu88njxNvV5GpTU4AW5GJpInsjo4nvQl7f1Tx5J7JGj3s3iHEPjIHuDLOyDnabCGK6BI5Wl69P5auqspU/aesBaS/OV2tF0iytDwoUhBA2NHiKa+Ae/eT4NvNvie+31sQZ+Oa81aXO/oG6QilGrmCy7HTU1066JAvs0KK8uza0I0SNRBlt1hKnsuNQZKd2YAv2SmPttPvVuhDOYNisb5I/MJSjYbIMgizaCFCa9F5dDZ5CSinhcfjKfZS1Jlu9pA76YFz//n+lp/5kjF8IwGHx6Sl7/OphZ1HKhGFfBnRSd9gDIzDhsfuNqsoOxl3qFqFkyS0JaD+YuLAPgksEkd4k1J7jjENB2cjorwhLZXVegLhSJ2I8HRH8jX6cITYZg6Pze/61a1bz4G/pYgkr33cUPkKb9gFayol5hrP5xYGSMp4b/NEOkUyPahsDoU4h1KijU+U6gcD38/yueDwCByq0NkOKkMupaguLg415MCEXJ7h9Q5Lh9L8uYgghvOBR5nq4PGeHv5OqT1IibpEAr7F/QhFynIk8GOm0HI3G0OwCncksa/47b1ixpDQxVSEW+5pZKOyEIqZxDiX+Vz5gzGlaP+UcjC/e6OVYXvHZ+29NqRQPBrsR9Z377vGTJf88QTJEHHVAPMUjMnGj30g72my8DXD+ZYreestMXcXBsadEh5M1kNPZjpnQKYrk/+sBYw+aQSWdmM8ELt9byXKncO62VEBm5fekFwtLfC+awGDyyUwiBzZKzCkFMkWDEZGkkF8q9AaSMwiRgJhjoh221QGD5zqpZD7sdzCKk6RQGSDhNscxRbJSvD7pR5JRff42nlUhPinM5JRWtccjLGP5HzBC2OxlTawTBe6FLKnXxG81xLYHL/lYNQBCcXndQjr8xHPxw5qIKV1ccFZv/F40Rrf7wY6kvO+xPYrZJDJ4eZ+l7x/r58UDxWJ49kBz69HwoY3fyByef9uNHNxSDjR9Yg0wd0CuqiXPHx10JEdNgzYp8PzdQ5DRkZUXMCc0Ynkex8wyHtd7sBotOW/CNj6HlD2nejKuD6QieIvYXNQDBJcVV0mr1qN/30t4HaMxF3vL0jcBYfmb0nA/wqR/10CanNV+6dMBJ3+7q41/W6NfhVrktnANaa6vYpE6iOensW0YtgxHOAhopoUK5do7DxudtDo9Ypk/Z05zDO+a+c2vBT5VOcec6SMw3PAACzGc7tlrEQu9bOXK9IqWipsE3kVXEo15LlziDN2j1sD6qcueD4+0ojdD8YFrobuikJfRg2T1IHAye5Tkr/2rGMv88RArGyXZ7mDZNUV9QMXw+W8GMvcYPJK3sHVGm9J8TrKDksOxhO6T+Xx4sQZ5oLT5gnN4biT8lSSB0Yv2Qya6yXihcwmDrt24gM3um1Efh+llH1W/Q2OgYntlRcSErWSA7hGGSdpf0g6Fn7Ls5xW01jK9gupwc9fZnAo/ZwUvjfN2GGLGXC7UlMpX1/w/RuqnaFVtANPh3yiMFjSFGp8NInio+PfvVV7gLP7DEg2TBhljvuw4CJXe57aSgyMufkKTpUBPNskg8w+hwjbk55tkX4en4xt+OUJx8/E58VzFjpsH+LvV59oxXOzNzsWrTBxvc1K/H2H+tj9MQJqC3n6u7rWP03A372N9bH1F7BPJyMO8k6WqbUeLlDe8hve5OylUcYMAX64FdjJFmeNvm72AsLkFok4JfOGdu9VBElsHUiy91ygrcMIpJq0F8ki2nbkyK5jCFfGQfDiu/1IaGoF+MP+IRJmOwqtKZwhVzCoYvW8Uig3GgsC0WSE58+LTKeHnQY7SbmQpNkSoONrOoKoZWMRzPVLSw/Pgwp5JR8lfjwrlLLV3AG+Y2cpgsnNoeFk4sI+5LWI5xpr6LVb7SAR96WU5Dxt6NTXdphen2MpXmWxRicqnKBQrREJ8SHj0NKIbQgyTCR41b5belWUBtJK2klRUaQeLe25B77ZraVIIquOSscPhXy83Eqc3i4e3WZFAtmIVVKS7lKH5sXGh910p0nxVDu29KZdZNjFeH25UWcZ3SweCSQzA7mwmeYdjR/bG4RDeiOREl5lOh8bA8Dan0r8HGPGwPxSBRjuR56kn3lEpwu5g/0ZhMAe1W4pOR56gOKjEb+rtxkZ6rzH9oUuj0Zb/L3+XExNtP+4FvBvQkDym2OKCjIG+BBFwjQnQpDY3RU4I70UWVId0eqYncFfOK2IZc8Gel/gbxjEcoIkSW4ZfRnsO5mYHUmUPlSZvkWwhF22qEn82j8omccLBv7lcSTxauhl0n28Aqq7GPA3f2FMaie5h/09VHnYJjePBqY6AhDLVIp4mSpUxSiE1F12JLqnoUaDla9A2WdzDvoUyXMzzhhDaxAS7+osoi/vuoKcjy8icap1Rhez3MVEN6lFtIC4ortog2Q6IYGSTL4otOi9GvijjJGk14lG9dtwgF2fTkkYG35Gd3S1BK6sgfCeHyjth6GG8JTi+Y2LS0OrehUC3E8rKZmOVjKlr8SD3Rg2PP6O19NnNN1BrMtIVPcw86hSYkxxKTdIWt/DhsabF8bU+yKkaFo6LR0/ghwqLp15TNsrErWzZPDp+Sz4aVY49PMcnhAoh4WId8RryPmOv8fusRUikjM8fr+HK8T50IqERrOewn33/iHgzyhgtz1IkMEBnwH4yPxz/6yiLRTpnzIR9HcTMJipy59RwGCmNx4hd76FTR18SRW/KpJ990ulZqWT0B99y7vEpQ6bqEFimE8k1XvmO+DcM0p8qEEj+uxlwzr2TOlnLWDzLWey/JhLEpJmO1in/B7B0igZD3ejV0do9N06/jsKGJj5G8i98V3YzjKChGmGlrRxugN7GhECs7mvEH65hLDUA4P7txxb8e5fIZiPkyn8xEdSXtaXAOiSMOGLHQwktu0QKB8oCdr7r3I1UgpumyPRfAXbt3fUDdhnht8X1H5L7mqa/+wL6M+NuifmgsRg+oNFYNK+IrJWkIxE2pkCe7u6IYcj2YJdIV7hcn5T8rjhw8IMqMHD2xTbPytmJ3BemkX8bNAVMuPkDpvJasV9c4IE3H84gfX2YxM/6BuF6D3B89kOhITzyGhJfNbv4LrxlMNUh4hMvVcNG5nbkh83T8ciV3cD1KstyT8uDGzFmyChPWZI8BzrGpEnIvv3tYDxeoav5QmSVjWMv2VF0P8eNfhfJaAiqer/d7j8DUcBJ795UwgyUu/wPH3WpGhHcs+29cmBp1qnSLbppWFzvO/h9DghWdS+7dmk095w279Wokh4Qtn7rQ5Qb5VaZO1bqhiXnSP0ZN+QPHWclt224MCpDjyRbk+pzOgOu9LWzyORWu45Y/vKWcOpO194Hk1bjS1DQ4XWvnqi4FXsMfyMA8ftuOBpfJxqLBq/A7iNfBdJFxEFj5fO4HRfJ1Jhh1LPiB094LjBvjb9bJB49fGtQ0feG16EOZJ2rDMdrif5IPJDzwZGXu8l3M9txlNtmHrM8u4TuKVNy9PF46Ix6kQqPJf7hBT9SlaYH2oNPPpzIrI5hj+zis6G9hgWUhqbmKsvLuUIHnK75wX7XCLG9KzE64O9Za4nacVGa2cKD+MtMFeezxxmrOAG5+UESelEdsaON22Aw+vCRbZZTjS2DtkaOlk9kLw8TYE51SaG8/EdiFRvGpktIRPQl29HpHtqKYz4qgxi6gZSQY5hxk4X7Qn9sDogSU0843Z+UeDyHmVSMcck9k8RUJE0afYfJ4L+PfYF/O0VQc951gAswxEJOg/TK70+EdjlrzfnGW0aWu92BIKi6EjiVkpF5dkQAbRmLSXMuBv0appv4Mf0JEX7ZFdRft5gujUOBU/M/bYnx3x6gPJhd1J0z59AoqcyAg6TCX7/p4hoEJg27HRJl5LILAe6z7oKwmZ6JMlrmkd074fftYnHB4/XpxZJ2LQh8NFrLKB2rg71T1aFZFM6KXk8rz21nvke4Dp+INk8j9LheWggfK/PSLDVLKOrYzCBvTVaSdFcUTDdnQ8K+OvDnkR79TuKJq4eBOyEBPQmRkurZ1BB1ZkFibNcotS9HQjEdYKdXjTC9Hgjdi2kr8yX4t6+N5Q9zy2EdhDzxNCzij6NqQJxvzpKkYFPFxpr1zMUh8EkRT2SNFpeHRcyPb6KSFPmPX2uRw9sn9aTeNKXGdX9msDDcp9S8t67ET0NObKie+s8r/ePhoACEXD3eJW4zVyHuulqDdHWvhEu7/OMjlchg3BTajxwL8+MsF24hjKWkbRJvflj5WAwpibSf9wU4m+yFvB3T1rrDA/ZnpqKFOjLWUS94xzJ01Qyj7+V7Ol2lttQKOLGo4uVKXR0lHPI4sNBRNce71nTeYwg8Xwk11IbA4ZhXMO+NloevWcbhyiTaY9ZlnojyfjkaaSKdgbE4jDnca6qHp3DaAOlFagSNEcP6JP3BSTrw5En0mPV0Pnyc4ZgouI9tZy2Pc3P3vaHgL5v5AOFaP2ArItuInE9JBJrJ0dIiu4pxUatVfRRnAQUaXURkWrZFZ0npoaP9uOKJLa6QhJusdXFal2TJLEvMl15sQfR+5se7r5VdKn02ENoPHMeleNPR9+nB4Mo2p14vHp1Ml0+Vz1UD9cn0RJKDbu18AWx/4h48pAxpmiSGtCMekE47zOM6S5HYnstwX7GbR16LNstpOvhTrh1WFN6nT4k4PbmIUW7Iz5j3NZfwWPR3TEmlVKmwsXfJ9SpKaWqhwSUv6DLIh9j8KojwTejwwavN77m8hyfMfJ+ugE+HKYSxGWvkQtdJ7AXlwBjcHh2fzCmZvLvmq3yTyMgmaTOXwQ0KWTEc2cAG/2AhHtd/IZ8Dt+tyoWK5BulSLb2cjfBPL+QGJfM14gW+pvvVgdUBIZ8ADLu3TXYKbeQIBO9Ik6lfvfO3NsEIvMpW55Sp+BpyVLyCwVJ1EyFA0v+RLxw7d0QBcotbPclks21QCHVsRawdl6U+8I3KJKsjn8IGNzbBojupxms2cfiQfXWB7K5vWJgNVkKn+0DShbpKwHj5SI5xWcwyC0gJRjqt7zLStNbcruqPqC/TOIfAl0mM7ve/zUKKA1IwGGNhLLvhoXPnD0ScTHG95P7yxLh1fVRagMS81vUj4SpgoTdvPQSWLI0pLB3BoVEnn2DTerj5z8rwyHV5v4AcvTXxPdur4xoespgBbZD/JNvUnLM8PzWlYrnq62Q1AvpMsBm8ZhKgaFARcKbdAAnGTtSWHZPzyJH7gONdCIhVA0g6m7mgkUqJGscDxEZOWT3szX8NjL9iky3Ep7/RcW/13gV/5YE/K+//e8ScCIt5H/KvoC/e92SDvc3tOcCCWi/Jh3rLm8O3XZfSNnklmXsc9tZcFsxIeXulnWsD2MC93mF0ZFvLwZ7l74EYvk4kkLkXGa7kr5B9KejyM33tWHFxtnCxbtuRD7us4EFnjKGy+iBZDPXqfctqptAp8Z3nguT9ewMVwfqZrORMls+acyOoi08xWNP0gud9ay/bfZwF70rCpfKLeMrSUNi+UhEMOWKvUQzhv6pcpLV5qliz/XBwVP0tzw97tKIQY+pwjUZt1K+I0uFec8VwKPKKymrj7bHDMufw43GHcn8xFFYM8Gu7LTPCp7F0dRhL0sZoLvd8LV66pDAROHw3GxqkR7tdmBOKFO41dZBFAfI8PokTQuXKGhIGmB2zdYFcqBtlBMvYtfW2H646nAc5glHKnYGq1cnHU6EJjxNyjMS1nsE0E1CIbIwsh12eVwPcItnSMZwhAS8HSIk5VL/blrh84xRjS+gs+pIZMfB6lhiaEjSZd6KtKXvnhnaawQH7iBR216CP0ZATFaV/7gv4N+EgL+7Imiqr5bgv+qR8MNAaehew5jylZNCMJ15U4pnlUIVcSSY2V41ulFggFxGUsXsmw4W/tGHMq9vUnJ++BELks0APPp0PPI/W5loJMWYJItBJCYgQY7pIYSqvo945Ch3mZ7G7x0E69ogkdVsOqqsqzkkpLwKfg4LjR5utg6d40hSNFKTjpY35/JDQN+MFjJ9bpcjiN/ZU4qi7l7RanmdQjTPZZHkixF+PjwosNueMN29+E5LL+fzBkILNiLSo1tGEzggiQwuMF1NO43a+vsO/OCNRECUg0Pl5i1DWQ0HnoyMSKaWPioAxt5VSiava0tvhjkCP/YjKeYBEthKMCM4klcpxfqQ95T6ugePy74jvNeQtO34PQb+qShJT3bc0jqTW8jLzcC5rNzxeJc9g3Q/lUg05yOP6v0LoCnXMuHOUMn0mAURZFtORLGIdy25pNoLigTeIh6SXqMfdyKgmk4GKTHTe0avUVhDZFBN/BDwat5ukF0vmcSV9esPxpQsT/4pawF/d7q6Ws+3PwSE6Xek++SNMgiWW1WKWDz0dE/jHcQSJoKxkBYtNWu856OA4j1fOzuZSva6gbgoHiRRa19hi8lEgb0zvYoosEcRySx7BeJz/Ah+CB6UMLJJIcgdQxR6i/dAHQQX2Be+JoH32mZ0wZwF8FWJpFNzF2gwVxk8zouJlCj5sqeTqXGGvZvPJcylSyThmjtwm+pvzvVPb9CObZB4sTEVnAXPlq5uuQY7Oh14rCbKQPXkmYJ/1zc80e54D/f7eAu+xFrOn9OVR+3R6AE+e0+lsE6goZv9aAYRowceWTltsRtAEiaGh+TaqguPxny5gvw4jiT++jxRjEm5wkQ9LgV/Xq8YA/ErhCbUOymaH/OOFsWTQl63NkGbxjJtquwGVal/pHghux2N9kck3PL7z06r9W6gtbhkUNdzjJnzc9RQTswUsrO/FMXTrFpyGHszJOd2Qvj7gb9Ht7teAayxxKN05uLvuZzewC+3Mx7uhKaR/nzGZ1Y2KUhCRs0fK1uGMTWd/K6R9T9NwMVvjimFpt7PRFBwV0ZL3C4NwWufSJyxg+SbPiUb3GxjiPBEkGyLp0tgWa8s4lcdkowZUgCuv0BiTQqzIyPjvgV2TwkP1+2rIvcjF0Bg7PAfAl5vdQ6eVdvCr7KBkra1XXB/lYPZvN7YrzW1D2azZwRmBAl3S/kFyBRjMcT/5JGgLJOftYCgLJBE7wmSi5bmdyLqEYm32Es52Jzg9ze1GZFZZWewWZ+WPPhcv2sDy3IH7m1lcL+skHCfvQBYW6UpwuSja6SVLseftYDB6YAkvF78CskZEuGvXkjGwxyvj56VhPhsWsvkNS8j2K4qQ/h9b7Zkj88aJKBtEnDyRiPDiL9gGXREBOkD218z8gZr1bgkMBd6QwrqLsGd1Svij0MTSPUgGdCBMQ6SdnAwPZUk0KGYcZhdjIFMXPUI1uS6Jn8R8HUJYEszKuDQGhWJUt0H3ektKQw1aIkZpA1sbsO/1gIeqd3Amn4szEvu7+hvScD/6pf+dwk4ncwnv2vL3T9dDsb6zenq+67OQJz3a5K5s2nHrvd8D9cq24tC7VbAXvbEg2aVnnnOyyWS641dcedcXJHKeEexbe7PoK0PrZQdAtlj01VgwPXITiS7l+uGVZYcQz3fbqWim616lq5HDnSxkvNsfkh7RtXoCPese5E8uC0zNjo/kFTnu0+KbY4E+lzaCK4vreFZ3SsZMz6TOzyp7IpsCSxi11yz4FJc9yRbrZnHVq+rjd+3iSXsvhOHbaNNiOej+yJ7nVONbegI4Jk6HS/M53cUj5klHEeXhmTld6G8lt9HcGTKXcoc9yqzcHzy4UzGNcnJMPMYL5Bs9+G05/nR6gbWVRqSVDaOPCNJnLHvBm9wPzktz4q469lpqz3gJhlHkT2vTs/YKPDguJhfSKY/sp453nwFF03LRfFaOC1LHnMbztk9JxlvkayfZJRDc3bOJFNbu2PK/1Peu3Qhqyttuz/IhsEzTQ5J5CBKQTj1QJRDUFBA0V+/45prv+Nr7dV55veuOXbTgUASU1X3ZZIq2xuhcnkgkJyra3q8XQg8jP0BZ8GExed7I8aDb2MeBwtfpoU+UqhflujvoFcDfTxyDK0+Vix9L/jfthFU2NRu+09ZBfzTGUEZ8a7gXXYz5mmXVCb706OBDFlzFJ6Dj0Ae/zMIObb6skCLDyUJD489ADZfLODDbE369+klkKp5o+gLkNPXJTLAr2HEAf/9HerBKoBqdVoj1lfXEtvKrIOI73UcvxezgORWtYCrEJqceZ0C1Mk2Bwj3zw+LMHVKkssxQG8kWxxYUzwRL3HmkMTyHAkQy0tC8vgERVstcLQ2BDK96/kJzsvtjrFEUXKKI92FWBpXjMXCRkh0vDaQrN4eDzr9vCbaUcjzeH1sUVg/bCDj63uA/Bv8ikYk1US2je/AZfO9s6DEy4E80O0Ll6Mt5HvY2xLxlVMIqTNmLNhpb4cWzU7IUxRUOFyeDypR3DiHXv6MjB3sZ0mMzI7hMuoGjimOCdmGoQKwHJeINTPR36t/vUCCzC0TGvQkk9mSXeEZ3zc4Wm1eASGyJbSAcTaF3A0vHU6vNwphe9ggphmviYT2YgbRcFyhsKrGXMjn7RrcvSxwgPJ5jvOTgaHkfoEimwod/rfZ1BIt/ykbQf+0XEXK2AsbwhsMSrEtyauhA+SXu4azUtdKMkf0txFRFQhmL52A4MXlCELyCRtrTIHl/6oLeA/pFzFZ0UyKv5kPl+XwQgLNxhy7pZCHbe3tBBK9Zw4e3tYb4v4hJtSQvAaiyrYGkfuaIc86FBOVZ4+jQJgnYsz3Liq5LfoEan8joyib4rVAsFQRyLnacJj1s468KBZxJurXOEiDUSZpY0cQnLS5EG6eItFtcIogMh8bHkX7p0nc7PmBeFV6PCrKQSJ8OxYQPIwHC55zuyOH1dWHNHOEPCQzzyT3/OQBbLPf30iPZUfMLV1DUn4RZm3fd4Rc9xxSvcwQw4oi4silz6Bf0AqzxbcXQevdNtBFz5dA2sN2TbJvVELymAtdsD/HAemONwzB/C18xrIfHVLrkfA5/nGGg/2rCOjuer7D8H6tcBC+FELpNW0h254OLDNzp8Hpix7gyp05Dm/qO6ez/dOAizVsEfvVBSSXJ9Oh21Qr5I/SIOOnxY5QpVWJovqh/X1/qyyXi9U/ZSPon7apDT0cwX7eVeQb82nCl4sSCFKZYQFuj6LDGhGIdpo9NeY6r5JgXz5QsHNPRxCO5a98OwvBuR8oAvdVrfHudvBA/1zFN/+FgKfVu4PDnAvv+i8E5Cd+gdMdmdwtNgLJOk0g478Q0FV8nwgkevtgPqs9g6QRiPJo2hcci2iP/cGEADfa72zg+a5yb4bKAePzuwRDDQgDs5l+ZwF3F7AKbCJXmgSSGrC6gHOeGdz/TFOCkX+uQNMUgWhBKZBPN4T1WOebzlzCSxPP23f71yrgXwgogmcJzrUmAkmXxYTzVIlg//kS7P7CCs53bQKW8dAYSG4l47vyvoGW2hry8a5y8OHbLgSSaYS7eiyQdVD7BZzW6QG5siYQO6ZnEw6qZInxJJ8c64tfupfquMdwKivx/f15LXrWr5CnlqqM65qL5z+yA4P75hToeMFEzzeYIvdoifE4y+Lz/qGIjjafScLGweBwuqpz/u+6gPvzDYzG0JFruZ//yrOAq/+xof+7CLharf8ppeGx+oeLQvBPowhE+hUl+J2Io3vuPeFRLUuBTLVtUiX6RPCiXofS7TUGum21FFpHclD2XK9kug5bGbo4almy+DYNlV6pCKnvXYuyR7nL6Ulb51D+ikQkHXkO1HuGPjwXcY6zGVo7dJTKN5RO9EVZfDEI7UEr4B58QLzvKd7nLsoz9KNb47gsNyZ9SIsVtPPowNNhtSdUSGQLxg6XPNZuVKan9cyFW/VJeFrIe4meKi+HWjl6OHPe64Y26iaFPkU9S1evTqXGIb3B8+TXLJPDLqfxZdLhTqQ3Tz5P0V7919/7PqhYPF/Fa7qtBcI+8L5E6Xm0Eiq1zm8jZ9agVHqJ9vBk7cPQn1qWvQJxPf7ka9Fev0HxjVkB3X6OEdzd9iGQ236U9HmnATyrWY6y+ycVcre6ANy/WY6Ttx4LBG28Cl560PGk+5omzZPNBirpGPFsXMKaRsl4gsrbOCzeWqSk1UOyoTrSjGflhALKwtAB7tUDjmeuNlAmi/G6LSqBqB9oyN8WWler7e4fsgq4+NPnloZeW/+1CuiflT4ni5AuIWlvOs68nd4Q5NYapMRd8fDpzgg5xzQCWH2XmLGPYlIjOVPo+m6B2T78lDTMoysk6/cXB85NIST7GDfoRkNBycK4dpjOwxnE7w0Vcyx8SeQmfY/gHQaNhVE1OdQ5H89wcf0ND1f+ixCr3VUwXEyFx2XUTcSsNBuYm86R27IXkHihXKG4bXc4JPFpTa7y9wZXS1V5Zm6ngK5X2zucry+FpYeoJ6Qclzu44DHkgWCugJzmlzuwNhp4uDztOrJ+1SNE33zO/drWc7JyrhyiGet5iO8rScjjvQ3e8rRkIVoP4nmzpZD7jlywKIjApCC3FdzSquFsVg4BUYx3D8X8+OWhej405DndJ4jnusXjEzfWJBEaFfzxOUPRLZ7JpJnPJfDVQRU+5/WWqKyseqhcdY4Zn5SErvgRQcp0ByfSVfgSb/cJgK0TlaWG/B5ofPQTyG/LOYvG3yqfZ68MqPp0xmHuv/LfmQ8fCnXiiEVh9fch4Gol/+f6tf8lCPjHz6x/7hZkarPB/myZm6TdvxRI+J6gZLf/BuQppCgEQ7zjYXcTc/y2vV3BL/MdDhQTCE1t5MMNm2sehlYt4lyVDb/0KBJj+1T85nGNJxjapSbiFh0TnNx9A6I3slh80d2BLrNrDqEVKjg4TjDRaHcsIFwkMotifBrIjf3q5Q5rjSVTYqkkJp4DsSJvkL//FYl/eHwUcSVScNKv3wn9hvUEoWHpLNNuk0TfK/0NbrRSUUzpoSQfdUeh1p0QhWAL/V3b9A1n132hkKwGk2zZaw3+/L7G3rPRJCKBPkAy58LmIDFksjtfGcTGaYtZv5qpQq/uZxApUOIQIejoC4pB2FB8wwFchoGEHZdE+12JRz44hCDnvoMQnkecWt0ayNybMciNSuXxl58mQmirwrOci/E6bgGoiZQFlIoji/f3yprOFukGXCFWcXYxhw5nOr1AcP/oKCuyKaFbYt8gGB/iedXRnej1lwrj5jpr5tXvi4o7iIUPUoMbjzrtm/99NrWW1v+UjaB/+sz6GLjev9PBXH2Q8WrRx3CoToT77+17wPNudwSdmzrzt+YU4N42DFCCASNvVak5VhZFAuRe7rmv4C/ganwHYAWVQJ5/nQUcUzyCpc1tDhK5rnV7/K1KNbLF3f1cTTBpFB80e1SQb91q8VneBWKyNwJcyE0gSjcrvmAMk4FdS0xufD4rmZibkcr8/VkgkRXhGxxZSTEYsdrg8a1UcHhiC7nX8rPG+qX4IVwukPC9hgbPP7vbXwjoPlLBuoy6IrzIbx15ORXtsdBuACf4lYavNHeN6/LMwf5KBPnqrljjQoozUH3xWURfVSBswjPQPiLO+pEvokcrKR0ck4POYJN/EvwRpAvKOqLMWzmifd6BrUCVPg72Jk+ZcDCPLTDSk43g23kdDr6shJOaGsyj7DPgvmA70KTZmsHlIJCyqgRSG9+5w7xymoOO5+cADsfbHgFVxO9HHkUMdueJ9lVJZWLHae9/bQT9CwG/h/4BSnzE3P0i77/zLODqfwcB1xvhCP4ZCEj+9Ka1ZdQZAom2AgEPN4E41/O4gCpTap7l2Vml+uNWQmWbPcuotvrJp9sN2rY+sZhuk5wq90mDsnk+UEb8kNDP5rdxcYeePGnbXIS6t9TA4/r0UKzsdg09V9oFbs/fmn1QrCf6rNWZuB4vWZorsUAYc3zCk858HjPHGGhxUmsQM5mj9PRI1xSzLwZeCoNIBn0pU4GpAK8krHl6PUQSXTi3BJ5MPvPMj1YBLcvjHYbP0+epxTdAD/2igkfRv3g2MbOjp91NIKhsCoRb9imhZO9YcJ8IYskuOXR0tT5yqH2To1i/dx1NyoUH7dKtUSontujvdlhA0xxanry+S4lu5DyD+uo8cfJMMkJPqqWBGC2BhBa31tQoZuVv4+kTZZt6C1SWLgXU7r74padJJRqcvQRex1WBs+PcFAic0AdU7aZnCfXMQUiFPQXezhMeC50u020fJtAb6ITT9hQKZFe6AAr2uqB4G7GJkujyyzC6e6OsbKuBHsYJYNgeRXueF6n820LrerOR/yMC/pekg/nTq4Dc0X3wDHOGvPosyyT9fE241D3F8SFmOWnyKIRw/ZARm91fDQnMSiBTzmaIVTtFovVJuPZXdxDyTf/qJSWf6xLyeL/C4WkoHPKx4wUUaxmjOB9PEn7We4Esp6PF0u+16Oj887xD0Hk6ZpHumTSQtR7O8UxlGXyFHP1E6AMPOdN5MrwfE8m0o0DQQ6/gSHBdTrdbd4ShsVWcyotiopNUzyCwE4ySuKuAflffGSSfFPOEgBwQLzFMeHzaVCBaPJ9I8lwsIMitD2POWvT/qrxNaOd7hYVjywjJO38nkCz84PBTmGtisLvQf3Em84AvLwHZlooKnUZqzJxDJWwo7ydhk0XHInKbdcS/8y3cFss1jrZXuSP3k4uhiI4OjvVUIG3tpBmw91lD6Wz1NmkZMoHUvoZZ4kTlQD87ZQX376SiTGelSaXO1sHb6y7KxnYcsPY+NnCJEoJTsKGhyfslwTX74YGfqEBXIWLQf85z7FfnU47NpC2hHm8iiO9e/t+3YrHe7Nb/lIygf3rFIi/sDq7+bYPd02y2JqaUMUj80MRxJiQP6eG3q+uuqDj59ALrVS38ANMFkmX+FiTavVwO7ZMJ7LdnLKfautdh6MsNCpx6tsaXbaDDs/nscSzTS4OrnV2Cv/SOLL4nU0lzeb6Gy5YpKFgTTaJTN37AnSk6Tvy50tFaPcgwJhvCs4tjm8Tejyl4l2aD3G1aAiUDnkF7HHQR515qQHdJT+BhvShKzOoj0W8eY6jF5OSZ7A5rsqsVD8qLlTG2niklPX/mKnizRMJhas6GX6GYE5RQiPHIo29HjtzQ4eEuvzxaSQ9CuCKQElCv4viWC4ScVoUNImhxYVOaN1AfFzLcdsmDBfH9ZZJGV4WNhOctC/LnTPiYR2vDw/y4KL6yFMhJSjkk75Cw2Hq+hY9ZuEe4l5wKJFx4DnWHTof2TVSeQia68Q11G1i3CFi65LlA7Ob2AleeGSx5t1pAwWcajNwkLGstdU3rR5vD2OubX1qdGcGnGRsFsl+fPLQV1Px9NrVF/7k0/H9JUYg/bVN+sYv+WgV0N61ABv91TuFALpRD1L+nXwZND2zvqiO/41Diy0zMIeLtBRIZ67LDZqPk4NSSwdzA1Etc6m4iZnpPkXsP3jlOly0C81IekN/Uc0lflHED+lK1GehrtcOCxoJ/nwU8dH6Hj0ccgfNtTeSRpUCgzD6vQMuIIRCRQIeXq/4MpBxU7h4CoQCH86GFI/rusYiW5YS3BW5ARAFbIJ1WOziwdhwOb8nG/vw1Tb9VshY0pdCEorsI5Ms2q/iHpJh7wy99C+/wB1T9V5fw/BEIuKHi+dqJUu7a6kRwFgjJZb0XFHn+sUywUhdXIEcRF/yi+eY4NosXWOcTxiC/PqI/03sOhD/2AvmweH+g9ztQcv2I/eArnu8ZOweO98cBeYb9kfDOXnE47WsTe5fYk7Fn8jkYa2eNvDH0Enxv8BOsIj/yfyPg+xCB0tomhtlCM/G4b89g7VuK/FPxybH3q1GtXl6K6P+vLuA6ETZl0gPBnlTq/51nAdf/Owi42S3/OaXh/7AbwLLqwisabZb2J4F0r+NdyK+52/BEj3sRmuzFE9opGFHGXTOgZpVO0PZbIZceKJHp8tMY0H7sgaXPLixppIUZ3PppxOnsMAOK7KmHYtYxHkdaXlLtYLVQPaaSxcn3AULuPgg04WzDYq011tSaXRZQd5uAJ3tmEnoPpyfU0fXG47OTCWT7zk9wW3cOSytqJFR7TTE0Sdbw9JLEAbWCWQXNLL+yJLmtBtpcHm8YrXnAkmUtECyZjQ9o7cWHZS+UOnThPza/jJ8tTt0iHegQDy50VrDkMZdlMR5VNUJtsTtLffQIqH/QUng52Q1nK4F/VNp4Ctx37ImzQW6Btl+Vwzj3BpQw/SkQt9X2AulKgcgUb3N6jawHDI+3GC8/OKj09Jw9oDaOFY+rm7j+Kj8CUd91iZLly5yobB4/cPduo+ifZzn0G1wBOlvOWFYuJ5nmm0UtvPNChGqThhMVYvQC4/4lkHIVBA69T58MKnxHLI6QNtCj3cXi/UIMpVhb/H1nLDa7zX8uDf/fsQr4x+sCdvP7AG4+zJAbjvOcPFenFNLKMnE6b6SAKOW1h0RnKou7x7ukzmO2BP9+03GMcrWkqdcLucpqBWdGikpatAWFQiY7FChrNyDOWqIwiunPk2muqOSuXp+QfZcOSk89BNSF+xwSdamjyHWEtLOzmwz+eiuCWBapKuW7QYUiKSlLR2crkbQMa8iSj4JZ1kxApZTtoFlrGCddKxAo6JgFtyAwcDoatUkf6duCsucGymb2rCELhTN4wuaCoi5/N7S7ZBiCZ7TEbAvXgGhHI4F7dVFQeLoyiSjXgwml4SxZeO9SmfTX7w7CyVNR8tFeHeGdkJ9PtW9QcAw+Mu1GEUobzRgEMiZzmTwPgQn9UqhEpm/HjrzOrgt1wE8sGc9pR2azWwdZO1GcbJ9vie7bFQCfL/c8yUKtpGWaY+gXT8zic1ZKlFpPHzLTFz7q6VwmbJcaEu33DBQj1UuovMZ7eNC1eN6OeECt3eECw2ElkHlezEvcztsRqng28OiQYudvtKnt5k8dWPinnQU0D0gXiLXfMPcwvYHGM/0OyRcdWDrjDZBNl20hOagYpwdHzOFxPtchTzuK0ijyOto+Y0n8hrZAwkcoNbR0zicYB1vBCSMvwAsvCOAZb2yWVN1Mwk0438B1o3osI9cqoMNiZQGvdBWxeeALPyuUHviasWex/VVz2mrDEYbwafB0DjsgdLa5A7zOW+xuk49DbRuO8HosKU8grICu5i5Arx4tFnv1d6I5KACNubNxbDxOQGylv0CVuwVmBpkSep4tXUiLZMODlr0Jdb9nEeesYMuguLGcuFPhCgRs1yzSlk8gldtSaL8WZskJipweXSGvyza74yDc+B3tHHKAG7NHxmTuAp2ZEMDtelR4/DjOE5LN3Bhu3t5nmX7dArm2H/SrJSpswtHLnH6u7xTGhWzhpE10k3owAJRehXE2jR8Rx/xrDol5TwQSzp0Od5XQFazZ/DJ9P2sRx7ZMuCkpMVBiH4SNv4NdB7eziBr+hI9Czm7Psmj/6c2YpTd/34GFzU7e/qndKn83Av7pWpuLdJeAOqUq9xYXgRjL8yEH+/HcM1efuRKeijgAKq8wB57DgD8yP4KFBoFcLAMJy3ehNhTpYDJPOeoSHq/oDDh575m3DN0Sv95oDfvt4chccpuv9eaXfX7vTgJ5hPGt8TuOE9jvvyp2h6cv4Xt1SOG0fdrYPa5rFaecyXDwMhP5904dsDWuLn9tBIVyXyV4rq1GcFxsCFjKPBUbrkC20wofEMz1usSbjLdgrqMDd0WAlbGYuz1o+lvjvvstG9xmqxSO+z3BfmdMv6IKhyWcJiYQMPgUMq7orgfFyfYc1iYA1q7nEk6zWrxPMX6l7HeoBN1TdAbuSu9wYKKvULSAmbdVBNKhsdPA8uU995PntMbK2VRg/34KhMvek4o//O2AEmwd7jUvXxUi7tyC/hot7C2zr4Pxiehg1PWGAZ60Bn8eRQ8n0p6Yi8NToBMLifY/fsi8eH4SHHOBpMpxIdqb3QRCRysxPv8HAs6l3QewsSDcTQr/v7Iu4Grzv4OAO7T4YyV3/+6NoNof3gja4CkRiHCxUTz5lpCL0f0A5bW+85SnckN7rEkwbN4TjhdXU6I7m26hWH48nHp+mtN9FzjwPMSCp9xiKe6PLwJJZPwWyLI8ytT4mhKMPQm5CNpjQNPe+sBTMyohV7VUouHuKN43ljucfcWz6Hj5Iai2iFjyCbqc1knyhZtDWpaGbh8IJPsmwJdbB8X+azXRy20qoHptBKLlskC+ohNIxcNzibPi2xF62y428JzbEU6X9bakFhs/MEqjhGNHekz0cbQ1GNHiwZKZvBXSwpZFqHxcNzxx7kegTjsu4ZV4nUAyf6vSDRNyuZ4zgYzS5yyQuB2JQMBiEEimi/fXQroCl2LR/1OyS6hbhA6M7l4gX7vZrql7G0V/pFIg9bw6DBTvRGgd+zNnibIVSHjX0wf0zqJm6c2ygEaBtYGCNm+UGYlA1HB4ZtCvWM6zq1apdJqsAZoKewKZZ/uAnuz8LqQEFkiZhiJ0fn6rjregEkj7nnkDPZHkCq9eH1n2qcK/b4PNDq3/MXUB0R8Ord2O6UJ2CQT0vuyd08q6P8H3frUu1eEG5HMRiJaVax1lplsCXST7PcTGnAo5FGgmtSv0geZz1oQ8LIiQUwYHGHZ7BWXyzC2JXA0BdLfkgDPQ3g6hnaJA8ZIBZ12nqfT4dH+FQz4YBXnwFbh4nTvAzoNAtvC3CvaExoV+UkyczReHiWSL9AUZvQukwfGHUOebm9A6J9Ge++mTUPtWBMLGFhaKD1kt0+gpPnPLE3IukV8TaYriArflVDL2iYT8fmq1B+53s0XM3ihA84k/4JnHKo+6rOlIXLkBFGW644FT71Sy3QikHOQco6Rv3YRubpjB/am0jF17IbcLd+1AfZLfPJINt6P+KQihMDMVpa1x7ch67LNfIRpgaZc8SzIfjkv4LaLj9GZDSb0FP0PdHn/tf9QCD17qCZ6zQsjx2UbI1e/BryDOWISyciPkv4sFPqT364HF2sMnNLAMBqPumfj3Wfw+ktLCbaUqPGL7U4m10djAjXwnFBYx+fs2V+/Qr3rRPwMB//SmtW+DPHic6AZ7jaGadLa9byAd8hNPSv0WEK5zE54sEMgn7TyV7qVnCPGAf5muN3VA36VKoG/eBMeXdtFQVSnOMH5Tjaf98trgBw8aMUe6E8vU/UvIr7Y14WYmIY67Xif0kAiE6gZVQ2F+4APNXqcQzpIpkHHXCcRrH3IOL/62eUyXQ0Dgs5Eg/xgC0ZaNuL+rO3HdrEyU0nVN6FGLLwJBU4fH5wcSpFqxHPjonVhqkCKgRsZa4KesYkF9/pi0LE8FnE1tjthm/p7okPIvvEYqY58UEhB/ic8wEG+Oo7N3yMlCNXzg+LhHCQExXmog5PpzgzoU7Thu6KtpMuCbw4cF8H7LvwMV/Jd2TeeZfy0c2v3OBpa9F/B4eeiBTMYTQ0zdA0vcXLTH361ucM+VX/s3X1kgH+Rwu8wpz4Li69B7ch3hPG1+mbCFA8Dn0x7g3EYuT05brtLHtb1AsxgOOHVLXaarfPeFbid0wF8ImKPAhj4/SyLePsK/bxVwh3b/mLqAfxoBLbXNQVdrFbnwrRo8372vYB+XBgbj8l5jaThHoHVAmGcbQtM5vuLCMX7tEdSfj4pHlXGgnx+i2RNX8eXsXsHCkkCkfyHgQkY7sN/1if21EdTU3ScY885hbn8RyIbI7gyH5q1ifznjJlZpfAZnPtjIuz18B6eOowIZeot7/myS8M3mVzCjSmWwvf82ihZsglNzNLhXORrgwP2tegVEIFWFBJJJrZi5Wjc63HVGzcQ0dEfYx0THMGrqhAfDzUCZMYI895eB0x3iHZwMgYAAnkC07yke4Xh6GczdyFOAv1/3BjoODOQviLi/foj+G1/6S5+TfmXczIwlHEufYG/mfYWnuXYUbDcxEFynSsW6X2Jw8vcP4azSxEevcMEiyRF5K7V2sIpXDzCilY09b/7NRRxy9iA6tkHea6ZJuFCNF9DXzeWee7vmOtEPmWiPI77P516J3eZdw/5lCrlwkTUZZx9jEqPS/7/pYIr1TgLb1ChzXezn/5UI+D//sfzfRUB5If1j6gKiP54RNK/hvlaFK65x2lB52IbQ7aeOZ/dQINtKHmfQ3acvS7j+SOhEXxQe7MBwtkKbNb1BwqCYwwdnu/eypIb/6eGF3l+c+f08odudLEMVzWKWPE8vQtcHbwfPJhLIg4/PgF6smw9VJtxbxhadCK3m/gB1eUlY6h47ifI42cE9CzsUFwdZpdL1WQHnv42o8sN06Gs9tDD4n47FuZo4FM6eQLx7WvEkL82SHkMfQw1pghP32v+KMCzWMD6eAonc/TahifcSoYa9eh7Dw17TeqVeYVxJOxRn+kulkZAEQi5bPYtbczvQoZ89oezWD5bSsZcpf1wsqLPgxTI5E8i5nqkStMez6H/SD0KKbCsPODgvni6SQ0Lb02ILQ7h440y+DQld7L0ZvD7+DceD0Xd0e7sIRDaDRkgXazPR5+sp3j//fHEMbuZQQz418BSqnmdKJqQOWVYLeL4zxpNmsZTpcAomKPZrjtPTiZpULqw7PPbDRiDfsZooBMkNSjhMOKva299XFEJerJb/f0VA7L5daF1/LlzvpjTp0852wPgvK64f7oWcmgTy3I2QsiS4qjI9Z/sIfOJYLHZ22kD9QZnB7bnDPNVXIdD3/JxB59Y6TuGlDOSNkhqa++7EEqt9ByTlsS2uzxmLM/Uz0PhjhNCOF4JYv0UNLfDyAtfwJ7eeyAuos5hyaP2jzWJ75UxEV6wtBEqtMEZ4JdH+FDDg34XJ4pLWJl1ayhWeR+qgeD7ggT6qcwH1InZZlkZFSduPcYd2+66Z6KS6pineX+EMWGGZWxQyRZSvoblJGovuBc0JOZ2vULqSgpLt2SFk8HuBdKmx54mLVZV+fJ7D87p9oIj4ov2XUEqgviPEIjABhE0PwmeRErP4mb2BTnC+wS32fOHANCF/4a1T8GsqEFnJK5N26vkO42Xh8CSbfvITSymM+1ggsRN8TbqZ6xOkepzhxLqOE56+tge5XZx47KXfiR5St4B7UojnkQ6pFCvKBK8bUzFbneYlfvVCZterfMGCAMj6b7Sp9T+mLuCflqtzsyjguX5suJfOYU0VN94DHxYeT6dtlBCFrxjUmmOy9Ol9JPqa63dgxuaE09hhAuG8jkGPuj1Kj/Te0K2p3KGgF4LTsn+rxOsdBPfLzUOJzOa/wiBuAN3skfCk+3wluqlaDtycY8y8MGjofXy1EPfshLM6rmRaHEwR97L1EcclHkuyuWcagOJvxV1XgUgPGx5QstcBpRkWn+0t7qDeH1wezzOppJ8Ot/DI9j5L068i01h7f+FutZyH2Uz0p7vsR/CwQNb446oljd4lgRdJZ9yLX6FJjK+4v25cjSXS0mnIuxbjVS+XFspkAhLFx8MDXuq850zqmpy6b7WDorqIObvg0FFiDBNUsid8UhS/B6ql7A2jeox48n4PQPB3zyBj9CR8gKqtqRe+RZzqvy5Ke4tJ1H8HHbwuv4258K6FDyDbOSTfRcGyZScLBKz3NZzfHWPZaYMm6tjvXiBgLpB3Z2CZbjeuLOKsIbO/EHAe5hE8lNWGBTq//30HFuTF7h9TF/BPF1o534Uf/isdjBx/JNz/zlxbCP82Fk6g4jpEGRzdjmIobp6DFforza5gA3nypiJ4MUd3OF1rS8AHxYEwDVSDEa8N7vpUIOBeV1UwljMX/4WA2p294Hjoj8x9zQWSaXvjV+p8oTJ3evMAr6rzBbRiEog4y/wES7KYusfN2hZIKgnk7Jtd9e9VQEOuBjHTVgjMWW4ybzf75HhcsRG0LTkyT0bfNd6z/gXqnB65v9O9ANcun+Dw2egclArWeL5+X0BfF5R7s63oj6OWKqg80Lir62CK6GF84VCo4vmbW9lgkx46sOvS5D4zBTK+IoGEVLgY7AYyE3P2wTZA7yHh0DAfsMpyC+zdaHJvH1cO/mjBHuylc+KwTgScPZYrD44FPzE/kkR/7/l5ACMVWtxT4CsQVk4soF69ZRDVAuka/Sza3xAQsKr9EFApBMKfBDJDRyoJG3fh0/SrL34/hnTAxbX4/pUR1Jv7bo7VYbcC3Gwo8ruN3/xXIuDufwUBN2iF5D9Vb+nvXgUkf7guoBJAD4+8Pwi5OWSEMmVfQmkvnjyhzShT71sb0JCZxNN9/FjTqs1ceFzvAU/tjR3Qe75OoYiE2oy375VKDW8UEzJfSCz+oldDKzrT4eWhlKVxcOro/LmlwNe/9Cif5Xai9jJNhXx9yCy+jpZJm7Mv5OtZzliqd+Jz0oca3Gz3yRLvOnR0WD2fMLw2gOP8nHR0Bs4beLIS17OX2fx1DP25sbhAHGm9FqHl6sDg7TOcfe1+ovP7SYFhXq8F4hFbpvXR96AY+5GnpbTLacWkO9TxS0bp6X5KKEVPC7rgMfLs8ToAvbwWX7iNac/SijgN/Y7HoxgPmFj6GM2cIimfw/i6SyyzI6ejSjiL4VV8JhGK6U6iwyzToVsNk0Diy0yl/TbaQ/1531F6XeUm3ePbBuroeBPv6wXySfunCc/YFs/zbXug7Td6AR+fBUrNvhLjXc3mUO4+IU8btAJaKmQHLZgNyjbGraMfKRSh9kJ3PBtKbaIumXoo5+mXxzL9+0KrsKnlf8609l+yEfRPn6/dH1kG4zmfM9ja05p+BkThKcAbx23VmuQxU3x4Rtxg2X2rNcLG/DuAsxKIMpd9oPJetqHJ4z2OK+NuUk9Tbr/NwoTFy4Uik1Ez31AWncezCxJS8HU0AiiMMWLpjXwDOmf894//e4+D+CsFtJWeI8Q758TiV6HJVPuYQg5+icNT5T37ZRu80r8QMITNt6TJMbjCcNj8/qHvhPy170UHvfISctXxf4VXWPGAm3byURoOJaF323hBZyYNDwrz01Ci1j3E5VUTyBuVDZ1PuQHljOss1NYCgW+p8oAqD3WWvJuLSaKWlTB8VxZLD6naUOt85nCbZQML4BkE1DhKHPoLrHAUqT/EPMAIlUUoit2TO9DARsImOo/xbKkOATk7ex9SELE5QZdqotYrfougXLk84TuBsBTlHIpyZuO4MeuJKhZSoK2iC05P4WWNb/q1hOwWeSg7hiihUct7qC/tESWdhyS6Utw1PBWqInZ05x1ef3KB/Imy4dHohn/bprXNr9LmfzwL+F9SF/BPrwI6L2WAm2RtuKtm1UBfN8OFOoeAxWqzAkJLfoX68bFRWuTfhhpcxAgoUg/FzUn85rfDUMKNXCwWS3zlUO1sfKC0zD1Pu4cCZApuKvBVE7JMWs5lfEZiTvbqcBZ++8gaetwXb+jZgfBgOoUJzVt/A5FdeCzrvn5D97tJzImD5v7OlJ8aMnTL018I6L5zgTxzK1hAAfzE4/2TD1RWhXxt0NfnmTEtgB62/Asj1oUNH62po0103sHT2txQqDTi+cify5AbJ4Ljt1E5NNDXwjiWwmaj0rmb5FezWviYm7ju5bOBINz3Io4ejjj9BF5O/Z2Qg+0tfTEBsEK42rdOghcyNr+6gZ+Azr7qDCp8EghH52BS/xBvBLzKCY5JdgQSveY1xG7u48TvhI/4BL0M5doQPmAdSQ2V1+QLj5bbPAlK1AifE/8yc38qHH+3AgGv7R1B5uAIxfdB+JDJbtfwuOQeSxy9kagedRT6WzwT6mE7I9iYlRV0qj3HwROv/rbN1cKmttKfilP/tFXAl+OW/14FZH0l42QsGrAuR4E4TaUSfPdXF6C6IhBpY2sB3t7PDPb3WCDNeSWQMKRijpmpLBCtWKEcPxx2g8NCFffPF0WJRTygYHoRYHje3iq+JmwCx5NO2J2unwBfurgC+lmqArE03mCPtgUc9x8HuY+zQJTEKg0wCueAfWSL99n3FQf78VG5d/llILWWfCkQtbWwP721Dm/bWICVSk7YF0Zu4nHAE+yl6wl5j8wr8SlqEWhY0ZE3LD8EW4u+AIr6PfPPjuif2XQENOeHgGu/dDDr0QJs6prI/1gw4CBnPRw7z2KQbMX9N/zuQJd8zPyrmKc40NqZuB5T5jFS57hO8iMorWYx/zKK/krmIJCue7vY/ZZlgLu48GGfbl3sP/Z1I5Bv9wZ9Yx4QDPX39ye948DphrbIH+TaxFz7na3c5d6/i0IQs72A9cUH7tuG+P2+OnrA/tJY2NNbPce8fS9gf+gU7P4rHQzeuRs4Sg/RX/1d/3emg/kfE/m/i4DSBv1T6gJi/Ifl6vHkSHBvGyE/6zDr6OHqd9C2xoCShX5NaDGrXag0Y8mTRW8nlExRKkINiniqPQTCwSov4ZUcFjxFxAhoh287GON0yeNavw7UmI97KHt05tnNvcqUdXtXIGJ/ZyJUnYHe0UYgpw4CAVFqNVQK9gXcTiTHyZpaJeVosYfq4vco9fyZkMdx9IWiyhmLTeVB6KhMK+AXecCJ/HioNB8yEcqHc8OTMk8DerSXIRRBl7NMNeWA+iCQq229Hc5QK5BvPD0TqLfVm6dmPqi0NCYhJ8NmhrPbUyDshkQ+FN7wRlkuC4TzZ9UWmoU0sqy9Xwi11Y8PN6R9WTo/dWvKmwWG7qOK/r9uF0dIkc0FuL3/onhtDQ7NPr4NLxl/xPeNS0cv0d2F8rLteKIH8kAvp6sqxm/TsrjHz4EW8deFUZeWIvSHO5O+wvkSbu6zwlk//6j0ZO3F+K7WsUDYW9tQqn50qJe7O0tsEpk0VDeT6B/IKKZPIYe3efKBbndbsHjnr/62s4DCphb/uS7gf8cq4IL84dAa9asbFNZmLkLT4JU0N+MjlIubzxLp0A5kRG4OTfK0eFabAvnaSfyml1AViAWOQK7LXgrhsatNlqReJNGhfYs5WYhQFb+FUCXfV7OF1ssDll52xUTSUoQyfk8SFD+tek3vJnsCT+4GD9kvRVMyZTNIm97DqXypS3qcTAkGhZxQ2q6vE0HSy4Or0wk56Y7YoftV0kGlTkeWTCYu6XmLPvDcOT6O0ZcSmkVCvlafPMKZ9FQ7+jTxEobZ+s5YUdcmDdh+Bb8CTSh9Is2k54eQqy0QzKOzbxByfjBx/9snKFv9apRpi0MPlQIOTo8CT2m7bp/QNeTFo1NHVbrfBy94ZsmWhc5FyNnyXq5hPFxMlmmZUP+3pl3BkOoBir/zo0ku6Idw+xvw7LOsAypHQs4WDfJx6myagAoVP0D/y8yWqEzIFOoKucrnSsHiy3Vc45kZvcC/RwGPS4vJtEyQ6N+rAJaYYdNQ7DcKVF2j8fBpnDpsBEkCVbSacfbWln9bRlBhU6t/TF3AP50R1H/HWyjsfsO9gfk5FXiTwP3yEkihpPGarJ1DB6+JHlkcfbgQWldEoIrjkKXpQIDythvFb14dUALzuKF3/yALrI9NlL7td0fOl3QPN3OfsMy3CiCH++F3hv11RfGoBUBDi+1gCJM9jrTibtLBjalAGCfgmfmzGapudOgUVSAS9ZWAbm7zM1xavEXu+i6VlK0WCnSHUiDP8drk1DuuZODoJdpH0r1KUbSbifs/qbBh2XNoFEgEmqbpcND/tttp0Y7A60qED5i3nkRxH9RwnycqZ/OLoZJdH8+E3x/3PCsPL4msn/0KOlcHETe8mtDdgm2hVN4TYo8xUmmxoAoUaj/DkffxZKoOFoYSPjZPi8XU0OxAMLSLMOXxZfdyyMP5Fajp0xAnjPFf+pdpD40mhzwe4hDodUdkgXy2g+Lw2Yjr+9aFoQpqngEeJHwNXA2KKEnF+AfCh2i+SaFkD+HDnN9flW9kHmEgd4WxUzMz8b0IBqhs6V8pm4y/bSOosKnN4j9uBP0vQcA/ng7GMJp/p4MpP18Hy7P3Dax9ZjHvq08OvrhcWMLX22MY2Ucg1I1HYB0McZ1zgUyjXQxgDUcbeRsHT1jNUQc2xwLJnnelwZfANMHZj4C8Q1cQHMuxBEd5OCFfG6scuxVqQJnPVO5/ERuwMlvVYJs/RDzIXwnf5sEB1PnlwL2H5iV4fsYc1O9K5e7rWxMs8Z1AmmKyOCw8T8aB+9sSPSMCqbQbS7BvrhagNAsX+V1VDXgAZQEH9BDIdt9WgNnpXAKFxR7520tVYjZNFmgLgYCe9BUIeG3OGzC80cbi/nKNS35+g3N92cztLHE/BOwBuvErlyGVrMHhba0KBEwpcof7L72N5QCQKLAEQmpeLhC6PMAhlFwEkTYJRK6wsJyzC9jVLIF8Z6F2wXqfHO6fDIGw6GWeQCu1HfMXizrAStEvwDIqD/lf61rqZN+XYEyVI/xDL8bjSfCv9LxkIS/M6wG3+Wr177OA/9oIms5WO7Bvv6z/+e0r/38h4P/54f8BsYPdpA==</prop>
			<obj name="TemperatureLog" class="TemperatureLog" version="2">
				<prop name="Times">TEFSWgAA6Z0AAIDpmFoAAAD+AQAAmAMAADIFAADMBgAAcAgAAAoKAACkCwAAPg0AANgOAAB8EAAAFhIAALATAABKFQAA7hYAAIgYAAAiGgAAxhsAAGAdAAD6HgAAlCAAAC4iAADSIwAAbCUAAAYnAACgKAAARCoAAN4rAAB4LQAAHC8AALYwAABQMgAA6jMAAI41AAAoNwAAwjgAAFw6AAD2OwAAmj0AADQ/AADOQAAAaEIAAAxEAACmRQAAQEcAAORIAAB+SgAAGEwAALJNAABMTwAA8FAAAIpSAAAkVAAAyFUAAGJXAAD8WAAAlloAADpcAADUXQAAbl8AAAhhAACiYgAARmQAAOBlAAB6ZwAAFGkAALhqAABSbAAA7G0AAJBvAAAqcQAAxHIAAF50AAACdgAAnHcAADZ5AADQegAAanwAAA5+AACofwAAQoEAANyCAACAhAAAGoYAALSHAABYiQAA8ooAAIyMAAAmjgAAyo8AAGSRAAD+kgAAmJQAADKWAADWlwAAcJkAAAqbAACunAAASJ4AAOKfAAB8oQAAIKMAALqkAABUpgAA7qcAAIipAAAsqwAAxqwAAGCuAAD6rwAAnrEAADizAADStAAAdrYAABC4AACquQAARLsAAN68AACCvgAAHMAAALbBAABQwwAA9MQAAI7GAAAoyAAAzMkAAGbLAAAAzQAAms4AAD7QAADY0QAActMAAAzVAACm1gAAStgAAOTZAAB+2wAAGN0AALzeAABW4AAA8OEAAJTjAAAu5QAAyOYAAGLoAAD86QAAoOsAADrtAADU7gAAbvAAABLyAACs8wAARvUAAOr2AACE+AAAHvoAALj7AABc/QAA9v4AAJAAAQAqAgEAxAMBAGgFAQACBwEAnAgBADYKAQDaCwEAdA0BAA4PAQCyEAEATBIBAOYTAQCAFQEAJBcBAL4YAQBYGgEA8hsBAIwdAQAwHwEAyiABAG4iAQAIJAEAoiUBADwnAQDWKAEAcCoBABQsAQCuLQEASC8BAOIwAQCGMgEAIDQBALo1AQBeNwEA+DgBAJI6AQAsPAEA0D0BAGo/AQAEQQEAnkIBADhEAQDcRQEAdkcBABBJAQC0SgEATkwBAOhNAQCCTwEAJlEBAMBSAQBaVAEA9FUBAI5XAQAyWQEAzFoBAGZcAQAAXgEApF8BAD5hAQDYYgEAfGQBABZmAQCwZwEASmkBAO5qAQCIbAEAIm4BALxvAQBWcQEA+nIBAJR0AQAudgEA0ncBAGx5AQAGewEAoHwBAER+AQDefwEAeIEBABKDAQCshAEAUIYBAOqHAQCEiQEAHosBAMKMAQBcjgEA9o8BAJqRAQA0kwEAzpQBAGiWAQACmAEAppkBAECbAQDanAEAdJ4BABigAQCyoQEATKMBAPCkAQCKpgEAJKgBAL6pAQBYqwEA/KwBAJauAQAwsAEAyrEBAG6zAQAItQEAorYBAEa4AQDguQEAersBABS9AQC4vgEAUsABAOzBAQCGwwEAIMUBAMTGAQBeyAEA+MkBAJzLAQA2zQEA0M4BAGrQAQAO0gEAqNMBAELVAQDc1gEAdtgBABraAQC02wEATt0BAOjeAQCM4AEAJuIBAMDjAQBk5QEA/uYBAJjoAQAy6gEA1usBAHDtAQAK7wEApPABAD7yAQDi8wEAfPUBABb3AQC6+AEAVPoBAO77AQCI/QEALP8BAMYAAgBgAgIA+gMCAJQFAgA4BwIA0ggCAGwKAgAQDAIAqg0CAEQPAgDeEAIAghICABwUAgC2FQIAUBcCAOoYAgCOGgIAKBwCAMIdAgBcHwIAACECAJoiAgA0JAIA2CUCAHInAgAMKQIApioCAEosAgDkLQIAfi8CABgxAgCyMgIAVjQCAPA1AgCKNwIAJDkCAMg6AgBiPAIA/D0CAKA/AgA6QQIA1EICAG5EAgAIRgIArEcCAEZJAgDgSgIAekwCAB5OAgC4TwIAUlECAPZSAgCQVAIAKlYCAMRXAgBoWQIAAlsCAJxcAgA2XgIA0F8CAHRhAgAOYwIAqGQCAEJmAgDmZwIAgGkCABprAgC+bAIAWG4CAPJvAgCMcQIAMHMCAMp0AgBkdgIA/ncCAJh5AgA8ewIA1nwCAHp+AgAUgAIAroECAEiDAgDihAIAfIYCACCIAgC6iQIAVIsCAO6MAgCSjgIALJACAMaRAgBqkwIABJUCAJ6WAgA4mAIA3JkCAHabAgAQnQIAqp4CAESgAgDooQIAgqMCABylAgC2pgIAWqgCAPSpAgCOqwIAMq0CAMyuAgBmsAIAALICAJqzAgA+tQIA2LYCAHK4AgAMugIAsLsCAEq9AgDkvgIAiMACACLCAgC8wwIAVsUCAPrGAgCUyAIALsoCAMjLAgBizQIABs8CAKDQAgA60gIA1NMCAHjVAgAS1wIArNgCAFDaAgDq2wIAhN0CAB7fAgC44AIAXOICAPbjAgCQ5QIAKucCAM7oAgBo6gIAAuwCAKbtAgBA7wIA2vACAHTyAgAY9AIAsvUCAEz3AgDm+AIAgPoCACT8AgC+/QIAWP8CAPwAAwCWAgMAMAQDAMoFAwBuBwMACAkDAKIKAwA8DAMA4A0DAHoPAwAUEQMArhIDAEgUAwDsFQMAhhcDACAZAwC6GgMAXhwDAPgdAwCSHwMANiEDANAiAwBqJAMABCYDAJ4nAwBCKQMA3CoDAHYsAwAQLgMAtC8DAE4xAwDoMgMAjDQDACY2AwDANwMAWjkDAP46AwCYPAMAMj4DAMw/AwBmQQMACkMDAKREAwA+RgMA4kcDAHxJAwAWSwMAsEwDAEpOAwDuTwMAiFEDACJTAwC8VAMAYFYDAPpXAwCUWQMAOFsDANJcAwBsXgMABmADAKphAwBEYwMA3mQDAHhmAwASaAMAtmkDAFBrAwDqbAMAjm4DAChwAwDCcQMAXHMDAAB1AwCadgMANHgDAM55AwBoewMADH0DAKZ+AwBAgAMA2oEDAH6DAwAYhQMAsoYDAFaIAwDwiQMAiosDACSNAwC+jgMAYpADAPyRAwCWkwMAMJUDANSWAwBumAMACJoDAKybAwBGnQMA4J4DAHqgAwAeogMAuKMDAFKlAwDspgMAhqgDACqqAwDEqwMAXq0DAPiuAwCcsAMANrIDANCzAwB0tQMADrcDAKi4AwBCugMA5rsDAIC9AwAavwMAtMADAE7CAwDywwMAjMUDACbHAwDAyAMAZMoDAP7LAwCYzQMAPM8DANbQAwBw0gMACtQDAKTVAwBI1wMA4tgDAIbaAwAg3AMAut0DAFTfAwDu4AMAiOIDACzkAwDG5QMAYOcDAProAwCe6gMAOOwDANLtAwB27wMAEPEDAKryAwBE9AMA6PUDAIL3AwAc+QMAtvoDAFD8AwD0/QMAjv8DACgBBADMAgQAZgQEAAAGBACaBwQAPgkEANgKBAByDAQADA4EAKYPBABKEQQA5BIEAH4UBAAYFgQAvBcEAFYZBADwGgQAlBwEAC4eBADIHwQAYiEEAAYjBACgJAQAOiYEANQnBABuKQQAEisEAKwsBABGLgQA4C8EAIQxBAAeMwQAuDQEAFw2BAD2NwQAkDkEACo7BADOPAQAaD4EAAJABACcQQQANkMEANpEBAB0RgQADkgEAKhJBABMSwQA5kwEAIBOBAAkUAQAvlEEAFhTBADyVAQAjFYEADBYBADKWQQAZFsEAP5cBACiXgQAPGAEANZhBAB6YwQAFGUEAK5mBABIaAQA4mkEAIZrBAAgbQQAum4EAFRwBAD4cQQAknMEACx1BADQdgQAangEAAR6BACeewQAOH0EANx+BAB2gAQAEIIEAKqDBABOhQQA6IYEAIKIBAAmigQAwIsEAFqNBAAIjwQAopAEADySBADWkwQAcJUEABSXBACumAQASJoEAOybBACGnQQAIJ8EALqgBABeogQA+KMEAJKlBAAspwQAxqgEAGqqBAAErAQAnq0EADivBADcsAQAdrIEABC0BACqtQQATrcEAOi4BACCugQAJrwEAMC9BABavwQA9MAEAI7CBAAyxAQAzMUEAGbHBAAKyQQApMoEAD7MBADYzQQAcs8EABbRBACw0gQAStQEAOTVBACI1wQAItkEAMbaBABq3AQABN4EAJ7fBAA44QQA3OIEAHbkBAAQ5gQAqucEAE7pBADo6gQAguwEACbuBADA7wQAWvEEAPTyBACO9AQAMvYEAMz3BABm+QQAAPsEAKT8BAA+/gQA2P8EAHIBBQAWAwUAsAQFAEoGBQDkBwUAiAkFACILBQC8DAUAVg4FAPoPBQCUEQUALhMFAMgUBQBsFgUABhgFAKAZBQA6GwUA3hwFAHgeBQASIAUAtiEFAFAjBQDqJAUAhCYFAB4oBQDCKQUAXCsFAPYsBQCQLgUANDAFAM4xBQBoMwUADDUFAKY2BQBAOAUA2jkFAHQ7BQAYPQUAsj4FAExABQDmQQUAikMFACRFBQC+RgUAYkgFAPxJBQCWSwUAME0FANROBQBuUAUACFIFAKJTBQA8VQUA4FYFAHpYBQAUWgUArlsFAFJdBQDsXgUAhmAFACpiBQDEYwUAXmUFAPhmBQCcaAUANmoFANBrBQBqbQUABG8FAKhwBQBCcgUA3HMFAHZ1BQAadwUAtHgFAE56BQDyewUAjH0FACZ/BQDAgAUAWoIFAP6DBQCYhQUAMocFANaIBQBwigUACowFAKSNBQBIjwUA4pAFAHySBQAWlAUAsJUFAFSXBQDumAUAiJoFACKcBQDGnQUAYJ8FAPqgBQCeogUAOKQFANKlBQBspwUAEKkFAKqqBQBErAUA3q0FAHivBQAcsQUAtrIFAFC0BQDqtQUAjrcFACi5BQDCugUAZrwFAAC+BQCavwUANMEFAM7CBQByxAUADMYFAKbHBQBAyQUA5MoFAH7MBQAYzgUAvM8FAFbRBQDw0gUAitQFACTWBQDI1wUAYtkFAPzaBQCW3AUAOt4FANTfBQBu4QUACOMFAKzkBQBG5gUA4OcFAITpBQAe6wUAuOwFAFLuBQDs7wUAkPEFACrzBQDE9AUAXvYFAAL4BQCc+QUANvsFAND8BQB0/gUADgAGAKgBBgBMAwYA5gQGAIAGBgAaCAYAvgkGAFgLBgDyDAYAjA4GADAQBgDKEQYAZBMGAP4UBgCiFgYAPBgGANYZBgBwGwYACh0GAK4eBgBIIAYA4iEGAHwjBgAgJQYAuiYGAFQoBgD4KQYAkisGACwtBgDGLgYAajAGAAQyBgCeMwYAODUGANI2BgB2OAYAEDoGAKo7BgBEPQYA6D4GAIJABgAcQgYAwEMGAFpFBgD0RgYAjkgGADJKBgDMSwYAZk0GAABPBgCaUAYAPlIGANhTBgByVQYADFcGALBYBgBKWgYA5FsGAIhdBgAiXwYAvGAGAFZiBgD6YwYAlGUGAC5nBgDIaAYAYmoGAAZsBgCgbQYAOm8GANRwBgB4cgYAEnQGAKx1BgBQdwYA6ngGAIR6BgAefAYAwn0GAFx/BgD2gAYAkIIGACqEBgDOhQYAaIcGAAKJBgCcigYAQIwGANqNBgB0jwYAGJEGALKSBgBMlAYA5pUGAICXBgAkmQYAvpoGAFicBgDynQYAlp8GADChBgDKogYAbqQGAAimBgCipwYAPKkGAOCqBgB6rAYAFK4GAK6vBgBIsQYA7LIGAIa0BgAgtgYAurcGAF65BgD4ugYAkrwGADa+BgDQvwYAasEGAATDBgCoxAYAQsYGANzHBgB2yQYAGssGALTMBgBOzgYA6M8GAILRBgAm0wYAwNQGAFrWBgD+1wYAmNkGADLbBgDM3AYAZt4GAArgBgCk4QYAPuMGANjkBgB85gYAFugGALDpBgBK6wYA7uwGAIjuBgAi8AYAvPEGAGDzBgD69AYAlPYGADj4BgDS+QYAbPsGAAb9BgCg/gYARAAHAN4BBwB4AwcAEgUHALYGBwBQCAcA6gkHAI4LBwAoDQcAwg4HAFwQBwD2EQcAmhMHADQVBwDOFgcAaBgHAAwaBwCmGwcAQB0HAOQeBwB+IAcAGCIHALIjBwBWJQcA8CYHAIooBwAkKgcAvisHAGItBwD8LgcAljAHADAyBwDUMwcAbjUHAAg3BwCsOAcARjoHAOA7BwB6PQcAFD8HALhABwBSQgcA7EMHAIZFBwAqRwcAxEgHAF5KBwACTAcAnE0HADZPBwDQUAcAalIHAA5UBwCoVQcAQlcHAOZYBwCAWgcAGlwHALRdBwBOXwcA8mAHAIxiBwAmZAcAwGUHAGRnBwD+aAcAmGoHADJsBwDWbQcAcG8HAApxBwCkcgcASHQHAOJ1BwB8dwcAIHkHALp6BwBUfAcA7n0HAJJ/BwAsgQcAxoIHAGCEBwD6hQcAnocHADiJBwDSigcAdowHABCOBwCqjwcARJEHAN6SBwCClAcAHJYHALaXBwBQmQcA9JoHAI6cBwAongcAzJ8HAGahBwAAowcAmqQHAD6mBwDYpwcAcqkHAAyrBwCmrAcASq4HAOSvBwB+sQcAGLMHALy0BwBWtgcA8LcHAJS5BwAuuwcAyLwHAGK+BwD8vwcAoMEHADrDBwDUxAcAbsYHABLIBwCsyQcARssHAOrMBwCEzgcAHtAHALjRBwBS0wcA9tQHAJDWBwAq2AcAxNkHAGjbBwAC3QcAnN4HADbgBwDa4QcAdOMHAA7lBwCy5gcATOgHAObpBwCA6wcAGu0HAL7uBwBY8AcA8vEHAIzzBwAw9QcAyvYHAGT4BwAI+gcAovsHADz9BwDW/gcAcAAIABQCCACuAwgASAUIAOIGCACGCAgAIAoIALoLCABeDQgA+A4IAJIQCAAsEggAxhMIAGoVCAAEFwgAnhgIADgaCADcGwgAdh0IABAfCACqIAgATiIIAOgjCACCJQgAHCcIAMAoCABaKggA9CsIAI4tCAAyLwgAzDAIAGYyCAAKNAgApDUIAD43CADYOAgAfDoIABY8CACwPQgASj8IAORACACIQggAIkQIALxFCABWRwgA+kgIAJRKCAAuTAgA0k0IAGxPCAAGUQgAoFIIADpUCADeVQgAeFcIABJZCACsWggAUFwIAOpdCACEXwgAKGEIAMJiCABcZAgA9mUIAJpnCAA0aQgAzmoIAGhsCAACbggApm8IAEBxCADacggAdHQIABh2CACydwgATHkIAPB6CACKfAgAJH4IAL5/CABYgQgA/IIIAJaECAAwhggAyocIAG6JCAAIiwgAoowIADyOCADgjwgAepEIABSTCACulAgAUpYIAOyXCACGmQgAIJsIAMScCABenggA+J8IAJKhCAA2owgA0KQIAGqmCAAOqAgAsqkIAEyrCADmrAgAiq4IACSwCAC+sQgAWLMIAPy0CACWtggAMLgIAMq5CABuuwgACL0IAKK+CAA8wAgA4MEIAHrDCAAUxQgAuMYIAFLICADsyQgAhssIACDNCADEzggAXtAIAPjRCACS0wgANtUIANDWCABq2AgADtoIAKjbCABC3QgA3N4IAHbgCAAa4ggAtOMIAE7lCADo5ggAjOgIACbqCADA6wgAWu0IAP7uCACY8AgAMvIIANbzCABw9QgACvcIAKT4CAA++ggA4vsIAHz9CAAW/wgAsAAJAFQCCQDuAwkAiAUJACwHCQDGCAkAYAoJAPoLCQCUDQkAOA8JANIQCQBsEgkABhQJAKoVCQBEFwkA3hgJAHgaCQAcHAkAth0JAFAfCQDqIAkAjiIJACgkCQDCJQkAXCcJAAApCQCaKgkANCwJAM4tCQByLwkADDEJAKYyCQBANAkA5DUJAH43CQAYOQkAvDoJAFY8CQDwPQkAij8JACRBCQDIQgkAYkQJAPxFCQCWRwkAMEkJANRKCQBuTAkAEk4JAKxPCQBGUQkA4FIJAHpUCQAeVgkAuFcJAFJZCQDsWgkAkFwJACpeCQDEXwkAaGEJAAJjCQCcZAkANmYJANBnCQB0aQkADmsJAKhsCQBCbgkA5m8JAIBxCQAacwkAtHQJAFh2CQDydwkAjHkJADB7CQDKfAkAZH4JAP5/CQCYgQkAPIMJANaECQBwhgkACogJAK6JCQBIiwkA4owJAIaOCQAgkAkAupEJAFSTCQDulAkAkpYJACyYCQDGmQkAYJsJAASdCQCengkAOKAJANKhCQB2owkAEKUJAKqmCQBOqAkA6KkJAIKrCQAcrQkAtq4JAFqwCQD0sQkAjrMJACi1CQDMtgkAZrgJAAC6CQCkuwkAPr0JANi+CQBywAkADMIJALDDCQBKxQkA5MYJAH7ICQAYygkAvMsJAFbNCQD6zgkAlNAJAC7SCQDI0wkAYtUJAAbXCQCg2AkAOtoJANTbCQB43QkAEt8JAKzgCQBG4gkA6uMJAITlCQAe5wkAuOgJAFzqCQD26wkAkO0JADTvCQDO8AkAaPIJAAL0CQCc9QkAQPcJANr4CQB0+gkADvwJALL9CQBM/wkA5gAKAIACCgAkBAoAvgUKAFgHCgD8CAoAlgoKADAMCgDKDQoAZA8KAAgRCgCiEgoAPBQKANYVCgB6FwoAFBkKAK4aCgBSHAoA7B0KAIYfCgAgIQoAuiIKAF4kCgD4JQoAkicKACwpCgDQKgoAaiwKAAQuCgCoLwoAQjEKANwyCgB2NAoAEDYKALQ3CgBOOQoA6DoKAII8CgAmPgoAwD8KAFpBCgD+QgoAmEQKADJGCgDMRwoAZkkKAApLCgCkTAoAPk4KANhPCgB8UQoAFlMKALBUCgBUVgoA7lcKAIhZCgAiWwoAvFwKAGBeCgD6XwoAlGEKAC5jCgDSZAoAbGYKABBoCgC+aQoAWGsKAPJsCgCWbgoAMHAKAMpxCgBucwoACHUKAKJ2CgA8eAoA1nkKAHp7CgAefQoAuH4KAFyACgD2gQoAkIMKACqFCgDOhgoAaIgKAAKKCgCmiwoAQI0KANqOCgB0kAoADpIKALKTCgBMlQoA5pYKAICYCgAkmgoAvpsKAFidCgDyngoAlqAKADCiCgDKowoAbqUKAAinCgCiqAoAPKoKANarCgB6rQoAFK8KAK6wCgBIsgoA7LMKAIa1CgAgtwoAurgKAF66CgD4uwoAkr0KADa/CgDQwAoAasIKAATECgCexQoAQscKANzICgB2ygoAEMwKALTNCgBOzwoA6NAKAILSCgAm1AoAwNUKAFrXCgD02AoAmNoKADLcCgDM3QoAZt8KAArhCgCk4goAPuQKAOLlCgB85woAFukKALDqCgBK7AoA7u0KAIjvCgAi8QoAxvIKAGD0CgD69QoAlPcKAC75CgDS+goAbPwKAAb+CgCg/woARAELAN4CCwB4BAsAEgYLALYHCwBQCQsA6goLAI4MCwAoDgsAwg8LAFwRCwD2EgsAmhQLADQWCwDOFwsAaBkLAAwbCwCmHAsAQB4LANofCwB+IQsAGCMLALIkCwBWJgsA8CcLAIopCwAkKwsAviwLAGIuCwD8LwsAljELADAzCwDUNAsAbjYLAAg4CwCsOQsARjsLAOA8CwB6PgsAFEALALhBCwBSQwsA7EQLAIZGCwAqSAsAxEkLAF5LCwD4TAsAnE4LADZQCwDQUQsAdFMLAA5VCwCoVgsAQlgLANxZCwCAWwsAGl0LALReCwBOYAsA6GELAIxjCwAmZQsAymYLAGRoCwD+aQsAmGsLADJtCwDWbgsAcHALAApyCwCkcwsASHULAOJ2CwB8eAsAFnoLALp7CwBUfQsA7n4LAJKACwAsggsAxoMLAGCFCwD6hgsAnogLADiKCwDSiwsAbI0LABCPCwCqkAsARJILAN6TCwCClQsAHJcLALaYCwBamgsA9JsLAI6dCwAonwsAwqALAGaiCwAApAsAmqULADSnCwDOqAsAcqoLAAysCwCmrQsASq8LAOSwCwB+sgsAGLQLALK1CwBWtwsA8LgLAJS6CwAuvAsAyL0LAGK/CwD8wAsAoMILADrECwDUxQsAbscLAAjJCwCsygsARswLAODNCwCEzwsAHtELALjSCwBc1AsA9tULAJDXCwAq2QsAxNoLAGjcCwAC3gsAnN8LADbhCwDa4gsAdOQLAA7mCwCy5wsATOkLAObqCwCA7AsAGu4LAL7vCwBY8QsA8vILAIz0CwAm9gsAyvcLAGT5CwAI+wsAovwLADz+CwDW/wsAcAEMABQDDACuBAwASAYMAOIHDACGCQwAIAsMALoMDABUDgwA+A8MAJIRDAAsEwwA0BQMAGoWDAAEGAwAnhkMADgbDADcHAwAdh4MABAgDACqIQwARCMMAOgkDACCJgwAJigMAMApDABaKwwA9CwMAI4uDAAyMAwAzDEMAGYzDAAANQwApDYMAD44DADYOQwAfDsMABY9DACwPgwASkAMAORBDACIQwwAIkUMALxGDABWSAwA+kkMAJRLDAAuTQwA0k4MAGxQDAAGUgwAoFMMAERVDADeVgwAeFgMABJaDACsWwwAUF0MAOpeDACEYAwAHmIMALhjDABcZQwA9mYMAJpoDAA0agwAzmsMAGhtDAACbwwApnAMAEByDADacwwAdHUMABh3DACyeAwATHoMAOZ7DACKfQwAJH8MAL6ADABiggwA/IMMAJaFDAAwhwwAyogMAG6KDAAIjAwAoo0MADyPDADWkAwAepIMABSUDAC4lQwAUpcMAOyYDACGmgwAIJwMAMSdDABenwwA+KAMAJKiDAA2pAwA0KUMAGqnDAAEqQwAqKoMAEKsDADcrQwAgK8MABqxDAC0sgwATrQMAOi1DACMtwwAJrkMAMC6DABavAwA9L0MAJi/DAAywQwAzMIMAHDEDAAKxgwApMcMAD7JDADiygwAfMwMABbODACwzwwAVNEMAO7SDACI1AwALNYMAMbXDABg2QwA+toMAJTcDAA43gwA0t8MAGzhDAAG4wwAquQMAETmDADe5wwAeOkMABzrDAC27AwAUO4MAPTvDACO8QwAKPMMAML0DABc9gwAAPgMAJr5DAA0+wwAzvwMAGj+DAAMAA0ApgENAEADDQDkBA0AfgYNABgIDQC8CQ0AVgsNAPAMDQCKDg0AJBANAMgRDQBiEw0A/BQNAJYWDQAwGA0A1BkNAG4bDQASHQ0ArB4NAEYgDQDgIQ0AeiMNAB4lDQC4Jg0AUigNAPYpDQCQKw0AKi0NAMQuDQBeMA0AAjINAJwzDQA2NQ0A0DYNAHQ4DQAOOg0AqDsNAEI9DQDmPg0AgEANABpCDQC0Qw0AWEUNAPJGDQCMSA0AJkoNAMBLDQBkTQ0A/k4NAJhQDQA8Ug0A1lMNAHBVDQAUVw0ArlgNAEhaDQDiWw0AfF0NACBfDQC6YA0AVGINAO5jDQCIZQ0ALGcNAMZoDQBqag0ABGwNAJ5tDQA4bw0A3HANAHZyDQAQdA0AqnUNAER3DQDoeA0AgnoNABx8DQC2fQ0AUH8NAPSADQCOgg0AMoQNAMyFDQBmhw0AAIkNAJqKDQA+jA0A2I0NAHKPDQAMkQ0AsJINAEqUDQDklQ0AfpcNABiZDQC8mg0AVpwNAPqdDQCUnw0ALqENAMiiDQBipA0ABqYNAKCnDQA6qQ0A1KoNAHisDQASrg0ArK8NAFCxDQDqsg0AhLQNAB62DQC4tw0AXLkNAPa6DQCQvA0AKr4NAM6/DQBowQ0AAsMNAKbEDQBAxg0A2scNAHTJDQAOyw0AsswNAEzODQDmzw0AgNENACTTDQC+1A0AWNYNAPLXDQCW2Q0AMNsNAMrcDQBu3g0ACOANAKLhDQA84w0A1uQNAHrmDQAU6A0ArukNAEjrDQDs7A0Ahu4NACDwDQC68Q0AXvMNAPj0DQCS9g0ANvgNAND5DQBq+w0ABP0NAJ7+DQBCAA4A3AEOAHYDDgAQBQ4AtAYOAE4IDgDoCQ4AggsOACYNDgDADg4AWhAOAPQRDgCYEw4AMhUOAMwWDgBmGA4AChoOAKQbDgA+HQ4A4h4OAHwgDgAWIg4AsCMOAEolDgDuJg4AiCgOACIqDgC8Kw4AYC0OAPouDgCUMA4AODIOANIzDgBsNQ4ABjcOAKA4DgBEOg4A3jsOAHg9DgASPw4AtkAOAFBCDgDqQw4AhEUOAChHDgDCSA4AXEoOAABMDgCaTQ4ANE8OAM5QDgBoUg4ADFQOAKZVDgBAVw4A2lgOAH5aDgAYXA4Asl0OAExfDgDwYA4AimIOACRkDgDIZQ4AYmcOAPxoDgCWag4AMGwOANRtDgBubw4ACHEOAKJyDgBGdA4A4HUOAHp3DgAUeQ4AuHoOAFJ8DgDsfQ4Ahn8OACqBDgDEgg4AXoQOAPiFDgCchw4ANokOANCKDgBqjA4ABI4OAKiPDgBCkQ4A3JIOAICUDgAalg4AtJcOAE6ZDgDomg4AjJwOACaeDgDAnw4AZKEOAP6iDgCYpA4AMqYOANanDgBwqQ4ACqsOAKSsDgBIrg4A4q8OAHyxDgAWsw4AurQOAFS2DgDutw4AkrkOACy7DgDGvA4AYL4OAPq/DgCewQ4AOMMOANLEDgBsxg4AEMgOAKrJDgBEyw4A3swOAILODgAc0A4AttEOAFDTDgD01A4AjtYOACjYDgDC2Q4AZtsOAADdDgCa3g4ANOAOANjhDgBy4w4ADOUOALDmDgBK6A4A5OkOAH7rDgAY7Q4Asu4OAFbwDgDw8Q4AivMOAC71DgDI9g4AYvgOAPz5DgCg+w4AOv0OANT+DgBuAA8AEgIPAKwDDwBGBQ8A6gYPAIQIDwAeCg8AuAsPAFINDwD2Dg8AkBAPACoSDwDEEw8AXhUPAAIXDwCcGA8ANhoPANobDwB0HQ8ADh8PAKggDwBMIg8A5iMPAIAlDwAaJw8AvigPAFgqDwDyKw8AjC0PACYvDwDKMA8AZDIPAAg0DwCiNQ8APDcPANY4DwBwOg8AFDwPAK49DwBIPw8A4kAPAIZCDwAgRA8AukUPAFRHDwD4SA8AkkoPACxMDwDQTQ8Aak8PAARRDwCeUg8AOFQPANxVDwB2Vw8AEFkPAKpaDwBEXA8A6F0PAIJfDwAcYQ8AwGIPAFpkDwD0ZQ8AjmcPADJpDwDMag8AZmwPAABuDwCkbw8APnEPANhyDwBydA8AFnYPALB3DwBKeQ8A7noPAIh8DwAifg8AvH8PAFaBDwD6gg8AlIQPAC6GDwDIhw8AYokPAAaLDwCgjA8AOo4PAN6PDwB4kQ8AEpMPAKyUDwBQlg8A6pcPAISZDwAemw8AwpwPAFyeDwD2nw8AkKEPACqjDwDOpA8AaKYPAAKoDwCmqQ8AQKsPANqsDwB0rg8AGLAPALKxDwBMsw8A5rQPAIq2DwAkuA8AvrkPAFi7DwDyvA8Alr4PADDADwDKwQ8AbsMPAAjFDwCixg8APMgPAODJDwB6yw8AFM0PALjODwBS0A8A7NEPAIbTDwAg1Q8AxNYPAF7YDwD42Q8AktsPADbdDwDQ3g8AauAPAA7iDwCo4w8AQuUPANzmDwCA6A8AGuoPALTrDwBO7Q8A6O4PAIzwDwAm8g8AwPMPAFr1DwD+9g8AmPgPADL6DwDM+w8AcP0PAAr/DwCkABAAPgIQAOIDEAB8BRAAFgcQALoIEABUChAA7gsQAIgNEAAiDxAAxhAQAGASEAD6ExAAlBUQADgXEADSGBAAbBoQAAYcEACqHRAARB8QAN4gEACCIhAAHCQQALYlEABQJxAA6igQAI4qEAAoLBAAwi0QAFwvEAD2MBAAmjIQADQ0EADONRAAcjcQAAw5EACmOhAASjwQAOQ9EAB+PxAAGEEQALJCEABWRBAA8EUQAIpHEAAkSRAAvkoQAGJMEAD8TRAAlk8QADpREADUUhAAblQQABJWEACsVxAARlkQAOBaEAB6XBAAHl4QALhfEABSYRAA7GIQAIZkEAAqZhAAxGcQAF5pEAACaxAAnGwQADZuEADQbxAAdHEQAA5zEACodBAAQnYQAOZ3EACAeRAAGnsQAL58EABYfhAA8n8QAIyBEAAmgxAAyoQQAGSGEAD+hxAAmIkQADKLEADWjBAAcI4QAAqQEACukRAASJMQAOKUEAB8lhAAIJgQALqZEABUmxAA7pwQAJKeEAAsoBAAxqEQAGCjEAD6pBAAnqYQADioEADcqRAAdqsQABCtEACqrhAARLAQAOixEACCsxAAHLUQALa2EABQuBAA9LkQAI67EAAovRAAzL4QAGbAEAAAwhAAmsMQAD7FEADYxhAAcsgQAAzKEACwyxAASs0QAOTOEAB+0BAAGNIQALzTEABW1RAA8NYQAJTYEAAu2hAAyNsQAGLdEAAG3xAAoOAQADriEADU4xAAeOUQABLnEACs6BAARuoQAODrEACE7RAAHu8QAMLwEABc8hAA9vMQAJD1EAAq9xAAzvgQAGj6EAAC/BAAnP0QAED/EADaABEAdAIRAA4EEQCyBREATAcRAOYIEQCKChEAJAwRAL4NEQBYDxEA8hARAJYSEQAwFBEAyhURAGQXEQAIGREAohoRADwcEQDWHREAeh8RABQhEQCuIhEASCQRAOwlEQCGJxEAICkRALoqEQBeLBEA+C0RAJIvEQAsMREAxjIRAGo0EQAENhEAqDcRAEI5EQDcOhEAdjwRABA+EQC0PxEATkERAOhCEQCCRBEAHEYRAMBHEQBaSREA9EoRAJhMEQAyThEAzE8RAGZREQAKUxEApFQRAD5WEQDYVxEAfFkRABZbEQCwXBEASl4RAORfEQCIYREAImMRALxkEQBgZhEA+mcRAJRpEQAuaxEA0mwRAGxuEQAGcBEAoHERADpzEQDedBEAeHYRABJ4EQC2eREAUHsRAOp8EQCEfhEAKIARAMKBEQBcgxEA9oQRAJCGEQA0iBEAzokRAGiLEQAMjREApo4RAECQEQDakREAfpMRABiVEQCylhEATJgRAPCZEQCKmxEAJJ0RAL6eEQBYoBEA/KERAJajEQA6pREA1KYRAG6oEQAIqhEArKsRAEatEQDgrhEAerARABSyEQC4sxEAUrURAOy2EQCGuBEAILoRAMS7EQBevREADL8RAKbAEQBAwhEA2sMRAH7FEQAYxxEAssgRAGDKEQD6yxEAlM0RAC7PEQDS0BEAbNIRAAbUEQCg1REARNcRAN7YEQB42hEAEtwRALbdEQBQ3xEA6uARAITiEQAe5BEAwuURAFznEQAA6REAmuoRADTsEQDO7REAaO8RAALxEQCm8hEAQPQRAOT1EQB+9xEAGPkRALL6EQBM/BEA8P0RAIr/EQAkARIAvgISAGIEEgD8BRIAlgcSADAJEgDKChIAbgwSAAgOEgCsDxIARhESAOASEgB6FBIAFBYSALgXEgBSGRIA7BoSAIYcEgAqHhIAxB8SAF4hEgD4IhIAnCQSADYmEgDQJxIAdCkSAA4rEgCoLBIAQi4SANwvEgCAMRIAGjMSALQ0EgBONhIA8jcSAIw5EgAmOxIAwDwSAGQ+EgD+PxIAmEESADJDEgDMRBIAcEYSAApIEgCuSRIASEsSAOJMEgB8ThIAFlASALpREgBUUxIA7lQSAIhWEgAsWBIAxlkSAGBbEgD6XBIAnl4SADhgEgDSYRIAbGMSABBlEgCqZhIARGgSAN5pEgB4axIAHG0SALZuEgBacBIA9HESAI5zEgAodRIAwnYSAGZ4EgAAehIAmnsSADR9EgDOfhIAcoASAAyCEgCmgxIASoUSAOSGEgB+iBIAGIoSALyLEgBWjRIA8I4SAIqQEgAkkhIAyJMSAGKVEgD8lhIAoJgSADqaEgDUmxIAbp0SABKfEgCsoBIARqISAOCjEgCEpRIAHqcSALioEgBSqhIA7KsSAJCtEgAqrxIAzrASAGiyEgACtBIAnLUSADa3EgDauBIAdLoSAA68EgCovRIAQr8SAObAEgCAwhIAGsQSAL7FEgBYxxIA8sgSAIzKEgAwzBIAys0SAGTPEgD+0BIAmNISADzUEgDW1RIAcNcSABTZEgCu2hIASNwSAOLdEgCG3xIAIOESALriEgBU5BIA+OUSAJLnEgAs6RIAxuoSAGDsEgAE7hIAnu8SAELxEgDc8hIAdvQSABD2EgCq9xIATvkSAOj6EgCC/BIAHP4SALb/EgBaARMA9AITAI4EEwAyBhMAzAcTAGYJEwAACxMApAwTAD4OEwDYDxMAchETABYTEwCwFBMAShYTAOQXEwB+GRMAIhsTALwcEwBWHhMA+h8TAJQhEwAuIxMAyCQTAGwmEwAGKBMAoCkTADorEwDeLBMAeC4TABIwEwCsMRMAUDMTAOo0EwCENhMAHjgTAMI5EwBcOxMA9jwTAJA+EwA0QBMAzkETAGhDEwACRRMAnEYTAEBIEwDaSRMAfksTABhNEwCyThMATFATAOZREwCKUxMAJFUTAL5WEwBYWBMA8lkTAJZbEwAwXRMAyl4TAG5gEwAIYhMAomMTADxlEwDgZhMAemgTABRqEwCuaxMASG0TAOxuEwCGcBMAIHITAMRzEwBedRMA+HYTAJJ4EwA2ehMA0HsTAGp9EwAEfxMAnoATAEKCEwDcgxMAdoUTABqHEwC0iBMATooTAOiLEwCCjRMAJo8TAMCQEwBakhMA9JMTAJiVEwAylxMAzJgTAHCaEwAKnBMApJ0TAD6fEwDioBMAfKITABakEwCwpRMASqcTAO6oEwCIqhMAIqwTAMatEwBgrxMA+rATAJSyEwA4tBMA0rUTAGy3EwAGuRMAoLoTAES8EwDevRMAgr8TABzBEwC2whMAUMQTAOrFEwCOxxMAKMkTAMLKEwBczBMA9s0TAJrPEwA00RMA2NITAHLUEwAM1hMAptcTAEDZEwDk2hMAftwTABjeEwCy3xMAVuETAPDiEwCK5BMAJOYTAL7nEwBi6RMA/OoTAJbsEwA67hMA1O8TAG7xEwAI8xMArPQTAEb2EwDg9xMAevkTABT7EwC4/BMAUv4TAOz/EwCQARQAKgMUAMQEFABeBhQAAggUAJwJFAA2CxQA0AwUAHQOFAAOEBQAqBEUAEITFADcFBQAgBYUABoYFAC0GRQAWBsUAPIcFACMHhQAJiAUAMohFABkIxQA/iQUAJgmFAAyKBQA1ikUAHArFAAKLRQAri4UAEgwFADiMRQAfDMUACA1FAC6NhQAVDgUAO45FACSOxQALD0UAMY+FABgQBQA+kEUAJ5DFAA4RRQA3EYUAHZIFAAQShQAqksUAERNFADoThQAglAUABxSFAC2UxQAUFUUAPRWFACOWBQAKFoUAMxbFABmXRQAAF8UAJpgFAA+YhQA2GMUAHJlFAAMZxQAsGgUAEpqFADkaxQAfm0UACJvFAC8cBQAVnIUAPBzFACUdRQALncUAMh4FABiehQA/HsUAKB9FAA6fxQA3oAUAHiCFAAShBQArIUUAEaHFADqiBQAhIoUAB6MFAC4jRQAXI8UAPaQFACQkhQAKpQUAM6VFABolxQAApkUAJyaFABAnBQA2p0UAHSfFAAOoRQAqKIUAEykFADmpRQAiqcUACSpFAC+qhQAWKwUAPKtFACWrxQAMLEUAMqyFABktBQA/rUUAKK3FAA8uRQA1roUAHq8FAAUvhQArr8UAEjBFADswhQAhsQUACDGFAC6xxQAXskUAPjKFACSzBQALM4UAMbPFABq0RQABNMUAKjUFABC1hQA3NcUAHbZFAAQ2xQAtNwUAE7eFADo3xQAguEUABzjFADA5BQAWuYUAPTnFACY6RQAMusUAMzsFABm7hQACvAUAKTxFAA+8xQA2PQUAHz2FAAW+BQAsPkUAEr7FADk/BQAiP4UACIAFQC8ARUAYAMVAPoEFQCUBhUALggVANIJFQBsCxUABg0VAKAOFQBEEBUA3hEVAHgTFQASFRUAthYVAFAYFQDqGRUAhBsVACgdFQDCHhUAXCAVAPYhFQCQIxUANCUVAM4mFQBoKBUADCoVAKYrFQBALRUA2i4VAH4wFQAYMhUAsjMVAEw1FQDmNhUAijgVACQ6FQC+OxUAYj0VAPw+FQCWQBUAMEIVANRDFQBuRRUACEcVAKJIFQA8ShUA4EsVAHpNFQAUTxUAuFAVAFJSFQDsUxUAhlUVACpXFQDEWBUAXloVAPhbFQCcXRUANl8VANBgFQBqYhUADmQVAKhlFQBCZxUA3GgVAIBqFQAabBUAtG0VAE5vFQDycBUAjHIVACZ0FQDAdRUAWncVAP54FQCYehUAMnwVANZ9FQBwfxUACoEVAKSCFQBIhBUA4oUVAHyHFQAWiRUAuooVAFSMFQDujRUAiI8VACKRFQDGkhUAYJQVAPqVFQCelxUAOJkVANKaFQBsnBUAEJ4VAKqfFQBEoRUA3qIVAIKkFQAcphUAtqcVAFCpFQDqqhUAjqwVACiuFQDCrxUAXLEVAACzFQCatBUANLYVANi3FQByuRUADLsVAKa8FQBKvhUA5L8VAH7BFQAYwxUAvMQVAFbGFQDwxxUAlMkVAC7LFQDIzBUAYs4VAPzPFQCW0RUAOtMVANTUFQBu1hUAEtgVAKzZFQBG2xUA4NwVAITeFQAe4BUAuOEVAFLjFQD25BUAkOYVACroFQDE6RUAaOsVAALtFQCc7hUANvAVANrxFQB08xUADvUVAKj2FQBC+BUA5vkVAID7FQAa/RUAvv4VAFgAFgDyARYAjAMWADAFFgDKBhYAZAgWAP4JFgCYCxYAPA0WANYOFgBwEBYAFBIWAK4TFgBIFRYA4hYWAIYYFgAgGhYAuhsWAFQdFgD4HhYAkiAWACwiFgDGIxYAYCUWAAQnFgCeKBYAOCoWANwrFgB2LRYAEC8WAKowFgBOMhYA6DMWAII1FgAcNxYAtjgWAFo6FgD0OxYAjj0WADI/FgDMQBYAZkIWAABEFgCkRRYAPkcWANhIFgByShYAFkwWALBNFgBKTxYA5FAWAH5SFgAiVBYAvFUWAGBXFgD6WBYAlFoWAC5cFgDIXRYAbF8WAAZhFgCgYhYAOmQWANRlFgB4ZxYAEmkWAKxqFgBGbBYA6m0WAIRvFgAecRYAwnIWAFx0FgD2dRYAkHcWADR5FgDOehYAaHwWAAJ+FgCcfxYAQIEWANqCFgB0hBYAGIYWALKHFgBMiRYA5ooWAIqMFgAkjhYAvo8WAFiRFgD8khYAlpQWADCWFgDKlxYAZJkWAAibFgCinBYAPJ4WAOCfFgB6oRYAFKMWAK6kFgBSphYA7KcWAIapFgAgqxYAxKwWAF6uFgD4rxYAkrEWACyzFgDQtBYAarYWAAS4FgCouRYAQrsWANy8FgB2vhYAGsAWALTBFgBOwxYA6MQWAILGFgAmyBYAwMkWAFrLFgD+zBYAmM4WADLQFgDM0RYAcNMWAArVFgCk1hYAPtgWAOLZFgB82xYAFt0WALDeFgBK4BYA7uEWAIjjFgAi5RYAxuYWAGDoFgD66RYAlOsWADjtFgDS7hYAbPAWAAbyFgCg8xYARPUWAN72FgB4+BYAHPoWALb7FgBQ/RYA6v4WAI4AFwAoAhcAwgMXAFwFFwAABxcAmggXADQKFwDOCxcAaA0XAAwPFwCmEBcAQBIXAOQTFwB+FRcAGBcXALIYFwBWGhcA8BsXAIodFwAkHxcAyCAXAGIiFwAQJBcAqiUXAEQnFwDeKBcAeCoXABwsFwC2LRcAUC8XAOowFwCOMhcAKDQXAMI1FwBcNxcAADkXAJo6FwA0PBcAzj0XAHI/FwAMQRcApkIXAEBEFwDkRRcAfkcXABhJFwCyShcAVkwXAPBNFwCKTxcAJFEXAMhSFwBiVBcA/FUXAJZXFwA6WRcA1FoXAG5cFwAIXhcAol8XAEZhFwDgYhcAemQXAB5mFwC4ZxcAUmkXAOxqFwCQbBcAKm4XAMRvFwBecRcA+HIXAJx0FwA2dhcA0HcXAHR5FwAOexcAqHwXAEJ+FwDmfxcAgIEXABqDFwC0hBcAToYXAPKHFwCMiRcAJosXAMqMFwBkjhcA/o8XAJiRFwA8kxcA1pQXAHCWFwAKmBcApJkXAEibFwDinBcAhp4XACCgFwC6oRcAVKMXAO6kFwCSphcALKgXAMapFwBgqxcABK0XAJ6uFwA4sBcA0rEXAHazFwAQtRcAqrYXAES4FwDeuRcAgrsXABy9FwC2vhcAWsAXAPTBFwCOwxcAKMUXAMzGFwBmyBcAAMoXAJrLFwA0zRcA2M4XAHLQFwAM0hcAptMXAErVFwDk1hcAftgXACLaFwC82xcAVt0XAPDeFwCU4BcALuIXAMjjFwBi5RcA/OYXAKDoFwA66hcA1OsXAHjtFwAS7xcArPAXAEbyFwDq8xcAhPUXAB73FwC4+BcAUvoXAPb7FwCQ/RcAKv8XAM4AGABoAhgAAgQYAJwFGABABxgA2ggYAHQKGAAODBgAqA0YAEwPGADmEBgAgBIYACQUGAC+FRgAWBcYAPIYGACWGhgAMBwYAModGABkHxgACCEYAKIiGAA8JBgA1iUYAHAnGAAUKRgArioYAFIsGADsLRgAhi8YACAxGAC6MhgAXjQYAPg1GACSNxgALDkYAMY6GABqPBgABD4YAJ4/GABCQRgA3EIYAHZEGAAQRhgAtEcYAE5JGADoShgAgkwYACZOGADATxgAWlEYAPRSGACYVBgAMlYYAMxXGABmWRgAAFsYAKRcGAA+XhgA2F8YAHxhGAAWYxgAsGQYAEpmGADkZxgAiGkYACJrGAC8bBgAYG4YAPpvGACUcRgALnMYANJ0GABsdhgABngYAKB5GABEexgA3nwYAHh+GAASgBgArIEYAFCDGADqhBgAhIYYACiIGADCiRgAXIsYAPaMGACajhgANJAYAM6RGABokxgAApUYAKaWGABAmBgA2pkYAH6bGAAYnRgAsp4YAEygGADwoRgAiqMYACSlGAC+phgAWKgYAPypGACWqxgAMK0YANSuGABusBgACLIYAKKzGABGtRgA4LYYAHq4GAAUuhgArrsYAFK9GADsvhgAhsAYACrCGADEwxgAXsUYAPjGGACcyBgANsoYANDLGABqzRgABM8YAKjQGABC0hgA3NMYAIDVGAAa1xgAtNgYAE7aGADy2xgAjN0YACbfGADA4BgAWuIYAP7jGACY5RgAMucYAMzoGABw6hgACuwYAK7tGABI7xgA4vAYAIbyGAAg9BgAxPUYAF73GAD4+BgAnPoYADb8GADQ/RgAav8YAAQBGQCoAhkAQgQZANwFGQB2BxkAGgkZALQKGQBODBkA6A0ZAIwPGQAmERkAwBIZAFoUGQD+FRkAmBcZADIZGQDWGhkAcBwZAAoeGQCkHxkASCEZAOIiGQB8JBkAFiYZALAnGQBUKRkA7ioZAIgsGQAsLhkAxi8ZAGAxGQD6MhkAnjQZADg2GQDSNxkAbDkZABA7GQCqPBkARD4ZAN4/GQB4QRkAHEMZALZEGQBQRhkA9EcZAI5JGQAoSxkAwkwZAGZOGQAAUBkAmlEZADRTGQDOVBkAclYZAAxYGQCmWRkASlsZAORcGQB+XhkAGGAZALxhGQBWYxkA8GQZAIpmGQAuaBkAyGkZAGJrGQD8bBkAlm4ZADpwGQDUcRkAbnMZABJ1GQCsdhkARngZAOB5GQCEexkAHn0ZALh+GQBSgBkA7IEZAJCDGQAqhRkAxIYZAGiIGQACihkAnIsZADaNGQDajhkAdJAZAA6SGQCokxkATJUZAOaWGQCAmBkAGpoZALSbGQBYnRkA8p4ZAIygGQAwohkAyqMZAGSlGQD+phkAoqgZADyqGQDWqxkAcK0ZAAqvGQCusBkASLIZAOKzGQCGtRkAILcZALq4GQBUuhkA+LsZAJK9GQAsvxkAxsAZAGDCGQAExBkAnsUZADjHGQDcyBkAdsoZABDMGQCqzRkATs8ZAOjQGQCC0hkAHNQZALbVGQBa1xkA9NgZAJjaGQAy3BkAzN0ZAGbfGQAA4RkApOIZAD7kGQDY5RkAcucZAAzpGQCw6hkASuwZAOTtGQCI7xkAIvEZALzyGQBW9BkA+vUZAJT3GQAu+RkAyPoZAGL8GQAG/hkAoP8ZADoBGgDeAhoAeAQaABIGGgCsBxoAUAkaAOoKGgCEDBoAHg4aALgPGgBcERoA9hIaAJAUGgAqFhoAzhcaAGgZGgACGxoAphwaAEAeGgDaHxoAdCEaABgjGgCyJBoATCYaAOYnGgCAKRoAJCsaAL4sGgBYLhoA/C8aAJYxGgAwMxoAyjQaAG42GgAIOBoAojkaADw7GgDWPBoAej4aABRAGgCuQRoAUkMaAOxEGgCGRhoAIEgaAMRJGgBeSxoA+EwaAJJOGgAsUBoA0FEaAGpTGgAEVRoAnlYaAEJYGgDcWRoAdlsaABpdGgC0XhoATmAaAOhhGgCMYxoAJmUaAMBmGgBaaBoA9GkaAJhrGgAybRoAzG4aAHBwGgAKchoApHMaAD51GgDidhoAfHgaABZ6GgCwexoASn0aAO5+GgCIgBoAIoIaAMaDGgBghRoA+oYaAJSIGgA4ihoA0osaAGyNGgAGjxoAoJAaAESSGgDekxoAeJUaABKXGgC2mBoAUJoaAOqbGgCOnRoAKJ8aAMKgGgBcohoAAKQaAJqlGgA0pxoAzqgaAGiqGgAMrBoApq0aAECvGgDksBoAfrIaABi0GgCytRoATLcaAPC4GgCKuhoAJLwaAMi9GgBsvxoABsEaAKrCGgBExBoA3sUaAHjHGgAcyRoAtsoaAFDMGgDqzRoAhM8aACjRGgDC0hoAXNQaAPbVGgCa1xoANNkaAM7aGgBy3BoADN4aAKbfGgBA4RoA5OIaAH7kGgAY5hoAsucaAEzpGgDw6hoAiuwaACTuGgDI7xoAYvEaAPzyGgCW9BoAOvYaANT3GgBu+RoACPsaAKL8GgBG/hoA4P8aAHoBGwAUAxsAuAQbAFIGGwDsBxsAkAkbACoLGwDEDBsAXg4bAAIQGwCcERsANhMbANAUGwBqFhsADhgbAKgZGwBCGxsA5hwbAIAeGwAaIBsAtCEbAFgjGwDyJBsAjCYbACYoGwDAKRsAZCsbAP4sGwCYLhsAMjAbANYxGwBwMxsACjUbAK42GwBIOBsA4jkbAHw7GwAgPRsAuj4bAFRAGwDuQRsAiEMbACxFGwDGRhsAYEgbAARKGwCeSxsAQk0bAPBOGwCKUBsAJFIbAL5TGwBiVRsA/FYbAJZYGwA6WhsA1FsbAG5dGwAIXxsArGAbAEZiGwDgYxsAemUbABRnGwC4aBsAUmobAOxrGwCGbRsAKm8bAMRwGwBechsAAnQbAJx1GwA2dxsA0HgbAHR6GwAOfBsAqH0bAEJ/GwDcgBsAgIIbABqEGwC0hRsAWIcbAPKIGwCMihsAJowbAMqNGwBkjxsA/pAbAJiSGwAylBsA1pUbAHCXGwAKmRsArpobAEicGwDinRsAfJ8bACChGwC6ohsAVKQbAO6lGwCIpxsALKkbAMaqGwBgrBsA+q0bAJ6vGwA4sRsA0rIbAHa0GwAQthsAqrcbAES5GwDeuhsAgrwbABy+GwC2vxsAWsEbAPTCGwCOxBsAKMYbAMzHGwBmyRsAAMsbAJrMGwA0zhsA2M8bAHLRGwAM0xsAsNQbAErWGwDk1xsAftkbACLbGwC83BsAVt4bAPDfGwCK4RsALuMbAMjkGwBi5hsABugbAKDpGwA66xsA1OwbAHjuGwAS8BsArPEbAEbzGwDg9BsAhPYbAB74GwC4+RsAUvsbAPb8GwCQ/hsAKgAcAM4BHABoAxwAAgUcAJwGHABACBwA2gkcAHQLHAAODRwAqA4cAEwQHADmERwAgBMcACQVHAC+FhwAWBgcAPIZHACWGxwAMB0cAMoeHABkIBwA/iEcAKIjHAA8JRwA1iYcAHooHAAUKhwAriscAEgtHADsLhwAhjAcACAyHAC6MxwAVDUcAPg2HACSOBwALDocANA7HABqPRwABD8cAJ5AHABCQhwA3EMcAHZFHAAQRxwAqkgcAE5KHADoSxwAgk0cACZPHADAUBwAWlIcAPRTHACYVRwAMlccAMxYHABmWhwAAFwcAKRdHAA+XxwA2GAcAHJiHAAWZBwAsGUcAEpnHADuaBwAiGocACJsHAC8bRwAVm8cAPpwHACUchwALnQcAMh1HABsdxwABnkcAKB6HABEfBwA3n0cAHh/HAASgRwAtoIcAFCEHADqhRwAhIccAB6JHADCihwAXIwcAPaNHACajxwANJEcAM6SHABolBwAApYcAKaXHABAmRwA2pocAHScHAAYnhwAsp8cAEyhHADwohwAiqQcACSmHAC+pxwAYqkcAPyqHACWrBwAMK4cANSvHABusRwACLMcAKK0HAA8thwA4LccAHq5HAAUuxwAuLwcAFK+HADsvxwAhsEcACrDHADExBwAXsYcAPjHHACSyRwANsscANDMHABqzhwABNAcAKjRHABC0xwA3NQcAIDWHAAa2BwAtNkcAE7bHADy3BwAjN4cACbgHADA4RwAWuMcAP7kHACY5hwAMugcAMzpHABw6xwACu0cAKTuHABI8BwA4vEcAHzzHAAW9RwAuvYcAFT4HADu+RwAiPscACL9HADG/hwAYAAdAPoBHQCUAx0AOAUdANIGHQBsCB0AEAodAKoLHQBEDR0A3g4dAIIQHQAcEh0AthMdAFAVHQDqFh0AjhgdACgaHQDCGx0AXB0dAAAfHQCaIB0ANCIdAM4jHQByJR0ADCcdAKYoHQBAKh0A5CsdAH4tHQAYLx0AvDAdAFYyHQDwMx0AijUdAC43HQDIOB0AYjodAPw7HQCWPR0AOj8dANRAHQBuQh0ACEQdAKxFHQBGRx0A4EgdAIRKHQAeTB0AuE0dAFJPHQD2UB0AkFIdACpUHQDEVR0AXlcdAAJZHQCcWh0ANlwdANpdHQB0Xx0ADmEdAKhiHQBMZB0A5mUdAIBnHQAaaR0AtGodAFhsHQDybR0AjG8dACZxHQDKch0AZHQdAP51HQCidx0APHkdANZ6HQBwfB0AFH4dAK5/HQBIgR0A4oIdAHyEHQAghh0AuocdAFSJHQD4ih0AkowdACyOHQDGjx0AapEdAASTHQCelB0AOJYdANKXHQB2mR0AEJsdAKqcHQBEnh0A6J8dAIKhHQAcox0AwKQdAFqmHQD0px0AjqkdADKrHQDMrB0AZq4dAACwHQCasR0APrMdANi0HQByth0ADLgdALC5HQBKux0A5LwdAIi+HQAiwB0AvMEdAFbDHQD6xB0AlMYdAC7IHQDIyR0AYssdAAbNHQCgzh0AOtAdANTRHQB40x0AEtUdAKzWHQBG2B0A6tkdAITbHQAe3R0Awt4dAFzgHQD24R0AkOMdADTlHQDO5h0AaOgdAALqHQCc6x0AQO0dANruHQB08B0ADvIdALLzHQBM9R0A5vYdAIr4HQAk+h0AvvsdAFj9HQD8/h0AlgAeADACHgDKAx4AZAUeAAgHHgCiCB4APAoeAOALHgB6DR4AFA8eAK4QHgBSEh4A7BMeAIYVHgAgFx4AuhgeAF4aHgD4Gx4Akh0eACwfHgDQIB4AaiIeAAQkHgCoJR4AQiceANwoHgB2Kh4AGiweALQtHgBOLx4A6DAeAIIyHgAmNB4AwDUeAFo3HgD0OB4AmDoeADI8HgDMPR4AcD8eAApBHgCkQh4APkQeAOJFHgB8Rx4AFkkeALBKHgBKTB4A7k0eAIhPHgAiUR4AvFIeAGBUHgD6VR4AlFceADhZHgDSWh4AbFweAAZeHgCgXx4ARGEeAN5iHgB4ZB4AEmYeALZnHgBQaR4A6moeAI5sHgAobh4Awm8eAFxxHgAAcx4AmnQeADR2HgDOdx4AcnkeAAx7HgCmfB4ASn4eAO5/HgCIgR4AIoMeAMaEHgBghh4A+oceAJSJHgAuix4A0oweAGyOHgAGkB4AoJEeAESTHgDelB4AeJYeAByYHgC2mR4AUJseAOqcHgCOnh4AKKAeAMKhHgBcox4A9qQeAJqmHgA0qB4AzqkeAHKrHgAMrR4Apq4eAECwHgDksR4AfrMeABi1HgCyth4ATLgeAPC5HgCKux4AJL0eAMi+HgBiwB4A/MEeAJbDHgAwxR4A1MYeAG7IHgAIyh4ArMseAEbNHgDgzh4AetAeAB7SHgC40x4AUtUeAOzWHgCG2B4AKtoeAMTbHgBe3R4AAt8eAJzgHgA24h4A0OMeAGrlHgAO5x4AqOgeAELqHgDm6x4AgO0eABrvHgC08B4ATvIeAPLzHgCM9R4AJvceAMr4HgBk+h4A/vseAJj9HgA8/x4A1gAfAHACHwAKBB8ApAUfAEgHHwDiCB8AfAofABYMHwC6DR8AVA8fAO4QHwCSEh8ALBQfAMYVHwBgFx8ABBkfAJ4aHwA4HB8A0h0fAGwfHwAQIR8AqiIfAEQkHwDoJR8AgicfABwpHwC2Kh8AWiwfAPQtHwCOLx8AKDEfAMIyHwBmNB8AADYfAJo3HwA0OR8A2DofAHI8HwAMPh8AsD8fAEpBHwDkQh8AfkQfACJGHwC8Rx8AVkkfAPBKHwCKTB8ALk4fAMhPHwBiUR8ABlMfAKBUHwA6Vh8A1FcfAHhZHwASWx8ArFwfAEZeHwDgXx8AhGEfAB5jHwC4ZB8AXGYfAPZnHwCQaR8AKmsfAM5sHwBobh8AAnAfAJxxHwA2cx8A2nQfAHR2HwAOeB8AqHkfAEx7HwDmfB8AgH4fACSAHwC+gR8AWIMfAPKEHwCWhh8AMIgfAMqJHwBkix8A/owfAKKOHwA8kB8A1pEfAHqTHwAUlR8ArpYfAEiYHwDsmR8AhpsfACCdHwC6nh8AVKAfAPihHwCSox8ALKUfAMamHwBqqB8ABKofAJ6rHwBCrR8A3K4fAHawHwAQsh8AtLMfAE61HwDoth8AgrgfABy6HwDAux8AWr0fAPS+HwCYwB8AMsIfAMzDHwBmxR8ACscfAKTIHwA+yh8A2MsfAHLNHwAWzx8AsNAfAErSHwDk0x8AiNUfACLXHwC82B8AYNofAPrbHwCU3R8ALt8fAMjgHwBs4h8ABuQfAKDlHwA65x8A3ugfAHjqHwAS7B8Atu0fAFDvHwDq8B8AhPIfACj0HwDC9R8AXPcfAPb4HwCQ+h8ANPwfAM79HwBo/x8AAgEgAKYCIABABCAA2gUgAH4HIAAYCSAAsgogAEwMIADwDSAAig8gACQRIAC+EiAAWBQgAPwVIACWFyAAMBkgANQaIABuHCAACB4gAKIfIAA8ISAA4CIgAHokIAAUJiAAuCcgAFIpIADsKiAAhiwgACouIADELyAAXjEgAPgyIACcNCAANjYgANo3IAB0OSAAGDsgALI8IABMPiAA8D8gAIpBIAAkQyAAvkQgAFhGIAD8RyAAlkkgADpLIADeTCAAeE4gABJQIAC2USAAUFMgAOpUIACEViAAHlggAMJZIABcWyAA9lwgAJpeIAA0YCAAzmEgAGhjIAAMZSAApmYgAEBoIADaaSAAdGsgABhtIACybiAATHAgAPBxIACKcyAAJHUgAL52IABieCAA/HkgAJZ7IAAwfSAAyn4gAG6AIAAIgiAAooMgAEaFIADghiAAeoggABSKIAC4iyAAUo0gAOyOIACGkCAAIJIgAMSTIABelSAA+JYgAJKYIAA2miAA0JsgAGqdIAAOnyAAqKAgAEKiIADcoyAAgKUgABqnIAC0qCAATqogAOirIACMrSAAJq8gAMCwIABasiAA/rMgAJi1IAAytyAA1rggAHC6IAAKvCAApL0gAD6/IADiwCAAfMIgABbEIAC6xSAAVMcgAO7IIACIyiAAIswgAMbNIABgzyAA+tAgAJTSIAA41CAA0tUgAGzXIAAQ2SAAqtogAETcIADe3SAAeN8gABzhIAC24iAAUOQgAOrlIACO5yAAKOkgAMLqIABm7CAAAO4gAJrvIAA08SAAzvIgAHL0IAAM9iAApvcgAEr5IADk+iAAfvwgABj+IAC8/yAAVgEhAPACIQCKBCEAJAYhAMgHIQBiCSEA/AohAJYMIQA6DiEA1A8hAG4RIQASEyEArBQhAEYWIQDgFyEAehkhAB4bIQC4HCEAUh4hAOwfIQCQISEAKiMhAMQkIQBoJiEAAighAJwpIQA2KyEA2iwhAHQuIQAOMCEAqDEhAEIzIQDmNCEAgDYhABo4IQC0OSEAWDshAPI8IQCMPiEAMEAhAMpBIQBkQyEA/kQhAKJGIQA8SCEA1kkhAHBLIQAKTSEArk4hAEhQIQDiUSEAfFMhACBVIQC6ViEAVFghAPhZIQCSWyEALF0hAMZeIQBqYCEABGIhAJ5jIQA4ZSEA0mYhAHZoIQAQaiEAqmshAERtIQDobiEAgnAhABxyIQDAcyEAWnUhAPR2IQCOeCEAKHohAMx7IQBmfSEAAH8hAJqAIQA+giEA2IMhAHKFIQAMhyEAsIghAEqKIQDkiyEAiI0hACKPIQC8kCEAVpIhAPCTIQCUlSEALpchAMiYIQBimiEABpwhAKCdIQA6nyEA3qAhAHiiIQASpCEArKUhAFCnIQDqqCEAhKohAB6sIQC4rSEAXK8hAPawIQCQsiEAKrQhAM61IQBotyEAArkhAKa6IQBAvCEA2r0hAHS/IQAYwSEAssIhAEzEIQDmxSEAgMchACTJIQC+yiEAWMwhAPLNIQCWzyEAMNEhAMrSIQBu1CEACNYhAKLXIQA82SEA4NohAHrcIQAU3iEArt8hAEjhIQDs4iEAhuQhACDmIQC65yEAXukhAPjqIQCS7CEANu4hANDvIQBq8SEABPMhAJ70IQBC9iEA3PchAHb5IQAQ+yEAtPwhAE7+IQDo/yEAggEiACYDIgDABCIAWgYiAPQHIgCYCSIAMgsiAMwMIgBmDiIAChAiAKQRIgA+EyIA2BQiAHwWIgAWGCIAsBkiAEobIgDuHCIAiB4iACIgIgC8ISIAYCMiAPokIgCUJiIAOCgiANIpIgBsKyIABi0iAKAuIgBEMCIA3jEiAHgzIgASNSIAtjYiAFA4IgDqOSIAjjsiACg9IgDCPiIAXEAiAPZBIgCaQyIANEUiAM5GIgBySCIADEoiAKZLIgBATSIA5E4iAH5QIgAYUiIAslMiAExVIgDwViIAilgiACRaIgC+WyIAYl0iAPxeIgCWYCIAOmIiANRjIgBuZSIACGciAKJoIgBGaiIA4GsiAHptIgAUbyIAuHAiAFJyIgDscyIAkHUiACp3IgDEeCIAXnoiAPh7IgCcfSIANn8iANCAIgBqgiIADoQiAKiFIgBChyIA3IgiAICKIgAajCIAtI0iAFiPIgDykCIAjJIiADqUIgDUlSIAbpciAAiZIgCimiIARpwiAOCdIgB6nyIAFKEiALiiIgBSpCIA7KUiAJCnIgAqqSIAxKoiAF6sIgD4rSIAnK8iADaxIgDQsiIAarQiAA62IgCotyIAQrkiANy6IgCAvCIAGr4iALS/IgBYwSIA8sIiAIzEIgAmxiIAwMciAGTJIgD+yiIAmMwiADLOIgDWzyIAcNEiAArTIgCu1CIASNYiAOLXIgB82SIAINsiALrcIgBU3iIA7t8iAIjhIgAs4yIAxuQiAGDmIgD65yIAnukiADjrIgDS7CIAdu4iABDwIgCq8SIARPMiAN70IgCC9iIAHPgiALb5IgBQ+yIA9PwiAI7+IgAoACMAzAEjAGYDIwAABSMAmgYjADQIIwDYCSMAcgsjAAwNIwCmDiMAShAjAOQRIwB+EyMAIhUjALwWIwBWGCMA8BkjAJQbIwAuHSMAyB4jAGIgIwD8ISMAoCMjADolIwDUJiMAbigjABIqIwCsKyMARi0jAOouIwCEMCMAHjIjALgzIwBSNSMA9jYjAJA4IwAqOiMAxDsjAGg9IwACPyMAnEAjAEBCIwDaQyMAdEUjAA5HIwCoSCMATEojAOZLIwCATSMAGk8jAL5QIwBYUiMA8lMjAIxVIwAwVyMAylgjAGRaIwD+WyMAol0jADxfIwDWYCMAemIjABRkIwCuZSMASGcjAOJoIwCGaiMAIGwjALptIwBUbyMA+HAjAJJyIwAsdCMA0HUjAGp3IwAEeSMAnnojADh8IwDcfSMAdn8jABCBIwCqgiMAToQjAOiFIwCChyMAJokjAMCKIwBajCMA9I0jAI6PIwAykSMAzJIjAGaUIwAAliMApJcjAD6ZIwDYmiMAfJwjABaeIwCwnyMASqEjAOSiIwCIpCMAIqYjALynIwBWqSMA+qojAJSsIwAuriMA0q8jAGyxIwAGsyMAoLQjADq2IwDetyMAeLkjABK7IwCsvCMAUL4jAOq/IwCEwSMAKMMjAMLEIwBcxiMA9scjAJDJIwA0yyMAzswjAGjOIwAM0CMAptEjAEDTIwDa1CMAdNYjABjYIwCy2SMATNsjAObcIwCK3iMAJOAjAL7hIwBi4yMA/OQjAJbmIwAw6CMA1OkjAG7rIwAI7SMAou4jAEbwIwDg8SMAevMjABT1IwCu9iMAUvgjAOz5IwCG+yMAKv0jAMT+IwBeACQA+AEkAJwDJAA2BSQA0AYkAGoIJAAECiQAqAskAEINJADcDiQAdhAkABoSJAC0EyQAThUkAPIWJACMGCQAJhokAMAbJABaHSQA/h4kAJggJAAyIiQAzCMkAHAlJAAKJyQApCgkAD4qJADiKyQAfC0kABYvJAC6MCQAVDIkAO4zJACINSQAIjckAMY4JABgOiQA+jskAJQ9JAA4PyQA0kAkAGxCJAAQRCQAqkUkAERHJADeSCQAeEokABxMJAC2TSQAUE8kAOpQJACOUiQAKFQkAMJVJABcVyQAAFkkAJpaJAA0XCQA2F0kAHJfJAAMYSQApmIkAEBkJADkZSQAfmckABhpJAC8aiQAVmwkAPBtJACKbyQAJHEkAMhyJABidCQA/HUkAJZ3JAA6eSQA1HokAG58JAASfiQArH8kAEaBJADggiQAhIQkAB6GJAC4hyQAUokkAOyKJACQjCQAKo4kAMSPJABekSQAApMkAJyUJAA2liQA2pckAHSZJAAOmyQAqJwkAEyeJADmnyQAgKEkABqjJAC0pCQAWKYkAPKnJACMqSQAJqskAMqsJABkriQA/q8kAJixJAA8syQA1rQkAHC2JAAKuCQArrkkAEi7JADivCQAhr4kACDAJAC6wSQAVMMkAO7EJACSxiQALMgkAMbJJABgyyQABM0kAJ7OJAA40CQA3NEkAHbTJAAQ1SQAqtYkAE7YJADo2SQAgtskABzdJAC23iQAWuAkAPThJACO4yQAKOUkAMzmJABm6CQAAOokAKTrJAA+7SQA2O4kAHLwJAAM8iQAsPMkAEr1JADk9iQAfvgkACL6JAC8+yQAVv0kAPD+JACUACUALgIlAMgDJQBsBSUABgclAKAIJQA6CiUA1AslAHgNJQASDyUArBAlAEYSJQDqEyUAhBUlAB4XJQDCGCUAXBolAPYbJQCQHSUAKh8lAM4gJQBoIiUAAiQlAJwlJQA2JyUA2iglAHQqJQAYLCUAsi0lAEwvJQDmMCUAijIlACQ0JQC+NSUAWDclAPI4JQCWOiUAMDwlAMo9JQBkPyUACEElAKJCJQA8RCUA4EUlAHpHJQAUSSUArkolAEhMJQDsTSUAhk8lACBRJQC6UiUAXlQlAPhVJQCSVyUALFklANBaJQBqXCUABF4lAKhfJQBCYSUA3GIlAHZkJQAQZiUAtGclAE5pJQDoaiUAgmwlACZuJQDAbyUAWnElAPRyJQCYdCUAMnYlAMx3JQBweSUACnslAKR8JQA+fiUA2H8lAHyBJQAWgyUAsIQlAEqGJQDuhyUAiIklACKLJQDGjCUAYI4lAPqPJQCUkSUALpMlANKUJQBsliUABpglAKCZJQBEmyUA3pwlAHieJQASoCUAtqElAFCjJQDqpCUAjqYlACioJQDCqSUAXKslAPasJQCQriUANLAlAM6xJQBysyUADLUlAKa2JQBAuCUA5LklAH67JQAYvSUAsr4lAEzAJQDwwSUAisMlACTFJQC+xiUAYsglAPzJJQCWyyUAOs0lANTOJQBu0CUACNIlAKLTJQBG1SUA4NYlAHrYJQAU2iUArtslAFLdJQDs3iUAkOAlACriJQDE4yUAXuUlAPjmJQCc6CUANuolANDrJQBq7SUADu8lAKjwJQBC8iUA3PMlAID1JQAa9yUAtPglAE76JQDy+yUAjP0lACb/JQDAACYAZAImAP4DJgCYBSYAPAcmANYIJgBwCiYACgwmAK4NJgBIDyYA4hAmAHwSJgAgFCYAuhUmAFQXJgDuGCYAiBomACwcJgDGHSYAYB8mAPogJgCeIiYAOCQmANIlJgB2JyYAECkmAKoqJgBELCYA3i0mAIIvJgAcMSYAtjImAFA0JgD0NSYAjjcmACg5JgDCOiYAZjwmAAA+JgCaPyYANEEmANhCJgByRCYADEYmALBHJgBKSSYA5EomAH5MJgAYTiYAvE8mAFZRJgDwUiYAilQmAC5WJgDIVyYAYlkmAPxaJgCgXCYAOl4mANRfJgB4YSYAEmMmAKxkJgBGZiYA4GcmAIRpJgAeayYAuGwmAFJuJgD2byYAkHEmACpzJgDEdCYAaHYmAAJ4JgCceSYAQHsmANp8JgB0fiYADoAmAKiBJgBMgyYA5oQmAICGJgAaiCYAvokmAFiLJgDyjCYAlo4mADCQJgDKkSYAZJMmAP6UJgCiliYAPJgmANaZJgBwmyYAFJ0mAK6eJgBIoCYA4qEmAIajJgAgpSYAuqYmAF6oJgD4qSYAkqsmACytJgDGriYAarAmAASyJgCesyYAOLUmANK2JgB2uCYAELomALS7JgBOvSYA6L4mAILAJgAcwiYAwMMmAFrFJgD0xiYAjsgmADLKJgDMyyYAZs0mAADPJgCk0CYAPtImANjTJgB81SYAFtcmALDYJgBK2iYA5NsmAIjdJgAi3yYAvOAmAFbiJgD64yYAlOUmAC7nJgDI6CYAbOomAAbsJgCg7SYARO8mAN7wJgB48iYAEvQmAKz1JgBQ9yYA6vgmAIT6JgAe/CYAwv0mAFz/JgD2ACcAkAInADQEJwDOBScAaAcnAAwJJwCmCicAQAwnANoNJwB0DycAGBEnALISJwBMFCcA5hUnAIoXJwAkGScAvhonAFgcJwD8HScAlh8nADAhJwDUIicAbiQnAAgmJwCiJycAPCknAOAqJwB6LCcAFC4nAK4vJwBSMScA7DInAIY0JwAgNicAxDcnAF45JwD4OicAnDwnADY+JwDQPycAakEnAARDJwCoRCcAQkYnANxHJwB2SScAGksnALRMJwBOTicA8k8nAIxRJwAmUycAwFQnAGRWJwD+VycAmFknADJbJwDMXCcAcF4nAApgJwCkYScAPmMnAOJkJwB8ZicAFmgnALppJwBUaycA7mwnAIhuJwAicCcAxnEnAGBzJwD6dCcAlHYnADh4JwDSeScAbHsnABB9JwC0ficAToAnAPKBJwCMgycAJoUnAMCGJwBuiCcACIonAKKLJwA8jScA4I4nAHqQJwAUkicArpMnAFKVJwDslicAhpgnACqaJwDEmycAXp0nAPieJwCSoCcANqInANCjJwBqpScABKcnAKioJwBCqicA3KsnAICtJwAarycAtLAnAE6yJwDosycAjLUnACa3JwDAuCcAWronAP67JwCYvScAMr8nAMzAJwBwwicACsQnAKTFJwA+xycA4sgnAHzKJwAWzCcAsM0nAFTPJwDu0CcAiNInACzUJwDG1ScAYNcnAPrYJwCU2icAONwnANLdJwBs3ycABuEnAKriJwBE5CcA3uUnAILnJwAc6ScAtuonAFDsJwDq7ScAju8nACjxJwDC8icAXPQnAAD2JwCa9ycANPknANj6JwBy/CcADP4nAKb/JwBAASgA5AIoAH4EKAAYBigAsgcoAEwJKADwCigAigwoAC4OKADIDygAYhEoAPwSKACWFCgAOhYoANQXKABuGSgACBsoAKwcKABGHigA4B8oAHohKAAeIygAuCQoAFImKAD2JygAkCkoACorKADELCgAXi4oAAIwKACcMSgANjMoANA0KAB0NigADjgoAKg5KABMOygA5jwoAIA+KAAaQCgAtEEoAFhDKADyRCgAjEYoACZIKADASSgAZEsoAP5MKACiTigAPFAoANZRKABwUygAClUoAK5WKABIWCgA4lkoAHxbKAAgXSgAul4oAFRgKADuYSgAkmMoACxlKADGZigAamgoAARqKACeaygAOG0oANJuKAB2cCgAEHIoAKpzKABEdSgA6HYoAIJ4KAAceigAwHsoAFp9KAD0figAjoAoACiCKADMgygAZoUoAACHKACaiCgAPoooANiLKAByjSgAFo8oALCQKABKkigA5JMoAH6VKAAilygAvJgoAFaaKADwmygAlJ0oAC6fKADIoCgAYqIoAAakKACgpSgAOqcoAN6oKAB4qigAEqwoAKytKABGrygA6rAoAISyKAAetCgAuLUoAFy3KAD2uCgAkLooADS8KADOvSgAaL8oAALBKACcwigAQMQoANrFKAB0xygADskoALLKKABMzCgA5s0oAIrPKAAk0SgAvtIoAFjUKADy1SgAltcoADDZKADK2igAZNwoAAjeKACi3ygAPOEoANbiKAB65CgAFOYoAK7nKABS6SgA7OooAIbsKAAg7igAuu8oAF7xKAD48igAkvQoACz2KADG9ygAavkoAAT7KACo/CgAQv4oANz/KAB2ASkAEAMpALQEKQBOBikA6AcpAIIJKQAmCykAwAwpAFoOKQD0DykAmBEpADITKQDMFCkAcBYpAAoYKQCkGSkAPhspANgcKQB8HikAFiApALAhKQBKIykA5CQpAIgmKQAiKCkAvCkpAGArKQD6LCkAlC4pADgwKQDSMSkAbDMpAAY1KQCgNikARDgpAN45KQB4OykAEj0pALY+KQBQQCkA6kEpAI5DKQAoRSkAwkYpAFxIKQAASikAmkspADRNKQDOTikAclApAAxSKQCmUykAQFUpANpWKQB+WCkAGFopALJbKQBWXSkA8F4pAIpgKQAkYikAvmMpAGJlKQD8ZikAlmgpADpqKQDUaykAbm0pAAhvKQCscCkARnIpAOBzKQB6dSkAFHcpALh4KQBSeikA7HspAJB9KQAqfykAxIApAF6CKQD4gykAnIUpADaHKQDQiCkAaoopAA6MKQCojSkAQo8pANyQKQCAkikAGpQpALSVKQBYlykA8pgpAIyaKQAmnCkAwJ0pAGSfKQD+oCkAmKIpADKkKQDMpSkAcKcpAAqpKQCkqikASKwpAOKtKQB8rykAFrEpALqyKQBUtCkA7rUpAIi3KQAsuSkAxropAGC8KQD6vSkAnr8pADjBKQDSwikAdsQpABDGKQCqxykARMkpAN7KKQCCzCkAHM4pALbPKQBQ0SkA9NIpAI7UKQAo1ikAwtcpAGbZKQAA2ykAmtwpADTeKQDY3ykAcuEpAAzjKQCw5CkASuYpAOTnKQB+6SkAGOspALLsKQBW7ikA8O8pAJTxKQAu8ykAyPQpAGL2KQD89ykAoPkpADr7KQDU/CkAbv4pAAgAKgCsASoARgMqAOoEKgCEBioAHggqALgJKgBSCyoA9gwqAJAOKgAqECoAxBEqAF4TKgACFSoAnBYqAEAYKgDaGSoAdBsqAA4dKgCoHioATCAqAOYhKgCAIyoAGiUqALQmKgBYKCoA8ikqAJYrKgAwLSoAyi4qAGQwKgD+MSoAojMqADw1KgDWNioAcDgqABQ6KgCuOyoASD0qAOw+KgCGQCoAIEIqALpDKgBURSoA+EYqAJJIKgAsSioAxksqAGBNKgAETyoAnlAqAEJSKgDcUyoAdlUqABBXKgCqWCoATloqAOhbKgCCXSoAHF8qALZgKgBaYioA9GMqAJhlKgAyZyoAzGgqAGZqKgAAbCoApG0qAD5vKgDYcCoAcnIqAAx0KgCwdSoASncqAO54KgCIeioAInwqALx9KgBWfyoA+oAqAJSCKgAuhCoAyIUqAGyHKgAGiSoAoIoqADqMKgDejSoAeI8qABKRKgC2kioAUJQqAOqVKgCElyoAHpkqAMKaKgBcnCoA9p0qAJCfKgA0oSoAzqIqAGikKgAMpioApqcqAECpKgDaqioAdKwqABiuKgCyryoATLEqAOayKgCAtCoAJLYqAL63KgBiuSoA/LoqAJa8KgAwvioAyr8qAG7BKgAIwyoAosQqADzGKgDgxyoAeskqABTLKgCuzCoAUs4qAOzPKgCG0SoAKtMqAMTUKgBe1ioA+NcqAJzZKgA22yoA0NwqAGreKgAE4CoAqOEqAELjKgDc5CoAduYqABDoKgC06SoATusqAPLsKgCM7ioAJvAqAMDxKgBa8yoA/vQqAJj2KgAy+CoAzPkqAHD7KgAK/SoApP4qAD4AKwDiASsAfAMrABYFKwC6BisAVAgrAO4JKwCICysAIg0rAMYOKwBgECsA+hErAJQTKwA4FSsA0hYrAGwYKwAQGisAqhsrAEQdKwDeHisAeCArABIiKwC2IysAUCUrAOomKwCOKCsAKCorAMIrKwBcLSsA9i4rAJowKwA+MisA2DMrAHw1KwAWNysAujgrAFQ6KwDuOysAiD0rACI/KwDGQCsAYEIrAPpDKwCeRSsAOEcrANJIKwBsSisABkwrAKpNKwBETysA3lArAHhSKwASVCsAtlUrAFBXKwDqWCsAjlorAChcKwDCXSsAXF8rAABhKwCaYisANGQrAM5lKwByZysADGkrAKZqKwBAbCsA5G0rAH5vKwAYcSsAvHIrAFZ0KwDwdSsAincrACR5KwDIeisAYnwrAPx9KwCWfysAMIErANSCKwBuhCsACIYrAKyHKwBGiSsA4IorAHqMKwAejisAuI8rAFKRKwDskisAkJQrACqWKwDElysAXpkrAAKbKwCcnCsANp4rANqfKwB0oSsADqMrAKikKwBCpisA5qcrAICpKwAaqysAvqwrAFiuKwDyrysAjLErACazKwDKtCsAZLYrAP63KwCYuSsAMrsrANa8KwBwvisACsArAK7BKwBIwysA4sQrAHzGKwAWyCsAuskrAFTLKwD4zCsAks4rACzQKwDG0SsAYNMrAATVKwCe1isAONgrANLZKwBs2ysAEN0rAKreKwBE4CsA6OErAILjKwAc5SsAtuYrAFroKwD06SsAjusrADLtKwDM7isAZvArAADyKwCa8ysAPvUrANj2KwBy+CsADPorALD7KwBK/SsA5P4rAH4ALAAiAiwAvAMsAFYFLADwBiwAlAgsAC4KLADICywAbA0sAAYPLACgECwAOhIsANQTLAB4FSwAEhcsAKwYLABGGiwA6hssAIQdLAAeHywAwiAsAFwiLAD2IywAkCUsAConLADOKCwAaCosAAIsLACcLSwANi8sANowLAB0MiwAGDQsALI1LABMNywA5jgsAIA6LAAkPCwAvj0sAFg/LADyQCwAlkIsADBELADKRSwAZEcsAAhJLACiSiwAPEwsAOBNLAB6TywAFFEsAK5SLABIVCwA7FUsAIZXLAAgWSwAulosAFRcLAD4XSwAkl8sADZhLADQYiwAamQsAARmLACeZywAQmksANxqLAB2bCwAEG4sAKpvLABOcSwA6HIsAIJ0LAAmdiwAwHcsAFp5LAD0eiwAmHwsADJ+LADMfywAZoEsAAqDLACkhCwAPoYsANiHLAByiSwAFossALCMLABUjiwA7o8sAIiRLAAikywAvJQsAGCWLAD6lywAlJksAC6bLADInCwAbJ4sAAagLACqoSwARKMsAN6kLAB4piwAEqgsALapLABQqywA6qwsAISuLAAosCwAwrEsAFyzLAD2tCwAmrYsADS4LADOuSwAaLssAAy9LACmviwAQMAsANrBLAB+wywAGMUsALLGLABMyCwA5sksAIrLLAAkzSwAyM4sAGLQLAD80SwAltMsADDVLADU1iwAbtgsAAjaLACi2ywAPN0sAODeLAB64CwAFOIsALjjLABS5SwA7OYsAIboLAAq6iwAxOssAF7tLAAC7ywAnPAsADbyLADQ8ywAavUsAA73LACo+CwAQvosANz7LACA/SwAGv8sALQALQBOAi0A6AMtAIwFLQAmBy0AwAgtAFoKLQD+Cy0AmA0tADIPLQDWEC0AcBItAAoULQCkFS0APhctAOIYLQB8Gi0AFhwtALodLQBUHy0A7iAtAIgiLQAsJC0AxiUtAGAnLQD6KC0AniotADgsLQDSLS0AbC8tAAYxLQCqMi0ARDQtAN41LQCCNy0AHDktALY6LQBQPC0A9D0tAI4/LQAoQS0AwkItAGZELQAARi0AmkctADRJLQDOSi0AckwtAAxOLQCmTy0ASlEtAORSLQB+VC0AGFYtALxXLQBWWS0A8FotAIpcLQAkXi0AyF8tAGJhLQD8Yi0AoGQtADpmLQDUZy0AeGktABJrLQCsbC0ARm4tAOBvLQCEcS0AHnMtALh0LQBSdi0A7HctAJB5LQAqey0AxHwtAGh+LQACgC0AnIEtADaDLQDQhC0AdIYtAA6ILQCoiS0ATIstAOaMLQCAji0AGpAtAL6RLQBYky0A8pQtAIyWLQAwmC0AypktAGSbLQD+nC0Aop4tADygLQDWoS0AeqMtABSlLQCupi0ASKgtAOKpLQCGqy0AIK0tALquLQBUsC0A7rEtAJKzLQAstS0A0LYtAGq4LQAEui0AnrstADi9LQDcvi0AdsAtABDCLQCqwy0ATsUtAOjGLQCCyC0AHMotAMDLLQBazS0A9M4tAI7QLQAy0i0AzNMtAGbVLQAA1y0AmtgtAD7aLQDY2y0AfN0tABbfLQCw4C0ASuItAOTjLQB+5S0AIuctALzoLQBW6i0A+ustAJTtLQAu7y0AyPAtAGzyLQAG9C0AoPUtADr3LQDU+C0AePotABL8LQC2/S0AUP8tAOoALgCEAi4AHgQuAMIFLgBcBy4A9gguAJAKLgAqDC4Azg0uAGgPLgAMES4AphIuAEAULgDaFS4AdBcuABgZLgCyGi4ATBwuAOYdLgCAHy4AJCEuAL4iLgBiJC4A/CUuAJYnLgAwKS4AyiouAG4sLgAILi4Aoi8uADwxLgDWMi4AejQuABQ2LgC4Ny4AUjkuAOw6LgCGPC4AID4uAMQ/LgBeQS4A+EIuAJJELgAsRi4A0EcuAGpJLgAESy4AqEwuAEJOLgDcTy4AdlEuABpTLgC0VC4ATlYuAOhXLgCMWS4AJlsuAMBcLgBaXi4A/l8uAJhhLgAyYy4A1mQuAHBmLgAKaC4ApGkuAD5rLgDibC4AfG4uABZwLgCwcS4ASnMuAO50LgCIdi4ALHguAMZ5LgBgey4A+nwuAJR+LgA4gC4A0oEuAGyDLgAGhS4AoIYuAESILgDeiS4AgosuAByNLgC2ji4AUJAuAOqRLgCOky4AKJUuAMKWLgBcmC4A9pkuAJqbLgA0nS4Azp4uAHKgLgAMoi4ApqMuAEClLgDkpi4AfqguABiqLgCyqy4AVq0uAPCuLgCKsC4AJLIuAMizLgBitS4A/LYuAJa4LgAwui4A1LsuAG69LgAIvy4AosAuAEbCLgDgwy4AesUuAB7HLgC4yC4AUsouAPbLLgCQzS4AKs8uAMTQLgBe0i4AAtQuAJzVLgA21y4A0NguAHTaLgAO3C4Ast0uAEzfLgDw4C4AiuIuAC7kLgDI5S4AYucuAPzoLgCW6i4AOuwuANTtLgBu7y4ACPEuAKLyLgBG9C4A4PUuAHr3LgAe+S4AuPouAFL8LgDs/S4AkP8uACoBLwDEAi8AXgQvAAIGLwCcBy8ANgkvANAKLwBqDC8ADg4vAKgPLwBCES8A5hIvAIAULwAaFi8AtBcvAFgZLwDyGi8AjBwvACYeLwDAHy8AZCEvAP4iLwCYJC8APCYvANYnLwBwKS8ACisvAK4sLwBILi8A4i8vAHwxLwAgMy8AujQvAFQ2LwDuNy8AiDkvACw7LwDGPC8AYD4vAARALwCeQS8AOEMvANJELwB2Ri8AEEgvAKpJLwBESy8A6EwvAIJOLwAcUC8AtlEvAFpTLwD0VC8AjlYvAChYLwDMWS8AZlsvAABdLwCaXi8ANGAvANhhLwByYy8ADGUvALBmLwBKaC8A5GkvAH5rLwAibS8AvG4vAFZwLwDwcS8AlHMvAC51LwDIdi8AYngvAPx5LwCgey8AOn0vAN5+LwB4gC8AEoIvAKyDLwBGhS8A6oYvAISILwAeii8AuIsvAFKNLwD2ji8AkJAvACqSLwDOky8AaJUvAAKXLwCcmC8AQJovANqbLwB0nS8ADp8vALKgLwBMoi8A5qMvAIClLwAapy8AvqgvAFiqLwDyqy8Alq0vADCvLwDKsC8AZLIvAAi0LwCitS8APLcvANa4LwB6ui8AFLwvAK69LwBIvy8A7MAvAIbCLwAgxC8AusUvAF7HLwD4yC8AksovACzMLwDGzS8Aas8vAATRLwCe0i8AQtQvANzVLwB21y8AENkvALTaLwBO3C8A6N0vAILfLwAm4S8AwOIvAFrkLwD05S8AjucvADLpLwDM6i8AZuwvAAruLwCk7y8APvEvANjyLwB89C8AFvYvALD3LwBK+S8A5PovAIj8LwAi/i8AvP8vAGABMAD6AjAAlAQwADgGMADSBzAAbAkwAAYLMACgDDAARA4wAN4PMAB4ETAAEhMwAKwUMABQFjAA6hcwAIQZMAAoGzAAwhwwAFweMAD2HzAAmiEwADQjMADOJDAAaCYwAAwoMACmKTAAQCswANosMAB+LjAAGDAwALIxMABMMzAA8DQwAIo2MAAkODAAvjkwAGI7MAD8PDAAlj4wADBAMADKQTAAbkMwAAhFMACiRjAARkgwAOBJMAB6SzAAFE0wALhOMABSUDAA7FEwAIZTMAAgVTAAxFYwAF5YMAD4WTAAnFswADZdMADQXjAAamAwAA5iMACoYzAAQmUwANxmMAB2aDAAGmowALRrMABObTAA8m4wAIxwMAAmcjAAwHMwAGR1MAD+djAAmHgwADJ6MADWezAAcH0wAAp/MACkgDAAPoIwAOKDMAB8hTAAFocwALqIMABUijAA7oswAIiNMAAsjzAAxpAwAGCSMAD6kzAAnpUwADiXMADSmDAAdpowABqcMAC0nTAAWJ8wAPygMACWojAAMKQwANSlMABupzAACKkwAKKqMABGrDAA4K0wAHqvMAAUsTAAuLIwAFK0MADstTAAhrcwACC5MADEujAAXrwwAPi9MACcvzAANsEwANDCMAB0xDAADsYwAKjHMABCyTAA3MowAIDMMAAazjAAtM8wAE7RMADo0jAAjNQwACbWMADA1zAAZNkwAP7aMACY3DAAMt4wANbfMABw4TAACuMwAKTkMABI5jAA4ucwAHzpMAAW6zAAsOwwAFTuMADu7zAAiPEwACzzMADG9DAAYPYwAPr3MACe+TAAOPswANL8MABs/jAABgAxAKoBMQBEAzEA3gQxAIIGMQAcCDEAtgkxAFALMQD0DDEAjg4xACgQMQDCETEAZhMxAAAVMQCaFjEANBgxAM4ZMQByGzEADB0xAKYeMQBKIDEA5CExAH4jMQAYJTEAvCYxAFYoMQDwKTEAiisxACQtMQDILjEAYjAxAAYyMQCgMzEAOjUxANQ2MQBuODEAEjoxAKw7MQBGPTEA4D4xAHpAMQAeQjEAuEMxAFJFMQD2RjEAkEgxACpKMQDESzEAaE0xAAJPMQCcUDEANlIxANpTMQB0VTEADlcxAKhYMQBCWjEA5lsxAIBdMQAaXzEAvmAxAFhiMQDyYzEAjGUxADBnMQDKaDEAZGoxAP5rMQCibTEAPG8xANZwMQBwcjEACnQxAK51MQBIdzEA4ngxAIZ6MQAgfDEAun0xAFR/MQD4gDEAkoIxACyEMQDGhTEAYIcxAASJMQCeijEAOIwxANyNMQB2jzEAEJExAKqSMQBOlDEA6JUxAIKXMQAcmTEAwJoxAFqcMQD0nTEAjp8xACihMQDMojEAZqQxAACmMQCkpzEAPqkxANiqMQByrDEAFq4xALCvMQBKsTEA5LIxAIi0MQAitjEAvLcxAFa5MQDwujEAlLwxAC6+MQDIvzEAbMExAAbDMQCgxDEAOsYxAN7HMQB4yTEAEssxAKzMMQBGzjEA6s8xAITRMQAe0zEAwtQxAFzWMQD21zEAkNkxADTbMQDO3DEAaN4xAALgMQCm4TEAQOMxANrkMQB05jEADugxALLpMQBM6zEA8OwxAIruMQAk8DEAvvExAFjzMQD89DEAlvYxADD4MQDK+TEAZPsxAAj9MQCi/jEAPAAyAOABMgB6AzIAFAUyAK4GMgBSCDIA7AkyAIYLMgAgDTIAug4yAF4QMgD4ETIAkhMyADYVMgDQFjIAahgyAAQaMgCoGzIAQh0yANweMgB2IDIAGiIyALQjMgBOJTIA6CYyAIIoMgAmKjIAwCsyAFotMgD+LjIAmDAyADIyMgDMMzIAcDUyAAo3MgCkODIAPjoyAOI7MgB8PTIAFj8yALBAMgBKQjIA7kMyAIhFMgAsRzIAxkgyAGBKMgD6SzIAlE0yADhPMgDSUDIAbFIyAAZUMgCgVTIARFcyAN5YMgB4WjIAHFwyALZdMgBQXzIA9GAyAI5iMgAoZDIAwmUyAFxnMgAAaTIAmmoyADRsMgDObTIAcm8yAAxxMgCmcjIASnQyANp1MgB+dzIAGHkyALJ6MgBWfDIA8H0yAIp/MgAkgTIAvoIyAGKEMgD8hTIAlocyADCJMgDUijIAbowyAAiOMgCsjzIARpEyAOCSMgB6lDIAHpYyALiXMgBSmTIA7JoyAJCcMgAqnjIAxJ8yAF6hMgD4ojIAnKQyADamMgDQpzIAdKkyAA6rMgCorDIAQq4yAOavMgCAsTIAGrMyALS0MgBYtjIA8rcyAIy5MgAmuzIAwLwyAGS+MgD+vzIAmMEyADzDMgDWxDIAcMYyAArIMgCuyTIASMsyAOLMMgB8zjIAINAyALrRMgBU0zIA7tQyAIjWMgAs2DIAxtkyAGDbMgAE3TIAnt4yADjgMgDS4TIAduMyABDlMgCq5jIAROgyAOjpMgCC6zIAHO0yAMDuMgBa8DIA9PEyAI7zMgAo9TIAzPYyAGb4MgAA+jIAmvsyADT9MgDY/jIAcgAzAAwCMwCmAzMASgUzAOQGMwCICDMAIgozALwLMwBWDTMA8A4zAJQQMwAuEjMAyBMzAGIVMwD8FjMAoBgzADoaMwDUGzMAeB0zABIfMwCsIDMARiIzAOojMwCEJTMAHiczALgoMwBcKjMA9iszAJAtMwA0LzMAzjAzAGgyMwACNDMAnDUzAEA3MwDaODMAdDozAA48MwCoPTMATD8zAOZAMwCAQjMAJEQzAL5FMwBYRzMA8kgzAIxKMwAwTDMAyk0zAGRPMwAIUTMAolIzADxUMwDWVTMAelczABRZMwCuWjMASFwzAOxdMwCGXzMAIGEzALpiMwBUZDMA+GUzAJJnMwAsaTMA0GozAGpsMwAEbjMAnm8zAEJxMwDccjMAdnQzABB2MwC0dzMATnkzAOh6MwCCfDMAHH4zAMB/MwBagTMA9IIzAJiEMwAyhjMAzIczAGaJMwAKizMApIwzAD6OMwDYjzMAcpEzABaTMwCwlDMASpYzAOSXMwCImTMAIpszAMacMwBgnjMA+p8zAJShMwAuozMA0qQzAGymMwAGqDMAoKkzADqrMwDerDMAeK4zABKwMwC2sTMAULMzAOq0MwCEtjMAKLgzAMK5MwBcuzMA9rwzAJC+MwA0wDMAzsEzAGjDMwAMxTMApsYzAEDIMwDayTMAfsszABjNMwCyzjMATNAzAObRMwCK0zMAJNUzAL7WMwBi2DMA/NkzAJbbMwAw3TMA1N4zAG7gMwAI4jMAouMzADzlMwDg5jMAeugzABTqMwC46zMAUu0zAOzuMwCG8DMAKvIzAMTzMwBe9TMA+PYzAJz4MwA2+jMA0PszAGr9MwAE/zMAqAA0AEICNADcAzQAgAU0ABoHNAC0CDQATgo0APILNACMDTQAJg80AMAQNABaEjQA/hM0AJgVNAAyFzQA1hg0AHAaNAAKHDQApB00AEgfNADiIDQAfCI0ABYkNACwJTQAVCc0AO4oNACIKjQALCw0AMYtNABgLzQA+jA0AJQyNAA4NDQA0jU0AGw3NAAGOTQAqjo0AEQ8NADePTQAgj80ABxBNAC2QjQAUEQ0AOpFNACORzQAKEk0AMJKNABcTDQAAE40AJpPNAA0UTQA2FI0AHJUNAAMVjQAplc0AEBZNADkWjQAflw0ABheNAC8XzQAVmE0APBiNACKZDQALmY0AMhnNABiaTQA/Go0AJZsNAA6bjQA1G80AG5xNAASczQArHQ0AEZ2NADgdzQAhHk0AB57NAC4fDQAUn40AOx/NACQgTQAKoM0AMSENABehjQAAog0AJyJNABAizQA2ow0AHSONAAOkDQAqJE0AEyTNADmlDQAgJY0ABqYNAC0mTQAWJs0APKcNACMnjQAJqA0AMqhNABkozQACKU0AKKmNAA8qDQA1qk0AHCrNAAKrTQArq40AEiwNADisTQAhrM0ACC1NAC6tjQAVLg0APi5NACSuzQALL00AMa+NABqwDQABMI0AJ7DNAA4xTQA0sY0AHbINAAQyjQAqss0AE7NNADozjQAgtA0ABzSNADA0zQAWtU0APTWNACO2DQAKNo0AMzbNABm3TQAAN80AKTgNAA+4jQA2OM0AHLlNAAW5zQAsOg0AErqNADk6zQAfu00ACLvNAC88DQAVvI0APrzNACU9TQALvc0AMj4NABs+jQABvw0AKD9NAA6/zQA3gA1AHgCNQASBDUArAU1AEYHNQDqCDUAhAo1AB4MNQDCDTUAXA81APYQNQCQEjUANBQ1AM4VNQBoFzUAAhk1AJwaNQBAHDUA2h01AHQfNQAYITUAsiI1AEwkNQDmJTUAiic1ACQpNQC+KjUAWCw1APItNQCWLzUAMDE1AMoyNQBuNDUACDY1AKI3NQA8OTUA4Do1AHo8NQAUPjUArj81AEhBNQDsQjUAhkQ1ACBGNQDERzUAXkk1APhKNQCSTDUANk41ANBPNQBqUTUABFM1AJ5UNQBCVjUA3Fc1AHZZNQAaWzUAtFw1AE5eNQDoXzUAjGE1ACZjNQDAZDUAWmY1APRnNQCYaTUAMms1AMxsNQBwbjUACnA1AKRxNQA+czUA4nQ1AHx2NQAWeDUAsHk1AEp7NQDufDUAiH41ACKANQDGgTUAYIM1APqENQCUhjUAOIg1ANKJNQBsizUABo01AKCONQBEkDUA3pE1AHiTNQASlTUAtpY1AFCYNQDqmTUAjps1ACidNQDCnjUAXKA1AACiNQCaozUANKU1AM6mNQBoqDUADKo1AKarNQBArTUA5K41AH6wNQAYsjUAsrM1AFa1NQDwtjUAirg1ACS6NQC+uzUAYr01APy+NQCWwDUAOsI1ANTDNQBuxTUACMc1AKzINQBGyjUA4Ms1AHrNNQAUzzUAuNA1AFLSNQDs0zUAkNU1ACrXNQDE2DUAXto1AALcNQCc3TUANt81ANDgNQBq4jUADuQ1AKjlNQBC5zUA3Og1AIDqNQAa7DUAtO01AFjvNQDy8DUAjPI1ACb0NQDK9TUAZPc1AP74NQCY+jUAMvw1ANb9NQBw/zUAFAE2AK4CNgBIBDYA4gU2AHwHNgAWCTYAugo2AFQMNgDuDTYAkg82ACwRNgDQEjYAdBQ2AA4WNgCoFzYAQhk2AOYaNgCKHDYAJB42AMgfNgBiITYA/CI2AJYkNgAwJjYA1Cc2AG4pNgAIKzYAoiw2AEYuNgDgLzYAejE2AB4zNgC4NDYAUjY2AOw3NgCQOTYAKjs2AMQ8NgBePjYA+D82AJxBNgA2QzYA0EQ2AHRGNgAOSDYAqEk2AEJLNgDmTDYAgE42ABpQNgC0UTYATlM2APJUNgCMVjYAJlg2AMBZNgBkWzYA/lw2AJheNgA8YDYA1mE2AHBjNgAKZTYArmY2AEhoNgDiaTYAfGs2ABZtNgC6bjYAVHA2AO5xNgCIczYALHU2AMZ2NgBgeDYABHo2AJ57NgA4fTYA0n42AHaANgAQgjYAqoM2AESFNgDehjYAgog2AByKNgC2izYAWo02APSONgCOkDYAKJI2AMKTNgBmlTYAAJc2AJqYNgA+mjYA2Js2AHKdNgAMnzYAsKA2AEqiNgDkozYAfqU2ABinNgC8qDYAVqo2APCrNgCUrTYALq82AMiwNgBisjYABrQ2AKC1NgA6tzYA1Lg2AHi6NgASvDYArL02AEa/NgDgwDYAhMI2AB7ENgC4xTYAXMc2APbINgCQyjYAKsw2AM7NNgBozzYAAtE2AJzSNgA21DYA2tU2AHTXNgAO2TYAsto2AEzcNgDm3TYAgN82ABrhNgC+4jYAWOQ2APLlNgCM5zYAMOk2AMrqNgBk7DYACO42AKLvNgA88TYA1vI2AHr0NgAU9jYArvc2AEj5NgDi+jYAhvw2ACD+NgC6/zYAXgE3APgCNwCSBDcALAY3ANAHNwBqCTcABAs3AJ4MNwA4DjcA3A83AHYRNwAQEzcAqhQ3AE4WNwDoFzcAghk3ACYbNwDAHDcAWh43APQfNwCYITcAMiM3AMwkNwBmJjcAACg3AKQpNwA+KzcA2Cw3AHwuNwAWMDcAsDE3AEozNwDuNDcAiDY3ACI4NwC8OTcAVjs3APo8NwCUPjcALkA3ANJBNwBsQzcABkU3AKBGNwBESDcA3kk3AHhLNwASTTcArE43AFBQNwDqUTcAhFM3AB5VNwDCVjcAXFg3APZZNwCaWzcANF03AM5eNwBoYDcAAmI3AKZjNwBAZTcA2mY3AH5oNwAYajcAsms3AExtNwDwbjcAinA3ACRyNwC+czcAWHU3APx2NwCWeDcAMHo3AMp7NwBufTcACH83AKKANwBGgjcA4IM3AHqFNwAUhzcAuIg3AFKKNwDsizcAho03ACCPNwDEkDcAXpI3APiTNwCclTcANpc3ANCYNwBqmjcADpw3AKidNwBCnzcA3KA3AHaiNwAapDcAtKU3AE6nNwDoqDcAjKo3ACasNwDArTcAZK83AP6wNwCYsjcAMrQ3ANa1NwBwtzcACrk3AKS6NwA+vDcA4r03AHy/NwAWwTcAusI3AFTENwDuxTcAiMc3ACzJNwDGyjcAYMw3APrNNwCUzzcAONE3ANLSNwBs1DcAENY3AKrXNwBE2TcA3to3AILcNwAc3jcAtt83AFDhNwD04jcAjuQ3ACjmNwDC5zcAZuk3AADrNwCa7DcANO43ANjvNwBy8TcADPM3AKb0NwBA9jcA5Pc3AH75NwAY+zcAvPw3AFb+NwDw/zcAigE4AC4DOADIBDgAYgY4APwHOACWCTgAOgs4ANQMOABuDjgACBA4AKwROABGEzgA4BQ4AHoWOAAeGDgAuBk4AFIbOAD2HDgAkB44ACogOADEITgAaCM4AAIlOACcJjgANig4ANopOAB0KzgADi04AKguOABCMDgA5jE4AIAzOAAaNTgAvjY4AFg4OADyOTgAjDs4ADA9OADKPjgAZEA4AP5BOACYQzgAPEU4ANZGOABwSDgACko4AK5LOABITTgA4k44AIZQOAAgUjgAulM4AFRVOAD4VjgAklg4ACxaOADGWzgAYF04AARfOACeYDgAOGI4ANxjOAB2ZTgAEGc4AKpoOABOajgA6Gs4AIJtOAAcbzgAtnA4AFpyOAD0czgAjnU4ADJ3OADMeDgAZno4AAB8OACkfTgAPn84ANiAOABygjgADIQ4ALCFOABKhzgA5Ig4AH6KOAAijDgAvI04AFaPOAD6kDgAlJI4AC6UOADIlTgAbJc4AAaZOACgmjgAOpw4ANSdOAB4nzgAEqE4AKyiOABQpDgA6qU4AISnOAAeqTgAwqo4AFysOAD2rTgAkK84ACqxOADOsjgAaLQ4AAK2OACctzgAQLk4ANq6OAB0vDgAGL44ALK/OABMwTgA5sI4AIrEOAAkxjgAvsc4AFjJOADyyjgAlsw4ADDOOADKzzgAbtE4AAjTOACi1DgAPNY4AODXOAB62TgAFNs4AK7cOABI3jgA7N84AIbhOAAg4zgAuuQ4AF7mOAD45zgAkuk4ADbrOADQ7DgAau44AATwOACo8TgAQvM4ANz0OAB29jgAEPg4ALT5OABO+zgA6Pw4AIL+OAAmADkAwAE5AFoDOQD+BDkAmAY5ADIIOQDMCTkAcAs5AAoNOQCkDjkAPhA5ANgROQB8EzkAFhU5ALAWOQBKGDkA7hk5AIgbOQAiHTkAxh45AGAgOQD6ITkAlCM5AC4lOQDSJjkAbCg5AAYqOQCgKzkARC05AN4uOQB4MDkAHDI5ALYzOQBQNTkA6jY5AI44OQAoOjkAwjs5AFw9OQD2PjkAmkA5ADRCOQDOQzkAaEU5AAxHOQCmSDkAQEo5AORLOQB+TTkAGE85ALJQOQBWUjkA8FM5AIpVOQAkVzkAvlg5AGJaOQD8WzkAll05ADpfOQDUYDkAbmI5AAhkOQCsZTkARmc5AOBoOQB6ajkAFGw5ALhtOQBSbzkA9nA5AJByOQAqdDkAxHU5AF53OQD4eDkAnHo5ADZ8OQDQfTkAan85AA6BOQCogjkAQoQ5AOaFOQCAhzkAGok5ALSKOQBOjDkA8o05AIyPOQAmkTkAypI5AGSUOQD+lTkAmJc5ADyZOQDWmjkAcJw5AAqeOQCknzkASKE5AOKiOQB8pDkAFqY5ALqnOQBUqTkA7qo5AJKsOQAsrjkAxq85AGCxOQD6sjkAnrQ5ADi2OQDStzkAbLk5ABC7OQCqvDkARL45AOi/OQCCwTkAHMM5ALbEOQBQxjkA9Mc5AI7JOQAoyzkAzMw5AGbOOQAA0DkAmtE5AD7TOQDY1DkActY5AAzYOQCm2TkASts5AOTcOQB+3jkAIuA5ALzhOQBW4zkA8OQ5AJTmOQAu6DkAyOk5AGLrOQD87DkAoO45ADrwOQDU8TkAbvM5ABL1OQCs9jkARvg5AOr5OQCE+zkAHv05ALj+OQBSADoA9gE6AJADOgAqBToAzgY6AGgIOgACCjoAnAs6AEANOgDaDjoAdBA6AA4SOgCoEzoATBU6AOYWOgCAGDoAJBo6AL4bOgBYHToA8h46AJYgOgAwIjoAyiM6AGQlOgD+JjoAoig6ADwqOgDWKzoAcC06ABQvOgCuMDoASDI6AOIzOgCGNToAIDc6ALo4OgBUOjoA+Ds6AJI9OgAsPzoA0EA6AGpCOgAERDoAnkU6AEJHOgDcSDoAdko6ABBMOgCqTToATk86AOhQOgCCUjoAJlQ6AMBVOgBaVzoA9Fg6AJhaOgAyXDoAzF06AGZfOgAAYToApGI6AD5kOgDYZToAcmc6ABZpOgCwajoASmw6AO5tOgCIbzoAInE6ALxyOgBWdDoA+nU6AJR3OgAueToAyHo6AGx8OgAGfjoAoH86AESBOgDegjoAeIQ6ABKGOgC2hzoAUIk6AOqKOgCEjDoAHo46AMKPOgBckToA9pI6AJqUOgA0ljoAzpc6AGiZOgAMmzoAppw6AECeOgDanzoAdKE6ABijOgCypDoATKY6AOanOgCKqToAJKs6AL6sOgBirjoA/K86AJaxOgAwszoA1LQ6AG62OgAIuDoAork6ADy7OgDgvDoAer46ABTAOgC4wToAUsM6AOzEOgCGxjoAKsg6AMTJOgBeyzoA+Mw6AJzOOgA20DoA0NE6AGrTOgAE1ToAqNY6AELYOgDc2ToAdts6ABrdOgC03joATuA6APLhOgCM4zoAJuU6AMDmOgBk6DoA/uk6AJjrOgAy7ToAzO46AHDwOgAK8joApPM6AEj1OgDi9joAfPg6ABb6OgCw+zoAVP06AO7+OgCIADsAIgI7AMYDOwBgBTsA+gY7AJ4IOwA4CjsA0gs7AGwNOwAGDzsAqhA7AEQSOwDeEzsAghU7ABwXOwC2GDsAUBo7APQbOwCOHTsAKB87AMIgOwBcIjsAACQ7AJolOwA0JzsA2Cg7AHIqOwAMLDsApi07AEovOwDkMDsAfjI7ABg0OwCyNTsAVjc7APA4OwCKOjsALjw7AMg9OwBiPzsA/EA7AKBCOwA6RDsA1EU7AG5HOwAISTsArEo7AEZMOwDgTTsAhE87AB5ROwC4UjsAUlQ7APZVOwCQVzsAKlk7AMRaOwBeXDsAAl47AJxfOwA2YTsA2mI7AHRkOwAOZjsAqGc7AExpOwDmajsAgGw7ABpuOwC0bzsAWHE7APJyOwCMdDsAMHY7AMp3OwBkeTsA/no7AJh8OwA8fjsA1n87AHCBOwAUgzsAroQ7AEiGOwDihzsAhok7ACCLOwC6jDsAVI47APiPOwCSkTsALJM7AMaUOwBqljsABJg7AJ6ZOwA4mzsA3Jw7AHaeOwAQoDsAqqE7AE6jOwDopDsAgqY7AByoOwC2qTsAWqs7APSsOwCOrjsAKLA7AMyxOwBmszsAALU7AKS2OwA+uDsA2Lk7AHK7OwAMvTsAsL47AErAOwDkwTsAfsM7ACLFOwC8xjsAVsg7APrJOwCUyzsALs07AMjOOwBs0DsABtI7AKDTOwA61TsA1NY7AHjYOwAS2jsArNs7AEbdOwDq3jsAhOA7AB7iOwDC4zsAXOU7APbmOwCQ6DsAKuo7AM7rOwBo7TsAAu87AJzwOwBA8jsA2vM7AHT1OwAY9zsAsvg7AEz6OwDm+zsAiv07ACT/OwC+ADwAWAI8APIDPACWBTwAMAc8AMoIPABuCjwACAw8AKINPAA8DzwA1hA8AHoSPAAUFDwArhU8AEgXPADsGDwAhho8ACAcPADEHTwAXh88APggPACSIjwALCQ8ANAlPABqJzwABCk8AKgqPABCLDwA3C08AHYvPAAQMTwAtDI8AE40PADoNTwAgjc8ACY5PADAOjwAWjw8AP49PACYPzwAMkE8AMxCPABwRDwACkY8AKRHPAA+STwA4ko8AHxMPAAWTjwAsE88AEpRPADuUjwAiFQ8ACJWPAC8VzwAYFk8APpaPACUXDwAOF48ANJfPABsYTwABmM8AKBkPABEZjwA3mc8AHhpPAASazwAtmw8AFBuPADqbzwAjnE8AChzPADCdDwAXHY8APZ3PACaeTwANHs8AM58PABofjwADIA8AKaBPABAgzwA5IQ8AH6GPAAYiDwAsok8AEyLPADwjDwAio48ACSQPAC+kTwAYpM8APyUPACWljwAOpg8ANSZPABumzwACJ08AKyePABGoDwA4KE8AHqjPAAUpTwAuKY8AFKoPADsqTwAhqs8ACqtPADErjwAXrA8APixPACcszwANrU8ANC2PABquDwADro8AKi7PABCvTwA5r48AIDAPAAawjwAtMM8AFjFPADyxjwAjMg8ACbKPADAyzwAZM08AP7OPACY0DwAPNI8ANbTPABw1TwACtc8AKTYPABI2jwA4ts8AHzdPAAW3zwAuuA8AFTiPADu4zwAkuU8ACznPADG6DwAYOo8AATsPACe7TwAOO88ANLwPABs8jwAEPQ8AKr1PABE9zwA6Pg8AIL6PAAc/DwAtv08AFr/PAD0AD0AjgI9ACgEPQDCBT0AZgc9AAAJPQCaCj0APgw9ANgNPQByDz0ADBE9ALASPQBKFD0A5BU9AH4XPQAYGT0AvBo9AFYcPQDwHT0Aih89AC4hPQDIIj0AYiQ9AAYmPQCgJz0AOik9ANQqPQBuLD0AEi49AKwvPQBGMT0A4DI9AIQ0PQAeNj0AuDc9AFw5PQD2Oj0AkDw9ACo+PQDOPz0AaEE9AAJDPQCcRD0ANkY9ANpHPQB0ST0ADks9AKhMPQBMTj0A5k89AJRRPQAuUz0AyFQ9AGJWPQAGWD0AoFk9ADpbPQDUXD0AeF49ABJgPQCsYT0ARmM9AOBkPQCEZj0AHmg9ALhpPQBcaz0A9mw9AJBuPQAqcD0AxHE9AGhzPQACdT0AnHY9ADZ4PQDaeT0AdHs9AA59PQCyfj0ATIA9AOaBPQCAgz0AJIU9AL6GPQBYiD0A8ok9AIyLPQAwjT0Ayo49AGSQPQD+kT0AopM9ADyVPQDWlj0Aepg9ABSaPQCumz0ASJ09AOKePQCGoD0AIKI9ALqjPQBUpT0A+KY9AJKoPQAsqj0A0Ks9AGqtPQAErz0AnrA9AEKyPQDcsz0AdrU9ABC3PQCquD0ATro9AOi7PQCCvT0AHL89AMDAPQBawj0A9MM9AJjFPQAyxz0AzMg9AGbKPQAAzD0ApM09AD7PPQDY0D0ActI9ABbUPQCw1T0AStc9AOTYPQCI2j0AItw9ALzdPQBW3z0A+uA9AJTiPQAu5D0A0uU9AGznPQAG6T0AoOo9AETsPQDe7T0AeO89ABLxPQCs8j0AUPQ9AOr1PQCE9z0AHvk9AML6PQBc/D0A9v09AJr/PQA0AT4AzgI+AGgEPgACBj4Apgc+AEAJPgDaCj4AdAw+ABgOPgCyDz4ATBE+AOYSPgCKFD4AJBY+AL4XPgBiGT4A/Bo+AJYcPgAwHj4Ayh8+AG4hPgAIIz4AoiQ+ADwmPgDgJz4Aeik+ABQrPgC4LD4AUi4+AOwvPgCGMT4AIDM+AMQ0PgBeNj4A+Dc+AJI5PgA2Oz4A0Dw+AGo+PgAOQD4AqEE+AEJDPgDcRD4AgEY+ABpIPgC0ST4ATks+AOhMPgCMTj4AJlA+AMBRPgBaUz4A/lQ+AJhWPgAyWD4A1lk+AHBbPgAKXT4ApF4+AD5gPgDiYT4AfGM+ABZlPgCwZj4AVGg+AO5pPgCIaz4ALG0+AMZuPgBgcD4A+nE+AJ5zPgA4dT4A0nY+AGx4PgAQej4Aqns+AER9PgDefj4AgoA+AByCPgC2gz4AUIU+AOqGPgCOiD4AKIo+AMKLPgBcjT4AAI8+AJqQPgA0kj4AzpM+AHKVPgAMlz4Appg+AECaPgDkmz4Afp0+ABifPgC8oD4AVqI+APCjPgCKpT4AJKc+AMioPgBiqj4A/Ks+AJatPgA6rz4A1LA+AG6yPgAStD4ArLU+AEa3PgDguD4AhLo+AB68PgC4vT4AUr8+AOzAPgCQwj4AKsQ+AMTFPgBexz4AAsk+AJzKPgA2zD4A2s0+AHTPPgAO0T4AqNI+AELUPgDm1T4AgNc+ABrZPgC+2j4AWNw+APLdPgCM3z4AMOE+AMriPgBk5D4A/uU+AJjnPgA86T4A1uo+AHDsPgAK7j4Aru8+AEjxPgDi8j4AhvQ+ACD2PgC69z4AVPk+AO76PgCS/D4ALP4+AMb/PgBqAT8ABAM/AJ4EPwA4Bj8A3Ac/AHYJPwAQCz8Aqgw/AEQOPwDoDz8AghE/ABwTPwC2FD8AWhY/APQXPwCOGT8AKBs/AMwcPwBmHj8AACA/AJohPwA+Iz8A2CQ/AHImPwAMKD8AsCk/AEorPwDkLD8Afi4/ACIwPwC8MT8AVjM/APA0PwCUNj8ALjg/AMg5PwBiOz8ABj0/AKA+PwA6QD8A1EE/AHhDPwASRT8ArEY/AEZIPwDqST8AhEs/AB5NPwDCTj8AXFA/APZRPwCQUz8AKlU/AM5WPwBoWD8AAlo/AJxbPwBAXT8A2l4/AHRgPwAYYj8AsmM/AExlPwDmZj8AgGg/ACRqPwC+az8AWG0/APJuPwCWcD8AMHI/AMpzPwBkdT8ACHc/AKJ4PwA8ej8A4Hs/AHp9PwAUfz8AroA/AEiCPwDsgz8AhoU/ACCHPwC6iD8AXoo/APiLPwCSjT8ALI8/ANCQPwBqkj8ABJQ/AKiVPwBClz8A3Jg/AHaaPwAQnD8AtJ0/AE6fPwDooD8AgqI/ACakPwDApT8AWqc/AP6oPwCYqj8AMqw/AMytPwBmrz8ACrE/AKSyPwA+tD8A4rU/AHy3PwAWuT8AsLo/AFS8PwDuvT8AiL8/ACLBPwC8wj8AYMQ/APrFPwCUxz8ALsk/ANLKPwBszD8ABs4/AKrPPwBE0T8A3tI/AHjUPwAS1j8Attc/AFDZPwDq2j8Ajtw/ACjePwDC3z8AXOE/AADjPwCa5D8ANOY/AM7nPwBo6T8ADOs/AKbsPwBA7j8A5O8/AH7xPwAY8z8AsvQ/AEz2PwDw9z8Aivk/ACT7PwC+/D8AYv4/APz/PwCWAUAAOgNAANQEQABuBkAACAhAAKIJQABGC0AA4AxAAHoOQAAUEEAAuBFAAFITQADsFEAAkBZAACoYQADEGUAAXhtAAPgcQACcHkAANiBAANAhQABqI0AADiVAAKgmQABCKEAA5ilAAIArQAAaLUAAtC5AAFgwQADyMUAAjDNAACY1QADANkAAZDhAAP45QACYO0AAMj1AANY+QABwQEAACkJAAK5DQABIRUAA4kZAAHxIQAAWSkAAuktAAFRNQADuTkAAiFBAACxSQADGU0AAYFVAAARXQACeWEAAOFpAANJbQABsXUAAEF9AAKpgQABEYkAA3mNAAIJlQAAcZ0AAtmhAAFpqQAD0a0AAjm1AAChvQADCcEAAZnJAAAB0QACadUAANHdAANh4QAByekAADHxAALB9QABKf0AA5IBAAH6CQAAYhEAAvIVAAFaHQADwiEAAiopAAC6MQADIjUAAYo9AAAaRQACgkkAAOpRAANSVQABul0AAEplAAKyaQABGnEAA4J1AAISfQAAeoUAAuKJAAFykQAD2pUAAkKdAACqpQADEqkAAaKxAAAKuQACcr0AANrFAANqyQAB0tEAADrZAALK3QABMuUAA5rpAAIC8QAAavkAAvr9AAFjBQADywkAAjMRAADDGQADKx0AAZMlAAP7KQACizEAAPM5AANbPQAB60UAAFNNAAK7UQABI1kAA4tdAAIbZQAAg20AAutxAAFTeQAD430AAkuFAACzjQADQ5EAAauZAAAToQACe6UAAQutAANzsQAB27kAAEPBAALTxQABO80AA6PRAAIL2QAAc+EAAwPlAAFr7QAD0/EAAjv5AADIAQQDMAUEAZgNBAAoFQQCkBkEAPghBANgJQQB8C0EAFg1BALAOQQBKEEEA5BFBAIgTQQAiFUEAvBZBAFYYQQD6GUEAlBtBAC4dQQDIHkEAbCBBAAYiQQCgI0EARCVBAN4mQQB4KEEAEipBAKwrQQBQLUEA6i5BAIQwQQAeMkEAwjNBAFw1QQD2NkEAmjhBADQ6QQDOO0EAaD1BAAI/QQCmQEEAQEJBANpDQQB0RUEAGEdBALJIQQBMSkEA5ktBAIpNQQAkT0EAvlBBAFhSQQD8U0EAllVBADBXQQDUWEEAblpBAAhcQQCiXUEAPF9BAOBgQQB6YkEAFGRBAK5lQQBSZ0EA7GhBAIZqQQAgbEEAxG1BAF5vQQD4cEEAnHJBADZ0QQDQdUEAandBAAR5QQCoekEAQnxBANx9QQCAf0EAGoFBALSCQQBOhEEA6IVBAIyHQQAmiUEAwIpBAFqMQQD+jUEAmI9BADKRQQDMkkEAcJRBAAqWQQCkl0EASJlBAOKaQQB8nEEAFp5BALCfQQBUoUEA7qJBAIikQQAipkEAxqdBAGCpQQD6qkEAlKxBADiuQQDSr0EAbLFBAAazQQCqtEEARLZBAN63QQB4uUEAHLtBALa8QQBQvkEA6r9BAI7BQQAow0EAwsRBAGbGQQAAyEEAmslBADTLQQDOzEEAcs5BAAzQQQCm0UEAQNNBAOTUQQB+1kEAGNhBALzZQQBW20EA8NxBAIreQQAk4EEAyOFBAGLjQQD85EEAluZBADroQQDU6UEAbutBAAjtQQCs7kEARvBBAODxQQCE80EAHvVBALj2QQBS+EEA7PlBAJD7QQAq/UEAxP5BAF4AQgACAkIAnANCADYFQgDQBkIAdAhCAA4KQgCoC0IATA1CAOYOQgCAEEIAGhJCALQTQgBYFUIA8hZCAIwYQgAmGkIAwBtCAGQdQgD+HkIAoiBCADwiQgDWI0IAcCVCAAonQgCuKEIASCpCAOIrQgB8LUIAIC9CALowQgBUMkIA7jNCAJI1QgAsN0IAxjhCAGo6QgAEPEIAnj1CADg/QgDSQEIAdkJCABBEQgCqRUIAREdCAOhIQgCCSkIAHExCALZNQgBaT0IA9FBCAI5SQgAyVEIAzFVCAGZXQgAAWUIAmlpCAD5cQgDYXUIAcl9CAAxhQgCwYkIASmRCAORlQgB+Z0IAImlCALxqQgBWbEIA+m1CAJRvQgAucUIAyHJCAGJ0QgAGdkIAoHdCADp5QgDUekIAeHxCABJ+QgCsf0IARoFCAOqCQgCEhEIAHoZCAMKHQgBciUIA9opCAJCMQgAqjkIAzo9CAGiRQgACk0IAppRCAECWQgDal0IAdJlCAA6bQgCynEIATJ5CAOafQgCAoUIAJKNCAL6kQgBYpkIA8qdCAJapQgAwq0IAyqxCAG6uQgAIsEIAorFCADyzQgDWtEIAerZCABS4QgCuuUIASLtCAOy8QgCGvkIAIMBCALrBQgBew0IA+MRCAJLGQgAsyEIA2slCAHTLQgAOzUIAss5CAEzQQgDm0UIAgNNCACTVQgC+1kIAWNhCAPLZQgCW20IAMN1CAMreQgBk4EIACOJCAKLjQgA85UIA1uZCAHroQgAU6kIArutCAFLtQgDs7kIAhvBCACDyQgC680IAXvVCAPj2QgCS+EIALPpCAND7QgBq/UIABP9CAKgAQwBCAkMA3ANDAHYFQwAQB0MAtAhDAE4KQwDoC0MAgg1DACYPQwDAEEMAWhJDAPQTQwCYFUMAMhdDAMwYQwBwGkMAChxDAKQdQwA+H0MA2CBDAHwiQwAWJEMAsCVDAEonQwDuKEMAiCpDACIsQwDGLUMAYC9DAPowQwCUMkMALjRDANI1QwBsN0MABjlDAKA6QwBEPEMA3j1DAHg/QwASQUMAtkJDAFBEQwDqRUMAjkdDAChJQwDCSkMAXExDAPZNQwCaT0MANFFDAM5SQwByVEMADFZDAKZXQwBAWUMA2lpDAH5cQwAYXkMAsl9DAExhQwDwYkMAimRDACRmQwC+Z0MAYmlDAPxqQwCWbEMAOm5DANRvQwBucUMACHNDAKJ0QwBGdkMA4HdDAHp5QwAUe0MAuHxDAFJ+QwDsf0MAhoFDACCDQwDEhEMAXoZDAAKIQwCciUMANotDANCMQwBqjkMADpBDAKiRQwBCk0MA5pRDAICWQwAamEMAtJlDAFibQwDynEMAjJ5DACagQwDAoUMAZKNDAP6kQwCYpkMAMqhDAMypQwBwq0MACq1DAKSuQwBIsEMA4rFDAHyzQwAWtUMAurZDAFS4QwDuuUMAiLtDACy9QwDGvkMAYMBDAATCQwCew0MAOMVDANLGQwBsyEMAEMpDAKrLQwBEzUMA3s5DAILQQwAc0kMAttNDAFDVQwD01kMAjthDACjaQwDM20MAZt1DAADfQwCa4EMANOJDANjjQwBy5UMADOdDAKboQwBK6kMA5OtDAH7tQwAY70MAvPBDAFbyQwDw80MAlPVDAC73QwDI+EMAYvpDAPz7QwCg/UMAOv9DANQARABuAkQAEgREAKwFRABGB0QA4AhEAIQKRAAeDEQAuA1EAFwPRAD2EEQAkBJEACoURADEFUQAaBdEAAIZRACcGkQANhxEANodRAB0H0QADiFEALIiRABMJEQA5iVEAIAnRAAaKUQAvipEAFgsRADyLUQAjC9EADAxRADKMkQAZDREAP41RACiN0QAPDlEANY6RAB6PEQAFD5EAK4/RABIQUQA4kJEAIZERAAgRkQAukdEAFRJRAD4SkQAkkxEACxORADGT0QAalFEAARTRACeVEQAQlZEANxXRAB2WUQAEFtEAKpcRABOXkQA6F9EAIJhRAAcY0QAwGREAFpmRAD0Z0QAjmlEADJrRADMbEQAZm5EAApwRACkcUQAPnNEANh0RABydkQAFnhEALB5RABKe0QA5HxEAIh+RAAigEQAvIFEAFaDRAD6hEQAlIZEAC6IRADSiUQAbItEAAaNRACgjkQARJBEANSRRAB4k0QAEpVEAKyWRABQmEQA6plEAISbRAAenUQAwp5EAFygRAD2oUQAkKNEADSlRADOpkQAaKhEAAyqRACmq0QAQK1EANquRAB0sEQADrJEALKzRABMtUQA8LZEAIq4RAAkukQAvrtEAFi9RAD8vkQAlsBEADDCRADKw0QAbsVEAAjHRACiyEQAPMpEAODLRAB6zUQAFM9EALjQRABS0kQA7NNEAIbVRAAg10QAxNhEAF7aRAD420QAkt1EACzfRADQ4EQAauJEAA7kRACo5UQAQudEANzoRAB26kQAGuxEALTtRABO70QA8vBEAIzyRAAm9EQAwPVEAFr3RAD++EQAmPpEADL8RADM/UQAcP9EAAoBRQCkAkUAPgRFAOIFRQB8B0UAFglFALAKRQBUDEUA7g1FAIgPRQAiEUUAxhJFAGAURQD6FUUAlBdFAC4ZRQDcGkUAdhxFABoeRQC0H0UATiFFAOgiRQCMJEUAJiZFAMAnRQBaKUUA/ipFAJgsRQAyLkUAzC9FAHAxRQAKM0UApDRFAEg2RQDiN0UAfDlFABY7RQCwPEUASj5FAO4/RQCIQUUALENFAMZERQBgRkUA+kdFAJRJRQA4S0UA0kxFAGxORQAGUEUAqlFFAERTRQDeVEUAeFZFABxYRQC2WUUAUFtFAOpcRQCOXkUAKGBFAMJhRQBcY0UAAGVFAJpmRQA0aEUAzmlFAHJrRQAMbUUApm5FAEpwRQDkcUUAfnNFABh1RQCydkUAVnhFAPB5RQCKe0UAJH1FAMh+RQBigEUA/IFFAJaDRQA6hUUA1IZFAG6IRQASikUArItFAEaNRQDgjkUAepBFAB6SRQC4k0UAUpVFAOyWRQCGmEUAKppFAMSbRQBonUUAAp9FAJygRQA2okUA0KNFAHSlRQAOp0UAqKhFAEKqRQDmq0UAgK1FABqvRQC0sEUAWLJFAPKzRQCMtUUAMLdFAMq4RQBkukUA/rtFAJi9RQA8v0UA1sBFAHDCRQAKxEUApMVFAEjHRQDiyEUAhspFACDMRQC6zUUAVM9FAO7QRQCS0kUALNRFAMbVRQBg10UA+thFAJ7aRQA43EUA0t1FAHbfRQAQ4UUAquJFAETkRQDo5UUAgudFABzpRQC26kUAWuxFAPTtRQCO70UAKPFFAMLyRQBm9EUAAPZFAJr3RQA++UUA2PpFAHL8RQAM/kUAsP9FAEoBRgDkAkYAiARGACIGRgC8B0YAVglGAPAKRgCUDEYALg5GAMgPRgBiEUYABhNGAKAURgA6FkYA1BdGAHgZRgASG0YArBxGAEYeRgDqH0YAhCFGAB4jRgDCJEYAXCZGAPYnRgCQKUYAKitGAM4sRgBoLkYAAjBGAJwxRgA2M0YA2jRGAHQ2RgAYOEYAsjlGAEw7RgDmPEYAgD5GACRARgC+QUYAWENGAPJERgCWRkYAMEhGAMpJRgBkS0YACE1GAKJORgA8UEYA4FFGAHpTRgAUVUYArlZGAEhYRgDsWUYAhltGACBdRgC6XkYAXmBGAPhhRgCSY0YANmVGANBmRgBqaEYABGpGAJ5rRgBCbUYA3G5GAHZwRgAackYAtHNGAE51RgDodkYAgnhGACZ6RgDAe0YAWn1GAP5+RgCYgEYAMoJGAMyDRgBmhUYACodGAKSIRgA+ikYA2ItGAHyNRgAWj0YAsJBGAEqSRgDuk0YAiJVGACKXRgDGmEYAYJpGAPqbRgCUnUYALp9GANKgRgBsokYABqRGAKClRgA6p0YA3qhGAHiqRgAcrEYAtq1GAFCvRgDqsEYAhLJGACi0RgDCtUYAXLdGAPa4RgCaukYANLxGAM69RgBov0YADMFGAKbCRgBAxEYA5MVGAH7HRgAYyUYAsspGAEzMRgDwzUYAis9GACTRRgC+0kYAYtRGAPzVRgCW10YAMNlGANTaRgBu3EYACN5GAKzfRgBG4UYA4OJGAHrkRgAU5kYAuOdGAFLpRgDs6kYAkOxGACruRgDE70YAXvFGAPjyRgCc9EYANvZGAND3RgBq+UYABPtGAKj8RgBC/kYA5v9GAIABRwAaA0cAtARHAE4GRwDyB0cAjAlHACYLRwDADEcAZA5HAP4PRwCYEUcAMhNHANYURwBwFkcAChhHAKQZRwBIG0cA4hxHAHweRwAWIEcAuiFHAFQjRwDuJEcAiCZHACwoRwDGKUcAYCtHAPosRwCeLkcAODBHANIxRwBsM0cAEDVHAKo2RwBEOEcA3jlHAII7RwAcPUcAtj5HAFpARwD0QUcAjkNHAChFRwDCRkcAZkhHAABKRwCaS0cANE1HAM5ORwByUEcADFJHALBTRwBKVUcA5FZHAH5YRwAYWkcAvFtHAFZdRwDwXkcAlGBHAC5iRwDIY0cAYmVHAPxmRwCgaEcAOmpHANRrRwBubUcAEm9HAKxwRwBGckcA4HNHAIR1RwAed0cAuHhHAFJ6RwD2e0cAkH1HACp/RwDEgEcAaIJHAAKERwCchUcANodHANqIRwB0ikcADoxHAKiNRwBMj0cA5pBHAICSRwAklEcAvpVHAFiXRwDymEcAjJpHACacRwDKnUcAZJ9HAP6gRwCiokcAPKRHANalRwBwp0cAFKlHAK6qRwBIrEcA4q1HAIavRwAgsUcAurJHAFS0RwD4tUcAkrdHACy5RwDQukcAarxHAAS+RwCev0cAOMFHANzCRwB2xEcAEMZHAKrHRwBOyUcA6MpHAILMRwAmzkcAwM9HAFrRRwD00kcAjtRHADLWRwDM10cAZtlHAADbRwCk3EcAPt5HANjfRwBy4UcAFuNHALDkRwBK5kcA5OdHAH7pRwAi60cAvOxHAFbuRwD670cAlPFHAC7zRwDI9EcAbPZHAAb4RwCg+UcAOvtHANT8RwB4/kcAEgBIALYBSABQA0gA6gRIAIQGSAAeCEgAwglIAFwLSAD2DEgAkA5IACoQSADOEUgAaBNIAAwVSACmFkgAQBhIANoZSAB0G0gAGB1IALIeSABMIEgA5iFIAIAjSAAkJUgAviZIAGIoSAD8KUgAlitIADAtSADKLkgAbjBIAAgySACiM0gARjVIAOo2SACEOEgAHjpIAMI7SABcPUgA9j5IAJBASAA0QkgAzkNIAGhFSAACR0gApkhIAEBKSADkS0gAiE1IACJPSAC8UEgAVlJIAPBTSACUVUgALldIANJYSABsWkgABlxIAKBdSAA6X0gA3mBIAHhiSAASZEgArGVIAFBnSADqaEgAhGpIAB5sSADCbUgAXG9IAPZwSACackgANHRIAM51SABod0gAAnlIAKZ6SABAfEgA2n1IAHR/SAAOgUgAsoJIAEyESADwhUgAiodIACSJSAC+ikgAWIxIAPyNSACWj0gAMJFIAMqSSABklEgACJZIAKKXSABGmUgA4JpIAHqcSAAUnkgArp9IAFKhSADsokgAhqRIACCmSADEp0gAXqlIAPiqSACSrEgANq5IANCvSABqsUgABLNIAKi0SABCtkgA3LdIAHa5SAAau0gAtLxIAE6+SADyv0gAjMFIACbDSADAxEgAWsZIAP7HSACYyUgAMstIAMzMSABwzkgACtBIAKTRSABI00gA4tRIAHzWSAAW2EgAsNlIAFTbSADu3EgAiN5IACLgSAC84UgAYONIAPrkSACe5kgAOOhIANLpSABs60gABu1IAKruSABE8EgA3vFIAHjzSAAS9UgAtvZIAFD4SADq+UgAjvtIACj9SADC/kgAXABJAAACSQCaA0kANAVJAM4GSQByCEkADApJAKYLSQBADUkA2g5JAH4QSQAYEkkAvBNJAFYVSQDwFkkAihhJACQaSQDIG0kAYh1JAPweSQCWIEkAMCJJANQjSQBuJUkACCdJAKwoSQBGKkkA4CtJAHotSQAeL0kAuDBJAFIySQDsM0kAkDVJACo3SQDEOEkAXjpJAAI8SQCcPUkANj9JANpASQB0QkkADkRJAKhFSQBCR0kA5khJAIBKSQAaTEkAtE1JAE5PSQDyUEkAjFJJADBUSQDKVUkAZFdJAP5YSQCYWkkAPFxJANZdSQBwX0kACmFJAKRiSQBIZEkA4mVJAHxnSQAgaUkAumpJAFRsSQDubUkAkm9JACxxSQDGckkAYHRJAAR2SQCed0kAOHlJANJ6SQB2fEkAEH5JAKp/SQBOgUkA6IJJAIKESQAchkkAtodJAFqJSQD0ikkAjoxJACiOSQDMj0kAZpFJAACTSQCalEkAPpZJANiXSQBymUkADJtJAKacSQBKnkkA5J9JAIihSQAio0kAvKRJAFamSQDwp0kAlKlJAC6rSQDIrEkAYq5JAPyvSQCgsUkAOrNJANS0SQB4tkkAErhJAKy5SQBGu0kA6rxJAIS+SQAewEkAuMFJAFzDSQD2xEkAkMZJACrISQDEyUkAaMtJAALNSQCmzkkAQNBJANrRSQB000kADtVJALLWSQBM2EkA5tlJAIDbSQAa3UkAvt5JAFjgSQDy4UkAluNJADDlSQDK5kkAZOhJAAjqSQCi60kAPO1JANbuSQB68EkAFPJJAK7zSQBI9UkA7PZJAIb4SQAg+kkAxPtJAF79SQD4/kkAkgBKACwCSgDQA0oAagVKAAQHSgCeCEoAQgpKANwLSgB2DUoAGg9KALQQSgBOEkoA6BNKAIIVSgAcF0oAwBhKAFoaSgD+G0oAmB1KADIfSgDMIEoAZiJKAAAkSgCkJUoAPidKANgoSgB8KkoAFixKALAtSgBKL0oA7jBKAIgySgAiNEoAvDVKAGA3SgD6OEoAlDpKAC48SgDIPUoAbD9KAAZBSgCqQkoARERKAN5FSgB4R0oAEklKALZKSgBQTEoA6k1KAIRPSgAoUUoAwlJKAFxUSgD2VUoAmldKADRZSgDOWkoAaFxKAAxeSgCmX0oAQGFKANpiSgB+ZEoAGGZKALJnSgBMaUoA5mpKAIpsSgAkbkoAvm9KAGJxSgD8ckoAlnRKADB2SgDUd0oAbnlKAAh7SgCifEoARn5KAOB/SgB6gUoAFINKALiESgBShkoA7IdKAJCJSgAqi0oAxIxKAF6OSgD4j0oAnJFKADaTSgDQlEoAdJZKAA6YSgComUoAQptKANycSgCAnkoAGqBKALShSgBOo0oA6KRKAIymSgAmqEoAyqlKAGSrSgD+rEoAmK5KADKwSgDWsUoAcLNKAAq1SgCktkoAPrhKAOK5SgB8u0oAFr1KALq+SgBUwEoA7sFKAIjDSgAsxUoAxsZKAGDISgD6yUoAnstKADjNSgDSzkoAbNBKAAbSSgCq00oARNVKAN7WSgCC2EoAHNpKALbbSgBQ3UoA9N5KAI7gSgAo4koAwuNKAGblSgAA50oAmuhKADTqSgDY60oAcu1KAAzvSgCm8EoASvJKAOTzSgB+9UoAGPdKALL4SgBW+koA8PtKAJT9SgAu/0oAyABLAGICSwD8A0sAoAVLADoHSwDUCEsAbgpLABIMSwCsDUsARg9LAOAQSwCEEksAHhRLALgVSwBSF0sA9hhLAJAaSwAqHEsAxB1LAGgfSwACIUsAnCJLADYkSwDQJUsAdCdLAA4pSwCoKksATCxLAOYtSwCAL0sAGjFLAL4ySwBYNEsA8jVLAIw3SwAwOUsAyjpLAGQ8SwD+PUsAoj9LADxBSwDWQksAcERLABRGSwCuR0sASElLAOJKSwCGTEsAIE5LALpPSwBUUUsA7lJLAJJUSwAsVksAxldLAGpZSwAEW0sAnlxLADheSwDcX0sAdmFLABBjSwCqZEsATmZLAOhnSwCCaUsAHGtLALZsSwBabksA9G9LAJhxSwAyc0sAzHRLAGZ2SwAAeEsApHlLAD57SwDYfEsAcn5LAAyASwCwgUsASoNLAO6ESwCIhksAIohLALyJSwBWi0sA+oxLAJSOSwAukEsAyJFLAGyTSwAGlUsAoJZLADqYSwDUmUsAeJtLABKdSwC2nksAUKBLAOqhSwCEo0sAHqVLAMKmSwBcqEsA9qlLAJCrSwAqrUsAzq5LAGiwSwACsksAprNLAEC1SwDatksAdLhLABi6SwCyu0sATL1LAOa+SwCKwEsAJMJLAL7DSwBYxUsA8sZLAJbISwAwyksAystLAG7NSwAIz0sAotBLADzSSwDg00sAetVLABTXSwCu2EsAUtpLAOzbSwCG3UsAIN9LAMTgSwBe4ksA+ONLAJLlSwAs50sA0OhLAGrqSwAE7EsAqO1LAELvSwDc8EsAdvJLABr0SwC09UsATvdLAOj4SwCC+ksAJvxLAMD9SwBa/0sA/gBMAJgCTAAyBEwAzAVMAHAHTAAKCUwApApMAD4MTADiDUwAfA9MABYRTACwEkwAShRMAO4VTACIF0wAIhlMAMYaTABgHEwA+h1MAJQfTAA4IUwA0iJMAGwkTAAGJkwAqidMAEQpTADeKkwAeCxMABwuTAC2L0wAUDFMAOoyTACENEwAKDZMAMI3TABmOUwAADtMAJo8TAA0PkwAzj9MAHJBTAAMQ0wApkRMAEBGTADkR0wAfklMABhLTACyTEwAVk5MAPBPTACKUUwAJFNMAL5UTABiVkwA/FdMAJZZTAA6W0wA1FxMAG5eTAAIYEwAomFMAEZjTADgZEwAemZMAB5oTAC4aUwAUmtMAOxsTACQbkwAKnBMAMRxTABec0wAAnVMAJx2TAA2eEwA0HlMAGp7TAAOfUwAqH5MAEyATADmgUwAgINMABqFTAC0hkwAWIhMAPKJTACMi0wAJo1MAMCOTABkkEwA/pFMAJiTTAA8lUwA1pZMAHCYTAAKmkwArptMAEidTADinkwAfKBMABaiTAC6o0wAVKVMAO6mTACSqEwALKpMAMarTABgrUwABK9MAJ6wTAA4skwA0rNMAHa1TAAQt0wAqrhMAES6TADeu0wAgr1MABy/TADAwEwAWsJMAPTDTACOxUwAKMdMAMzITABmykwAAMxMAJrNTAA0z0wA2NBMAHLSTAAM1EwAsNVMAErXTADk2EwAftpMACLcTAC83UwAVt9MAPDgTACU4kwALuRMAMjlTABi50wA/OhMAKDqTAA67EwA3u1MAHjvTAAS8UwArPJMAEb0TADq9UwAhPdMAB75TAC4+kwAUvxMAPb9TACQ/0wAKgFNAM4CTQBoBE0AAgZNAJwHTQBACU0A2gpNAHQMTQAODk0Asg9NAEwRTQDmEk0AgBRNABoWTQC+F00AWBlNAPIaTQCWHE0AMB5NAMofTQBkIU0ACCNNAKIkTQA8Jk0A1idNAHopTQAUK00ArixNAEguTQDiL00AhjFNACAzTQDENE0AXjZNAPg3TQCSOU0ALDtNANA8TQBqPk0ABEBNAJ5BTQA4Q00A3ERNAHZGTQAQSE0AtElNAE5LTQDoTE0Agk5NACZQTQDAUU0AWlNNAPRUTQCYVk0AMlhNAMxZTQBmW00AAF1NAKReTQA+YE0A4mFNAHxjTQAWZU0AsGZNAEpoTQDuaU0AiGtNACJtTQC8bk0AVnBNAPpxTQCUc00ALnVNANJ2TQBseE0ABnpNAKB7TQBEfU0A3n5NAHiATQASgk0AtoNNAFCFTQDqhk0AhIhNAB6KTQDCi00AXI1NAPaOTQCakE0ANJJNAM6TTQBolU0ADJdNAKaYTQBAmk0A5JtNAH6dTQAYn00AsqBNAEyiTQDwo00AiqVNACSnTQC+qE0AYqpNAPyrTQCWrU0AMK9NANSwTQBusk0ACLRNAKK1TQA8t00A4LhNAHq6TQAUvE0AuL1NAFK/TQD2wE0AmsJNADTETQDOxU0AaMdNAAzJTQCmyk0AQMxNANrNTQB+z00AGNFNALLSTQBM1E0A5tVNAIrXTQAk2U0AvtpNAGLcTQD83U0Alt9NADDhTQDU4k0AbuRNAAjmTQCi500APOlNAODqTQB67E0AHu5NALjvTQBS8U0A7PJNAIb0TQAq9k0AxPdNAF75TQD4+k0AkvxNADb+TQDQ/00AagFOAA4DTgCoBE4AQgZOANwHTgCACU4AGgtOALQMTgBODk4A6A9OAIwRTgAmE04AwBROAGQWTgD+F04AmBlOADIbTgDWHE4AcB5OAAogTgCkIU4ASCNOAOIkTgB8Jk4AFihOALApTgBUK04A7ixOAIguTgAsME4AxjFOAGAzTgD6NE4AnjZOADg4TgDSOU4AbDtOABA9TgCqPk4AREBOAN5BTgCCQ04AHEVOALZGTgBQSE4A6klOAI5LTgAoTU4Awk5OAGZQTgAAUk4AmlNOADRVTgDYVk4AclhOAAxaTgCmW04AQF1OAOReTgB+YE4AGGJOALxjTgBWZU4A8GZOAIpoTgAuak4AyGtOAGJtTgD8bk4AlnBOADpyTgDUc04AbnVOABJ3TgCseE4ARnpOAOB7TgCEfU4AHn9OALiATgBSgk4A9oNOAJCFTgAqh04AxIhOAF6KTgACjE4AnI1OAECPTgDakE4AdJJOAA6UTgColU4ATJdOAOaYTgCAmk4AGpxOALSdTgBYn04A8qBOAIyiTgAwpE4AyqVOAGSnTgD+qE4AoqpOADysTgDWrU4AcK9OAAqxTgCusk4ASLROAOy1TgCGt04AILlOALq6TgBUvE4A+L1OAJK/TgAswU4AxsJOAGrETgAExk4AnsdOADjJTgDSyk4AdsxOABDOTgCqz04ATtFOAOjSTgCC1E4AHNZOAMDXTgBa2U4A9NpOAI7cTgAo3k4AzN9OAGbhTgAA404ApOROAD7mTgDY504AculOABbrTgCw7E4ASu5OAOTvTgCI8U4AIvNOALz0TgBW9k4A+vdOAJT5TgAu+04AyPxOAGz+TgAGAE8AoAFPADoDTwDeBE8AeAZPABIITwCsCU8ARgtPAOoMTwCEDk8AHhBPAMIRTwBcE08A9hRPAJAWTwA0GE8AzhlPAGgbTwACHU8AnB5PAEAgTwDaIU8AdCNPABglTwCyJk8ATChPAOYpTwCAK08AJC1PAL4uTwBYME8A/DFPAJYzTwAwNU8AyjZPAG44TwAIOk8AojtPADw9TwDgPk8AekBPABRCTwCuQ08AUkVPAOxGTwCGSE8AIEpPAMRLTwBeTU8A+E5PAJJQTwAsUk8A0FNPAGpVTwAEV08AqFhPAEJaTwDcW08Adl1PABpfTwC0YE8ATmJPAOhjTwCCZU8AJmdPAMBoTwBaak8A/mtPAJhtTwAyb08AzHBPAHByTwAKdE8ApHVPAD53TwDieE8AfHpPABZ8TwC6fU8AVH9PAO6ATwCSgk8ANoRPANCFTwBqh08ABIlPAKiKTwBCjE8A3I1PAHaPTwAakU8AtJJPAE6UTwD8lU8AlpdPADCZTwDKmk8AZJxPAAieTwCin08APKFPAOCiTwB6pE8AFKZPAK6nTwBSqU8A7KpPAIasTwAgrk8Auq9PAF6xTwD4sk8AkrRPADa2TwDQt08AarlPAAS7TwCovE8AQr5PANy/TwB2wU8AGsNPALTETwBOxk8A6MdPAILJTwAmy08AwMxPAFrOTwD+z08AmNFPADLTTwDM1E8AcNZPAArYTwCk2U8APttPANjcTwB83k8AFuBPALDhTwBU408A7uRPAIjmTwAi6E8AxulPAGDrTwD67E8AlO5PADjwTwDS8U8AbPNPAAb1TwCg9k8ARPhPAN75TwB4+08AHP1PALb+TwBQAFAA6gFQAI4DUAAoBVAAwgZQAFwIUAAAClAAmgtQADQNUADODlAAaBBQAAwSUACmE1AAQBVQAOQWUAB+GFAAGBpQALIbUABWHVAA8B5QAIogUAAkIlAAviNQAGIlUAD8JlAAlihQADAqUADUK1AAbi1QAAgvUACsMFAARjJQAOAzUAB6NVAAHjdQALg4UABSOlAA7DtQAIY9UAAqP1AAxEBQAF5CUAACRFAAnEVQADZHUADQSFAAdEpQAA5MUACoTVAAQk9QANxQUACAUlAAGlRQALRVUABYV1AA8lhQAIxaUAAmXFAAyl1QAGRfUAD+YFAAmGJQADxkUADWZVAAcGdQAAppUACkalAASGxQAOJtUAB8b1AAIHFQALpyUABUdFAA7nVQAJJ3UAAseVAAxnpQAGB8UAD6fVAAnn9QADiBUADSglAAdoRQABCGUACqh1AARIlQAOiKUACCjFAAHI5QALaPUABQkVAA9JJQAI6UUAAollAAzJdQAGaZUAAAm1AAmpxQAD6eUADYn1AAcqFQAAyjUACwpFAASqZQAOSnUAB+qVAAGKtQALysUABWrlAA8K9QAJSxUAAus1AAyLRQAGK2UAAGuFAAoLlQADq7UADUvFAAbr5QABLAUACswVAARsNQAOrEUACExlAAHshQALjJUABcy1AA9sxQAJDOUAAq0FAAztFQAGjTUAAC1VAAnNZQAEDYUADa2VAAdNtQAA7dUACo3lAATOBQAObhUACA41AAGuVQAL7mUABY6FAA8ulQAJbrUAAw7VAAyu5QAGTwUAAI8lAAovNQADz1UADW9lAAcPhQABT6UACu+1AASP1QAOz+UACGAFEAIAJRALoDUQBeBVEA+AZRAJIIUQAsClEAxgtRAGoNUQAED1EAnhBRAEISUQDcE1EAdhVRABAXUQC0GFEAThpRAOgbUQCCHVEAJh9RAMAgUQBaIlEA9CNRAI4lUQAyJ1EAzChRAGYqUQAKLFEApC1RAD4vUQDYMFEAfDJRABY0UQCwNVEASjdRAOQ4UQCIOlEAIjxRALw9UQBgP1EA+kBRAJRCUQAuRFEA0kVRAGxHUQAGSVEAoEpRAERMUQDeTVEAeE9RABJRUQCsUlEAUFRRAOpVUQCEV1EAHllRAMJaUQBcXFEA9l1RAJBfUQA0YVEAzmJRAGhkUQAMZlEApmdRAEBpUQDaalEAfmxRABhuUQCyb1EATHFRAOZyUQCKdFEAJHZRAL53UQBieVEA/HpRAJZ8UQAwflEA1H9RAG6BUQAIg1EAooRRADyGUQDgh1EAeolRABSLUQC4jFEAUo5RAOyPUQCGkVEAKpNRAMSUUQBellEA+JdRAJKZUQA2m1EA0JxRAGqeUQAEoFEAqKFRAEKjUQDcpFEAgKZRABqoUQC0qVEATqtRAPKsUQCMrlEAJrBRAMCxUQBas1EA/rRRAJi2UQAyuFEA1rlRAHC7UQAKvVEApL5RAEjAUQDiwVEAfMNRABbFUQCwxlEAVMhRAO7JUQCIy1EAIs1RAMbOUQBg0FEA+tFRAJ7TUQA41VEA0tZRAGzYUQAG2lEAqttRAETdUQDe3lEAguBRABziUQC241EAUOVRAPTmUQCO6FEAKOpRAMLrUQBc7VEAAO9RAJrwUQA08lEA2PNRAHL1UQAM91EApvhRAEr6UQDk+1EAfv1RABj/UQCyAFIAVgJSAPADUgCKBVIALgdSAMgIUgBiClIA/AtSAKANUgA6D1IA1BBSAG4SUgASFFIArBVSAEYXUgDgGFIAhBpSAB4cUgC4HVIAUh9SAOwgUgCQIlIAKiRSAMQlUgBoJ1IAAilSAJwqUgA2LFIA0C1SAHQvUgAOMVIAqDJSAEw0UgDmNVIAgDdSABo5UgC+OlIAWDxSAPI9UgCMP1IAJkFSAMpCUgBkRFIA/kVSAKJHUgA8SVIA1kpSAHBMUgAUTlIArk9SAEhRUgDiUlIAfFRSACBWUgC6V1IAVFlSAPhaUgCSXFIALF5SAMZfUgBqYVIABGNSAJ5kUgA4ZlIA0mdSAHZpUgAQa1IAqmxSAE5uUgDob1IAgnFSABxzUgDAdFIAWnZSAPR3UgCOeVIAKHtSAMx8UgBmflIAAIBSAKSBUgA+g1IA2IRSAHKGUgAWiFIAsIlSAEqLUgDkjFIAfo5SACKQUgC8kVIAVpNSAPqUUgCUllIALphSAMiZUgBsm1IABp1SAKCeUgA6oFIA1KFSAHijUgASpVIArKZSAFCoUgDqqVIAhKtSAB6tUgDCrlIAXLBSAPaxUgCQs1IAKrVSAM62UgBouFIAArpSAKa7UgBAvVIA2r5SAHTAUgAYwlIAssNSAEzFUgDmxlIAgMhSACTKUgC+y1IAWM1SAPzOUgCW0FIAMNJSAMrTUgBu1VIACNdSAKLYUgA82lIA1ttSAHrdUgAU31IAruBSAFLiUgDs41IAhuVSACDnUgDE6FIAXupSAPjrUgCS7VIALO9SANDwUgBq8lIABPRSAKj1UgBC91IA3PhSAHb6UgAa/FIAtP1SAE7/UgDoAFMAggJTACYEUwDABVMAWgdTAP4IUwCYClMAMgxTAMwNUwBwD1MAChFTAKQSUwA+FFMA2BVTAHwXUwAWGVMAsBpTAFQcUwDuHVMAiB9TACIhUwC8IlMAYCRTAPolUwCUJ1MAOClTANIqUwBsLFMABi5TAKovUwBEMVMA3jJTAHg0UwAcNlMAtjdTAFA5UwDqOlMAjjxTACg+UwDCP1MAXEFTAPZCUwCaRFMANEZTAM5HUwBoSVMADEtTAKZMUwBATlMA5E9TAH5RUwAYU1MAslRTAFZWUwDwV1MAillTACRbUwDIXFMAYl5TAPxfUwCWYVMAMGNTANRkUwBuZlMACGhTAKxpUwBGa1MA4GxTAHpuUwAUcFMAuHFTAFJzUwDsdFMAkHZTACp4UwDEeVMAXntTAAJ9UwCcflMANoBTANCBUwBqg1MADoVTAKiGUwBMiFMA5olTAICLUwAajVMAtI5TAE6QUwDykVMAjJNTACaVUwDKllMAZJhTAP6ZUwCYm1MAPJ1TANaeUwBwoFMACqJTAKSjUwBIpVMA4qZTAHyoUwAgqlMAuqtTAFStUwDurlMAiLBTACyyUwDGs1MAYLVTAAS3UwCeuFMAOLpTANK7UwB2vVMAEL9TAKrAUwBEwlMA3sNTAILFUwAcx1MAtshTAFDKUwD0y1MAjs1TACjPUwDM0FMAZtJTAADUUwCa1VMAPtdTANjYUwBy2lMADNxTAKbdUwBK31MA5OBTAH7iUwAY5FMAvOVTAFbnUwDw6FMAlOpTAC7sUwDI7VMAYu9TAAbxUwCg8lMAOvRTANT1UwBu91MAEvlTAKz6UwBG/FMA4P1TAIT/UwAeAVQAuAJUAFwEVAD2BVQAkAdUACoJVADOClQAaAxUAAIOVACcD1QANhFUANoSVAB0FFQADhZUALIXVABMGVQA5hpUAIAcVAAkHlQAvh9UAFghVADyIlQAjCRUADAmVADKJ1QAZClUAAgrVACiLFQAPC5UANYvVAB6MVQAFDNUAK40VABINlQA4jdUAIY5VAAgO1QAujxUAFQ+VAD4P1QAkkFUACxDVADQRFQAakZUAARIVACeSVQAQktUANxMVAB2TlQAEFBUAKpRVABOU1QA6FRUAIJWVAAcWFQAwFlUAFpbVAD0XFQAmF5UADJgVADMYVQAZmNUAAplVACkZlQAPmhUANhpVABya1QAFm1UALBuVABKcFQA5HFUAIhzVAAidVQAvHZUAGB4VAD6eVQAlHtUAC59VADSflQAbIBUAAaCVACgg1QAOoVUAN6GVAB4iFQAEopUALaLVABQjVQA6o5UAISQVAAoklQAwpNUAFyVVAD2llQAkJhUADSaVADOm1QAaJ1UAAKfVACmoFQAQKJUANqjVAB+pVQAGKdUALKoVABMqlQA8KtUAIqtVAAkr1QAvrBUAFiyVAD8s1QAlrVUADC3VADKuFQAbrpUAAi8VACivVQARr9UAODAVAB6wlQAFMRUALjFVABSx1QA7MhUAIbKVAAqzFQAxM1UAF7PVAD40FQAnNJUADbUVADQ1VQAatdUAATZVACo2lQAQtxUANzdVAB231QAGuFUALTiVABO5FQA6OVUAIznVAAm6VQAwOpUAFrsVAD+7VQAmO9UADLxVADW8lQAcPRUAAr2VACk91QASPlUAOL6VAB8/FQAFv5UALr/VABUAVUA7gJVAIgEVQAiBlUAxgdVAGAJVQD6ClUAngxVADgOVQDSD1UAbBFVAAYTVQCqFFUARBZVAN4XVQB4GVUAHBtVALYcVQBQHlUA9B9VAI4hVQAoI1UAwiRVAGYmVQAAKFUAmilVADQrVQDOLFUAci5VAAwwVQCmMVUASjNVAOQ0VQB+NlUAGDhVALw5VQBWO1UA8DxVAIo+VQAkQFUAyEFVAGJDVQD8RFUAlkZVADpIVQDUSVUAbktVABJNVQCsTlUARlBVAOBRVQB6U1UAHlVVALhWVQBSWFUA9llVAJBbVQAqXVUAxF5VAGhgVQACYlUAnGNVADZlVQDQZlUAdGhVAA5qVQCoa1UAQm1VAOZuVQCAcFUAGnJVAL5zVQBYdVUA8nZVAIx4VQAmelUAyntVAGR9VQD+flUAooBVADyCVQDWg1UAcIVVAAqHVQCuiFUASIpVAOKLVQB8jVUAII9VALqQVQBUklUA+JNVAJKVVQAsl1UAxphVAGqaVQAEnFUAnp1VADifVQDSoFUAdqJVABCkVQCqpVUARKdVAOioVQCCqlUAHKxVAMCtVQBar1UA9LBVAI6yVQAotFUAzLVVAGa3VQAAuVUAmrpVAD68VQDYvVUAcr9VABbBVQCwwlUASsRVAOTFVQB+x1UAIslVALzKVQBWzFUA8M1VAJTPVQAu0VUAyNJVAGzUVQAG1lUAoNdVADrZVQDU2lUAeNxVABLeVQCs31UARuFVAOriVQCE5FUAHuZVAMLnVQBc6VUA9upVAJDsVQAq7lUAzu9VAGjxVQAC81UAnPRVAED2VQDa91UAdPlVABj7VQCy/FUATP5VAOb/VQCKAVYAJANWAL4EVgBYBlYA8gdWAJYJVgAwC1YAygxWAG4OVgAIEFYAohFWADwTVgDgFFYAehZWABQYVgCuGVYASBtWAOwcVgCGHlYAICBWAMQhVgBeI1YA+CRWAJImVgA2KFYA0ClWAGorVgAELVYAni5WAEIwVgDcMVYAdjNWABA1VgC0NlYATjhWAOg5VgCMO1YAJj1WAMA+VgBaQFYA/kFWAJhDVgAyRVYAzEZWAHBIVgAKSlYApEtWAD5NVgDYTlYAfFBWABZSVgCwU1YASlVWAO5WVgCIWFYAIlpWAMZbVgBgXVYA+l5WAJRgVgAuYlYA0mNWAGxlVgAGZ1YAoGhWAERqVgDea1YAeG1WABxvVgC2cFYAUHJWAOpzVgCEdVYAKHdWAMJ4VgBcelYA9ntWAJp9VgA0f1YAzoBWAHKCVgAMhFYApoVWAECHVgDkiFYAfopWABiMVgCyjVYATI9WAPCQVgCKklYAJJRWAL6VVgBil1YA/JhWAJaaVgA6nFYA1J1WAG6fVgAIoVYAoqJWAEakVgDgpVYAeqdWABSpVgC4qlYAUqxWAOytVgCQr1YAKrFWAMSyVgBetFYA+LVWAJy3VgA2uVYA0LpWAGq8VgAOvlYAqL9WAELBVgDcwlYAgMRWABrGVgC0x1YAWMlWAPLKVgCMzFYAJs5WAMrPVgBk0VYA/tJWAJjUVgA81lYA1tdWAHDZVgAK21YArtxWAEjeVgDi31YAfOFWABbjVgC65FYAVOZWAO7nVgCI6VYALOtWAMbsVgBg7lYABPBWAJ7xVgA481YA0vRWAHb2VgAQ+FYAqvlWAET7VgDe/FYAgv5WABwAVwC2AVcAUANXAPQEVwCOBlcAKAhXAMwJVwBmC1cAAA1XAJoOVwA+EFcA2BFXAHITVwAMFVcAphZXAEoYVwDkGVcAfhtXACIdVwC8HlcAViBXAPAhVwCUI1cALiVXAMgmVwBiKFcA/ClXAKArVwA6LVcA1C5XAG4wVwASMlcArDNXAEY1VwDqNlcAhDhXAB46VwC4O1cAUj1XAPY+VwCQQFcAKkJXAMRDVwBoRVcAAkdXAJxIVwA2SlcA2ktXAHRNVwAOT1cAqFBXAExSVwDmU1cAgFVXACRXVwC+WFcAWFpXAPJbVwCWXVcAMF9XAMpgVwBkYlcA/mNXAKJlVwA8Z1cA1mhXAHpqVwAUbFcArm1XAEhvVwDscFcAhnJXACB0VwC6dVcAVHdXAPh4VwCSelcALHxXAMZ9VwBqf1cABIFXAJ6CVwBChFcA3IVXAHaHVwAQiVcAqopXAE6MVwDojVcAgo9XAByRVwDAklcAWpRXAPSVVwCYl1cAMplXAMyaVwBmnFcACp5XAKSfVwA+oVcA2KJXAHykVwAWplcAsKdXAEqpVwDkqlcAiKxXACKuVwC8r1cAYLFXAPqyVwCUtFcALrZXANK3VwBsuVcABrtXAKC8VwA6vlcA3r9XAHjBVwASw1cArMRXAFDGVwDqx1cAhMlXACjLVwDCzFcAXM5XAPbPVwCa0VcANNNXAM7UVwBo1lcAAthXAKbZVwBA21cA2txXAH7eVwAY4FcAsuFXAEzjVwDw5FcAiuZXACToVwC+6VcAWOtXAPzsVwCW7lcAMPBXANTxVwBu81cACPVXAKL2VwBG+FcA4PlXAHr7VwAU/VcArv5XAFIAWADsAVgAhgNYACoFWADEBlgAXghYAPgJWACcC1gANg1YANAOWABqEFgABBJYAKgTWABCFVgA3BZYAIAYWAAaGlgAtBtYAE4dWADyHlgAjCBYACYiWADAI1gAWiVYAP4mWACYKFgAMipYANYrWABwLVgACi9YAKQwWAA+MlgA4jNYAHw1WAAWN1gAsDhYAFQ6WADuO1gAiD1YACw/WADGQFgAYEJYAPpDWACURVgAOEdYANJIWABsSlgABkxYAKpNWABET1gA3lBYAIJSWAAcVFgAtlVYAFBXWADqWFgAjlpYAChcWADCXVgAXF9YAABhWACaYlgANGRYANhlWAByZ1gADGlYAKZqWABKbFgA5G1YAH5vWAAYcVgAsnJYAFZ0WADwdVgAindYAC55WADIelgAYnxYAPx9WACgf1gAOoFYANSCWABuhFgACIZYAKyHWABGiVgA4IpYAHqMWAAejlgAuI9YAFKRWADsklgAkJRYACqWWADEl1gAfJlYABabWAC6nFgAVJ5YAO6fWACIoVgALKNYAMakWABgplgA+qdYAJ6pWAA4q1gA0qxYAGyuWAAQsFgAqrFYAESzWADetFgAgrZYABy4WAC2uVgAULtYAOq8WACOvlgAKMBYAMLBWABmw1gAAMVYAJrGWAA0yFgA2MlYAHLLWAAMzVgAps5YAEDQWADk0VgAftNYABjVWACy1lgAVthYAPDZWACK21gALt1YAMjeWABi4FgA/OFYAJbjWAA65VgA1OZYAG7oWAAI6lgArOtYAEbtWADg7lgAhPBYAB7yWAC481gAUvVYAOz2WACQ+FgAKvpYAMT7WABe/VgAAv9YAJwAWQA2AlkA2gNZAHQFWQAOB1kAqAhZAEwKWQDmC1kAgA1ZABoPWQC0EFkAWBJZAPITWQCMFVkAMBdZAMoYWQBkGlkA/htZAJgdWQA8H1kA1iBZAHAiWQAUJFkAriVZAEgnWQDiKFkAfCpZACAsWQC6LVkAVC9ZAO4wWQCSMlkALDRZAMY1WQBqN1kABDlZAJ46WQA4PFkA3D1ZAHY/WQAQQVkAqkJZAEREWQDoRVkAgkdZABxJWQDASlkAWkxZAPRNWQCOT1kAMlFZAMxSWQBmVFkAAFZZAJpXWQA+WVkA2FpZAHJcWQAMXlkAsF9ZAEphWQDkYlkAiGRZACJmWQC8Z1kAVmlZAPpqWQCUbFkALm5ZAMhvWQBicVkABnNZAKB0WQA6dlkA1HdZAHh5WQASe1kArHxZAFB+WQDqf1kAhIFZAB6DWQC4hFkAXIZZAPaHWQCQiVkAKotZAM6MWQBojlkAApBZAKaRWQBAk1kA2pRZAHSWWQAYmFkAsplZAEybWQDmnFkAgJ5ZACSgWQC+oVkAWKNZAPKkWQCWplkAMKhZAMqpWQBuq1kACK1ZAKKuWQA8sFkA1rFZAHqzWQAUtVkArrZZAEi4WQDsuVkAhrtZACC9WQDEvlkAXsBZAPjBWQCSw1kANsVZANDGWQBqyFkABMpZAJ7LWQBCzVkA3M5ZAHbQWQAa0lkAtNNZAE7VWQDo1lkAgthZACbaWQDA21kAWt1ZAPTeWQCY4FkAMuJZAMzjWQBw5VkACudZAKToWQA+6lkA2OtZAHztWQAW71kAsPBZAFTyWQDu81kAiPVZACL3WQDG+FkAYPpZAPr7WQCU/VkALv9ZANIAWgBsAloABgRaAKAFWgBEB1oA3ghaAHgKWgAcDFoAtg1aAFAPWgDqEFoAjhJaACgUWgDCFVoAXBdaAPYYWgCaGloANBxaAM4dWgByH1oADCFaAKYiWgBAJFoA5CVaAH4nWgAYKVoAsipaAEwsWgDwLVoAii9aACQxWgDIMloAYjRaAPw1WgCWN1oAOjlaANQ6WgBuPFoACD5aAKI/WgBGQVoA4EJaAHpEWgAURloAuEdaAFJJWgDsSloAkExaACpOWgDET1oAXlFaAAJTWgCcVFoANlZaANBXWgBqWVoADltaAKhcWgBCXloA3F9aAIBhWgAaY1oAtGRaAE5mWgDyZ1oAjGlaACZrWgDAbFoAZG5aAP5vWgCYcVoAMnNaANZ0WgBwdloACnhaAKR5WgBIe1oA4nxaAHx+WgAWgFoAuoFaAFSDWgDuhFoAiIZaACyIWgDGiVoAYItaAASNWgCejloAOJBaANKRWgBsk1oAEJVaAKqWWgBEmFoA3plaAIKbWgAcnVoAtp5aAFqgWgD0oVoAjqNaACilWgDMploAZqhaAACqWgCaq1oANK1aANiuWgBysFoADLJaALCzWgBKtVoA5LZaAH64WgAiuloAvLtaAFa9WgDwvloAisBaAC7CWgDIw1oAYsVaAPzGWgCgyFoAOspaANTLWgB4zVoAEs9aAKzQWgBG0loA4NNaAITVWgAe11oAuNhaAFLaWgD221oAkN1aACrfWgDO4FoAaOJaAALkWgCc5VoAQOdaANroWgB06loADuxaALLtWgBM71oA5vBaAIDyWgAa9FoAvvVaAFj3WgDy+FoAjPpaADD8WgDK/VoAZP9aAAgBWwCiAlsAPARbANYFWwB6B1sAFAlbAK4KWwBIDFsA4g1bAIYPWwAgEVsAuhJbAFQUWwD4FVsAkhdbACwZWwDGGlsAahxbAAQeWwCeH1sAQiFbANwiWwB2JFsAECZbAKonWwBOKVsA6CpbAIIsWwAcLlsAwC9bAFoxWwD0MlsAmDRbADI2WwDMN1sAZjlbAAo7WwCkPFsAPj5bANg/WwByQVsAFkNbALBEWwBKRlsA5EdbAIhJWwAiS1sAvExbAGBOWwD6T1sAlFFbAC5TWwDIVFsAbFZbAAZYWwCgWVsAOltbAN5cWwB4XlsAEmBbAKxhWwBQY1sA6mRbAIRmWwAoaFsAwmlbAFxrWwD2bFsAkG5bADRwWwDOcVsAaHNbAAJ1WwCmdlsAQHhbANp5WwB+e1sAGH1bALJ+WwBMgFsA8IFbAIqDWwAkhVsAvoZbAFiIWwD8iVsAlotbADCNWwDKjlsAbpBbAAiSWwCik1sARpVbAOCWWwB6mFsAFJpbAK6bWwBSnVsA7J5bAIagWwAgolsAxKNbAF6lWwD4plsAkqhbADaqWwDQq1sAaq1bAA6vWwCosFsAQrJbANyzWwB2tVsAGrdbALS4WwBOulsA6LtbAIy9WwAmv1sAwMBbAGTCWwD+w1sAmMVbADLHWwDWyFsAcMpbAArMWwCkzVsAPs9bAOLQWwB80lsAFtRbALDVWwBU11sA7thbAIjaWwAs3FsAxt1bAGDfWwD64FsAlOJbADjkWwDS5VsAbOdbAAbpWwCq6lsAROxbAN7tWwCC71sAHPFbALbyWwBQ9FsA9PVbAI73WwAo+VsAwvpbAFz8WwAA/lsAmv9bADQBXADOAlwAcgRcAAwGXACmB1wASglcAOQKXAB+DFwAGA5cALIPXABWEVwA8BJcAIoUXAAkFlwAyBdcAGIZXAD8GlwAoBxcADoeXADUH1wAbiFcABIjXACsJFwARiZcAOAnXAB6KVwAHitcALgsXABSLlwA9i9cAJAxXAAqM1wAxDRcAGg2XAACOFwAnDlcADY7XADQPFwAdD5cAA5AXACoQVwAQkNcAOZEXACARlwAGkhcALRJXABYS1wA8kxcAIxOXAAwUFwAylFcAGRTXAD+VFwAmFZcADxYXADWWVwAcFtcAApdXACuXlwASGBcAOJhXACGY1wAIGVcALpmXABUaFwA7mlcAJJrXAAsbVwAxm5cAGBwXAAEclwAnnNcADh1XADcdlwAdnhcABB6XACqe1wARH1cAOh+XACCgFwAHIJcALaDXABahVwA9IZcAI6IXAAyilwAzItcAGaNXAAAj1wAmpBcAD6SXADYk1wAcpVcABaXXACwmFwASppcAOSbXACInVwAIp9cALygXABWolwA+qNcAJSlXAAup1wAyKhcAGKqXAAGrFwAoK1cADqvXADUsFwAeLJcABK0XACstVwAULdcAOq4XACEulwAHrxcAMK9XABcv1wA9sBcAJDCXAAqxFwAzsVcAGjHXAACyVwAnMpcAEDMXADazVwAdM9cABjRXACy0lwATNRcAObVXACK11wAJNlcAL7aXABY3FwA8t1cAJbfXAAw4VwAyuJcAGTkXAAI5lwAoudcADzpXADg6lwAeuxcABTuXACu71wASPFcAOzyXACG9FwAIPZcALr3XABe+VwA+PpcAJL8XAA2/lwA0P9cAGoBXQAEA10AngRdAEIGXQDcB10AdgldABALXQC0DF0ATg5dAOgPXQCMEV0AJhNdAMAUXQBaFl0A9BddAJgZXQAyG10AzBxdAGYeXQAKIF0ApCFdAD4jXQDiJF0AfCZdABYoXQCwKV0ASitdAO4sXQCILl0AIjBdALwxXQBgM10A+jRdAJQ2XQA4OF0A0jldAGw7XQAGPV0AoD5dAERAXQDeQV0AeENdABJFXQC2Rl0AUEhdAOpJXQCOS10AKE1dAMJOXQBcUF0A9lFdAJpTXQA0VV0AzlZdAGhYXQAMWl0ApltdAEBdXQDkXl0AfmBdABhiXQCyY10ATGVdAPBmXQCKaF0AJGpdAL5rXQBibV0A/G5dAJZwXQA6cl0A1HNdAG51XQAId10AonhdAEZ6XQDge10Aen1dABR/XQC4gF0AUoJdAOyDXQCQhV0AKoddAMSIXQBeil0A+ItdAJyNXQA2j10A0JBdAGqSXQAOlF0AqJVdAEKXXQDmmF0AgJpdABqcXQC0nV0ATp9dAPKgXQCMol0AJqRdAMClXQBkp10A/qhdAJiqXQA8rF0A1q1dAHCvXQAKsV0ApLJdAEi0XQDitV0AfLddABa5XQC6ul0AVLxdAO69XQCSv10ALMFdAMbCXQBgxF0A+sVdAJ7HXQA4yV0A0spdAGzMXQAQzl0Aqs9dAETRXQDo0l0AgtRdABzWXQC2110AUNldAPTaXQCO3F0AKN5dAMLfXQBm4V0AAONdAJrkXQA+5l0A2OddAHLpXQAM610ApuxdAEruXQDk710AfvFdABjzXQC89F0AVvZdAPD3XQCU+V0ALvtdAMj8XQBi/l0A/P9dAKABXgA6A14A1AReAG4GXgASCF4ArAleAEYLXgDqDF4AhA5eAB4QXgC4EV4AXBNeAPYUXgCQFl4AKhheAM4ZXgAA</prop>
				<prop name="Temps">REFSWgAAZtoCAIBm1f/hehSuR+E8QP7x8HoU7jxAXI//wvUo3D1ApHD/PQrXI0BAH4V/61G4HkFASO7x+wdC/fP8QkDNzP4nAOxDQFK4HoXv69FEQAgAo3C9d0VAZj4BpkZADwLvxUdAKf7xqEhAfXE2AZBJQJqZXwDbeUo1A11LDQM+TN5NAyhNQOwRAIULfU4VAydPQPYo/vDbBVBNA3hQXQPpUG7981xRQKcCz1EtA+9BUkDDqQCPslK9QOnyQFNAM84Bs+7MBCNUQPDxepRU9o0EVUA4AD0Kd1XdQC8BUehVXQNZVrbNA+NWvQNSVzUEV7btAydYxQOQWC0D8bYsFDFZxQMwWU0D+LVYNQRY/fN8WF0DOW1YvQMCWK0D31e9A3vSVyUDzFdAe/DxEcqEH5Yd9gLIrB+2FT4CScbMH94CxOQfvgLC/B8S6fLAFCcuAsEULzYvGCsgFhVeL3Avgil+AruUL54lII4vwC/SL+QvXgK59C8GPQAOPyA7Pj9QP2I/dD+GP5g/Cqo/VxUDt7Q/xj/YO94/ANg/8j8ETy5PIE8aT2RPbk8AgE+ST6RPZk+4T8pP9E/mTQAmX+hPGl8MX0ZfOF96X5RfAJ5fyF+qX7xfll/YXyJvNG8ABm9Ab+pfZG9ub3Bfgm+cbwDGb9hv8m+8bw5/GH/qb1R/AE5/aH9af0R/fn+gf4p/xH8A5n/4f8p/FI8mj+B/Co90jwBGj4iPmo+sj86PaI/qj/SPAO6PAJ8qn0yfFp9Qn4KfXJ8Abp+gn7KfvJ/WnwCv6p8UrwAerxivSq9Ur2aveK+Cr5SvAKavuK9Sr/yv1q/4rxq/LL8APr9Qv2q/fL+Wv4C/wr+0vwDOv2C/6r8EzxbPKM86z0TPAG7PSM9az5zPps/Az9LP9M8A1s/ozxLfLN8231Dfas+E3wB+33Dfot+034bfyN/a3xTvAJbfKO867wTvVu9w73rvnO8Ahu+g78rv3O/e7/DvIv80/wCu77jvQv9c/27/oP96/4z/wL7/qO/S//z/Bg1OAphXaq0DXxQUDewky1btA5uHVs0TRlaNBFQEx81V5SOLVQ0U/AQJVdYlI9FUNQRUvQNiVN4lMylUQKTwANfzbVNVE7xTrQODUz0Te0BT9QMIU0BxRgHb0FJNA5tSBRNjUvZVEyxSzRP2UUAfbrgQuL5RJTN5USUj20FRTQMLUVUD11C2/QOeUN3zZ1AdIzDdUPUT9E9ARwE9artPQN/xRwFPPQOPrU41AyhOtQRNtRNY7U0lI/FMNQOITEC7zcyHEAxMQP8BHtulSzUDSEuNE+VK2v0TgqQUIkqNE8VJtt3zh0nVA5BJRRPqRUmtA2O0FKMQrgJDlBRLaEtVA3f0F+YCc+wXBO4VjhJlHC8uLzgjDi1WLwzwEz8RFG50L4YvkCMOEgFxnC+2L6gjBiXWL+gv+i8ABCf2Hxg7Fj9IP1o/ND9mPwSQP3Ixez4SnD++P9A/qj8A5D/uPQZNBk/oP/o/RE9eTwDYP0JPlE+mT3hPyk/sT/5PANhPGl8kXwZfOF9KX2Rffl8AkF+yX5xfxl/AT+pf/F8ObwAgb9JfRG9Wb2hvem+Mb5ZvAKhvum/Eb+Zv+G8Cfxx/Pn8AUH8qf2R/xm9wf3p/rH+WfwDQf+J/9H8GjxiPwn8sjyaPAGCPun+Ej46PiI9Kj8SPno/EgIt2A0uFFs4TjBTlTdpNAytUFA9QjROFUKo1A/gkFG4MFOEcFFdVUvWDytwEW9QFUz0TW0RUPRO0VF0DJoQEm5lV9YMKVgUUZAVX2k0TcUQE3VdVA0dYto0jrljd8wdZ3fMnbVlNExFZ/QPOWD0T25RYrQNTWOUDE1jWPQPfV22UV6UTwleCxQPAJKc2r0ivWqkOEsEgLKdupW6tjq1GAr2kp5avEKirzq+oq94Cu/SvBr8Yv1QqufaCmryUYSykIBykq9pWNQRW3fNXVAQXVVZtlFVVFFU9E1SklG0ajAThVO0DrFQFJG1UhRM8VN3z91M9A7W/zASI1ARQU420U9rlA+PcBKtSPRN0UlYNEzFSTZRRJaRR9YNrilGFtFGNIx5RZQNr5VDVlFD1g2pQrQNbM1BtE/hPfRRP7QNbHE8NE7FO3fNHZBRb3E1FA11N5QPzhBSrjEyVlEwlpEtFtEsWxQMAS0UDnawfvhVmAtuVScUD4EmNI05KCk0ESlUDN5Qnbj2OJRYtAJ7FJt02L0jfSi9sL27fkC8Aot+sL8bf0CvOL/jb7t8Y7wASP3Q/Ru+IT3LvhO+W76jvALrvBJ/ej+jv4u8M/xb/MP8AKv9E/1b/aP96/4T/nv+w/wDC/4z/5v/4/+L/NA8eDxAPAEL/dA9OD3gPqg+8D8YP4A8AOg/0Dw4fKB8iHzwfNh9oHwBaH5wfjh9wH6IfzB/2H+Ab1lbCnEtVkz4slCVNtsXDZ06Vk2ZP1ZMuWjzEo0yUGFGFxFG9k9sBUpWTdlJFkwVTtl2zeFNVw+xTVZNebVT1s9FUtcNCVZWTa7ZVLSRWBaOzVk22pq7SjldFxCSkYtyUx6VYJZMa5JdOk1i9k8Fa/JSE/JREWHUkWMXjBdfMJMgkr1avSD9ir2w/AIavkD/Cr6Q/xj/oryqx3j+g8DsmvyBPKkHGwrc0NJCmLDRSVz2UxJTNrJSJtVbFs0hsRPhVVcO8rVXNs4BVzZRV1ZMOaoS01Jy0nJSUZlTNs1sgVF2z6FO9k7F8J2oOokOEJAyElNRSVZPNnvy0WFK1xOS061FqtSRRxZN9JMRFUT2UtVFds9hElJVQdcRQ1sXjJ1C1w+JcxHFP2nUkT8Xjl07NszBOtl2zqE0Fo0NNVbRMqu20TPWzEYTErBSUS1VLJZRKzdRKHZRKxbNLuEkFo4PMx/ay8dxUDLtQPpLvSn1UnMeO3xDfAFLfNG9e31hvCm98b45vuN8A0tG+3+Dfym/sb/5vUO8SfwAkfz7vSH9qf1x/jn+gf7J/AOwfvn/wH9p/9H/+fwiP6h8ANI9Gj1iPYo98j5aPcI+qjwDMj76P6I/6jwSfJp84n1qfAGSfXp9wn5qfrJ++n4if2p8A7J8Orwiv+p88r06vWK8yrwB8r5av4I+qr8Sv1q/wr/qpamZCuaRkriwkpU2Nw62mPCSmT6VUUI0jvtZMVDJRxbOoDMQ6UlpdQ630tCFTZVRTZUNNCaREfFTtVJy0X3xEa+xVdcRWpbPPVlXDazxXdVRXfcMTWJW0hVhtU+DcJPMg5iUGU1jWtcOyWH1TcwzEM1hazcP1XDTSVwUzxIQ/AFY/MDMuxUbNlj1uz6A/ujkAvj/Az9LPDE8GTyhPGt8s37TGQ2TEgmTEQleNI/6tVt2julY1JFZFVFaqrVRVnVRVhXRVzSM41VVd1FQdU8WUJIFUamVDSZQkEaRE3FNNJKqEJGzkRDSMJP70RLjZUs1UBFRLUgUzFFKqxdRRBTOkJFRvLFQ4bVGFc/NQvVO8UB1TpYVUtE5UJUxUwmRUV7VPvUROfVNjTl1D/W1NBTOUTX0jKE0tNE1M3UNcTM0k5KSXJLStGeSkt0rdo1q85Pq1STUjp8zkh0mls6/ZSb1WrlKqSv1TIUsAPVSEf4Z1Fm9Aa/5VPm9IbwBib3T/nm+Y/6r/vG/O/+BvANppBn8QD0J/JA9+f8CvUg8AfA+OD6APsg/EDx6v4A/SDwDsDwa/+A8qHzwfTh9gH3ofAIwfZh8gHxK/5B/OH/gf6h8ADC8WLzAvSi90L54faC+aLwC8L6YvuC/yL+QvFj8IPyo/ADw/Ni9QP2I/hD9uP5A/oj+gzD+uP4A/8jk+woAURNq2VPSlTF1DnU3tRE5mPcOgT23UNOTcUG1TLVAU5MRRtdM5dLc+wm0g1ESTUzWzJVRlVK1U7bMHVe00VS2z7sS0t3bizcS3hsXuMipY1kWzlliNU/QcxCVZNh1TFVkFE+dYLbTktLVg5LQg7LTnV71TzABczz5fUF9iX4TPPsU2zZ5fAKDPus/UX8ZfCNsG3xhvKm9RVyW0RNf24nGUVDH0VCXtZNSqbN+W0uiE107zbVXt4ypVRdPxVJ3jYbis377dhrVG4l5T7bRFUz3D8Ozf/t2+s1HtsxuXUTXDYVGdZCzvPu1SjrNQRbbGs08ts85s7yh+7TZFVtNMRePeJEeu5Whm07zvvmKZ5OSMSTWzC8VJLWMr7O/+7xD/Iv8ANP9O/2D/ao+E/46PoI+yjwDE/+7/2Iu+hR4PEJ8in/Q/ADYPOJ9qn0yfdp+In5qfxJ8A7j/on9qf/J8GrxivIq9MrwBeryivMq+Ur46voK9Kr9SvALav+K/qrwy/Lr8Yvyq/VL8Abr+Av5K/pL+2vwi/6r/8vwDOvxjPIs88zz7PUM9yz9y/gJbPeM+Kz9TP3s9gz/rPS1YtY4tL5eRMfdRMZeTYhORr4JfiD1Ctk4NQssXkUB3mxmLhUV3kUqqtw8qEREDk1M7c1ERtVN3TtFTlQyZV1XRqrEQKxER9bGTqVuVztXVUZOE0ZEtYfVOyrVjNYwxZ7XRZVWMR1VkdU+DsRJT0RFVYVq2TE1gVc9/cRMp8XwCOXXZfkFt27aZfmO+6X/RfAM7v4O8SbwRv/u8o/zr/LFSrnFetk2NUZCHs5N1abGSadGRXVoWDGIT0rdi8RI1V7UNUrEQaVVV11FT1dFRVZFStw1s6VG1TAlQV9FNFdK1TFXNPU4X0U3XUUra9Y6lSbVNyUl1DPLb0ZPhRHVPAUYWDiK1RbVNSUc1jHGxE5FVQDVRQhaRQXWRQhWPT+E8lBGR0HGx0rk7W5XNFTs1kTYVjeE3WhaP3TIXjkTzUKkxS5UPGVIf+YgNEhKH8dMNBShV03Hfeda6S00kszQb+YsNKvYMuRIcOjwAgjzKPRB9ej2gfgo+MH54fALAf0o/UHyad3h8onxovFB8App+Ir2IvdC+GL5gvqi+8LwDOL9jP2i/sLwY/GD8S3zQ/ABbfYD9SP5Q/pj+4P2o/3D8A1j8AT/I/JE+GPzBPQk9UTwBuT2BPKk+UT55P2E/qT8xPALZPCF8yX0RfJl9YX2pffF8AFl+QX8JftF/WX+hf+l8cb1qPcpwEZDpM5XMllHSrJU6tA2ZkdCxUBKFtUOVzFVGlU4pRFXOx/ywECwC+QudS5WN3tuz06FM9c1xUFXRUWg3jQJz0tFVFZFa9Q2uXVr3jIGzkkFf1c636XORiWB1zx/TUHK1ZHXMnWR3jBQTkwWoU5IQU5EQk5ANYvUMD11etBKTvTu9A6z7vUH8Aiu+8765/wO/af+x/Fv8Qj5AijzSPPoV+8rfcZy4DV6xV1GyEz1Yt1FaNA0htVv3zCVZV87xVDeNbgFW9Q0dVtRMOnPRb1FS1E55UlWNnrGQzL1SdZk4is1OlVNyEa0NTrYRTrQPWUpXTtZ4UBGgEBCJSPYPrrVHV07VRxdRRlWNHSVEF5CQE2GRnbvJdTARbJ1Bd4+JPHeN1ZARrCE919E4N4zBOhRNtyEzUSE29A+NMxdRtTP3zGUwN47BL5fS2LCTzSk0jk0od4xXSzATB5AcGk0mVc/FJEoUUSj3U/ARDvBc+LygfADofTK9eH3Cvgh+Mr6avuKsA9h3GHe4fAC8qLxy/Fh9QLwBSv0S/dr+Iv5q/rL++v9C/ALJf5L/2vxBvEs8czx7PYM8AUs98z4bPaM+6z6TPxs+AzwBCzxTfJt/ozwrfXN9u3/DPAHrfjN9G37Dfut/M397f+M8A+t807x7vSO/y32Tvdu+I7wCS78Tv1u+g78Lv9O8G/6jjVq6SuUuNBEydpE2tA2umTmVzonyUSlAVdGpklDIkBKgslB1S3WStUpVzIVPNZFONhFRahQN8rGTvVA0UVe0E1rSERFYNE9HUZEBXmqXjqlSEF1idhBx05K1Y1ZMlWUVkWQWD7VVYJZRYrQN2HAQ1BAQF9XR00jx3ln9we3Z1Tg0ATgV2D1APqg/8f84P4A8Cj0AEH/4PKB86H0wXFnKxdHQtgnR0QlcFk/6UhYyEW3lWnaM4VgWkVeWTrazE9HNVrZM5nIQAtVX1ZFQFk45URfNYtVQNoxOs9NxTDaOjtVM1Y2z8hDZTdRRSskXzyIz3RhJLUrWDFK1StaPeUVX0UbWTcNpElDiEZAJRRRPLULbVk4VQtZNQUJ2jGNlQPXR8lFpPtaPuTtYNo4NOrZRORfOYTWrNhE1NJEwNo2NMPZOrAUw1bEsdE90MpGO2DKQDSn1jr0mVY4dtSeVjqklFEwtKZRQE3CVE9Fhsv67l/qV+rVavAGivaj98P7atjj+wP8I5/q0A1q8IvwJPFE8eP2C/Mk9MTwBuT4BPkk+kT7ZPyE/aT+xPABb/CF8q//RPLl9IX1pfbF8Ahl8oX4JftF+2X5Bfyl88XwD2Xwhv8k8sbyZv2F+Kb3RvAFZvmG/Cb9Rv3m/wbxp/LH8Apm9If1p/NH92f5h/qn+8f4C2b8h/4n/0fwaPGIuGI0tm5ZMMTJUUTPToTX0mWk4y5XSUaFAFk95cJbVRnQPhRJRYUs1zymIkJD7chw4D1ISYVKX0tqwUmVXNcwpWRRN71VbNc+qMFFhEDDFY2n2UWO2TDlm9My5ZVmVDE1k9k+EcBKUkBK1m/PQkWK2T6eT0ygBkB64NngVmD6ALTp2eD6ifALoPzJ/en/Cf+g8UryavOK+qSq9XTWOnXBRxlJQwqVe19NyEmoQUWdyEGrbchNpVtfOfVU00Vdq9IyzE9PNUDaOtVLZNM3VURYM8VFXzBrLEFM6c9/byYFNF8yhWrITlUsWkUiUEUsUTNT4EJAiM9NBRxYSEhNthUb0zHlHt8+dQNOUkZCR4bPRBUP0kbLRrq0/d9E8FA7VOFSSqZIVNrfRNTWMXXISuRUwVJExNtMQ3/iNL9SQ1SpUTSuQk70ld9Ownag6jSU0zRQw0w0plQwEzVDdObyjDnj1OP1jPYj8AfM+mP5g/ms/cP9bP6DseTQD2PxjfKt9cTz7fUN9iT4TfAJbfqN+638zf3t/w3yqP/N8AZn8g7zLvTO9e7yCPiu+c7wB27xDvwu/k787v+O8i/zT/ABb/SP9a/3T/Nv+I/6r/tP8Arv/A/8r//P/+/xAPKg9EDwDW/2APeg+MD24PQA+yD8wPgPYP2A/qDxwfviUes1SEKNlNVRSMtCtP5bMPUNhdw1sgtsL4UEWDjFFMtSQcJHRSVYQUJFv0pGvQUzWTRNyktlTts7NCVb0UrKQlVu2kVqZVIwVXfdR8pN9UpEttWE2Dyli9IxxZ7SPTJ1nlFBSU0yyUlljWVSNVWBWUWLXD2FcCFTPIjJ9en3Cbdp+Ym56fALAvyp/UJ74v0C8CP1SvJj9AMDMWP1A/WjH+g2ykYZQkVSAMNM3UhIvchEqMpFsJVkWDzFVto5HMFGtWVUWDHMwU1lSdw22e3KRmVOWzL1QVI9v3U22jwVNNg4pTNu2zUlOdww5TxTQctK2enBRoUvWEUk2D+tVRfSRRDROKTLRHUWxtFDxE2lClI6FQDRPbalA9gzNQvYP5T6yFFGyECE/9hE71ozCtTrXDyE1dxE0NE/rVTMWETA2UTPWjsEtqNZNUZNTzFMSTSjWT2zRK/aPYSTUjlUlm9aOQSeW2PoJjSmWEAUp9tLTHPu1+1T7PYM9qzwB0X47PqM+aX8TP7s3GX/BfAAJpLt8gb2rfRG9232BvUm8AjG9ub5hvwm/Ub+Zv+G+qDwAkHw4fEH8if1R/Zn8of3p/AKR/nn9Af7p/7H8Gj/h/Go8AJI9Oj2CPMo90j36PoI+yjwC8j46P8I86j/yPDp/4jyKfAEyfLp9In1qfpJ+2n8if2p/AlJ+en5if6p80rzayuUva/aN4VBRoTYUTbE5mLUNqT71EbESjUO2zWzJRrVOoUUUzHSy0W5BSXVMFU120U0UTa+xTHbNe3DTvVHU01qw00VXFFFYNU7NWWnUzIZQkkFctRFe1U1t+WHUz4VjVFFnts6siWX0UWA3EWJUThNY0tERYTSP4fCTSVwLVM8akL3YveL+KKaYvaCsAti/Iv/Iv7L/+vxA/Wj80z0hGz1jLFiK39Kf+M1dNE7X+pDS8nDR5Vq1TOLVWLURVTRO+VZVDgLVV/WNHtMQAVRUjx21UTROOVE0jWFSVQ2sgVJ0UU61js1P1lBoMRDa8pP5STSScp65Ss1hSHbSkFOtRXVO1akxEb4ykODREAlFVw23LdBSVUB3DXVD9Y9UnhKTijERadKTuTrYNU4NOlRMUTrWzsbZcFEhN3bPgTB3DfaVMjRRMbTQUpDpUpNhZSpXE5NQZSu00SRUj24dJLUOqSVXDC0o21TOGSg1TA0v9FNxXAP5ttl1eX2Dval+E745fuF8Auu/M785f4OuuZf7vEG8q/wA8/2ZvWP+yb4T/Tv+I/7r/AMz/3v/w/wKvBA8WDyCvGq8AVA9eD3APOg+UD4YPsA/KDwC8D9YPAA8KHyQf/g9IH1ofAGQfbh9oH3ofxB+OH6gfyh8ADC/2H9gfKi9ULy4vSC+KLwCcLz4vsC+CL9Qv1i8IP/ovmBw/xiXesoBLfdTU5K6tTG3jpU0F5E7VM6bWhERoUH1D3HzUUlGsFdQ8RDpSHcOtJEQhaVNl1LQ0JezEmFS1Q8sJVcUkVY3U3DReVpYFU89WBbM+VLfesjBmRLSYWCW2tkIpWdXDqx5ZHcPtFLS1NLRkZVgdtFg11AS0zlc1swHE1L9mv4i/urmWv2hP2r8A1EfGTxDPAl8czyZdHl9IX1RaWU6jV82jsXRUcaxErTEUVO1WxSOqlMRptpzEKFYV0+hVZaOstVVt5FW1oyxVpfPzrVRtM7pUrUOBzDRJttxUEVS1o9xTFROX2rylUxXTKFPtQ/BSZsUjulKV1DTUS1Kd1LacpNBRzcOXUa1DYc1RbTMqUc1UhDS8UNtA9oBBhVDVw05Q2g3kUM3Dp0+1ozxP1uXD0E6l5E49U/1NqjWzlGSkLGw1TAXTRslMVTaW00uVpEw0wEpW7UNgSoXESdXDnvzXLPbVVlIrSmU0St1m3sMA5Odu/U7vWH9qf3zvjn+g7wDS78R/1n/of/rv5O9G/zCPAEKPpP9Oj2CPqv+Mj66PwI8A0o/kj84vyC8qPxSfJp8InwA6n1yfDj9gn1qfrJ++n9CfAIqf9J/+n/CfGq80ry6vUK8Aeq+Ur4avoK/Kr6yvXq+4rwD6rwy/Jr8wv0K/XL9uv4i/AJq/tL8ev8C/0r/kv/a/AM8wGs8Mx041BsLaS71mxtIboU11c+VOfdZ+PXZj1VFdRFHl0zk01KtSSo1kU+0zr7w3/lNUhWOZB9Q39lLsVW3UpFToJVb1g1dcRz5SLQxPHkW29lIcWZVj4Filg6OyRERiREfm0ulXtWPMAIRHbk+IT6pPjN++T8Df6k8A3N/23wjvQl8U71ZfUO9i741X9YOnV6WEhFfuMu9UlFeGYmf8xCeUVNrsxFudVQ1zYVUNZFWV5M1UlTO4VE001MRHVJaNMwJUBcPKtDe2Yly1U21jJQRk7lL1g7e2PGSAUrVjPFJ1cwU2pDTNUW1jlVHtZJQ0WyhRDXPxUB1kUPWEzVDtMz9QzTSMNKJP1pUzOE9VRE4lY2NOtp1T+U2VM3hN7TMPLLxnjjJCTAVj3kw3nlKtGUTEukoNc0EcdOWtSZ1TmUklZEk95EkERUT09KEkd3Z1fo9Ie651AHZ/cA+CD6R/rn9YC+5/2A8AAokWjd4FDo8IjyKPRB92jwD4j5qPfB+eH4gfqh/UH+YfAPgfCi9EzxYvKC9CL1QvXi8AcC8yz5wvvi9YL9Iv9C/eLwDwL6IvLD8+Pxg/Yj90P/4vAHg/mj+0P54/kD/yPwRPDk8AIE8qT1RPRk9QT3JPpE+OTwCwT7pP5E/eTwBfCl8UXy5dtmbii0u1YwxMxcRN2qVUToVjJ0894w1QqIUDc2AuUvqUxG5MZOGKnMR0HGTqNPQT8JZjU9rN9FQ1Y7RUxWMmVVoFBFWt65pWhfRXhQOrdVcNc+Fs5EtM1LKtWJXDDlkVdFnVxFm2vRPTWMVjllhtY1UGPNQTWA1m/uOs33bfiNsAzt2m39Dfym80795vAH8674AUf2bvSH9af2x/9lMMZGFqpGQgLHTN/FSJVt3jZUj8VVZd1NTkj1XdU9tWVWVTHFUF09RUmt0DnuzkZ1QN1Ozk961TbcPBU2XDisxUUm1T5cMMU91T1lKVw7OeUsUELPQwUmXD+jVRhWRRZVOMUe3kZPRbEVHFA9hQtWOhbPRralBNYzWE9PlPVYTWhMQIT/VUTjXTME5WxQPITcXkTZVUTE30bUzdAy5MNdOwS73DrU9cFPNKxXRKLWRKWj1kSTXTkElVhEm1Y63xFJRsSmXD6gSUMwVL3eNYxA9WDV6djg9gnwCSn0yftp/oD/oPLB8OHzgfACKvNK9eH7AfUq9kr8YvoK8Asq/Er9av6K/6rwy/Nl8wXwBCvzS/Pl9gv3K/hL+Wv7C/AKK/1L/Ov/i/Gs8Mzy7PIM8ASs9sz17P4L+Sz6TPts/IzwB6z/TPhs8o3xLf3M8+32jfAHrfhN8u37jfUt+k387fgN/A6t8M7xbvSO8y4ebyuUu0rVRsVGV0VGhOxfNqtpz0LlANA6NQ1VM0Vlz0qFEtBFK1Y5E89dVT7XN3HITsxFRgVJbFc+9UvYRVPWTcdEStVk1jtVaNoyO0ZJGtVx2D/FfFU4AcZOJWTGQlWW1UWZVUWA0Dq8NY1VOETPRETGT1FoRk0lfVU8TUb6ZthmUAfv+4a65veP/6adb/EH8yf4AMD259Lg9QD2IPdAfucrdatPSQhGRSVyVj/vRUrbr8VHlW1dM3rHT4ZtR0vFUd9OxUR1WdBJbsdMdUDZRUPZTsBCA1VKWT6ASEsVMt5CSESzZTnQRS5QQ8hJC0VNtaUoVjIlJtA+tRVnWTtVHFc29shDhMhGsCUW0Dy4xUlVBFA6tdUO1UUCX0T9XTV7aM5O5O9fOATtVTFG1OZVOsTXWTRU3185vgTKXjeEwV9Czkmlo05Dds5NRK1dRKTWNrFUpFBEntc4dJDYNtqhSUDErdU4ZKNWQA5IfGlYatVp9wn3ovjC+WnwCgn8qfXC/OnwCr5p8Qr0qvACQ/Tj9wr2qvbD+WP6g/uj8AzD/eP/A/Ak8UTwbvKE8S7wA8T07vYE9aT5RPbk/IT9pPAKRP3k8QX7pPNF8uX0BfUl8AZF+uT5Bfgl+sX2Zf2F/qXwD8Xx5vEG8yb0RvRm/IX3JvAIRvhm+wb8Jv1G+mb+hvmm/QHH8WfyBLrhNLLYPeS9odJEzl46FNLSOmTmaV86JP7XR8hNpQ3YNbUFEtI8ZRjYM5TBStqzyEIFONM5PMdCO1VH0UVIWDBVXlI3htVaXj6FVtA1tWdRSlVoXjOpT3TnIqTPSUMkz09Cz3huIaWQUUJPS1siT0YiT0IliNg+kFVyUjzGz3vv2W9W71lvUAno+Y8779xv/Yj+qP5P8GDwAgnxoPPJ9uD2ifepkOE4yU1XG09DAslO2kBKpW1JV0tAQnDITqxASsVWqVJFUV8yzs5PNUheNbulTNg4FUZYNJ9JRbEVQV89xTHUOXJBRbXlOl4yhTDZPwPBRrulJF84NMFEtStRRtUl0Tz1GVc5dRzYNbYVGF4ypR5ZRQxQRtUC3zhVCdA05QZYNrCVCFdE8V8zxP7QNr0E6VdE5Vk/1NJYRNTSUjLE11dpbyQtyky+JLPaRLreRMdLpKVg2TYEqdBEllg5kkJNuMSeXjwUl1kytKZpUjpUq1FOQkSEvl5ADsL14tli9oL4K/pL9Wv8i/ANq/7L8OPQ4/gD8yz0TPjj8AeD9iz2zPhs+wz8LP1M/mzwD4z0J/BN8G3yDfUt8U30bfAGDfOn+M32bfeN/K37zf7t8AAO/S3yTvRu8o7zrvZO+G7wBw72LvzO+W78jvAv8U/97vAPDvKv9c/27/gP/C76T/lv8AwP+6/+T/9v8ID7L/NA8+/9hAC2Z97rKuTHWz5U2QpRaWFbazjKTepH8mIjwtUg2DylLtsz4MF3ay1SUEFJj8lAnMlHxVqqUUVWWDeayU6ryUV2lXrXSclVjVE5hYtbNt+GSEKVmdwxNZrQMr4Fidw6MkhGRch3aSC+tX7bPOdIfuja6PwI8AionOjcaPAJ/qHyyfFi8oL0A6L3yfXi9wL4IpttKnlJ9opp+4k7ayGLQk2lVVo7Gf1J/mnU6CglS9BFQWrXMGVA2zzhSvJq84o7YeEnZSDbM+UrXTB2LEdNBcr26tVqKvUO10bVBNs0FQfSMLUJVzyaekr7azToUGDqJ8TRBFFIwEgwAeEkbkr/alNrVaDoJKDETqSQ2znhy/BC69nsIzdLeezZ7FZr1uvwCIT3q/pE9mve6/4E/yT/y/AJ7FHsUOX1DPSl9cX7bfcM8Acl+EX55fsF/CX+xf/l8QbwBSDyRvPg8gbzJvbG+Ob3hvAHJvnG/Gb9Bv4m/8b6ZvGH8AIn9Efy5/UH+Cf4x/Pn+ofwC6f8x/3n/wfwKPHI9ufziPAEqPZI8Wj5iPWo+sj86PuI8A2o8En+6PKJ8anzyfdo1+ImuLS32jDIQEJU3dBLa0pCdPTSMNUNVTg9VQXWP3fKRsbDThUSr9I3JUNOdEpFskNBsw2q4CQPwkslR9EyRVqmU0VV1jJ8QkmLwkB1VXhQN1nCThhCRLZBQbslgNsw5ZPRYWo0QUrdNcFJRY7aNTVBQTLViFM99XLTPIhB+GHQC2H8gblhWOr9iv+h9ELw6/ACC/Si9Ev1a/aL96v4y3doLVmpwkYfykIDS03VaqdZRWDURW7QRWJUPM1tQkj1VFM1b0BBxVtn0T5FT9Q55UvSRUWoUzLwTE91OtFFN1M1uKU/0jUlPttFNFM7XWTDSezJRnUiVTMWrEBPrElMK8BIxRfRNbVFGVMxFRzSRQJVPdobSVUED2mBE1UNo9s/20NJBPZaMjT6qdtE59EzS8NMiMlGVtTf2jAE0FE5lMVcRNTIUzz0t1xHyE90REa5NKxcRKLTPYSZ3Di5VJrcRJHda+IzxE5QVK/aNAzEdeb2DTbk2WTwCQ36pJrt94S/5P4N8KXxxfAGZNNl846y7vWO9aT3TvXt8AiO+a78Tv1u/o7/rvDP92jwAw/xr/TP9W/3D/gv9E/57/AMD/sv9k/+b/+P8KDxwPtv8A2P8yD3QPhg9AD1IPpA+2DwDID9oP5A8GH1gP8g9EH04fAGAfQh+UH3YfkB/KH7Qf3h8A8B/6HxQvRh8oL0ovXCfOslu5Sy0zeEzN1E21lLVO7dRP7dMuUPUzozaMNBhRLTOoUf00VMRtkUQ0BlOVk3dTzTNt7OSUYFQlU9FUpbS1VVWkVcWTQlYlU7GZVq227tKOV13ErKRi1VglpFiNlFnFkyJZWn0T+mSkw1jF84dkNLVHRDQFNKTSV+WzxgDEr66lnj+wq66tvj3er/A/AAK/9K8OTzhPOr9cR1ZPeE9UikmWkrckRJDENFKktKsRV7WTvMy0eQykOLbEtPpV3ZO+VSVTgdYEpEdV7dMO/JTHVNbdk45UHdNY/CQhVDbN0+hTreOzU30UJFS1Q9yU/lzEylKlRFJmfRNaUk001JTrUUXTzbXEJH1RzURkxAJRVoVDy1BF05WkxF20JFsoUMWT4k+dw3WkJNvuTmWjg05FoxlObBU0lCRMTWWj40x9w2uBTOUjHPRUnEtN1qq2s0p1VErdkx5E1MXYLNdGwzzUB0rFk4JKFmWjA0vds0/0157vsOMAvt2W36Dfwt+8b+7feNv23wAY407lJu9I6w59Xu9Qf2rvAGR/ru94f5J/vH/Of+B/8n8ABI+GH1gvGo8kj06PMI9KjwBsj36PWI+6j9yPzo/oj/qPAAyfDp84n1KfJJ9un5Cfgp8AtJ+un8if2p/knw6vIK/inwD8ny6vWK9ir3yvhq+Yr8KvAKSv3q/wr9qvBL8OvyC/Or9sXL8mQoBL3UPeSyXD26pMRdOlTT3Dpk62NTOiT+1jSFDdRFDarcNQdMTEUc1TOVJabUOtTFQgU5VUUx3TawhUJcN6FMQHVT20VVXlJFWdVFb1xFbVY9s+V+1jqFdF0xVY2r3EWO1j+FiFQytZqh1kWW1D7Xw0slw0c1ZcNDNYzVPpvETM3D8Als2mPSZF1j+Yz+LPJE/2zwAgT0pPbE9mT4hPct+E334jarREscQ0gsQ0QldVY6vvVj2zqsREacxEKGrUROrcRK4ENHNVzbS2BDTzVOUjvFRFZFTWhdNLVE1jEwTk3FO0rSTkJGzstChTHXPxZlRUulLFVGRUS1K1U1sVUtVj3lGdtFEdc5VhjFQrbFT1tLc+YodUvLW0JVCFNE8FZE/Fs2vUTu1kTiXTAE69I1uYTVVjL02NVEw9Y6tnTGVUS53kS4UzJoVLXTRK9eQc9ENgP7K0Zjxkh0ld1DxkJ0r9IxOhSs1UhCRYrH+OhQ59AIZvmP+qb7z/1m/g//pvBA8AFn9o8z5/QAsefV4PaP+CDwCUD3YPqA+aD9wP7g8AH0q/ABwfJh9AH0K/XB9eH2gfOh8ApB+uH8Af0h/8H5YfEC8iLwAELz4vWC8yL3Qvji+gL7IvANQvzi/oL9ov/C8WPyg/Qj8AXD92L3g/Uj+sP54/wD/SPwDkP/Y/AE+SPxxPfj9AT1pJtobSi0vdUwxM3dRMsh1UTb1WVmIPULVThbas5PhQ3VNsUeVUUaKNE1dUVEtQJsNTLWPQLVPFs0RULfRUDfT01KuZVY1EVnVUVoXD7NVWPWN3pNThXNRNWNptVFi1sw5Z7fMuWWpl5Fk1VFi145ZYtVMBVURUO8A2Vd5DzM+eXcbNAMbFxl2eX+hfEt8MbwZvMG+AYt88b4bfeG+a2X5tFlKcqqTUYSRkIGRk3cTUmmrM1FnU1BgkVNxV5eNrj1W141YUVBxVxbNt5ATkrFRFU3VUtbNtPgRUBlSl08FT3dObilO101JT/WTktOWs1Le24nZSHXRS3dP61VGtxFGFw4zEtFRRtu3zHlEl8+dQ5eOv2rxEeLRENVBV8/lPWn10T81DI091U7WsRGtPTk10TQ3DfE1N42v6TA1UTFUDMUwdxNT0935iC4y1Su3zTkq23ePYSXVTlUm9s5CZSS2GpvJFShX2xgIzAKT3tg8wC47/mI+qj8T/zv8AiIvWjwCfOgkeD2gPUgkunwBgn3KfbI+Gn5ibnp/In9qfAOyf/p8QryKvNK9GT1hPQq8AXK92rzhPqq+0r86viK/qrwAMvwa/IL86v8SvLr9gv3q/AIS/nr9Iv8q/tL+2vxC/cr8ABM/2vzjPUs9cz27P2L+azwCkz7bPyM/az/TPFt8o3wrfYOzPLt9w31LRJuKcSx101pxEKE3V1E7d02pPQlVUUC3krOV8d07yAVx3sp5DUi1UNOTsU5XjXtVUVZPR/ERE9GS2VWid1MxnvpIjtFSRV5XjW/5XteNmWK1jzExUqx5ZheRZlUMKXFTFVVgVw4d05EdEVAV05AXXROTG/F+mX9Bfslmm7wDo7yppJm8Y/yr/PP9WbX5voHD/im+E/0ZTDPSQlFRSmVetRMT0z1aFRMxkSlrUZAkkVLxVVZOBHORrSFUFkw70ZNZUBZNtngRUZlQFgy9UnURNU72Ts1NN1DQEQ/TU0wxTDQRkdJ7k1GhS1r1TIlJ98+vMRLNRtB1UlHRH1NQRUfWD2G1QVZOhUF3zXVAVw2snUL1T4sx0dU/1g2sIT81kTu1DME71g23IpNRITQ3z4EwdVDb0dBlM7UOwS9V0tJSr80rtZEoFFEotdEnWLVOHSQ1USVWT8UkK9YRKlURKTYRUl6afwJMAxo2uj7iPyo+0H/aPiIsGnwAQK1adTp1OnzArdp9wL4IvAHwfvp+4L8ovrC/uLwA/Ej8AJD82P2DfUt9cP24/iD+aPwCkP54/yD/aP+Q/pj/wPwJPADxPJk9oT1JPdE+OT6BPck8AhE/GT7hP8k8EXx5fMF/iTwBMX15faF+CX6xfjl+gX+JfAPRfBm/QXxpvLG9GT0BvSm+0fGeW80uFc3RMlQOhrU0V46ZOdXOizARIVVDt9FDdBFGtZFF982kbVHcO8iA0BJNTLYNbCFRdE3pUXfPtJARrX1WVA9EEBF5WzfbWDiI+V/0TqKz0FVhWDSN+WJUD4YTkJWTkbRpc5OtYtWOyWF0k1nx0MVhVg/MM9NBXIg3jxPTvvuW2YsIM9751ANbtzn/w7wKPDP8mjziPSv9AXI9uj4CPko+kh48CsbzkZYG89EI85STkulbt1LVWtQRW/WPoVf3TrrVV5SRVlfM5VQ0TAG1V7dPHVP3TjlSV821JBOQRVI3T3FO91Gr01GxUBDb81P5S/WNryFJ9A4N0BEtSDeNLFFINI97UZ85icJwEizhRtWMCzNTLYMYChZVQ/dNOxNVQleTUBFrWtNTuTmWUTlWD/U3WDeOUTc3TLKxkxkxWHYNgTI3T/HxkmnRUqzdLHYRKBaRKPeRJxl0TqklllDynztIMSmYV44ZKdZT8FEhLlQMBYRQv9h2Wr9Afoq/Mr36vAPgf6q9ELwa1hi8wL1IvPL8Api/YL5ovpL8+P9C/4r/0vwAGzxjPKs+Ebz7PUM9az2TPAF7PmM9yb7TPrs/gz+rP9M8A7s8Q3zrfJN9u30DfYt+M3wCW36jfwt/U31bfCO/q3yzvAEbvOO9S72Tvfu8g74rvxO8Aju+47+Lv/O+e7xD/Gv9E/4hm/0j/im9LPaSkZ7ZjThIdg6C8Z7aSvsxvBpN0BGGr7G/+bXYDDHRdVUWTgewkdx5zNH9Gf1hzjgInrVnFAxVZddPnVASuBVgdg3CEf5Z91n/oc74PANAPwnnufwAfEh8cjzYfSB8AUo9kH34fkB+iGZZjtIe2YrGCxI/GY9yEZ1b9oyitVqXz6lX1k6wcdHGEBJfOg1QVlr6DJJc+khMINJ9GlafiNFSX1oNkn3afCIifmpG+svPEZ66fwJ/SnkFj5J/2nwivGqF2Eh0kr9g2r0irnhILSrWjpUoKVXMhJDRdZLe2vfattqUAtqV2paY9pj3OrwC7/q8ITwAaTyxPTr1Wv1hPar+ET36/AHjfur+8T65P2E/qTxRfJl8AOF+y70xfbl9QX2JfjF+mXwC4X1r/3F/+X/BfCm8cbzZvAEhv2l9sb15viG9Sb7Rvvm8A0G/ib+xvFn8QfzJ/VH82fwAgf6JfbH9+f7h/on/Mf9Z/AAiP6n8cj/Z/KI86j1yPfo3WLhKAS70j3jRErkwsZTQENKZO3fRPdSTU9GvAULXzUtz0xlEVo3c6UkBHkVyvUnVDiyFT1TOVBAdWAywkCbFVbYQkD/aCz1ZNIzxsRAf+QhNY3fOWWI1zWfdkB04iHFkVBFi1822ylARzWNUzNVgVBAVXLUPOpAfmBa4FrgXWDwDYn7qf/J8eHzAfWhEmr0ivAFqvbK9uH6Afoq+0p74f0BOWjqLtVh0zquQXjnInkPQfBi2mIwwEuiQvdkIRWDwvTiUGAihTPaPwZC9Ydi+IK3ZCYVGtoyukL2jWMrsojnIX3ITCT0WUDU+VI9BO5RTsL/4l5gMMDDe28uJLdbQkN26zND+0Rj2u8sFcNCtKpfRKACU2djX+TY4/oD+yz7Q/3j8A6M8CTwzfNk9IT3pBJt9oTwA635xPjt+gT/JPtN/G39DfAOLfDO8e7zDvQu9U736PaO8Aao+U767vgO+S78zv3u+g7wDy7xT/Lv9A/0r/ZP/+7xD/AJr/pP+2/+D/cv/0/wYP0P8AIg80D14PcA8SD5QPhg+gDwCqD9QPzg/wD/oPFB/eDygfYEoPVB9GH4AbrqKLS/0jswxM/aS0hOVN/cPopU71gw+8t/7C+LwkblVRRSPjnCRYbLTKjLSzPlPltFQkRFSNI7bVVF20Va2jmySUClZWNbN5VsUUVv3UV/WDbd9MlEhYPaOwWG3D2wpZNbMpWV3DEVlW1YPgWPUkWLUjVZSUAxVYVSb+E+yfxp/QL+qfAAyv3iUWryCvMq80P1Y/eK9Asq90P54/sD+6Ma4SnMSkVWFENCCUNN3kpJrspLVXRCQY5KTaVfWDj7VVlbNWBLQcVa2T5LZEtKxU1cN1VK0TPK1UrZMEVPWDvwyUiLVT3YRTJZMaU/3T421SlTOtUpWzdlJFw1s+Um3D+lHVtFGtE1uMUa2TVFF1lFFtk7PnUPWE3BR4UJUjNa1QNbP5T51ET900T9aVI7VOfbROXcPhTVYNk3hNZZRMfdORtBRLKkxtk8fUx26SB8zEW6FK1cNFSj2USdWDsZBUV0azTMRKSrUzywVK/dMz1Mf+3Ubdps/IzwC6z9TP7l8A3xJpBm8w30rZAH7faNtmb6Dfkm+kb77vyG8A2m/03+ZvEH8ifzR/Rn9YfwBqH2x/dn+If5J/tH9+H9B/AIof/H8GjwCPeh80j1aPaI8Aeo+Mj56PsI/Cj9SP5o8gjwBSjyyfPp8AnxqfdJ9mn5ifAIqfrJ/Gn6Cf2p/0nwavEJ+A6p8srz6vSK9ir4Sv3rKcWpSkOrwUJU29pE6Vs61m3LQsUEUzoMy1UdadE4pRpSP/lERyUtatc+dSlSN1ZETqU1qtE1xMRM9UVVNAJERrtFW9pFatc5dW3TZmDmKOV41E5CRiWCVUtmwkGlk1UydZlSMFtnwkwVhdQ4JYfWNBbVj9YwNYfUPWV31DAcYMPwY95i/IKx49/i0mPwBoP0I/TM9uP5A7lj+Qz6LPVLTPNlK3RMSQ3LRSVCStD4TEzValFFYlI0i2PCQJVtWjvFVVU4CtVa1zR1UNYw4kRNTVVA1jnhwkZkxEL1SqxRRTPVOxFLR6bERDpVMl1FOttIREngS0Z61SXUMiUrXD6+wUszVRhcN9tERHUX0k9BRb2FB9Y6FQhcNd5KRbJ1BdQ+JPfWRPJWNrCE9FtE5VUzBO5VNtxcSkRU1Fw+BMBVRtTJUjFUxVU7BLpSO1TzTk70xUj0ol5ErahcRJNVOHSXUjmUk2fWPxSa0TbEq1FERVACxn7m8Ac6Zf2F/K7+Rf7u8AKGv+7xBvMv+k76btfm94/wCK/5z/rv8Af/pv5P/2/wgPABoPLA8+D1APWq9kD46vgA8Acq+cD74PqA/aD+wP7g8IHwA6HywfXh9wH4IflB9WH/gPANIPtB/WH/Af0h8EL74fKC8AWi9EL14vcC8aL4wvxi+YLwC6L/wv7i8gPzI/FD9GPzg/sGI/fD/eJUbCgEsF07nWNORvTMVUTd3Tok5KzTRP9URQjbTc1DLspM2qpNQdUhVUBEQhU6pFtFMF1FTVo3xMRO+ZVMVUPLTVVf3GPkNWat3TQuTEr1y0GlilQyuEWAW0WAXTKXy3PuPVWOXjtay0dpRENVhazUP13LTSVy3TxBzPAAbN3k3WTxDLNs8QXyJZJl9AUF+Cz2xfhl+YX6pfV7U0iMRXXkVu8oHctFtAftL+tVZ147wE1HlWHfM4tVZ95FV9065VjbNxtVUF0zkU1ABVbbRUtn3TjlQd41hUndMTViRE3FOd06Ns1G501Gs2U+1UUh3jyFLVxLaU1EtSLdMUUjXz3q1RPdOmURXTcLzUOLb8pAJRrVPLUOXjhW1QFdNQUB3zGFC1tG1P3SNaTzXz7k6d09uDTgXTGU4d45hNqkXUTcVkTJ3TY8Q0ATVMraxLHePYSiV0THSlA0Tkr1zndrKqXOQHEUqVtFR1RHRY3P/W/fbtANbv0H/q7/R/Nv8YjyqPZP8ATo2WdV6PcI9y/5R/ln+wjwDCj8yP9o8InxqfLJ8+n6gvAEqfXJ92n4ifkj+0n76f0J8Asp/0nwavGK8yr0yvRq9grwB6r4Svlq+or+KfxK/er/CvAFKvJL8GvzC/Qr9cv3a/iL8Acr+cv6a/uL/Kv9S/Bs/4vwDavyzPFs9Yz2rPdM+Ozf5jVoyEEUwNZExN1E31ZlrmcuXs1GhQdePc3NRtUpzU41Flk1dSNcO1yoRkQGTUs1Ml4yXWTNSYVA1jCiRkmVW2NcMKVq1Te1Y1w+pmBGRYV+VkRFQwWDXD25pYPWMOWTWDLlmqJeRZ5TPhlESlnERmNmxEJFitU+tXDdTkVAHCPF/G1cbV3k/w0+bf8EsAHu9AXzJfRO9m74Bfel+c7zCu78DvyuFmkqdXHWQU5FUxXETvTNSb/FRZVNStGvRU3FXVU588RGVtVTVzLFXtg/NUleNrrVTlc3U8ZD5UbWNlBjxkzhRHrmJgU0VjqyhT3cRSPfRSnURStE30fGQIhGTQUT3UUbaNg2FRNYMeUYVD52VQ1VRQNcTkNEFQxeNbC1CFQ6dPFdRPZZNTt06NZNzFTSVETWWTLRfUxK5MjWRMxfQ8h6zm8zyErko1g05cdO+RSdU0ZHeW40nd9Ex0wwJUBC7kd+6PaJM2hbZ/4H8A+n/sDwaPEBsGHzAfSo9EHwCGj5iPih+cH54P2I+6H6wfAL4fCC8aLywvPi+gzzrPVC8Adi+IL5ovvC+2L9Avwi/sLwBWLyg/Yi8cP0Y/CD9yP5Q/AJbPqD+KP9w/1j8AT+o/FE8AJk9ITzJPXE9uT8g/ej+sTwCWT4hP6k/cT9ZP+E8iXxRfAD5fUF/yT4xfXl/4IzZ1TvNmzMQoTc1UBAQrT/Xjow9QJdPTYGZS+uzEjKFRLXSM987DjGRbbPTQtVOt00RU9LZU3dNC1VU1ZFX1Iydc1JhW0nV0V0X05OThlORNWLbtw8xYrWMgWd1UWbQ11IzU1aTUllh1c1cWnNQVWPUj12TcM+/t3wD/3MbfEH8if1TvRn9Yf2p/gMzvdn/I77J/xH/Ode7CnKrk5GE8dCD05M9M1ItVVsXDSgT0CRT0zBz0rY9EZFZV7cMcRGTWbVQ1E55U7fNnVPXjrS9MhPdT/dRTxcOKNVP1xFM1Ew5TPYSU9M2eFGRoUu3kHGT7UdLd1FH9Vq5iRwRkEVFWZVPaUHUToezEbOxUWzVQnXP9T/1UTzXUtU911E6t0zROfWRNWtUETT1zAE091Ezt5K1MJdO1S63TVGxU97VKrdOUVJQ0Si3z3G1JJdOVSW3zkEldBhJOg0rdxIQEQyQX3h/4EwC2D8gP2g/sn/4PGB8Sr1wfAEYfWK9qr+wfbh+Ir/ofrK8Avq/Yr/qvDL8evzC/Qr9UvwAuX6hfar+Mv6a/WL+iv7y/AOa/+L8KzyTPDs9Az6JfVM8Afs9wz3rPtM+mz8jP4s8E3wD2zxjfIt883w7fWN9y32TfAH7fON+y39zf1t/w3wLvDO8ANu8I70LvVO9m7yjvgu+M59YG8rlLdfN4zFRoTardhE4tpE+NBFCVk6O1UA2UUXXzqFGdcx22nISRUt2TBVMlo3itU43j6lNN815UhO+tVO2jY1Xdk9VEZEa1Vj2UVu2jI1eVk5O1V5Xz/vxkglhVk+RarGQnnGQlWe2EWO1TVcW8ZIe8ZEek9PX8ZAvSV1WTxDR/3v9Ac/5vAOj/Gg88fz4PUA9iD5x/jn2ghg+YD7oPzA+uYrc0BJBS/PRSdPUchLwUhHlUZG04DIT6VcVTvlWFY7WATGRHLBQAVU2Dx7VUdZRUzeNYVO1zIVVUFWRT7XOxLPR6hIQtNjT0/lLN48gU947ia1pS/fMiHGTrUZWTm7NRhWNwURUUrIQCrVHNA8tQ3ZOV7IRdVVBNZFD98+IElFrs5NvuTpWTg04tkxlO2p2jsdRUSE2Vk+NMlq0DfUwFZEy9Vo7iOq1LrQPdSjUkShUkStbtc8FJ/VRJbYOqSVbNAwtKffRKXWRLfZMBTzSnBt2epcaf2JveL+CfAAI/HK8urzg/Oq+Ur0Y1jq8AYD+ir6w/7q/QP+I/5K/uPwAYTypPPE9OT2BPou9sT4ZPAJhPqk+0T7ZPyE/qTwRf9k8AIF8yX0Rfru/YT4JfnF9eXwC4X8pf5F/2X+Bfml8kbyZvADhvWm8Ub3ZvYG+yb6Rvpm8AwG+Sb/RvBn8Yf9JvVH8uf2Bgf+pvnH9GfTYCgEuNg23eTDSuTPUjpU19JLVOLYOmBJRKUM10UGo9E1AE9Mi0hDxSfZOtrxT0IVPdFFMtkwnWZBSYVGWTDCQUflW2NQPwVZ0zYVZN9FZm/fNCVx2EbPQzWK0D0Z2EhKPw7uNZTYMeWdp9lFj1I7VYVfN2WAqlFFitFFcVlAQPrgU2BQKeMsH0hyYPEJ8in9yPRp8AWJ9qn3yfzg+gn7KfxJ/G49DMl24TfPU8lDB0hO9WtnVzqlaN82dW7RRWts3j6FUFE6xVXRNxzVUdEypVPfbO4rhUasV0VI3zR1SkEFQdE9vaU50zoVMFE1xTrI30NPTuUlVztxT0gbVSDRNJpBQSUkUj3G1RlfOVUT2TYFE9pG1RXRPxUHVzulAFQ9WD/HRO7BQX9BSiT2pFIzwEJM4MJGNOnfS1TYXzlNzkLE399ExKVfRM9RRLDSRUJB3EdIvASsWkSnX0fCcOI0mSTaRJpRRsJKFkJczkWACcN1Z9Rj3mL+C/+i8EzyY/ACA/Sj+8N04/oDNuzbY/kM8Aos+0zwZPAE9af/zPDt8g3wAy30TfVt9o34J/fN+ef5DfAKLfxN+234jf+t8M79bf6N8AKu9U70bvcO+q35Tvju+w7wCi7/Tv3u8I//rvJP82/9DvAHrfbP9O/1j/ev+s/47/2P8Auv/8/xYPOA9KDyQPXg9wD7AKD5QPjg3GkotLBRMMVUyFo+fcdOUkJOgctNkN5Ke+8vdQLaNsUbZ9w+FR9bNVUn0jytq0pDx8pMxTvRNAVLYls7RU7XMmVYWjl7VVNYRWpaN5Vu0EVtTlxHSE38yUS7yEsljaRYRZxZMrWeXDE1nWBYPgWCW0WC0jU1gCpRRYfRYOg9SPPpXWhfYdAO6PAJv+jzgvOp/kj36fiJ+AypmOL7Avwi/cn96VlgKaquyUYWwkIKQk3QykmqpkFFlsFBgMpNo0pJG1Ve1zViykHFUls+RtVKUjrVT1s3VUTYNtPkwUBlTVo8FTdbNbilPVg1JTlQMaLIQr5VJVNFK1hFJlNCQUs/pR1YQUhIxRJbNUrVE9wx5R3QRQdYRQ1jXDeFB9hFClo/lPasU0TwU0T72jtU6FFNlO5QYuEnxNlQP6TCq9pEyVhEzFI8tcx8YiawtLdbRK9bNFSqWzC9hJBYOQfEd2RW5FhqIbx0rlwzNL/SScD1bNADbF5r/oT/q/DF8Wz0DPQl8AVF9uzUbPwM+aX6xfxs/gzwC6T+RfBm/wXxJvPG9Ob2BvAHJvhG+uD6Bvsm+Mb8Zv6G8Aug/8bxZ/KH/Sb0x/Dn+AfwBKf5R/nn+wf9p/vH/mf/h/AAqPVH8WjyiPUo98j26PkI8AQo/Ej9aPsI/Cjwyf5o8AnwAyn0yfZp9An/qPnJ+Wn4ibZi4SnEtlNOQEJU3llFVOdbNqDLQu9DSj7DRJGMQ31qIBpDfuA1KFo2t3Uy0T7IykXlR9w2vRVN0TQkw0tFXllM1W1WOXVgU2biKQV8y1NAQkYlidRJQUHFm2nbMpWd0zB1k9Q8W1WNVjh7ykR1j9QwUFWC1T2NQXLi3eFRYl9h0A/q8ILzIvRL9eL1i7Vr+Iv0CKL5wvxi/Qv+K53gK3fKe0hjN8FA+8tM1WzQRWYo1DSGQUYxAOErxVPROrgFXFpFVVUw5MNNS1VFVTnkwUZlTlMy9VVO0EUyVjs4w0enzEq0NTTcRTpTPWrDSetiykaFLdEyJS3bPr1hwUtVG9s33cNEdRag3EUdWkUHVToVC9s61dBBQnUN0T4hREda1PLVMIT/UkTj0TMLVOLVPI7ARITX2z4NlMzcQ8RBVMPROwS9rlM08kZPNK5TOPSmpN1Ep1NEndM4dJXRNbmUl1U/FJLVRKfTML6kp9s0B8V9ZtdlUeXQDuT/Df+k8U7y5f0EtWX2hbAF7viFtuXXZVvl+w78LvJG8A5u8gb/LvHP/W7yD/Uv9k/wB2/5Cfip+U/57/mP+q/9T/AK6fEA+inyQPNg/w/0oPXA8Ahg+YD6oPvA/OD+AP8g9sDwAGHzAfAh9MH04fIB96H5wfAI4fyB+iH+wf5h8ALxIvJC8ANi9IL7IfVC9+L5Avoi+8J9Z+soBLjdO5XNRvTFqtRE29M6JO9SRPHURVUCXTwATUMuTEqMzEax1SdVORLDQhU22kaVMtxFzEfnQ08VQ981tjVT3z01VVpFblM1vPVk3jPlcdNFcN42sVWE00WH3T4Vg9Q6slWeWUWb2z7cyktVlYJaTMpDVYjUP4HLQL0ldlw8ZMv+alFr3+PQD+PUa/QE9ST5y/dr9wT6K/UKRPvk/QT+JPV33TsRy0LYIctEJX3ZP+NMUsxFt5VkXjOFal1FUVo9usVX3TcVXdIzlVahVUVJWkVN2TjlTdo21YTKQRVJ2j3FMFpGo8pGycxDZEpP5S3aTZUn2kvMRLUlXDFFK2TePeUWXDplEl03C25MQ4Uf0jAlHlQ8uVUIXUUN2TTgylBNTC2hzUWvyU7k4Fo4NO2r1UTt2jmE0VoyxNWuU0TIVDYEydo/y8JK2adCQ3S92j2KzUYDVKFVRJhaOqSSVkhGe25kILSmXDhkoFowMCbGRYlOf+7c7d/t/wbwrvABR/Ru847zJ/XH9W75Dvou8ApH82/wD/0n/cf+Z/EI8ijwA0j0aPWI9qj3yPZi+Yj4qPAKSPno/Yj8KP5I/ujxif+o8APJ9On2Cfqo+Mn6afuJ+inwDcn+af+J8Kr9SfJq/gn0KvAGSvfq84r3KvtK+mr+Cv8q8A1K/OrwC/Kr80v1a/SL9Sv8CEvx6/qL/KudYl/lLeS1ZdU+dMDXPlNNTo/CSsC9CG0mdQvbPaDDRQ2sxUxsTEVVI1U8pSZn1TPFP9RHzEI1Q9NKZcVAdVvbRMVAkkXOitVsWzV1e9U8S0RC221DSYWE1z+FjdIyltWQWDE1kl0+BYBYNbo1i9U2RY/SMirMQL6Vc9Y8wMR1ZNDk0OTQBWT/A/It+ET07fiE+K37RPwK7fwN/S3+Tf7tXGsqdXtAWERNQxpNTtVr2zqtVWXVNXLFQYJOTaVWKl051kNGMwNsIqVeUjte9sVLhUNHFUvbM62VTlVHTkylMNc5VT1j1jXFNdUyecVO5S2t0jqbxUdFI9YzxStg1zBVKl081RpTOVbVFtc15RpVMoUb1TW+RQbXOuUMW0UOUjQz9QRTQMZAMwplI4HGRbzk5dU0dOfVRNpVPbeE3lIw9NDXOlTMJtNEzlttYlrmX+QqFKVv1DQUr1tEndI5mMZ6qm00nVxEpdVEptcy4ADHfWfwiDRn3+b/j/Cn8cDwBOf0h/cn9kD4Z9dg3ObZZ/ALgPyg/cD8a/8H/yDyQfNh8ASB9aH2wffh+Yv8K/tB+mHwDIH9of5B/2H5C/Ci8cL0YvAGgvWi98L4YvmC+iL8Qvri8A6C/6LxQ/Lj8gP0o/VD9mPwDgLzo/rD9OP5g/uj/kP4Y/APg/Ek8sT/4/ME9CT3RPRk9QgE+ST7xP7tKL5LQ+9LS1JUz0JSz0J09F9FDaFQOFFMT6UD1jbFE2RcMBUpVTdlL9tLRUW1tT1VPQU1X0VL1TbbRk5ChVlVO2Vb0jtSc05Jgs5AdXFQN11VdFw+H01EvUxLJYxlVjHFmtxl7DtMTTWLYlw5ZY1eNVWBUDFQFYlVYmw0Tf/s0W3fZfMG8AQm9Ub37feG+Kb5xv7t2ub1DQb+Jv9G+uQpqUVGFsZLUgxGTNdMSJVmXjSNB0xHPA5sNc5I9sVFZVtiVTHFWNw9RUZQOerVQlw2ZUBfMvXMT3rVMF879TNcOKVFRSbVNlAw5TJcPWUu1DW55SvSNnUm1jMDTEa/pRFdRRrUOKUS30tVFF9FFNA9hQDdOh1hTEalCV8zMM9PlPtiVTjE9NAwhPDXROth3DME5NA8hNFXRNqh1UTNXkTLX0TB3DsLVLBfNPbITvSk10Smo1hErFVEkdw5BJHYS1SQ3T8ZyEbEo1w+oChPRFTAcGH9j7Bg8YAxZzAPSPJg8on1IPTJ9en3Cfkg8AnA/eD5ifqp/cn+YP0I8CrwAkrzavSK9ar2yvfq+4T7JPAKSvtq/Ir1pP5K8Gv+iv+q8AJL8+v1C/Ir98vy6/kL9qvwDUv8a/2L/qvwzPHs/4vwrPAETPVs9wz5rPjM9ez7jPws8A5M8G3xjf6s/0zy7fOM9K34CE31bfaN963zzfztW2UrlVSz30TD2UTSVUTpVz02pPxXQMhKMU9DJRVm1TplHFYx3EdJDE5Vac5HdTzdPqpORefHSr71QVdFXFVFVV9FbWlfOzVnXzIWxkkFfKzXRXdZN+5FXcVCVZtLXmHlNYlfPDWI2jhyrU5EfUVPUUZNLsV15tAB5tFm0WbyhrJm9Y/3JvbP8Ajv+ob8JvxP+2/9D/+vnmcrW3pOSOLPRSV+1D/tpEdLw8dHlWjaM3VlrNdFXtQ75VNYOAdFRtR1QEAFVN48dU7UNtjmRUWFQ1gyBUPVRVUxWjs1Tkeqx0Nlzky/5S9dPIPOfO0lpS2p1zIkRU61EVk7VRajWDcPR0ONR0AlH1823LFFSVUOXzXVB1VNok5OIshFpPdZPuTrYNg4NOXVMUTjXzsW1NPZNITQ2D40zl80t9TC1UTA10zNQ69NSz2Eo1BIQUGUoVc8FtSU3jh0mVc6pJ9fMbC0ptU4ZKhVRsh3aVAI6tdpUune6PCC8anywvdp0APi9gL4qZhp3On8ibZiXunwDILxqv7C8Orwg/+i80Px4/AFg/st98P2Y/eD+iP7Q/tt8AwD/SP/Q/9j8IT+o/NE8mTwBoT1pPjE9+T6hP0k+0T+ZPAHhPwk8sXxZfKF9KX1xfXl8AeF9qX6xfhl/IX7Jf3F/mXwAQbyJvTG82b/BfAm98b15vUIBvem/UZzYTS7Vz3mwkW65MHSOlTaUUTh0jTeUkhGhQ9WQk5FIs5G3G3HQ6Un1zr1I181shU23jsVNVgyWMBLeYVEBXISgMTAR+bVWF8/BVNfNhVh0ja9VWDRRXvWPKVw2EtVjl852sdP1YXYRZZnUDHlll5LTkpVgt49tmWD0TJFg1A+lXAgXjzCz3hv2G9f59Lv1e/wAIj0KPTI9+j5CPqv+0j8aP0NiP6o/8h+7TVx1Dp1dabeNxNPQxV2XkVr1ja6pWTeNnPAQnVvXTs+hVrXR05GNVDeMqtVVt4/F8BLhUNfOBbVRN40dUdYMQVPV00VMFFFzlTOQnXOTuUlpVI7hMdIFSNQNJROW2RHTPUV1zlVF1g2A1UWWUUU0z81AtBAQU24VQZeM/UDUDCVCqLeRPbXM8LBTONBRjtU61dE09E5RNTTMTGU39Zi7iRkwdFOxnjuNVS3WESu2USmXkSXUDq55JNRRJrYRJzQRKCK10jBX01FjEb9alliXuHwAYL/qvFL9WL1Avai9sv44tAJYtjr/QL8K/TD8+PxA/4r8ABM8Wz0DPUs9kz8ZvwG+KzwCcz67P2G+6b+TP9s/AzyrfABzfFt9Q3yLfdN+G35jfYt8AvN/O3+Df6t/03+7fAO8y7wBc707veO9q74zvtu+g77LvAOzv/u/Y7xr/JP8G/1j/av8AFO92/5D/sv/E/37/MNP2gq2LrLQRTC0UTI0ETUqtlE+tgw0Mp97y+gSkq2xRVRRRLdNXxATKbVIFo1xThQPQUz0Ta0RUJaO2dJQoVYUT25lV3fMKVvWDe1ZaHaRXPZN3Vy3D46yEbU3UdLVYfaMRWXWDazBZXXMVzATVWM2jq5hYPZNX1HQVvAThBVfNo8gcjw4dNoU2jTaFAC6PEB9iH6SPdh+YH6of/IdAro/YH+of/B8GJd7ymhyUVWGMFCDMFN00lJqUBM1ZNJQaVvV0bJSRVdYlo1ZV9XMcZCTmVLbNE61UJbN1VHVzPrVUzZP5VHTBU2WTimVTLXRTTSSclOVSfSS1UiWjdsSUMVJlk/qtUeVzxFH1c4zkJFStUW2zHlE9k+cUpK9aNAVQXXM1ULV0T10D25BPdaMjTy3Tt06qlaNPFHVNJbRNjRMAFU19BEwllEzdlCzHRnK1D/xlSs2jOEoto9zVSX0ESS00SS3D00k2JbNFSnWjw0q9dCS3AP6/MMNOvf6vCL8yvzRPbr8AWE9qT6S/fk3Ov6C7rk/ATwDiT9w/Hs8AXypfPF9OX2BfAHJfhF/W/4hfIv/EX7Zf2F8Aml/8Xw5vIG/S/0RvXm94bwByb5Rvpm84b8Jv1G/ub+BvALpvJH8uf1h/Kn9sf35/kH8Amn+8f65/0H/qf/x/Do8wjwBCjySPZo94j1KPjI8+f8h/mMKP5I8uopxLjSQMBCjVTTUETmWTajSkLlCWdaOjUEVDGOwnh5IBtVLlI3TMJAZTRUN41VMto+yklVRNE9FUtrWjQlXlI7RVHUMlzVZ1o7NWfaSMFJBXti2j/FflI2RY9ZPKbViNIx5ZBSMrWSU0rVjNA8VY3VOH5JRHFuSUB1hFQ9j8B04fkBMARhVGHUYdJh9oH2qvtB9+rwCgr7KvzB/OH+iv+q8Mt+YCMbekl64jJCQRV3U0jATNizwkSlbdJGwkvFVWVaOBVe2UVW1DDmQk29ZUbUOeVOUDZ1SqnZRUDQRTHVOztCR6VqS0Q1N1tFN9tFKNI22eTARaUkUTIlIFs6vrUbUEUXUzfwQ0R1ZElBFRzYPaJASVJDRtXTSUKFBFE+JPzQNbdU9FQwhPHSRO5SPbNE5Vo7FNRUNITdo9BEy9A4FMlQMZTGbNA7VL9STUhPdK3aNrfUrFlEodQ8VJ7SSspDcOMu9JNTNjpMTlBUoFs0t0Rw5f8D8CTxTfADZPON9KSUbfcE+CSZZP0EsAjt/wT9JP3N/eXxhf+t8E7wAe70jvWu9s737vkO/Kj7TvAN6PsO+q7+zvvu8I/yL/LP8ALv9A/2L/dP+O/6D/sv/M/wDG/+j/8v8UDw4PMA86D1QPAF4PcA96D5wPfv8gD7IPzA8A9g/oD+IPLB9GH0AfYh90H4CGH5gfGh+0H8Yf0BtmMrnajDVMJdOlTaUjqk7WzSOmT9XEUC0zwFBqTcRRBaOoDMQ6Ug002tQkIbwklVNlMwlUZp0zfFS9xHwkX1VllNp0tF6clNFWbdM+V9rVE6octBdYLTOAWKItxFjNlsaVvsNY7bRYWlWTduQkNVgFo/g8pAXStJTEdK8eryivSq8cPwBmP3ivkq+cP64/wD/ir+Q/UPY/CE8SQTaysTw0gjw0W0JXBZP+Vl20VgUjs2lWDZRUtOpVBZOutVU15FUFIzlVvSMAtVX9s8d8lIJUBSNJNVRlwxN0JNxTLZRklNVsxLQ2bJT+1LS6Umplw4PktEtMlBRSbdNr3lElJFG9I3BRZdOtOOy09VBdtFD9s4dVUAWTTjSVUFWTxkTErVoklO5OZdROlTMAtU4Fo5gUlCxNDUPLmUzFxBQkBUz9hp6TS2Zlw8NKxcb+sgdKVSRVSR1USR0kSQ1DC8zEK6VKdcRLBaNYNO8W9QCm3Q7fGG8q3zxvZt9Y227fAHjf2tGm3X5lxt+Ya9bf4G8A6t8s7/5vKH8y70x/Xn9wfwCCf5R/3h+gH9IfzH+mf7h/AOJ/DI8WjxCPUo80j0aPaI8Aeo+cj7aPmI/Kj+yP/o8QnwAinzSfPp9Qn2qfhJ92n6iPALKfpJ/Wn8if8p8Mrx6voJ8AOq9kr/6fYK+ar4yvvq/Qr9jir4SnljKAS9Uj3ktsHSRsxKFNNUOiTiW0VU9ds0wkVN4sxFJEJFvIURVTPFLVM61cJ7L2cpdsJ25imFQdIwq1VRVTfJQk7lWVM2CtVkVz01aVM0DUNK22VDQxWBVTnFh9o/rFWH1jLtQv5i1/oiRYFgUj6VcVU8wMPx7NRj8AQM9aP2TPfj/IP5rPrM++zwDYP+LP9M8G3xDTBiMkT4bCizBXfSRWrSRMT0Yi6FRkT3YiLGxE84S0uoxP2J5PsEPesl5TRSMoU8KFw/DMT95P8EO2IpdRhlXDYVHNJAxfHlW+IlCsLFe2IqdPrbRPvSPQWExfXlWGIi9NhURM5dQNTLUj50sdVIxfnlWuQpEDrF/Ww7RUJ8xX1sIdANxf9n0GbyBvIv9Mb0b/UG8AYm9s/55vkGu2b7D/0v/k/wAWf/h/Qn8cDw4PUA8yD2QPAIYPmA+qD/Sv5q/wr9IPtA8A3g8AH8IPPB9GH0AfWh+EHwBmH6Afsh/EH3YfsA/6H+QfAA4vMC8KL0wvbi+QL3ovpC8Ari/AL+ov1C/+LxA/Gi88PwAeP0A/aj90P54/cD+yP8Q/WMY/SDsO0otLFVMMhOW2HLThTX3z6E418+XNTzXzhVDNtCRUblFWlVPjUV0jV9TUyuxE2z5TdQOzU/2zRFTWNVO2VMXUVQ3Tm1W21cMNVtXDfVYVU+wqTNRaLNTh1MRN7LfesrsOWQ3kWUD2MLDCsxVZJUTstKVY5UNVNuy0FVi1499XZUQ01AHCfM9WxR5VRs9QX1rPdF8Afs/Yw4bPsF/CX9TP5l/4X1gKbxxvfvKoV3UDY6RUVSDcVN1M1JpU1Flc1LUYTNTanESdVf2zVK1VhTMaVWVT4YS0qtVUdQRUhTM6lNQCVFoNxFPlQ4VTLeRTNeRpU41k5NSr7NR0UlW2tl4iB1It48BRhTOK2VFFtl/SHFHlQ+VQal20UF0kULXjP1Bl42v4T33ziETkIE9lU5uxTo3jR04lRmbieG1NdQMTTWVTkUwVsyUqHETHfPeO4gc09NvgtjbyRUoVs+pJLeOQFLx3prNJleNBrOSj4NazApTkYXQPdgUG/yj/Ko9c/wBe/6D7bo+Aj6L/pI+Whb7/AMiLxv/wj3oP/H8OnyCfMp8AXJ9un4Cfkp+kn7afkD/6PwDMn+Y/8J/6nyyvFq9Ar1KvAGSvfq9wr3qvxK+Or9ivuq8A9K8OvwC/0q9Uvy6vQL9ivwCMvza/sL+iv8S/7r/IvwrPAOS/Js9Az1LPdM+Gz2DPms/AtM/Gz5DP2s/0x1/SnEum1UM+TF3ULEQoXHQnVU/ldFDlQ6U05VHtY9uMUbXj/1GFQ3ZSrC1E5NRbU63T7LzVVFplU9GsZEJVhURVraPVJ2RkmFxkCWRUkVc21UP+V4VDZli1ZNREqR7cR55zWc10WK2jh6r81EfMRAX81NfM1MYAjF8uXT7vaFtO7yjvkl+cXwDOX7jvyu8kb+bl3u/o415iUbkE/xb9puKQPFRSvES1EfzkzVxkiVa1c0pstNVUZMpV1UN+Va10rVUV0wxVzXRUFdRU1n1DZFTdRFTlQ/VTajVzr8xkeNRkQVO1czUKfETU7GScUj2EbERbLlJdY+lRVXRR5ePNexx0RVHVRFxE11BabeOhTNRoUD2DJUxEtd5UdHE8RAVPraOXtU7tYyw0RMVN/eNdrU2l4+BMbXRM5URM2v1jsAxES0s1c+9KtjVzj0r9YzBK/eRJNlVDg0nlQ5VJpQTEBC1jrHTlSqXjQFyHNp8ACI8ajywfPo9QH2KJXo+AHwCSH9yP1o+wH/qP7B/+H0ifAAIfJC9GL1gvMi98L44voC8Asi/EL+7P0C/iLwQ/5s8APwASP0Q/Pj9oP1o/hD+GP5g/AKo/1D/mP/g/uj8UTwZPQE8Asj9sT1ZPKE+ST6xPlk/ATwC6TwRf3k8QXypfNF9OX2BfAIJflF+mX3Bfsl/EXxZf6F/E+lEW80uFBnYTLNRoTrYNc6JP9VNKUGVzwW1QDXMyUW1zqFH947MdUn107PQFU10EU9q11FS1c3pU/ePtVLTtdJT1VeVjRFbdc7NtVp0TPlf1U6pXRRPbFVidE35YDXPiWFo11FmNAyVZ9VP6DOQztVhl1AzkNVg9dET0IdIc7y7vcOOW0sI8f15/AHDvgn+k75bvoH/a7/Tv1n9Q+O/q7yT/TvKxRPSCRPTZQsTVdPS6VuVjd1baxSM3ZIT3VWUDrFWqTWNxnNQ2fPT+tPTFtpRkjVRFE1VUZQMcaoxk2sz0odT0alNVZM1TZQP8Up2E9PSOUrbFI1dSldMSUhXT3KlRPWQcBG4kBDccBP5tUOVjx1B1I5NQZQOrTFDFIxdUZMJcBFe1T23UTr1zgE51IxNVTnUTqCzVTU10TL1z1WCEBPj8VJd0JDNLqt30SsUkSsXUSY1jqpjEB8aVHoILSkWE7AQAAJwHnhXGLRYfSBs+H1gfUq8AdB92H4ivoh+8H84fCC+6qQDWrwC/Ei8Uv8YvSL9avyS/AGa/kL+iv7S//l/4X9K/3L8A7r/gXwLPPM/OX1DPcs8UzwBmz5jPqs+8z97PwM/SzwzfAB7fAN9C31zfZt943zLfrN8Apt+438rf3N/u3/jfCu8s7wBO70Dvau+E73bvmO9y77zvILbv4O/S7xRv/+J0LGeOgiOmTj30RGe2AsBUZz7ztGRnvnKQbGQhUz2jlaSEZ3+SfJRnvvJfhITRtVVNhFatA89WBZM8MVd1lMxvTmLhWO1mPgMBWZVk/G8OfyB7TnVufU51ADYPSHtmf3h/kg+kD65/sA+Ayn8kj+4PEB8iHzSHpvKv2ESPVo2GYnlWfaM4VlKNY+p8h36zVYVjOZSH2i6TVFWDjlQlY1hU2oUDEZT03FO1Y6NTtgWTbFOtkzRTVYRSUC2UdPf2k+SEFeyE3mT3ZlbycFF1FAyUAlElE9vLUO3zhVBVg05QZn2jGFAtBERkWk+do6vuTs2UTq2TFHQklJVNtYMsPPTGjJd/kvyq/OSaBPQ3JGTY7JRgzUq1YwNKxZbmYodJ2kUUSbWDDEoNA4ZKCuVjByRkWHy/frUWrS6vADg/Sj8kP36vgD+SP6Q/nq0Atq/IrxK//D8OTzC/Es9ETwBWT2hPer+MT55PsE/CT9RPAPbv2E/C7wxf5u84X5LvHF8ARl+AX2JfnF+uX2hfil/MXwDmX+BfGm8sb/5fOG9ab2xvAH5vQG+Sb7Rvzm+ob9pvBH8Axm8gfzJ/XH82f0h/gn+kf4Cef7B/+m/Uf/5vAFtmk0ta5SRM9SPnTF0z5XyUrGOQ1oLiT/UjZzyU3LZU9FBR1QPgUa2EUlq1E8gElDxTrfOxhPSzJVSdlKQUB1X1I5dSlBQJbBcOgup0FFgsB9rWAjAcBJhYBZMMWdYlEytZbZRZVfPgWNaFQ6NYXfNiFJQiWBY9E+lXDYPKhA8+nU4NAD6f2AM2n4if0g/ED94P0J+AChnenygfEq8krzat/kKnVVfl83FkBDFEFO9kFLWabBRZdBQYVl2EVVa9859VXTRVlfMsjBSt85z0rVRdM3WsFD61VH0jBKwUzlOdhFO2VfNgU7UTKFOFQ+NVUq2kUg0EUr2kUv1DrQd09NBRrYRRfZNhNVG9Mx4ctOdQRRRMJNt4UOXzQVA1owtQ1vUjp0/F9E/t87VOUv0UTj2GlvNN/YRNvTMLrkwNA0Y0hbw3VrNcNK2lzCRKSmWkSZ0TnlVJbSRJ/ZRJXTNF9CQLx0qFQzNcN3ZPGD8yPwA8z14/YM9yPyTPtj/AM9Y/AMDLrs/gP9I5Hk8Q3ypPFM8APt8AX2rffN+O36Dfst/E3wD+f/B/6t/c3w7vAO/630TvACbvUO9y74zvfu+o76LvvO8A5u8I/xr/9O8m/zj/Sv9c/wBe/5j/cv+s/8bvwP/a/+T/AOb/KA/6/xwPPg9YD2IPdA+Ahg+YD6oP3A8WD+gP+g9LVoWznEu9pEyVwyhEhG0odLQrTz2zD1BVw7RDILYC+lyEjFGNgwGo/KdGg/wUW9yk0NwURG1U/aO2VB2TQlWlFDVVRQMnbKwJV7WkVKRt4fyUTVgtg8xYzaObHlm9gylZ9ST8hNNtWP2jllg9I1VYVcMLFVhFA9fUh16fSJ9akQB+nX6VPi+IL5ov9J++L9AvgOIvPK/unf4vKD86PyyUmmpUpGGsJCAUNM1WPTNli8SESswVhKTMVY2DrZG0FFZVLYMctBTWtVSFw56khGdUPbMv1qSE91N9lFPFs4pTNh2TUlOFww5TrTQEtFueUr2DaVJdpFLFs0v6UVWUUW0WroJHdBRbEVG1A9pQ3bOjXITbbFAdIzVQvYP5T1ptFE/FswpPbaROnRNbNE6Vw8hNVcRNZRTNTB0jlUxdpJxEtUtqnRNUvAT3/LSTSn1ErUrlo9hJnURJBZOQqUnNtlaDSn20St2zQwCUx0YPGFMmz0jPSl90z25fAJjPkl+kX6bP4M/Sz+xfHt8AKN863yxvFl9Ab1JvfG+ObwCgb7JvHB/Ob8Bv+m/kbwZ/ABAfMn9EfyZ/UH9yf5x/jn8AsH+af8x/3n/4fwqPLI/ufwAwj2KPTI92j4iPmo9Ej7aPANCP8o/cjw6fCJ/KjzyfHp8AAJ9qn5SfTp+Qn7KfxJ+Gn9Dwn2KfHKcGQrm0RHRM1I1GhlNO/aNmZLQsULbVM6FQlRMwUeWjqG1RFTMdUoXDjlJ1FK1THSN1U4UUU20TXLVUFTPtrKRdVf0zzm1VlRNAVtUzsVZlNtauIpBXFURXhcN+WBpdI+IcJCVZXVMDsGYTrVjds8NYnROEHLREWhwk9Vwk0ledE8SkLwB2LV4tZi1+L1C7ni+wK64vANC/4r8UPwY/AM8qzzzHNqOlV70zt9yn5jNX/TP+2ow0vMwUeVaFUzhWVBVEvKS+xKSAvBRHxKRbAFW9M8dU5URU1UNtWLzEIFTNk+pTZWMzs1PNlPQ0NlNtxBREbcoMRJFSzZNaUl0jbSKMFOtRXVO1UZUTs3BRhcQcRAJRNcPLtlwUlVDFs2BQRRRQbPWkdERaT9Uz8U4FU1uDTgVDGU7NpE1tE1tMTb0z50yVM4FEpG0FpNShS8WzQEvdFM1KXSOCSvUU/ETFSWptFEkVQ6r0RAdKHcMtfQRUA0vFM0+8V1ZvAGhjLl9YX0LvfF9+X7hfmu8ArO9mZfZfEGvuX9jvCv8c/wBebWZvIO9C/3T/hv+Y/6r/ALz/zp/g/wKv7P/+/xgPKg8ATA8+D1gPag+ED44PoA+yDwDMD9YP6A/6DxQfHh8wH1ofAMQPZh+AH5IftB/O/7Af6h8AdB/uHyAvMi9EL9YfYC9SLwCML/4feC9yL9Qvzi+oL2opAA</prop>
			</obj>
			<obj name="Protocol" class="HTCProtocol" version="1">
				<prop name="Created">2016-05-16T12:08:23.570</prop>
				<prop name="LastModified">2016-05-16T12:09:47.327</prop>
				<obj name="Programs" class="HTCRunProgramList" version="5">
					<list name="emlist" count="2">
						<obj name="item" class="HTCRunProgram" version="1">
							<prop name="name">Program</prop>
							<prop name="Cycles">1</prop>
							<prop name="AnalysisMode">None</prop>
							<obj name="Segments" class="TEMRunSegmentList" version="1">
								<list name="emlist" count="1">
									<obj name="item" class="HTCRunSegment" version="2">
										<prop name="Hold">180</prop>
										<prop name="Slope">4.4</prop>
										<prop name="StepDelay">0</prop>
										<prop name="StepSize">0</prop>
										<prop name="Target">95</prop>
										<prop name="Target2">0</prop>
										<prop name="AcquisitionMode">0</prop>
										<prop name="AcqPerDegree">5</prop>
									</obj>
								</list>
							</obj>
						</obj>
						<obj name="item" class="HTCRunProgram" version="1">
							<prop name="name">Program</prop>
							<prop name="Cycles">50</prop>
							<prop name="AnalysisMode">Quantification</prop>
							<obj name="Segments" class="TEMRunSegmentList" version="1">
								<list name="emlist" count="2">
									<obj name="item" class="HTCRunSegment" version="2">
										<prop name="Hold">15</prop>
										<prop name="Slope">4.4</prop>
										<prop name="StepDelay">0</prop>
										<prop name="StepSize">0</prop>
										<prop name="Target">95</prop>
										<prop name="Target2">0</prop>
										<prop name="AcquisitionMode">0</prop>
										<prop name="AcqPerDegree">5</prop>
									</obj>
									<obj name="item" class="HTCRunSegment" version="2">
										<prop name="Hold">60</prop>
										<prop name="Slope">2.2</prop>
										<prop name="StepDelay">0</prop>
										<prop name="StepSize">0</prop>
										<prop name="Target">55</prop>
										<prop name="Target2">0</prop>
										<prop name="AcquisitionMode">1</prop>
										<prop name="AcqPerDegree">5</prop>
									</obj>
								</list>
							</obj>
						</obj>
					</list>
					<list name="AnalysisModes" count="4">
						<item>None</item>
						<item>Quantification</item>
						<item>Melting Curves</item>
						<item>Color Compensation</item>
					</list>
					<prop name="ChannelCount">4</prop>
					<prop name="InstrumentSubclass">HTC_VER_10</prop>
					<obj name="Container" class="HTCBlockType" version="1">
						<prop name="Id">bt96S</prop>
						<prop name="RowCount">8</prop>
						<prop name="ColCount">12</prop>
						<prop name="OvershootDnDelay">10</prop>
						<prop name="OvershootUpDelay">10</prop>
						<prop name="RampRateMaxDn">2.2</prop>
						<prop name="RampRateMaxUp">4.4</prop>
						<prop name="ReactionVolMin">10</prop>
						<prop name="ReactionVolMax">100</prop>
						<prop name="ReactionVolDefault">20</prop>
						<prop name="HorVertCrosstalkCoefficient">0.0003</prop>
						<prop name="DiagCrosstalkCoefficent">0.0001</prop>
					</obj>
					<prop name="MaxPositionsToSeek">96</prop>
					<obj name="DetectionFormats" class="DetectionFormats" version="2">
						<list name="emlist" count="14">
							<obj name="item" class="HTCDetectionFormat" version="1">
								<list name="emlist" count="1">
									<obj name="item" class="HTCChannel" version="2">
										<prop name="name">SYBR Green I / HRM Dye</prop>
										<prop name="Active">1</prop>
										<prop name="EmissionWL">510</prop>
										<prop name="ExcitationWL">465</prop>
										<prop name="IntgrTime">250</prop>
										<prop name="MaxIntgrTime">1000</prop>
										<prop name="MeltFactor">1.2</prop>
										<prop name="QuantFactor">30</prop>
									</obj>
								</list>
								<prop name="name">SYBR Green I / HRM Dye</prop>
								<prop name="Active">1</prop>
								<prop name="DefChannelNdx">0</prop>
								<prop name="DenominatorNdx">-1</prop>
								<prop name="ReadOnly">0</prop>
								<list name="EmissionWLAvail" count="6">
									<item>488</item>
									<item>510</item>
									<item>580</item>
									<item>610</item>
									<item>640</item>
									<item>660</item>
								</list>
								<list name="ExcitationWLAvail" count="5">
									<item>440</item>
									<item>465</item>
									<item>498</item>
									<item>533</item>
									<item>618</item>
								</list>
								<prop name="MeasuringMode">hmmDynamic</prop>
							</obj>
							<obj name="item" class="HTCDetectionFormat" version="1">
								<list name="emlist" count="1">
									<obj name="item" class="HTCChannel" version="2">
										<prop name="name">SimpleProbe</prop>
										<prop name="Active">1</prop>
										<prop name="EmissionWL">510</prop>
										<prop name="ExcitationWL">465</prop>
										<prop name="IntgrTime">250</prop>
										<prop name="MaxIntgrTime">2000</prop>
										<prop name="MeltFactor">1.2</prop>
										<prop name="QuantFactor">2</prop>
									</obj>
								</list>
								<prop name="name">SimpleProbe</prop>
								<prop name="Active">1</prop>
								<prop name="DefChannelNdx">0</prop>
								<prop name="DenominatorNdx">-1</prop>
								<prop name="ReadOnly">0</prop>
								<list name="EmissionWLAvail" count="6">
									<item>488</item>
									<item>510</item>
									<item>580</item>
									<item>610</item>
									<item>640</item>
									<item>660</item>
								</list>
								<list name="ExcitationWLAvail" count="5">
									<item>440</item>
									<item>465</item>
									<item>498</item>
									<item>533</item>
									<item>618</item>
								</list>
								<prop name="MeasuringMode">hmmDynamic</prop>
							</obj>
							<obj name="item" class="HTCDetectionFormat" version="1">
								<list name="emlist" count="1">
									<obj name="item" class="HTCChannel" version="2">
										<prop name="name">FAM</prop>
										<prop name="Active">1</prop>
										<prop name="EmissionWL">510</prop>
										<prop name="ExcitationWL">465</prop>
										<prop name="IntgrTime">250</prop>
										<prop name="MaxIntgrTime">2000</prop>
										<prop name="MeltFactor">1</prop>
										<prop name="QuantFactor">10</prop>
									</obj>
								</list>
								<prop name="name">Mono Color Hydrolysis Probe / UPL Probe</prop>
								<prop name="Active">1</prop>
								<prop name="DefChannelNdx">0</prop>
								<prop name="DenominatorNdx">-1</prop>
								<prop name="ReadOnly">0</prop>
								<list name="EmissionWLAvail" count="6">
									<item>488</item>
									<item>510</item>
									<item>580</item>
									<item>610</item>
									<item>640</item>
									<item>660</item>
								</list>
								<list name="ExcitationWLAvail" count="5">
									<item>440</item>
									<item>465</item>
									<item>498</item>
									<item>533</item>
									<item>618</item>
								</list>
								<prop name="MeasuringMode">hmmDynamic</prop>
							</obj>
							<obj name="item" class="HTCDetectionFormat" version="1">
								<list name="emlist" count="2">
									<obj name="item" class="HTCChannel" version="2">
										<prop name="name">FAM</prop>
										<prop name="Active">1</prop>
										<prop name="EmissionWL">510</prop>
										<prop name="ExcitationWL">465</prop>
										<prop name="IntgrTime">250</prop>
										<prop name="MaxIntgrTime">2000</prop>
										<prop name="MeltFactor">1</prop>
										<prop name="QuantFactor">10</prop>
									</obj>
									<obj name="item" class="HTCChannel" version="2">
										<prop name="name">VIC / HEX / Yellow555</prop>
										<prop name="Active">1</prop>
										<prop name="EmissionWL">580</prop>
										<prop name="ExcitationWL">533</prop>
										<prop name="IntgrTime">250</prop>
										<prop name="MaxIntgrTime">2000</prop>
										<prop name="MeltFactor">1</prop>
										<prop name="QuantFactor">10</prop>
									</obj>
								</list>
								<prop name="name">Dual Color Hydrolysis Probe / UPL Probe</prop>
								<prop name="Active">1</prop>
								<prop name="DefChannelNdx">0</prop>
								<prop name="DenominatorNdx">-1</prop>
								<prop name="ReadOnly">0</prop>
								<list name="EmissionWLAvail" count="6">
									<item>488</item>
									<item>510</item>
									<item>580</item>
									<item>610</item>
									<item>640</item>
									<item>660</item>
								</list>
								<list name="ExcitationWLAvail" count="5">
									<item>440</item>
									<item>465</item>
									<item>498</item>
									<item>533</item>
									<item>618</item>
								</list>
								<prop name="MeasuringMode">hmmDynamic</prop>
							</obj>
							<obj name="item" class="HTCDetectionFormat" version="1">
								<list name="emlist" count="3">
									<obj name="item" class="HTCChannel" version="2">
										<prop name="name">FAM</prop>
										<prop name="Active">1</prop>
										<prop name="EmissionWL">510</prop>
										<prop name="ExcitationWL">465</prop>
										<prop name="IntgrTime">250</prop>
										<prop name="MaxIntgrTime">2000</prop>
										<prop name="MeltFactor">1</prop>
										<prop name="QuantFactor">10</prop>
									</obj>
									<obj name="item" class="HTCChannel" version="2">
										<prop name="name">VIC / HEX / Yellow555</prop>
										<prop name="Active">1</prop>
										<prop name="EmissionWL">580</prop>
										<prop name="ExcitationWL">533</prop>
										<prop name="IntgrTime">250</prop>
										<prop name="MaxIntgrTime">2000</prop>
										<prop name="MeltFactor">1</prop>
										<prop name="QuantFactor">10</prop>
									</obj>
									<obj name="item" class="HTCChannel" version="2">
										<prop name="name">Cy 5 / Cy 5.5</prop>
										<prop name="Active">1</prop>
										<prop name="EmissionWL">660</prop>
										<prop name="ExcitationWL">618</prop>
										<prop name="IntgrTime">250</prop>
										<prop name="MaxIntgrTime">2000</prop>
										<prop name="MeltFactor">1</prop>
										<prop name="QuantFactor">10</prop>
									</obj>
								</list>
								<prop name="name">3 Color Hydrolysis Probe</prop>
								<prop name="Active">1</prop>
								<prop name="DefChannelNdx">0</prop>
								<prop name="DenominatorNdx">-1</prop>
								<prop name="ReadOnly">0</prop>
								<list name="EmissionWLAvail" count="6">
									<item>488</item>
									<item>510</item>
									<item>580</item>
									<item>610</item>
									<item>640</item>
									<item>660</item>
								</list>
								<list name="ExcitationWLAvail" count="5">
									<item>440</item>
									<item>465</item>
									<item>498</item>
									<item>533</item>
									<item>618</item>
								</list>
								<prop name="MeasuringMode">hmmDynamic</prop>
							</obj>
							<obj name="item" class="HTCDetectionFormat" version="1">
								<list name="emlist" count="4">
									<obj name="item" class="HTCChannel" version="2">
										<prop name="name">Cyan 500</prop>
										<prop name="Active">1</prop>
										<prop name="EmissionWL">488</prop>
										<prop name="ExcitationWL">440</prop>
										<prop name="IntgrTime">250</prop>
										<prop name="MaxIntgrTime">2000</prop>
										<prop name="MeltFactor">1</prop>
										<prop name="QuantFactor">10</prop>
									</obj>
									<obj name="item" class="HTCChannel" version="2">
										<prop name="name">FAM</prop>
										<prop name="Active">1</prop>
										<prop name="EmissionWL">580</prop>
										<prop name="ExcitationWL">498</prop>
										<prop name="IntgrTime">250</prop>
										<prop name="MaxIntgrTime">2000</prop>
										<prop name="MeltFactor">1</prop>
										<prop name="QuantFactor">10</prop>
									</obj>
									<obj name="item" class="HTCChannel" version="2">
										<prop name="name">Red 610</prop>
										<prop name="Active">1</prop>
										<prop name="EmissionWL">610</prop>
										<prop name="ExcitationWL">533</prop>
										<prop name="IntgrTime">250</prop>
										<prop name="MaxIntgrTime">2000</prop>
										<prop name="MeltFactor">1</prop>
										<prop name="QuantFactor">10</prop>
									</obj>
									<obj name="item" class="HTCChannel" version="2">
										<prop name="name">Cy 5 / Cy 5.5</prop>
										<prop name="Active">1</prop>
										<prop name="EmissionWL">660</prop>
										<prop name="ExcitationWL">618</prop>
										<prop name="IntgrTime">250</prop>
										<prop name="MaxIntgrTime">2000</prop>
										<prop name="MeltFactor">1</prop>
										<prop name="QuantFactor">10</prop>
									</obj>
								</list>
								<prop name="name">4 Color Hydrolysis Probe</prop>
								<prop name="Active">1</prop>
								<prop name="DefChannelNdx">0</prop>
								<prop name="DenominatorNdx">-1</prop>
								<prop name="ReadOnly">0</prop>
								<list name="EmissionWLAvail" count="6">
									<item>488</item>
									<item>510</item>
									<item>580</item>
									<item>610</item>
									<item>640</item>
									<item>660</item>
								</list>
								<list name="ExcitationWLAvail" count="5">
									<item>440</item>
									<item>465</item>
									<item>498</item>
									<item>533</item>
									<item>618</item>
								</list>
								<prop name="MeasuringMode">hmmDynamic</prop>
							</obj>
							<obj name="item" class="HTCDetectionFormat" version="1">
								<list name="emlist" count="1">
									<obj name="item" class="HTCChannel" version="2">
										<prop name="name">Red 640</prop>
										<prop name="Active">1</prop>
										<prop name="EmissionWL">640</prop>
										<prop name="ExcitationWL">498</prop>
										<prop name="IntgrTime">250</prop>
										<prop name="MaxIntgrTime">2000</prop>
										<prop name="MeltFactor">1.2</prop>
										<prop name="QuantFactor">5</prop>
									</obj>
								</list>
								<prop name="name">Mono Color HybProbe</prop>
								<prop name="Active">1</prop>
								<prop name="DefChannelNdx">0</prop>
								<prop name="DenominatorNdx">-1</prop>
								<prop name="ReadOnly">0</prop>
								<list name="EmissionWLAvail" count="6">
									<item>488</item>
									<item>510</item>
									<item>580</item>
									<item>610</item>
									<item>640</item>
									<item>660</item>
								</list>
								<list name="ExcitationWLAvail" count="5">
									<item>440</item>
									<item>465</item>
									<item>498</item>
									<item>533</item>
									<item>618</item>
								</list>
								<prop name="MeasuringMode">hmmDynamic</prop>
							</obj>
							<obj name="item" class="HTCDetectionFormat" version="1">
								<list name="emlist" count="4">
									<obj name="item" class="HTCChannel" version="2">
										<prop name="name">Fluos</prop>
										<prop name="Active">1</prop>
										<prop name="EmissionWL">510</prop>
										<prop name="ExcitationWL">465</prop>
										<prop name="IntgrTime">250</prop>
										<prop name="MaxIntgrTime">2000</prop>
										<prop name="MeltFactor">2</prop>
										<prop name="QuantFactor">1.5</prop>
									</obj>
									<obj name="item" class="HTCChannel" version="2">
										<prop name="name">Red 610</prop>
										<prop name="Active">1</prop>
										<prop name="EmissionWL">610</prop>
										<prop name="ExcitationWL">498</prop>
										<prop name="IntgrTime">250</prop>
										<prop name="MaxIntgrTime">2000</prop>
										<prop name="MeltFactor">1.2</prop>
										<prop name="QuantFactor">5</prop>
									</obj>
									<obj name="item" class="HTCChannel" version="2">
										<prop name="name">Red 640</prop>
										<prop name="Active">1</prop>
										<prop name="EmissionWL">640</prop>
										<prop name="ExcitationWL">498</prop>
										<prop name="IntgrTime">250</prop>
										<prop name="MaxIntgrTime">2000</prop>
										<prop name="MeltFactor">1.2</prop>
										<prop name="QuantFactor">5</prop>
									</obj>
									<obj name="item" class="HTCChannel" version="2">
										<prop name="name">Cy 5 / Cy 5.5</prop>
										<prop name="Active">1</prop>
										<prop name="EmissionWL">660</prop>
										<prop name="ExcitationWL">498</prop>
										<prop name="IntgrTime">250</prop>
										<prop name="MaxIntgrTime">2000</prop>
										<prop name="MeltFactor">1.2</prop>
										<prop name="QuantFactor">5</prop>
									</obj>
								</list>
								<prop name="name">Multi Color HybProbe</prop>
								<prop name="Active">1</prop>
								<prop name="DefChannelNdx">0</prop>
								<prop name="DenominatorNdx">-1</prop>
								<prop name="ReadOnly">0</prop>
								<list name="EmissionWLAvail" count="6">
									<item>488</item>
									<item>510</item>
									<item>580</item>
									<item>610</item>
									<item>640</item>
									<item>660</item>
								</list>
								<list name="ExcitationWLAvail" count="5">
									<item>440</item>
									<item>465</item>
									<item>498</item>
									<item>533</item>
									<item>618</item>
								</list>
								<prop name="MeasuringMode">hmmDynamic</prop>
							</obj>
							<obj name="item" class="HTCDetectionFormat" version="1">
								<list name="emlist" count="4">
									<obj name="item" class="HTCChannel" version="2">
										<prop name="name">465-510</prop>
										<prop name="Active">1</prop>
										<prop name="EmissionWL">510</prop>
										<prop name="ExcitationWL">465</prop>
										<prop name="IntgrTime">250</prop>
										<prop name="MaxIntgrTime">1000</prop>
										<prop name="MeltFactor">1</prop>
										<prop name="QuantFactor">1</prop>
									</obj>
									<obj name="item" class="HTCChannel" version="2">
										<prop name="name">533-580</prop>
										<prop name="Active">1</prop>
										<prop name="EmissionWL">580</prop>
										<prop name="ExcitationWL">533</prop>
										<prop name="IntgrTime">250</prop>
										<prop name="MaxIntgrTime">1000</prop>
										<prop name="MeltFactor">1</prop>
										<prop name="QuantFactor">1</prop>
									</obj>
									<obj name="item" class="HTCChannel" version="2">
										<prop name="name">533-610</prop>
										<prop name="Active">1</prop>
										<prop name="EmissionWL">610</prop>
										<prop name="ExcitationWL">533</prop>
										<prop name="IntgrTime">250</prop>
										<prop name="MaxIntgrTime">1000</prop>
										<prop name="MeltFactor">1</prop>
										<prop name="QuantFactor">1</prop>
									</obj>
									<obj name="item" class="HTCChannel" version="2">
										<prop name="name">618-660</prop>
										<prop name="Active">1</prop>
										<prop name="EmissionWL">660</prop>
										<prop name="ExcitationWL">618</prop>
										<prop name="IntgrTime">250</prop>
										<prop name="MaxIntgrTime">1000</prop>
										<prop name="MeltFactor">1</prop>
										<prop name="QuantFactor">1</prop>
									</obj>
								</list>
								<prop name="name">SCicchitano1</prop>
								<prop name="Active">1</prop>
								<prop name="DefChannelNdx">0</prop>
								<prop name="DenominatorNdx">-1</prop>
								<prop name="ReadOnly">0</prop>
								<list name="EmissionWLAvail" count="6">
									<item>488</item>
									<item>510</item>
									<item>580</item>
									<item>610</item>
									<item>640</item>
									<item>660</item>
								</list>
								<list name="ExcitationWLAvail" count="5">
									<item>440</item>
									<item>465</item>
									<item>498</item>
									<item>533</item>
									<item>618</item>
								</list>
								<prop name="MeasuringMode">hmmDynamic</prop>
							</obj>
							<obj name="item" class="HTCDetectionFormat" version="1">
								<list name="emlist" count="2">
									<obj name="item" class="HTCChannel" version="2">
										<prop name="name">465-510</prop>
										<prop name="Active">1</prop>
										<prop name="EmissionWL">510</prop>
										<prop name="ExcitationWL">465</prop>
										<prop name="IntgrTime">250</prop>
										<prop name="MaxIntgrTime">1000</prop>
										<prop name="MeltFactor">1</prop>
										<prop name="QuantFactor">1</prop>
									</obj>
									<obj name="item" class="HTCChannel" version="2">
										<prop name="name">498-580</prop>
										<prop name="Active">1</prop>
										<prop name="EmissionWL">580</prop>
										<prop name="ExcitationWL">498</prop>
										<prop name="IntgrTime">250</prop>
										<prop name="MaxIntgrTime">1000</prop>
										<prop name="MeltFactor">1</prop>
										<prop name="QuantFactor">1</prop>
									</obj>
								</list>
								<prop name="name">VIC and FAM</prop>
								<prop name="Active">1</prop>
								<prop name="DefChannelNdx">0</prop>
								<prop name="DenominatorNdx">-1</prop>
								<prop name="ReadOnly">0</prop>
								<list name="EmissionWLAvail" count="6">
									<item>488</item>
									<item>510</item>
									<item>580</item>
									<item>610</item>
									<item>640</item>
									<item>660</item>
								</list>
								<list name="ExcitationWLAvail" count="5">
									<item>440</item>
									<item>465</item>
									<item>498</item>
									<item>533</item>
									<item>618</item>
								</list>
								<prop name="MeasuringMode">hmmDynamic</prop>
							</obj>
							<obj name="item" class="HTCDetectionFormat" version="1">
								<list name="emlist" count="2">
									<obj name="item" class="HTCChannel" version="2">
										<prop name="name">465-510</prop>
										<prop name="Active">1</prop>
										<prop name="EmissionWL">510</prop>
										<prop name="ExcitationWL">465</prop>
										<prop name="IntgrTime">250</prop>
										<prop name="MaxIntgrTime">1000</prop>
										<prop name="MeltFactor">1</prop>
										<prop name="QuantFactor">1</prop>
									</obj>
									<obj name="item" class="HTCChannel" version="2">
										<prop name="name">533-580</prop>
										<prop name="Active">1</prop>
										<prop name="EmissionWL">580</prop>
										<prop name="ExcitationWL">533</prop>
										<prop name="IntgrTime">250</prop>
										<prop name="MaxIntgrTime">1000</prop>
										<prop name="MeltFactor">1</prop>
										<prop name="QuantFactor">1</prop>
									</obj>
								</list>
								<prop name="name">Borowsky</prop>
								<prop name="Active">1</prop>
								<prop name="DefChannelNdx">0</prop>
								<prop name="DenominatorNdx">-1</prop>
								<prop name="ReadOnly">0</prop>
								<list name="EmissionWLAvail" count="6">
									<item>488</item>
									<item>510</item>
									<item>580</item>
									<item>610</item>
									<item>640</item>
									<item>660</item>
								</list>
								<list name="ExcitationWLAvail" count="5">
									<item>440</item>
									<item>465</item>
									<item>498</item>
									<item>533</item>
									<item>618</item>
								</list>
								<prop name="MeasuringMode">hmmDynamic</prop>
							</obj>
							<obj name="item" class="HTCDetectionFormat" version="1">
								<list name="emlist" count="2">
									<obj name="item" class="HTCChannel" version="2">
										<prop name="name">533-580</prop>
										<prop name="Active">1</prop>
										<prop name="EmissionWL">580</prop>
										<prop name="ExcitationWL">533</prop>
										<prop name="IntgrTime">250</prop>
										<prop name="MaxIntgrTime">1000</prop>
										<prop name="MeltFactor">1</prop>
										<prop name="QuantFactor">1</prop>
									</obj>
									<obj name="item" class="HTCChannel" version="2">
										<prop name="name">465-510</prop>
										<prop name="Active">1</prop>
										<prop name="EmissionWL">510</prop>
										<prop name="ExcitationWL">465</prop>
										<prop name="IntgrTime">250</prop>
										<prop name="MaxIntgrTime">1000</prop>
										<prop name="MeltFactor">1</prop>
										<prop name="QuantFactor">1</prop>
									</obj>
								</list>
								<prop name="name">RLB</prop>
								<prop name="Active">1</prop>
								<prop name="DefChannelNdx">0</prop>
								<prop name="DenominatorNdx">-1</prop>
								<prop name="ReadOnly">0</prop>
								<list name="EmissionWLAvail" count="6">
									<item>488</item>
									<item>510</item>
									<item>580</item>
									<item>610</item>
									<item>640</item>
									<item>660</item>
								</list>
								<list name="ExcitationWLAvail" count="5">
									<item>440</item>
									<item>465</item>
									<item>498</item>
									<item>533</item>
									<item>618</item>
								</list>
								<prop name="MeasuringMode">hmmDynamic</prop>
							</obj>
							<obj name="item" class="HTCDetectionFormat" version="1">
								<list name="emlist" count="0">
								</list>
								<prop name="name">New Format 1</prop>
								<prop name="Active">1</prop>
								<prop name="DefChannelNdx">-1</prop>
								<prop name="DenominatorNdx">-1</prop>
								<prop name="ReadOnly">0</prop>
								<list name="EmissionWLAvail" count="6">
									<item>488</item>
									<item>510</item>
									<item>580</item>
									<item>610</item>
									<item>640</item>
									<item>660</item>
								</list>
								<list name="ExcitationWLAvail" count="5">
									<item>440</item>
									<item>465</item>
									<item>498</item>
									<item>533</item>
									<item>618</item>
								</list>
								<prop name="MeasuringMode">hmmDynamic</prop>
							</obj>
							<obj name="item" class="HTCDetectionFormat" version="1">
								<list name="emlist" count="4">
									<obj name="item" class="HTCChannel" version="2">
										<prop name="name">618-660</prop>
										<prop name="Active">1</prop>
										<prop name="EmissionWL">660</prop>
										<prop name="ExcitationWL">618</prop>
										<prop name="IntgrTime">250</prop>
										<prop name="MaxIntgrTime">1000</prop>
										<prop name="MeltFactor">1</prop>
										<prop name="QuantFactor">1</prop>
									</obj>
									<obj name="item" class="HTCChannel" version="2">
										<prop name="name">498-580</prop>
										<prop name="Active">1</prop>
										<prop name="EmissionWL">580</prop>
										<prop name="ExcitationWL">498</prop>
										<prop name="IntgrTime">250</prop>
										<prop name="MaxIntgrTime">1000</prop>
										<prop name="MeltFactor">1</prop>
										<prop name="QuantFactor">1</prop>
									</obj>
									<obj name="item" class="HTCChannel" version="2">
										<prop name="name">533-580</prop>
										<prop name="Active">1</prop>
										<prop name="EmissionWL">580</prop>
										<prop name="ExcitationWL">533</prop>
										<prop name="IntgrTime">250</prop>
										<prop name="MaxIntgrTime">1000</prop>
										<prop name="MeltFactor">1</prop>
										<prop name="QuantFactor">1</prop>
									</obj>
									<obj name="item" class="HTCChannel" version="2">
										<prop name="name">465-510</prop>
										<prop name="Active">1</prop>
										<prop name="EmissionWL">510</prop>
										<prop name="ExcitationWL">465</prop>
										<prop name="IntgrTime">250</prop>
										<prop name="MaxIntgrTime">1000</prop>
										<prop name="MeltFactor">1</prop>
										<prop name="QuantFactor">1</prop>
									</obj>
								</list>
								<prop name="name">Borowsky_2</prop>
								<prop name="Active">1</prop>
								<prop name="DefChannelNdx">0</prop>
								<prop name="DenominatorNdx">-1</prop>
								<prop name="ReadOnly">0</prop>
								<list name="EmissionWLAvail" count="6">
									<item>488</item>
									<item>510</item>
									<item>580</item>
									<item>610</item>
									<item>640</item>
									<item>660</item>
								</list>
								<list name="ExcitationWLAvail" count="5">
									<item>440</item>
									<item>465</item>
									<item>498</item>
									<item>533</item>
									<item>618</item>
								</list>
								<prop name="MeasuringMode">hmmDynamic</prop>
							</obj>
						</list>
						<prop name="DefFormatName">Borowsky_2</prop>
					</obj>
					<list name="AcquisitionModes" count="4">
						<item>None</item>
						<item>Single</item>
						<item>Continuous</item>
						<item>Step</item>
					</list>
					<prop name="SeekTemp">30</prop>
					<prop name="SampleVolume">10</prop>
					<prop name="PlateID">B0209768</prop>
				</obj>
			</obj>
			<prop name="CompletedProgramNo">3</prop>
			<prop name="StopPoint">3</prop>
			<prop name="CarouselConstMoved">0</prop>
		</obj>
		<obj name="AnlsAndSampleInfo" class="AnlsAndSampleInfo" version="1">
			<obj name="AnlsPropTypes" class="PropertyTypeList" version="1">
				<list name="emlist" count="3">
					<obj name="item" class="SamplePropType" version="1">
						<prop name="name">Units</prop>
						<prop name="PropClass">QuantUnitsProp</prop>
						<prop name="IsChannelProperty">0</prop>
						<prop name="SelectorOrder">0</prop>
						<prop name="ShowInSelector">0</prop>
						<prop name="ShowInTable">0</prop>
						<prop name="TableOrder">0</prop>
					</obj>
					<obj name="item" class="SamplePropType" version="1">
						<prop name="name">ExtRef</prop>
						<prop name="PropClass">RQExtRefProp</prop>
						<prop name="IsChannelProperty">0</prop>
						<prop name="SelectorOrder">0</prop>
						<prop name="ShowInSelector">0</prop>
						<prop name="ShowInTable">0</prop>
						<prop name="TableOrder">0</prop>
					</obj>
					<obj name="item" class="SamplePropType" version="1">
						<prop name="name">Endpt External Experiment</prop>
						<prop name="PropClass">EndptGenoExtExp</prop>
						<prop name="IsChannelProperty">0</prop>
						<prop name="SelectorOrder">0</prop>
						<prop name="ShowInSelector">0</prop>
						<prop name="ShowInTable">0</prop>
						<prop name="TableOrder">0</prop>
					</obj>
				</list>
			</obj>
			<obj name="SamplePropTypes" class="PropertyTypeList" version="1">
				<list name="emlist" count="26">
					<obj name="item" class="SamplePosPropType" version="1">
						<prop name="name">Position</prop>
						<prop name="PropClass">GenSampleEditPosition</prop>
						<prop name="AnalysisClass">General</prop>
						<prop name="IsChannelProperty">0</prop>
						<prop name="SelectorOrder">0</prop>
						<prop name="ShowInSelector">0</prop>
						<prop name="ShowInTable">1</prop>
						<prop name="TableOrder">0</prop>
					</obj>
					<obj name="item" class="SamplePropType" version="1">
						<prop name="name">Color</prop>
						<prop name="PropClass">SamplePrefColor</prop>
						<prop name="AnalysisClass">General</prop>
						<prop name="IsChannelProperty">0</prop>
						<prop name="SelectorOrder">1</prop>
						<prop name="ShowInSelector">0</prop>
						<prop name="ShowInTable">1</prop>
						<prop name="TableOrder">1</prop>
					</obj>
					<obj name="item" class="SamplePropType" version="1">
						<prop name="name">Replicate of</prop>
						<prop name="PropClass">GenSampleEditReplicate</prop>
						<prop name="AnalysisClass">General</prop>
						<prop name="IsChannelProperty">0</prop>
						<prop name="SelectorOrder">2</prop>
						<prop name="ShowInSelector">0</prop>
						<prop name="ShowInTable">1</prop>
						<prop name="TableOrder">2</prop>
					</obj>
					<obj name="item" class="SamplePropType" version="1">
						<prop name="name">Sample Name</prop>
						<prop name="PropClass">GenSampleEditName</prop>
						<prop name="AnalysisClass">General</prop>
						<prop name="IsChannelProperty">0</prop>
						<prop name="SelectorOrder">3</prop>
						<prop name="ShowInSelector">1</prop>
						<prop name="ShowInTable">1</prop>
						<prop name="TableOrder">3</prop>
					</obj>
					<obj name="item" class="SamplePropType" version="1">
						<prop name="name">Subsets</prop>
						<prop name="PropClass">GenSampleEditSubset</prop>
						<prop name="AnalysisClass">General</prop>
						<prop name="IsChannelProperty">0</prop>
						<prop name="SelectorOrder">4</prop>
						<prop name="ShowInSelector">0</prop>
						<prop name="ShowInTable">0</prop>
						<prop name="TableOrder">4</prop>
					</obj>
					<obj name="item" class="SamplePropType" version="1">
						<prop name="name">Notes</prop>
						<prop name="PropClass">GenSampleEditNotes</prop>
						<prop name="AnalysisClass">General</prop>
						<prop name="IsChannelProperty">0</prop>
						<prop name="SelectorOrder">5</prop>
						<prop name="ShowInSelector">0</prop>
						<prop name="ShowInTable">0</prop>
						<prop name="TableOrder">5</prop>
					</obj>
					<obj name="item" class="SamplePropType" version="1">
						<prop name="name">Sample ID</prop>
						<prop name="PropClass">HTCSampleID</prop>
						<prop name="AnalysisClass">General</prop>
						<prop name="IsChannelProperty">0</prop>
						<prop name="SelectorOrder">6</prop>
						<prop name="ShowInSelector">0</prop>
						<prop name="ShowInTable">0</prop>
						<prop name="TableOrder">6</prop>
					</obj>
					<obj name="item" class="SamplePropType" version="1">
						<prop name="name">Sample Prep Notes</prop>
						<prop name="PropClass">HTCSamplePrepNotes</prop>
						<prop name="AnalysisClass">General</prop>
						<prop name="IsChannelProperty">0</prop>
						<prop name="SelectorOrder">7</prop>
						<prop name="ShowInSelector">0</prop>
						<prop name="ShowInTable">0</prop>
						<prop name="TableOrder">7</prop>
					</obj>
					<obj name="item" class="SamplePrefWidthType" version="1">
						<prop name="name">Width</prop>
						<prop name="PropClass">SamplePrefWidth</prop>
						<prop name="AnalysisClass">Sample preferences</prop>
						<prop name="IsChannelProperty">0</prop>
						<prop name="SelectorOrder">8</prop>
						<prop name="ShowInSelector">0</prop>
						<prop name="ShowInTable">0</prop>
						<prop name="TableOrder">8</prop>
					</obj>
					<obj name="item" class="SamplePrefLineStyleType" version="1">
						<prop name="name">Line Style</prop>
						<prop name="PropClass">SamplePrefLineStyle</prop>
						<prop name="AnalysisClass">Sample preferences</prop>
						<prop name="IsChannelProperty">0</prop>
						<prop name="SelectorOrder">9</prop>
						<prop name="ShowInSelector">0</prop>
						<prop name="ShowInTable">0</prop>
						<prop name="TableOrder">9</prop>
					</obj>
					<obj name="item" class="SamplePrefPointStyleType" version="1">
						<prop name="name">Point Style</prop>
						<prop name="PropClass">SamplePrefPointStyle</prop>
						<prop name="AnalysisClass">Sample preferences</prop>
						<prop name="IsChannelProperty">0</prop>
						<prop name="SelectorOrder">10</prop>
						<prop name="ShowInSelector">0</prop>
						<prop name="ShowInTable">0</prop>
						<prop name="TableOrder">10</prop>
					</obj>
					<obj name="item" class="SamplePropType" version="1">
						<prop name="name">Dominant Channel</prop>
						<prop name="PropClass">DominantChannelProp</prop>
						<prop name="AnalysisClass">Color Compensation Analysis</prop>
						<prop name="IsChannelProperty">0</prop>
						<prop name="SelectorOrder">11</prop>
						<prop name="ShowInSelector">0</prop>
						<prop name="ShowInTable">0</prop>
						<prop name="TableOrder">11</prop>
					</obj>
					<obj name="item" class="EndPtSampleTypePropertyType" version="1">
						<prop name="name">EndPt Sample Type</prop>
						<prop name="PropClass">GroupingSample</prop>
						<prop name="AnalysisClass">EndPtGenotyping</prop>
						<prop name="IsChannelProperty">0</prop>
						<prop name="SelectorOrder">12</prop>
						<prop name="ShowInSelector">0</prop>
						<prop name="ShowInTable">0</prop>
						<prop name="TableOrder">12</prop>
					</obj>
					<obj name="item" class="SamplePropType" version="1">
						<prop name="name">EndPt Genotype</prop>
						<prop name="PropClass">Genotype</prop>
						<prop name="AnalysisClass">EndPtGenotyping</prop>
						<prop name="IsChannelProperty">0</prop>
						<prop name="SelectorOrder">13</prop>
						<prop name="ShowInSelector">0</prop>
						<prop name="ShowInTable">0</prop>
						<prop name="TableOrder">13</prop>
					</obj>
					<obj name="item" class="SamplePropType" version="1">
						<prop name="name">Target Name</prop>
						<prop name="PropClass">TargetName</prop>
						<prop name="AnalysisClass">General</prop>
						<prop name="IsChannelProperty">1</prop>
						<prop name="SelectorOrder">14</prop>
						<prop name="ShowInSelector">0</prop>
						<prop name="ShowInTable">0</prop>
						<prop name="TableOrder">14</prop>
					</obj>
					<obj name="item" class="QuantSampleTypePropertyType" version="1">
						<prop name="name">Quantification Sample Type</prop>
						<prop name="PropClass">QuantSampleTypeProperty</prop>
						<prop name="AnalysisClass">Quantification Analysis</prop>
						<prop name="IsChannelProperty">1</prop>
						<prop name="SelectorOrder">15</prop>
						<prop name="ShowInSelector">0</prop>
						<prop name="ShowInTable">0</prop>
						<prop name="TableOrder">15</prop>
					</obj>
					<obj name="item" class="SamplePropType" version="1">
						<prop name="name">Concentration</prop>
						<prop name="PropClass">QuantConcProperty</prop>
						<prop name="AnalysisClass">Quantification Analysis</prop>
						<prop name="IsChannelProperty">1</prop>
						<prop name="SelectorOrder">16</prop>
						<prop name="ShowInSelector">0</prop>
						<prop name="ShowInTable">0</prop>
						<prop name="TableOrder">16</prop>
					</obj>
					<obj name="item" class="QuantCpType" version="1">
						<prop name="name">Cp Low</prop>
						<prop name="PropClass">QuantCpLowProp</prop>
						<prop name="AnalysisClass">Quantification Analysis</prop>
						<prop name="IsChannelProperty">1</prop>
						<prop name="SelectorOrder">17</prop>
						<prop name="ShowInSelector">0</prop>
						<prop name="ShowInTable">0</prop>
						<prop name="TableOrder">17</prop>
					</obj>
					<obj name="item" class="QuantCpType" version="1">
						<prop name="name">Cp High</prop>
						<prop name="PropClass">QuantCpHighProp</prop>
						<prop name="AnalysisClass">Quantification Analysis</prop>
						<prop name="IsChannelProperty">1</prop>
						<prop name="SelectorOrder">18</prop>
						<prop name="ShowInSelector">0</prop>
						<prop name="ShowInTable">0</prop>
						<prop name="TableOrder">18</prop>
					</obj>
					<obj name="item" class="GroupSampleTypePropertyType" version="1">
						<prop name="name">Melt Geno Sample Type</prop>
						<prop name="PropClass">GroupChannelTypeProp</prop>
						<prop name="AnalysisClass">Melt Geno</prop>
						<prop name="IsChannelProperty">1</prop>
						<prop name="SelectorOrder">19</prop>
						<prop name="ShowInSelector">0</prop>
						<prop name="ShowInTable">0</prop>
						<prop name="TableOrder">19</prop>
					</obj>
					<obj name="item" class="SamplePropType" version="1">
						<prop name="name">Melt Geno Genotype</prop>
						<prop name="PropClass">ChannelGenotype</prop>
						<prop name="AnalysisClass">Melt Geno</prop>
						<prop name="IsChannelProperty">1</prop>
						<prop name="SelectorOrder">20</prop>
						<prop name="ShowInSelector">0</prop>
						<prop name="ShowInTable">0</prop>
						<prop name="TableOrder">20</prop>
					</obj>
					<obj name="item" class="RQTargetPropertyType" version="1">
						<prop name="name">Target Type</prop>
						<prop name="PropClass">RQTargetProperty</prop>
						<prop name="AnalysisClass">Relative Quantification</prop>
						<prop name="IsChannelProperty">1</prop>
						<prop name="SelectorOrder">21</prop>
						<prop name="ShowInSelector">0</prop>
						<prop name="ShowInTable">0</prop>
						<prop name="TableOrder">21</prop>
					</obj>
					<obj name="item" class="RQSampleTargetPropertyType" version="1">
						<prop name="name">Combined Sample and Target Type</prop>
						<prop name="PropClass">RQSampleTargetProperty</prop>
						<prop name="AnalysisClass">Relative Quantification</prop>
						<prop name="IsChannelProperty">1</prop>
						<prop name="SelectorOrder">22</prop>
						<prop name="ShowInSelector">0</prop>
						<prop name="ShowInTable">0</prop>
						<prop name="TableOrder">22</prop>
					</obj>
					<obj name="item" class="SamplePropType" version="1">
						<prop name="name">Efficiency</prop>
						<prop name="PropClass">RQEffProp</prop>
						<prop name="AnalysisClass">Relative Quantification</prop>
						<prop name="IsChannelProperty">1</prop>
						<prop name="SelectorOrder">23</prop>
						<prop name="ShowInSelector">0</prop>
						<prop name="ShowInTable">0</prop>
						<prop name="TableOrder">23</prop>
					</obj>
					<obj name="item" class="GroupSampleTypePropertyTypeNoPos" version="1">
						<prop name="name">Scanning Sample Type</prop>
						<prop name="PropClass">GroupChannelTypeProp</prop>
						<prop name="AnalysisClass">Scanning</prop>
						<prop name="IsChannelProperty">1</prop>
						<prop name="SelectorOrder">24</prop>
						<prop name="ShowInSelector">0</prop>
						<prop name="ShowInTable">0</prop>
						<prop name="TableOrder">24</prop>
					</obj>
					<obj name="item" class="SamplePropType" version="1">
						<prop name="name">Scanning Genotype</prop>
						<prop name="PropClass">ChannelGenotype</prop>
						<prop name="AnalysisClass">Scanning</prop>
						<prop name="IsChannelProperty">1</prop>
						<prop name="SelectorOrder">25</prop>
						<prop name="ShowInSelector">0</prop>
						<prop name="ShowInTable">0</prop>
						<prop name="TableOrder">25</prop>
					</obj>
				</list>
			</obj>
			<obj name="SelectedChannels" class="TEMIntegerSet" version="1">
				<list name="Items" count="4">
					<prop name="Item">0</prop>
					<prop name="Item">1</prop>
					<prop name="Item">2</prop>
					<prop name="Item">3</prop>
				</list>
			</obj>
			<obj name="AnalysisProperties" class="ExpPropList" version="1">
				<list name="emlist" count="3">
					<obj name="PropertyObject" class="EndptGenoExtExp" version="3">
						<prop name="PropertyTypeName">Endpt External Experiment</prop>
					</obj>
					<obj name="PropertyObject" class="RQExtRefProp" version="3">
						<prop name="PropertyTypeName">ExtRef</prop>
						<prop name="RefExpProg">-1</prop>
					</obj>
					<obj name="PropertyObject" class="QuantUnitsProp" version="3">
						<prop name="PropertyTypeName">Units</prop>
					</obj>
				</list>
			</obj>
			<obj name="SampleInfoList" class="SamplePropInfoList" version="1">
				<list name="emlist" count="96">
					<obj name="item" class="SamplePropInfo" version="1">
						<obj name="ChannelProperties" class="ChanPropList" version="2">
							<obj name="ChannelProperties" class="EMList" version="1">
								<list name="emlist" count="4">
									<obj name="item" class="PropertyList" version="1">
										<list name="emlist" count="12">
											<obj name="PropertyObject" class="RQSampleTargetProperty" version="4">
												<prop name="PropertyTypeName">Combined Sample and Target Type</prop>
												<prop name="Position">0</prop>
												<prop name="IsDefault">0</prop>
												<obj name="ChannelProp" class="ChannelProperty" version="1">
													<prop name="ChannelIdx">0</prop>
												</obj>
											</obj>
											<obj name="PropertyObject" class="QuantConcProperty" version="4">
												<prop name="PropertyTypeName">Concentration</prop>
												<prop name="Position">0</prop>
												<prop name="IsDefault">1</prop>
												<prop name="Concentration">0</prop>
												<obj name="ChannelProp" class="ChannelProperty" version="1">
													<prop name="ChannelIdx">0</prop>
												</obj>
												<prop name="ReadOnly">1</prop>
											</obj>
											<obj name="PropertyObject" class="QuantCpHighProp" version="4">
												<prop name="PropertyTypeName">Cp High</prop>
												<prop name="Position">0</prop>
												<prop name="IsDefault">1</prop>
												<prop name="CpRangeHigh">0</prop>
												<obj name="ChannelProp" class="ChannelProperty" version="1">
													<prop name="ChannelIdx">0</prop>
												</obj>
												<prop name="ReadOnly">1</prop>
											</obj>
											<obj name="PropertyObject" class="QuantCpLowProp" version="4">
												<prop name="PropertyTypeName">Cp Low</prop>
												<prop name="Position">0</prop>
												<prop name="IsDefault">1</prop>
												<prop name="CpRangeLow">0</prop>
												<obj name="ChannelProp" class="ChannelProperty" version="1">
													<prop name="ChannelIdx">0</prop>
												</obj>
												<prop name="ReadOnly">1</prop>
											</obj>
											<obj name="PropertyObject" class="RQEffProp" version="4">
												<prop name="PropertyTypeName">Efficiency</prop>
												<prop name="Position">0</prop>
												<prop name="IsDefault">1</prop>
												<prop name="Efficiency">2</prop>
												<obj name="ChannelProp" class="ChannelProperty" version="1">
													<prop name="ChannelIdx">0</prop>
												</obj>
											</obj>
											<obj name="PropertyObject" class="ChannelGenotype" version="4">
												<prop name="PropertyTypeName">Melt Geno Genotype</prop>
												<prop name="Position">0</prop>
												<prop name="IsDefault">1</prop>
												<prop name="ReadOnly">1</prop>
												<obj name="ChannelProp" class="ChannelProperty" version="1">
													<prop name="ChannelIdx">0</prop>
												</obj>
											</obj>
											<obj name="PropertyObject" class="GroupChannelTypeProp" version="4">
												<prop name="PropertyTypeName">Melt Geno Sample Type</prop>
												<prop name="Position">0</prop>
												<prop name="IsDefault">0</prop>
												<prop name="GroupSampleType">mstUnknown</prop>
												<obj name="ChannelProp" class="ChannelProperty" version="1">
													<prop name="ChannelIdx">0</prop>
												</obj>
											</obj>
											<obj name="PropertyObject" class="QuantSampleTypeProperty" version="4">
												<prop name="PropertyTypeName">Quantification Sample Type</prop>
												<prop name="Position">0</prop>
												<prop name="IsDefault">0</prop>
												<prop name="SampleType">qsUnknown</prop>
												<obj name="ChannelProp" class="ChannelProperty" version="1">
													<prop name="ChannelIdx">0</prop>
												</obj>
											</obj>
											<obj name="PropertyObject" class="ChannelGenotype" version="4">
												<prop name="PropertyTypeName">Scanning Genotype</prop>
												<prop name="Position">0</prop>
												<prop name="IsDefault">1</prop>
												<prop name="ReadOnly">1</prop>
												<obj name="ChannelProp" class="ChannelProperty" version="1">
													<prop name="ChannelIdx">0</prop>
												</obj>
											</obj>
											<obj name="PropertyObject" class="GroupChannelTypeProp" version="4">
												<prop name="PropertyTypeName">Scanning Sample Type</prop>
												<prop name="Position">0</prop>
												<prop name="IsDefault">0</prop>
												<prop name="GroupSampleType">mstUnknown</prop>
												<obj name="ChannelProp" class="ChannelProperty" version="1">
													<prop name="ChannelIdx">0</prop>
												</obj>
											</obj>
											<obj name="PropertyObject" class="TargetName" version="4">
												<prop name="PropertyTypeName">Target Name</prop>
												<prop name="Position">0</prop>
												<prop name="IsDefault">1</prop>
												<obj name="ChannelProp" class="ChannelProperty" version="1">
													<prop name="ChannelIdx">0</prop>
												</obj>
											</obj>
											<obj name="PropertyObject" class="RQTargetProperty" version="4">
												<prop name="PropertyTypeName">Target Type</prop>
												<prop name="Position">0</prop>
												<prop name="IsDefault">0</prop>
												<prop name="TargetType">dtNone</prop>
												<obj name="ChannelProp" class="ChannelProperty" version="1">
													<prop name="ChannelIdx">0</prop>
												</obj>
											</obj>
										</list>
									</obj>
									<obj name="item" class="PropertyList" version="1">
										<list name="emlist" count="12">
											<obj name="PropertyObject" class="RQSampleTargetProperty" version="4">
												<prop name="PropertyTypeName">Combined Sample and Target Type</prop>
												<prop name="Position">0</prop>
												<prop name="IsDefault">0</prop>
												<obj name="ChannelProp" class="ChannelProperty" version="1">
													<prop name="ChannelIdx">1</prop>
												</obj>
											</obj>
											<obj name="PropertyObject" class="QuantConcProperty" version="4">
												<prop name="PropertyTypeName">Concentration</prop>
												<prop name="Position">0</prop>
												<prop name="IsDefault">1</prop>
												<prop name="Concentration">0</prop>
												<obj name="ChannelProp" class="ChannelProperty" version="1">
													<prop name="ChannelIdx">1</prop>
												</obj>
												<prop name="ReadOnly">1</prop>
											</obj>
											<obj name="PropertyObject" class="QuantCpHighProp" version="4">
												<prop name="PropertyTypeName">Cp High</prop>
												<prop name="Position">0</prop>
												<prop name="IsDefault">1</prop>
												<prop name="CpRangeHigh">0</prop>
												<obj name="ChannelProp" class="ChannelProperty" version="1">
													<prop name="ChannelIdx">1</prop>
												</obj>
												<prop name="ReadOnly">1</prop>
											</obj>
											<obj name="PropertyObject" class="QuantCpLowProp" version="4">
												<prop name="PropertyTypeName">Cp Low</prop>
												<prop name="Position">0</prop>
												<prop name="IsDefault">1</prop>
												<prop name="CpRangeLow">0</prop>
												<obj name="ChannelProp" class="ChannelProperty" version="1">
													<prop name="ChannelIdx">1</prop>
												</obj>
												<prop name="ReadOnly">1</prop>
											</obj>
											<obj name="PropertyObject" class="RQEffProp" version="4">
												<prop name="PropertyTypeName">Efficiency</prop>
												<prop name="Position">0</prop>
												<prop name="IsDefault">1</prop>
												<prop name="Efficiency">2</prop>
												<obj name="ChannelProp" class="ChannelProperty" version="1">
													<prop name="ChannelIdx">1</prop>
												</obj>
											</obj>
											<obj name="PropertyObject" class="ChannelGenotype" version="4">
												<prop name="PropertyTypeName">Melt Geno Genotype</prop>
												<prop name="Position">0</prop>
												<prop name="IsDefault">1</prop>
												<prop name="ReadOnly">1</prop>
												<obj name="ChannelProp" class="ChannelProperty" version="1">
													<prop name="ChannelIdx">1</prop>
												</obj>
											</obj>
											<obj name="PropertyObject" class="GroupChannelTypeProp" version="4">
												<prop name="PropertyTypeName">Melt Geno Sample Type</prop>
												<prop name="Position">0</prop>
												<prop name="IsDefault">0</prop>
												<prop name="GroupSampleType">mstUnknown</prop>
												<obj name="ChannelProp" class="ChannelProperty" version="1">
													<prop name="ChannelIdx">1</prop>
												</obj>
											</obj>
											<obj name="PropertyObject" class="QuantSampleTypeProperty" version="4">
												<prop name="PropertyTypeName">Quantification Sample Type</prop>
												<prop name="Position">0</prop>
												<prop name="IsDefault">0</prop>
												<prop name="SampleType">qsUnknown</prop>
												<obj name="ChannelProp" class="ChannelProperty" version="1">
													<prop name="ChannelIdx">1</prop>
												</obj>
											</obj>
											<obj name="PropertyObject" class="ChannelGenotype" version="4">
												<prop name="PropertyTypeName">Scanning Genotype</prop>
												<prop name="Position">0</prop>
												<prop name="IsDefault">1</prop>
												<prop name="ReadOnly">1</prop>
												<obj name="ChannelProp" class="ChannelProperty" version="1">
													<prop name="ChannelIdx">1</prop>
												</obj>
											</obj>
											<obj name="PropertyObject" class="GroupChannelTypeProp" version="4">
												<prop name="PropertyTypeName">Scanning Sample Type</prop>
												<prop name="Position">0</prop>
												<prop name="IsDefault">0</prop>
												<prop name="GroupSampleType">mstUnknown</prop>
												<obj name="ChannelProp" class="ChannelProperty" version="1">
													<prop name="ChannelIdx">1</prop>
												</obj>
											</obj>
											<obj name="PropertyObject" class="TargetName" version="4">
												<prop name="PropertyTypeName">Target Name</prop>
												<prop name="Position">0</prop>
												<prop name="IsDefault">1</prop>
												<obj name="ChannelProp" class="ChannelProperty" version="1">
													<prop name="ChannelIdx">1</prop>
												</obj>
											</obj>
											<obj name="PropertyObject" class="RQTargetProperty" version="4">
												<prop name="PropertyTypeName">Target Type</prop>
												<prop name="Position">0</prop>
												<prop name="IsDefault">0</prop>
												<prop name="TargetType">dtNone</prop>
												<obj name="ChannelProp" class="ChannelProperty" version="1">
													<prop name="ChannelIdx">1</prop>
												</obj>
											</obj>
										</list>
									</obj>
									<obj name="item" class="PropertyList" version="1">
										<list name="emlist" count="12">
											<obj name="PropertyObject" class="RQSampleTargetProperty" version="4">
												<prop name="PropertyTypeName">Combined Sample and Target Type</prop>
												<prop name="Position">0</prop>
												<prop name="IsDefault">0</prop>
												<obj name="ChannelProp" class="ChannelProperty" version="1">
													<prop name="ChannelIdx">2</prop>
												</obj>
											</obj>
											<obj name="PropertyObject" class="QuantConcProperty" version="4">
												<prop name="PropertyTypeName">Concentration</prop>
												<prop name="Position">0</prop>
												<prop name="IsDefault">1</prop>
												<prop name="Concentration">0</prop>
												<obj name="ChannelProp" class="ChannelProperty" version="1">
													<prop name="ChannelIdx">2</prop>
												</obj>
												<prop name="ReadOnly">1</prop>
											</obj>
											<obj name="PropertyObject" class="QuantCpHighProp" version="4">
												<prop name="PropertyTypeName">Cp High</prop>
												<prop name="Position">0</prop>
												<prop name="IsDefault">1</prop>
												<prop name="CpRangeHigh">0</prop>
												<obj name="ChannelProp" class="ChannelProperty" version="1">
													<prop name="ChannelIdx">2</prop>
												</obj>
												<prop name="ReadOnly">1</prop>
											</obj>
											<obj name="PropertyObject" class="QuantCpLowProp" version="4">
												<prop name="PropertyTypeName">Cp Low</prop>
												<prop name="Position">0</prop>
												<prop name="IsDefault">1</prop>
												<prop name="CpRangeLow">0</prop>
												<obj name="ChannelProp" class="ChannelProperty" version="1">
													<prop name="ChannelIdx">2</prop>
												</obj>
												<prop name="ReadOnly">1</prop>
											</obj>
											<obj name="PropertyObject" class="RQEffProp" version="4">
												<prop name="PropertyTypeName">Efficiency</prop>
												<prop name="Position">0</prop>
												<prop name="IsDefault">1</prop>
												<prop name="Efficiency">2</prop>
												<obj name="ChannelProp" class="ChannelProperty" version="1">
													<prop name="ChannelIdx">2</prop>
												</obj>
											</obj>
											<obj name="PropertyObject" class="ChannelGenotype" version="4">
												<prop name="PropertyTypeName">Melt Geno Genotype</prop>
												<prop name="Position">0</prop>
												<prop name="IsDefault">1</prop>
												<prop name="ReadOnly">1</prop>
												<obj name="ChannelProp" class="ChannelProperty" version="1">
													<prop name="ChannelIdx">2</prop>
												</obj>
											</obj>
											<obj name="PropertyObject" class="GroupChannelTypeProp" version="4">
												<prop name="PropertyTypeName">Melt Geno Sample Type</prop>
												<prop name="Position">0</prop>
												<prop name="IsDefault">0</prop>
												<prop name="GroupSampleType">mstUnknown</prop>
												<obj name="ChannelProp" class="ChannelProperty" version="1">
													<prop name="ChannelIdx">2</prop>
												</obj>
											</obj>
											<obj name="PropertyObject" class="QuantSampleTypeProperty" version="4">
												<prop name="PropertyTypeName">Quantification Sample Type</prop>
												<prop name="Position">0</prop>
												<prop name="IsDefault">0</prop>
												<prop name="SampleType">qsUnknown</prop>
												<obj name="ChannelProp" class="ChannelProperty" version="1">
													<prop name="ChannelIdx">2</prop>
												</obj>
											</obj>
											<obj name="PropertyObject" class="ChannelGenotype" version="4">
												<prop name="PropertyTypeName">Scanning Genotype</prop>
												<prop name="Position">0</prop>
												<prop name="IsDefault">1</prop>
												<prop name="ReadOnly">1</prop>
												<obj name="ChannelProp" class="ChannelProperty" version="1">
													<prop name="ChannelIdx">2</prop>
												</obj>
											</obj>
											<obj name="PropertyObject" class="GroupChannelTypeProp" version="4">
												<prop name="PropertyTypeName">Scanning Sample Type</prop>
												<prop name="Position">0</prop>
												<prop name="IsDefault">0</prop>
												<prop name="GroupSampleType">mstUnknown</prop>
												<obj name="ChannelProp" class="ChannelProperty" version="1">
													<prop name="ChannelIdx">2</prop>
												</obj>
											</obj>
											<obj name="PropertyObject" class="TargetName" version="4">
												<prop name="PropertyTypeName">Target Name</prop>
												<prop name="Position">0</prop>
												<prop name="IsDefault">1</prop>
												<obj name="ChannelProp" class="ChannelProperty" version="1">
													<prop name="ChannelIdx">2</prop>
												</obj>
											</obj>
											<obj name="PropertyObject" class="RQTargetProperty" version="4">
												<prop name="PropertyTypeName">Target Type</prop>
												<prop name="Position">0</prop>
												<prop name="IsDefault">0</prop>
												<prop name="TargetType">dtNone</prop>
												<obj name="ChannelProp" class="ChannelProperty" version="1">
													<prop name="ChannelIdx">2</prop>
												</obj>
											</obj>
										</list>
									</obj>
									<obj name="item" class="PropertyList" version="1">
										<list name="emlist" count="12">
											<obj name="PropertyObject" class="RQSampleTargetProperty" version="4">
												<prop name="PropertyTypeName">Combined Sample and Target Type</prop>
												<prop name="Position">0</prop>
												<prop name="IsDefault">0</prop>
												<obj name="ChannelProp" class="ChannelProperty" version="1">
													<prop name="ChannelIdx">3</prop>
												</obj>
											</obj>
											<obj name="PropertyObject" class="QuantConcProperty" version="4">
												<prop name="PropertyTypeName">Concentration</prop>
												<prop name="Position">0</prop>
												<prop name="IsDefault">1</prop>
												<prop name="Concentration">0</prop>
												<obj name="ChannelProp" class="ChannelProperty" version="1">
													<prop name="ChannelIdx">3</prop>
												</obj>
												<prop name="ReadOnly">1</prop>
											</obj>
											<obj name="PropertyObject" class="QuantCpHighProp" version="4">
												<prop name="PropertyTypeName">Cp High</prop>
												<prop name="Position">0</prop>
												<prop name="IsDefault">1</prop>
												<prop name="CpRangeHigh">0</prop>
												<obj name="ChannelProp" class="ChannelProperty" version="1">
													<prop name="ChannelIdx">3</prop>
												</obj>
												<prop name="ReadOnly">1</prop>
											</obj>
											<obj name="PropertyObject" class="QuantCpLowProp" version="4">
												<prop name="PropertyTypeName">Cp Low</prop>
												<prop name="Position">0</prop>
												<prop name="IsDefault">1</prop>
												<prop name="CpRangeLow">0</prop>
												<obj name="ChannelProp" class="ChannelProperty" version="1">
													<prop name="ChannelIdx">3</prop>
												</obj>
												<prop name="ReadOnly">1</prop>
											</obj>
											<obj name="PropertyObject" class="RQEffProp" version="4">
												<prop name="PropertyTypeName">Efficiency</prop>
												<prop name="Position">0</prop>
												<prop name="IsDefault">1</prop>
												<prop name="Efficiency">2</prop>
												<obj name="ChannelProp" class="ChannelProperty" version="1">
													<prop name="ChannelIdx">3</prop>
												</obj>
											</obj>
											<obj name="PropertyObject" class="ChannelGenotype" version="4">
												<prop name="PropertyTypeName">Melt Geno Genotype</prop>
												<prop name="Position">0</prop>
												<prop name="IsDefault">1</prop>
												<prop name="ReadOnly">1</prop>
												<obj name="ChannelProp" class="ChannelProperty" version="1">
													<prop name="ChannelIdx">3</prop>
												</obj>
											</obj>
											<obj name="PropertyObject" class="GroupChannelTypeProp" version="4">
												<prop name="PropertyTypeName">Melt Geno Sample Type</prop>
												<prop name="Position">0</prop>
												<prop name="IsDefault">0</prop>
												<prop name="GroupSampleType">mstUnknown</prop>
												<obj name="ChannelProp" class="ChannelProperty" version="1">
													<prop name="ChannelIdx">3</prop>
												</obj>
											</obj>
											<obj name="PropertyObject" class="QuantSampleTypeProperty" version="4">
												<prop name="PropertyTypeName">Quantification Sample Type</prop>
												<prop name="Position">0</prop>
												<prop name="IsDefault">0</prop>
												<prop name="SampleType">qsUnknown</prop>
												<obj name="ChannelProp" class="ChannelProperty" version="1">
													<prop name="ChannelIdx">3</prop>
												</obj>
											</obj>
											<obj name="PropertyObject" class="ChannelGenotype" version="4">
												<prop name="PropertyTypeName">Scanning Genotype</prop>
												<prop name="Position">0</prop>
												<prop name="IsDefault">1</prop>
												<prop name="ReadOnly">1</prop>
												<obj name="ChannelProp" class="ChannelProperty" version="1">
													<prop name="ChannelIdx">3</prop>
												</obj>
											</obj>
											<obj name="PropertyObject" class="GroupChannelTypeProp" version="4">
												<prop name="PropertyTypeName">Scanning Sample Type</prop>
												<prop name="Position">0</prop>
												<prop name="IsDefault">0</prop>
												<prop name="GroupSampleType">mstUnknown</prop>
												<obj name="ChannelProp" class="ChannelProperty" version="1">
													<prop name="ChannelIdx">3</prop>
												</obj>
											</obj>
											<obj name="PropertyObject" class="TargetName" version="4">
												<prop name="PropertyTypeName">Target Name</prop>
												<prop name="Position">0</prop>
												<prop name="IsDefault">1</prop>
												<obj name="ChannelProp" class="ChannelProperty" version="1">
													<prop name="ChannelIdx">3</prop>
												</obj>
											</obj>
											<obj name="PropertyObject" class="RQTargetProperty" version="4">
												<prop name="PropertyTypeName">Target Type</prop>
												<prop name="Position">0</prop>
												<prop name="IsDefault">0</prop>
												<prop name="TargetType">dtNone</prop>
												<obj name="ChannelProp" class="ChannelProperty" version="1">
													<prop name="ChannelIdx">3</prop>
												</obj>
											</obj>
										</list>
									</obj>
								</list>
							</obj>
						</obj>
						<prop name="ChannelPropertyCount">4</prop>
						<prop name="ContainerPosition">0</prop>
						<prop name="HasSampleProperties">1</prop>
						<obj name="SampleProperties" class="PropertyList" version="1">
							<list name="emlist" count="14">
								<obj name="PropertyObject" class="SamplePrefColor" version="4">
									<prop name="PropertyTypeName">Color</prop>
									<prop name="Position">0</prop>
									<prop name="IsDefault">0</prop>
									<prop name="Color">$00FF8000</prop>
								</obj>
								<obj name="PropertyObject" class="DominantChannelProp" version="4">
									<prop name="PropertyTypeName">Dominant Channel</prop>
									<prop name="Position">0</prop>
									<prop name="IsDefault">0</prop>
									<prop name="DominantChannel">0</prop>
								</obj>
								<obj name="PropertyObject" class="Genotype" version="4">
									<prop name="PropertyTypeName">EndPt Genotype</prop>
									<prop name="Position">0</prop>
									<prop name="IsDefault">1</prop>
									<prop name="ReadOnly">1</prop>
								</obj>
								<obj name="PropertyObject" class="GroupingSample" version="4">
									<prop name="PropertyTypeName">EndPt Sample Type</prop>
									<prop name="Position">0</prop>
									<prop name="IsDefault">0</prop>
									<prop name="GroupSampleType">mstUnknown</prop>
								</obj>
								<obj name="PropertyObject" class="SamplePrefLineStyle" version="4">
									<prop name="PropertyTypeName">Line Style</prop>
									<prop name="Position">0</prop>
									<prop name="IsDefault">0</prop>
									<prop name="LineStyle">psSolid</prop>
								</obj>
								<obj name="PropertyObject" class="GenSampleEditNotes" version="4">
									<prop name="PropertyTypeName">Notes</prop>
									<prop name="Position">0</prop>
									<prop name="IsDefault">1</prop>
								</obj>
								<obj name="PropertyObject" class="SamplePrefPointStyle" version="4">
									<prop name="PropertyTypeName">Point Style</prop>
									<prop name="Position">0</prop>
									<prop name="IsDefault">0</prop>
									<prop name="PointStyle">psNothing</prop>
								</obj>
								<obj name="PropertyObject" class="GenSampleEditPosition" version="4">
									<prop name="PropertyTypeName">Position</prop>
									<prop name="Position">0</prop>
									<prop name="IsDefault">1</prop>
								</obj>
								<obj name="PropertyObject" class="GenSampleEditReplicate" version="4">
									<prop name="PropertyTypeName">Replicate of</prop>
									<prop name="Position">0</prop>
									<prop name="IsDefault">1</prop>
									<prop name="ReplicateOf">-1</prop>
								</obj>
								<obj name="PropertyObject" class="HTCSampleID" version="4">
									<prop name="PropertyTypeName">Sample ID</prop>
									<prop name="Position">0</prop>
									<prop name="IsDefault">1</prop>
								</obj>
								<obj name="PropertyObject" class="GenSampleEditName" version="4">
									<prop name="PropertyTypeName">Sample Name</prop>
									<prop name="Position">0</prop>
									<prop name="IsDefault">1</prop>
									<prop name="name">Sample 1</prop>
								</obj>
								<obj name="PropertyObject" class="HTCSamplePrepNotes" version="4">
									<prop name="PropertyTypeName">Sample Prep Notes</prop>
									<prop name="Position">0</prop>
									<prop name="IsDefault">1</prop>
								</obj>
								<obj name="PropertyObject" class="GenSampleEditSubset" version="4">
									<prop name="PropertyTypeName">Subsets</prop>
									<prop name="Position">0</prop>
									<prop name="IsDefault">1</prop>
								</obj>
								<obj name="PropertyObject" class="SamplePrefWidth" version="5">
									<prop name="PropertyTypeName">Width</prop>
									<prop name="Position">0</prop>
									<prop name="IsDefault">1</prop>
									<prop name="Width">1</prop>
								</obj>
							</list>
						</obj>
					</obj>
					<obj name="item" class="SamplePropInfo" version="1">
						<obj name="ChannelProperties" class="ChanPropList" version="2">
							<obj name="ChannelProperties" class="EMList" version="1">
								<list name="emlist" count="4">
									<obj name="item" class="PropertyList" version="1">
										<list name="emlist" count="12">
											<obj name="PropertyObject" class="RQSampleTargetProperty" version="4">
												<prop name="PropertyTypeName">Combined Sample and Target Type</prop>
												<prop name="Position">1</prop>
												<prop name="IsDefault">0</prop>
												<obj name="ChannelProp" class="ChannelProperty" version="1">
													<prop name="ChannelIdx">0</prop>
												</obj>
											</obj>
											<obj name="PropertyObject" class="QuantConcProperty" version="4">
												<prop name="PropertyTypeName">Concentration</prop>
												<prop name="Position">1</prop>
												<prop name="IsDefault">1</prop>
												<prop name="Concentration">0</prop>
												<obj name="ChannelProp" class="ChannelProperty" version="1">
													<prop name="ChannelIdx">0</prop>
												</obj>
												<prop name="ReadOnly">1</prop>
											</obj>
											<obj name="PropertyObject" class="QuantCpHighProp" version="4">
												<prop name="PropertyTypeName">Cp High</prop>
												<prop name="Position">1</prop>
												<prop name="IsDefault">1</prop>
												<prop name="CpRangeHigh">0</prop>
												<obj name="ChannelProp" class="ChannelProperty" version="1">
													<prop name="ChannelIdx">0</prop>
												</obj>
												<prop name="ReadOnly">1</prop>
											</obj>
											<obj name="PropertyObject" class="QuantCpLowProp" version="4">
												<prop name="PropertyTypeName">Cp Low</prop>
												<prop name="Position">1</prop>
												<prop name="IsDefault">1</prop>
												<prop name="CpRangeLow">0</prop>
												<obj name="ChannelProp" class="ChannelProperty" version="1">
													<prop name="ChannelIdx">0</prop>
												</obj>
												<prop name="ReadOnly">1</prop>
											</obj>
											<obj name="PropertyObject" class="RQEffProp" version="4">
												<prop name="PropertyTypeName">Efficiency</prop>
												<prop name="Position">1</prop>
												<prop name="IsDefault">1</prop>
												<prop name="Efficiency">2</prop>
												<obj name="ChannelProp" class="ChannelProperty" version="1">
													<prop name="ChannelIdx">0</prop>
												</obj>
											</obj>
											<obj name="PropertyObject" class="ChannelGenotype" version="4">
												<prop name="PropertyTypeName">Melt Geno Genotype</prop>
												<prop name="Position">1</prop>
												<prop name="IsDefault">1</prop>
												<prop name="ReadOnly">1</prop>
												<obj name="ChannelProp" class="ChannelProperty" version="1">
													<prop name="ChannelIdx">0</prop>
												</obj>
											</obj>
											<obj name="PropertyObject" class="GroupChannelTypeProp" version="4">
												<prop name="PropertyTypeName">Melt Geno Sample Type</prop>
												<prop name="Position">1</prop>
												<prop name="IsDefault">0</prop>
												<prop name="GroupSampleType">mstUnknown</prop>
												<obj name="ChannelProp" class="ChannelProperty" version="1">
													<prop name="ChannelIdx">0</prop>
												</obj>
											</obj>
											<obj name="PropertyObject" class="QuantSampleTypeProperty" version="4">
												<prop name="PropertyTypeName">Quantification Sample Type</prop>
												<prop name="Position">1</prop>
												<prop name="IsDefault">0</prop>
												<prop name="SampleType">qsUnknown</prop>
												<obj name="ChannelProp" class="ChannelProperty" version="1">
													<prop name="ChannelIdx">0</prop>
												</obj>
											</obj>
											<obj name="PropertyObject" class="ChannelGenotype" version="4">
												<prop name="PropertyTypeName">Scanning Genotype</prop>
												<prop name="Position">1</prop>
												<prop name="IsDefault">1</prop>
												<prop name="ReadOnly">1</prop>
												<obj name="ChannelProp" class="ChannelProperty" version="1">
													<prop name="ChannelIdx">0</prop>
												</obj>
											</obj>
											<obj name="PropertyObject" class="GroupChannelTypeProp" version="4">
												<prop name="PropertyTypeName">Scanning Sample Type</prop>
												<prop name="Position">1</prop>
												<prop name="IsDefault">0</prop>
												<prop name="GroupSampleType">mstUnknown</prop>
												<obj name="ChannelProp" class="ChannelProperty" version="1">
													<prop name="ChannelIdx">0</prop>
												</obj>
											</obj>
											<obj name="PropertyObject" class="TargetName" version="4">
												<prop name="PropertyTypeName">Target Name</prop>
												<prop name="Position">1</prop>
												<prop name="IsDefault">1</prop>
												<obj name="ChannelProp" class="ChannelProperty" version="1">
													<prop name="ChannelIdx">0</prop>
												</obj>
											</obj>
											<obj name="PropertyObject" class="RQTargetProperty" version="4">
												<prop name="PropertyTypeName">Target Type</prop>
												<prop name="Position">1</prop>
												<prop name="IsDefault">0</prop>
												<prop name="TargetType">dtNone</prop>
												<obj name="ChannelProp" class="ChannelProperty" version="1">
													<prop name="ChannelIdx">0</prop>
												</obj>
											</obj>
										</list>
									</obj>
									<obj name="item" class="PropertyList" version="1">
										<list name="emlist" count="12">
											<obj name="PropertyObject" class="RQSampleTargetProperty" version="4">
												<prop name="PropertyTypeName">Combined Sample and Target Type</prop>
												<prop name="Position">1</prop>
												<prop name="IsDefault">0</prop>
												<obj name="ChannelProp" class="ChannelProperty" version="1">
													<prop name="ChannelIdx">1</prop>
												</obj>
											</obj>
											<obj name="PropertyObject" class="QuantConcProperty" version="4">
												<prop name="PropertyTypeName">Concentration</prop>
												<prop name="Position">1</prop>
												<prop name="IsDefault">1</prop>
												<prop name="Concentration">0</prop>
												<obj name="ChannelProp" class="ChannelProperty" version="1">
													<prop name="ChannelIdx">1</prop>
												</obj>
												<prop name="ReadOnly">1</prop>
											</obj>
											<obj name="PropertyObject" class="QuantCpHighProp" version="4">
												<prop name="PropertyTypeName">Cp High</prop>
												<prop name="Position">1</prop>
												<prop name="IsDefault">1</prop>
												<prop name="CpRangeHigh">0</prop>
												<obj name="ChannelProp" class="ChannelProperty" version="1">
													<prop name="ChannelIdx">1</prop>
												</obj>
												<prop name="ReadOnly">1</prop>
											</obj>
											<obj name="PropertyObject" class="QuantCpLowProp" version="4">
												<prop name="PropertyTypeName">Cp Low</prop>
												<prop name="Position">1</prop>
												<prop name="IsDefault">1</prop>
												<prop name="CpRangeLow">0</prop>
												<obj name="ChannelProp" class="ChannelProperty" version="1">
													<prop name="ChannelIdx">1</prop>
												</obj>
												<prop name="ReadOnly">1</prop>
											</obj>
											<obj name="PropertyObject" class="RQEffProp" version="4">
												<prop name="PropertyTypeName">Efficiency</prop>
												<prop name="Position">1</prop>
												<prop name="IsDefault">1</prop>
												<prop name="Efficiency">2</prop>
												<obj name="ChannelProp" class="ChannelProperty" version="1">
													<prop name="ChannelIdx">1</prop>
												</obj>
											</obj>
											<obj name="PropertyObject" class="ChannelGenotype" version="4">
												<prop name="PropertyTypeName">Melt Geno Genotype</prop>
												<prop name="Position">1</prop>
												<prop name="IsDefault">1</prop>
												<prop name="ReadOnly">1</prop>
												<obj name="ChannelProp" class="ChannelProperty" version="1">
													<prop name="ChannelIdx">1</prop>
												</obj>
											</obj>
											<obj name="PropertyObject" class="GroupChannelTypeProp" version="4">
												<prop name="PropertyTypeName">Melt Geno Sample Type</prop>
												<prop name="Position">1</prop>
												<prop name="IsDefault">0</prop>
												<prop name="GroupSampleType">mstUnknown</prop>
												<obj name="ChannelProp" class="ChannelProperty" version="1">
													<prop name="ChannelIdx">1</prop>
												</obj>
											</obj>
											<obj name="PropertyObject" class="QuantSampleTypeProperty" version="4">
												<prop name="PropertyTypeName">Quantification Sample Type</prop>
												<prop name="Position">1</prop>
												<prop name="IsDefault">0</prop>
												<prop name="SampleType">qsUnknown</prop>
												<obj name="ChannelProp" class="ChannelProperty" version="1">
													<prop name="ChannelIdx">1</prop>
												</obj>
											</obj>
											<obj name="PropertyObject" class="ChannelGenotype" version="4">
												<prop name="PropertyTypeName">Scanning Genotype</prop>
												<prop name="Position">1</prop>
												<prop name="IsDefault">1</prop>
												<prop name="ReadOnly">1</prop>
												<obj name="ChannelProp" class="ChannelProperty" version="1">
													<prop name="ChannelIdx">1</prop>
												</obj>
											</obj>
											<obj name="PropertyObject" class="GroupChannelTypeProp" version="4">
												<prop name="PropertyTypeName">Scanning Sample Type</prop>
												<prop name="Position">1</prop>
												<prop name="IsDefault">0</prop>
												<prop name="GroupSampleType">mstUnknown</prop>
												<obj name="ChannelProp" class="ChannelProperty" version="1">
													<prop name="ChannelIdx">1</prop>
												</obj>
											</obj>
											<obj name="PropertyObject" class="TargetName" version="4">
												<prop name="PropertyTypeName">Target Name</prop>
												<prop name="Position">1</prop>
												<prop name="IsDefault">1</prop>
												<obj name="ChannelProp" class="ChannelProperty" version="1">
													<prop name="ChannelIdx">1</prop>
												</obj>
											</obj>
											<obj name="PropertyObject" class="RQTargetProperty" version="4">
												<prop name="PropertyTypeName">Target Type</prop>
												<prop name="Position">1</prop>
												<prop name="IsDefault">0</prop>
												<prop name="TargetType">dtNone</prop>
												<obj name="ChannelProp" class="ChannelProperty" version="1">
													<prop name="ChannelIdx">1</prop>
												</obj>
											</obj>
										</list>
									</obj>
									<obj name="item" class="PropertyList" version="1">
										<list name="emlist" count="12">
											<obj name="PropertyObject" class="RQSampleTargetProperty" version="4">
												<prop name="PropertyTypeName">Combined Sample and Target Type</prop>
												<prop name="Position">1</prop>
												<prop name="IsDefault">0</prop>
												<obj name="ChannelProp" class="ChannelProperty" version="1">
													<prop name="ChannelIdx">2</prop>
												</obj>
											</obj>
											<obj name="PropertyObject" class="QuantConcProperty" version="4">
												<prop name="PropertyTypeName">Concentration</prop>
												<prop name="Position">1</prop>
												<prop name="IsDefault">1</prop>
												<prop name="Concentration">0</prop>
												<obj name="ChannelProp" class="ChannelProperty" version="1">
													<prop name="ChannelIdx">2</prop>
												</obj>
												<prop name="ReadOnly">1</prop>
											</obj>
											<obj name="PropertyObject" class="QuantCpHighProp" version="4">
												<prop name="PropertyTypeName">Cp High</prop>
												<prop name="Position">1</prop>
												<prop name="IsDefault">1</prop>
												<prop name="CpRangeHigh">0</prop>
												<obj name="ChannelProp" class="ChannelProperty" version="1">
													<prop name="ChannelIdx">2</prop>
												</obj>
												<prop name="ReadOnly">1</prop>
											</obj>
											<obj name="PropertyObject" class="QuantCpLowProp" version="4">
												<prop name="PropertyTypeName">Cp Low</prop>
												<prop name="Position">1</prop>
												<prop name="IsDefault">1</prop>
												<prop name="CpRangeLow">0</prop>
												<obj name="ChannelProp" class="ChannelProperty" version="1">
													<prop name="ChannelIdx">2</prop>
												</obj>
												<prop name="ReadOnly">1</prop>
											</obj>
											<obj name="PropertyObject" class="RQEffProp" version="4">
												<prop name="PropertyTypeName">Efficiency</prop>
												<prop name="Position">1</prop>
												<prop name="IsDefault">1</prop>
												<prop name="Efficiency">2</prop>
												<obj name="ChannelProp" class="ChannelProperty" version="1">
													<prop name="ChannelIdx">2</prop>
												</obj>
											</obj>
											<obj name="PropertyObject" class="ChannelGenotype" version="4">
												<prop name="PropertyTypeName">Melt Geno Genotype</prop>
												<prop name="Position">1</prop>
												<prop name="IsDefault">1</prop>
												<prop name="ReadOnly">1</prop>
												<obj name="ChannelProp" class="ChannelProperty" version="1">
													<prop name="ChannelIdx">2</prop>
												</obj>
											</obj>
											<obj name="PropertyObject" class="GroupChannelTypeProp" version="4">
												<prop name="PropertyTypeName">Melt Geno Sample Type</prop>
												<prop name="Position">1</prop>
												<prop name="IsDefault">0</prop>
												<prop name="GroupSampleType">mstUnknown</prop>
												<obj name="ChannelProp" class="ChannelProperty" version="1">
													<prop name="ChannelIdx">2</prop>
												</obj>
											</obj>
											<obj name="PropertyObject" class="QuantSampleTypeProperty" version="4">
												<prop name="PropertyTypeName">Quantification Sample Type</prop>
												<prop name="Position">1</prop>
												<prop name="IsDefault">0</prop>
												<prop name="SampleType">qsUnknown</prop>
												<obj name="ChannelProp" class="ChannelProperty" version="1">
													<prop name="ChannelIdx">2</prop>
												</obj>
											</obj>
											<obj name="PropertyObject" class="ChannelGenotype" version="4">
												<prop name="PropertyTypeName">Scanning Genotype</prop>
												<prop name="Position">1</prop>
												<prop name="IsDefault">1</prop>
												<prop name="ReadOnly">1</prop>
												<obj name="ChannelProp" class="ChannelProperty" version="1">
													<prop name="ChannelIdx">2</prop>
												</obj>
											</obj>
											<obj name="PropertyObject" class="GroupChannelTypeProp" version="4">
												<prop name="PropertyTypeName">Scanning Sample Type</prop>
												<prop name="Position">1</prop>
												<prop name="IsDefault">0</prop>
												<prop name="GroupSampleType">mstUnknown</prop>
												<obj name="ChannelProp" class="ChannelProperty" version="1">
													<prop name="ChannelIdx">2</prop>
												</obj>
											</obj>
											<obj name="PropertyObject" class="TargetName" version="4">
												<prop name="PropertyTypeName">Target Name</prop>
												<prop name="Position">1</prop>
												<prop name="IsDefault">1</prop>
												<obj name="ChannelProp" class="ChannelProperty" version="1">
													<prop name="ChannelIdx">2</prop>
												</obj>
											</obj>
											<obj name="PropertyObject" class="RQTargetProperty" version="4">
												<prop name="PropertyTypeName">Target Type</prop>
												<prop name="Position">1</prop>
												<prop name="IsDefault">0</prop>
												<prop name="TargetType">dtNone</prop>
												<obj name="ChannelProp" class="ChannelProperty" version="1">
													<prop name="ChannelIdx">2</prop>
												</obj>
											</obj>
										</list>
									</obj>
									<obj name="item" class="PropertyList" version="1">
										<list name="emlist" count="12">
											<obj name="PropertyObject" class="RQSampleTargetProperty" version="4">
												<prop name="PropertyTypeName">Combined Sample and Target Type</prop>
												<prop name="Position">1</prop>
												<prop name="IsDefault">0</prop>
												<obj name="ChannelProp" class="ChannelProperty" version="1">
													<prop name="ChannelIdx">3</prop>
												</obj>
											</obj>
											<obj name="PropertyObject" class="QuantConcProperty" version="4">
												<prop name="PropertyTypeName">Concentration</prop>
												<prop name="Position">1</prop>
												<prop name="IsDefault">1</prop>
												<prop name="Concentration">0</prop>
												<obj name="ChannelProp" class="ChannelProperty" version="1">
													<prop name="ChannelIdx">3</prop>
												</obj>
												<prop name="ReadOnly">1</prop>
											</obj>
											<obj name="PropertyObject" class="QuantCpHighProp" version="4">
												<prop name="PropertyTypeName">Cp High</prop>
												<prop name="Position">1</prop>
												<prop name="IsDefault">1</prop>
												<prop name="CpRangeHigh">0</prop>
												<obj name="ChannelProp" class="ChannelProperty" version="1">
													<prop name="ChannelIdx">3</prop>
												</obj>
												<prop name="ReadOnly">1</prop>
											</obj>
											<obj name="PropertyObject" class="QuantCpLowProp" version="4">
												<prop name="PropertyTypeName">Cp Low</prop>
												<prop name="Position">1</prop>
												<prop name="IsDefault">1</prop>
												<prop name="CpRangeLow">0</prop>
												<obj name="ChannelProp" class="ChannelProperty" version="1">
													<prop name="ChannelIdx">3</prop>
												</obj>
												<prop name="ReadOnly">1</prop>
											</obj>
											<obj name="PropertyObject" class="RQEffProp" version="4">
												<prop name="PropertyTypeName">Efficiency</prop>
												<prop name="Position">1</prop>
												<prop name="IsDefault">1</prop>
												<prop name="Efficiency">2</prop>
												<obj name="ChannelProp" class="ChannelProperty" version="1">
													<prop name="ChannelIdx">3</prop>
												</obj>
											</obj>
											<obj name="PropertyObject" class="ChannelGenotype" version="4">
												<prop name="PropertyTypeName">Melt Geno Genotype</prop>
												<prop name="Position">1</prop>
												<prop name="IsDefault">1</prop>
												<prop name="ReadOnly">1</prop>
												<obj name="ChannelProp" class="ChannelProperty" version="1">
													<prop name="ChannelIdx">3</prop>
												</obj>
											</obj>
											<obj name="PropertyObject" class="GroupChannelTypeProp" version="4">
												<prop name="PropertyTypeName">Melt Geno Sample Type</prop>
												<prop name="Position">1</prop>
												<prop name="IsDefault">0</prop>
												<prop name="GroupSampleType">mstUnknown</prop>
												<obj name="ChannelProp" class="ChannelProperty" version="1">
													<prop name="ChannelIdx">3</prop>
												</obj>
											</obj>
											<obj name="PropertyObject" class="QuantSampleTypeProperty" version="4">
												<prop name="PropertyTypeName">Quantification Sample Type</prop>
												<prop name="Position">1</prop>
												<prop name="IsDefault">0</prop>
												<prop name="SampleType">qsUnknown</prop>
												<obj name="ChannelProp" class="ChannelProperty" version="1">
													<prop name="ChannelIdx">3</prop>
												</obj>
											</obj>
											<obj name="PropertyObject" class="ChannelGenotype" version="4">
												<prop name="PropertyTypeName">Scanning Genotype</prop>
												<prop name="Position">1</prop>
												<prop name="IsDefault">1</prop>
												<prop name="ReadOnly">1</prop>
												<obj name="ChannelProp" class="ChannelProperty" version="1">
													<prop name="ChannelIdx">3</prop>
												</obj>
											</obj>
											<obj name="PropertyObject" class="GroupChannelTypeProp" version="4">
												<prop name="PropertyTypeName">Scanning Sample Type</prop>
												<prop name="Position">1</prop>
												<prop name="IsDefault">0</prop>
												<prop name="GroupSampleType">mstUnknown</prop>
												<obj name="ChannelProp" class="ChannelProperty" version="1">
													<prop name="ChannelIdx">3</prop>
												</obj>
											</obj>
											<obj name="PropertyObject" class="TargetName" version="4">
												<prop name="PropertyTypeName">Target Name</prop>
												<prop name="Position">1</prop>
												<prop name="IsDefault">1</prop>
												<obj name="ChannelProp" class="ChannelProperty" version="1">
													<prop name="ChannelIdx">3</prop>
												</obj>
											</obj>
											<obj name="PropertyObject" class="RQTargetProperty" version="4">
												<prop name="PropertyTypeName">Target Type</prop>
												<prop name="Position">1</prop>
												<prop name="IsDefault">0</prop>
												<prop name="TargetType">dtNone</prop>
												<obj name="ChannelProp" class="ChannelProperty" version="1">
													<prop name="ChannelIdx">3</prop>
												</obj>
											</obj>
										</list>
									</obj>
								</list>
							</obj>
						</obj>
						<prop name="ChannelPropertyCount">4</prop>
						<prop name="ContainerPosition">1</prop>
						<prop name="HasSampleProperties">1</prop>
						<obj name="SampleProperties" class="PropertyList" version="1">
							<list name="emlist" count="14">
								<obj name="PropertyObject" class="SamplePrefColor" version="4">
									<prop name="PropertyTypeName">Color</prop>
									<prop name="Position">1</prop>
									<prop name="IsDefault">0</prop>
									<prop name="Color">clRed</prop>
								</obj>
								<obj name="PropertyObject" class="DominantChannelProp" version="4">
									<prop name="PropertyTypeName">Dominant Channel</prop>
									<prop name="Position">1</prop>
									<prop name="IsDefault">0</prop>
									<prop name="DominantChannel">0</prop>
								</obj>
								<obj name="PropertyObject" class="Genotype" version="4">
									<prop name="PropertyTypeName">EndPt Genotype</prop>
									<prop name="Position">1</prop>
									<prop name="IsDefault">1</prop>
									<prop name="ReadOnly">1</prop>
								</obj>
								<obj name="PropertyObject" class="GroupingSample" version="4">
									<prop name="PropertyTypeName">EndPt Sample Type</prop>
									<prop name="Position">1</prop>
									<prop name="IsDefault">0</prop>
									<prop name="GroupSampleType">mstUnknown</prop>
								</obj>
								<obj name="PropertyObject" class="SamplePrefLineStyle" version="4">
									<prop name="PropertyTypeName">Line Style</prop>
									<prop name="Position">1</prop>
									<prop name="IsDefault">0</prop>
									<prop name="LineStyle">psSolid</prop>
								</obj>
								<obj name="PropertyObject" class="GenSampleEditNotes" version="4">
									<prop name="PropertyTypeName">Notes</prop>
									<prop name="Position">1</prop>
									<prop name="IsDefault">1</prop>
								</obj>
								<obj name="PropertyObject" class="SamplePrefPointStyle" version="4">
									<prop name="PropertyTypeName">Point Style</prop>
									<prop name="Position">1</prop>
									<prop name="IsDefault">0</prop>
									<prop name="PointStyle">psNothing</prop>
								</obj>
								<obj name="PropertyObject" class="GenSampleEditPosition" version="4">
									<prop name="PropertyTypeName">Position</prop>
									<prop name="Position">1</prop>
									<prop name="IsDefault">1</prop>
								</obj>
								<obj name="PropertyObject" class="GenSampleEditReplicate" version="4">
									<prop name="PropertyTypeName">Replicate of</prop>
									<prop name="Position">1</prop>
									<prop name="IsDefault">1</prop>
									<prop name="ReplicateOf">-1</prop>
								</obj>
								<obj name="PropertyObject" class="HTCSampleID" version="4">
									<prop name="PropertyTypeName">Sample ID</prop>
									<prop name="Position">1</prop>
									<prop name="IsDefault">1</prop>
								</obj>
								<obj name="PropertyObject" class="GenSampleEditName" version="4">
									<prop name="PropertyTypeName">Sample Name</prop>
									<prop name="Position">1</prop>
									<prop name="IsDefault">1</prop>
									<prop name="name">Sample 2</prop>
								</obj>
								<obj name="PropertyObject" class="HTCSamplePrepNotes" version="4">
									<prop name="PropertyTypeName">Sample Prep Notes</prop>
									<prop name="Position">1</prop>
									<prop name="IsDefault">1</prop>
								</obj>
								<obj name="PropertyObject" class="GenSampleEditSubset" version="4">
									<prop name="PropertyTypeName">Subsets</prop>
									<prop name="Position">1</prop>
									<prop name="IsDefault">1</prop>
								</obj>
								<obj name="PropertyObject" class="SamplePrefWidth" version="5">
									<prop name="PropertyTypeName">Width</prop>
									<prop name="Position">1</prop>
									<prop name="IsDefault">1</prop>
									<prop name="Width">1</prop>
								</obj>
							</list>
						</obj>
					</obj>
					<obj name="item" class="SamplePropInfo" version="1">
						<obj name="ChannelProperties" class="ChanPropList" version="2">
							<obj name="ChannelProperties" class="EMList" version="1">
								<list name="emlist" count="4">
									<obj name="item" class="PropertyList" version="1">
										<list name="emlist" count="12">
											<obj name="PropertyObject" class="RQSampleTargetProperty" version="4">
												<prop name="PropertyTypeName">Combined Sample and Target Type</prop>
												<prop name="Position">2</prop>
												<prop name="IsDefault">0</prop>
												<obj name="ChannelProp" class="ChannelProperty" version="1">
													<prop name="ChannelIdx">0</prop>
												</obj>
											</obj>
											<obj name="PropertyObject" class="QuantConcProperty" version="4">
												<prop name="PropertyTypeName">Concentration</prop>
												<prop name="Position">2</prop>
												<prop name="IsDefault">1</prop>
												<prop name="Concentration">0</prop>
												<obj name="ChannelProp" class="ChannelProperty" version="1">
													<prop name="ChannelIdx">0</prop>
												</obj>
												<prop name="ReadOnly">1</prop>
											</obj>
											<obj name="PropertyObject" class="QuantCpHighProp" version="4">
												<prop name="PropertyTypeName">Cp High</prop>
												<prop name="Position">2</prop>
												<prop name="IsDefault">1</prop>
												<prop name="CpRangeHigh">0</prop>
												<obj name="ChannelProp" class="ChannelProperty" version="1">
													<prop name="ChannelIdx">0</prop>
												</obj>
												<prop name="ReadOnly">1</prop>
											</obj>
											<obj name="PropertyObject" class="QuantCpLowProp" version="4">
												<prop name="PropertyTypeName">Cp Low</prop>
												<prop name="Position">2</prop>
												<prop name="IsDefault">1</prop>
												<prop name="CpRangeLow">0</prop>
												<obj name="ChannelProp" class="ChannelProperty" version="1">
													<prop name="ChannelIdx">0</prop>
												</obj>
												<prop name="ReadOnly">1</prop>
											</obj>
											<obj name="PropertyObject" class="RQEffProp" version="4">
												<prop name="PropertyTypeName">Efficiency</prop>
												<prop name="Position">2</prop>
												<prop name="IsDefault">1</prop>
												<prop name="Efficiency">2</prop>
												<obj name="ChannelProp" class="ChannelProperty" version="1">
													<prop name="ChannelIdx">0</prop>
												</obj>
											</obj>
											<obj name="PropertyObject" class="ChannelGenotype" version="4">
												<prop name="PropertyTypeName">Melt Geno Genotype</prop>
												<prop name="Position">2</prop>
												<prop name="IsDefault">1</prop>
												<prop name="ReadOnly">1</prop>
												<obj name="ChannelProp" class="ChannelProperty" version="1">
													<prop name="ChannelIdx">0</prop>
												</obj>
											</obj>
											<obj name="PropertyObject" class="GroupChannelTypeProp" version="4">
												<prop name="PropertyTypeName">Melt Geno Sample Type</prop>
												<prop name="Position">2</prop>
												<prop name="IsDefault">0</prop>
												<prop name="GroupSampleType">mstUnknown</prop>
												<obj name="ChannelProp" class="ChannelProperty" version="1">
													<prop name="ChannelIdx">0</prop>
												</obj>
											</obj>
											<obj name="PropertyObject" class="QuantSampleTypeProperty" version="4">
												<prop name="PropertyTypeName">Quantification Sample Type</prop>
												<prop name="Position">2</prop>
												<prop name="IsDefault">0</prop>
												<prop name="SampleType">qsUnknown</prop>
												<obj name="ChannelProp" class="ChannelProperty" version="1">
													<prop name="ChannelIdx">0</prop>
												</obj>
											</obj>
											<obj name="PropertyObject" class="ChannelGenotype" version="4">
												<prop name="PropertyTypeName">Scanning Genotype</prop>
												<prop name="Position">2</prop>
												<prop name="IsDefault">1</prop>
												<prop name="ReadOnly">1</prop>
												<obj name="ChannelProp" class="ChannelProperty" version="1">
													<prop name="ChannelIdx">0</prop>
												</obj>
											</obj>
											<obj name="PropertyObject" class="GroupChannelTypeProp" version="4">
												<prop name="PropertyTypeName">Scanning Sample Type</prop>
												<prop name="Position">2</prop>
												<prop name="IsDefault">0</prop>
												<prop name="GroupSampleType">mstUnknown</prop>
												<obj name="ChannelProp" class="ChannelProperty" version="1">
													<prop name="ChannelIdx">0</prop>
												</obj>
											</obj>
											<obj name="PropertyObject" class="TargetName" version="4">
												<prop name="PropertyTypeName">Target Name</prop>
												<prop name="Position">2</prop>
												<prop name="IsDefault">1</prop>
												<obj name="ChannelProp" class="ChannelProperty" version="1">
													<prop name="ChannelIdx">0</prop>
												</obj>
											</obj>
											<obj name="PropertyObject" class="RQTargetProperty" version="4">
												<prop name="PropertyTypeName">Target Type</prop>
												<prop name="Position">2</prop>
												<prop name="IsDefault">0</prop>
												<prop name="TargetType">dtNone</prop>
												<obj name="ChannelProp" class="ChannelProperty" version="1">
													<prop name="ChannelIdx">0</prop>
												</obj>
											</obj>
										</list>
									</obj>
									<obj name="item" class="PropertyList" version="1">
										<list name="emlist" count="12">
											<obj name="PropertyObject" class="RQSampleTargetProperty" version="4">
												<prop name="PropertyTypeName">Combined Sample and Target Type</prop>
												<prop name="Position">2</prop>
												<prop name="IsDefault">0</prop>
												<obj name="ChannelProp" class="ChannelProperty" version="1">
													<prop name="ChannelIdx">1</prop>
												</obj>
											</obj>
											<obj name="PropertyObject" class="QuantConcProperty" version="4">
												<prop name="PropertyTypeName">Concentration</prop>
												<prop name="Position">2</prop>
												<prop name="IsDefault">1</prop>
												<prop name="Concentration">0</prop>
												<obj name="ChannelProp" class="ChannelProperty" version="1">
													<prop name="ChannelIdx">1</prop>
												</obj>
												<prop name="ReadOnly">1</prop>
											</obj>
											<obj name="PropertyObject" class="QuantCpHighProp" version="4">
												<prop name="PropertyTypeName">Cp High</prop>
												<prop name="Position">2</prop>
												<prop name="IsDefault">1</prop>
												<prop name="CpRangeHigh">0</prop>
												<obj name="ChannelProp" class="ChannelProperty" version="1">
													<prop name="ChannelIdx">1</prop>
												</obj>
												<prop name="ReadOnly">1</prop>
											</obj>
											<obj name="PropertyObject" class="QuantCpLowProp" version="4">
												<prop name="PropertyTypeName">Cp Low</prop>
												<prop name="Position">2</prop>
												<prop name="IsDefault">1</prop>
												<prop name="CpRangeLow">0</prop>
												<obj name="ChannelProp" class="ChannelProperty" version="1">
													<prop name="ChannelIdx">1</prop>
												</obj>
												<prop name="ReadOnly">1</prop>
											</obj>
											<obj name="PropertyObject" class="RQEffProp" version="4">
												<prop name="PropertyTypeName">Efficiency</prop>
												<prop name="Position">2</prop>
												<prop name="IsDefault">1</prop>
												<prop name="Efficiency">2</prop>
												<obj name="ChannelProp" class="ChannelProperty" version="1">
													<prop name="ChannelIdx">1</prop>
												</obj>
											</obj>
											<obj name="PropertyObject" class="ChannelGenotype" version="4">
												<prop name="PropertyTypeName">Melt Geno Genotype</prop>
												<prop name="Position">2</prop>
												<prop name="IsDefault">1</prop>
												<prop name="ReadOnly">1</prop>
												<obj name="ChannelProp" class="ChannelProperty" version="1">
													<prop name="ChannelIdx">1</prop>
												</obj>
											</obj>
											<obj name="PropertyObject" class="GroupChannelTypeProp" version="4">
												<prop name="PropertyTypeName">Melt Geno Sample Type</prop>
												<prop name="Position">2</prop>
												<prop name="IsDefault">0</prop>
												<prop name="GroupSampleType">mstUnknown</prop>
												<obj name="ChannelProp" class="ChannelProperty" version="1">
													<prop name="ChannelIdx">1</prop>
												</obj>
											</obj>
											<obj name="PropertyObject" class="QuantSampleTypeProperty" version="4">
												<prop name="PropertyTypeName">Quantification Sample Type</prop>
												<prop name="Position">2</prop>
												<prop name="IsDefault">0</prop>
												<prop name="SampleType">qsUnknown</prop>
												<obj name="ChannelProp" class="ChannelProperty" version="1">
													<prop name="ChannelIdx">1</prop>
												</obj>
											</obj>
											<obj name="PropertyObject" class="ChannelGenotype" version="4">
												<prop name="PropertyTypeName">Scanning Genotype</prop>
												<prop name="Position">2</prop>
												<prop name="IsDefault">1</prop>
												<prop name="ReadOnly">1</prop>
												<obj name="ChannelProp" class="ChannelProperty" version="1">
													<prop name="ChannelIdx">1</prop>
												</obj>
											</obj>
											<obj name="PropertyObject" class="GroupChannelTypeProp" version="4">
												<prop name="PropertyTypeName">Scanning Sample Type</prop>
												<prop name="Position">2</prop>
												<prop name="IsDefault">0</prop>
												<prop name="GroupSampleType">mstUnknown</prop>
												<obj name="ChannelProp" class="ChannelProperty" version="1">
													<prop name="ChannelIdx">1</prop>
												</obj>
											</obj>
											<obj name="PropertyObject" class="TargetName" version="4">
												<prop name="PropertyTypeName">Target Name</prop>
												<prop name="Position">2</prop>
												<prop name="IsDefault">1</prop>
												<obj name="ChannelProp" class="ChannelProperty" version="1">
													<prop name="ChannelIdx">1</prop>
												</obj>
											</obj>
											<obj name="PropertyObject" class="RQTargetProperty" version="4">
												<prop name="PropertyTypeName">Target Type</prop>
												<prop name="Position">2</prop>
												<prop name="IsDefault">0</prop>
												<prop name="TargetType">dtNone</prop>
												<obj name="ChannelProp" class="ChannelProperty" version="1">
													<prop name="ChannelIdx">1</prop>
												</obj>
											</obj>
										</list>
									</obj>
									<obj name="item" class="PropertyList" version="1">
										<list name="emlist" count="12">
											<obj name="PropertyObject" class="RQSampleTargetProperty" version="4">
												<prop name="PropertyTypeName">Combined Sample and Target Type</prop>
												<prop name="Position">2</prop>
												<prop name="IsDefault">0</prop>
												<obj name="ChannelProp" class="ChannelProperty" version="1">
													<prop name="ChannelIdx">2</prop>
												</obj>
											</obj>
											<obj name="PropertyObject" class="QuantConcProperty" version="4">
												<prop name="PropertyTypeName">Concentration</prop>
												<prop name="Position">2</prop>
												<prop name="IsDefault">1</prop>
												<prop name="Concentration">0</prop>
												<obj name="ChannelProp" class="ChannelProperty" version="1">
													<prop name="ChannelIdx">2</prop>
												</obj>
												<prop name="ReadOnly">1</prop>
											</obj>
											<obj name="PropertyObject" class="QuantCpHighProp" version="4">
												<prop name="PropertyTypeName">Cp High</prop>
												<prop name="Position">2</prop>
												<prop name="IsDefault">1</prop>
												<prop name="CpRangeHigh">0</prop>
												<obj name="ChannelProp" class="ChannelProperty" version="1">
													<prop name="ChannelIdx">2</prop>
												</obj>
												<prop name="ReadOnly">1</prop>
											</obj>
											<obj name="PropertyObject" class="QuantCpLowProp" version="4">
												<prop name="PropertyTypeName">Cp Low</prop>
												<prop name="Position">2</prop>
												<prop name="IsDefault">1</prop>
												<prop name="CpRangeLow">0</prop>
												<obj name="ChannelProp" class="ChannelProperty" version="1">
													<prop name="ChannelIdx">2</prop>
												</obj>
												<prop name="ReadOnly">1</prop>
											</obj>
											<obj name="PropertyObject" class="RQEffProp" version="4">
												<prop name="PropertyTypeName">Efficiency</prop>
												<prop name="Position">2</prop>
												<prop name="IsDefault">1</prop>
												<prop name="Efficiency">2</prop>
												<obj name="ChannelProp" class="ChannelProperty" version="1">
													<prop name="ChannelIdx">2</prop>
												</obj>
											</obj>
											<obj name="PropertyObject" class="ChannelGenotype" version="4">
												<prop name="PropertyTypeName">Melt Geno Genotype</prop>
												<prop name="Position">2</prop>
												<prop name="IsDefault">1</prop>
												<prop name="ReadOnly">1</prop>
												<obj name="ChannelProp" class="ChannelProperty" version="1">
													<prop name="ChannelIdx">2</prop>
												</obj>
											</obj>
											<obj name="PropertyObject" class="GroupChannelTypeProp" version="4">
												<prop name="PropertyTypeName">Melt Geno Sample Type</prop>
												<prop name="Position">2</prop>
												<prop name="IsDefault">0</prop>
												<prop name="GroupSampleType">mstUnknown</prop>
												<obj name="ChannelProp" class="ChannelProperty" version="1">
													<prop name="ChannelIdx">2</prop>
												</obj>
											</obj>
											<obj name="PropertyObject" class="QuantSampleTypeProperty" version="4">
												<prop name="PropertyTypeName">Quantification Sample Type</prop>
												<prop name="Position">2</prop>
												<prop name="IsDefault">0</prop>
												<prop name="SampleType">qsUnknown</prop>
												<obj name="ChannelProp" class="ChannelProperty" version="1">
													<prop name="ChannelIdx">2</prop>
												</obj>
											</obj>
											<obj name="PropertyObject" class="ChannelGenotype" version="4">
												<prop name="PropertyTypeName">Scanning Genotype</prop>
												<prop name="Position">2</prop>
												<prop name="IsDefault">1</prop>
												<prop name="ReadOnly">1</prop>
												<obj name="ChannelProp" class="ChannelProperty" version="1">
													<prop name="ChannelIdx">2</prop>
												</obj>
											</obj>
											<obj name="PropertyObject" class="GroupChannelTypeProp" version="4">
												<prop name="PropertyTypeName">Scanning Sample Type</prop>
												<prop name="Position">2</prop>
												<prop name="IsDefault">0</prop>
												<prop name="GroupSampleType">mstUnknown</prop>
												<obj name="ChannelProp" class="ChannelProperty" version="1">
													<prop name="ChannelIdx">2</prop>
												</obj>
											</obj>
											<obj name="PropertyObject" class="TargetName" version="4">
												<prop name="PropertyTypeName">Target Name</prop>
												<prop name="Position">2</prop>
												<prop name="IsDefault">1</prop>
												<obj name="ChannelProp" class="ChannelProperty" version="1">
													<prop name="ChannelIdx">2</prop>
												</obj>
											</obj>
											<obj name="PropertyObject" class="RQTargetProperty" version="4">
												<prop name="PropertyTypeName">Target Type</prop>
												<prop name="Position">2</prop>
												<prop name="IsDefault">0</prop>
												<prop name="TargetType">dtNone</prop>
												<obj name="ChannelProp" class="ChannelProperty" version="1">
													<prop name="ChannelIdx">2</prop>
												</obj>
											</obj>
										</list>
									</obj>
									<obj name="item" class="PropertyList" version="1">
										<list name="emlist" count="12">
											<obj name="PropertyObject" class="RQSampleTargetProperty" version="4">
												<prop name="PropertyTypeName">Combined Sample and Target Type</prop>
												<prop name="Position">2</prop>
												<prop name="IsDefault">0</prop>
												<obj name="ChannelProp" class="ChannelProperty" version="1">
													<prop name="ChannelIdx">3</prop>
												</obj>
											</obj>
											<obj name="PropertyObject" class="QuantConcProperty" version="4">
												<prop name="PropertyTypeName">Concentration</prop>
												<prop name="Position">2</prop>
												<prop name="IsDefault">1</prop>
												<prop name="Concentration">0</prop>
												<obj name="ChannelProp" class="ChannelProperty" version="1">
													<prop name="ChannelIdx">3</prop>
												</obj>
												<prop name="ReadOnly">1</prop>
											</obj>
											<obj name="PropertyObject" class="QuantCpHighProp" version="4">
												<prop name="PropertyTypeName">Cp High</prop>
												<prop name="Position">2</prop>
												<prop name="IsDefault">1</prop>
												<prop name="CpRangeHigh">0</prop>
												<obj name="ChannelProp" class="ChannelProperty" version="1">
													<prop name="ChannelIdx">3</prop>
												</obj>
												<prop name="ReadOnly">1</prop>
											</obj>
											<obj name="PropertyObject" class="QuantCpLowProp" version="4">
												<prop name="PropertyTypeName">Cp Low</prop>
												<prop name="Position">2</prop>
												<prop name="IsDefault">1</prop>
												<prop name="CpRangeLow">0</prop>
												<obj name="ChannelProp" class="ChannelProperty" version="1">
													<prop name="ChannelIdx">3</prop>
												</obj>
												<prop name="ReadOnly">1</prop>
											</obj>
											<obj name="PropertyObject" class="RQEffProp" version="4">
												<prop name="PropertyTypeName">Efficiency</prop>
												<prop name="Position">2</prop>
												<prop name="IsDefault">1</prop>
												<prop name="Efficiency">2</prop>
												<obj name="ChannelProp" class="ChannelProperty" version="1">
													<prop name="ChannelIdx">3</prop>
												</obj>
											</obj>
											<obj name="PropertyObject" class="ChannelGenotype" version="4">
												<prop name="PropertyTypeName">Melt Geno Genotype</prop>
												<prop name="Position">2</prop>
												<prop name="IsDefault">1</prop>
												<prop name="ReadOnly">1</prop>
												<obj name="ChannelProp" class="ChannelProperty" version="1">
													<prop name="ChannelIdx">3</prop>
												</obj>
											</obj>
											<obj name="PropertyObject" class="GroupChannelTypeProp" version="4">
												<prop name="PropertyTypeName">Melt Geno Sample Type</prop>
												<prop name="Position">2</prop>
												<prop name="IsDefault">0</prop>
												<prop name="GroupSampleType">mstUnknown</prop>
												<obj name="ChannelProp" class="ChannelProperty" version="1">
													<prop name="ChannelIdx">3</prop>
												</obj>
											</obj>
											<obj name="PropertyObject" class="QuantSampleTypeProperty" version="4">
												<prop name="PropertyTypeName">Quantification Sample Type</prop>
												<prop name="Position">2</prop>
												<prop name="IsDefault">0</prop>
												<prop name="SampleType">qsUnknown</prop>
												<obj name="ChannelProp" class="ChannelProperty" version="1">
													<prop name="ChannelIdx">3</prop>
												</obj>
											</obj>
											<obj name="PropertyObject" class="ChannelGenotype" version="4">
												<prop name="PropertyTypeName">Scanning Genotype</prop>
												<prop name="Position">2</prop>
												<prop name="IsDefault">1</prop>
												<prop name="ReadOnly">1</prop>
												<obj name="ChannelProp" class="ChannelProperty" version="1">
													<prop name="ChannelIdx">3</prop>
												</obj>
											</obj>
											<obj name="PropertyObject" class="GroupChannelTypeProp" version="4">
												<prop name="PropertyTypeName">Scanning Sample Type</prop>
												<prop name="Position">2</prop>
												<prop name="IsDefault">0</prop>
												<prop name="GroupSampleType">mstUnknown</prop>
												<obj name="ChannelProp" class="ChannelProperty" version="1">
													<prop name="ChannelIdx">3</prop>
												</obj>
											</obj>
											<obj name="PropertyObject" class="TargetName" version="4">
												<prop name="PropertyTypeName">Target Name</prop>
												<prop name="Position">2</prop>
												<prop name="IsDefault">1</prop>
												<obj name="ChannelProp" class="ChannelProperty" version="1">
													<prop name="ChannelIdx">3</prop>
												</obj>
											</obj>
											<obj name="PropertyObject" class="RQTargetProperty" version="4">
												<prop name="PropertyTypeName">Target Type</prop>
												<prop name="Position">2</prop>
												<prop name="IsDefault">0</prop>
												<prop name="TargetType">dtNone</prop>
												<obj name="ChannelProp" class="ChannelProperty" version="1">
													<prop name="ChannelIdx">3</prop>
												</obj>
											</obj>
										</list>
									</obj>
								</list>
							</obj>
						</obj>
						<prop name="ChannelPropertyCount">4</prop>
						<prop name="ContainerPosition">2</prop>
						<prop name="HasSampleProperties">1</prop>
						<obj name="SampleProperties" class="PropertyList" version="1">
							<list name="emlist" count="14">
								<obj name="PropertyObject" class="SamplePrefColor" version="4">
									<prop name="PropertyTypeName">Color</prop>
									<prop name="Position">2</prop>
									<prop name="IsDefault">0</prop>
									<prop name="Color">$0030D700</prop>
								</obj>
								<obj name="PropertyObject" class="DominantChannelProp" version="4">
									<prop name="PropertyTypeName">Dominant Channel</prop>
									<prop name="Position">2</prop>
									<prop name="IsDefault">0</prop>
									<prop name="DominantChannel">0</prop>
								</obj>
								<obj name="PropertyObject" class="Genotype" version="4">
									<prop name="PropertyTypeName">EndPt Genotype</prop>
									<prop name="Position">2</prop>
									<prop name="IsDefault">1</prop>
									<prop name="ReadOnly">1</prop>
								</obj>
								<obj name="PropertyObject" class="GroupingSample" version="4">
									<prop name="PropertyTypeName">EndPt Sample Type</prop>
									<prop name="Position">2</prop>
									<prop name="IsDefault">0</prop>
									<prop name="GroupSampleType">mstUnknown</prop>
								</obj>
								<obj name="PropertyObject" class="SamplePrefLineStyle" version="4">
									<prop name="PropertyTypeName">Line Style</prop>
									<prop name="Position">2</prop>
									<prop name="IsDefault">0</prop>
									<prop name="LineStyle">psSolid</prop>
								</obj>
								<obj name="PropertyObject" class="GenSampleEditNotes" version="4">
									<prop name="PropertyTypeName">Notes</prop>
									<prop name="Position">2</prop>
									<prop name="IsDefault">1</prop>
								</obj>
								<obj name="PropertyObject" class="SamplePrefPointStyle" version="4">
									<prop name="PropertyTypeName">Point Style</prop>
									<prop name="Position">2</prop>
									<prop name="IsDefault">0</prop>
									<prop name="PointStyle">psNothing</prop>
								</obj>
								<obj name="PropertyObject" class="GenSampleEditPosition" version="4">
									<prop name="PropertyTypeName">Position</prop>
									<prop name="Position">2</prop>
									<prop name="IsDefault">1</prop>
								</obj>
								<obj name="PropertyObject" class="GenSampleEditReplicate" version="4">
									<prop name="PropertyTypeName">Replicate of</prop>
									<prop name="Position">2</prop>
									<prop name="IsDefault">1</prop>
									<prop name="ReplicateOf">-1</prop>
								</obj>
								<obj name="PropertyObject" class="HTCSampleID" version="4">
									<prop name="PropertyTypeName">Sample ID</prop>
									<prop name="Position">2</prop>
									<prop name="IsDefault">1</prop>
								</obj>
								<obj name="PropertyObject" class="GenSampleEditName" version="4">
									<prop name="PropertyTypeName">Sample Name</prop>
									<prop name="Position">2</prop>
									<prop name="IsDefault">1</prop>
									<prop name="name">Sample 3</prop>
								</obj>
								<obj name="PropertyObject" class="HTCSamplePrepNotes" version="4">
									<prop name="PropertyTypeName">Sample Prep Notes</prop>
									<prop name="Position">2</prop>
									<prop name="IsDefault">1</prop>
								</obj>
								<obj name="PropertyObject" class="GenSampleEditSubset" version="4">
									<prop name="PropertyTypeName">Subsets</prop>
									<prop name="Position">2</prop>
									<prop name="IsDefault">1</prop>
								</obj>
								<obj name="PropertyObject" class="SamplePrefWidth" version="5">
									<prop name="PropertyTypeName">Width</prop>
									<prop name="Position">2</prop>
									<prop name="IsDefault">1</prop>
									<prop name="Width">1</prop>
								</obj>
							</list>
						</obj>
					</obj>
					<obj name="item" class="SamplePropInfo" version="1">
						<obj name="ChannelProperties" class="ChanPropList" version="2">
							<obj name="ChannelProperties" class="EMList" version="1">
								<list name="emlist" count="4">
									<obj name="item" class="PropertyList" version="1">
										<list name="emlist" count="12">
											<obj name="PropertyObject" class="RQSampleTargetProperty" version="4">
												<prop name="PropertyTypeName">Combined Sample and Target Type</prop>
												<prop name="Position">3</prop>
												<prop name="IsDefault">0</prop>
												<obj name="ChannelProp" class="ChannelProperty" version="1">
													<prop name="ChannelIdx">0</prop>
												</obj>
											</obj>
											<obj name="PropertyObject" class="QuantConcProperty" version="4">
												<prop name="PropertyTypeName">Concentration</prop>
												<prop name="Position">3</prop>
												<prop name="IsDefault">1</prop>
												<prop name="Concentration">0</prop>
												<obj name="ChannelProp" class="ChannelProperty" version="1">
													<prop name="ChannelIdx">0</prop>
												</obj>
												<prop name="ReadOnly">1</prop>
											</obj>
											<obj name="PropertyObject" class="QuantCpHighProp" version="4">
												<prop name="PropertyTypeName">Cp High</prop>
												<prop name="Position">3</prop>
												<prop name="IsDefault">1</prop>
												<prop name="CpRangeHigh">0</prop>
												<obj name="ChannelProp" class="ChannelProperty" version="1">
													<prop name="ChannelIdx">0</prop>
												</obj>
												<prop name="ReadOnly">1</prop>
											</obj>
											<obj name="PropertyObject" class="QuantCpLowProp" version="4">
												<prop name="PropertyTypeName">Cp Low</prop>
												<prop name="Position">3</prop>
												<prop name="IsDefault">1</prop>
												<prop name="CpRangeLow">0</prop>
												<obj name="ChannelProp" class="ChannelProperty" version="1">
													<prop name="ChannelIdx">0</prop>
												</obj>
												<prop name="ReadOnly">1</prop>
											</obj>
											<obj name="PropertyObject" class="RQEffProp" version="4">
												<prop name="PropertyTypeName">Efficiency</prop>
												<prop name="Position">3</prop>
												<prop name="IsDefault">1</prop>
												<prop name="Efficiency">2</prop>
												<obj name="ChannelProp" class="ChannelProperty" version="1">
													<prop name="ChannelIdx">0</prop>
												</obj>
											</obj>
											<obj name="PropertyObject" class="ChannelGenotype" version="4">
												<prop name="PropertyTypeName">Melt Geno Genotype</prop>
												<prop name="Position">3</prop>
												<prop name="IsDefault">1</prop>
												<prop name="ReadOnly">1</prop>
												<obj name="ChannelProp" class="ChannelProperty" version="1">
													<prop name="ChannelIdx">0</prop>
												</obj>
											</obj>
											<obj name="PropertyObject" class="GroupChannelTypeProp" version="4">
												<prop name="PropertyTypeName">Melt Geno Sample Type</prop>
												<prop name="Position">3</prop>
												<prop name="IsDefault">0</prop>
												<prop name="GroupSampleType">mstUnknown</prop>
												<obj name="ChannelProp" class="ChannelProperty" version="1">
													<prop name="ChannelIdx">0</prop>
												</obj>
											</obj>
											<obj name="PropertyObject" class="QuantSampleTypeProperty" version="4">
												<prop name="PropertyTypeName">Quantification Sample Type</prop>
												<prop name="Position">3</prop>
												<prop name="IsDefault">0</prop>
												<prop name="SampleType">qsUnknown</prop>
												<obj name="ChannelProp" class="ChannelProperty" version="1">
													<prop name="ChannelIdx">0</prop>
												</obj>
											</obj>
											<obj name="PropertyObject" class="ChannelGenotype" version="4">
												<prop name="PropertyTypeName">Scanning Genotype</prop>
												<prop name="Position">3</prop>
												<prop name="IsDefault">1</prop>
												<prop name="ReadOnly">1</prop>
												<obj name="ChannelProp" class="ChannelProperty" version="1">
													<prop name="ChannelIdx">0</prop>
												</obj>
											</obj>
											<obj name="PropertyObject" class="GroupChannelTypeProp" version="4">
												<prop name="PropertyTypeName">Scanning Sample Type</prop>
												<prop name="Position">3</prop>
												<prop name="IsDefault">0</prop>
												<prop name="GroupSampleType">mstUnknown</prop>
												<obj name="ChannelProp" class="ChannelProperty" version="1">
													<prop name="ChannelIdx">0</prop>
												</obj>
											</obj>
											<obj name="PropertyObject" class="TargetName" version="4">
												<prop name="PropertyTypeName">Target Name</prop>
												<prop name="Position">3</prop>
												<prop name="IsDefault">1</prop>
												<obj name="ChannelProp" class="ChannelProperty" version="1">
													<prop name="ChannelIdx">0</prop>
												</obj>
											</obj>
											<obj name="PropertyObject" class="RQTargetProperty" version="4">
												<prop name="PropertyTypeName">Target Type</prop>
												<prop name="Position">3</prop>
												<prop name="IsDefault">0</prop>
												<prop name="TargetType">dtNone</prop>
												<obj name="ChannelProp" class="ChannelProperty" version="1">
													<prop name="ChannelIdx">0</prop>
												</obj>
											</obj>
										</list>
									</obj>
									<obj name="item" class="PropertyList" version="1">
										<list name="emlist" count="12">
											<obj name="PropertyObject" class="RQSampleTargetProperty" version="4">
												<prop name="PropertyTypeName">Combined Sample and Target Type</prop>
												<prop name="Position">3</prop>
												<prop name="IsDefault">0</prop>
												<obj name="ChannelProp" class="ChannelProperty" version="1">
													<prop name="ChannelIdx">1</prop>
												</obj>
											</obj>
											<obj name="PropertyObject" class="QuantConcProperty" version="4">
												<prop name="PropertyTypeName">Concentration</prop>
												<prop name="Position">3</prop>
												<prop name="IsDefault">1</prop>
												<prop name="Concentration">0</prop>
												<obj name="ChannelProp" class="ChannelProperty" version="1">
													<prop name="ChannelIdx">1</prop>
												</obj>
												<prop name="ReadOnly">1</prop>
											</obj>
											<obj name="PropertyObject" class="QuantCpHighProp" version="4">
												<prop name="PropertyTypeName">Cp High</prop>
												<prop name="Position">3</prop>
												<prop name="IsDefault">1</prop>
												<prop name="CpRangeHigh">0</prop>
												<obj name="ChannelProp" class="ChannelProperty" version="1">
													<prop name="ChannelIdx">1</prop>
												</obj>
												<prop name="ReadOnly">1</prop>
											</obj>
											<obj name="PropertyObject" class="QuantCpLowProp" version="4">
												<prop name="PropertyTypeName">Cp Low</prop>
												<prop name="Position">3</prop>
												<prop name="IsDefault">1</prop>
												<prop name="CpRangeLow">0</prop>
												<obj name="ChannelProp" class="ChannelProperty" version="1">
													<prop name="ChannelIdx">1</prop>
												</obj>
												<prop name="ReadOnly">1</prop>
											</obj>
											<obj name="PropertyObject" class="RQEffProp" version="4">
												<prop name="PropertyTypeName">Efficiency</prop>
												<prop name="Position">3</prop>
												<prop name="IsDefault">1</prop>
												<prop name="Efficiency">2</prop>
												<obj name="ChannelProp" class="ChannelProperty" version="1">
													<prop name="ChannelIdx">1</prop>
												</obj>
											</obj>
											<obj name="PropertyObject" class="ChannelGenotype" version="4">
												<prop name="PropertyTypeName">Melt Geno Genotype</prop>
												<prop name="Position">3</prop>
												<prop name="IsDefault">1</prop>
												<prop name="ReadOnly">1</prop>
												<obj name="ChannelProp" class="ChannelProperty" version="1">
													<prop name="ChannelIdx">1</prop>
												</obj>
											</obj>
											<obj name="PropertyObject" class="GroupChannelTypeProp" version="4">
												<prop name="PropertyTypeName">Melt Geno Sample Type</prop>
												<prop name="Position">3</prop>
												<prop name="IsDefault">0</prop>
												<prop name="GroupSampleType">mstUnknown</prop>
												<obj name="ChannelProp" class="ChannelProperty" version="1">
													<prop name="ChannelIdx">1</prop>
												</obj>
											</obj>
											<obj name="PropertyObject" class="QuantSampleTypeProperty" version="4">
												<prop name="PropertyTypeName">Quantification Sample Type</prop>
												<prop name="Position">3</prop>
												<prop name="IsDefault">0</prop>
												<prop name="SampleType">qsUnknown</prop>
												<obj name="ChannelProp" class="ChannelProperty" version="1">
													<prop name="ChannelIdx">1</prop>
												</obj>
											</obj>
											<obj name="PropertyObject" class="ChannelGenotype" version="4">
												<prop name="PropertyTypeName">Scanning Genotype</prop>
												<prop name="Position">3</prop>
												<prop name="IsDefault">1</prop>
												<prop name="ReadOnly">1</prop>
												<obj name="ChannelProp" class="ChannelProperty" version="1">
													<prop name="ChannelIdx">1</prop>
												</obj>
											</obj>
											<obj name="PropertyObject" class="GroupChannelTypeProp" version="4">
												<prop name="PropertyTypeName">Scanning Sample Type</prop>
												<prop name="Position">3</prop>
												<prop name="IsDefault">0</prop>
												<prop name="GroupSampleType">mstUnknown</prop>
												<obj name="ChannelProp" class="ChannelProperty" version="1">
													<prop name="ChannelIdx">1</prop>
												</obj>
											</obj>
											<obj name="PropertyObject" class="TargetName" version="4">
												<prop name="PropertyTypeName">Target Name</prop>
												<prop name="Position">3</prop>
												<prop name="IsDefault">1</prop>
												<obj name="ChannelProp" class="ChannelProperty" version="1">
													<prop name="ChannelIdx">1</prop>
												</obj>
											</obj>
											<obj name="PropertyObject" class="RQTargetProperty" version="4">
												<prop name="PropertyTypeName">Target Type</prop>
												<prop name="Position">3</prop>
												<prop name="IsDefault">0</prop>
												<prop name="TargetType">dtNone</prop>
												<obj name="ChannelProp" class="ChannelProperty" version="1">
													<prop name="ChannelIdx">1</prop>
												</obj>
											</obj>
										</list>
									</obj>
									<obj name="item" class="PropertyList" version="1">
										<list name="emlist" count="12">
											<obj name="PropertyObject" class="RQSampleTargetProperty" version="4">
												<prop name="PropertyTypeName">Combined Sample and Target Type</prop>
												<prop name="Position">3</prop>
												<prop name="IsDefault">0</prop>
												<obj name="ChannelProp" class="ChannelProperty" version="1">
													<prop name="ChannelIdx">2</prop>
												</obj>
											</obj>
											<obj name="PropertyObject" class="QuantConcProperty" version="4">
												<prop name="PropertyTypeName">Concentration</prop>
												<prop name="Position">3</prop>
												<prop name="IsDefault">1</prop>
												<prop name="Concentration">0</prop>
												<obj name="ChannelProp" class="ChannelProperty" version="1">
													<prop name="ChannelIdx">2</prop>
												</obj>
												<prop name="ReadOnly">1</prop>
											</obj>
											<obj name="PropertyObject" class="QuantCpHighProp" version="4">
												<prop name="PropertyTypeName">Cp High</prop>
												<prop name="Position">3</prop>
												<prop name="IsDefault">1</prop>
												<prop name="CpRangeHigh">0</prop>
												<obj name="ChannelProp" class="ChannelProperty" version="1">
													<prop name="ChannelIdx">2</prop>
												</obj>
												<prop name="ReadOnly">1</prop>
											</obj>
											<obj name="PropertyObject" class="QuantCpLowProp" version="4">
												<prop name="PropertyTypeName">Cp Low</prop>
												<prop name="Position">3</prop>
												<prop name="IsDefault">1</prop>
												<prop name="CpRangeLow">0</prop>
												<obj name="ChannelProp" class="ChannelProperty" version="1">
													<prop name="ChannelIdx">2</prop>
												</obj>
												<prop name="ReadOnly">1</prop>
											</obj>
											<obj name="PropertyObject" class="RQEffProp" version="4">
												<prop name="PropertyTypeName">Efficiency</prop>
												<prop name="Position">3</prop>
												<prop name="IsDefault">1</prop>
												<prop name="Efficiency">2</prop>
												<obj name="ChannelProp" class="ChannelProperty" version="1">
													<prop name="ChannelIdx">2</prop>
												</obj>
											</obj>
											<obj name="PropertyObject" class="ChannelGenotype" version="4">
												<prop name="PropertyTypeName">Melt Geno Genotype</prop>
												<prop name="Position">3</prop>
												<prop name="IsDefault">1</prop>
												<prop name="ReadOnly">1</prop>
												<obj name="ChannelProp" class="ChannelProperty" version="1">
													<prop name="ChannelIdx">2</prop>
												</obj>
											</obj>
											<obj name="PropertyObject" class="GroupChannelTypeProp" version="4">
												<prop name="PropertyTypeName">Melt Geno Sample Type</prop>
												<prop name="Position">3</prop>
												<prop name="IsDefault">0</prop>
												<prop name="GroupSampleType">mstUnknown</prop>
												<obj name="ChannelProp" class="ChannelProperty" version="1">
													<prop name="ChannelIdx">2</prop>
												</obj>
											</obj>
											<obj name="PropertyObject" class="QuantSampleTypeProperty" version="4">
												<prop name="PropertyTypeName">Quantification Sample Type</prop>
												<prop name="Position">3</prop>
												<prop name="IsDefault">0</prop>
												<prop name="SampleType">qsUnknown</prop>
												<obj name="ChannelProp" class="ChannelProperty" version="1">
													<prop name="ChannelIdx">2</prop>
												</obj>
											</obj>
											<obj name="PropertyObject" class="ChannelGenotype" version="4">
												<prop name="PropertyTypeName">Scanning Genotype</prop>
												<prop name="Position">3</prop>
												<prop name="IsDefault">1</prop>
												<prop name="ReadOnly">1</prop>
												<obj name="ChannelProp" class="ChannelProperty" version="1">
													<prop name="ChannelIdx">2</prop>
												</obj>
											</obj>
											<obj name="PropertyObject" class="GroupChannelTypeProp" version="4">
												<prop name="PropertyTypeName">Scanning Sample Type</prop>
												<prop name="Position">3</prop>
												<prop name="IsDefault">0</prop>
												<prop name="GroupSampleType">mstUnknown</prop>
												<obj name="ChannelProp" class="ChannelProperty" version="1">
													<prop name="ChannelIdx">2</prop>
												</obj>
											</obj>
											<obj name="PropertyObject" class="TargetName" version="4">
												<prop name="PropertyTypeName">Target Name</prop>
												<prop name="Position">3</prop>
												<prop name="IsDefault">1</prop>
												<obj name="ChannelProp" class="ChannelProperty" version="1">
													<prop name="ChannelIdx">2</prop>
												</obj>
											</obj>
											<obj name="PropertyObject" class="RQTargetProperty" version="4">
												<prop name="PropertyTypeName">Target Type</prop>
												<prop name="Position">3</prop>
												<prop name="IsDefault">0</prop>
												<prop name="TargetType">dtNone</prop>
												<obj name="ChannelProp" class="ChannelProperty" version="1">
													<prop name="ChannelIdx">2</prop>
												</obj>
											</obj>
										</list>
									</obj>
									<obj name="item" class="PropertyList" version="1">
										<list name="emlist" count="12">
											<obj name="PropertyObject" class="RQSampleTargetProperty" version="4">
												<prop name="PropertyTypeName">Combined Sample and Target Type</prop>
												<prop name="Position">3</prop>
												<prop name="IsDefault">0</prop>
												<obj name="ChannelProp" class="ChannelProperty" version="1">
													<prop name="ChannelIdx">3</prop>
												</obj>
											</obj>
											<obj name="PropertyObject" class="QuantConcProperty" version="4">
												<prop name="PropertyTypeName">Concentration</prop>
												<prop name="Position">3</prop>
												<prop name="IsDefault">1</prop>
												<prop name="Concentration">0</prop>
												<obj name="ChannelProp" class="ChannelProperty" version="1">
													<prop name="ChannelIdx">3</prop>
												</obj>
												<prop name="ReadOnly">1</prop>
											</obj>
											<obj name="PropertyObject" class="QuantCpHighProp" version="4">
												<prop name="PropertyTypeName">Cp High</prop>
												<prop name="Position">3</prop>
												<prop name="IsDefault">1</prop>
												<prop name="CpRangeHigh">0</prop>
												<obj name="ChannelProp" class="ChannelProperty" version="1">
													<prop name="ChannelIdx">3</prop>
												</obj>
												<prop name="ReadOnly">1</prop>
											</obj>
											<obj name="PropertyObject" class="QuantCpLowProp" version="4">
												<prop name="PropertyTypeName">Cp Low</prop>
												<prop name="Position">3</prop>
												<prop name="IsDefault">1</prop>
												<prop name="CpRangeLow">0</prop>
												<obj name="ChannelProp" class="ChannelProperty" version="1">
													<prop name="ChannelIdx">3</prop>
												</obj>
												<prop name="ReadOnly">1</prop>
											</obj>
											<obj name="PropertyObject" class="RQEffProp" version="4">
												<prop name="PropertyTypeName">Efficiency</prop>
												<prop name="Position">3</prop>
												<prop name="IsDefault">1</prop>
												<prop name="Efficiency">2</prop>
												<obj name="ChannelProp" class="ChannelProperty" version="1">
													<prop name="ChannelIdx">3</prop>
												</obj>
											</obj>
											<obj name="PropertyObject" class="ChannelGenotype" version="4">
												<prop name="PropertyTypeName">Melt Geno Genotype</prop>
												<prop name="Position">3</prop>
												<prop name="IsDefault">1</prop>
												<prop name="ReadOnly">1</prop>
												<obj name="ChannelProp" class="ChannelProperty" version="1">
													<prop name="ChannelIdx">3</prop>
												</obj>
											</obj>
											<obj name="PropertyObject" class="GroupChannelTypeProp" version="4">
												<prop name="PropertyTypeName">Melt Geno Sample Type</prop>
												<prop name="Position">3</prop>
												<prop name="IsDefault">0</prop>
												<prop name="GroupSampleType">mstUnknown</prop>
												<obj name="ChannelProp" class="ChannelProperty" version="1">
													<prop name="ChannelIdx">3</prop>
												</obj>
											</obj>
											<obj name="PropertyObject" class="QuantSampleTypeProperty" version="4">
												<prop name="PropertyTypeName">Quantification Sample Type</prop>
												<prop name="Position">3</prop>
												<prop name="IsDefault">0</prop>
												<prop name="SampleType">qsUnknown</prop>
												<obj name="ChannelProp" class="ChannelProperty" version="1">
													<prop name="ChannelIdx">3</prop>
												</obj>
											</obj>
											<obj name="PropertyObject" class="ChannelGenotype" version="4">
												<prop name="PropertyTypeName">Scanning Genotype</prop>
												<prop name="Position">3</prop>
												<prop name="IsDefault">1</prop>
												<prop name="ReadOnly">1</prop>
												<obj name="ChannelProp" class="ChannelProperty" version="1">
													<prop name="ChannelIdx">3</prop>
												</obj>
											</obj>
											<obj name="PropertyObject" class="GroupChannelTypeProp" version="4">
												<prop name="PropertyTypeName">Scanning Sample Type</prop>
												<prop name="Position">3</prop>
												<prop name="IsDefault">0</prop>
												<prop name="GroupSampleType">mstUnknown</prop>
												<obj name="ChannelProp" class="ChannelProperty" version="1">
													<prop name="ChannelIdx">3</prop>
												</obj>
											</obj>
											<obj name="PropertyObject" class="TargetName" version="4">
												<prop name="PropertyTypeName">Target Name</prop>
												<prop name="Position">3</prop>
												<prop name="IsDefault">1</prop>
												<obj name="ChannelProp" class="ChannelProperty" version="1">
													<prop name="ChannelIdx">3</prop>
												</obj>
											</obj>
											<obj name="PropertyObject" class="RQTargetProperty" version="4">
												<prop name="PropertyTypeName">Target Type</prop>
												<prop name="Position">3</prop>
												<prop name="IsDefault">0</prop>
												<prop name="TargetType">dtNone</prop>
												<obj name="ChannelProp" class="ChannelProperty" version="1">
													<prop name="ChannelIdx">3</prop>
												</obj>
											</obj>
										</list>
									</obj>
								</list>
							</obj>
						</obj>
						<prop name="ChannelPropertyCount">4</prop>
						<prop name="ContainerPosition">3</prop>
						<prop name="HasSampleProperties">1</prop>
						<obj name="SampleProperties" class="PropertyList" version="1">
							<list name="emlist" count="14">
								<obj name="PropertyObject" class="SamplePrefColor" version="4">
									<prop name="PropertyTypeName">Color</prop>
									<prop name="Position">3</prop>
									<prop name="IsDefault">0</prop>
									<prop name="Color">clFuchsia</prop>
								</obj>
								<obj name="PropertyObject" class="DominantChannelProp" version="4">
									<prop name="PropertyTypeName">Dominant Channel</prop>
									<prop name="Position">3</prop>
									<prop name="IsDefault">0</prop>
									<prop name="DominantChannel">0</prop>
								</obj>
								<obj name="PropertyObject" class="Genotype" version="4">
									<prop name="PropertyTypeName">EndPt Genotype</prop>
									<prop name="Position">3</prop>
									<prop name="IsDefault">1</prop>
									<prop name="ReadOnly">1</prop>
								</obj>
								<obj name="PropertyObject" class="GroupingSample" version="4">
									<prop name="PropertyTypeName">EndPt Sample Type</prop>
									<prop name="Position">3</prop>
									<prop name="IsDefault">0</prop>
									<prop name="GroupSampleType">mstUnknown</prop>
								</obj>
								<obj name="PropertyObject" class="SamplePrefLineStyle" version="4">
									<prop name="PropertyTypeName">Line Style</prop>
									<prop name="Position">3</prop>
									<prop name="IsDefault">0</prop>
									<prop name="LineStyle">psSolid</prop>
								</obj>
								<obj name="PropertyObject" class="GenSampleEditNotes" version="4">
									<prop name="PropertyTypeName">Notes</prop>
									<prop name="Position">3</prop>
									<prop name="IsDefault">1</prop>
								</obj>
								<obj name="PropertyObject" class="SamplePrefPointStyle" version="4">
									<prop name="PropertyTypeName">Point Style</prop>
									<prop name="Position">3</prop>
									<prop name="IsDefault">0</prop>
									<prop name="PointStyle">psNothing</prop>
								</obj>
								<obj name="PropertyObject" class="GenSampleEditPosition" version="4">
									<prop name="PropertyTypeName">Position</prop>
									<prop name="Position">3</prop>
									<prop name="IsDefault">1</prop>
								</obj>
								<obj name="PropertyObject" class="GenSampleEditReplicate" version="4">
									<prop name="PropertyTypeName">Replicate of</prop>
									<prop name="Position">3</prop>
									<prop name="IsDefault">1</prop>
									<prop name="ReplicateOf">-1</prop>
								</obj>
								<obj name="PropertyObject" class="HTCSampleID" version="4">
									<prop name="PropertyTypeName">Sample ID</prop>
									<prop name="Position">3</prop>
									<prop name="IsDefault">1</prop>
								</obj>
								<obj name="PropertyObject" class="GenSampleEditName" version="4">
									<prop name="PropertyTypeName">Sample Name</prop>
									<prop name="Position">3</prop>
									<prop name="IsDefault">1</prop>
									<prop name="name">Sample 4</prop>
								</obj>
								<obj name="PropertyObject" class="HTCSamplePrepNotes" version="4">
									<prop name="PropertyTypeName">Sample Prep Notes</prop>
									<prop name="Position">3</prop>
									<prop name="IsDefault">1</prop>
								</obj>
								<obj name="PropertyObject" class="GenSampleEditSubset" version="4">
									<prop name="PropertyTypeName">Subsets</prop>
									<prop name="Position">3</prop>
									<prop name="IsDefault">1</prop>
								</obj>
								<obj name="PropertyObject" class="SamplePrefWidth" version="5">
									<prop name="PropertyTypeName">Width</prop>
									<prop name="Position">3</prop>
									<prop name="IsDefault">1</prop>
									<prop name="Width">1</prop>
								</obj>
							</list>
						</obj>
					</obj>
					<obj name="item" class="SamplePropInfo" version="1">
						<obj name="ChannelProperties" class="ChanPropList" version="2">
							<obj name="ChannelProperties" class="EMList" version="1">
								<list name="emlist" count="4">
									<obj name="item" class="PropertyList" version="1">
										<list name="emlist" count="12">
											<obj name="PropertyObject" class="RQSampleTargetProperty" version="4">
												<prop name="PropertyTypeName">Combined Sample and Target Type</prop>
												<prop name="Position">4</prop>
												<prop name="IsDefault">0</prop>
												<obj name="ChannelProp" class="ChannelProperty" version="1">
													<prop name="ChannelIdx">0</prop>
												</obj>
											</obj>
											<obj name="PropertyObject" class="QuantConcProperty" version="4">
												<prop name="PropertyTypeName">Concentration</prop>
												<prop name="Position">4</prop>
												<prop name="IsDefault">1</prop>
												<prop name="Concentration">0</prop>
												<obj name="ChannelProp" class="ChannelProperty" version="1">
													<prop name="ChannelIdx">0</prop>
												</obj>
												<prop name="ReadOnly">1</prop>
											</obj>
											<obj name="PropertyObject" class="QuantCpHighProp" version="4">
												<prop name="PropertyTypeName">Cp High</prop>
												<prop name="Position">4</prop>
												<prop name="IsDefault">1</prop>
												<prop name="CpRangeHigh">0</prop>
												<obj name="ChannelProp" class="ChannelProperty" version="1">
													<prop name="ChannelIdx">0</prop>
												</obj>
												<prop name="ReadOnly">1</prop>
											</obj>
											<obj name="PropertyObject" class="QuantCpLowProp" version="4">
												<prop name="PropertyTypeName">Cp Low</prop>
												<prop name="Position">4</prop>
												<prop name="IsDefault">1</prop>
												<prop name="CpRangeLow">0</prop>
												<obj name="ChannelProp" class="ChannelProperty" version="1">
													<prop name="ChannelIdx">0</prop>
												</obj>
												<prop name="ReadOnly">1</prop>
											</obj>
											<obj name="PropertyObject" class="RQEffProp" version="4">
												<prop name="PropertyTypeName">Efficiency</prop>
												<prop name="Position">4</prop>
												<prop name="IsDefault">1</prop>
												<prop name="Efficiency">2</prop>
												<obj name="ChannelProp" class="ChannelProperty" version="1">
													<prop name="ChannelIdx">0</prop>
												</obj>
											</obj>
											<obj name="PropertyObject" class="ChannelGenotype" version="4">
												<prop name="PropertyTypeName">Melt Geno Genotype</prop>
												<prop name="Position">4</prop>
												<prop name="IsDefault">1</prop>
												<prop name="ReadOnly">1</prop>
												<obj name="ChannelProp" class="ChannelProperty" version="1">
													<prop name="ChannelIdx">0</prop>
												</obj>
											</obj>
											<obj name="PropertyObject" class="GroupChannelTypeProp" version="4">
												<prop name="PropertyTypeName">Melt Geno Sample Type</prop>
												<prop name="Position">4</prop>
												<prop name="IsDefault">0</prop>
												<prop name="GroupSampleType">mstUnknown</prop>
												<obj name="ChannelProp" class="ChannelProperty" version="1">
													<prop name="ChannelIdx">0</prop>
												</obj>
											</obj>
											<obj name="PropertyObject" class="QuantSampleTypeProperty" version="4">
												<prop name="PropertyTypeName">Quantification Sample Type</prop>
												<prop name="Position">4</prop>
												<prop name="IsDefault">0</prop>
												<prop name="SampleType">qsUnknown</prop>
												<obj name="ChannelProp" class="ChannelProperty" version="1">
													<prop name="ChannelIdx">0</prop>
												</obj>
											</obj>
											<obj name="PropertyObject" class="ChannelGenotype" version="4">
												<prop name="PropertyTypeName">Scanning Genotype</prop>
												<prop name="Position">4</prop>
												<prop name="IsDefault">1</prop>
												<prop name="ReadOnly">1</prop>
												<obj name="ChannelProp" class="ChannelProperty" version="1">
													<prop name="ChannelIdx">0</prop>
												</obj>
											</obj>
											<obj name="PropertyObject" class="GroupChannelTypeProp" version="4">
												<prop name="PropertyTypeName">Scanning Sample Type</prop>
												<prop name="Position">4</prop>
												<prop name="IsDefault">0</prop>
												<prop name="GroupSampleType">mstUnknown</prop>
												<obj name="ChannelProp" class="ChannelProperty" version="1">
													<prop name="ChannelIdx">0</prop>
												</obj>
											</obj>
											<obj name="PropertyObject" class="TargetName" version="4">
												<prop name="PropertyTypeName">Target Name</prop>
												<prop name="Position">4</prop>
												<prop name="IsDefault">1</prop>
												<obj name="ChannelProp" class="ChannelProperty" version="1">
													<prop name="ChannelIdx">0</prop>
												</obj>
											</obj>
											<obj name="PropertyObject" class="RQTargetProperty" version="4">
												<prop name="PropertyTypeName">Target Type</prop>
												<prop name="Position">4</prop>
												<prop name="IsDefault">0</prop>
												<prop name="TargetType">dtNone</prop>
												<obj name="ChannelProp" class="ChannelProperty" version="1">
													<prop name="ChannelIdx">0</prop>
												</obj>
											</obj>
										</list>
									</obj>
									<obj name="item" class="PropertyList" version="1">
										<list name="emlist" count="12">
											<obj name="PropertyObject" class="RQSampleTargetProperty" version="4">
												<prop name="PropertyTypeName">Combined Sample and Target Type</prop>
												<prop name="Position">4</prop>
												<prop name="IsDefault">0</prop>
												<obj name="ChannelProp" class="ChannelProperty" version="1">
													<prop name="ChannelIdx">1</prop>
												</obj>
											</obj>
											<obj name="PropertyObject" class="QuantConcProperty" version="4">
												<prop name="PropertyTypeName">Concentration</prop>
												<prop name="Position">4</prop>
												<prop name="IsDefault">1</prop>
												<prop name="Concentration">0</prop>
												<obj name="ChannelProp" class="ChannelProperty" version="1">
													<prop name="ChannelIdx">1</prop>
												</obj>
												<prop name="ReadOnly">1</prop>
											</obj>
											<obj name="PropertyObject" class="QuantCpHighProp" version="4">
												<prop name="PropertyTypeName">Cp High</prop>
												<prop name="Position">4</prop>
												<prop name="IsDefault">1</prop>
												<prop name="CpRangeHigh">0</prop>
												<obj name="ChannelProp" class="ChannelProperty" version="1">
													<prop name="ChannelIdx">1</prop>
												</obj>
												<prop name="ReadOnly">1</prop>
											</obj>
											<obj name="PropertyObject" class="QuantCpLowProp" version="4">
												<prop name="PropertyTypeName">Cp Low</prop>
												<prop name="Position">4</prop>
												<prop name="IsDefault">1</prop>
												<prop name="CpRangeLow">0</prop>
												<obj name="ChannelProp" class="ChannelProperty" version="1">
													<prop name="ChannelIdx">1</prop>
												</obj>
												<prop name="ReadOnly">1</prop>
											</obj>
											<obj name="PropertyObject" class="RQEffProp" version="4">
												<prop name="PropertyTypeName">Efficiency</prop>
												<prop name="Position">4</prop>
												<prop name="IsDefault">1</prop>
												<prop name="Efficiency">2</prop>
												<obj name="ChannelProp" class="ChannelProperty" version="1">
													<prop name="ChannelIdx">1</prop>
												</obj>
											</obj>
											<obj name="PropertyObject" class="ChannelGenotype" version="4">
												<prop name="PropertyTypeName">Melt Geno Genotype</prop>
												<prop name="Position">4</prop>
												<prop name="IsDefault">1</prop>
												<prop name="ReadOnly">1</prop>
												<obj name="ChannelProp" class="ChannelProperty" version="1">
													<prop name="ChannelIdx">1</prop>
												</obj>
											</obj>
											<obj name="PropertyObject" class="GroupChannelTypeProp" version="4">
												<prop name="PropertyTypeName">Melt Geno Sample Type</prop>
												<prop name="Position">4</prop>
												<prop name="IsDefault">0</prop>
												<prop name="GroupSampleType">mstUnknown</prop>
												<obj name="ChannelProp" class="ChannelProperty" version="1">
													<prop name="ChannelIdx">1</prop>
												</obj>
											</obj>
											<obj name="PropertyObject" class="QuantSampleTypeProperty" version="4">
												<prop name="PropertyTypeName">Quantification Sample Type</prop>
												<prop name="Position">4</prop>
												<prop name="IsDefault">0</prop>
												<prop name="SampleType">qsUnknown</prop>
												<obj name="ChannelProp" class="ChannelProperty" version="1">
													<prop name="ChannelIdx">1</prop>
												</obj>
											</obj>
											<obj name="PropertyObject" class="ChannelGenotype" version="4">
												<prop name="PropertyTypeName">Scanning Genotype</prop>
												<prop name="Position">4</prop>
												<prop name="IsDefault">1</prop>
												<prop name="ReadOnly">1</prop>
												<obj name="ChannelProp" class="ChannelProperty" version="1">
													<prop name="ChannelIdx">1</prop>
												</obj>
											</obj>
											<obj name="PropertyObject" class="GroupChannelTypeProp" version="4">
												<prop name="PropertyTypeName">Scanning Sample Type</prop>
												<prop name="Position">4</prop>
												<prop name="IsDefault">0</prop>
												<prop name="GroupSampleType">mstUnknown</prop>
												<obj name="ChannelProp" class="ChannelProperty" version="1">
													<prop name="ChannelIdx">1</prop>
												</obj>
											</obj>
											<obj name="PropertyObject" class="TargetName" version="4">
												<prop name="PropertyTypeName">Target Name</prop>
												<prop name="Position">4</prop>
												<prop name="IsDefault">1</prop>
												<obj name="ChannelProp" class="ChannelProperty" version="1">
													<prop name="ChannelIdx">1</prop>
												</obj>
											</obj>
											<obj name="PropertyObject" class="RQTargetProperty" version="4">
												<prop name="PropertyTypeName">Target Type</prop>
												<prop name="Position">4</prop>
												<prop name="IsDefault">0</prop>
												<prop name="TargetType">dtNone</prop>
												<obj name="ChannelProp" class="ChannelProperty" version="1">
													<prop name="ChannelIdx">1</prop>
												</obj>
											</obj>
										</list>
									</obj>
									<obj name="item" class="PropertyList" version="1">
										<list name="emlist" count="12">
											<obj name="PropertyObject" class="RQSampleTargetProperty" version="4">
												<prop name="PropertyTypeName">Combined Sample and Target Type</prop>
												<prop name="Position">4</prop>
												<prop name="IsDefault">0</prop>
												<obj name="ChannelProp" class="ChannelProperty" version="1">
													<prop name="ChannelIdx">2</prop>
												</obj>
											</obj>
											<obj name="PropertyObject" class="QuantConcProperty" version="4">
												<prop name="PropertyTypeName">Concentration</prop>
												<prop name="Position">4</prop>
												<prop name="IsDefault">1</prop>
												<prop name="Concentration">0</prop>
												<obj name="ChannelProp" class="ChannelProperty" version="1">
													<prop name="ChannelIdx">2</prop>
												</obj>
												<prop name="ReadOnly">1</prop>
											</obj>
											<obj name="PropertyObject" class="QuantCpHighProp" version="4">
												<prop name="PropertyTypeName">Cp High</prop>
												<prop name="Position">4</prop>
												<prop name="IsDefault">1</prop>
												<prop name="CpRangeHigh">0</prop>
												<obj name="ChannelProp" class="ChannelProperty" version="1">
													<prop name="ChannelIdx">2</prop>
												</obj>
												<prop name="ReadOnly">1</prop>
											</obj>
											<obj name="PropertyObject" class="QuantCpLowProp" version="4">
												<prop name="PropertyTypeName">Cp Low</prop>
												<prop name="Position">4</prop>
												<prop name="IsDefault">1</prop>
												<prop name="CpRangeLow">0</prop>
												<obj name="ChannelProp" class="ChannelProperty" version="1">
													<prop name="ChannelIdx">2</prop>
												</obj>
												<prop name="ReadOnly">1</prop>
											</obj>
											<obj name="PropertyObject" class="RQEffProp" version="4">
												<prop name="PropertyTypeName">Efficiency</prop>
												<prop name="Position">4</prop>
												<prop name="IsDefault">1</prop>
												<prop name="Efficiency">2</prop>
												<obj name="ChannelProp" class="ChannelProperty" version="1">
													<prop name="ChannelIdx">2</prop>
												</obj>
											</obj>
											<obj name="PropertyObject" class="ChannelGenotype" version="4">
												<prop name="PropertyTypeName">Melt Geno Genotype</prop>
												<prop name="Position">4</prop>
												<prop name="IsDefault">1</prop>
												<prop name="ReadOnly">1</prop>
												<obj name="ChannelProp" class="ChannelProperty" version="1">
													<prop name="ChannelIdx">2</prop>
												</obj>
											</obj>
											<obj name="PropertyObject" class="GroupChannelTypeProp" version="4">
												<prop name="PropertyTypeName">Melt Geno Sample Type</prop>
												<prop name="Position">4</prop>
												<prop name="IsDefault">0</prop>
												<prop name="GroupSampleType">mstUnknown</prop>
												<obj name="ChannelProp" class="ChannelProperty" version="1">
													<prop name="ChannelIdx">2</prop>
												</obj>
											</obj>
											<obj name="PropertyObject" class="QuantSampleTypeProperty" version="4">
												<prop name="PropertyTypeName">Quantification Sample Type</prop>
												<prop name="Position">4</prop>
												<prop name="IsDefault">0</prop>
												<prop name="SampleType">qsUnknown</prop>
												<obj name="ChannelProp" class="ChannelProperty" version="1">
													<prop name="ChannelIdx">2</prop>
												</obj>
											</obj>
											<obj name="PropertyObject" class="ChannelGenotype" version="4">
												<prop name="PropertyTypeName">Scanning Genotype</prop>
												<prop name="Position">4</prop>
												<prop name="IsDefault">1</prop>
												<prop name="ReadOnly">1</prop>
												<obj name="ChannelProp" class="ChannelProperty" version="1">
													<prop name="ChannelIdx">2</prop>
												</obj>
											</obj>
											<obj name="PropertyObject" class="GroupChannelTypeProp" version="4">
												<prop name="PropertyTypeName">Scanning Sample Type</prop>
												<prop name="Position">4</prop>
												<prop name="IsDefault">0</prop>
												<prop name="GroupSampleType">mstUnknown</prop>
												<obj name="ChannelProp" class="ChannelProperty" version="1">
													<prop name="ChannelIdx">2</prop>
												</obj>
											</obj>
											<obj name="PropertyObject" class="TargetName" version="4">
												<prop name="PropertyTypeName">Target Name</prop>
												<prop name="Position">4</prop>
												<prop name="IsDefault">1</prop>
												<obj name="ChannelProp" class="ChannelProperty" version="1">
													<prop name="ChannelIdx">2</prop>
												</obj>
											</obj>
											<obj name="PropertyObject" class="RQTargetProperty" version="4">
												<prop name="PropertyTypeName">Target Type</prop>
												<prop name="Position">4</prop>
												<prop name="IsDefault">0</prop>
												<prop name="TargetType">dtNone</prop>
												<obj name="ChannelProp" class="ChannelProperty" version="1">
													<prop name="ChannelIdx">2</prop>
												</obj>
											</obj>
										</list>
									</obj>
									<obj name="item" class="PropertyList" version="1">
										<list name="emlist" count="12">
											<obj name="PropertyObject" class="RQSampleTargetProperty" version="4">
												<prop name="PropertyTypeName">Combined Sample and Target Type</prop>
												<prop name="Position">4</prop>
												<prop name="IsDefault">0</prop>
												<obj name="ChannelProp" class="ChannelProperty" version="1">
													<prop name="ChannelIdx">3</prop>
												</obj>
											</obj>
											<obj name="PropertyObject" class="QuantConcProperty" version="4">
												<prop name="PropertyTypeName">Concentration</prop>
												<prop name="Position">4</prop>
												<prop name="IsDefault">1</prop>
												<prop name="Concentration">0</prop>
												<obj name="ChannelProp" class="ChannelProperty" version="1">
													<prop name="ChannelIdx">3</prop>
												</obj>
												<prop name="ReadOnly">1</prop>
											</obj>
											<obj name="PropertyObject" class="QuantCpHighProp" version="4">
												<prop name="PropertyTypeName">Cp High</prop>
												<prop name="Position">4</prop>
												<prop name="IsDefault">1</prop>
												<prop name="CpRangeHigh">0</prop>
												<obj name="ChannelProp" class="ChannelProperty" version="1">
													<prop name="ChannelIdx">3</prop>
												</obj>
												<prop name="ReadOnly">1</prop>
											</obj>
											<obj name="PropertyObject" class="QuantCpLowProp" version="4">
												<prop name="PropertyTypeName">Cp Low</prop>
												<prop name="Position">4</prop>
												<prop name="IsDefault">1</prop>
												<prop name="CpRangeLow">0</prop>
												<obj name="ChannelProp" class="ChannelProperty" version="1">
													<prop name="ChannelIdx">3</prop>
												</obj>
												<prop name="ReadOnly">1</prop>
											</obj>
											<obj name="PropertyObject" class="RQEffProp" version="4">
												<prop name="PropertyTypeName">Efficiency</prop>
												<prop name="Position">4</prop>
												<prop name="IsDefault">1</prop>
												<prop name="Efficiency">2</prop>
												<obj name="ChannelProp" class="ChannelProperty" version="1">
													<prop name="ChannelIdx">3</prop>
												</obj>
											</obj>
											<obj name="PropertyObject" class="ChannelGenotype" version="4">
												<prop name="PropertyTypeName">Melt Geno Genotype</prop>
												<prop name="Position">4</prop>
												<prop name="IsDefault">1</prop>
												<prop name="ReadOnly">1</prop>
												<obj name="ChannelProp" class="ChannelProperty" version="1">
													<prop name="ChannelIdx">3</prop>
												</obj>
											</obj>
											<obj name="PropertyObject" class="GroupChannelTypeProp" version="4">
												<prop name="PropertyTypeName">Melt Geno Sample Type</prop>
												<prop name="Position">4</prop>
												<prop name="IsDefault">0</prop>
												<prop name="GroupSampleType">mstUnknown</prop>
												<obj name="ChannelProp" class="ChannelProperty" version="1">
													<prop name="ChannelIdx">3</prop>
												</obj>
											</obj>
											<obj name="PropertyObject" class="QuantSampleTypeProperty" version="4">
												<prop name="PropertyTypeName">Quantification Sample Type</prop>
												<prop name="Position">4</prop>
												<prop name="IsDefault">0</prop>
												<prop name="SampleType">qsUnknown</prop>
												<obj name="ChannelProp" class="ChannelProperty" version="1">
													<prop name="ChannelIdx">3</prop>
												</obj>
											</obj>
											<obj name="PropertyObject" class="ChannelGenotype" version="4">
												<prop name="PropertyTypeName">Scanning Genotype</prop>
												<prop name="Position">4</prop>
												<prop name="IsDefault">1</prop>
												<prop name="ReadOnly">1</prop>
												<obj name="ChannelProp" class="ChannelProperty" version="1">
													<prop name="ChannelIdx">3</prop>
												</obj>
											</obj>
											<obj name="PropertyObject" class="GroupChannelTypeProp" version="4">
												<prop name="PropertyTypeName">Scanning Sample Type</prop>
												<prop name="Position">4</prop>
												<prop name="IsDefault">0</prop>
												<prop name="GroupSampleType">mstUnknown</prop>
												<obj name="ChannelProp" class="ChannelProperty" version="1">
													<prop name="ChannelIdx">3</prop>
												</obj>
											</obj>
											<obj name="PropertyObject" class="TargetName" version="4">
												<prop name="PropertyTypeName">Target Name</prop>
												<prop name="Position">4</prop>
												<prop name="IsDefault">1</prop>
												<obj name="ChannelProp" class="ChannelProperty" version="1">
													<prop name="ChannelIdx">3</prop>
												</obj>
											</obj>
											<obj name="PropertyObject" class="RQTargetProperty" version="4">
												<prop name="PropertyTypeName">Target Type</prop>
												<prop name="Position">4</prop>
												<prop name="IsDefault">0</prop>
												<prop name="TargetType">dtNone</prop>
												<obj name="ChannelProp" class="ChannelProperty" version="1">
													<prop name="ChannelIdx">3</prop>
												</obj>
											</obj>
										</list>
									</obj>
								</list>
							</obj>
						</obj>
						<prop name="ChannelPropertyCount">4</prop>
						<prop name="ContainerPosition">4</prop>
						<prop name="HasSampleProperties">1</prop>
						<obj name="SampleProperties" class="PropertyList" version="1">
							<list name="emlist" count="14">
								<obj name="PropertyObject" class="SamplePrefColor" version="4">
									<prop name="PropertyTypeName">Color</prop>
									<prop name="Position">4</prop>
									<prop name="IsDefault">0</prop>
									<prop name="Color">clGray</prop>
								</obj>
								<obj name="PropertyObject" class="DominantChannelProp" version="4">
									<prop name="PropertyTypeName">Dominant Channel</prop>
									<prop name="Position">4</prop>
									<prop name="IsDefault">0</prop>
									<prop name="DominantChannel">0</prop>
								</obj>
								<obj name="PropertyObject" class="Genotype" version="4">
									<prop name="PropertyTypeName">EndPt Genotype</prop>
									<prop name="Position">4</prop>
									<prop name="IsDefault">1</prop>
									<prop name="ReadOnly">1</prop>
								</obj>
								<obj name="PropertyObject" class="GroupingSample" version="4">
									<prop name="PropertyTypeName">EndPt Sample Type</prop>
									<prop name="Position">4</prop>
									<prop name="IsDefault">0</prop>
									<prop name="GroupSampleType">mstUnknown</prop>
								</obj>
								<obj name="PropertyObject" class="SamplePrefLineStyle" version="4">
									<prop name="PropertyTypeName">Line Style</prop>
									<prop name="Position">4</prop>
									<prop name="IsDefault">0</prop>
									<prop name="LineStyle">psSolid</prop>
								</obj>
								<obj name="PropertyObject" class="GenSampleEditNotes" version="4">
									<prop name="PropertyTypeName">Notes</prop>
									<prop name="Position">4</prop>
									<prop name="IsDefault">1</prop>
								</obj>
								<obj name="PropertyObject" class="SamplePrefPointStyle" version="4">
									<prop name="PropertyTypeName">Point Style</prop>
									<prop name="Position">4</prop>
									<prop name="IsDefault">0</prop>
									<prop name="PointStyle">psNothing</prop>
								</obj>
								<obj name="PropertyObject" class="GenSampleEditPosition" version="4">
									<prop name="PropertyTypeName">Position</prop>
									<prop name="Position">4</prop>
									<prop name="IsDefault">1</prop>
								</obj>
								<obj name="PropertyObject" class="GenSampleEditReplicate" version="4">
									<prop name="PropertyTypeName">Replicate of</prop>
									<prop name="Position">4</prop>
									<prop name="IsDefault">1</prop>
									<prop name="ReplicateOf">-1</prop>
								</obj>
								<obj name="PropertyObject" class="HTCSampleID" version="4">
									<prop name="PropertyTypeName">Sample ID</prop>
									<prop name="Position">4</prop>
									<prop name="IsDefault">1</prop>
								</obj>
								<obj name="PropertyObject" class="GenSampleEditName" version="4">
									<prop name="PropertyTypeName">Sample Name</prop>
									<prop name="Position">4</prop>
									<prop name="IsDefault">1</prop>
									<prop name="name">Sample 5</prop>
								</obj>
								<obj name="PropertyObject" class="HTCSamplePrepNotes" version="4">
									<prop name="PropertyTypeName">Sample Prep Notes</prop>
									<prop name="Position">4</prop>
									<prop name="IsDefault">1</prop>
								</obj>
								<obj name="PropertyObject" class="GenSampleEditSubset" version="4">
									<prop name="PropertyTypeName">Subsets</prop>
									<prop name="Position">4</prop>
									<prop name="IsDefault">1</prop>
								</obj>
								<obj name="PropertyObject" class="SamplePrefWidth" version="5">
									<prop name="PropertyTypeName">Width</prop>
									<prop name="Position">4</prop>
									<prop name="IsDefault">1</prop>
									<prop name="Width">1</prop>
								</obj>
							</list>
						</obj>
					</obj>
					<obj name="item" class="SamplePropInfo" version="1">
						<obj name="ChannelProperties" class="ChanPropList" version="2">
							<obj name="ChannelProperties" class="EMList" version="1">
								<list name="emlist" count="4">
									<obj name="item" class="PropertyList" version="1">
										<list name="emlist" count="12">
											<obj name="PropertyObject" class="RQSampleTargetProperty" version="4">
												<prop name="PropertyTypeName">Combined Sample and Target Type</prop>
												<prop name="Position">5</prop>
												<prop name="IsDefault">0</prop>
												<obj name="ChannelProp" class="ChannelProperty" version="1">
													<prop name="ChannelIdx">0</prop>
												</obj>
											</obj>
											<obj name="PropertyObject" class="QuantConcProperty" version="4">
												<prop name="PropertyTypeName">Concentration</prop>
												<prop name="Position">5</prop>
												<prop name="IsDefault">1</prop>
												<prop name="Concentration">0</prop>
												<obj name="ChannelProp" class="ChannelProperty" version="1">
													<prop name="ChannelIdx">0</prop>
												</obj>
												<prop name="ReadOnly">1</prop>
											</obj>
											<obj name="PropertyObject" class="QuantCpHighProp" version="4">
												<prop name="PropertyTypeName">Cp High</prop>
												<prop name="Position">5</prop>
												<prop name="IsDefault">1</prop>
												<prop name="CpRangeHigh">0</prop>
												<obj name="ChannelProp" class="ChannelProperty" version="1">
													<prop name="ChannelIdx">0</prop>
												</obj>
												<prop name="ReadOnly">1</prop>
											</obj>
											<obj name="PropertyObject" class="QuantCpLowProp" version="4">
												<prop name="PropertyTypeName">Cp Low</prop>
												<prop name="Position">5</prop>
												<prop name="IsDefault">1</prop>
												<prop name="CpRangeLow">0</prop>
												<obj name="ChannelProp" class="ChannelProperty" version="1">
													<prop name="ChannelIdx">0</prop>
												</obj>
												<prop name="ReadOnly">1</prop>
											</obj>
											<obj name="PropertyObject" class="RQEffProp" version="4">
												<prop name="PropertyTypeName">Efficiency</prop>
												<prop name="Position">5</prop>
												<prop name="IsDefault">1</prop>
												<prop name="Efficiency">2</prop>
												<obj name="ChannelProp" class="ChannelProperty" version="1">
													<prop name="ChannelIdx">0</prop>
												</obj>
											</obj>
											<obj name="PropertyObject" class="ChannelGenotype" version="4">
												<prop name="PropertyTypeName">Melt Geno Genotype</prop>
												<prop name="Position">5</prop>
												<prop name="IsDefault">1</prop>
												<prop name="ReadOnly">1</prop>
												<obj name="ChannelProp" class="ChannelProperty" version="1">
													<prop name="ChannelIdx">0</prop>
												</obj>
											</obj>
											<obj name="PropertyObject" class="GroupChannelTypeProp" version="4">
												<prop name="PropertyTypeName">Melt Geno Sample Type</prop>
												<prop name="Position">5</prop>
												<prop name="IsDefault">0</prop>
												<prop name="GroupSampleType">mstUnknown</prop>
												<obj name="ChannelProp" class="ChannelProperty" version="1">
													<prop name="ChannelIdx">0</prop>
												</obj>
											</obj>
											<obj name="PropertyObject" class="QuantSampleTypeProperty" version="4">
												<prop name="PropertyTypeName">Quantification Sample Type</prop>
												<prop name="Position">5</prop>
												<prop name="IsDefault">0</prop>
												<prop name="SampleType">qsUnknown</prop>
												<obj name="ChannelProp" class="ChannelProperty" version="1">
													<prop name="ChannelIdx">0</prop>
												</obj>
											</obj>
											<obj name="PropertyObject" class="ChannelGenotype" version="4">
												<prop name="PropertyTypeName">Scanning Genotype</prop>
												<prop name="Position">5</prop>
												<prop name="IsDefault">1</prop>
												<prop name="ReadOnly">1</prop>
												<obj name="ChannelProp" class="ChannelProperty" version="1">
													<prop name="ChannelIdx">0</prop>
												</obj>
											</obj>
											<obj name="PropertyObject" class="GroupChannelTypeProp" version="4">
												<prop name="PropertyTypeName">Scanning Sample Type</prop>
												<prop name="Position">5</prop>
												<prop name="IsDefault">0</prop>
												<prop name="GroupSampleType">mstUnknown</prop>
												<obj name="ChannelProp" class="ChannelProperty" version="1">
													<prop name="ChannelIdx">0</prop>
												</obj>
											</obj>
											<obj name="PropertyObject" class="TargetName" version="4">
												<prop name="PropertyTypeName">Target Name</prop>
												<prop name="Position">5</prop>
												<prop name="IsDefault">1</prop>
												<obj name="ChannelProp" class="ChannelProperty" version="1">
													<prop name="ChannelIdx">0</prop>
												</obj>
											</obj>
											<obj name="PropertyObject" class="RQTargetProperty" version="4">
												<prop name="PropertyTypeName">Target Type</prop>
												<prop name="Position">5</prop>
												<prop name="IsDefault">0</prop>
												<prop name="TargetType">dtNone</prop>
												<obj name="ChannelProp" class="ChannelProperty" version="1">
													<prop name="ChannelIdx">0</prop>
												</obj>
											</obj>
										</list>
									</obj>
									<obj name="item" class="PropertyList" version="1">
										<list name="emlist" count="12">
											<obj name="PropertyObject" class="RQSampleTargetProperty" version="4">
												<prop name="PropertyTypeName">Combined Sample and Target Type</prop>
												<prop name="Position">5</prop>
												<prop name="IsDefault">0</prop>
												<obj name="ChannelProp" class="ChannelProperty" version="1">
													<prop name="ChannelIdx">1</prop>
												</obj>
											</obj>
											<obj name="PropertyObject" class="QuantConcProperty" version="4">
												<prop name="PropertyTypeName">Concentration</prop>
												<prop name="Position">5</prop>
												<prop name="IsDefault">1</prop>
												<prop name="Concentration">0</prop>
												<obj name="ChannelProp" class="ChannelProperty" version="1">
													<prop name="ChannelIdx">1</prop>
												</obj>
												<prop name="ReadOnly">1</prop>
											</obj>
											<obj name="PropertyObject" class="QuantCpHighProp" version="4">
												<prop name="PropertyTypeName">Cp High</prop>
												<prop name="Position">5</prop>
												<prop name="IsDefault">1</prop>
												<prop name="CpRangeHigh">0</prop>
												<obj name="ChannelProp" class="ChannelProperty" version="1">
													<prop name="ChannelIdx">1</prop>
												</obj>
												<prop name="ReadOnly">1</prop>
											</obj>
											<obj name="PropertyObject" class="QuantCpLowProp" version="4">
												<prop name="PropertyTypeName">Cp Low</prop>
												<prop name="Position">5</prop>
												<prop name="IsDefault">1</prop>
												<prop name="CpRangeLow">0</prop>
												<obj name="ChannelProp" class="ChannelProperty" version="1">
													<prop name="ChannelIdx">1</prop>
												</obj>
												<prop name="ReadOnly">1</prop>
											</obj>
											<obj name="PropertyObject" class="RQEffProp" version="4">
												<prop name="PropertyTypeName">Efficiency</prop>
												<prop name="Position">5</prop>
												<prop name="IsDefault">1</prop>
												<prop name="Efficiency">2</prop>
												<obj name="ChannelProp" class="ChannelProperty" version="1">
													<prop name="ChannelIdx">1</prop>
												</obj>
											</obj>
											<obj name="PropertyObject" class="ChannelGenotype" version="4">
												<prop name="PropertyTypeName">Melt Geno Genotype</prop>
												<prop name="Position">5</prop>
												<prop name="IsDefault">1</prop>
												<prop name="ReadOnly">1</prop>
												<obj name="ChannelProp" class="ChannelProperty" version="1">
													<prop name="ChannelIdx">1</prop>
												</obj>
											</obj>
											<obj name="PropertyObject" class="GroupChannelTypeProp" version="4">
												<prop name="PropertyTypeName">Melt Geno Sample Type</prop>
												<prop name="Position">5</prop>
												<prop name="IsDefault">0</prop>
												<prop name="GroupSampleType">mstUnknown</prop>
												<obj name="ChannelProp" class="ChannelProperty" version="1">
													<prop name="ChannelIdx">1</prop>
												</obj>
											</obj>
											<obj name="PropertyObject" class="QuantSampleTypeProperty" version="4">
												<prop name="PropertyTypeName">Quantification Sample Type</prop>
												<prop name="Position">5</prop>
												<prop name="IsDefault">0</prop>
												<prop name="SampleType">qsUnknown</prop>
												<obj name="ChannelProp" class="ChannelProperty" version="1">
													<prop name="ChannelIdx">1</prop>
												</obj>
											</obj>
											<obj name="PropertyObject" class="ChannelGenotype" version="4">
												<prop name="PropertyTypeName">Scanning Genotype</prop>
												<prop name="Position">5</prop>
												<prop name="IsDefault">1</prop>
												<prop name="ReadOnly">1</prop>
												<obj name="ChannelProp" class="ChannelProperty" version="1">
													<prop name="ChannelIdx">1</prop>
												</obj>
											</obj>
											<obj name="PropertyObject" class="GroupChannelTypeProp" version="4">
												<prop name="PropertyTypeName">Scanning Sample Type</prop>
												<prop name="Position">5</prop>
												<prop name="IsDefault">0</prop>
												<prop name="GroupSampleType">mstUnknown</prop>
												<obj name="ChannelProp" class="ChannelProperty" version="1">
													<prop name="ChannelIdx">1</prop>
												</obj>
											</obj>
											<obj name="PropertyObject" class="TargetName" version="4">
												<prop name="PropertyTypeName">Target Name</prop>
												<prop name="Position">5</prop>
												<prop name="IsDefault">1</prop>
												<obj name="ChannelProp" class="ChannelProperty" version="1">
													<prop name="ChannelIdx">1</prop>
												</obj>
											</obj>
											<obj name="PropertyObject" class="RQTargetProperty" version="4">
												<prop name="PropertyTypeName">Target Type</prop>
												<prop name="Position">5</prop>
												<prop name="IsDefault">0</prop>
												<prop name="TargetType">dtNone</prop>
												<obj name="ChannelProp" class="ChannelProperty" version="1">
													<prop name="ChannelIdx">1</prop>
												</obj>
											</obj>
										</list>
									</obj>
[truncated: 2,485,011 more chars]
