# Supplementary material for: Unique sperm haplotypes are associated with phenotypically different sperm subpopulations in Astyanax fish
Source: BMC Biol. 2018 Jul 5;16:72. doi: 10.1186/s12915-018-0538-z (PMC6032774; doi:10.1186/s12915-018-0538-z)
Supplement: Supplementary file 8 — Original data. Each subfolder has two ixo files output by the Roche LightCycler480. The two files cover qPCR results for oca2 and mc1r. Subfolder names end in 1, 2, or 3, denoting which subpopulation of sperm was analyzed. (ZIP 10643 kb) [file 12915_2018_538_MOESM8_ESM.zip › FishD_Pop2_1/May 11 2016 Sperm Pop DP2-1 FACS PEP Plate 0019 oca2 RK.ixo]

<objectstream signature="IXOS" version="1">
	<obj name="root" class="HTCExperiment" version="5">
		<prop name="name">May 11 2016 Sperm Pop DP2-1 FACS PEP Plate 0019 oca2 RK</prop>
		<prop name="UID">ACC5C6CFA1A74A57ADA0EADE754C3895</prop>
		<prop name="OwnerUID">C6C05626183A45218341EE89EA1A5F2A</prop>
		<prop name="Created">2016-05-11T12:08:40.538</prop>
		<prop name="CreatedBy">C6C05626183A45218341EE89EA1A5F2A</prop>
		<prop name="CreatedByName">System Admin</prop>
		<prop name="LastModified">2016-05-11T13:53:48.855</prop>
		<prop name="LastModifiedBy">C6C05626183A45218341EE89EA1A5F2A</prop>
		<prop name="LastModifiedByName">System Admin</prop>
		<list name="AppliedTemplates" count="1">
			<item>Borowsky Protocol PEP product version</item>
		</list>
		<list name="TemplateOwners" count="1">
			<item>System Admin</item>
		</list>
		<prop name="SWVersion">LCS480 1.5.1.62</prop>
		<obj name="AppProperty" class="TAppProperty" version="2">
			<prop name="Created">2016-05-11T12:08:40.538</prop>
			<prop name="LastModified">1899-12-30T00:00:00.000</prop>
		</obj>
		<obj name="ConProperty" class="TAppProperty" version="2">
			<prop name="Created">2016-05-11T12:08:40.538</prop>
			<prop name="LastModified">1899-12-30T00:00:00.000</prop>
		</obj>
		<obj name="run" class="HTCRun" version="7">
			<prop name="name">Run</prop>
			<prop name="Created">2016-05-11T12:08:40.521</prop>
			<prop name="LastModified">2016-05-11T13:53:35.972</prop>
			<obj name="AppProperty" class="TAppProperty" version="2">
				<prop name="Created">2016-05-11T12:08:40.521</prop>
				<prop name="LastModified">1899-12-30T00:00:00.000</prop>
			</obj>
			<obj name="ConProperty" class="TAppProperty" version="2">
				<prop name="Created">2016-05-11T12:08:40.521</prop>
				<prop name="LastModified">1899-12-30T00:00:00.000</prop>
				<prop name="HasProperties">1</prop>
				<obj name="_Properties" class="TAppProperties" version="1">
					<prop name="Created">2016-05-11T12:08:40.521</prop>
					<prop name="LastModified">1899-12-30T00:00:00.000</prop>
					<list name="emlist" count="4">
						<obj name="item" class="TAppProperty" version="2">
							<prop name="name">TopChart</prop>
							<prop name="Created">2016-05-11T12:09:25.656</prop>
							<prop name="LastModified">1899-12-30T00:00:00.000</prop>
						</obj>
						<obj name="item" class="TAppProperty" version="2">
							<prop name="name">LeftChart</prop>
							<prop name="Created">2016-05-11T12:09:25.656</prop>
							<prop name="LastModified">1899-12-30T00:00:00.000</prop>
						</obj>
						<obj name="item" class="TAppProperty" version="2">
							<prop name="name">RightChart</prop>
							<prop name="Created">2016-05-11T12:09:25.656</prop>
							<prop name="LastModified">1899-12-30T00:00:00.000</prop>
						</obj>
						<obj name="item" class="TAppProperty" version="2">
							<prop name="name">RunOverviewChart</prop>
							<prop name="Created">2016-05-11T12:09:25.657</prop>
							<prop name="LastModified">1899-12-30T00:00:00.000</prop>
						</obj>
					</list>
				</obj>
			</obj>
			<prop name="State">3</prop>
			<prop name="StartTime">2016-05-11T12:10:22.409</prop>
			<prop name="EndTime">2016-05-11T13:53:34.665</prop>
			<prop name="InstrumentID">28159</prop>
			<prop name="InstrumentVersion">HTC_VER_10</prop>
			<prop name="InstrumentName">28159</prop>
			<prop name="InstrCalibrationDate">1899.12.30 00:00:00:00</prop>
			<prop name="Technician">System Admin</prop>
			<prop name="AcqStoreClass">HTCAcquisitionStore</prop>
			<prop name="AcquisitionStore">eJzk3Vuvsti2N/qv8qay77wQD3hI1poJh96Vk9obdEDuUBAUVFA8fvrdBEeVs1atNd/sjDFXPdlzJpVYODgpdn71b73xH8fV7v8cwn38n7+djsfqt/+zzsPz+T9/mzqKtC4v2/O22h4PdnU8xb/9n2t8OuOr//yt89s//qM4HYv3XyppeDjEuXK8HKrf/tH/j/Zr2T+9ww73RR6/3zAefL0j356rr3U81nl8xu2/3vOfv4kCbuKPfdOqeP/7vjn1e//73Vmcjskp3P/2j85f7Umc7OPXXvzVwmbF/xD+Yv8+zsYfe9n/H3YSzyDNjx9/9rHDvX/eYWe7x632ur2hIPzFXjnxvvjtH/9PX+jLQ4l0+s0/5L/a/+aD+DiCj4XaoUpOzabG4/FfvMEN82301ycG4g0uvcT1bqhd2lWEr//91Tle45oOCQ3X+L357R/d/+ZteHoWx+2hOv/2j9W42rHDKQJijvoPVyk07cH2pWEIxvTySJVevHQZfoOoYCyMe0fJwpHHrpfVhGiRmlfKSen3WaW0A0GzTLWj5PNcZwnpWYIh7kmqiJ2Owa77Pq5vHG5dJW0XGrscykVm3N2drKwrdmXpMGKCpssTUJhLXVaOH1Gmt2x+V9p2PmeZV5qC0dcdUQmVfMaqXd8RtIOUBYrdlgYsy6f498Ta3RU9uVNWphMn02YjPlOkCvcnt3acmMLm0VEsngM79CdmZvR2jqzsJqLLsqG8yMyweFaKHYQ62+/bLjduO2GsLMN7wE7V2hLM4kYLZS6TPkselY3nZ4/HP7F1yo7lwOZaL+roSpgxXH5fcG4MSHem+NZFYRfqLgRNLvH8dFeQsuoR9zK93yKuslrd+qx8rFaCJm3dXLnMj1dWWlPGzd2D4/rGVGK702GWaVoiUIV0xZQVZLfJdDJ+VEon6U7Y+RDPiCYwkitZ5Crs4C0WRK88VVRWB3fNyvV+khn9Cx7vdcXa7HC1VsT0jj4oX9+ONl5N33pJDTr9f3VJDQWppzb/+J8uqb+6LL7tklJ6/e7oey+pS+/ZBanFDMFvH1lAe7fzEmDkapzn03mHnMrTCSZilxI3bqcz6tv4QaxcNuW+MXnkVO2NSnBDzco4LUCkx16Sg2sPCXfL0pbp+tm/gdfJJoKrTdOAtrNjF/g9nnO/4z5lemprO/CWU0vw50M7oMtifQZ/zsyMp5WiU3KTYohXBsnckazkVGlrG3AGUyPz7vJDpI7Vz8E3S4174dFO6YVoKUTzQCe+tpA7dODyAhjT8fietuzSrZ1cwbXsKXHbln2nUdSvIO7vdMG9mkyk0mjEAH9fDO4vzo+Uypl1gbiXTvDrf1NcukyzFJy4NLlnV7j9QBJw+/Mn7u80u4/pfWulADrXiWt2nwG9b7IVsKCtc+73HwFVotsF/HsXMvfo7yg92csdON3VjLhh6aS0mNxWEMe2nrnRXA1oVK0jCO7bqcD7Bv79eco6EMgjg3tR8ujQ4prMwRMjmfP4Ajndp7cTeM4Kz49vPCp6hmUFS1ftc2afoaJWMjqCPZ/K3L+E6oz+2CU1HI6+aZTq/uQlJaujsfC9l9SyoCXo+10hMO/ZB9KdPzwwtPGR24vjPiC7xD2AHvt5xny8ZkgSKbh8vNoLTknCiNjZdg9G8DhlrMOLiqx6lx1MfXsnsKdSjIl1H1xBNnb7DPhUByLTiQD00q64M7dCkVSWsgHlej8JMBiElKxzowS665WCrTqlTNZgrGFyFTNuP4QyIktlGwG9TUti831ZkIEQpyAZ5wO3y3jgku1YiWHe948ZmJVekWhuHEHdtEvuDKRgRtZieYbZbbjnDukNcrL3yiMYV37M7PZxWZCOcJmD1ToUma2PBwHpbwZnWHQHeQYLF9d/7g02QOcCrq81MXJyueFrI/fLzBlS3F5wbEV4PIsjZ3EfL5RZ8ghBrTZHga2vIRDq7k94xW4uuH/TskNI2VqD9DyeiD30hjOyWT58oFPrKDipZ87IvDcIwdgODtzRL+GM8NbgDov5rOB228bj7/cGU1CeXozn64KfT7ZU9iAvzoVga2KYktvcw+O3ex5n0yhISRxtd6CcaMwde1veyY9dUuNR75suqd6PXlL4EXzzJTWK5yMwb5Ek8EN75pLBbviAxX7Zymxhecabi81gDAs4ihxKdw5kuTrtwfSjIXE63iIlHSbI4BmSgqNMe9Eh1lBSIWoXuNzo3nS62LIZLAtxLNjBvdUhM1gvcFTqqpmrX5IZPSinERC9VAmX2zf8Fd5aJqz6SzXz3EUSUEPsy7DZ9ofchvMtosN+IoG3imXi31IJaGmPJAi3gUTcq59ElFlMgfXEkTP3VEmUWtnRwFEuUjJOWFsn5XFpwnI0HnOHr5lO54E0AecaS4KXPmOXPJXnBRRKlcwFygpqTG4LiNWyhV/5i+TSvIfbWzm5QryddEvpzLYk4K6pcK9SbpSuVEnBUYLK3E27OCqe2k4b9PZJJu59dXOpWTILnLWkCfwSSRHtpBsRlHiiCm4VAd5EDnwRprMu7v9kKc/o9EwkYMtbO7P7OR6vrmkM1uFSyvzhMKH0QJ0YzBZ+zqBUG0oOrjWF1VHH/ZubuH/rY18Hd3u+ENu5boCQ1FIhvkldDukCt//Pl1T7Ba5/dX39tP5+X/Rv1V8fbwC/60fgp/XX+eZbVf2cH9i+N7OJTh/bjvIQxgY7FO25YLauj7siX1mAusk0Qc+cLVWms1H4qb8+ZCN2WmS+YHanhDb6S7XL/K0/fRrYLD/tLUHjZ6WjODg4s4QXTDBGxycol9Xt2ejP2FBPVlpuB976SxwKjf4uB3cmaFmI2tu2c41ll4EtaM4hExVnxluf+ltuj2O2Pbf4W387a4w6E+bOp/5Oijp76296xO2d/PU80+6d3azR39nBnwhNyUnU6G9b6ajP8wZ1ZxBpxIp14RKtmnVBOW7GWqM/Xci4qNzkSmr0Z25oZ9zoL6mOTNBHd9Rbrb80lnrE6JcZbfSXz1uhoD/CTkdhw1vvU3/qWRix83qJxzc/clfxBRqx9D5PBC30tzOFtrdTdrV7c2JKbVfGO+HjkKWdMXvrz5hSjnofW5/6S/RRzLWd25N/Sn/9vtgd/iL6E775knqmPRFm0sgQ3FGJ45Iukgvw8KERr/+YF+Q8XBWov8M0wy8puDStEh/88XbKXXeP+tOHpARHy63MzxJFpvYE9WebMsm8Td+mVJ9KN1hLa9RWnAOOmzPSgeVJQ/3du8qYJv46g6X8RD3qmR3RwY2dgfkzk7sxPGZUFbQYnNIhgj+6bnMas2UKHGwjcxeRIuK3FvXn8pGG46iwTakCqL9QmqK+4uu9Q1tPVsBKub50a90jyuntCmttN818PXjcqaNmFbDZTc98liRjylUJwHE1g/jLBNdnm6MKwoE24Y3+VkkftXbaoP7mNu5/mvIMVqOFmfkdGY+fcYbbP8g4bh5jJ6CeMVoD90Wd8EDYBrQUj1cIr0dAXRdPSsM524Kz8SzBOw12KV1U1hqW954ueHqhuo3+HHOJ+stbSkAn/WUHx+WjIXi2hPrkC20Bm81Sznj5hPtbf/kcj/fRVdAh7HyGlTBDHV9b0KGw044QnO4Kx2tK1X9Kf/3+YPxd/43yp/XX+eZbVTvPz2BECuqvfdZcktjGBWZJjBoyp3uXpMNxDtasOHJ4mEFA1O5+idq67DOn6xlv/VFuo/4WAupPW6D+qGxn3PG3qL9grVxBH18OxEl0/G2/r0IByJBXGUsKo0PMCepvFtxPGfiloZP+HfU37fmov6Fa0kZ/RiBlgh26g5QE13kEkn4tiUNWZUXk/jaFWWgcMkfwvvSnjnvHjLmRfifuRTmA2lbLzF4KqCMSoebm4WQvsI00KEgWfukPvN6xIq62XYB+0gsOIzqISB49TkCrOBfsqWkAcShub7oQv/SnJK0YFkYX1x9nYkV80o1hNr7i+SIS6i/UuiEo5vYowGNguMTUUJ806KH+lCDskNF8EMHsqpeCk/VMPH57G4BxNwsCjxhfh7NWCItkjMdX6885P+4gqRHqLqjCt/7khG9Qk1ERkYU02cO0ZRUZRLqRktPAPiJF4JAx4yQWJDe8DLTnZCM4QWdQ/ZT++v3R+Lv+G+Wvpr/WtdsCIlxQPwqf5aQcZDr4y3abwCQZ6aTbu4xhGrqopU6vFRHJfB7B8q5DzmxxkZOkr8kAxUIR3K64GJNiqBHYPOZDwT63UXfD83IG3CIt7uSzy5hYyXIBwVBWM17ZDGgO5hgIE1XiizfUyKpiJgSrpcrdfQ81mN5GCvBtNhSgFSYp5R6XYZ3sZO4FEnPp8rGWISjGEufTE+owPTC10R+3UtTdaXw2wG47uH+DZOMSe35D/Y3HLeJ42m1GK9p/68/1+CUl+7h3BfmWo/4UGfV3FlF/rO21MujmqLfe3JLB300VHEXbLKUdl0mwYQOF+48ho1TVNBVW3JUzb6jIAb3IqFffSGTOpRA1e3BHM4hnR03wzJcena4zwK/8ThX8eyfV6dN7osafPdSf8cTXSFAZEK4S8bYtPF+HFWeAt92oyXiDup5qwwTUrdXJILAWATEGfAp+uFYIT494vtbkpkNwn7YF2OTXlFRProJ/THsZM9e3v6X+fh+V/q36Ewed8b/U3//lj8BP66/3zdlfbsCVHTcVe+sPaDph5WBqfuqvKoe6oPXXtttkfzsnmBLDuOWBYl9llWUmDlpmiheuorbxa1vrz9wdXWj0l1zHM0Evdnbe6C8/7BzBnI7UVJEM3mPn+cN+Z3+1/rLoHGfm1c5lpbsD+1N/kKPeav2ZrbkbNfq7jDwbtTnlcpP91foz2iPUWzzXZ032Z1BRzZXrNHVZGlEr04Keitvj44Bd4px9Zn+ni+C9s7/F8J6yrLrN3tnfZDKW2H6XLYkhpV6qnFcFa/RnyLgFJbxF5DP7u45tje2CAaCORfxh6cV6zsrJuE+a7O8k8lGT/TX6ex4F/G1p94EY85sQKEklWm/9OVchVx56kbN0qWakyf7+0F+T/U1P1YSd3RKIOQU8X3/ozxyNnLTR37nXzoQfzf7EQb/3L4OKv4n+et8dVPjOGOR7bAg81W8VNcvs2uiPP3atiiizXQGLOZ0K7n2PekuNbAn+XphmLiweBe2uUX/L+G5xN5uh9sLzMYdYHFDiqsZ21ujPC2dT7jkVfpXr7M8VFvPMzXY7udFfxHxLcC3pkTb6W90N1BXbbfGmN17HsCQK5f5c2hbU2yQprHcearVMtyLtn/ge4JSg/nhmp3gTaKXgbbua4FuzdEyd5boA9yrh++Uhbr/O/njPnArekqH+BuGtAntl6xm/d2WZ7h6WDUHoor7oGvU3n0u4HB6TjC9HD5fqO5aBM9bNjN/wvrjRn1OAmXm7CR5/64D6Y5KD+kz0Z0BH5TKCIIh0zmfeFvV5Jbj9PgHB7+YqpaN9smv0h+dTzeninqF2fV0X+FZzXCrkbAPrk4j6ExXUsW8eOxD1HJO4xsju0I4wAmBg4TgvODCm7QfqD69E1OHeUSoaCv0zrJ0p6q91kcf0mqCGl6aFn3cEP5f9iYPBX3/1/j9cUj+tv/43X1LpyX2Aes0K1Me6nzb6U+UN6qnnd12iL2d70Cc2vrY2ekTcnRegNs4HAqMN6q/VR/2pp8eJw3UUdBr9KUs7E5zSNCiZK94dZq3ugTv9uRiR03grwGxkXvD21A1F0o9Rf2b50l8Og1mjv3mnVwrseRroxMm3MSjRISe22kPNrI/7DVjWquTAgvJOGNvihbc8HTLY7FF/cW/yzv7s0VnskJ6tHGF+3ZWZc7igPmv9LUYeasq1UU/VsTwA6TpH1K93xPfvPQbyWi8yR44GAfGc7hkUudhze+CEQECZb3EE2eP6av3d54MYJvcevs4z1GatP2P+yv7aGurv0W+t3tnf7T54608SHl/ZX60/Y1egdu3uaUaWWRjCZGYU3IYL6o9IYQRTO8Hj2x4H8NZf/4zavASot4Xa0mCyOCTc2fGgICRW8PMozoXQ6M9mYQF6z0f9zQbBneBh5DDdbHD/8N75x/QnDkbCv9Tf3yP7o8I3X1IrWVVBHXmoCX9bdcgzk0zwmdLmcLxbOrnKrRaYZjFGPUxaBVkG1xIWg/uIsMuqXZG+d1ZgM92irpIL6ie7WxRc1R1l7HBDLW23yRwis98SwDlvKIEuaoobHVXgSg912O75qD/VUonn6VJOOyqzmuyPxxbqKswtFaLTfcTZzEpyys+ZAm5ayZnf4ajD7fkmQ3Rto/6MG77/snnpjzmy4E8jNqMnB7XHWlOV8Ht1jfASemVvldYm9m6H279Lr6wsv8nEH7k4Ksu39hOU4KU/gyYVfVyFBWzSDM+Hn0gBXcioJ+dRKJm3cHF/Bj0ugT+9KNyzd6gxTUf9gfvK7m4hjupCz1LAYwJqsKWxiGqqMAc2kXTitSvUGVwXQ7AWU1Xw+o90Ro+B2YLZQpcFt7WWUadMUCGOZIm4WkdyaSidAY9vice/Bzy+AzvtQFrr3czWzGtFisdaA6+64f7s81tOI9AMiE93iXCrs7kTs5AIsEOKyzsl+1vq7/dL6N+qv8Go869/BP4m+hN/Qn8f2d+f9VdXfl7yzuStvz9nfx+Vn+n8mTf6O2YP1JJ7QL3JXjFn5WFhCpptK1QJt8WM7bo5aq2u/Kyzv+t0CoL+HO2jpvKz1l+T/WVCEbJ0I1mf2d+e9VzcPidFo7/0doXPys8m+9uNyPiz8rN927mN/ursTx8Zu/yj8lObXJ+REh27JktXBn/rb12C21R+fmR/VefgETMc0PFH9tdUfv6R/TX6O1STCTsF6vyd/dX626/W/UzrQ1YoRssSmuyvqfxUDD5ssr9Gf4+ZS1hmaYt39lfr7/LMdly/ZKjXuvIzHcCCmINp1mkqP+vszwgdQVfs3mz51l/YcaDR3/G5zX42+xuMev1fJfsbfPO4mhV9Gccdhlqw5tKYSrfbDfzxAbVwcuM7kUu1BDrUUUvT4T2irigEwBeTaeYnE9RYXfkZtJ8W9+/zh07VIepv2bMpdxnBC9TdLu/A5yW+f9q5p/TEeBcc6s0zv99B/Tl0mUE4s63slW2ltDTWZwiiocn90+wR0JWnJeAbBeWeHioFPVnrLXi3CPXjG/aYmp61B/960zK/O9q+Kz9BOOrET55b+V35uQJD8I9MzikVpSuwtaRl3l7ZduhmM6pgOd3qmT9ry5TyfuLA6nwwiF9ouD/0oV1gA6OJ4F91O6Dno4C6rULUXp396V6CN8nR3UQNm1udzjWeQjwE1Oe2Ul164NYGItHSud8eof4OkXYDlnggeOrj+a78XJbcErztxsnptXuMIVb6X9nfIz0neBPOUON19ncfnTtghzvc3kh6oPbGDCCQTQWP76RQ6mujE0QRat5d3VB/hxZq2uYtPD/z6EHprEIN27e++bpp/bnsbzASO7+K/r678nPUp51GfxB1tYq0QtQfnbe+Kj9bWnQA7fFETeWPIiVxcAlA2vYOxLET1FGtv/keUH/6OhBJvkP9yZ1HJtjnXakTcTS/wXQ/Rn089SAlw54hwPzZrTLQ/bDT6K/O/pyuiNq76/MCFpNlmbHxE1+PddQfNfWcgH4ZpGTfjTcwweucs37bqIh12aagnI2DYD8PqLMP/S24KBLp2TqAPt+WGezvetDoj0ing/Chvzr7c9azvkimzAaYXQrUV17h8any5QSKb+452Gdc/8zc72C+8HD7ohamBE9VhO/vl9zZDMU7uSFVX3eHR2LLxxXFW0NjDbObUhC7o4QBKZ/zqtGfszwP7qS9f2V/AxOP97Afon738xVot7LgzL6YlMjhNgL5uT1kdrY0gNhheYdFlKEWa/3FJupPPe8TwZmexKqp/CRgoeaf6e/604KDAOK1EImWPHKYJAqen0eOx/9jl9SwM/hF9PfdcXrb7E1AgyXqx+UtIMsJQf3p03bmaOEIP0Jvgv+2tWxx5rBLh8St6RmkRX9EnKl2vZNd2VdgnXdRV9eVpNOw4hRWWjDmThmhlnwB9eSuaJuzzNng+ufWAvxNoQq+0boBPcO1Bep9o3J/X7CcOgZHna0CNfPLDHW1GawJ2KdoJECnwNddH3XlbDnqrtbfNB0pEM3uUuZdMymlrYARWJ92uHwsJy5NloIJAS9x/QndVIQ8+jN0aNIW7JxJ8Bolp7DspjLh5TQWSTlpC6A+8Q7K7QPqz932GaykEPWUiXg8iZ8R2GxMJfNvilRQ936WYVPclIzj/s5o0vpdf+kgDaglJipw10Wtrfgtor5hzWE5vuio0Rlq9676I1D6JSHeQLkDHRQ3CZzuSCFucoYZZTGub12cJO4aOxbQTskBVvZLh+5AQv1F7QymyrWXMSdcjMkyPmvgDG2Fc1FJChqv1gasbgLquDpcx2TNMgrr1QOXTy+39O+ov99nLv5b9TcShM4vk/31v/dHQFrKvWbenzE/qy5+N6I524XK7K0/MyHxO/ub5UquFLf+hpWuo3Pj6rnjpvKz1l+T/f1R+dnojx11r9FfM++PnIqAbekB3pWfcBSGrAgj562/j8pPxenclTV1Y3YUZNQMO2Wiomu5y65yB/X1l9kfyJX8WflZZ39p0nff+gO8MtmFSKipOvsLnq9KyvxqZ/pymUXKsW/PWDIofa5vtp1I4SZEbH/xF4Kh9V2xyf5q/Wl77UCb7O9cjPjXvL/fsz/9pnQrZbMeELafWPY7++uDXLKrFIiC2c8E8aPy08wcjypZL1Cb7K+p/Kyzv0Z/QY93lI0VFayYRfl73t/+/DAb/RmT3kvLL/3tO0ubmMKCF828v9QoULexuusoya3QWCH7++xHs7+R0BV/Ff19dzF1Kzgqjf78nXrX6fZ6vsJGa6E2xEXcIfLzWYIqZqg/MkM9dRIewjpVpgLviUpOI0MqAQ47i7tjtp01+tu0pzTj7G4DHa9RO6DLUxxHB3LaVH4yL5pn3kRzZNq3pB0A3VmZewi3OZ1E7ATML1AnfL8NcJyxEuCjGNd3ih95o786+/MvfUWk7Mje+muyP/EsJU3253a5TenVIkdwL69KSO7cC2odhQtElxjff5g+7lQTUUdOouoCv/B0RiE9cvBcogv+Y/iIqJTdKlh13CnhgmC7jf6CfWpm/HxEfXVLsmv0x23B1qn0ZClED6YJ/JSj3orBcgPhI8dxtM7+hvx8h7C6gODyi0Pp0k12eB+jWILfbu1SWuz6G3CuXM+8wcEBuhCWKWxuI4343vnxrvx0k8AibjHfitQfCHhvHe/xvgb3R6eBKryzv0Z/l51wBi8zUbvSFXXqp0IJy+HYJH6m/lz2NxL63V+l8vO743S4BwMwnbTIwD0sx6TbR/0pcfylv6sk70GP7qijxzrISVuerIDe9AOBZYE6EkdhDpZ4P+Gt6OhLf5Jho9b65gCvn1i5gqK2D5mTSmJKvPX+CVYUVwKbjFA/QtragETsU2a7Or7fOXlH0JZBmdlnZ4C3yuYeNTc+59xxY9TMOB5sQHM01FZd+Xk+xwkYlxJ1eWjj35f6HLUki3hhjDPU37aH+lONCO/wBAv1OYf5Gax0hvobmWVO7smX/qBVHVGLZwNg4p8K4vTHA5fc/X2Jei1Rf66C+3Oh8x0osxQ1eemWEWLyNW9PCFGDPUG/v+f9eU/UaH+5QgDccX+sdXQUYNMrUadbG+9A9+TCgXfw+CWO75cXs1eWOTVnZHNDLS76JmrxOR7KZDS/xE32Z0/bxoywSXjHkXh4Ik3l5/nZ0sE8EXTeSQ06ROxPctDyc5HZ3nEQEcrnxyb7+9Cf7gX4+RK5/DH9jYRB9xfJ/r698jNcL3SY9iz88C9ZKyf0bKH+JKMtOONqHZBly27BTHJa+BXoX8akZ6kXkM/PUcZmwRU/Qgv1FY9dlbhkjRqZmqg/V2+NBZg8pAjBdUbtyJZEXHZG/UVZxiD2joQ0+quzP51eUWdbGbViLFF/0V1TM76IUFez/pGCLSZj4gwGqCWzK5HXa1nwnAj1V7qveXa2LWVN9tfob6u+lt9vLt20+ibw3MT1L9ni3ujPn+eoufaVAeVFMoXwsJWJqy9aY3I21S5egi/9BTrqb7UcMQiXCeqpF7KIzhNCYZlSRfCy/FbQ6pJJwCIJ3z8JUJOtTCPg+56coa5Qf9nwRsDZFKi/vJVEeOMuLYBpr4qVCFCzdfa38Paq4A5adzx/7DXP0Rqg/up5f90L6tfprCTuta94vHyWASyvKepP76A2p666B4Mrfc4Gl0SmknTTITqh7vzDiRW0rRxNAN+UuG/hzyNtj9YUR3Eb9Tovpb+l/sT/Ff2NO+Nv+xH41bq+ZANb/tRfPe/vr/VXZ3/Wrr/71N8f2Z9ptbP0o+uLOd0L97/O/j7m/dX6+6j8rLO/Ssw3mQmOm35Ufjb6++j60sz7OxUKK1Z7nplBn1SKsuhobKdV3mf2V+tPM+WdqAhVFDXZnxnHaucj+zOumTr+L11fzDPkjf4+Kj8b/dXz/uZByj8rP5vsT+h4n5WfddeXj8rPOvv7a/3VlZ8f8/7+nP3V8/7+rL8sLRnRrUsnVe5eZePN8sQh+tykunLu5Rkr7HD+1p89kVmjP0MfTtOf0t+42xn8S/39X15Sv5r+9gMch5ZsZQi8vKdAyQX1Zz8FjXh5Nh8TafQ8gXoIUW8DDfWUkHMI4UnA1y3BzuniYn3N+2uNUX/NvL9TTAX36qBW0si6QZyFqJe2AgVdarcOeG1pnvkMUH/xGPXkDriVeTvVLqjfeukPeqi/UVsJqDvvvzS1o5l/f6L+hskog9W8NIlH9qi/nUO+9FdNHyk9mag/3xJQfwtA7ZSxdgQWblB/gnGvaOssXcDZirh8rtp3uhPIuan89B8J6s+5ChxCnaMGn8ttSrfPcwVRFk25Nw0fLqXy+QAB65mZu9CVMVWV5Tv789sv/T5bWgJL3kb9adbOpfaNpLB8HlF/c9uO6MLid9SlapNm3t/2xncQuGvUr99F/Y3aZAPLzkQXXGeyQz07/W2jvyb763ZQz4GYWKi9UunQ/CY5EM5zFcf1C26/1t+mdcPjpbtthePssgJXW2uZ7+2UGb3NkwI/vwDP70/O+xt3e73OL5L9fXecXs31EUyH7YI7jOk6gdioUHPRkbNh4UXkJgSHRn92sgkKoqj2qsn+IBuWAVm04rzJ/pzWWh8TdfrYwrxzR60ZK9RYOm1dYb7KUFvGA/U3rC4PMMwJ6u96Mu4kdwYxyOoD9WjrqKNaf3JrWBJ7Z6K2+qfLBtTAylGjphGRot1N3tlfmqH+nkmcgvE8HXijv71qR2CE4ZGwcCSOyXw22MPc2qDWav0tyfYExlQ/kkZ/YlLucavdI+6vq41xXFNsMO5WQcCcGy5piXEB0761z2wjLWekt3i8sz97l73mBRLUHw1E1Nv4ifqKpq+sL3W+9GdEXgRzJcTzl7bxeO4wqWBRBpcMcju8E3WEf1/rj12vK53MFfz7uuuLreaov52F+qu7vkC5R/2Z0eDW6I9ZUZiTyUMxYH7ZpdzunPROM++PJlYhsMcS908/2m/92d1HMSaLaJ+D/MDPE//tz2V/467Y+5fZ399j3t+3Z3+k3TZhzq8y9y7rWCTzG7PAl822wOA6SomuPCUwhkPU31ls64R4zysQXRoTEM7XO34liQrrTfGq3GSouTr7c/pyizM9TlI62QkLsAdX1JbMrkGjPz4Cwnng4l3e7noag9YG1JlnsKrJ/mxDRP098Q6Q8r4wAb9jjjMnnqAORyccVV12Qx2d+0lAjzbq0+/QV9cWwnI66r/0d3Nw+b4rBVQyUX/hbKVyb3Jc4Ki7G81gvR+gpvajBFBXxyk4a1Xmbk9e6GSpTvug9lF3vlug/nS8zwO/3ZG4y2a3iN4rgUIceKi/xwr3bz/tv7M/z4LEpeIO9bf096g/wbtHdDyXUItJKAuN/pzdjYFbmnrGNQ81u7kPUb9bCzUsP/EuoRBHMvBgpRCu93HUvI5uuL259ZX9TR4jG5ZTH4/voqI2D2v1AEp72BdYat10el6cNXDHRMm40ru99ecsxvj3SyvRqTXIJgC7Ey7fUtTn31B/f9WT9Of11xF6o96vUvrZ/+bw7zLpDN+ln8el8G77cjUI8u38UKEp/azbvjTh33UvHBr+mc5oEjXhXz6oQsHoDZF7Nf+a0k+8s03/y8S/OvyrSz9NWDidj9JPM+pPqoZ/aSqu36WfNf/q0k893JGi4V9T+vlH25c6/NOyMY8a/p145memO+zMlO5GDJCTlvfmX136mR2U+X8p/Wz490fppxlkvGravnxM/FN0kTT8ayb+1fyrwz+jxfJCuUWiyZKOgnx01W7U8K9p+3KXs0IRHfHCTsv+gBu9vqv/DxP/Gv7pUaG9+VdP/Kubfp46w/174t/UmCzYYabCO/z7g39aOuPi/1b496ql/tctCv8m6V//u1spbXAk9NL2q+/L2B436V89889v3a608Z/snKaCZ+pyRbODtYLVosLl6+u2oC1yKyFY2Bb3n6rtUi/IctjsdhMcKUbovzr9808K+gXWckGDLevAutrMBU85bse05wnov2WK/pH8R/Hu+/Lyn6dGSkphyLawFg0q+OEIvbkyzhnwzsrkfCvj/t5OQg4r0UZvtfirVlPF8TL2PXzd69o6HXX6R1jJY/QtV+Q73bSsC3op1omfxvY7/XMHkp55WoAj224juRCNM11oaj9H+1sF4bQ7xYtGRn/l5vLQ1H4iWXH78YbtgDtzE0fqQvkn/4XLp0uDeZLCxuboPy6j/+bX7A7+o22TJv2r/Rd2L+jfuu+L6rHX/gvo0WSjAt2PrC141grP97hjB1S2Rx3wFwOLN31fOs6Ng70cqILb1dCnD/7y33H8mhnZtyu60aT3zD9ffs2krP3HHhuTu378/LH0D6+pbr/7iwBQ/ua7VWkitsEabYrMUVKjQzIbgUJO4yOx3XKfvwH4mvrnqGVRkdnwsYKpMT3wpvizBuDEvJ+IPcJvHWnply3M+pBntk8MIMAmtwaAjFZB3sR/kp19AbDYtOKm+NPe3RFY1wMCkMiDkjs9Z+CSpIPgU0ohz9iehmkDQOV4K7MGgGn3Ff+9AAgsMd4AnDwGCLw2L2XiXx85KKcAQakeipyE18kJv6nDI7efL0B1jghAWnUQaC1SyKQbDWw02rkgjF8QgJtqW4C+6e4F5/rA9eu8lTfxXwPAq9VagbYLS+LooSiSGOZrmCgvAB5uCECvE8agrbwjb+K/pvhz7V9JE//R4wuA7IKAFA8IwGV/8gYg7FwE4JR3N2DdYwTc2Q1nhO5sNIG2PmXO/tW2NEIxwqRQUsFxt8GYEBsBWMd/jtjH/Tvs5+/GL06eDeSm8UsDwIXxc/EfXlP9fz1H4e+R/9Hvnk7ba5lz0PMUBbQfsYKW1vrVl3IqEW8sWwVx6UEB0k1bGSu8DZC1cL3DhE3HmZ1PNiIZqJYKITFUzo/6zaUFXU4gOExagr2b3HJq+v0FCnEi4bjibCKS+Cig+O4R7h5OKKYyWSD/kp2aeXn3huPgHAXITyhAX06TO+2z/hRACVqEJQupoLahUVjvIoX42VqKmvzPdbuS4Prr5EuA4hMFlTxYRIvOyIJ1+4ICnIIk02PIZuCDKGV+0EdBCYNkCptLLnMf4Doj08oUgRSuInBHxP1JFyhA2JykzO0wllJ+Ok4+BbhSbzIsnSeK6pHi8dtLC7fP97LgtlspClW3UFyJIQted4F/fxgxBuw1DvGxgkK7jJwxSEqEtFbad6A0thQA+4zCWzF8vehJEwjNDYq10F+dcSixIQAUnA8H3P/pZXgEaVCI3InjZEZbsmTAUuni/vQY7t9GRAEHtxiPt8Vxefraf8e+vDr1JLe/pQB/H7P+vQLsiEPxV2n8+e2PfehUbbZXxg6KYk1ypauK9mcA6N7628/yzzoArAbMeAuQJq70KcCPyX9165c6ADydnQVpGn+a/cJ9t375kwCbxp9bDsFn+Wc9+a8OAD8E2ASA+pDqCl+C8RkADi4d61OAy7brNgI0QBf0JgCsyz+bALAu/6xbvxhqzGdK2zfgPflP27mzpvXL9VKy/9L6xXSE7l0xItxeLcCm8eefW7/Uk/8+Wr/UAqzLP5vJf7UAm8afvjVxFc8dTz9bv/RaOnu3fqnLP5vWL5P+gTST/7rDcMYKYW0Tzd7n96b1y0cAmE2jpAkA9S3g9usAMJ3bh58NAPGaGo///1r/eco4jlyv3i/eMHbkpveLd1+gODR1MyNltTo39Z98rcOdXh5kDSFMNO4dFeUtQJsTFMz2iAJE/uQoqP2Ec2evRJRe2A245mmcDxyomgRwkyznAh+1UVDd9LiD4LpB0aiCXVBhZJ0gVg4m8Z+VnVKGwyis2ncUYJ0Anoe3DDbnHgpQG6GAagGySeefBLiROb5eHuwZtcavBJAPUUTiEQUYdrIL2LdQ503956FvnZvZf27ipS7VT5YHPlF1wZ09HxElj3MFLB9NM/e8w+OrBcg3RzPzZytlTJ9LaQdsekUBylsFaCBICbizmyZ41at3y6YtoWCrLQrQG6MgZx55NAL0/LVKaVaQLcC2jefvcnFSOlbXKcQsx+0/VyjAzqs+dB2mr3rcV++XWoDuPUcx171fpp0+B0fCxTw3tgHuv/Se/cc3Lgq3F5J3/aerr7YuHSj98t8hwM4A//+LFIB+990q2+2lRoBQAQqwjgBrAYK66lbkENACDO2KAhzl+p14D2MNyqA8cHs4Dl2yK8McpsIrAqQWCrCOAGsBvpqpA6G0dQV1dkRRPjPx9aCF+bNp/WmvniigUB7EYHTtE3FSvFaJ+QyPMHMGJWFrAQUmRIMEzPSB62tlBt7ttsoUprt2iYLphwXxJRRg3fqTLW6lTgp9iyLrr1CAVYYCFHcPFJEWorCcDQr04l5KmBYUBdSeDVIy7pe4/20UGiNEp4T2ug5MowsKrNNFwVYL3B9i+Qdij4vBjHC7+xLvCQWqVyis7h4F2BSAuq8HXUwD4y1Ax7mFY6LDdtNEgM2DH6JeXIHZhovgFHp4R+GhAOfGBY937p90MuIoQP00w/fzajBuBFhHgDYbhXoTAS7GvZNgl3sjJ7aGAtTP6ZY0AswSIwdrYBUcTv0yIHFrcgDrcUEhn6tQJvKulcHrIUgZeBEK8ueuqd7gV6kAVb/5mpLFHQPzonwJMJWZBV571hZsshrdyeRwegvQab+eHNAzpg+YOsE4g0OKAuyLggKOM1CJe40l/F3mKEB4oAAdz08KupdfGdqyQEHtlu2c7Eb42p6YXxlgM/+vj0LjO1W609udz8Bluiq4Y3rr0MVSmoK7GH4JUJ9xCvZxp/BGgIsQxbR2XUngIUcBTmL+zgB9Zf/qzSn1LfxdjnD9w9ZNxuGOoACdHMUo4X0rdVfZFIKcvzJAYwHkmZtDIOQlwN0YBdgyRwzHnZkk+FJ5i+jUxv3xNwwFtclQWEkuyBDmiZK5bguPX9ujAEM+QfGNJmlEsxTvA8KNKGe+vbqltIw4g2DxGhdz8fbOAK11QIjfPgDQ45Sp4I1PKFgSyUBHBQowFhU8f8MZijaOjwDeVVUy7xwkQA/VrgDz8BQzW13cgF7OIx02VYbLW+2vDHCzXUrcjy/SjM57fAKr0lAE/1D8PQU4+t8RYHc4GHzXf1v9aQGOvvlXYFVc1KYEtMkA/5gAqHfuqtyUgNYZoJlW285HBvhRAloLsCkBnURjFMmxWPw3zT9rATYZ4J+afxr3qz/7aP+iZXwPHwJsSkDr5p+HB17MjQDrDPC8aDmZflU4NBMAP0pA6wywnKX+pwCbDFB6tWP5YwJgI0Bhelm8S0BrAdYZ4PHSgteDBvczpWXdNVb2twH/mAB4KSL3n5p/vkpAmwmAdQZYTwD8yAAPlT8QPjLAJBDXnxMA8aNC0fUEVfxs/lkLsM4AdyfvgOJlT1nx5obeTABsSkDLgWw0Avxs//InAf58CSheU2PhV6kBHX7zNZWOM62ZAciPS4fSYpi9ZwC6zFpEhBuHC1iZha+jUXqnrZyvYbnqa9w97bcFvR1H7xpQF2Z2QIfuOgdnt5lkXCXbvMkAI3uM71+/Mjild+4ABPMvAZ700TsD5JDaFS027AS+7uHQOzBx/eaEoPha0wkOxQc7p0FLQ2FWHRSY89y+n/y3Nl0UV/3kv62LAvQ6KEJvz1/9Z0QJBbhWTeI+D7LYZIBMEVGA9ZP/agGur7Ke8Z6TBvSwWvrNDECXSijK0yI7gzM/ToXm2Q/XVXYE3rFNwSsHjzHlItmBp7ZRVJ0TCrHOAINY+hKgrGg72Ai6zvn0sI1oQrQn+F3F5k33zzoD5EaM569+8p8h37YQT6a60GSAcSXs3v1fagGmxboDTIMZ8fs+Hn/VxxO/2qok8+z2I6Cm23/PAOSXaHunfMHPwMTFq0b29eTAegagN87MjB+PPzcDsNMdCd/2gNpfrQFMrLdkmCxkFKAshm8BTu5rFFSn6ookz6ojaKvXFDltoXfIKVUisK6vhiS1ALW1jaJ43E8EDmuDkrx4pGBZ91yw5ax0GwEqy+rIwZwXRVMEqmSjCpdPy3cRKI3sE2eXAMV3ceMDLA5hScBYGwFZL5UU1H2QC0xdobjkXNkCHQzKzHlcUYDOJd68M8CBFM5IdAjXIBcoQFshKMKx2cXRrj9Eod0fQUEyOzyBceQovMnASEmriwKsi0DtdBi8BWguZrg8mOD+jCEsGgE2GaC92eZN+082l8uIiOR3AbIQBdbR7RXo99cUwEeykklHLRNQogEKmtESUMzbC0xj6yJA9zKoiHHGvyfJ/DWFsDekePc/iGDhvjJAQocyIZfWBqg6QgHWGaBivR6lqKln0giwzgCpJ205W5co8OCBAjSvKEB7twzfAjR1Bz+v1aakzRRAS1GOgm3wHxRgd9Qdir9IFeh3T6sdwcoBKQIUEH1lXnUG2FSBTjxLJMeLqYJ1y1sC82/tiKTySQDNPo0FGC1RgHUVKHvMUViKLwV0clxPYHnV2sQ5WVJFezaKL07EV4cW4VqQUycDsBORZP64f3PpYqCiAA8Plfv3K7vTcfYlQG/bkjpU71kauGe5ldn6+dVxZYOC2axSFOD1lfHNlto7A/ScV8cY64FCXN92CnFHW3ytF5IFm/L1tImHnui0v5feAmwywHoOYKR6MvfbSjsgM3UxajJAT3Jvd3pOJADeZvj+UzuJ6PlyngJLDZVwaicVVb2+DMFUUTLuKyjEugq0FqB7j+8RfXhLXH9uykIjwIlOAFamiOPgoMPyJgO0itNXBuimSwLeykIB7qxXBrhaozgr50uAQCQbwgdBwXWFlwD3pxMok3LAnfbr9SzXDGBcQ6Gej/h5tgd9E1xylTJfVRlQYyxMIJSWKPblU/pbCvD3K+TfK8DeWPy2X4Ff7eF/tQCzMHKJcbfddwuYkzhCwYWC85kBGt2uQxU7EE4s3cxNrsuFN2uqQC/dcPUW4GEMwMpzAm8BLjUxZPvba5JaLcBxnEfswFOXmOttRj8bgE6f3fFnA9C/bAFTC/CzBczvkwA/qkA/BDi8VPBZBVq3gPkQYP34hyOOTu8WMDhmOs3jHz5awHwIsK4C3Rp7n+jieup+tID5JwEefa6bMh5PfxYb7PiIHcE86XjDOQyKbiPAZhLgaC9KTRVoI8AmA1wFDtEGV168M8CRaH8+/uGU3AreCNBf4s13nQH+D5MA6ypQY7/JOkrguBbL7euRmL2b9mMNQPGaGnW+60HVv9rzHwSJ4bfm9fQ/D8wnbWYBNlWgonjNyZGebo0Avfppeo6pRbBZcI03VaBljqJYg/eaxaegcNrHJAf//pgIXE9RbHUGaEtPFEjrdr9TObY6EArlXGie/ldngE0H0NEWxRJNtXcPGHcJCoowYjgUX5wJDlzkgSNr57z/FGCdAYaTDMUlk0dO16X0lQGeZygy2ekfwX0+DMFfzuQxHU3PF1htUHxNFejmOkIxLS8owMXrUSsZSZYQzfOvKtC6BwxPXiKOD1uXdje4vs1CNDN376kyvdHRuweMW76e7lcL0F+8Om6y5OlS4yhk4Al4PXFyUyIqmOcneJ5lZ/4k2VEqkDUKshp/VYF6HWH7eirxK4PcOUDlIc8+e8CsidQBP5rM3s9/mF/7LuDvGyXemW5Tmty1M0RXQAGymXJvqkCbWYBqC4XepqQEPn9VsT7bPyjA3ng8+lWqQL9bgHcFraX0NgVn3h0FWD8AYjEZoQAHbV8mxSwqYXr2UCTnMBDJYFVGMKte08quJxReSjwUhXQ7EXa1DJ2sKhSg6UAugDpGwY31LwE6PugVkYblW4Af0wBrAUIMKC5ifgnQPpyNiCyN+RYWhpgLju6EEenvHjtQt+dSgL39aoFJYhTW3fxqAlNt4lUzDRBu/EuAs2JVcicZiRW53ewTzM/HgtjsGH4KEMhK18m82qNV8/lXBhjTuMD9GR4Iy+FVZeq39mAar8cJ4v6mRNooIeizoOT2sQjlpgpUmnfw/FRHFODgjueD5gKu3/VCIKUWvgXoPHplRfQWCnDaWZTEqdonShK1G4Pcr46Cw2flmCzdeQrT5+rA2bE7eAvQ6DkoQFcsUzIhEwsWZmub2Zo8oORqTHLcn9fj/7IExRyGCgpw/TjgL1MY6uQ8RSEapobH96NVoH2hM/pVeoB+d67up08PJi0BBXgIkzvFP7XAiTSJeLsgomRT9ihI1REF2CPtnJzJsANG8GhxxulmTBY5VyHOhihAe4oC2sgoqjh8ZYhUQCENu4TBElchuJK3wO902H8L0DUXLHgLMOBq5lfTBH93j8sZBHKBAnw8mEj7lOtgC5c2sa8Siqan96fgJofX09kLFJnpEQV4hN9mvNu7FVRbvDLA1isD3Lx6YAozFGCgS+rreXqSThML1+/bskzcpyy51E9vGqw8V+bedIjCtQunBXSIAnQV+iXApdaXOadPFFj4EqlzeajElxgurzPAdSagyJKrFDVVoI7no/iKCwpQNM8a2PlYFrjVkVJqX5YAftY2iK9GybsKtJ4H6CpDFN91kxBgxxkK11q+qkL3+PfruIsCtACPN/c0G3zRx+2Xt9c8wMPqDNOkPSQwCBKXdnwUoHfC8+OlMoo6ESwL7NkDBU66KEDVEKbg3QT8vMQLK/6OAvyjxOXfS0Cx0/9lnv/+3TPs/ygDNWZuTj/LQOuJgJv7ec8O19IUDLOtukrHul1ZNjKtzOylPbl5AuDhoq0FY9unckPAjxCw7gJal4EabWFHPwlYl4HWIWBNQG11mkZNGejpfE34BwFP19P8XQb6l11AP0LAPxPwjycAap7NgyYEPBzbr+ex/z4R8KMLaF0GWoeAfyagOdFeXUpfIWBNwKYMtJ4IWIeAOlX3+nsiYB0C1gSUoov12QX0DwLqPRPXPyOvWcxjLxK04di7K9MsNRsCmvsKyftBwDoEtDZQsZ1nloLhG3j+/iBgUwY614J50wX0YyJgHQIaZJnlzUTAfwMBxc6w+11D608TUPzm/6yi3DWrKQN1p8cvAq7aCpJnP7/eyf5kPmDavyBBBgcQqSKMYgjUO5JiEL0at3j9ElZJx8rceITEYZmwB2/RmQg+OykFzbvJHeLtRMs8z0ZClrusC4G2XRDvZD1lCqevNqB+8SJZ9ODnpgyUTyavRi270R5W0X3C3fsWybmq1gdYR7op8DF9jGneO+cQs4lO/Kn2ahNqfrUB9UcekqwpA113TOL3iSI3bUD9rovEG2wfd7o6CScI042euTsKKd0r5wDcPcXlwyuStr8UKvDOfY17RYzrM8/9AnhragoNAYu7sGseAchhhsefVb9PBKzbgFrrUQYsaOuvB67bEdXXwhMCp2XzZiLgH2WgXHkgAXcCwfVFh69GMNcSibscTTTuJsYjah4CwbxgxpsQcJ0TD/hySrl7KV8PwdgQJDT+4pGGgPVDIJbqAMkuvIg+N88lsNPWzLyViuv/uWtq9Ms8Af67i1WOs3ACUzkpMkeCUGwISCQkIJPkAxA7pmegzhjJoA5FkSyMfQySbB4EsJZIvDoErAnotF9PbfDaSB59CQipM0XC3drdS0NAJkhFRSbB9qsTTN0H9Cx2I5gsHydul8syeIeAw2EhOCpBYrkTbwfSZLMn9kMoI7Kw7DcBmxBQ68cbUB4WEummhTMSQLxuykDZgJQzYrivEPA1EbAhYB0CanNWEKieSEr5dsmbiYCsbxQzEvux25SB2pWHBLRW4RHoTT5kzkPD9dHY24NutcqMtdZ4fMPtKwQ0Vrh+gSHBNit79e4EM2ZIwKTTTWGR+V8hIJOQcGS8vhK4SOWdaMpXGSgsFyed7NLLBqbl+Sg0ZaBGYad4vsUDh/nMeBOQbLMzd8AMczI7IgHNdWsr4OeF5MX7gTcBnbmG52unGMemDNQWZST6qLXPXk+gL4izX/9cJ5iO2BXGv0orGPGbr6nTchWApFIkznWLpKHaGYm09iXiTnfjGck6mykoF731KuXd5ETcHJCAswUSUJojATOBqRA8byr3NrcXkcJXCLhdIiGDQrrTRzVaQLRXJIEL7fabgO7RIxknSyTgsXVtg1Zlaub1LSSf4b+Idn+FgNU2GdO9mrweYmfi9sWtVNGlkGgAjwcScNVGct5W1puA7lFCAjqTVwj4IqCrbvF1DGQGoXxHYkIlzejidpzD+mQg+Q72zX2RWoNYzvB1TvD4sudRAtfA8dhNZ3g+9h2CN7PyAM+Pz5OU6q9WK8FB/SLgKRjJYK85EtDq3VJ6myMBmXtAApolEhAPSwdWxl8EfK4tG8fNi0HcCH9k6DzZtD5DQHX1RUDvQVKgmohEdcq9lPm3AI93bqxtiLUXuVevrGS6n1Ywza7DzHYG+FrMiAEhOeL+ZCKer4QRC8ITlTK+mUoBPZ9HUwhH29ffS0j0vyMBf1/27yXgoNf71w+B/5sQsPPNvWD05X7apICmt6C54u8Cr0kBdehksiI4/MK2J8cQ9M30WTQErFPAZiZgTcAk70bvmYA1AXdsbb9It/+nFLAcO67SlfPtfyFg/SCIpg60fhBE3Qr0ow60TgHNiUD1hoB1HehHCrg/zd1PAv7lTMAPAtYzAZsUsCPraTMT8CMF/HgQRN0KND3Z9jsF7DwKeM8EtK6H/KMOVNPGE/eLgEefa1K7FzQE/HMKeC6fo3cvmDoF/CCgqMqLpg60IeBiHvE3AeNWhzYPgrjQeSFoSs9JGwKedx1bMGK3CwrvUPz8bk/+T61AlR57E7CpA/WtY/azBBz0Br/MU+CFbyagWz/vdaogAf27iiOrdbyCO74h+aopk+mg3X6CCuzVG/R0H9P/l7w7aVcUa9oF/IMciD0OAddSWiVg0c1QFBUUERT1158A3LWtrDrnPYPMeiu/b1b7sqExFe56YkUYK24L4QFkzjGGz/dKwEgcIOFshgRppsCzy3BBXNO3SnqTkwfYNi/X9TVIQHdn4pfmrH7VgZq9mlAgISEHmtVr60CtdK4R9zVBAu4L/QROcZknXjqUUnrKdSQg7SDBmjmAszkS0IouCnGuHG7/VffedLWBzLnWwHoTcL3Y4/F19883AXcRVUk7Bb4hIFh7JXEH9aQKfTvEO97iqOD+6da7F6gVlvK7F0ximTns/BsSVJaPIl0m/LsO1O1aEhIS7/gB/+OrF6h5NlOIbE8hePVFAsox4WCjv6zEfQ6QgPJYPrQpoMOkV0pnI/347gXapIA7g0cC9kIkoD4/vFcCbvmZkbQEPJixB4yr8Bp+7z/3dCzJRdsLtCVg0wvUNQD3f7fB15MFy4EtIo37tQSsv1H/MQX8lxDwZ9+uwv4pg6juL4np7PPReyVgTUCIjoOIyM/HHWhnggSc9IMpuUyRKPOkXmmXEyTUnakJqMxEAvYnXwSUt48TszdGuCfD6/MGi2WVMVuYKY82BRTnqxK31xmXZKghAWXteSUwjpGATQooj5BU5itB4kzNMAEt754IDAvc3ljYJrBKfXx+sxKwISBd5+fE4u9jgyiX8IuARoFkm5fP9D0KYtcNHuSw6Ocg3F5IIJlHwkmdW9KmgObzEBhkel267xTwuxmo0Cf4/sYQCVXuluc2BWxXAk4rJKDujpGAFyFUiDpw10AFdubs5TCcklHaObS9YNqVgE0daEvApg6U5H+sBGzqQAX6RcC2F0zcwx+wpg7Utq5IPAJqBerBK5K2GSiESECD44/MfIzydwrYrARsCdiMglAf3DmBe/35NAScO+xCzLX9C1PAMd5P/Sa9YAj9yd+pyBmsWwI6m7vwTgG3k7LLwfpkOOTRG8iwfMw7HGQSEm4ga33Q+mUnsaXLakpWlj4Dzwck3MVEAjUEdE91irgSzR41FrIJyEaBc5Ri1yMZsK8U8K5WAd13tA7IuTNLmM7iEbVGSEA/CJCAmfUQaTVKVFhHvS4DkyJpFLzpATtaSpwrpUJEQTclWG9GIvG6DMnX1IFG0lEinm9VJd1OBDyeh4n791iaQO1uYgDwppg44hoJyMmbBbhj+kXAYoEEZNMeErCCmoAjHvf/zn8RcMrxSlsH6j3OwjsFbAjIdoKQtgRse8FYIRLQGuHzt3lH5Nxjga+/jgQLgnCkEs8LkICdmzeFGeWRgMIdyXceZxRsM0ICMoYktCx8fQAcEq5fr0Tk95wF7JbWdbcjPJ5FbpcgOeMJB8+6W2g11t91oO8UsCZgUwfK7jURn7aOBFQuM+YtUuHfmQL+cV36ZwlYt4L5XWYBDn92M5i6ELRpB/pRCHq+dJfvFPDHQtBmKWBbCJqu5o+2ELQlYJMCNksB20LQ7qX3aJcC/pgCfjSD+ZgG8Z0CNoWg6ovNRcl2xUObAv5lGkS7FHA0nbcp4N+3A20KQT+WAnpxdGgJqB4okrBJAT8I+NEMppkG0aSAbTOY7xSwIWC7FPC7GUxLQHo3Fm070I8U8KMZTDMLMOta/F8KQT+awTQE/CgETYoLfM4CbFLAthlM0w70IwX8sR3odzOYDwI2KaDMG4PeLyPgZDT6aW3WfrdmMNPEx0vH6oVkiFxboeZYqCA6CTLBmyWT0pW26LUE9PrD/ZQ+JtUO3BWPxOqIz7JdChg9fT1hj+0hpdsukmxdlgvGuPzwoI89XiDWo1jmvC23H7UE9FblkmvHQTQpoC++8PVGIfXo/cgK8DRZI97GfvZotCnOYI8Gc869GtaFThY16eRIJ85z+ayXElZITtP7ImDX+2oG4xmxFNHhgs/AqRJ8P1uXaFsIann2FwH5AgnoSQ8l8Ui4T2m+IiFe+hyFc5cmErBYCSVsyV5O2mGA8YVDAu6PGucl2exNwKgUtITtTrh9epVj2FxWeH4W9Sh3P+BO4IWxwpi5xP1Zb2Uk4Kr/RcAmBWwLQbM5EtDDf/lgJ/0vAkrrzQmsK0OC39fPiGpV1YMoexpc2w7UCYYeOLJHOWeRIJHBx/PXLgVsmsEYQVW27UDdWwdf3xSCBtEDCftLC0Eno0nvd2kG87MLQc+bpdIS0GIjJKCxXd5AlacZs8bzRUm6XvAAknTr6XTVWCTDzI1BHQyRONtn/pUC1tMAgT+OgcDjeYDFHk6JDdN8T4KNdAfx+swY6HTUI/1d/9m2A7XyHhJo2R1HQNI6BXSqutnLAgnYzIMAyiFxxptDAku2R1IWPJLr9AjTNwGbQtCGgE0zmLYdKLW3fyJgkwIa6xES7eYrvZaAs6d0YW0haJfLUxAyN0ts5REg0Y6qB1p3lSUWnFRolwJqw/mZMw9jfL9hNP8iYJMCNoWgzVJAe3tHYsXpnwn45KUDzHtBlrTtQPnz8g7L2elObLwavlPAphDUOiyuCtlc8h0snwbuT+LkUzKAw/FzKeC8F1ZAjKzgWgKOhfkShOHmmJi7IRKYuH9OAYVKfbcDtbY3PD8xlerjPSERf2kKOBlNe/9xEdC/g4A/fSngIPUiWCVDMWHJAMnQtgNtCkGVR7knYXJWQTpZXWI6vV1JtkN7CHqv2+Hs0d4UaVMI2qaAIzFOackjAaGXC8zrT6teWwjqhBORsNPlPiW3rALYQIckbpjGAcULV7ctBGVyUY1oVflLCC6jGefpmkjpdlBpYHPjbmJPcrOkGd0gicQdEqfTRxJxK4YElK5fKaDr1wTUbbyJdc9IRhYiAR3XmiVOcK4LIY/cEqBT1MPZx9W7GQwaVWTewcHjm3GF2KaAbN0R3imgvd8hGZVJHNHti1PbQlCH4+I3AZt2oM7WxO3v10hAcAZIvvKEBOw+BPWdAmb1+dFPQxucSVclzuMeX+jK197tQL3Z7OFQeVpQCKeGxJxeKgKVbzoScuYJeB3VTbxuRhkScnH9SgHP6e4OK3nOM2t9x/MpbBnuX0+ROK9L8fPcz+vmPtM9EvDSiZ02BYSbUY9fnFT/TgL+8R36ZwnIT/q936UbzOQnE9C6qPRdCPq3BGwKQRsCfnSDafqBtgRs+oG2BDQ4B1oCHvTU/EwB9w8R3v1Af0wBv9cC/lgI2qaATSFoynvwXgsorNPgT91gagI2KeDHQMCc7zmJjDdM5Wc/0E2YXNoUcG90gPtYC9gUgsqFxZV/SQGbfqBNCtiOg/8mYJsCVp7jm4ci9t6FoGv9svpcC+h3LCTwtmKchl/SQOI3+3GbAsqDnVO2haBNN5iWgDmk9mchaJMCtgRM5k7QFoJmx8X1sxD0IwX8WwJ+rAX8LgRVYJQpv4yA/GQ4+lmX1l9NwPHPnggxSaDtBuPOlZdC8ZcYybY6IvnOrlD301wM8SbrioTYT+tCSgWJ5d02CnHH+RcBt4eRnnhxPdGvIaB/eS0SZj2RWKOX/wB/MpA5tho+pm03GOuI39m2ELSZCBiZns65a7+ecHD2C1jffY2wZYp/j1WSgccZC4K3yYcL/p1cYDfq6cRbx0hA/8YjAU8h7o/vIIGq/h8TIUweydN5mZeWgI5yQwKWY/4Gu/ShMnYtpAeNyuFXCugsAPd/Y67Bv7oK5/nx4d0NJjyP5cSz4RnQxRmfH553GufuZ0i4ph/o2rW0xMsmz5Q6OhLQdR9fEyFGxfAEaxYiAZsUMDgPexBYxOLc7XKm0NVxg8e/Nb7WAk7jJAU79JGAGTs6+EkNz20hqJdnh4iet/h6+2gbnFcODiN6nuDvjXOrJ3AoPBK8YHoB5sHD89d0gxnlSMDdPMXPD+9499SryBVYV9M4Ry5nvy4F5Cfj32Yg/M9OLPb+TXsXgl4UJEcnVG+guxsklL0498hMMDiYHQ5IwJ2YU/JM5jHQ/JS9RwI2awHFOSDJ3NnYadcCzuXHiTP9jpqSy2z8JqC1XSLB1uPtq10LCH5Qj8SLkICzW90N5uyHUZsCzh0klRXwSBQ1fp5AUfNT0naDWZyfKagz4UragfBi8kVAc54hcXpXdwP6cYIEo0UIZLcaIwFVr+63qSojshAPORj2BQkUukjUJgVs+oFCAYpDNl3Jg5VVZpxZbVWn7QeqH9UvAjYpoEp7OddOhNB7SEBDqEcC9uuB7dxquQbR5L5GAnbZ/AiaPkTShSck8iU63UE2lTuz/WL8IIqABCTp/asQ9EkP8TsFfEV4k3/q3o7tQPh2JGC7FtBYl+9uMNMnElAi6yNnSRkScJRIJ1A3+tdA+O9+oGbaz98EFJPZhZlMCMtfRkB+wv8uE+Hpz+5ato5XexAfIRIHZnGPUkgM2IUjgXh7FpXk5K11UGO3y6wR646I3B2MYKl6SEISCSIdjzYzcMhzlrizrZDS5zFegGeukRzTrTlqU8CGgO7oEIu0IWCg7pGA6JKAvg72uxCU5Xtz2q4FjNZ1CvgcAKXcbKjD5iB2Odtx4pLOH3W3E9OYEU82hD21l0hA94D/ellUp2prrUkB64kQ0gsJJKeyAZ7GIQFpVBdOHiokYDeuU8Cn4LTdYNjoggQ2p92S7OxCqhdcIKGisnrQp4ui80QiIklH1Z76CyTdWhv8iYARmyFJxRK3fzWQgHhNQPItXmJEx6WOJLtXIud4Fb5+kVQ2RPNSZS0By83kqxBUrvYO1QNu3qaA3h7w78z3VWDORuC88CVELQE33HnGOQarj2foVSBFIV9/x5HEayXWYKOGuP9ugPsvBr4OpiPg58FWePdpP30ZdrCf4X1FUv07C0GH/x0CTqe9/u+SAoo/+XZV8CXlMwX8cS1g0xC0WQvYFoL+2A7mg4DfawF/TAE/CPj/lQI2haBtCvh/LwT9kYBtCqjgV/O9FrAh4Ec7mB8KQT9mwjcp4AcBm7WAcv+ARGsI2KwF/CBg0xC0bQfzPRRQ0/pu+k4B67WAcioMjI9CUOUEdeFnTcDUfkzfBPwuBNUUckrbQtCPdjAfhaBNO5iGgFctLVibAg5pxzHv2tL+JGBTCKpxK3z9j+1g/qlC0Ol08NsMhSc/u2htxey2EJSV26NC75qA1z69j2QwlnXr7IfGg3G1ZeZI7pPSqjfcwzqfKcx73q2S8js9B+96RQIOCySgFPAnsApvwXkBf+jRjl48ADo7hbDH+SDSs5AMwLe2K+LZj5lIr135CEzPdM5bGkg620xK8PSxxlhxtaa0N0byRZqzIGwweF4o39/ksLN3OnGZcBTfBOSiusHnAwm0O8p7AK4ewl64+Lc/95GAPRcJOC8PCn2+kjte6nU1cTY96T0U3n0i+ZySQEnjcLOBdXFWiTcfSXtqaXwJVk9WiJO8kICz7uYKTnzSCds5R0p9Dfc/SPdawtabuoFp4eP5qSTc/vRhO1SCJANfcJTE6whPvDTf/D8RsDfVD+BcKzx/I2+W0vxSpXXrcoVz0QoOfS6zDHazGM//XkLCbfakDxs/XTKHF/B8XdTYh62+nScsjnD7fR0J7cmcRrzj2HoXgkY5fp6sVxeKbp7mFaJHqBNnu8b3/3XfqdHvMhV++rMTi8XENUCz6xRw+hhPicKrJSz8CMk2ZEOR7EU6eBMwuIUKsbXDHkjxQDLxOzUig3ndDqZOAc3qiARsRkLQE5w4S54jMcThsgKajZE01RMJ1qSA2uV1I20haDsVflIT0LqP9+1IiIaAdl9HIj7H/RPuT3ni2hSQk/MTkie8Jm0KuOKRgPIMCWhvFjkQo4sEnGlhRqy9HjotAZuREBbPLlPiXDo5yK81kvf6UN8pYLMWEE7ZyCHdou8DuvdCzI6LBFxphwvMXIbnoxkJoR6sC4iKnXNwOeD+Ng1Byb0uBJ2dcPvycblpU8C2HcyjWiYgTKZZYvlbfHwD/epNwCYFbBqCiuEKidpMhe8dwz2shtqFtA1BuWv+JwI2KeBqMStJOxRQkdUlGHM/YZZu4vsHnXnaDgVsp8I3awGNh3ZmQPDGl8yu23cKaF0t9dcRcDqd/Oex8P8SAgo/+TuVro8HUHs5kmjuCz3qBYUB6/AiEOadjR4RstUSVH/XTexneh8RYnYnsFIuXWaHt0qkkw3egZhBTSx9XI9kcJIFuH4kcO4wRwLSrWnCNuuIzPW7+Pzew7TANdeE86hgRnSKP+LgHwf4+omIX+AdjwQMx0hANl/sFcp3BR3Yngl1SoakSzeVCtFCmxH3cK4LT/u4fTvB92fmqB5pca8JaL6QUJer8KAdQgwk3Qzff5rGDj1r+hIskUeScWX8XgvoNSmoOUfi3rSagLGDxDQuXwT0r8N6rHtp7ul8F6sAR7keguibvbYhaGgvJM55RXWD0KdJwfUWIucKM3FPj/xGg3UPSeqaSpXSQNdtcIWRmnjHJRLMGL46MPOWSMB5DA6SEAnYtoNZ4G007ZFMg+3NEDgm1+1m+rfCAjBuSOTjq0ICjhYPmL+WU2bee3g+Xx5uL0ovEsfSzp8I6O1GVUC7dddrOzLxfFg34d9JwNF/hYD9Xo8b/C5rAX/2/11t1gKmy5J9ErCdCy/3k3cK+LEW8LsQ9GMq4I8pYLMW8GMu/EchaDMXviVgMxOiR3uz90wIejqXEndEomV+EXMyddy/dgRtUsD4/PKROHskXkPAHzuCfqSADQH38dB5E7CZC9+uBWzawTQzIZqOoC0B9/TgtSngx1TAj7WAjx4StCFgmwJ+TAVsUsCWgPVUwHYmxHchaDsTolkLGLvO5C/tYFoCNu1gLt9rAX/sCNoUgsbsUCYfBNw/M8YpiXHaS2t4bFsCtilgQ8B4MIc3AdVhycxyfbkQNZeGzq8iIH6n+pP/rQTklcSBzU3RSEtA6WA+YJcOkByRgt+Kl3/vwKorISGOx6dCJ0J1ADY+I7mo+nxQZVIXFo6WSLh9dChbAoK4lIljRIcRXZrDJ1hcis8PtkjI6dLvg32qVoRFYxsvpQczgbU81DkG+WFK+xYS0HTWGnM6G3zclNgVNsAvmDfVnyU9kviKl2KqM09RkICUk09gi3eFMXX0TGn3ZiIB1Vwh7mJppXSTMCTgeIzHt+8dDNrzhve2A2qbAgoPoYDo7CkcU4z9gx78LGoJyILpVyGoX681ZGOhbqdS6FcIpwoSqnOcUQqDeipgdtI4Nypx/0ZdJOBWIkjGWHkFdH4dZrDZECVpO4J6bNgHM73axJt6SMBwaR7A3Dx1zj3s7JRG3SESEI+NY9PR8U1A/3b7IuB0kfTBLYxlwnq8hbcujA/Avfhzjh2XuP2wikvYJjmev7xzeBeChgNfZl4/wvOxDPgr2MNYZ+ye2L+MgPidGv7nufD/jhRwKv3k75SqjVcgMOnCWdYFCfhdCGqf7CAgnvMYgfDMkQwNAVPZwttbS88SU8qQgM1ceMGqCzm7szwi993tALM7nIk529YdLxMVybMJkICJpkyJVvU5EB9wI3a0DHvtVECBWNfEvu/CtCWgnNVz4UuCBCxe8wyk6fKLgNe6UFQd8tf3XPhmKqB0Vc4cyB4SyKJW1HYENftFGLwJeN/mDPQSCdjMhVe4+MLZvJanbUdQSXKQaLF3ici2ysP3XPiGgM1ceHni4PloZkI0BFwuujlnL6/5HkmKhDNuw5yZq2U9I+P457nwELoJUHuD5+tk5g7p3Q4VKPM5/oNuUsBmKmCbApoLzSDWAgnYtoMhKX4eMnTSloD2aRECAf/wAGmflokVlOGFrA/qContJ+9C0CYFXLjFVwpYLd0MdK06M1uP8fVnEUmt9x8XZi7LX0dA/E6Nh79LO5ifXVxtVosTiN4SCbSMzS8CerlAnEO8K0nFX/E7F866CfiiUC8wuE5ANB9dzk5z801AzyJIis0VCWbOkYDrwVLgHPkqTKl7RwKulwISEG+CKO0fmAWboiAcu7+EgPoVEjCqhkiaffQQ6fK8WcLOVAhh7uShUDaXDTAnQyRp54lkciWiga/dZoSRnbCnfdGfoZTuSEA+Ei7UV2oCwkxibD1BMjbtYCzfmXFOto4DelXluh2MhaTbAG6/KQQ1owCP/7baTclAKGbgMorvP54jiZ+gW/i7LyPh4hS3Jz6QZJvqOmOes8fHTwsk4FpykVzWHMnZFXUKgTf4IqB1jzUIxkwizNkiAZ8uXpCt3UFlLQG31rHz7ggqF3uHzrbDOXj9rcQcK3g4eL45DUAO8XyeGZJXrYY2eC8Pj6dzqgtBX8cn0Gc05cytgo8PEh+35/ES51oH3J99J34T0B17cdQS0B3Tf3MKOP7vELDfnw5/FwL+7NvVNgX8LgQdWb2wbQcjl2MqfnQEleWAKX/pCNqsBTwEsPtcC9gUgrYEbDqCNu1gPlLAC925n4WgDQE/hkK0KSBj/X27FvAjBWwI2HQEfaeAf7SD+SgEbVJAdTFBYn2sBWwKQZuhEE0haLsWsCkETYohElI0yFRy+nPnk4DNWsD8mtqf7WDasYC7mTdqC0HjrOv+aS1g0w6mSQHxLC4/28E0KWDJ3zpJS8DoQOW/TwFVq8DjO21L/03AphD0m4BtO5jvFFDzt3PxIwX8IOBHO5iGgE0K+GsJ2B/0+N+FgOJP/k4Fa9MDZ93RiHPtHt+FoA0BXeFSd3YTOAHcbC4n3og+DWoq8QHJFSBpzhESSrL8K5hVVBPujiS8ZsMTBHsOybhUn0g6NXuADRkS8CkgIW3d7LcpoHsrkHBlECMB86vOOWxRD1nYxgV4y0JjzKM2pY9IziGcPRbMOZ2eFzp4bAqwaF9PvKmFr9dc/U8EzHx9DxFft1+hNj7/PE3wS3AINOLO1wdoCegFS5XzPO3Qo1eeFbA5nBTO8Z7ig/ZuRQSmPVC4jxQwvBzx/RsC9nK9aAnIuiEScL9nCdgzpiVuEiK5+DXbw2Y0qwfBW7OAnvUvAnq3KxKOPYYDCGBhE2cd2wrlTzESUiz1xN0M6rWAFhK6GQrhrScvoMHRz8FamV8EbApBrVBdJh6h1pSmvI4/aJq9IG56tkpq1ITeWgP8PBsCplfuTUBXy5GA/rYm9fOOhJ7vjr+OgP3BYPSbFIJOf/btKpFDaAkIJ0sTiS9ZFRjxFkkUuMqFZFbKgySfkAzqEYnVvYZHMM5clkBlhFE7GL4lYHBEAlra7Qgz+XFm8DohcZ6C9QC84a0LSWko/oWA/AIJqOWPawLbARKQRkiWlVsXVqZF3iPXoF7LJnJIyhMN98QIDxlQN7kmVnlAIjZDIQxTzog93YVvAmrDIGMITyQgKaRzOxTCnHiqSF5q/wqSM0MCNingpKgHwy/q45kNgoiQ4QkJ6F0vxB5Oxw65d5GAijzAx626sHSb3y4wm/s5B8eVmpJHjgRUJn7O8LKSB+1g+Bl7ZqQlYN86IEFJJ+Os6x5JmR2eDySfiARcdfI3AUXzhq8Pu3ipul3dPRjsWq+9nE5EkhP1BESq1yLOYjz/6vpZwcIzysSeJEjA2wYJuNq6CWdbfp1a6khAMizw84wUPL7r2Hp3BLXXDxXIYGSlINP4ksBg/QsJ2B+MRr9LIejP/t8qr/Eia1NAz8v+ICC7CsxZvmK8Dhg7wH9jJyRgdkUCatSbtgQEdkHSAccTCNYuEvCs1aS5ZQuIXluBY5q3F2mRMIB1wsTEHUqxQsduggQczwgSRqlTq1MigL/JZhxbS0DpOkQCbq8jJKFtPwy6eZhLCCxeYN6uj+8/niRvArplB0nmc/EMtqcdEtO91IWYiMaWgJ4zwON5KUjIqOjh+2/q7d0VsgQL73iJM9siCcMFjyTK6xQ0n1UiNTtVPZgdCehkFhJv+kQCBvwd32+wjJFwgaCBtw5mzJVyfNwuiQhsnSEBewckZ3U1KewcD8m4XSABt1mmA+sdvwg4GgsMotVZTVyI/0RAtsiQgIk4XLwJ+FDw761PkHDWHc/nKKg7iqayDdZtQUibArYEHBsd/A1x8XGpPj+htMPzM5OqXkvA6CAJiUdXQkSnLJbBNIoZ523rjqf/RgL+8f9Y/lkCDob86Lch4E9eC9gQsEkBf+wIKq95vENq2sG0BOTM4+gvBNxNy0VLQOVY9B5Sfq1JxWzGyUbeF6VzGBzMoudZ746gNy49fc4FbApB246gTQrYELBJAVsCiucg/0wBB5199E4B246gf6SA6uqFhBvfenrbDub/sRawGQrREvAjBWwI2KSA1yVD4hn73rRNAY/XEfssBL0bcfhOAb+HQnwWgn63g2nWAv5YCLrPzA5RB/M5tAS8Jq8tJ8e3M7RrAS8Lhb1TwIaAqaHa746gI0t8mmm6vSXtWkCZ5V6bAn50BD2ZeH5bAva8MvtMAZtC0H8gBcSb1envQsCffbsaGbIPdTdr0raDSfZIwCBJkXDC3BLpUYzFNwHzwjJorFcHWHuOgmSZSiVd3fQcArlEAnbPSA5uJZzAPdZDDE4mEq0pBF1PdCRgB5CA2Zj0waqKFWNxTSi6lY/g9sb4em6IBDR0JOD6yWvMrW74+NKPrxB1FoukLQQ9LPgC3MlST9hz/RJp9MDteStQ8NIq4uNM+0oBHd/Dv4trjAQ8T5FEVmYBnSX10IvlSeWYzJ49qk6QgE6ZKhy73es2BsVwC7Yjf6WAu1S/wXruKMzrOUhA/lbvHx4WYevRC28FDP0Im/1c4zx/giRuUsAPApYau4Adn5CAQ3juabeqBmBvY5uwYv1S6H6RHCHqWTrn7q7HlFYVEjoahirx+uXMoaRrXsAidc/h0egZ0Wgr98GeHJcJ01VpSufHOITddrxg7CTg9sVuTejwjORVVlKvJWCwvuDnme2RyPZG/kcIOBj1x78LAfs/+ztFTlY7Gb4tBN1YyzssutuM2dxi1CPbAXRg6ZqXxN4TJJFUno6gmWKWmKGWI8n88F0Iah3XSEAuuh1AmiEBzb2LBOxtpTuo22nG2ekpFz8KQeFJ83cKKM6QkFDs1EtLwHYtIPpnRDqP5QUktY8EXJ1we8dnBwlW7q6Jqajqn1LAx2BskNtOjWB1HGXEXNcdS5fG+ASzXRffTwWVkhPfucKyV7eHaQg4inN8fMNw/+LbZU/Op3AN6kO/EPNw+uoIuiyHSEBHGgOZ7vFS0qwFbFPAphB06Q/yBNR6DmK0QAJKbj0Z3pPXtCWgOo4zDi4+nr/zoPMEnb3uXFsI2nQEVXslkrdJAYUgfBOwHQpx3lonEF+Hc9IS0HiqD9D1Xsm1BBT6SxOkfT8lZrfC/R3dO6e2ENQeDevC2UPdzqZuB2OPrRyJGJ1SUPgQHw/qdjy/7js1HP9HAv4PTQFLWOG/kfUWCfRKvgjoeaFAPAaCQt3KZqCDguSrBIHSy+iMBPT7AnFlq6J00i1mbwI+CrNsC0EdNRYJE+8Pka7x5eANJJGxp4cE5OXCAjd6Eo7hlSiicztGAjrBjHPuKhLwOwV0xoIINC38JUSbrZCwfRffPz0KOtgPOmP19t6FoE7aRQL26rV4J6shoP1FwKYQ1Hbm+P7CIsbnd/D9NrcDksw8CgFdF0QG37sigZ9DJO7eq0hLQPd0QOIVVxlgo0X4fN4TUnotdA1sjcftB7e4R+WMF8FZDiTOlXMkYK/4ImA7FGI6RgJ64x6Ss3PG1yvCxgEGm69C0Gn/igR8bb8KQecTYQGbTkeq276JDn2c8Hi9LZLa6V6qPd0oGxu20gSffx/WawE7sycIZ7+T2NNn/CagTaIZYdozfheCbmNDSNwqRgLmsf5FwMnkXzoUgv/vEHA4rtfZ/x4EFH8yAW/zvvEm4Fjr9VoCxsoYiZRMKLRDIX4kYLaXjT8RcO7GnDxKXZAU/eKYxXDpcPKlcPctAc+jm000YYmvj9X0ZhbnNRLuoZDLx1rAj0LQtiPodwrYtIPReD4NWgJ+DoWoCXjs9903ARNd9M1rZQeJupmcDMmu9lvzMNYCIt9evUCK5kjKxJvUJCuQWA0Br4ptJyp+6yJpkIRr8yTt/PdawIX+uLQEVFKzX0rjVam/CXhwZKMdCpHn+Gv3pxSw5zLVmfWjz7mA30MhmrWA7VCI2+qifaaA60rxzLiPF2G5k+PxXrv7xEzLq/NOAU9Jr2/mz/D+TgEbAiZb0XmngMNZELYEVCYyHm9ngT9MDQE1+ZTSNgVM4yRnv5aAw8n/R7Ptf8lQiJ/9f1cvzAzBXen12rEJEtC6xg9wQySDd3SRbHq2kYAxDwnY8ySguZcdwU4tJJNez+3j+kg0dpZ0zrvpVo/OSyRZ4GdIlvMUibbWzSestwoSLRYOBuUhG4C3CVfMOdftVOxxkoC5jpBA43ooRfJIypaATNzh/mhsiEQ7rheJd3KsksqugI8XJ9zedyHo2n8hSQtLutDRkx1gM6nbw9jCoaQDrsrB4bdIytQ6OJSOhDvsZh2Vc/ITEhDEuGwLQT1yfoyotCA78IaeStxjLqW0F7IbbPyrkrAZIAFvCivBDEqduNH5+G4HExaOxrkvDsnlOvEB3FP6RUArw+3vTvh6jwuRlB01HkDgGTZzFoOZ0o6GD/s3PfFedyQg2dSFrcoGt3+vR8svJP4KfizJeGm08fVGOOyDO3aWnLu2kYCLJ1mDxzsLjplXPF7NK74KQcdzPL5t37y1o+GdqWNd2hTQ3ZR64nRi3L9f953qTX6XtYA/u3XF3O/YoM+FS2LyqiYSM7YqWF2mGYPV/jIlg7EktASEK48EicxbCnJ4yDiLSV8EXJ4ACbe368LImoDC+IFk6XXDHhnxywrIoIvEkh45Je7m9ALFW38RcBF0trB04Jp8ENCYBTmzJR4JeJq4deq2Pr87gt7rwkztObxylrsYv1PA1fiM5NsOQvggoD1I6rmE4vgMxniKBBwHISVLWBZITK9uv8LylLwKJOAy5JC0QXS5kFd/uYHlsC4EnffVrxTwNckSa2zXhZSplbcpoN2Zqym560hAGozw/YFHcjYp4CoF3P5MXouEF/IzzI/iFwFvDhJ4dY2RgE0h6Iz/ImCbAs4G1gHoQsfzZRsTSgLLPcPyuEBSLup2M3osPYA8JiXXFoLqOhJQ7Dsps+UK949spRPQWL9w1qoeXW+ZSMBmKISpHJGAzVpAulLw86zq8/frvlODyX9sW/Y/lID3w6CA2e7+lQIuN9U7BfTEXYyfLns5+EnVHUKfKZLPfmhdUDqVQBy1xL95iyNg+SMkFq9XD5rdswWwYo8kS7pIwGmKBPQNF98/oKZBh8nmKwVcG0hAGlZIwOVkxrnQeVC6uyIBzThH4rx4AGrnyQqJFyNhTit8f7MeWsGc0YyxVQ8J6EmbGRLNRGLepuaF9jc1AUMkoLM9xiMqa7oB4XOI5NloSKSByy+RuCMkmSSbAQ3Hggy7nYr7R5lJab5BAnqnmoCL8CsFtJGMrC0EPS/rmjA7nzFXIdWI9pdEBL+44POTbdWj4wgJaLu+RNpC0KzHGfX/ikQSqocqpYc1ccB8HtTEwZvqkm5eeD718RTJq/IPh9oHJGlDQFeN8G/ibwxwBAtJfXji8V4YscGfXgl7F4KOVhyQqd5l5iDH49u/Ch3cdIv7s13h/otXPF+7kMPzFxd4vrPjRgYWhPh5rTzh35kC/vEV+WcJOOLHk9+jI+iA6/2KQtAPAn63g2kJmEtx/rkWsGkH85ECNmsB20LQ77WA18qz3yngd0fQdi1gkwK2haCnHue0cwEbAmrVYTH97AjarAVsUsAjKa03Ae/i/tCmgB/tYJoU8LMQNN74bwI2KWBbCJpdnfdQiB9TwKYQVHMW1GgJ+JECNgRsCkHboRCXCRL1x0LQpiPoOwWcBDYScBm8C0HN29x8dwRtCDjdBZ02BfzoCPqXuYDfKWDTDqZNAb9Hw5fhsCLtWsDzwLVbArYpYDMa/qMj6Ec7mKYQNLAdvSXgL+0Iit+pae93IeDPXl8r5P4aQnmH5LKYbVByrJ4QGF0kw5FD8mn7DQHbGcmcu18joS5ckYB/jJFMun3oUaEeqrDemjrn6K41okOLnJFYBZIxy1+USieC72fVKZh0t94EDIIVEpBuj3UhJZeCOTIN4vj0qFDezZB41U1L3Hu9P4sjksvpcAvOW0XPkq5C/Hs3yHB7RmyLtBzUcwP9o5I4y/yAX9bR5vBeC9gQkLeKHNZmF4+vrCyHDnj9DtBB8rpGR3pQe4bkjEIeybVJHlO6G5gxhNMM/+5QK6VegAT0pVipR79bEe0Z9f5lkc7YpGO/U0DfOWscK+uOpg0BdxrF7Z/Gr4B6PRmJPF9/pYDnOz8A1t0hAQ8WHh/1kdTNWkAP79AvNOLMM9hzQyWe2bMdOp6aSMBlXvccrlf/yhYSEozpijjy7TClWcDW4G/rIR5nHUkeP/kbmJWKBDQ4JPmzp9/ALsr685CRgOea1DuL/9UEHE05/jcZCjH92a0r7lOLgRrVawEhRAIqS+sOM3GXJcBeKiUlO0igHXx8/DhAEsVWH8k3fV5IS8BmLaCova6Jmc2QVOnxdoTVo0KyzFfhiERjJKBopxfSEnAyUDmgJ/dGLC5We6T76uxAJo8rZwbuuCQXqNut5GHOTIPHu7jhaJsDHUzPzHyadeGlusxh0UsLYqrX8EHCAxJwMa0LQe2uCmR+VLegPIcZs0WGBGoIuLwf86QlYDe7XUENrjlrCcjneQqr6oVES6lSEmE+j95rAdkNj9c8nnJY5Vsk74AfA0n3nStIknolLQHPByTcfDFEwmn19uarOZJu8PxKAb8JaI5tNSBGtX2Bpq7vnNU54PHP3a9C0DYFbAgoG3Uh6owiAafjEF9v5nh8Yl3I2awFVK7HkjMHfSRgWPfjX3l2mlj7+CsFlMLiwrUp4G5zQjJvnufEktZ1h9NO3U6HPfFx65D/OgKOpv3/vGDhX0LA2U/+Tj243Q2WRSxy3lARRi0BPStCAk6cOKDxouuDQepR7+Mxkk/yzl1k+k5gziX+cyEovdRr7+pCUId7iYlrVkBbAtrzkZg43RcSsEkBIy38SgG95RAJaKlIQPUOCi1uSMDNS0GirDd7h9JttoLdyxKSth3MfU4MMJN67aG6EFK6HRcz8PQnbu9sIKnaQtDtUWLechFP6bmDBHTUDN+/8pFwB95EArJSatrHBJTvym8CMnEvKJSoHAWP1u1gaF3oid8q3N8Nk5I2BQw4JJYZ4eXN20yQfBUvvFNAT7DNUUtAcIYSYZ4He8p1eCQov8DtPa9mSp20csCbmirHigHuL+/ZXZjFMT59lUJAryHuTwAVbs8Zg0Mf4R8EVCMkoCPyNtj8miTM2uDns+geOdA3r25iKTPcv16C+2e/BNz/wxz3T7IL470WUJ3i+U4uvAzA35GchoDH9y8k4DfD/lkCTrgR/7sUgv6SFLAZDS/v5D5tU8BmKIQqdPFH+CHjD3tRiAbRoj0X/H0KmOa7mLWFoE0K2BaCNilgQ8CmEFR25rOLdPbS/J0C/lgIWt6GtC0E/X8Q8JTsT+8U8LsdzEcK2BSCHnktTLR8kk7bFLAhoHw4kpE0toOTmT9563MtYJMCtgQsWCdoU8C/Hw3/YzuYphD0g4Dv0fB/dAT9kYA7RRXbtYAfBGwLQRsCfheCting9DbdfBKwKQQ9XHv1pKY6BfSPVvCZAjYEbEfDNyngx1rA73Ywl1TMuV+bAk44vv+7FIIKP7nL7mqtb9oU0BHLmdGmgLaOZHAvTyRUeOJz2BQ9mXM2IyRgorMEzEekEme3Pzzo3kuuEN1fOsfylzSi0VY4QRTd8fnufUbpYuU/we8h0TzfQFKCVQ3AFF9IQKnzEul8GCdgnfh6KMRhptBdVpQQHEsk2y55GVQ6I2n8xJcJU2QkYKDGN1hLSE53U9Yp48Z/p4DOdIvE4eb+ATbKRmHO6/FFQDO3NeYeLSmg0UCoYL226rVydQrYEHBjaUi+XvoUqZbF+zcBw/4XAbdxiuTVDkjA03BzA5fVhZQ+qws567WATTsYZz9CAismEpSxo0K87ckO6NBFArYpYHk/7Cn/EIZgSbnNPIcc3wTcMAEJWMqzC82H7AxW947nV9q8HLrabwqA0RAJ562RkM9L1QdrtF0lLN9YSNZuggQsUpk59gVJ66yGJXhZiOfvdsTjm1xxf82D87UWkLy4AszlVU9Y/Dz+OgJOuOn0d2kH87NTwKmduzC7J0i8yeFrLSB9dLPEGnjhnjwrKwc96V2QSJcwIM/VKYWZYSKRmkLQER/i39e6kJPWhZHrQU3AGRLQzO91IWcYPmC5oRdmT6/16Pg6BfwgYDTtbEHm4crZ8yWSbt5dXkC9j5CAMw4JyK3zKxKsbocyWORvAkq2UZCPFJBC9pUCuutlBEboIwFTTo3IKZYyUDYk5+xAUxXSw38lIK/3ObH20jhtC0GbdjCw24xKwl870Xst4MoZB8TSciQgX69l/Cbgghy+CJgSJFzTDsa27DBtCShcISMwqZCA6/B5Bkk7IDGfYyQY27rvFBBYD/dfEnB7DQHN82nyJuBs/sdaQJffnkGzSiTgVq1f3xnj+dRXt8R2uuqFnFQk4Jy+Ug6qDB8nQeeMUNQvnImf15643PbStoMxh/XxqJl1Ah21TuDC/UICTnq96f/WjqAk9PA7tCQi50QGEubi80vYAS8wtsyqB2XrSgafqkhAYEgko07tbInh45pcKXRa6ARMWqdKpoLk4MVMhuiCBPQGxUOhdr4B8I/1WrvIxH/9An6ZwNysKPGqtRAhOTkBrOl4xjF5slfqDppLsMW8npNXD0l4FZWJG+4JHLvG8YNmQyTdevacMYeX4pTGfDWDdSmJdefmuKSj2x9rAcUZErBJAZu1gG0hqGohKS2J1ASsC0GbFHDzmtSFoKJgUPPBzcH3kIBsNjZ7VDkiAb2YSIkbWFVKRdM3IBCMWcIMC8/XJJYlsLNghkS+xiN6qAlqOplEPP2OBNz3CR5PdyARdyAIlzYF3Il7Ffenbm9DUWdg1wR08McgoIedLoNbxlLStoMZHzMksS6KxOP65rsQ1EoWlDhm3U5nMZj0YF4dBMK6O9w/44kEXEd1u5ymI+jByox2LWBLQFXKlJaA7vFp/itTwP4fj/2zBOT7w+nvQsCfnVgMFqHWErBNAZt2MC0BranzaAn40Q7G61avNgVs5wJad3HWErBNAT8I2MwF3F0u27YQ9IOAP64FPB1kJNKhyIy2ELQhoNJ3zqI0HIq3/5gCNu1gFHJDwn2vBfwxBWwJ2KSAH+1gmhSwmQvYFoI2BPwxBfwoBP1bAn50BP0m4Mdo+B/bwTQp4EdH0GYu4Ec7mMt3R9C4HOnvdjDfo+HjmVclWmC+xI+OoG0KmI9F9bMdzN+Oht9vFhfu16aACMDB75ICkp9MQGtKItjSp8acO8UbyZWRPMAKlnLCBgUSjxjDKzhlJnPM8w4BvXl6CsEiQKKMhtaDzu/8FVxCDOJU9nNKU04+gy1zCnGECom0wutW3ZxaSZhAkJCrizkA6GQr5gXVkVJ2rxII+C6+fmIjQcMVV4LpdzW8tPSPQMWlfIOdbsmsTQGHDK9YuzgyiHed2CKV98m57jz2lQIOVvEBX18gATcu7l+uImHX7hGPTz9bAZUjhq/XcyThq07J1mvcnr0wkHyCZFHqStkBPMVXiVeOkUzlEgm1ndaFos1awOEFCeruUcKOe0ayztkmgfVE0TjGP5Fk/gMJGJGBwvB7fYxo9EqKNwGrs7Snp9MGCSiWdoLERQKOp9URbAF0zhF1+0LV6eaMl/alShhskWhGOXwT0FUk3B+rYkhowq0490bx+NO1gPcuqiAnLQHHMyRzQ0DnSp4jOk90JPRsjEQc5PXaSI8UeKukI6GVwS9MAfn+9O//7f0LCcj/5OuUdJI8kEYUSbRSkSwNAeXTLkvMVYakCTeHHNTdBIm4PY4jolT5GZazKRJwOcK/s9PhBMbzeU3s0wSf746QgAYzM2Y6JpJy7n4R0HKc3CAinXNtIWjbDmY/lt4pIEhLJOFRW9Zr/YI8gVyfUPJ83AqQ2OzMtQRcWLfrm4Df7WDU8zkjVr6t1ypGeNcnHYcZs+6JuifOTcL93Yp5Yg95JCiJxgXQaZQnZrUOL6R/QgKSvo1EMxLlQXZBfwtLue6AmpZIpod3yoHuJSQZ5XIgozx8ExC2zfGaSLh2LWDvVReGzvFvWa0J2B/i+Rxz/QyMCl8P/BoJXV6lFyx2dkXM8RWPt1kLuIiLPLGs/tUgT2V5AGGnfaWAu02etSkgHLLxVwooXm9fawFly4LV5HEioHq4vw0BhUTPiS3Wo+Km4eG9FhCeavhOAbXilBNzEfzCQlB+0ON+l7WAP5uAUTDDz2hqiZzLaJ0CzoZIQGsqMG+eILm2He6LgMEFCViskCzhWBKYM/VMSrPIJGCd57N6visS8OgUSMAVh+SzN0jAZII/oy6niRxL9ybQbsFbYLsO4dxLggT0F9m7ENTZzPZGmwKCPCbE6bJH0BLQ8lWROMmiXtvmCkvw+o9Z4sJdSGl38kcKqChmSWfMX7SFoN7LRgI+70hAc63MOG9Rj2aXWIWXzvIpMWfGVQGdaEjAkBS4f/ElNmh2qwko9WbEwZuoER0ukIC7hfxFQHUj68CKCo/36CL5LpRJYNEJkutuClOqmEjAZi2gQ7r7PV1O9WWbArrhC7c/cQq3TQGdywUJuNF2XRAikTDPcMSAihsk4Ja/S4k32yMBRYVb4nXWRQLOx0hYMq1sCJSKEnZN6xSwtxqAri2+CChMhjpY3mNGvMUYz9eB1e19LqaQOPGuqq+T+Pkw/Ekg3qb/72wH0//juvTPEnA6HHK/BwEHHPeLU8Dw6WzNJBgAJyudkyhNAqr+hYB/nwIOq3TfzgVsCTgokYjfKWDbDqYh4EdH0A8CNoWgPxKwksvn51rAhoA/poAfBLwWU/bZDqa/GwWfhaDfKaBMAnKReqKybwtBlc4kvXykgFqynxtSpywfLQHx+fPpBwHbQtAPAloXj34RcO3/tSNoMxq+SQFzMLpEGzzT6Wc7mCYFbIZCfHQEbVLAHzuCprr94NpC0GYt4JmG7l/awShLDV//t3MBm0JQmeh+9MsIOB2Oh79LCvizu+y6N377JqDZsw26zobvQlB34zx79HYQkCCSKnOOrz4jOtvxKfjyU2VeLiKhdk983PGOOuc9hJdIb6F5BjgNmhSsThXH+hOA1xS8tA7qFDFHwtiDaMUcpS6knPT4r0LQ4+Bl0LSoStyfu5awaW4D7fj+HQlUdygt8kNJD+PiDozX8fmOUc/lG1RIzsFQSVx2QwLewiaF4xXm9pdIorhLcnAlCckX12v5mhTQNA9ITDjg/vMbJCB0NkiujXZQKL+tDgADFQmYzOtR9B5uz7Rv9f479Vw+rXgT0OOmx3qtZJJAdB1rnBPdkWTHPEGCmgvcflMIuu1lBVjaFgmYKFJKRyweQXTp2EjCHR7vuRomsLlTPH/xaHah22VNwDBCkiahHVBtzHD/shjP/2H0fBeC+gNpxXmGdxTpYErw3iWa4+MNARf7moAdA4/Xr4dyCMvshud3haTX63Y6k6jen9sQyYk3Q9EvI+B0yPd+l0LQn01AP94GLQHtU45k66tIwHkgZJw1HiJxxOHzCgrt4uO5ke/JvIPkI+dlPVfuhMRoCDg37CuHNquHFNQpoL76g4BNCmjcVXy+ckMCnu45B2pfvrGWgG6GBFQGdUfQhoAPpU4Bdz6SzUwmeO2xxyXo6unMWdNuuEc4WlfQFveCmMOuWpJXvN23BDS7K/VNwKYQFEYMSSazefYm4PkUGu1QiGXURbKNlfxCHjGS1jhaeLyBdukRR8t3sDxckWw3A4n77OY5CMMz7n9DwFtxuIIw5a/Mlr1xStabuhD0gQQ0fWt8IfVM6bYj6AcBhTRFQnaPeUBCMeRAvPeRgA9+3COdbBy91wI2BEyU+RFojgQ0nx2NkuW4jyTea3h88Qi336SA6qp/4+Al4/EvipqApnlKzOMij8joOj6DuCqQ7HiHsCdrGQmo71ZnZnW3akDoAYmoPAokv+fj+f9l36kR99MWLPxuawF3+RWZ76Y10RwkzbNTrwW0SgF/1yskgn4SlJaA3vFYGfRVERHW66vAmEtMhZ7HMgFW+Ug4p147FyRIDHdKkZSjAAy6MOJ3Cugd1rFDJVO3wT4XhGtTQIPVa+m0Al/vrx8GnZN4BWwcEuJeNkhAv8uZsFmPBM7Ta5I+1+YSrAlDgr1OSMAkHhKAal6nmGlcUr5iSMDMlhKH71ZT/N3G5zdrAd31Ep/fpICbYomPEw2337SDsUaGyHmOGAN9JdyiJSCzO+a7ENTsjpFk9IyEkw39TUDWN6oRnTMkoKfWcwpTzpzSiCABPa9eC7g6w56WXSTgdkKRhFeCN72GobvgKq+vFDCtOAHM1R1J1hDQ2yIBA26F24v6okMHjrDC66YpcGyCN9m0tAT2JwI+ZgMgqE/WErAYczr4VxMJyNv4eUgpfp5O10UCpmsk5GGqvwnoZG717ywE/eM79I8ScMCNB73fYzT8gOsNf+7PwLqHdzM/poANAdtCUBpMl20haEvA8aEYmsWcLt8ELPVAM6/SbM+1BNQmTvRZCNq0gzmMKXungE07mJaA3+1gGgJ+tINJ5cv+TUD1VJ7+QsC2I2jec6Z/IeDLGJmfKWBTCHra9/1PAjbtYD4I+NEO5nsoREvAphC0WQv4kQIeT7s1U0eaTz/mAn62g/nuCNoQ8Md2MO+OoH+0g9nLsHt3BDWWZfi5FrAtBP1uB9MUgubR6vkmYFMI2hBQzikSsiFgkwKq2Tz9HA3/0Q6mKQT9pQTE79RoNP1NCPizk/XzaLMD79RDAnaXM6C7OfesL00yx06h1KOzgVnA+uYh6UaJFVE59U+wixdq0hIwTeWivtQaxFtGSJI1z86wPSDBnF4HibNzkhdsoy0SaghSQJc8EsaprFXi3KQXkusqpwDrGb5+P8XtnzwkTLDf1UTbIKHWx6oCdlzLDC9yzwe1e3EF9jXG578yJOBJiJFMYojv31tISMRncoT1M1KQqLO6I2Yk5LA+REhK91W3c8nwjtIRKb7/0EciRdHwnQJ65VBSKBvxR9jEE5W5loQE7KTZHbxlikT0gsOePmT8e6PyXwRMjn6Cl74QCTjo4vFX9+wA9tpViHvgZhE9rvgCiXhDAm5DJKCxkUcQVrrNtWsBGScksDbqQtrhAwn4CLIMor2gMqZNkIBdhoTzFx058cgKX3+cJQOAC5jEOdfkPl2SCIJiU7efWeLxrnbmDcCr8PPc8IcetafJOwVk1LBK2l9vcH/Y0SCsFx9/GQHxOzXp/6zr1O+2FtC53QJYTNOcmIaF5GKS+wBxV69dg4d6IbOpWsCimOXMFu9Ivu39cIYF178k9mqNRHTU0wk063XloGuHJenYdW/McZUl5qteC3fwkYDosgv+y6k7UjYE1FnvlgB/H49IqSMBZ2e4cmY8RRI1haBNCmhdCe6PyEslyHmREWspIrHYqFPAatwpGJw59UEGEhKQaqeMWUIH378/kbYguF6WwDlBAuYyEpBsF7jVQRcJOFzh6w1/jCQk9Wj1e4IE1OCBRDMmSo9MZocYjNulJut0HJCZeENyXhZ1K6p6LaQfP4uWgNbSwf1pUsDFro/7+9iPSyLF4y3okwoJWAlrhcTGHI9nvfgioH08cDDHJzD8B56PCL9EAn6kgOdTJ0Gy4vbNQx8J2PE7Od5E35GAHh86xHlIT9Bc8U7aQtB9btmgP1YnzpoP8P2Xr3EG+kBDsqePPCXHCgmrDLxzYlVG+CbgvOvg45RXfxkB8Ts17fO/CQF/dtsy0Z70QDp7SLZ4iWR6lsISdquOwDxJFOr2JrIC3tQWmDPwTIOKKifChg6ExBtArFB7yd7tYNjFE0ZtIaiVn5CUXLo3qPZILPyd3+HflYcEVLICCfiYUeKxTt2e5CWIEMEWCWTVHUDXARLQVceEsMEFIgoJsSDcayJxq4fwoLGIhIu6fSSglCPJZvfhDL+tHBLT7SEBlcx/E9Ad2w+R8ickoP8o8P13VyTgZUJW4IUBEnBQmQEVLrEC60eJhNz0BcDf8qEMPu/M8LodmiM6O25svIxevgh4VXkDLGmB2xd7SECQN0jAaTgjTk/e43VqyOpC0gzJd5ztU6oEPm5PVCTmJvUktOAQe8A2L424DwuPpyFgwFd4mVntAa/jMxP3py9ICbsv9wEd+7i/5mL8lQI2BGTblOL2hDii59dgCAv+JSTsxiERs3KoQ3SMkYD2Oe7R4wb313/aXwTUVz5+PnMBL7sDI/53EnD43yFgj+//PqPhf3LRWpMCHk+G+5kCZhcOyTIQTmlLwH0RLN9rAQW5FMz7VVolqsINoC0E/bEjaOqr7rsQtJkL+GMhaN6PvHch6NFj3TcBm7WA36PhtbOD798UgsbGzP7sCPo5Gt5gnb+fC/hjCvj3haANAZuhEC0BpeM4+kshaJHpeH6+U8CGgG1H0I+5gO5h4EhVTr3PdjA/DoXY5aeZeYmoQFZNCtiZGqs2BVTLHpK6WQv40RH0IwXMjd6l7QjapIDtUIjsMV63BGzXAn4TsF0L2AyF+EgB/ykC9vjh5D9eWv8lBPzZy+z7oRmDaeZIoqYQVOghAR09+YOAZlZCEGZIwNUcCWTk3An84qomTm+PBLw8ixJYHBmMsQ4SqF/5GVgPU0lYtbKBzk4ZEnC8VzgnIhKSSOCG4JWLVeJFpv0moN+bG6wlYGwPkYBH0BKP848BHRkCki+X5MQ5E+lBqcAe4FczfH5DQLTlnwh4PdcdS08dJGC4RgL1mH5FojoaEmjwjKhYIiG9iYXvPxWfbwI65l1lzjR+GlRY6wneCpQq89SrdaFxguSzpD4SsEkBd15yBwivOnMsDQl37m0SiMSpThwY4v5Im+ydAnqKbUc0Pcl4fjJT4TxTwPc7nooR2MeLnbjlc2bQkyzj9uIFkuzuvErqTYo/ETBJixuw8ihzzqpEAs5CeQDe8WGSthA06nIRWMYAt+c/nz3aX+o3cIW9lnykgG6ifaWAwq4uLM0Mgzn3269LAfE7Nf5tRsOPf/Z3qtMJwZDoFwGbFLAhoDUx8wvJd0jAubvImbkMkFT+1UJCTMRLYj5qEnp1iqacbCRgb40EHDk1AeUq4+xuvRbOig9PWJU3fL5aFyJuZmO8PfZtJKAt5lOykuYx0BAJaHUNJFFLwM0wr0fBfxFwPrxn73Yw7jwvgTyXRYKEGT+Ioh/2sBjM69Txhr/uXXe8g0VaE7Da4PM7T/UCSnnKOWu4VQ1y0/H1YrTC928IWIR1uxbduhAzf15GhNuFMYgbBfe3X44jcuwhAcWegX83BCxGywKWfP/KwD/j+WlSwJVaE/AE4QPfH0nXErBZC/haIQHVRL6wthD0bKgvUG8CErD3QvKOLSQjCUs8v7vtGloCauz/kHdv7YoiSaCwf5AXAuKBS4FM5agEZHK4E1FRUFFR0V//Bbpqyl3ds2dfrJrper67tl3KQSDzrYiMsJCAryigQ5CAbg5I3HQx+FoL6CydG3uXg6lmSEBXmR2I37shAYt5W/5mggR8RwGP5Hp6l4N5rwV8EVCdHXB7x8jq/zYCiqPRt2Wr/G4Cfndk3VAOAjj0+WMt4KOUZxDMZ0i+wPREehsQE3z9PiZhXxm79DQtVEj7DAkYr8cmZaSgwPa2LoSXNRLwFQVkRk8jTO03nwSMxvKdU3shBLDQFSKEje7ltBHJFwH5wAOgfq+NAvoWEnBbIgGp3hLwOUMCWkuvoZ40msP66rdrB/179U4EXT/Jj7WAxrQl4GGH5DJ0JGBzZl8E5MMbEmkSXNq1gEZLwAkSKnsguTy3g0SFmcdpOkACRoPyRxRwnjAfWLPUBLYEJJzMCheyR/WDgOFpo8FyliK5HgwJ+IoCrrihsej0hPxNQBjF+PqejCtqXYwQ1rPUJtGVbBrq5vIYMjInOO4pTUJl1TGBmR4SdqIhCZWzgfu7nag4Tm6QoLMOnr/l4EIZW+fjhB4NXQY3iMdFCDIeXzFG8i0J6Czsp7j/2/39BwG9S7sWsl0LmEmA5NTrfygB+/8bAraxtT+GgL8tCvgm4M/W8O8o4M9EUOtxKiot45fROxH0TcD/S1OIVyLoz6YQ/xcCfpSD+UlAMw6j/HMt4Ks1/CsKWLEmYe8oIJNKJKq2ir7KwbwSQV8VQT8I+GoK8Y4Cdvv8+k4EfTeF+DUK+EoEfUUB300hXn0BX+Vg3lHAWs6Td1OIdxTwlQj6IuA7ETR1qvmbgO8o4M9yMG8CviqC/m0i6EdTiI8oYK9jen/pC1jT+sneBPyIAvr7snk3hfiVgK9yMO8ooJ4msZfXo/NvJmBP6I3+FAJ+d2v4m+vkALZss8jtIdmyRfwEX5oiAdUuEq8G7wpp7LakatrW5MfRAVblxirY6oZEXO6RUP5s4JKQn5FALwImIkWSSTjoUU8bC0icSbt28ORn1NXHMiTVaF6wQ7Iz6a6J9+DNLSTkSMS/n22RgH5d2EJYb54JDaWWfHmDhJE5ElCZxw0s8aouuCYFXwRcyzFubxL4NV0EApJqNzNZOI2QgEsw2tb1VVth1Hnk7yjgmodIwMUJiVSd2qYJLQFZkDyA5r5Xwnrv4OvlbVtRz5FvSOA1vn5FAWvPQULytpX7PX66VMguBSSb1CEhTXSTXoPLDtZhH7cvjIOcnh5t+ZpLgwT0R0g4RzsOgCllIISJ0ZJ7FuPEfR06QhRlSMCVJlQQ6/oPAtbEuUGqcUN4rwWcleOW0H2veCeCen1nBYvYbsvttASkB3KFpdzg8UpXrU/zyQj3/7HD83c/IJEt5tUQ6pKL+xfo+W8jYE/o9/8UAn73dHUaWSnYvCXei4D9S4jEyNSKwKFvVWRFfSSXbCPsUm1QEWm8rYDqUSUEhw4S6jl7HKCt6YeESpFApYJ/aRzv+PmBcUZSXlfNFwH7GRLlJwE974AEWTAkoL27X0iwyCyFLEvr9E4EBdO1gfjj2Q2o9UDiKQvcvstXV5ikwaXwrzqS8UVA16RHJNsEv1+/IAFVITwK3qbA/W+Osy8CQugjQSfyqgZ9nZyE91rA0+pfBFxtTYUEu9n2HQUEUrZ99abXdu3fpSpwbMHP58PwAq58PBe+oVk1AdbJYC6ISMx0jKTjg8cK1LpNhBXi1CWyMju9CfiOAl7uMxFm4/pe+P5g8BUFVGkbBbSueLxc/kFAX93j0MVK6wxjr0ECyk8k4FJ5PGB22d6KgEzwfN+3PgN1fD0w73pbZCTJ2rWHq/OPKOCLgNaKHwoQYzwe4JMDPmbyUxE814PfR8CeMOz/KVHA746sB/1bD8zdBAm0OCHhKo/M31HAMK7uIj0SZn1FAfe3DY4jHMnDBD4W3gTsnoUvAnJxuOlTq7obkA2mSMBNqALtnS8+BL0cCXiBe/KOAkZmjxI+8e75OxE0s8dINHPU4N3DkYCLzYkwZkCeU6mHBAx7NyRQMkPSkKGD71sqEvAmj0u6vQo6hF6It5HcIAE9pyVgs9OKaL1GAr4qgqa3ConadZBwfBN74I8LJB3MkYBdypBE22sbBRxsOL0y2YQkafsO3kMk8WYTI7n2mSbwWUus21FwITgN9SKMB/i+LcUahIsRErCgKn1HAT1eaey9FpBvNyhb64Kvk3xTUbaJozcBwyxEAv4sB8O8Kk8okXF/lvEaiWpukYSnDI83FiyVvQm4mcYMgkeKBOydkIDG5NaHyUhDIv8kYALPHwTU7dFXRVCeFuOcrp4XE9JkT4pwTXD//4kEHPxvCChLwrcNrb+9Nfw3E9AvrcDbikr0mQj67gv478vBfCSC/owCvhNB/58qgv5aDmZXP/knAX+tCFrzmBHjQZFkr4qgbwL+bV/Ad0XQloDviqD/Pgr4JuBu0ufvcjDvtYB/2xfwFQV8t4b/27WAHwT8uRbQvGtIxhcBP8rBvAi4Ly/d4p0I+rMczEdF0NdawM9E0J8EfDWFwJ/j+Ze1gGbh7vPPKOD/ci0g3lPSt1Va++19Ab85sn4yhS3EnRWSKOvugG5k9oOAp/mjT6MHu8LiiaTh52Zb0sNkfIQ4USwhMtpEQ9iRG6wHDZIiHyOBpqMLvh8YphD2JkgY474RITi2ffZi9miLT8syLC71XAg7bRTNjo57WPhrtwi3az2h+RwJw7XSFphhI6Geu8sD+MJFAoUekvTA5QeEuYQEtHZIyFA3jrBcdvH7u8NHTbPlCEk17+L+xjkS6GKwM6TZ2S6Y1kPCRniTQNw1bYHX9KHQxVC4gT94WIzXqwenG7PYw4rMLCSeh2QCh92Bze4WC49D/Pz2ubzDskqRgOYSCRfO7gUsznOH8I3flrOxhB1EwwVu/2TscnrrIGl5b4AEnCaPipo3JKA/fQbCey3gdeDg5+29I3DlEdRtMewKoq6ABNxfdhml3eMNGBKPRInVfv5yxPPXu3kCGrVtihEUa/DvOhKYLvF4u1J8g0W3TXR1B0hc5WLg5+2DgUPr+NFQqd9WXF03eP6k0678bQSUJfmPaQ3f/+bpaqbuMyTC8cSCfIAENDaLB5DHtiJ+pznVhObbK2jrx6nwMhFJFYjSCcbPQSUALxYlCZJJBbPz8ywETlveZNOuspuSe8W8ILFdoskn/L7dAwn1jJAgl0lHAn04/pEIuvKsHKbK/cKCIxmqZFwhAXUnOhM/cG1Oill4A30pHouAsUFNFpfrDea2+IOAq+N2C9NHS0Bnv0jI9CFt3gT0lWGbmHnyK7C2zpmASKyEcG9whZlG8fuzzqkiuXeqYBwBEjCAtnU9aPhk2SEBg2679rE3lS5ghAIer3UcJKTTCes3AcEdWw0xB0hAOmZn4nU2JxFJeV2BNZsjAbsGEvCchGcgpwueD9tFojkLSUTyKvfCix5IYGnQRgHnZyTgTkk5jrRSCWrVRiG9K36+09vWQH3hyEAiLaFbAppl5yb4hoC/TxKHHMjYPRR+eR3kZNZFAtpHG0nvbfH3Er3BGQxhcBCCq4fbHx79I8yNDp6P+eGk/DYCynhg3/XP/3/aWkAiRTKQp4yXoVTevyqCBs58XER5jQS8XjYWkk5CEh65x2nWO2rAoYMEfCWCXi6bCbC0gyTrT+8KnXuCie+3iY+DDgBVdTmAVa0jCW+9TUJns3EAi6NG2ZuAPItViCqdsEjPVf5OBI3PbTmYNEdCOTpe6ykFlXEQvYYuFmMPvGCqC1Fn1CY+lmPyJmB0SO4NjdUYCdq0awHnBEn2oD8SQdktG1c0r5FULwJGq6BtkqDdLSTvDT//nOH+TdSRBQsNCRgqJySSmWxwf82HTvjAbSt6ztsmE/ObXkQPZ6y81wK+CZjhzUXNOp4A4CSRheo0LymhhQeLSfojCvhKBE3PuU1Yrx43NNuNflQEfUUBH9vYgtXC+0FAa7r0gDWZysJFjeQNcYPAQ4EWfNmeT2M+7YMxTpGIUoXEfJbjHwSc3/D30x/G7N0XkA2VTU4Td4nkNSrSVv7+hxLwX//G8t8lYL+n/OfHwD9kLaDw3dULfyHgz3Iw70TQ+anx34mg7yjgrl0Avr8oIBjptFdqAxvv/OveyRlOzvZfawHrEY0EM2jXtr2igG8CRhuSvNcCvqOAr7WAEyGZvgloRKcj1+K8X3q5vM+/ooCHJJHeBLT5Sso0vsiv3pbeF8zeGG35k39FAe3BUczereFfTSGsxzBUtAbo9rM1/M+1gB9RwHc5mEAU+5r7DNfeJrQWzBpu9tlfysH8jAK+E0GFQN28m0L8GgU0xt1eouWzFftLIuiLgO+mEPOFGHhXt9x8rQXs1O7KO3TsmFj8gE8TfS4evas6DAVDXErmOxH0sNuLzLhkSOhXIuhNL5PiYy3gR2v4yVG9f0YBRzN1+Y4CWr2VXP82AvZlSfiPBPxnVAT9mK1+zz31xLMNkafZQqS1feiMyV2AuJcgAWu6Vai6R0IsTauNYgVILGnPKogVCYcG8YpEPGnjB7BMRsJdr0iapzKuIBPHSKbBUM9p3vMkgCWSJiq7WkmbVO4jaXoe4aGCBHQcYQ/RoJ6R8ApIvrCt2Mk1E0lVG0iU2QFJypZthdFnpomUHb0n4EjmCuFTRAJuet4XAaOTie9XtlHCIszNgvV9TaE9KC7gDRsk4LNt9b4qjAcADtk4FLat5W/essGh9WgVTI8eCR1s5SOkxLeE0FG1hvr2vYHImSF59xISGPHXQNabOUJY0B2nxyFubyVdHRKm6wDaobmA2J6ZBZdnekl7OZIxHuRIVJn4SFRrOcSh9MEYbyT8+3N8wc+fl21F1V3Q0J5onMDPelYRWQF+3i/jBhZpice/OyIBB2HcBz9poAh70Y7SseBtIPDnFuFmgr+XbMl3yK6WjVMlnLHT3fR4h7XQ/p7pYdtQJiFJl5fbjIV2vKt+GwH7cm/wXetr/7S1gE9HW4E7sE7Fm4DpZPWEcVoggcaDRUOmfIDkuvVPgt8zTg1ZXmYnsPeHE/FJW/7l2sPXWl+8MCh0SyGdel8C1byqCI7JMCFn9niCfu1Vgr89WznJzzMk4JRfBe8ULBQSDmY5OGx+ETzBOVOymmpnMCvxzDy9ThOSatcH2Hl6FIL1GrcfGLO2wuilJt6ujSJGDAmoLchR8ArxhMQ87nMw1gL+/fyMBLSsxQms5xWJRjIkYGHivauq/Mz86XrQtIml+P5ijsc7vC8oscMTEkwzqsLvi0jAU6ddi9iXTwSmftv6Xe5cwREWZ8ELOkhApUDC0WtwJkHYNsF4EdBlbWt35WgjfoN9Dfawrphfq6eSPHa+BGRv3AWPciTY0x+swa2OSDJvhOfLDq97mEa4ffBmKRCuX69geb1j4d8lJGBVtn0Vy/LOvL2CBBwMwhBIcT4SiGft75FfT2BaSMAgbqOUx+fsgkM1ORJvWCxyopUWkle0z4XnWjb9bQTsy/3hn1IR9LvLlnWv8wFMVq5Gov7BU9pyK3NYT9VxwR/SWKTL4GJDIir42n3cOd2Bp0No1CoJCxEJmI4EA9aXLpItqUClbCqbEPIUCfM8qhmNZYdBOD8iAfs1kiucFgyykURZuJwg4extoQE8LFJElQL4/QMkk9fDYTDkWVPSC10yWG8ktWDdHe6PLB5x2MsASRdUSKpgHFMcl2JVYKHmifQ+jk1YkUATwkeBBJwEyzksDjNCoq21qb+igNMxEnATIolMz7Fh5eZ4/M9gnNFrNLIhvYh6EUbbjUL1VRHgcx5JyPTsXlGajZHIhOL39fdI3n660SBbbfD9k9JQOrsiAYMw0Rh/HHD/nb0A7yhguCy8mg48FoMveTZjcwkJeLmyMWQ8JwyNBxmtoiWSVNxqAl+lOZ6v5wUgK2sk4EPD4x3mYw7rMpngCRp6GT1OpsM3Afk99yralGwGPhyRqGu26VPSNtlIjoO2qYaF53u8lfH7exIl7CDh7/1PJODof0PAQX80/GMI+M2PAZPtubdV65iYOt1zbZQ32/+4FnBnjL1PAh6ywZa9E0FfBHytBTTzGxLu1RSi7qRIkjMySYuV8uFdWZKwNwFfiaCb/ir8IuBkW+fe9bjdMtsMD82bgKfsip8/uqKiZb389H8kgsY48HxEAd8EbKOA5myIhPu1IugrCljLffy+FwF/tob/IOBHRVBNgfpNwHdr+F/LwfjcXX71BUyW0/IHAY/RFwFfUcCrrfEfFUFbAt4qNmbvtYCvcjC/rgU8bk/h11pAnLxvvDpbsM8o4NY/CV+JoH1vm3n5tbso7PtIUrQUmpW3uc/DLwLGBsje8cb8wnAEsXyvBayr1Zn9XgIOBuJ/rrT2D4kCfnc5mFVTIPfLPZKh9wwSeqOGCPHyaTLe2SMpxuIdCSFZSIxO7DeU90dIlEeAQ8Ms0FV6Z8seLFZjV2BF/kQSBZszwH2EZFofdjWVudCHVCqsgs/mj4Z2pdEQh+7GY6GqIjnFbXGECK8wwruLZ0mBIJl8wXNwKJ/j5ytnJECUNyaLIPb79KISEdi8QgJW9g5o3xlVwK0pEnM3R/JMdpsDjkXEFLgweCiUyG3iI5dsga1rJBTpjB6QsNwpGBnrlK7moycsS88mUV48MrrexyecKrTEpZOtSB/28YkjvmKTcGPj5+8a/n1SrFzGBV/PqFwu8fwFksPCraNzOlsbBaz6DM/XRggqWrSJq2G3QAK6Qzx/dB+PwCcjVjBxgISsbm2F1RBnuKEcBzh1ei7P4DtDJGjQINFSXX7AwmsTS50jEtwbOQOIliwgbHpFAk+vXg6pUiMZGX2adJsvH8DXgkNYp+27eFaQhNzj+HvKFI9nMhJuEDX+nEXB6vnrv65+5z0l/TGt4b993ZK03cAkdJF4dmq7JJS2AiCMKsGL7UWfjCbWHZxii2RqxIVIfG1bw/QZnAr/uEGCCL3BFcaJdCmC0WKoEhf2Bxj3vRMDXRuWxAtmImimesIn5XZRE6e2ZJjIixvxBOWskoXkb8FxZzULlKAt1LTpXMBethVGczHNSQevDHCycUVASgYi2dxWD9CDERKwMFKVmN6+ABxOKuIf2lbvrrHagqk88e87TyRe+++qMNED3H99jYRTTz6StuBIOJrh9z1P+yvMjg6OzH73ZJLkODnC2J+0UT+xLafiLO5AD+WpAKFGEl4n2zsYj/6FBP4RCboeIeEmsY9kdSTcn7m82sA8tnB/cE6akKmn3cHS40oI2ATPlyXOZJgfDw1O4nu2Sq4z/LxllufCvwzPOfG3qyO4xwkSe3Y9J8TVJnj+Jxsk7iW2MiIYvghz0WgK6A3x+A7bBY7Ut+rIgsEFj2f3RAJOLvap8K5bfH/J8ffS3fOR+c90kBNv9TiBunbw93qOhu5vI+BgII/+lL6A310OJqmfI1CvXY1wYdOodN0gkaLpFsl39ZEQ9QpJxGsyFpD6XkKPA1mH1fWgEqZsNy7tTTc2hI5EWJSrOaVDc2xBNLxoRbiXm5wed8cQgllHY5F0HOdvAsbOiRbsEdxLajZEh1RWKQmtjppQXypaop3bVukLtaLCveDAn23r9u1tI9Ls5gCs5jUSTE7uNZX0JcXtmarA6QnfV89LJGD41AS2NcCkQwMJ6M3XSFQ/RYLd+7IHy2sb1Rs643ZcFBzI5kHbt2+OJBxvx+1rjoQSBkjAmSggubaGzniebCp6ql5rCT3cfjHMcbfnFw2ig6qzSOvg9ixrOYVFbOLxbzzc/0UqA4R2hgQ01U1DSXGMAUzPLvgluYuUT8mPcjDcRzJbi40FXNORqMUScqovHB+S3RgJKNyReGItc2BWORE4g3tODTVSQK2pWoRj+97Q4rqZwfJy1oVQqsZ9NCm+XgdtRdEwRQLKN8GCFU4QivB2RCL/Ewn4r1vkv0vA4XD4n1vD/0MI2Pvmx8DPKKB51MJSW6mw/4oC7rUe/UsU8FcCvtYCvqOAv5SDMWmNpLkOzf27IuibgB9RwD3eYZpIRf0dBXz3BTzltHoT0Mjs41dTiA8CfkQB//1awPM9SL4I+IoCviqCvqOA2SQ5fSaCvgh49Zb8ay1goj3ydzmYdxTwZ1/AjyjgYZgtv6KAPwn4LgdDh0nwTgS1086hepeD+WwN/68ooP2TgKUSZl+JoD/XAr4JeO7mxVci6Ksi6IuAxdAQvsrBmLfZCgddJ/6qCNrZ4PGegxGe/xcBO1Px8hUFPNUl14Q7EruUkstvJuBwJPznSmv/FAJ+c2R9T9kRoD90WGSrz5wmUiFD5o1NITxdkBCsZg9Ih5VVsIghCZP+5gKrynBIZJqBST2Dq7Dq5DPGLz09p+tzXEMatk0d1AtTqdyVO5AKns2iqkCibcNYAW/teUKkuM+MbrZ3JNfO8tpOJbum7S/UwHK6xIlzECBRsgHrQdrdmAVfbZCcrtWWQ0msGWNbGUcI8C9niB4d3L98giS6DcYVLLqDts9fjcTr2/crwLx0SFhYSNDQNQRY1HckXG/7dGliI1EzsO0i3M23FWUVqWFNciSjKT/6NDbiHnB7bxfRRUOCBc5YhPQ5R4J22LOi+859D/E8RVIW2S6hzQRJmCp9JOkgfYo0PN8FSF0RCWxJePzMdjoQbDqchIqG5ztrW9snRorft5zsFLoaGDVEky2S1OC6QoV1LMCy2ODv4UYPnFqAo8BiknEk8QyPfzQxdsBk38ahf4ekXD6OIviJ6Ah8uNdNep97D/BdyRSiruKLdFPg63X1BMapyuC3EXA4Ev+Y1vDfTcBLFO7AGHpnEqTDISf3zh7J9jyeiJcySyFxG4XT8xGSZ14jcQIIkTS7OZLnXCCB+tFEBF2IkXDCAAk30FcVWP32fb1IRWL2rj2YRg8k5sw+KWTZPw1BG1xuha9qqUu21wVuP3OuhT8epAmRNtcr0OcciZLRs0hSc9+DGZKqCE5tDcOpsZdg7JS1EPT42SRa29rdkbr4Pt1aItlfJgVoOlTMG+8GfSII0hWmoXIWYN1DmNXPfQOToHspwJoOFDLu7AWwd+aJwG1mcZKl4QW0ZotkNUok6/UyEEATwnMBpwAJl83wfKgFvQjecpaaJNgPNuDWNZKVOXj8gjHZgsH3VeEt7zYSsl2F6DjWSfDmMyS1Mtv3gRzmDxJIAyT3ajtAAl9XuD9qfm7wztfOMNUL3L51syvywOEVJpMDknLErZLYviSDvlafDIavqGO4WsCkv69YsA1sk+yG+zNo3ZaAHQF/P6lGotthS2RDxs9v5oMaZuR0LSA1cP9+3z3VU/6UcjDDb76n7PO8AxZvW6lrbkNpOB75EKnFWOCnGxJisGYOPldFlUXtJJBeXEIgKo/4WlDvQBeLDcASL17G3Wnj0vvWa/vSeUisTqep6U6/LCDBLxdY3kap6sAJYbkYUAGf4+OKGvNCB65LVOBeioaMJjhsroozEaJFJ6/p8H7Hv6eZKoSHMe7P7skC4NsUt3dTNkifrkzB02caifydp9C9v7Tx80+dRGSEJCs1JGVUA2HsMcK/363GANGq0nHcVZF044zMwLdGWhGFMZKwD2N8nUpIvMsASTy7kBAWg5te8OfgXtGeTwAWWUCKKDqrJmUcSfyKAkbPE76exxsDwtRqCchw/zO82MF31lrBRAfJd3huEmDXA46LmwkS+ywdVVjg7rMweeQZnU2ONkCP4fmaz5CQzi4OYNVNkHgrE/f/tsDzkcDAwPPvtImwRtQBm19VgTFAAguegb/HaUtImJyQsJOFPG/X+CMhRzs8/7cxcSD1g0nBvaT5dZz6RxDwJ8P+uwQcKYNvG1r/tL6ALwK+KoK+E0Elve9/lYN5rQX8GQU0BG/X/0tTiBcBX00h3omgp7OSfCWCvgj4SgT9iAL+mgj6syLom4CvRNDXWsB3RdCfiaDvtYCvKOBHU4gXAat0z76aQvyMAhrj4b7+aA1vPUe0+ugL+Gs5mHcU8EXA91rAXyqCfjSF+CgH87Mi6FcU8Cim3kZWF19RwBcBNz0efkYBz8pzLLhSgufrZ1OIXyuCfqwFfEcBfzaFuFy2UvFrFPBNwJ9RQJsR3n8ngm56E/iMAr7LwXjHWPxtBBwpyp/TGv6bh1bev1zAn+4cIVz3nzX1BUGBlQIWC8WZ7lKQLxLApEDygfcEepGWd4gupkuievFEgtGSw8JsK3yOpgEOxfbyCelGcFm42ZGS0mvfhKVzRiLRM/79rEg08I5jnzEJ9IrqpXOF1dMOcPQ18T48PO8iJB11xqK8V7jUGS9HbTkXC4fG886l20QYAu/AHIeio17SYo1k4u4Vibkug5x6edvqPRMsIezioEYXQvyApUWdgicLJF0yvMgQPYVZER4kJCtJAKcK59IpQivF9+91/IRAoS5hvRVu73z1FOAzGc9PKSDBTjdjAIvLbM4ixxMo9dsKngk32wql611OWc9Bgp6nSLjiyUxKbWcIyWGOr+lF51RgpQZZU4YkXM31BolWHGGpmDMWPruFSR9Xcof05uLQm44Ip6to1AeQ1vh7eCKSvKGNisfrLVjU7QUlXTreHlbe2MH3Nfw+bt0H4I/YjLA7fyZ0L24kCC8inp/s+FBo8yA9CJ8FE/hoWfy+KKAiiH9/7f3/oCnEsG4rVp4XSLx4mWbkOJYG4PDbufDKeQoku0ki0P2uZn73eeZk7wyeYK57l8LrakiOa7XTYbxdXhnop7QkwTSsYcznNfHz9bJNzHyMQNt7F+JDg9+vjw8qEO9+Lzx1PUxIX3ocQb0fG+KfoqFItGvYgL7YXwvP2i8RSxOpC+6je2LQNYYZeUyvI5j0LkhG0bYz0t1fT6AOB6fCX4tDIELWRiHvLhJ2GJwp6eZIvJk8uwiQjpGgrPMQYKqlV+aZZyTbarxWYR6rZxZEaUus5IGkvQ/OzN+NkIh7taOAqXWQuOoTyYX+lWHsmlfEn3EuiXeRdqB3y4vgX03cvzE/lTDdjtrE2d6FEhfPGximgee3MJG4zBrgA+EkPgVI+ueckM6gBGP5wOPhLlogz5HYTtY9MwhixyTmVhuALWR4PGo5aIg4D/F8wqVHYEqRoMfBfgUzujkJwfRmN0TuhUhe54T7X5Z4Pm5+u3ZwFiNB9Q6S9qDg70cyeLDA0pe/LwqoCD2h/4ckgn53FFCYGCrglASJ0mmbOBx2AodQqlQSni9jhQ7yjQcrS9UI14qWUGs2gYUqIsme7jihYjfOwAszSjjKMaHhQpiDNzwioe6+Run6cslh1Xf1Ito3SCB/JcQArocEOVw3+JyeGRPwzXoqsEem1jSl9wAWdo22etzyPh2WTgyxPNUYNwUkjVZ6HNJhRAS+k5FQQrCcQnDQkLAuqC69dDYurP12LZzuNJzGiQDgjfZItkenXSv4GDNYPlviVb02amaPGEAx0RkfA+7PykBCpat927RiiOfD7QgLSM9tUwmxP66pU+Ln/QQHpDBomzb4qkeAA9OL8DpVgU68owW8XRvIjVDFcbsYhZCtBSRmh6sqlXmRwnIyb7NJXHw9PF6QgCkjLNr28py6g7ELi2UP90ctmz4dLWXcXz9G4oZthdIhKxJYT1c2Yf0N7m8xY2McV28aC8NTG5W8xQxYb4uELjOV0uqExx8s7/j7jUKvpvoEieuhHIuwDppfFyz8Mwj4r/f+qwSUBXHwx7SG/+6+gK9E0F+bQvxaEXR/uc+/+gK+KoK+mkK8o4CvcjCvKKA5qybqOxF0v1TjLwK+EkHfFUFfawFhU/a++gIOl6z/UQ7mYy3gqy/gOwq4OtHBXwj4axTw6tP4cy3gKwr4Lgfzsy/gr2sB330Bzwo/fhLwlQj6igL+mgj6jgJWwyz7SyLoBwG/ooD/Wgv4synEBwHLphgXH00h3n0BX1HAV1/ANwGro1i9E0E/+gK+1gK+CPheC/iKAn6sBXxXBG2jgG8CvqKALwK+o4CvtYB1N6jZbyUg3lP/D8W2/xkE7H/3+tpLbQiwVowZ49oOCaLqyRSSbGUL4XaMRHIMoQN+c58JUW/0FGkQsB74znROwu29JYyX9GE5daBgx5GQU0kjHQiXvkeiRKAVVZ79FbB6PCfMGxQq1YlrQRqMWcGpgdtTaiLBSg0SEnYOpKGRHg8B/LUnsMuM9alVZgTC3shmfC4GFQ2UUkfCxJ4Q3XEDVMtj3P/GQmLeNIG3y/oliI+SQ0K1uytpZHlIvqTjFqzaPF0cU45dSGZjwKFsj0Sb3DIc6nV5JjBrjmSa3sZdWBJ3LrCkQBI3i9wGlsq4/2sjMGlSZhRiu4Yi9B+CSJOZcAGWtFHQ7ngnUuhurpAtBEdgcc0a+uwpUwgXusMiMiAqzZcl3kD+KBLCXgeJuzWLC2RzFwndnxcldR2jB+zRQ3JeZ9Slg0OC5Fv08fc4dXYJlcXMgpVMcxwar8Sku+B4gbhzQfKlR1ZSnLpSWLONx6L9Ckl+HI8U8MUAjz92kcTNNe7CqjNKi7ANif4uAsqCJPwxreG/u8pu5yy1iZZWLfiFOKzJogxUGGtpXfg2Ozdk1hLIGRq3wptczn0i7/C1vSluzIMRkq9RhxnYZ/1eBBEsOdnuNBFscPE1Gyk5Od30CZi2fWV+RC8JOelPGyay/GD+XUHybbK24uh2IzKvtp2KkN22D/r0+Sh8rZu5ZCvh3+vL1Rkht0eyHNa3Kcxn5zvzR/4FJ9WzTgOTprkgebKRScq2fMxkSM4kYIGdEG0rKTCbNLh9NUWiseVpCJYSNUizSRt1s4IENAOf23BYpSrpujqBye5yEbzLCInp210HzGx/F4LZeJiTga6roFXjO/Gr2MlIHl4rcG/RtQh2JFXI6b66wGRt1wT2kaOQ+6kLYNHDVfBuwQiQuMEE5pUuFd5QR+KxlXSBuZg8GJQTVyUdQeuDOQiR0KGqUFKv1hOgpxyJOjKRtNSfTsBhmw7x6iGSuiqkA8xGYd2SHdEgrzoPPF/VhQXPxVIlWmcvgy3PawEemq2SWJY64B6iPvNvbpb8LgLiPSWJ/5GA/5Ao4Hf/s8qtIxNI941OwkEKGVVboiy2RBW4dAJKN6XBYJ3GSDhdQGJMNoUF64BrQuRuxiX12jXkYE0nhBMhx+d6cuGwmmm0CMOxX1McxO6Q6QURQjFuXKrJ3hLgMjAIzxr8vuM8tmBZlzgOefIWidRHMgVLJCIbKL5LZycZyYTXhsBXBzBprsQxeM6QCmyRt/n/fcOCOE3bpg0ClHRsXQLwPIJkQxPmtNNhSLy6JgJTn1773F7G4M8IxXGLIBnzzmiFhO2Sgj1w2KWuzCLIot5E4POiyanPjC0EZg/JZ8VI2PnNSCA6zCZFlHbVhg5dg8LisdAF5gnAqdwILsTrmy7w6r516b7npBA1K51EYw4JHa+NFSzOuiNEzw6eD3PY9hWMRMJCgTY1vYdt+Zes1oXw5vgJtbkRw3LXlq/Jy5xSmngZZEriFWG3wv0loaFD5A/w+28Sbv/O5AyHeR33Tx8gSWfNhoM33eHvq9zGIr0OvbbPoozj+Ha35f9IAv5rXPrvElDs9cU/JQoofvN0dcy06J0I+kHAV0VQ86pK4mci6OSJZHslgp5g4AvGRpK/ooC7frP9jAK+mkJ8RAE/EkFfawHfBHwlgv5aDubXtYD81HS8w56EX4mgTp0/vJN0Tb/KwXDS9/8+EfTdGv4VBfy1HMxrLaBtjKn7kQj6JuCrL+BHU4hXa/gXAT+aQrwI+FER9JUIai35Qfwg4DsR9GdTiF8J6PwsB/NaC/hrIqjlX6j5TgT9v0QBE0XafK4FfCWCvsrBvAn4Wgv4kQj6sxyMmfFj+dsIKPaG/T+lIij55nsqSfs6LCXuFVG+JQpV7X6ChLvOigivU0rDc+4Cj+ygiOyEqrSZmDoETuoLHApS0om9xxH5GPOC1ZHY0JmRexDmDb4eHqcl5SU+4P0HCwpmNmJCI79ewCpYJ4SHcqHQ9bChACTKhUi1SoWujvUUGNvi55/lHoc6SwwgqYhbRPdtkdPyngcQ4IWLZHPw80W67AKT24ZF+pnWVJSBQuovZiwyccpIyaUhkA2TOeOHKY6d2gwc4NtnyPjlUgLtRWYHvGsZIFlF5tLEqjisE4pEXcqkotq4KiAM10EResYTHwa8iSBy05Cx8hpy2peNJ/jK3GN8MG8/T50BLKORh0+BAx7PbJisIBw5SOih3MZ+0oxDOlVTEq4V0aTmjTxgKdo+YSfCE8qJSCCyOB7P5YhKW1iKBxk3Z0i4jLh002kSiONNRSJSlCbl8liCrAmRpINzSOldFRfA8VAKFmpI0LRuDJwqND6LwmTX0O6ce5AMz7uCD07yb0sExXtKEf+UcjDfHVnfTYcmUNduiDc6IlFCZntA6+CBxLkiycxrZMM4mTwF79wgScL11IE5F59CIM5GORmfRxSC41NkcOsqFSnClAKhdg8nwYd1SZJxN4GZ1eBdRXczSlz1uYax2BcLf0qdhqRkNQTTuiNpBg98ny+QjKrRDIhvVCuF8GOvAHcoXonv3rKaLLPDCmwzfRaBMUbyuBB2QTeVO/HuM6Uh8Qq/T5d5zbxJS8R9bs9BvUVN4c2bZUay9GaAwXY94ncSvN/i4UiD9S26C95IsUUyvQ1zIKMAv696XDiJ3OcJyDLAveC3S05icgvAXCyFIlgrM5VcBysRpmTxKIJhdemT8OrLMNFtJOZV7FSEHm0B7HWK56tyFIWshW4EdicaEZBXChDJuA5A89w+8+bda064srZBLcp7AbN61RA+nK5Av52uBIwlEv1o32Ig6xFtS404LpnsfBHM7g7J7MCaE83xh+Da+yvx0m0GxJZtJOdAfRYw7iNpb84ugImn4PQ1Vm+/LRFUFmVR+lPKwXz3P6ucBMEGtncI46UMChXa5kSZvEdSTCcqp4tgk0Gi1pMidIlaUwUvPohWF1JEPQsJV07KBPzdzCBRPdwmNAuOWwgHR4OxMdNF6m0rGxLHnwptZ4c+fXYcvDpPzBKiQbt4kIy8AGIeAZLl9Kjo+R7j9malUfBh7IvU0tgOWHrXhSjFHaMXc7lGMkpTxrMLEo8v73NY9xy9rfyMZLre5CX4kkBZVFzzPt1G3gKvNQdJqke5SQ+CvIaoTgwWRcOmoULXayCk/Snh3XleUtXD/c/6psXw6aKZlMDxDv51MmUhDtAqne2LEgncNRkzno+SwsqbQrAakILPqJpR6dISq2jX2mWjR0NXNY6GHu5/ESqeplJBivH1bjNDok6RfJIv4zi9S9vE0oWq0B5fhgDJFMm6qnWgAdusYSGVbZTQReIKI2MPPhESITzc8PdgS9z+UrgRJOUeCe3eyAnW9tIsIs/G95PTBUkf3GjB11Mk9KREUscLF8etahD8Wrn6n0HAf91D/10CSn1Z+lMIKH1zFPAnAd/lYH6tCJqcyxAH1an3byqC1k5ifxLwFQW86aOk+DUR9B0FtIJy+JUI+ooCvhJB300h1L1RvqOAr76A7yjg3xLwHQXEGybX+M4N31FA67YT63cU8GJo6b+pCPpaC/hRDmbbz+9enu6RfIf7xHwngpZ5N/1cC3g9tomneRPVWtlJ8s+1gL+2hv9bAr7Kwbwrgm4cjf6bKOCrIug7Cuin0Wc5mHdF0Fdr+OBQDby8v+4Vtnov+JuARRinX1HAvJOVn1HAeWwKn4mgr76Aryjg7yWg1B8MvivB5ndHAcVvHloXNl2B/1xywsTdPqPxUhnBUo4DIdyMuEkvw6SCRRYvC87HUxya+nwB6Y0l7aN6b9Iz1R1I1+ZSYEpmqJSFXAQvm61ZlJlVSetFJ4fVcL4krLvs9em0Cz1Ivc5GYOebVNGgpjmsn/NTwcYrAwkzqDIAe7YinPqySxfb/A5hNoeCm5FkUmddXoENxaSIDtK+pAMVybZcdoOCPzqGSV2v3uJQNPKRbI8yp3JPwaHlGvpCJM6ZSNnJbFvRN+siPOm9hK6VAQ7VeI8K/LThfRpHpgK+CpnA1uYkp0wYmLBS1FRg+wDJS4xkAGxO1iRUwShpx+mPYSVKeAGvTK7SgUfbym5NiMS9y5SOXV+H6D4NSEhP05raiVjD4r7C478HkkJH53EX+HEQslCYTUR6lpUlLMkGyR0UR5FWq+aCQ2OAr52krOk57cuQdBORcHHQM2nfNy0I+3ncNsU4ti17Z2NI5rNlEY0vUkLzm7oGL3RTFqpLJG09hzssVssat5ctfv3X1e+8p0a9PyUR9Lunq5Pr4YaEMJBEC8kFMls/z6DfuwMSHKtOTthhWILrzYeFvyzXJpEe0zNMNvMRkqNeucSi8Rmi21wpArbyKL0cgi1MlKfKOD82OL0SoiHQcD1gcLx5FZ3kdxXCjj8i/kGYceKQQwC6b09YBPdNQi/naAXz0tQLrp9ySrPz2ICFvn8ST+wgTledQoeFkveRYIObSlJ5uoBZJUuCr5cbTnHQ5KCNwqbwh6brEj84NzCVkp4AtYTbg2M3B3Umj4XQFVYlObDjETgv8X0e1BkxPWbDylAlAovuVSWbM/MgIIYq8Iu3yslBR9JRqzMq4BqhQc3O1AJ6KvssGPJOTYy7DTAZ1P3Cj817nzbuJQGoQqXAufU9p+J6hyRUfJ1wTeomxLnj8VvuBUm2vI5repLWNyADIgmeye8KPZI7TmdZ/WTg0VGfzPh5AHaotpkNPaUke033wLDyoeD17lBR2+k5YEoaHv+5WtdkKq9XMDX7Cu61O8qIMNvh588Tl0TDOv9tVXZlaSD0/pQo4HcngkaSE0Gw3eE1/bC3Cg1MeQTscqKMa5baUHK610iWqS2EWeT3acSRFOuiQPLdIiTUY381gdeSQ7g3fFZ0NiIyePLDFTi5l0jAVdYD6CpOEZnNk1LNFwQkY38uhGfvkdDxBkm4lI5LfI4+A5HKU6eCQFg7BVdPgUL33fsNVpv7hHA/ahNL8fELnp1ZLNI7W06lI1lAIgC+H5RIzuEGZ0tRxKYCP6gaXqNOW0laOk1w/094WfeSTQ3+ibmENXyn0tEta1vPt/1t79Ijp9uOI0F6cnE+VfUCl173pgnL0LVJ5D1wInmJhD4sq/2MhYpZUAoFcSG+kAmOE5Fa0ZFurCB6PowiejY6jss07gPEDhLNPuL3qX3WwGIz9ISomSIhTYcYkD7HSL5QfWS0Psc5xNTG/R0XTKGT3uUMsZ5NGZufthntBaMeRJlfEL4P8fcgO7zn04k7LcLjbedSZelSCNRsXoQLo+0XLMpHgP0Jz1c9Uksal/gMXM9gWYQ46/hHNoXoyf8bAvaGvW97DPxpFUFfBPxIBH1VBP0g4CsR9G/LwXysBXwT8GdF0PdawFdF0J9RwA8CXg5p/LkW8EVA0znG2UciqM3to/km4KsczLspxEcU8JUI+pOA70RQbpmbNwHNYhi52qyp995ttl58rQV8tYZ/EdA4Bfj3r0TQVxTwg4CvphDvtYCvRNDyuEGS/UwEfRHw10TQdxTwfqLRX5pCvAmY5rj9FwG3E10lzi9NISz/MM3fTSE+CPhqCvFrImiRKzL5WAv4Kgfz7gv4szW8kbvsay3gR1/A11rAVzmY39oXEO+p/vC7Iha/Owqof3MUEC/QKcRzKWNh/y6XdD7WMhxaOhnhc0BiJN2HC749KoXo7PUT2h1PNIC+uBUY78gJTZbCBHZjKEk0ufRxaF5tEwi6o4OAQ/UyoZAFAay3g5KFmT1Q6dndh7BeXI4kOmoyThWGKyTW8CITVp5PKjWeoQ5xzfcFZ/HJxHtzAOBrnbjg1Q2Jk9f7OfjE37YrkGQc2kt3BFmipEW42VoJVZ9bCwlpLIqIjKKGusJDAwYDJCN/TnCoNfYmgHQ8FLw/Nkt69nc4G0z8gvGoxuM5BrMNJFMXt9+/4P7xx+QGWdYvBDbGi5qmUpgC398OJNzbgz4VpSQBFhYLgU2tMKO3hSpA5rsbHNokS6XP66qEKJzi/kR50qdDWXMguPE9Y3luqjTsmxHE6TYT+OIa19SZD3RYBjxlUVOlQKtSmsO6uS+FyAiRuH6jxQCapQnpSOwD5Ul+gXTj50K4lSyc2nBrg98f4vlOpGNFn8c9AdD3JeGbWMqoUs4Y+Gt5IHBxVf+21vB4Tw3l71qw8LsJ+N09zCqjSCDuLVUSEnntkrLxZsDmPULYtesptOyNLGClTApuXpqELvGxC2tlQYWwOtwruhezDYSHZsLCWfAAekuOFiwWa5uxwmMVlU5OgvfEE7/vaT05lUU5x/vsphdsXyAJ7UHaAU0LfRLWvt/QoCYT8KRyJjC7frZtq3H6mSU4CwZ374vUr5ZHWFsTjYWUq5zG2wsFL0zVgg9Pmkhvs8sYYiNDknmrW0Iu0iUEMGRVYLeu16eqdpzC8vywSFRM2whE5G7B21ONROYACeuVyx6su/qYhZ4yzukmJx1gUoDTccFoVGrujjGs9RUtuNfB6WK4C5B014cmRLKAZBtsdwrM0yvB6fNGz2kz5fhMojjdDLXRU6XFyOGwPtoOYSsDyUbWxhgyT5sVoXXVgbKtgPdYiYRmaU8v6aTvnCEotiPBPxMkuBcVKaThMyu4FN8pLUQ83qWD5z/aCqRPFWJfwD0tekhisVGoEjgTiPMUp+/DdAZEHBdrgO0ixf19FPVvvKcU+bvGqT8tCqj0hTN4cwOvMdPHcyxNsi2E1cBk0UDWcipvXAefuyEnvGCFQqWxd4M0KVwcp85PkxrO4AbrixuQaGVRkZ48FZ+TiRQWITkdc2pmnRWwY8wFfr5wl8odF8eZbRwLPKdEpWLgqrDcCHsWFR7vU9Zr8BpRxkHBnzhUUNsyJ8DMhSlEQzegtJNnGoRmxyPsliL5lLFwxXu+MYvweQiBLqk5A28mOkK0KRmlaeLIEASxWbDl1ge66YhTCEyDs2gJFPf/huPY+hEFeM3tBKC9nonjQEVSEj1mokvJqnpAVhxBCDtugwSWqiVkz0dEmFZKOY6bJISVZRgFqyJNpY3Y9tu14xlh+54o0suyH0O22k8Ebs8ppxnJDEj0A2c8XSAhuzGZg5euKMOpHD5zwsNdhCUHq4gOi6imhycebzoGRwjnBzwe91gxAGda4/kbEIXSiYP3iBUgsS8ydenyrj7xGeYmRRicAxzHZ0IHgsrz8fd8bEu6Q02CnzxxHPMc45+5FrD/vyGgrEh/SGv4ntD7HeVgPqKAvxLwlQj6Wgv4l0TQn1HADT/uvvoC1osq9w47eVG8+wK+KoK+ooC2dkRCvtYCvghoTG6i+VkR9JwfxY+KoO9E0H15Vd9RwL8Q8JUI+moNvz/P+Fc5mOWZLt99Ad/lYF4EfEUBfyXgOwqID7Xi3RTig4AfawFfUcC/JaDhrA3+JmBxUWNm3A9H9e/XAv7aFOIVBZz1JhN4RwE/mkK8EkFfawE/K4K+CHjjHM//IOu8CfixFvDvm0K8WsP/XAv4jgL+txJBZRxZ/5BE0L703f+6uj3VwO/unnCiLPq0C7oLfAn7Isyh4hQmjx7wh9sgQWYjJAk8Ssi6l0vBlfmioc/x6AJbObwJ/LSv8Uk/SS1YlQOhiOZjz52Eh6MNhdtrSNhJXZPOu7t2bZv5xOlueeZ039s/IPZmlCykUa3SKpH2ACv6IGwX1S5F1wxgcayQnOnVcuk5G/Qg1I+nIqzsM1Cnt18DV30kqEGzho7W0hOyYVWwUFWSdiiclJDOZ9siTK5IrmS2wKnBOXoKUf0YZXRj3k04qPINp4fiQqQG7/oQnpSHEB7zc0bt3eEASdxrjy841jT0bjYs48WTsMqacerApC0WXuwEfp/GOY0ia4FD/7gSotkaRz4e9WJYZj6+L21GOP03tg2A3NyE6JTaFeXL/RhW07oQ+NOxFHp6bI/AusuiYBRmfeqeOj1ILHHPwmuxSKgUzgl42sAp4i51KE5NHu2y+uZMQhxv+/S+aHti6MW9iIogxamIoOH/UIx7wVZ23NCVrY+B0zMV0onu9Se/754aDP6UtYDf3mjFoS5E7tomSC4VqE2PEkTpwmP84O8UGsWbBvgqmhdMTBmns+eoA/G6C0I07z9d6uYDgIU98As+Pog1PqbHAqwP1YJxQZITGnYTHbw4nzPuWhHQRq9DWEQ3l/B+HrhUy9gWoifLCXeCfU5v+eUK2Z6uBfZ0Y5XeJskVkrCiAhcECagg5Tto17ML4SHF6aV+l2/gGZrDWLcb5tQGua1yO9QLLphqTa1HYgLeOkiuvh308VIqaojGYlxE++6zos/NI4KFZTqMTwQ/o89bIwNIlskYidsIyzXrQgbXVOB0U6i04ykGsP4KSLQpJhXVu6MMslBxBR5SJOvsIRSwEHceY/syKun6plmQni44PYXhpE/PU1MHdj8tCjack4bebsIRouF0Q/i9jfSLw9KCKOwiodNFL6d9Q8F7rCGTIjKmTU5HB9WB6Lg4CFyTfBN/LbmCRNgEBdt6Md7zx9Ec0kmooibOFMk+8S6wfgJvG794NfV9hUG4feyFSJscs99GQFkZfVu2yp9GwH7TuLASJoDjSL9X0gdOlwD/E++ppfhUKCnMIaz4LS8YBG02SekCwP0UFWwklwkdPvQFrK50RcIuyCXVr3sXQjrdEpbaA5Eu87ML69sgx3EvNFxqr9whLDY4VwztRqrobq3cIJS7dyFarpCMa4EfcEPLVcHzo5HRhcYvkA0WXvGafVG6gEO7tg6JIz/wHnvwbA6LSkcSzs5HhS5HszGsFyJn4VSWMjrP6wX41n3Gorn4zGlol0+IwMV7+H7E/XnwSQHJ8bFhIadTJGEdUvDO07Lgvng0aVmEMXgTb8m4cdkqtH+YmLCcdrdtL3eT0tN1fIC4K7h4/HjyqHbIOATPLGLRtY4zHGd8AoGStv1xJzFQLpQ1rGbHjIX7076khT1eQqBJExaFXtGng24ZIRE1T+BbHcdZY2ceIKz3vM1u2SOxqaTBav6QC7zpZZNOVDaApXbBe0bbyRTvoTCFtFcXRXg7T1Q69zOcV4C8YrwtMYMkVgQArYuEPFqDf2YUcPC/IeBAFP9za/h/CAH73/wY+PeJoO9yML8mgr7KwbwSQS1T6MG7L+BHFPBFwHc5mFcUUEr7p8+KoL9GAV8EfPUFfEcBf20K8ZOAf0kE/WUt4K8E/EsiaJ+Uykci6DsK+CLgQVDDLwLe8lP5l6YQh2qaEFOrouydCPpeC/gi4CsR9Fpl/P8sB9P2BSzHPfezL+CrKcQrCvjqC/iOAv6aCPqOAv4sB/PRGv6VCPpuDW/hBPlNwFci6EFtloUlCQf3oymEdZyU1V8I+GoKUQ2ky+9tDY/3lCz8KeVget8cBXQSewtsGjYsJIdrQq1pPIX6XjwYc5Nznx7CXgNrKMbCYmts6OQ8TGNgDz4oOL13KI3WiQdXh3WEqPu8l5NrT6ZQHadakd6Ylv9/5L1Jt6JK1679g2wIKipNUSIESyYGVQ9EKQKkVvTXn7lcOd70y73HeTqZz7v3d1prrAFShDEj7stZUfmCcre4dgs1qHBfptZ9NoBzelIE18o7mbjLWwPmKT0Igd0ZGR1eZj4EmrQQgi56lDSYv15wGqStapn7rUzMtfMA856OBbsKBj0pyzFAsB88VKtYKQpN+lmH8uxy5yxbIIId/aMLsHk1qh3Pgow4NSId2/d4/8H2AfQl8A7qRTLgjv3E988VQwdU7AoPYDPck+OA25DoKv45J1tC9PuDwF09KtwFT7Fw80puYD69llvWbhOTqX7aAojRWLUWYZTRl7TYQnlLW2ZlsRFS8qwLsPteVh2LH4GcX36CiP3E4zQ+EJLB+AyX1+nO7JUXtzTI7g8cr9uTOddQbon1ihQot2eb+dF5KBG22ipwKkvcasvBQ6JDEZH2Pr0tVG9hHEJSSXUATj0eMuemzYAok9UcTvrxwFzIVvDHEHAqSrN/SyDo6jfvUycy3QA7MU9gl6/ei26G8vEUnSOBZTeUP9W6rOG83104U1+uTtRHtYDwnsTM3pRUJstqhHP+5MeCs491nfiq2IGVe7lghfVU/spVn8JV0y6IMNkGr0c3RwBt7aMsDXO830ZGBJNPFXfSrmzJQtiX4N4fXz+bbPyWhP0ghlMhm4LdylpP5IfvwdkMfNXSn+4e50hWg31rA4HR2iuJ2uohXGL9INiKyHsCua/hHFLOqpPJLiFfqUvg5YuMs9ESEetyHS7gBHdfcNoYLcQYbTLwpwebOWfbbkl/nBZgqrtCdcITytvWMgki8yvijGr4vForOmCK8oXb3MfxcobkDPaqjLh1WkxDYtHBCCz5gPJx+vREMvUvK7BM96Y6e1agvL+EObA5NMxqjcojVT3Svkp34PgsB/6ejJgfgjOXT8xyj0JI+szWwUykXrVJKlqE1G0Ol90hEaz4sLWIKQsC2lijC46fSgpZ6lkOjmEgHujjlUVS5Ym88XAfzGm/fkb6czY1m/2/GgiaNe0ckWEYcOZsPUSc9iKCd/nKqab3nJCtM73CNVtXgsUfU0Qme7mE87BOmF1Cgfvac65A1p3QhhoFka+VLwI4O7VWme+2IYE6HcKlXlXc8toNkEfRhRC2y0ZghScBiawn7nvydc6ccr1pSTrNDbg0D7xeFG5wX1GngMJoFnBL31gZ8SbVAayXmwpWrk8k0jl0AeZ67av2q8N1OFsi0gXdK2bMWHo66YMlBddCG7H3AWlJ2Zs+hOtLqVrtBOe8fbzpEGZpqdqHl5QR92Qi0p3lB2Ojge8Rd+IPwR56GbOlk9CSzXLZQdhvauZYs9oi068yZqbcMMEZh6lIrusn+eoLmCCiwtfzr6sUzOUake4W+RY5HwcmOBLhnI2HSLRbmT3hNA3WguOmN4v0JCdwuUwDlc3Ns0dEyTzAlQmxwE6+5BGnfKbgV1dF8O7lxiKOZyVgFktcA3faRiHNcE3Bq807s9hhgmvM/HKA83lyU+3m4BBCmO1BeLyOOLNA9v6RCPg/m9Z/FwFnY+Ff0xr+d+cCfreG/9kX8KcX8KMczIcX8J0L+K4I+o2Aby/gr00hfs0FfFcE3S4OqfThBfzoC1j64UnYjFJEko9yML8Egn70BfxuDf8TAeuw9X4Egv7qBfxbBLyFE/svgaDbeUW9v3gBp5e9+NkU4mdFUE0sJuFnX0CTu/qPphBfXsDNSL5JH00hfg0E/c4FfAeCpt44Yt+BoO9cwNtg66ob62ZJnwj49gK+cwHLpySp37mA1e6SGGW5CT/LwbwRUFOWtv73FUGTVd/+2aYQaFPj/9wa/v+nCDgMmQEJtRbMuxixR81w0UC8rhfMt48Xifi3IoBIKHXBv5UmUPnOdpB3GmFBrSo6rXrSQ1bcNObegqVM4xPHLTfcbxGh7qpIXRccuPFOE7yv1vB0O+UpVCrZskCMoaW1G7lwA9vl3obh55vaPUB53OvcG46WEp0WjzPkDsxUFk5bj4zmggfl1VBZoAR9SM+H3RqS4X3ALXH/sqgUL3yIkhCRrvxCyvWk2EEqviaCPbaOChkprgPctjYMP53EtN1lJhStoqneTkSka6daDRFpNoJXzZWeds1jDly4rwV3Vg2ArG+TGrrrbsPd+W1V0pnq+OCM05lqaVJrkfuKEWi1ZCV4R/kp0W1stIiYnoRyXnuWVHcLG5pQoNw1nopIi8oxwJa3Y+5sy1ihGdcOEC97WbDPG0GnsXr2IZtJiuoniSHR10rLgb/CK/PHWxOPu/UUHP2lMm97TAl9BI8WupWpq26exkBpOD9AdTXw+efloCUnOomh3lU2c1cvMftjCDgbT+b/EQH/IV7A342A40f1gmvl59yRwQnJCy4+QK1WAov6TUjCx9MD3w8K1d5vq5hkwqgATzBQrlWZ1JOzNGRgH9RGtYzJticvk3pgU7FnbL3eZ2Q8rQI4dVCo1nJybsna7XAOiGkmWHupxM/3/h5cOxFU+x43eH069cE1PJRTeSlnJGy3KF+XF5Rrt0NlkaC/UUS8V86cYzFtyaodofycLwqVje05kGvXGXAaSxfVbhM3Jpa4fKEcjQvG2hcuAKm1Qbl22NwFa6j6CqG8rsGUDjmzLhdvT3ozNSDczlOUd6IXk3N9ZXBeeC9EqIEvE7UaNeCq9wrfV2ngC2lNCM1npTJTqWTi+LYJbJagXG8ilIPzvRODsb0/VHac7DxyVZIOrmX35Gxtz/ZEDQZnuLrDqWprehiTgTt4AuzIjdlo2Xi94XULjkAT1SlSTUc5n7zAWFZTxk4TLSPv1vC+4rTMOtUXhaT7NkP5j/s6swYzRFTl4kIIaSNYgxjl6mNni/h9Mkl1HpX850oszcbT+X8sB/MPQcDfXWJJcGyc8/t9xtiY7zIC7JoAUAMRZXmeWOSgzNZoQ76oWpXftKRejhI48Sci3ST3Q5JPBFznIxWRKYxwnY6K6xVszxAE9jAMBXFk4UC2GwncjrJzRjp+X4G5I7guC8a2JJPRARFxZ664d09knVTFUgRLO95xXQ/PMikHOIfgoODz1bdRTMT14Q6XQdKq1mSDc3yHagfO0p2r1pPvvyqmbvcQmA3O+fo4y0i8G9zAOUQRZ/e0wOfbOgqEt6IXLGfRKoR0xw5Y+Hyptjtv8N/rawOeos4EW5iGCunitAKnW3WqNdzegATaGudo+xKZsy/knggyPMBAvFOd+VjMiHTxb+DNz7jmrES8fjI+EQjSwuNOVZxLUu0HI7hk91pwrtHMIikNGfizYMPsY+x55CQsMwCQObfz0ZEQMzYfwBqCCD5aByKpDWcLV12ggs+dRiRNOtiBJe0KZis4rESltxGY/mrG0aSmJemGyRPMSYJryHEthaTOLzJYymMg2E1w7f+RCDj/30HA+UT+z63h/yFewD/XFOIjELQoBfOHF/BXBCSDUvssB/NuCvFrOZgPL+C7KcQ7F/AjEPSjL2AXPF4/EPBdDuaNgN+5gO++gD9bw383hXgj4HdfQCEW24+mEB9ewI9yMO+mEB+BoO+KoL8i4DsQ9BsB317Ady7ghxfwIxD0XRG0MQJErnc5GNuQ+I9yMO9A0B+5gIH7mQv4rgj6gYDvvoB/3xTiZyDohxfwoyLouzX82wuod3wFy2lN+bcX8CMQ9C/lYG7pievGcqR/ewHf5WD+rBdwLo3+c2v4fwYC/vaKoPciekAeaLrq2X1aUuuGK3tjaBrzl+tIpKOJMYDsMTSZv56qIS1O8ztUt+ee+ZNxCnTIOwr5SQPVp2cC1KzJFnhSMeaOtyOJHiSYQLHeGoJbjQS83srTILezr+OOQOh5e55BNH9G3F9AtqfOq+mhTIjJPGOQETpfWAtI7YZwlw0v2XdfwGwc7bnvTU8hPeaPAiL/uuY+GnxGL4uJDF2X4/8G7tW0oZMOUu6vWDC5gkdHjM8hF8emGowi1tLDSnzBrcwMIVClU0bpRdxCcnBP3OUzjkh23EeQTSYG85LZQqbnZW/A3djj8a8MEaoeOL6vaBLu8efDos/qkUNxl3bMrW8WUNHC8ciyaMWDIlFLinA9g2JVHwR/vkLEG/Czish7VdQA9fSeagN2h/R0pYInWSOPslyTofEEXXDhioh3DGALDdzxlYqCAX3UWgC8dXbcHy9End4D6wi3wc1UvTXB8bl5iyfEQXoUgqACROSDrEInn0M1mK3X5R9DwLk0lv8tgaC/22NxqoYBsIfVM+cZ6i155IkM9mMlqvbpNC/J5ejPwbqovcqeylki+nONyNNIgmAryVwnu2rYQzjCueqszoOQpP5zBs7D+5J7+VAi+aGT4HSePL7yfoZ7spiPM/CXYced+rmziF0uHyhfnzKzxWgIxCvWCrgJXQhBmhk6Xb/qIcpJlH/2Rd22RJXXPVj3xYOzo7HXSZOMF+C03RPl7WIgkv45GoG/UW+CvTrVCtnr9wuctveX6qRWiEgpjxUwNqmksqmOCJfLEw26uL9zx6jqmLSPkwR259Qo99aBRCaiM4TzaikLrJD2MvHaFYPLPnhxNp53JaGmPUA5OBypbCINdJI98X3P+X2k2hsRn39KIhWa5RPl42Z56Ilv3QIIjiFeb1K1ItnE9QbcSaeqnqdHQNVbfYZTOeoFx53cUV4O0im4gxLfn7sbIFOnvsD11Siqa8CmJfE2GcCl0MaCPXQeQON0swezOMaqncoXj/hyvQDv6o5USyaI7Nf4doHz0FgwV1sd/1x+7VySflvCwr+tKcQGRjgHmhwR53XDOW1EKoWSSA1z+k6Pyd1CRDpZuJ4yv0IkkV2HgH1QntwaM7S59YFHUJhriTkVIFIQ31jB3XMGqnM4xjrlc7WGeG3J3ObaQST2dlaCkU+/ol/qAyEn7ZiBe3Q11e+ta0ykURrAZdFOBEuW7vg8EiLXebbovjzJYx2fbwhwORxHgh2sGpnsV8MlQGw1aCPzBaGbTS3CuQq/EhKEi0VeXwkGrp7mnCmerxM/PFZwIRtJYIPl0CPdxV1D9+rn3HKGg5Iot1cDnpqtmPfQhj1ZwkSH7FDg/ZqHtye20yygOhmIUCcSKbTfDk5wVqY31X5Fa5kc69MO2C0WmHM+45xtSZDBNV8mzDq8LiKRvmzG0GS0ydqWM8JyGOLzjQ+qlRxmeL4/XoN5GTecrQdRT1N5a8K1Yng9McP3Eeq6h0vEtqqXD4Y6sZhZgn+4P1RLGXaE0JthQJGtV7hvTXciOUtjD9cAY4IIv6hLMoZTAte9txTcuot+TVj4ZyDg/5jIfxcB5elc/rd4AX+3x6JbjgIj8va+utkNab8cPtrKaKT+JGzz5Zh8B4JG/RVUPZgT/aMi6Kbzb+J3IGgjXtLPcjDfXsB3LuA7EJSvdOcHAr4DQSPF9dk3Ar6bQrwDQb+9gB+5gD+9gLzznR+5gOoiHn/2Bfy1Iui7HAx3pmf27QVsllAZdYJi9NsL+M4FfCPgZn9DpPyZC/iNgNw8pD8Q0Ixo+5dyMD8rgn4HggonJfrOBfz/lIP5QsB3IOhPBPzIBfzwAr4R8MML+LMczLcXsI+s/kcu4M+KoN1QnP7IBXwjYMPSyw8EfFcEze6V88ML+FERtJuJ4jKnOL6VVt9VveoL+Y8hoDwT/y2t4aXf3WilVaU9pE+0EX8FVk8HJfRQ24cj9+BmKlQcxSEkzdFXvVa3YzowEYHawmWCN0ozi1ZHE+BW+B4iFVlbdFsrJdQVnFXXHUyADtzDBuo9OILvPfKW2l1cQms+ztyfljlQ6dmfEakU3LkTdbyn0jIGyKjis8B5jhXaTCFGBFztuStnx5Kk+8yDLNBs7tVTRMax2yOCRvZRcM/1OqaJJp8hax5H7g45Pp+s6XtIyFxn3qo67el1HV8gHVCX+/uzjTe6jNbQ2DcXEU4RWypoegHt/Blwzz3mOrUv3QLaSHRVX6ieEoX9l9ezPeBxXxu3dDYyashXB3y+XbUktCksCtHzhOPjd2OPHlovg8i0NqpnXvKQTtTwAnmyxedPVvmekkcUQ3LsKfNPuuXR4qwfIF5JBx4kSrGnQ08PIVLvJnMlEXfOQFNaSMxZLvi5NtrTRiwm0MKZqcFhjeMlcrlFafPw1QDhI6SeJFuQhydH9WZFalGxlzJo+Svm3uBZ/DkElGfjv597/zwE/FCrvylnXUDEOW23M8byFuWMfgnOAM5loFrl4ZIRu0eEMspcYsxRUK4W+9MEXNuWmeVFA4vcrmcC9U4ccmaEi5D2r7UP18xeok16kUyNx8oBfz6ecKsqFyX1pTOF1M9GgpO7iGzPaHUCz9ovBV9JFiI9SUcO3u5FBG936C36dDQGaZAJKOeiHSLZeLKFmA6ngi0Nr3syGKP8suWrrFpQPtDme8eDMMgezJoUckimmoo71VCYC07JUF5awa0A8zpdcH/Wd3ty7gwPUs2fMDsU9yU5he4BmnX+QiTddgqZD5iJNjpeCe5+je9Xx+sZXLbRnNvLwPDoIk8L8IN6gTa+f5R0HqchBGa4UIPLHh/0eH8waA8PfL9ss/DoIBVWwPuXqvqPNSLiaemMgS37DXO9exzTYnZeQH4wZ4JlSpFI5xXevzyniNwSRWRezNUVtJasCt7p3pTk9uU/v2TVgrvzveJRGOYoj+XRjdu2bYR0tXZKcGiMuHFZzBXCtoUCSXdZCYGyM9o/aFOS8G9pCvHbA0G5wxBBgpHA9Aq/w7w0XLhvnJdgd0aVEb9ZaNA1+Yq7sRGV9N6Ncwij5VRls+7QErt2Gyge54UQhPCQKSlUBpVqIELtlrhuS89iDtnjuBQCO8Q5uNERMW/9nLDgNXnotBk8EBn95071n6XRU3cbDMAWY5yjYYjf+fDqzMDol2PVudxvJSkq5wHXi7FQva69lETb3WOwrmhzbHyFPVXFaAfN+DAXGJ1HMU4mRLpQfSEittlMJjN5soZ4pi1Uf0fw+nK2syGSlksehAzPvx8NFbIyWgsBeSmELkPBh5zch6o9DKYyOV92JvCrhYjVxIZMp7dlD9ZS67gjDEsgcja7Q9htZZVdD4hY9sNVIKpKHJZg8vCouauHYNxGU26fgzvaRHlx4FLuTYFpm7YnznV8gyu5C9yBMJZoMXFewEJEaKc8LnAPHKsbKG+HA/NnuZHR3ExVsKb2mFnnLySdOucE7jNXY8HRuitkPHkN4Bq9cM07bvctKXRV+WqfiGsWaEr/T0TAn6b4X0VASZjPhX9LOZjJn+gL+IGAv5aDIZ58+M4F3Iax4H17Af++HMwhHPXLQ6VkPxDwZ0XQ71zAtmfSJwK+m0L8LAfz0RTiozX8OxfwjYCbi23vv72An63hXdh85wJ+VAR9B4J+VwR9B4K+K4J+NIV4t4b/7gv4MxdwC9wuPyqCfnsBB23bf+YChhyR8o2A+vVZZN9ewHcu4F+8gG8E/AgENR6jvzaF+BkI+pELWCSV/cML+FEO5icCNo4jffYF/MgF/OkF/L/kAnZ77c7/aCCoJMjC5D/+uvoPQcDRb7Ypax9mcNclTwiO8zUiymNAIVMDW/UXy5TQdilNgC8nkRoY3CV05mcNtJdXoPpXYaxTMskDqOP0yl3Xn+DWZE4VqIenmHmiIin0kNg2Issm5ME81/B857KCijmx4Appgcg0kMZw6zY35t+6wqPLXKqhMNWI++5lYtH7XBlANwDGg0GwAGp58IIi2Fy4p+l2S8dUjKCWTEf1fUUr6ekkjyE1Cpt59/s4pFQWb1AV1wP3rREXqc30GW7lq1AINqARelGeDJo5vTJ3bjghVdd0gchrxqoneWuJzpPqCKXBLoIvOKxF5LLX0G4Ajx82bkl392wN3dyxVC+uVyUdbZUYYnt/VoPnelLSQynOUWrIhuoZS1ehG28/B767hMzVj45Mre0En+dkbpmnVIjQ0VQsgStbi7uoThTacVmC7Jx6grua2D1VnibiQb4tuV/4t56SlhjQkNpn/nqF+Gnn0yXcm2HEApM6FqVlK0B8sEM1uDWiQk+2v4D7ZMXVgE9160/JVbSpkfgvQcDfXg4m8IUDREm+VD1+Di0SRldEPClAeYnyitAdXU8hLNYL5r7MR0il5XkPd2m0ZN7VMwgdWwVA519RzupRH1PnsBbAHrSUu76niNTVXz3KpdFQtVbLOKPmsnGg2Z0Gqj3FDYZax1MPIcnx/Nu2l6hx2imQm1xHRMmeQDfRI4esFWbcGUArk9VKDSB3p0vVfWQoL8/5bQBmJXw97w2RC5pgAs4uGgvWpbi2ZPxyTTQAFY/PrrFCtdolcHsJiGBhfpdIPHQL4M0E5Wu0G8ZkqxhXRLB2ypxxchWJTTj/8nSvBXfcxC1NxvMD3B/GkvmCARY9mwWFahAS7sWVIqPNjGdwngYq919VUlLbWyQoh7dr1TsV/Z766txGVuUaD9ZtrNPUWBwRicdHHrzOSUalV2RAXqX4fnkTi1SDeQbZIJGZE9gXQs7F3IKq3q0FT5oeLLLKZgOwClflnpwvLcomzxkE7rrlTmvj93F9NGuoo3alumodyuSeaCakM40Kbpkq8R+0qcm/pjX87w4E3Ut1BXDeDFXHtkCk4bjBqdl6iChJXofkKCzQBpwnFfzNGOfs88gQIUb2QnWP7QNofTBEXGf7leAmJtqQXuwSKIZDyoNLY/bU24MGreUSwfUAgI7PCwsSZaCrwUKMCfWB43fc90eG+6JSUlFxD1CkI1V1b1qf0XG320Ncs4Fg3RxNIfr6QaAYl3g8Pz9w3Y3HMhipP+PWTUbkHJ25D622wjmPBibS17xRofSSB2NqH2bEBBff535B5HuJfUhFM0qgfeFa5ZkE59j+rhlQjewt9yR1qdPXWK0gWQor3Gf0XUnkHs+v8v3666dZRKhwM97B+TAUGXMjPyadI1BIbH3JgkWMNuHtzjuodaEV2DiOcY1Y7o6Q1fmC+fkZEXQsXFrwlydXtcr4LhOHq0toBjdcQ46jZU9poeE+6H/97OT3+HkpaTxo8RrMPVwVj96OtwAMd4GI+PIR4WfV4gG8vO2Y15WLkA58fgQu3/HzvLuG5CobR1xTmKYGvfEM/5EI+D/H/rsIOBJm/3kZ+Id4AX+3XB2vfM9IlNb9kQt4wY3t2wv4nQv4sxzMhxcwdkT2AwE/ysH8RMCv31F+IOC7IujbC6i5U/KjHEzHPO8HAr69gPXu5X5WBI0neSzodKchsuU++fQCvsvBpHV7/ktfQJ1fRHm5L/f8uzX8BwL+6gV8I+B3IOg6CJvvvoCb7JJLy2lPb599AX8i4CaN1/tvL2BU+hf+gYB/8QLO8H66dnHJsu9GrpGmN0fYWoUoLaP2sja6S6z8qAh6nXjOd1OIraC5+vI+QwT/yAX0DdIaublzBA1XZm85pjki8e45Y9+5gBvpmX/mApKdWH57Ab8DQd9NIT68gG8EzNVDx7erqUT+GAKOBFn6l3gBJ79brm4Nawo1lxEZ6rHr0cN+gEgROAHznTCV6OCxXEPhyAl3+5HWU9lNllBsT5Hqd55r0T55ptCOtwkLXoK0pycr30LmrjnzIqKj/Nocrl+BkIhMdD0RKbPtI8T7iPPAd1yJ+rfpGuWnUKnu4qvFWZttFlDO0pT5m1Op0F3v76BkZ5/72mGBiKebKmSXMOGBMnRE2lZ7EVIih6p7sSWLXm8bCmkyDrifjRDBMnkvw22YmjxoHHtPo2yqwz2u8Hle1qSl5EQv0GQOPv/VmoT0Op9u4JbuUu7mY0S88GUGUEz0hPmn1AZabukJeMBSweWBB1S/QQSZpuF4DcJMoWOwJlCTOlZ9JdA9Gjkmjt9laKludsLnibrLBppjGjP3yrSWeqfQhCS/HoWAaUVMtwN9CE07CFT3XOot9a2lBtWquApucEZkta6+gQonrgW3c/H8Ybfn0DrDK/NVA5Gb7astRHb3tYoMNI+CdlhDZan4vl9NISiD5Q4Sss5VL1hJ8h+TqyNRHP1bysH87qYQA/srEVauUE6+hENP9OdkDSkaj+pdvuQPX3Ed55y6Yq5/Rrl0ns4DaPc+4T4qI5E260kA0SvF/UZcJjG9B5wg8uw2zNtZzwyXyQWBu4vI6B5lRLqHt8vg5o2WaqBIcUhHd47Ytn4g8tEDyltLZ3ucE82e+ZS/CKVnTYAqsxeC508vImEJL6DuZaoGmdZbdN7xDZTtAhGyr58WXZPFBtpnPFCtdYzPp6fuFRJ1QrknlD3K1+hsQVo818zdztFGhdFiBA3zvzwQlwfOaXfXQvwcIBKunEdLtUn0gjS2tyzQtk+RwmQXws09ECE4Lp86rTUBr0ckXfC0UUqoyR5oMzuKiMcXr5ZuDucW2sliw91pFUt0PlRziC76jgXDLlFwPIor3Jucqb4pvjy6GzchdLMH4cFCWba0aeYCxLMZyl8rP2bEWkaIhB3bcD9MjhJ5ltEW5We05oG2eO1p2G4PcHpJT878OsF1LNk50IoeZf5ydC/J/sUjqMqNzoOIPf9YiSW0qfHo31IR9HcHgvqDmwywMr+8dIBYL44WL6j8DBEvW551olzmCWSOpXO/CPA7cEV+gG4bfSHUqicUCJchmsaU+769jOmpmrRQhCF+Z9v7yqKWayHiHVNNdfuzIlOpnseQStedGqQUJDpjOIfKzRMEd3FbAlXLuQfR6blW/WKVWHRvoc3H+mCJGnHm6iQ9uwZw8bnmLo8fGQ12X2W6FjtF9d1HItLDXMsA7Y4w7/R8SnSXf50fJi/OOnYnZNupCSSbr589tHOiU+2g1pB0EdrAy1hatJNdH27S5MD99m7KdLWYjBERbaq6mnQgJCFNB+VD3ajuQF16dBHXHLyrOVOdd1m0bhOZUHJCuLsb4Hi6W9WGlOuvd19BmVa2G0BinVequ1oggh6b+wLOg1UoMO4YMlXU4gBl5S64W9zTmD52OxMamFHVX0xMhW4kxqFs5BP3mPPEfbG43eFs3hTV01aQUbpczKBSiiNDNRxbtO4nIVTXAVH9R4RIeLZYALVVbVRcIs1f96l/BgL+z77030XA8Wg6+tfkAv7hQNA3Ar5zAb8RMJ1/9Zl7VwR95wIWcbY32tEYESoaTZS/eAHfFUFxap4/EbAYPO3PXMA3An43hXATafuXQNA3An43hVhSuvquCKptb3m7nKXh7C8VQd/lYD4CQd8I+Gsg6EdTiF9zAd8I+O0FfCNgVQrnH+VgfiLgd2v4OLbyH4Gg73IwPwNBP72AE8X/zAV8ewG/A0F/RcC/7wv4Mxfw7QX8LgfzRsB3RdBfA0HfreG/+wK+vYC5EePnPxDwKxfwoxzMf8ELOB7Np/+SXEBJ+M02FY+mKCe/SjX4nHgK3bcjD3ixj9Rgc1BLKs+fR0SekgsutTyP5kO6g/ttjcgUPl2ZLgeDEuJY4NydgC7SQVedoGjznHvjaqpQTRzdECFZgnJuXXp4DduDar3LBc+W9JgelxVAql8aFuxMqaQDOkB5rMwz3EqZh1t9u8GtKRcRcagdyXR7We6h4feMe+Q18WhTT1dQbttYdeVOkqgwNhExZRMRdXGUYjqq/DU0gmEz37Ydj26W9gm3Kj8R3MsDkbVXLzfI+Ixz/7mXCB3YoxPkm2MmBOOuBNprg+xLOnDu7efjjKr7J8pJEXLmXSWpp5NtLECXWjhezZnuaTU2CXS0QYTccl+h1vhwhEKzPMELNLyfXW0sKJ9CKgTOGpF1cGw5FFVwEvzXGu8nbkwdMr1F5FOEKVCjf5oQV2LCPX/ltjSN8wCawaIV/MEckW9+VURoOz8W3O1WL6kzxfHP+DhTg1LE95nPOhMKU05V92CMS7rfVxZkQnMT/HU89f6YXB2PhfF/zAX8hyDg7w5aS7Iih5YluhowwVDo8dIYUORXjfsVjXGlPjxOkNYDgt9hHuOc3ms3aPKVxnyQlJAK0zNHRJwgAt2eqUXT5nyEVkfYD+h8tafgGgak8lkVEPlQPl6O8x6iYaEKrjY1LdpWzQkSfbZXveEE5VnANBeS58Zg/jNKe7pPPQUyTUEElQERJrqfn4hgiS64pooI5R00hjZVozw2ekSwkDUOdL2qCF5lKi2N9o8SblG2wfcTzZhaOBMgIRT/H9iKRc1Ri3vnfo6IeHr0Ok3n6hQi64HynZqxR7OFrKC81g/Mv59XPY0nQg3pbKcJ3oQiEnac4/Uqbc+9kcZ0mq+5BfeRsBW8MmQZDZ/zCdxnz73qGl9y/nBnIkR0esQ1o1vi+x1ZC1X6cFgweDBCi5tWABd0TfCjcepR+9SvIL1cieC1IsrN60t9we1xw+uRryDC+Iz360DfcC+fnSTab+9XsMavMbNPt5VOX+EigxYMnXlmvcjoyEIkLUyyFQKPm3+s0Qra1Gj8b8kF/N0llqaziAKfV4gYpw6/g1IUEOn0AhHPn+9Kor92DUSjaiu4qpdIVDnuXGg8URV8a630VKDyCnJnq3GvfqQKvXfRCCLpjt9ZbLxEujjHHnSSiXM4MJYZvQlRA+XaxjlaK0mM03Ke476jMNW/c5xjyLgpFHKDNvNs0AaXxL19VZZGm04PE4t0fuRDdRlsmL8Oe4VG6Q7X5ZO04oEqn0Kav1gHeTFBRLwqL4nKp8aH/G6Lgr2cGTjHlKaBRppS1cuiZ0klYyHgGjLcILIl+PxJMknh7lqgeuJ0VVIltBRoaxHfjy/vIZlrzQSas7hj/mP5NR7TYAwnTV+owdZsYmKE7AzpkmtqYCsroFoQXeB2gzG30jG+f9IYOMfVEBE1txHhgKwMMEwxFlh2UEQaNq4LeWitVN9RuU6LYBFAZkWaEIyey5JupkUL2SRHMr5Fz5i6m+0QrK2A50/aJ57vWyvgJwW4+xzgmiPDroBoy9eqt3uAQtVxxCF7Clvunujr133qn4GA/2ND/10EnExQsf4rEHBEyG8uB/PtBfylIugHAr4DQZtG2X9WBP1oCvG3reE/cgHfCPhrOZiPphBvL+B3IOgbAd+BoO9cwM1hO4GPphAfgaAffQHtqxj+3wJB3+Vg3gioE8sO/9IU4u0F/A4E/VkR9CMX8I2AXfFyP72AH00h3gj4URH0RyDoV1OIv0fAXyqCvr2AH4Gg74qg71zAj3IwH4GgbwR8B4J+I+C7IujfBoJ+I6DotMXfVwT9o+Vg0KZms39JX8DJ7w6wEVm1g3x6yLjb78uQRsNRBPxFESnYJdvTy+FgQ6tdcsHNGCKWIR0slJc9Z8E18r5Kvnd3SJRzzgJv6Vu0Pxx84PKo4F4RbjxKu6SFeibj+SvuibS4HmJITF4IgdhvCK1Z7sFtPe5UtyL4/3R0MKAqpzfBU/KNQuPL8grF+RwL/iSEPQ2siwW3fIYIs9tqIvXrwQbSZ58yv+sRaRLrYkMulfGXnNzsadv6B4jPvcc8Np7odN53AZSnC1cDwhA5zVneQebdcuYPNoicwwUiFk8mN+6fBnpPdfXSQZsIOQ/4SfNo6Ps5FORcMD+vqz0NlXwF1dNPmEvG6z1tZB8RmQ8yweXVBqWDNPoar33IA9H9ut/6eYF8GGWCf7cRmdd5L8LNvjvMd574v3AbAUTKGJ8/hE1PD+nAhzsUHHGh8HQUMlUKpdPcmauO8PuSh50C9eGGyFk9K51uNl+IfRvl3CWa3tIDH5yhGmpcCISpC5Qo9gUqgZbMnaX+rzkWv9Om5Mm/xQs4+802ta6jO3RjccuDfmGU9DpDBOOraIOIdnoSymTtDLkVasw9eCi3cnvxhCRX8LhyRbnFwqKBrCpRvkU5yiszQ7lVTXWDu6snIlNSagEU1xcV/NBFOfn0+RzSLVszX09POj3riyu0rWKogSewPY1Pkxgq0pmC51XMoktd3MJdM1HeXWcLQl+qMYd24CIyZn2S0dlOOH95SHbMu7NVS/WhlkAxXqtqMOa4K7lt84TWPOD5vEBE7MTdHcq7tmOudgSJTnRrD91tpDO3iPuWbs8SwTm4I6qfCoi8Aw/28BUhI3gk5xntajaGuotQvs/X+D7eYtLC/eIbQrBJLIUObgucsxvzILhDVfSoPtkvIOf3I/cMH+Ww7rQryAznpLrz58mjwmw+hdQe+3i/MyspG7IeOu+2ZV6fCQrlhWjA3S8QOcsVELrMrAWOz+2oBhczBtpf1Qu08wUi4StA5PQv1w6Bj84Ey3/h+O/Puyfk2xLxITr2QKemIUGpqgc1sPrXr0Frv9GmJHHyu37+/9MI+Ls963Kg7SDZgcb91XSFiPIEAvVyonJ/oe8JcdbzF2SxvOduqeMc2B14DPngSrnP+dLCdVteQ3bcblR3O0GkIItiAPcRx/O3IdOpjqoeuHHdct+scE7z7CxAI68M5u2jRKajxmihHS4s7h9Wpz0dj4wKmqOyFbxLjPdLuNFDMRQ01Z/5WkgO5JxAqlg7jnNOsahwWfjQsRiRbvJcyXRlGQJU67nOgrRUS7q6RPi8fjwWrMHh0dK0/PpZpmrXqu8mL4VSk03hNhV3+HmWIqIeWAnJcW0K/spkQIcTawOlPNwIQUIXQIONtIB2d8Y5uVgi4i2ihwqJN1IE/7SULULOcw7VpNiwoErSlrqLR4ZrDp8JzmaM7/8anVu47SaIZBUsYzpQXyG4Vs4FNlKfGa2ORgTtHfWIP8jVjHqSmyBiS7iG9RGuQeO9KkDWUkd1lxEiaPMVeFqWmiq4NDFbKq2JDsksODHf7JOSqqtzD/X9y8sZNX1Im5tRQ0bYTgi28erXnPV/BgJO/ncQUJpO/vMy8I8IBB2R31298Lsv4C+BoG8E/C4H8zMX8C8I+C4H8/YCvsvBbCVvrHwi4C9eQM2JVO8jEPTbC/hGwE7RnB8IOH98lV/5mQv49gK+A0E/+gJ+I+DPcjAfXkC+U9zPiqA/cwE3w91ov0zm1vM7EPSjNfy3F/DXiqA/y8H8Ggj6rgi60eZu+4mAn7mAiIDbYHArl+Wlsj8R8F0OpjBNhe1HXh5/NoV4t4Z/B4L+fS6geB7p3wgYczYVfvUCfjaFeLyYqs800fsoB/ONgKvAc7+9gH+0NTza1HT+b0HA5W+2qcJMTOjS+sa9lYoIIg7MHFphjEhxiayW4kQ8Qz2cFKor1BXQ6lGFkAaACBPPJJlW3eUF8fWGnwd3g1tXk+DWcBhXqtdFVUvvUfKCwv9CTCpM93RrbEpo5uuKe1tzk1FrMLpC3Sd3lFP3yqNXSGyoWF5y/9Lg/9IsuaG8lFLmmQPFo9ZmGUD9TEvBS11Eosd+akAEm4yhXUxFym8dymsxSZm7JlWP93wyiLwuELzzRcto5I1i6Lo+Y368nip0+hiJ0M2HN8G9trqM8nMTQ+MLpRoYqb+ntTEaQb1/FCwo965EX1vaQlrUleoaCT6/eqQ6VI7PVY/NCoU2SXKCWy/jeJDal1E+5j60r33E/CJDpKVDG7faY4rHx1NE1MlpiQjnmD7z9PHGokU6chGZn/i+JKsR6Wo7gk4Y50LwkBG5y3tXQhFFDyGYevh9KXKyhtu+yNRAn1cZ5c3yAjUw/L5cwdfp0jI5lMssZ14bFrj1ZjkHVPUVw+8wIH9MrkrTufT/KgImSzaBJpYPqk+Wik4XU+EKebhEOTPZo3xanCMOnbXYcF9Zo1xqBD4DTjaIVJqXhHTTuwIkp/bA3SARJIpscoXKm5yYV8kc6PnU5BAlmSb41S6VqNOXFLLpROeudVkhgk2aCjpyRuTzLUGkTDVKaE+MITKGX/9vgEFFj4iQqfrwaL7tV1Dg2qz6ub9C1CkeKdxi68C9DASg16PWAp9HlLlklep0yIoplJJzFAKzf8VUNoUZdDDD540upkdTQ3GhMFc71Y2eTx3vvz/CbX5dM/feP0NK7z0eD2pTCDrDsqgM+gqSqjrwoClTmTbnswixPj8J7uWaiXRJ5znEwQuYOxNsQsM9rCFBu2MuG6Ye3bdwhGabWYIbWQwRj0oU7t3ijFu3ZxHqD3cSxJ2258HeFTJavqwzcHWJCGeFkFFpUe6gTFREztdXnpkx5ji+YntEG89EXGMe4zmwZTnkVnNEhIYB4kORtgfm23ov0cNGxPFbRjge8Wz154KrpZkg/VuaQsx/s02lhQbQTdIN97h5kunJgi10m5SyYGnLHikzTYLbpjsIgXJCTD9lagllu9LUQN0sRUqW4RbuYbbFdf+ByLPYwQpytj6q3ktWPdq/5K9cu37HfIWdYvpQitlX8DBwL45Si452xhMaqtuC31qrkI4i9wE193BO3chJpHm8Q0QzHUSqoVlkRFjh/WO5OzA3qXvcd44c13FX01R3FTK83/Rrjaj4RvC3CUFkW0YFVHNR4vbs2uv0pbIxJGz8hZTuyqIXuxhCVh/3iISWoNA1XdwhGquMea+L2lLV1QGyQYnIGXWIkO1OxjXh9jyijaxOGdWCByJixVbMz157iaz4uYbb6bUV3GTBCF1emhJut3DIWF2v8P1PxQuiqtGYfzGWEtXKIAdvBzduV8ZrTx/D+Q3u6Y0y359wmRptc4Pc7HaI1FMcP003JIhegav69mK1p7zbbaFdrqgamGdcQ+5aeYB8OWLcnft4/CgtJtANvipfny5og8fZ7gE5yff4v57+IyuCTqT/HQSczsfSvyMQdEQ+ykL9lmWAP83wL4Gg3xVBGVln300hsn5k/sgFfJeDeQeCbsuFtv/OBSzB4mzL7TV85wLG2xoRaeC6yndF0I9AUPv+JJ/lYH4NBH0j4Hcg6LsiqGR3ayMePdzPiqDfCLi9j/pvBCxKy/+RC/hra/hD334FburnHwj4DgStbiJe710O5u0FrIYb90cuIF3k5Y9cwDcCvvsClmUX/CgH8w4EfSPgdyDoOxew6nigbl/RBH70BfzKBdRG4WT/nQuYHyX3Ry5gfPj65TnvFWE3anG8f/UCvgNB37mAupIh8r29gN+5gO++gItpOPgLAr4rgn57AT8qgnYLRFpXg8l3IOh3OZg29TKj8qNe/bO5gKhWZfnfEQg6UX4zAjoDRK4kL0sWnIspoZ27qYFPn1zwX+mI0G3txxC/1iVzt7NpRtfLKoUktm7M2zuIaCMnH0NexoXgskGtUO0rcLK9iLg7+s5GptHsMoZ2YOTcnRH8fLnLOyjhVQvB0UdEuk79DOp12KvB7YoI6SyfAcTepRLcJf9Cyuezg2iT4/MQGbfS4wURszmwmvvmTfLoRtpYkKjuTfXa8UynnYoIxxvKuTtYBnvcKkce3I73i+pehppEvWCQo/wNc9zaNlOg7NZNIZfPperdj4hgbX9ABK7UinnJHpFqs97M4fYISiGw2xLo7Ph8wU2I8f67ASLnoRwcIZvTTAiY4HrUU2wXbvRWqj6YtUXP7fMCLWljwe3wUem1txu4rU+ImM/az6g3yymUdhuqwSnd9PSrCQ0U/YYLnjoOQmrwLoestAvmHzRJoqK2uQNvF73gdZupTk/6aAeRfM1Z0BgzRMztKIHqtsHrLy843pIwqKHWtze0+qRU6GX4RGli2jXzzTD4c+VgpvPZ9HfJ1X8bAgbFZAh14BuqN+IxzlnVzaCqh4gMoZEqNGx5Dfd7jnLzYqI8CxJEoNvSOiKCyc+e1s55Cs0wMHhg1mJGD7F6g3pZI+JcXkJLiXtGaTroUA7vTBURbSodoLIOW8G7XdWM+vuJAOloYjFvMc8s2om4U5X3yOb+Aa0FV3L5DHUioDzu3CijTWJtoDjPTmrABquMZs4ckZENDFS4Q9ZSYdJMoDZNDW3EeLW0FsMFRIPO/Oot+ZLoA+chxF9z1YvyRKSOFcaQLAyU48suiaky121oJ4KuutMc5aQwIym05pEJ3vIpynS1Q6grrwGo/nashvS4ZTJUB9/mbi7SjI6jRwvVaHISvOw66qka7VE+nn183jZ59XSzkQLInN7l/nmtxjT0LQPisXVRvc2AeHTdxAsocvHI/W4vIhLuSrRxYqA8XwxNhc5WvQNlH+D7iL1pUSeJWkiu317IrKTyZbL6qiiq8GDUqD31BqCjfF3i8ZOKSGucyAHSeAfcHe34n/MCTufyb0tY+LflApa7xoKuN3cssM4ckcLdGxCdyVpwQdmXpFWjATTkbqj+c4pIkwvCHcpThnPueUiB2gvlAPW03qm4j+CcLbRWg3afGmpgGGpJs7PEIdNhzzx5jkg3PysL6F6WKfjLAdoo4IhC1TSO4MX1Cc93GgFtpkeErKmq0/SVKXBb6DvVXay0lijrSQf5TTtyV5r2PXXqcwZ5UOuISE+0YcnREDH5Gc9X86yl56faQgbHmeo8Ln1Mq10zhXYta9wbyYhUzQLXiGgm7oWg8bhHtR0iWkPOFndjOyM0vVg27ovHgxrYtCf0mZeIyOSBa8jSP/X0TOYG3MZTlbmhe/AIl1REWHGB7zuc4xpid0ULpT5UWHB4nCSqDB5juD0DnXnC8bSn7WnYgbMKK9WZe7gGeM1Xfq+2Xwue04hAVT+qIWbtlye8XYl0JOxk4OrTY/7xdvLoPJsYkCT7teqtSkTMgbI3IX2WFvdHNxxP7WUMoK3vG+5Pn0tC5cNCwH3dP3BfIOzXnyr/GQg4/d9BwLkwmv1bAkF/d9DaGwG/vYDvvoAf5WBCdW19I+C7KcRHLuC7IugHAn43hfiZC3hLJ/5nIOh9dXV/IOBylA2/EfDbC/iuCPr2An6Xg3kj4EdTiJ9ewL8g4Hc5mK9cwHQ0sn94AX9tDf8OBM3jkfuZC/hREVRU9Pi7Nfw3Av5sCvGdC/hrU4h3RdB3OZjvQNB3a/h3LuAnAn7lAn63hv8oB7OZ5N43Ar69gB/lYNJ+Ff/IBYx9RMwPL+C7HMxHa/g3ApZeN2ffCPguB/PRF/D/0hTiv1oRdC5Iv63S2p9GwMVvRkDeUh/lnFEJXnOZWlS45Xe4l0quet6UevSyNjMo1rxi7vKykagj0gL4eFQwzw2nLU2KZArdXC0Fz01nFpWFUQn3+NgIbi3VOj3U5gzus/ON+albiXRxoy+ox0IjeIO4BjrZmBXw5/7JgvFxKtPZPL9AdD3UgmtViIiVe8Dz9SJXgwFXelq87Ay3mmGrBjPLK+mCTD2IiIWIZK0RmYbuAY+fwoz5LyOIqcoRqbrhOlLdpeLt6ZM+a+hYd2NBWk9DlMvTARSWWaHF+Ihkdk8raH2lZoEqIuLtwzVu7f4MkXSyk0q67aoJIl+E7yfWW9xqyYhBo3k31TVkraUXY3qGZMBwvFbLoES5fEggav1UDR6LaUn9cd5Dkz/exyuJDrJ8C4UoXXkQDGpCZ9Eggby6Z4JXGXVPD9ccx+e1LLm/t32dFsZAgO6mPLkXBL5H99spyl3Dx/Htc0RON8pzvN6wQikk4/WlY4fy/5kWKAUGEiLvaNpBNi0bNTjs6j/WGh5tajr7jz+r/EMQcPKb9ykhyAjUbACI6bdYRnnmfuXL3o6Cq7UntLHNoge+5wfV616pTJ+DUofm5CBSDL+C0LLOHUL3iE0e7Gd0TwWJN9AUU5f5QYNyb8oeU5STyk711KmAyFNYFvDVbM8DTjOg2zvKr/tjjHL1SkSR2idhBGUdu6r76BEp7VebQOtmOgsegtHS0Uw/QjEqLB6cWlWhpSJ0kJgjU/VtI9OpbEtLiIO7zr2UM502pUfgdrww/hWRAtTZKgbg9DCZ3yXpnhqKVEE5skEN1q+lSIVlG8I9fKG8ewYnoCQlLdzzm41yc2NndK6EDiQv78SDgadKdGu1KhR07akeqW9AB2v+hKqY2KqfNY5H3VV4gnuUMOYeTpzQK5FxznuzQPU3IpOoLyg+3ILtlbv31mqpewspNJsFMLcxxK/GMeIdbfZoCO46NEOKGjaGWh6fuDvcJV+9UN0n3Jw5IqEWU0KT9VmH29ZdqcHOs3TavfYMysfkpHozMZGoMUKEjPUrIml4YOIftKn5/Hdpvz+NgNPfbFM3jbvAo24vuEf48tptxBNk44cmBAZrRcJjgut0nBmCt2pViwZ6IeC+QzdoY9Iqo+TQHxHR1jshIKASWrctrruth3Ng3wo9JXGfQ57HeP064jpN5qUKN29/wn1IRoSyd5oE1eTo8uC5e4nUg90EuuP4KPgRZR417zKFdOTvmSsqE5E0zfmJiCUZ3FPgq7yMxkvg3nGr+heBy7TX52ij4/OOB1FmK3Qt7x7QCfGcsXgQ93TQNHNo1avO3O6KyJV1IoFUPRy+8lOFkrbCbgwp6DbzlUlmUbhmPiSX01H1/09559K1KJPk8Q/kQlBRWXqBUETUwFTJHYgCJshd0U8/odbpcqq7pzdVM+97ZunRB5N8iIz4GZf/vRq/RjrJK0zGLWSc3Qh5PXvI6O8jnbmrdl3p2tSR6H6kFfOWDfOB3dMGU286EbxlMgumrWEfM1dZaE423vrQv20f6DvXUuwaiZAsPs0bjKEmRL34egg2fSPWgbHWvIDR+5t52cY4MF3N6U9p/8VA2mI2nhKyH1xC7MocM4yXzZ7x2VEaw33pT16VESZzJM2m+5kOuxhK3bXmDEzJ+ksi4D9+Y/nfRUC1I/9nafi/RCFoV5L/XBawGXTHk3Bj1ZuYl7sfCPgeB/NGwLlmxdVXFvAzDubdC/geB/NrIegnC/gWhXj3An4KQd8I+DUR9J0FfCOgsfO5/k9ZwJ/jYD69gG8ELJ3CFz/GwfxbXcBfJ4J+soA/RSG+xsF8iUL8Kg3/zgIGmef+KAT9VRTiXQia3CL+37KA0or/QMB3L+CvE0GDwWbyoxD0Hqvej3Ewg+X8uxD0kwV86wLW0dH5UQj6EwGN/VTKvqThv7KA717ALwRMb8z+gYDvXsC3LuCfzQKqnV7nbyIK8dsLQe17/4QJjEvNPeb9ELx9/cCkUBJyrXeoAM4TQj7tWDC+nxHSrc26xLSLGXNP7VyFMHJVzI51LvjxQUhhKnaJFHJVkqdGhIRJmrTJNcUphUu5OYZ+d9/FWAxrza3H9PnVIq8JKd0n86rENECYUYhhmREiejV93/B86mI52l4p/JqSK30aSUpIBTVzARUZjNnjiMm2nzHnGZkZdPeQYTUoE82dLQYNyFEnwKDPQ80ZVZxDup/cMFi2Us2d3/IM0ComFC4XheZlj7wB8/mosJxUJYUZASHZUJ4BhqpWSG73YVB4eYhUFCuzktxFjxBWbdsHTO8yXe+4NsaQS/YZi1a7YE67Y8rwiF5Iqr5EGK4WIaVTJTLGo1EhHPXh6bBNYI15ZxJIXKs8Doraimn/nERy8qhQYZIvaszLPiHoc9LnUO37L5EO2i/HfhKyzv3X+BrupZoTt7wYjt1Hitl5lkueHHgWWKc+fZ8GhJC8k4VgGY8HVisghD0+iz+mYUY2pah/l0LQ39231NspJlbc2DJncogIy+/zGguhoOZc7S09c9NjlxBosRYOuGwHs4lFz4Bq2IKfm+cONH+sYbxaM80L5b0Mit5rsG4aV7jdQOfAhaVh9swt5gqFwtd7hR5mSrQWrnrcyXB0K8Cif3M1dyL2FpT2aID1ecoZ75i6Amyxu2I9NxcUXpojBdbMYEh+zmHO1Hv9FDJeUvi6bBESDcLYh3vfN7F0GYWvy5kUQ25VBorrZk9I54gQmO+7KFpPQjhsXUJYRTGdIVmyZVxvbXXohLsIb9u5KfFH8oyBT/0OFt3iQFF956pD6xSf8VJf9xrf4A5BpLGBge16zNXuVwWuN9EhpJscJIfXMxW0WD9gnbk72t8+IWh1Ce+YLMc+hdgPGeHUUiPMLs+AedtSVqGFjYlhVtmSx3PaH1P1u1g8RlvNeXYIUYcpFpi0gAk3Pz0JOZuAwmv3spX49pn40JSahdk60YQ7CHc+xK7qYyknO7J5/0k22zECzF3BGL+nuvEHbWrw2zSh/269gINm5KHY7AgxdgU9c8lzd8DssDYkJ4pOY301I2QrS4bCXeZaCOO908OsuC8kzzhP6Zk/IWJ861nkd9aaBYOKr/A6i5B50NIU8DPlilkEK/Ije4nO/qcxx2uHv56J10igOQ6HeLnEjuS44qICGL0+Rq1kI7mdNSMWMnUTAy1e0TMySVX9vh11MG/HyJxZ+NDhms9LzGfXpca3XXpGznBvYzhWLOaNtkDPnDp/IsVCKtvn+oT8wvHewsjfGmQzOSHnVArneMuPK/ILF6EAaIIQ7VbRWkMljmFztU5Y8vlGc9fYxHBtyYjZ0LDJ7+iEvMsqPWC5k3XJnWzOY70jiS7WVkHIiA9a/9TYPLFKxPRVXaLRM58IFZPZfiG4M3xlQZNBB499tRa7ei8REpoj8itT22DuzY0rWB3vdwy3dAbRMSIhzPbWGKONQmcWG28rYP3hHtPpck7IatN6dotsj0XNaP11SMgeh/Qd12BjSm6WRD4MOyMFq2t7zfjG0H6tVvlrIODw/wQB+1JPUv8eWcCuJP3mcTDviaCh5fMfvYBvBPx1IuiXNPwbAd+9gF+iEHG1FNKnEPSNgB9RCN3pGRN1mNUfXcCPKIQ/fIx/9ALiVPe/egE/CPhTGv4zDuYtCvFVCPro+O3vcTA/ewE/haB0rqSb8tr4PxDwPRH0XQj6EYXQb7vOZyKoeevT599ZwC9RiPc4mK9C0HcW8D0O5qsQ9I2An17An6IQn17An1nAr17A2pwQUnt0a59xMO8s4K+FoL9Kw3+ygB8EfGcB3wj4FoUoJ8vhvykEffcCfmUBg5QPN6nXMGFsJq9ewpc0fLKf3oXRsTL+pxCQbKr72yat/d3GwWz6hEiJ41eaxzaLCuRhLmFUNlfJa9d7FYQPBYbXZyHxQcdDwAvQUR/nOfOKy8CCp75qY3qICKEO/kCG1uVxw4tZ1cJpVNMH/3yeYGheUsGHbmGBEj/6mJ55LTnCJEQ62osHXgJXIqTcmjtoxy2BdXtRMd5f0+s1gwFZyZrWo/UfY3DdfYERX9+YNx7lY6hUOOGtvuTMnbh0vdnwUWIcxYnEz2dCqK2RRJjcl5HmlYkSw0HaPzGFeyq8ywvJrqMDYJZMiheyuioYfn3DTMxLQihrgDA8zBYY3+tS8KTIDdhlhxGmnQ2t304HPii162I5NzPNk0cZQlrbIUYpBSNcpEOdwvfJFeOOJSRvNhqMwVnkCor8Tu+PC0LIm5/YGJxvoSCEIyTWT4sUa399FXyQlAZ0/ajBi9Kj9ZUDQnSlcYdYRMqTXH/PbeDaS/Yo2CKVvM7Jk2F1WuWE0AdCTH1QcBjJdR9v4YT2R0yVBtCGDibTDu2vapl/bHoh2VTvPxdX/0WygL87XBUjf4PBKGGCk1cg5EPRYDR82hpfz54KaMZ9QAjyylgMZBFDe6lsMRd3prmnM4Vb7YlvYNLcCHHySdcHN9nIGFXVS0qM7TJogthCEZ5Xgj/JKcB604RY5BfUXPXW4RROKiu8ldsjhbfZnrD/mLYwD68u49lxr4NhhQVe4gUhndMfqZBHjUPrW7vC83ZSBc8tfd91LWj9cqlXEM9iCq2n5pJ5w4IpcAgUQiIvdhg/pVoFV0e5YLmymeQ2NoWraIYKXia0fo6r6Q7EXUmwvHctzbP4VoZGqlp4nTqO4A/jEEP4oPC7cFaEoNFKJhuIkdbfznzmkDO1oNM79vEyJvTl50fPgu1QJptzZnvm5l3mw1YYyqs4/CzclUt/nx6VHKORE2peoXUseCzpepnRZ5qj+GDAM9pR+H0odvR+fjHAkCuJzsDVjsLX+JJBXqR9jAuT7ke6JQ30kxFi2OK65N1DuQLgcoLpie/JppVLA9rBTzHTi1cWdR7/sUJQsqmB9HfRBRz/Zpva3QVh9369pmjtzDK4HXyOwWC4EN74cLL0B53FGJ5llDxzSc/wrnwVWr5087wskegcTfwtZhfZEu7BIqSAdrjBa0Of54EZ67C4hSmWm3Al8RQ0QqJhtkAKSF7F1IoYw2MyapFfSTjjXizpYPINncPlGYWzk1kFk0Rfo2hPCFm2O2Wsn+KeguHxRjYvj2wL7LaoMViuCPnMtb6DkRePMLxXluQNzcSHQNYIGWPWErvL5CU6EfMRIeBqwby1v1Vh1fAFisGekM3yZB0s0xnizTcOwtHSXQMi3wUYbFqEpJfjuIJ5pW+x0vu24OIpDGhw5GLKC2D8Vt8svcg25Ie2K0K2YY/Wv/ReuokWahJfyISEub5sYzWtTY37YkvX30z7ZAS9OztEd7L5fn/TozMjWGhe+xnLsC6HDwwCf0N+RSGEPtXxBKug8jRPGtOZML87nPzucC7x640RIrp05iQ8PjBHPUmEf854jvFpvtSc1i2i/T+VfQz4q3KiJl/1l0TAf5jI/y4Cyn1J+nv0Av4hBHxPBP0nUYh3FvBXXcCfCPgZB/MrAr57AT+iEPV91nx6Ad+6gB9pePdkT/+1KMRXIWjBztGPLOB7IugXAspLev0tCtGE7mci6Jcu4K/jYKK+yf8pC7iwrrvqKwtorLYz/iUK8a8ngv7sBfxkAb8KQXd+yr+ygB8E/FkI+kHAn72AX1nAVGXhDwS0U9qvr17A+T2Tv7OAVjqZbsK1oUpfuoC/IuBXFvDdC5hNupsf42DevYCfcTB5k6p/DAHlfqf3H3ss/ioI+JuzgMF9ckEx7FSSRxGmDPmyRa5o1aTMO5pXCyq9VWPCwlK4Ono+eK77wGI4LDR+9QkxUvReA+ZZITnVcziGxN6/kIX+Z+5YNzPQ7h5g3j1kmnN+FYqu0FaxuiQ34XQC+jyb7WUsLEPWvOn5hVSzSYLREWvNkV+vp82JXO9WS5lTKhMD4lFUYzXf3hkPDEKyoz8J8EJL0rwqGagwtzo3zD3ryrisDQ3Ql4nAy8aKJL4sOYVvSd7BS3nPmBt7fRWs9nWOUTYoKXyrCx32a7fB7J6T23FOHgdMtxRuW8NKc4vK3YGt3qYYjrSb5BSVF4MHr9698TwjJJsZPhxa/Qvm67iU3IE4IozHr8LY8TYW7s4yDZhqK7r/bV5pjm0V9Pl5vcPsVkfMZeqgASuICswPk1TzousQ4VzYEiHnsxTO+exWsN4tyDUTtTAnLglZZ4NX76F2ovsZLWg/+cAu8RbxUvNaySCGXkD7V09vObnlG1fgzEDB6nCpJGduL8d/LFyV+z35P/5U+RfJAv7uvqVOq9kSYswI4c6XSIFT9/jEy/JsS06gUfioKE4bb0Og8NBlTAZhyAesWLpj7rSzrSCTx0tMjsVeePdkpoCX9XqYWuLEPLl5ZbG2yg5TebkWXu8eGxDJWYxx49rCm7GOChtb3tNzuzlp7oInMsh7a4L51PM0p4YEIXmMbxjNKgqPqxvqcNUsD5Pl6Si5p5CpML07PQzYffcqjNRVGLQMD9NySuHzjekWFM14g+kmcTWHfKcCwxUhZdrWdxJPZpoOdVCPyIbwwPhqPg2hTMMMk/bckpx2WxvD0mxNKNx0uXBFflBhLOQa0wFtBq853d/I8hEra3pm7lOkPtiLo4o39+lKbjed+9Cs0ccw2B00V0RSBt1Tf4TX+yWQ+NiRZei044b2MwgFZ35C4fZFtlG0rJ3mBHbCYTJ3J4TA1oG5Pp/65NubIYra3Wv8wNkYJou7iqV93Umea3Z1cM07w1wvZho/TXYquAG+9m/uCGd1I7xYnZUbZsGe/l/2avfHMutkU6/w7/9nFvDUFycMFsVGuG5fVLCSGw+rWDHJJnqrnV5a4RyDeGczp0GyKXvMWni7HpcaN12xg1s/ZBjd+UpztIvgYHtjG9Ph0qZzVyYbypdVhoW7XmuOCOj6tVctUfAFPdN2qhlwu95fSERA5RJiWsCUtIWB09ia2+1IMriJYmO49zaaNx5kum4PggEGp8ZmXiUT0kluese6r1kSd+Y6Id9NHmN0Hq80rncgBO8y79EzbbQFG/oPDsOLQu9f6oVwAiCbWsWNiYkzXJPNXGULpvNhCy/b/UHywkusQO+qRFiXR2TuOkYZpJ26Q4GxLblHS0JQbncPo/YEhCPqG9cb5gzwMhluNHfblhrYsV4X0yjQyc+3CfHOJiHq5aDS/uLhogBbbYfonB+N2NcroUK1dPqYc50Q/BLQGdGGo4TZebsRTiG0EM62qmHVPDzmwYr+vhnThYKqbTDu92j/WdvgWJ7vB8FtEA0stRdy5/KS8eXiUYExHxJiT0xaX28hwv8JAb9f/BdtQtqu</prop>
			<obj name="TemperatureLog" class="TemperatureLog" version="2">
				<prop name="Times">TEFSWgAA6Z0AAIDpmFAAAADqAQAAjgMAACgFAADCBgAAXAgAAAAKAACaCwAANA0AAM4OAABoEAAADBIAAKYTAABAFQAA5BYAAH4YAAAYGgAAshsAAFYdAADwHgAAiiAAACQiAAC+IwAAYiUAAPwmAACWKAAAOioAANQrAABuLQAACC8AAKwwAABGMgAA4DMAAHo1AAAUNwAAuDgAAFI6AADsOwAAhj0AACo/AADEQAAAXkIAAAJEAACcRQAANkcAANBIAAB0SgAADkwAAKhNAABCTwAA3FAAAIBSAAAaVAAAtFUAAFhXAADyWAAAjFoAACZcAADKXQAAZF8AAP5gAACYYgAAMmQAANZlAABwZwAACmkAAK5qAABIbAAA4m0AAHxvAAAgcQAAunIAAFR0AADudQAAkncAACx5AADGegAAYHwAAPp9AACefwAAOIEAANKCAAB2hAAAEIYAAKqHAABEiQAA6IoAAIKMAAAcjgAAto8AAFCRAAD0kgAAjpQAADKWAADMlwAAZpkAAACbAACanAAANJ4AANifAAByoQAADKMAALCkAABKpgAA5KcAAH6pAAAiqwAAvKwAAFauAADwrwAAirEAAC6zAADItAAAYrYAAAa4AACguQAAOrsAANS8AAB4vgAAEsAAAKzBAABGwwAA4MQAAITGAAAeyAAAuMkAAFLLAAD2zAAAkM4AACrQAADO0QAAaNMAAALVAACc1gAAQNgAANrZAAB02wAADt0AAKjeAABM4AAA5uEAAIDjAAAk5QAAvuYAAFjoAADy6QAAlusAADDtAADK7gAAZPAAAP7xAACi8wAAPPUAANb2AAB6+AAAFPoAAK77AABI/QAA7P4AAIYAAQAgAgEAugMBAFQFAQD4BgEAkggBACwKAQDGCwEAag0BAAQPAQCeEAEAQhIBANwTAQB2FQEAEBcBAKoYAQBOGgEA6BsBAIIdAQAmHwEAwCABAFoiAQD0IwEAmCUBADInAQDMKAEAZioBAAAsAQCkLQEAPi8BANgwAQB8MgEAFjQBALA1AQBKNwEA7jgBAIg6AQAiPAEAvD0BAFY/AQD6QAEAlEIBAC5EAQDSRQEAbEcBAAZJAQCgSgEAREwBAN5NAQB4TwEAElEBAKxSAQBQVAEA6lUBAIRXAQAoWQEAwloBAFxcAQD2XQEAml8BADRhAQDOYgEAaGQBAAJmAQCmZwEAQGkBANpqAQB0bAEAGG4BALJvAQBMcQEA8HIBAIp0AQAkdgEAvncBAGJ5AQD8egEAlnwBADB+AQDKfwEAboEBAAiDAQCihAEARoYBAOCHAQB6iQEAFIsBALiMAQBSjgEA7I8BAIaRAQAgkwEAxJQBAF6WAQD4lwEAnJkBADabAQDQnAEAap4BAA6gAQCooQEAQqMBANykAQB2pgEAGqgBALSpAQBOqwEA6KwBAIyuAQAmsAEAwLEBAGSzAQD+tAEAmLYBADK4AQDWuQEAcLsBAAq9AQCkvgEAPsABAOLBAQB8wwEAFsUBALrGAQBUyAEA7skBAIjLAQAszQEAxs4BAGDQAQD60QEAlNMBADjVAQDS1gEAbNgBAAbaAQCq2wEARN0BAN7eAQCC4AEAHOIBALbjAQBQ5QEA6uYBAI7oAQAo6gEAwusBAFztAQAA7wEAmvABADTyAQDO8wEAcvUBAAz3AQCm+AEAQPoBAOT7AQB+/QEAGP8BALwAAgBWAgIA8AMCAIoFAgAuBwIAyAgCAGIKAgD8CwIAlg0CADoPAgDUEAIAbhICABIUAgCsFQIARhcCAOAYAgCEGgIAHhwCALgdAgBSHwIA7CACAJAiAgAqJAIAxCUCAGgnAgACKQIAnCoCADYsAgDaLQIAdC8CAA4xAgCoMgIAQjQCAOY1AgCANwIAGjkCALQ6AgBYPAIA8j0CAIw/AgAwQQIAykICAGREAgD+RQIAmEcCADxJAgDWSgIAcEwCAApOAgCuTwIASFECAOJSAgCGVAIAIFYCALpXAgBUWQIA+FoCAJJcAgAsXgIAxl8CAGBhAgAEYwIAnmQCADhmAgDcZwIAdmkCABBrAgCqbAIATm4CAOhvAgCCcQIAHHMCALZ0AgBadgIA9HcCAI55AgAyewIAzHwCAGZ+AgAAgAIApIECAD6DAgDYhAIAcoYCAAyIAgCwiQIASosCAOSMAgB+jgIAIpACALyRAgBWkwIA+pQCAJSWAgAumAIAyJkCAGKbAgAGnQIAoJ4CADqgAgDeoQIAeKMCABKlAgCspgIAUKgCAOqpAgCEqwIAHq0CALiuAgBcsAIA9rECAJCzAgAqtQIAzrYCAGi4AgACugIAprsCAEC9AgDavgIAdMACABjCAgCywwIATMUCAObGAgCAyAIAJMoCAL7LAgBYzQIA/M4CAJbQAgAw0gIAytMCAG7VAgAI1wIAotgCADzaAgDW2wIAet0CABTfAgCu4AIASOICAOzjAgCG5QIAIOcCAMToAgBe6gIA+OsCAJLtAgA27wIA0PACAGryAgAE9AIAnvUCAEL3AgDc+AIAdvoCABr8AgC0/QIATv8CAOgAAwCMAgMAJgQDAMAFAwBaBwMA9AgDAJgKAwAyDAMAzA0DAGYPAwAKEQMApBIDAD4UAwDYFQMAfBcDABYZAwCwGgMAVBwDAO4dAwCIHwMAIiEDAMYiAwBgJAMA+iUDAJQnAwAuKQMA0ioDAGwsAwAGLgMAqi8DAEQxAwDeMgMAeDQDABI2AwC2NwMAUDkDAOo6AwCOPAMAKD4DAMI/AwBcQQMAAEMDAJpEAwA0RgMAzkcDAHJJAwAMSwMApkwDAEBOAwDkTwMAflEDABhTAwCyVAMAVlYDAPBXAwCKWQMAJFsDAL5cAwBiXgMA/F8DAJZhAwAwYwMA1GQDAG5mAwAIaAMArGkDAEZrAwDgbAMAem4DABRwAwC4cQMAUnMDAOx0AwCGdgMAKngDAMR5AwBeewMAAn0DAJx+AwA2gAMA0IEDAHSDAwAOhQMAqIYDAEKIAwDciQMAgIsDABqNAwC0jgMAWJADAPKRAwCMkwMAJpUDAMqWAwBkmAMA/pkDAJibAwAynQMA1p4DAHCgAwAKogMArqMDAEilAwDipgMAfKgDACCqAwC6qwMAVK0DAO6uAwCIsAMALLIDAMazAwBgtQMABLcDAJ64AwA4ugMA0rsDAHa9AwAQvwMAqsADAETCAwDewwMAgsUDABzHAwC2yAMAUMoDAPTLAwCOzQMAKM8DAMzQAwBm0gMAANQDAJrVAwA01wMA2NgDAHLaAwAM3AMApt0DAErfAwDk4AMAfuIDACLkAwC85QMAVucDAPDoAwCU6gMALuwDAMjtAwBi7wMA/PADAKDyAwA69AMA1PUDAHj3AwAS+QMArPoDAEb8AwDq/QMAhP8DAB4BBAC4AgQAUgQEAPYFBACQBwQAKgkEAM4KBABoDAQAAg4EAJwPBABAEQQA2hIEAHQUBAAOFgQAqBcEAEwZBADmGgQAgBwEACQeBAC+HwQAWCEEAPIiBACWJAQAMCYEAMonBABkKQQA/ioEAKIsBAA8LgQA1i8EAHAxBAAUMwQArjQEAEg2BADsNwQAhjkEACA7BAC6PAQAXj4EAPg/BACSQQQALEMEAMZEBABqRgQABEgEAJ5JBABCSwQA3EwEAHZOBAAQUAQAtFEEAE5TBADoVAQAglYEABxYBADAWQQAWlsEAPRcBACOXgQAMmAEAMxhBABmYwQACmUEAKRmBAA+aAQA2GkEAHxrBAAWbQQAsG4EAEpwBADkcQQAiHMEACJ1BAC8dgQAYHgEAPp5BACUewQALn0EANJ+BABsgAQABoIEAKCDBAA6hQQA3oYEAHiIBAASigQArIsEAFCNBADqjgQAhJAEAB6SBADCkwQAXJUEAPaWBACamAQANJoEAM6bBABonQQAAp8EAKagBABAogQA2qMEAHSlBAAYpwQAxqgEAGqqBAAErAQAnq0EADivBADcsAQAdrIEABq0BAC+tQQAWLcEAPK4BACMugQAMLwEAMq9BABkvwQA/sAEAKLCBAA8xAQA1sUEAHrHBAAUyQQArsoEAEjMBADszQQAhs8EACDRBAC60gQAXtQEAPjVBACS1wQALNkEANDaBABq3AQABN4EAJ7fBABC4QQA3OIEAHbkBAAQ5gQAtOcEAE7pBADo6gQAguwEACbuBADA7wQAWvEEAPTyBACY9AQAMvYEAMz3BABm+QQAAPsEAKT8BAA+/gQA2P8EAHIBBQAWAwUAsAQFAEoGBQDkBwUAiAkFACILBQC8DAUAYA4FAPoPBQCUEQUALhMFAMgUBQBsFgUABhgFAKAZBQBEGwUA3hwFAHgeBQASIAUAtiEFAFAjBQDqJAUAhCYFAB4oBQDCKQUAXCsFAPYsBQCaLgUANDAFAM4xBQBoMwUAAjUFAKY2BQBAOAUA2jkFAH47BQAYPQUAsj4FAExABQDwQQUAikMFACRFBQC+RgUAWEgFAPxJBQCWSwUAME0FANROBQBuUAUACFIFAKJTBQBGVQUA4FYFAHpYBQAUWgUArlsFAFJdBQDsXgUAhmAFACpiBQDEYwUAXmUFAPhmBQCcaAUANmoFANBrBQBqbQUABG8FAKhwBQBCcgUA3HMFAHZ1BQAadwUAtHgFAE56BQDyewUAjH0FACZ/BQDAgAUAWoIFAP6DBQCYhQUAMocFANaIBQBwigUACowFAKSNBQA+jwUA4pAFAHySBQAWlAUAsJUFAFSXBQDumAUAiJoFACycBQDGnQUAYJ8FAPqgBQCeogUAOKQFANKlBQBspwUABqkFAKqqBQBErAUA3q0FAHivBQAcsQUAtrIFAFC0BQDqtQUAjrcFACi5BQDCugUAXLwFAAC+BQCavwUANMEFANjCBQByxAUADMYFAKbHBQBKyQUA5MoFAH7MBQAYzgUAss8FAFbRBQDw0gUAitQFACTWBQDI1wUAYtkFAPzaBQCg3AUAOt4FANTfBQBu4QUAEuMFAKzkBQBG5gUA4OcFAHrpBQAe6wUAuOwFAFLuBQDs7wUAkPEFACrzBQDE9AUAaPYFAAL4BQCc+QUANvsFAND8BQB0/gUADgAGAKgBBgBCAwYA5gQGAIAGBgAaCAYAvgkGAFgLBgDyDAYAjA4GADAQBgDKEQYAZBMGAP4UBgCYFgYAPBgGANYZBgBwGwYACh0GAK4eBgBIIAYA4iEGAIYjBgAgJQYAuiYGAFQoBgDuKQYAkisGACwtBgDGLgYAYDAGAAQyBgCeMwYAODUGANw2BgB2OAYAEDoGAKo7BgBOPQYA6D4GAIJABgAcQgYAtkMGAFpFBgD0RgYAjkgGAChKBgDMSwYAZk0GAABPBgCkUAYAPlIGANhTBgByVQYADFcGALBYBgBKWgYA5FsGAH5dBgAiXwYAvGAGAFZiBgD6YwYAlGUGAC5nBgDIaAYAbGoGAAZsBgCgbQYAOm8GANRwBgB4cgYAEnQGAKx1BgBGdwYA6ngGAIR6BgAefAYAwn0GAFx/BgD2gAYAkIIGACqEBgDOhQYAaIcGAAKJBgCmigYAQIwGANqNBgB0jwYADpEGALKSBgBMlAYA5pUGAICXBgAkmQYAvpoGAFicBgD8nQYAlp8GADChBgDKogYAbqQGAAimBgCipwYAPKkGANaqBgB6rAYAFK4GAK6vBgBIsQYA7LIGAIa0BgAgtgYAxLcGAF65BgD4ugYAkrwGACy+BgDQvwYAasEGAATDBgCoxAYAQsYGANzHBgB2yQYAGssGALTMBgBOzgYA8s8GAKDRBgA60wYA3tQGAHjWBgAS2AYAttkGAFrbBgD03AYAjt4GACjgBgDM4QYAZuMGAADlBgCa5gYAPugGANjpBgBy6wYADO0GALDuBgBK8AYA5PEGAIjzBgAi9QYAvPYGAFb4BgD6+QYAlPsGAC79BgDI/gYAYgAHAAYCBwCgAwcAOgUHAN4GBwB4CAcAEgoHAKwLBwBGDQcA6g4HAIQQBwAeEgcAuBMHAFwVBwD2FgcAkBgHADQaBwDOGwcAaB0HAAIfBwCmIAcAQCIHANojBwB0JQcADicHALIoBwBMKgcA5isHAIotBwAkLwcAvjAHAFgyBwD8MwcAljUHADA3BwDKOAcAZDoHAAg8BwCiPQcAPD8HAOBABwB6QgcAFEQHAK5FBwBSRwcA7EgHAIZKBwAgTAcAuk0HAF5PBwD4UAcAklIHACxUBwDQVQcAalcHAARZBwCeWgcAQlwHANxdBwB2XwcAGmEHALRiBwBOZAcA6GUHAIxnBwAmaQcAwGoHAFpsBwD0bQcAmG8HADJxBwDMcgcAZnQHAAp2BwCkdwcAPnkHANh6BwB8fAcAFn4HALB/BwBUgQcA7oIHAIiEBwAihgcAvIcHAGCJBwD6igcAlIwHAC6OBwDSjwcAbJEHAAaTBwCqlAcARJYHAN6XBwB4mQcAHJsHALacBwBQngcA6p8HAIShBwAoowcAwqQHAFymBwD2pwcAmqkHADSrBwDOrAcAcq4HAAywBwCmsQcAQLMHANq0BwB+tgcAGLgHALK5BwBMuwcA8LwHAIq+BwAkwAcAyMEHAGLDBwD8xAcAlsYHADDIBwDUyQcAbssHAAjNBwCizgcARtAHAODRBwB60wcAHtUHALjWBwBS2AcA7NkHAJDbBwAq3QcAxN4HAF7gBwD44QcAnOMHADblBwDQ5gcAaugHAA7qBwCo6wcAQu0HAObuBwCA8AcAGvIHALTzBwBO9QcA8vYHAIz4BwAm+gcAwPsHAGT9BwD+/gcAmAAIADwCCADWAwgAcAUIAAoHCACkCAgASAoIAOILCAB8DQgAFg8IALoQCABUEggA7hMIAJIVCAAsFwgAxhgIAGAaCAD6GwgAnh0IADgfCADSIAgAbCIIABAkCACqJQgARCcIAOgoCACCKggAHCwIALYtCABaLwgA9DAIAI4yCAAoNAgAwjUIAGY3CAAAOQgAmjoIADQ8CADYPQgAcj8IAAxBCACwQggASkQIAORFCAB+RwgAGEkIALxKCABWTAgA8E0IAIpPCAAuUQgAyFIIAGJUCAAGVggAoFcIADpZCADUWggAeFwIABJeCACsXwgARmEIAOBiCACEZAgAHmYIALhnCABSaQgA9moIAJBsCAAqbggAzm8IAGhxCAACcwgAnHQIADZ2CADadwgAdHkIAA57CACofAgATH4IAOZ/CACAgQgAJIMIAL6ECABYhggA8ocIAIyJCAAwiwgAyowIAGSOCAD+jwgAopEIADyTCADWlAgAcJYIABSYCACumQgASJsIAOKcCACGnggAIKAIALqhCABUowgA+KQIAJKmCAAsqAgAxqkIAGqrCAAErQgAnq4IADiwCADcsQgAdrMIABC1CAC0tggATrgIAOi5CACCuwgAHL0IAMC+CABawAgA9MEIAI7DCAAyxQgAzMYIAGbICAAKyggApMsIAD7NCADYzggActAIABbSCACw0wgAStUIAO7WCACI2AgAItoIALzbCABW3QgA+t4IAJTgCAAu4ggAyOMIAGzlCAAG5wgAoOgIAETqCADe6wgAeO0IABLvCAC28AgAUPIIAOrzCACE9QgAHvcIAML4CABc+ggA9vsIAJD9CAA0/wgAzgAJAGgCCQAMBAkApgUJAEAHCQDaCAkAdAoJABgMCQCyDQkATA8JAOYQCQCKEgkAJBQJAL4VCQBYFwkA/BgJAJYaCQAwHAkA1B0JAG4fCQAIIQkAoiIJADwkCQDgJQkAeicJABQpCQC4KgkAUiwJAOwtCQCGLwkAIDEJAMQyCQBeNAkA+DUJAJI3CQA2OQkA0DoJAGo8CQAOPgkAqD8JAEJBCQDcQgkAgEQJABpGCQC0RwkATkkJAOhKCQCMTAkAJk4JAMBPCQBaUQkA/lIJAJhUCQAyVgkA1lcJAHBZCQAKWwkApFwJAD5eCQDiXwkAfGEJABZjCQCwZAkAVGYJAO5nCQCIaQkALGsJAMZsCQBgbgkA+m8JAJRxCQA4cwkA0nQJAGx2CQAGeAkAqnkJAER7CQDefAkAgn4JAByACQC2gQkAUIMJAPSECQCOhgkAKIgJAMKJCQBciwkAAI0JAJqOCQA0kAkAzpEJAHKTCQAMlQkAppYJAEqYCQDkmQkAfpsJABidCQCyngkAVqAJAPChCQCKowkAJKUJAMimCQBiqAkA/KkJAKCrCQA6rQkA1K4JAG6wCQASsgkArLMJAEa1CQDgtgkAergJAB66CQC4uwkAUr0JAOy+CQCQwAkAKsIJAMTDCQBoxQkAAscJAJzICQA2ygkA0MsJAHTNCQAOzwkAqNAJAELSCQDm0wkAgNUJABrXCQC02AkAWNoJAPLbCQCM3QkAMN8JAMrgCQBk4gkA/uMJAJjlCQA85wkA1ugJAHDqCQAK7AkAru0JAEjvCQDi8AkAfPIJACD0CQC69QkAVPcJAPj4CQCS+gkALPwJAMb9CQBg/wkABAEKAJ4CCgA4BAoA0gUKAHYHCgAQCQoAqgoKAE4MCgDoDQoAgg8KABwRCgC2EgoAWhQKAPQVCgCOFwoAKBkKAMwaCgBmHAoAAB4KAJofCgA+IQoA2CIKAHIkCgAWJgoAsCcKAEopCgDkKgoAfiwKACIuCgC8LwoAVjEKAPoyCgCUNAoALjYKAMg3CgBiOQoABjsKAKA8CgA6PgoA1D8KAHhBCgASQwoArEQKAFBGCgDqRwoAhEkKAB5LCgDCTAoAXE4KAPZPCgCQUQoAKlMKAM5UCgBoVgoAAlgKAJxZCgBAWwoA2lwKAHReCgAYYAoAsmEKAExjCgDmZAoAimYKACRoCgC+aQoAWGsKAPxsCgCWbgoAMHAKAMpxCgBucwoACHUKAKJ2CgA8eAoA1nkKAHp7CgAUfQoArn4KAFKACgDsgQoAhoMKACCFCgC6hgoAXogKAPiJCgCSiwoALI0KANCOCgBqkAoABJIKAJ6TCgBClQoA3JYKAHaYCgAQmgoAtJsKAE6dCgDongoAjKAKACaiCgDAowoAWqUKAPSmCgCYqAoAMqoKAMyrCgBmrQoAAK8KAKSwCgA+sgoA4rMKAHy1CgAWtwoAsLgKAEq6CgDuuwoAiL0KACK/CgC8wAoAYMIKAPrDCgCUxQoAOMcKANLICgBsygoABswKAKDNCgBEzwoA3tAKAHjSCgAS1AoAttUKAFDXCgDq2AoAjtoKACjcCgDC3QoAXN8KAPbgCgCa4goANOQKAM7lCgBo5woADOkKAKbqCgBA7AoA5O0KAH7vCgAY8QoAsvIKAEz0CgDw9QoAivcKACT5CgDI+goAYvwKAPz9CgCW/woAMAELANQCCwBuBAsACAYLAKIHCwBGCQsA4AoLAHoMCwAUDgsAuA8LAFIRCwDsEgsAkBQLACoWCwDEFwsAXhkLAPgaCwCcHAsANh4LANAfCwBqIQsADiMLAKgkCwBCJgsA3CcLAIApCwAaKwsAtCwLAFguCwDyLwsAjDELACYzCwDANAsAZDYLAP43CwCYOQsAMjsLANY8CwBwPgsACkALAKRBCwBIQwsA4kQLAHxGCwAgSAsAukkLAFRLCwDuTAsAiE4LACxQCwDGUQsAYFMLAPpUCwCUVgsAOFgLANJZCwB2WwsAEF0LAKpeCwBEYAsA6GELAIJjCwAcZQsAtmYLAFBoCwD0aQsAjmsLAChtCwDCbgsAXHALAAByCwCacwsAPnULANh2CwByeAsADHoLALB7CwBKfQsA5H4LAH6ACwAYggsAvIMLAFaFCwDwhgsAiogLAC6KCwDIiwsAYo0LAPyOCwCgkAsAOpILANSTCwBulQsAEpcLAKyYCwBGmgsA6psLAISdCwAenwsAuKALAFKiCwD2owsAkKULACqnCwDEqAsAaKoLAAKsCwCcrQsAQK8LANqwCwB0sgsADrQLAKi1CwBMtwsA5rgLAIC6CwAavAsAvr0LAFi/CwDywAsAjMILADDECwDKxQsAZMcLAAjJCwCiygsAPMwLANbNCwBwzwsAFNELAK7SCwBI1AsA4tULAIbXCwAg2QsAutoLAFTcCwD43QsAkt8LACzhCwDQ4gsAauQLAATmCwCe5wsAOOkLANzqCwB27AsAEO4LAKrvCwBO8QsA6PILAIL0CwAc9gsAwPcLAFr5CwD0+gsAmPwLADL+CwDM/wsAZgEMAAADDACkBAwAPgYMANgHDAByCQwAFgsMALAMDABKDgwA7g8MAIgRDAAiEwwAvBQMAFYWDAD6FwwAlBkMAC4bDADIHAwAbB4MAAYgDACgIQwARCMMAN4kDAB4JgwAEigMAKwpDABQKwwA6iwMAIQuDAAeMAwAwjEMAFwzDAD2NAwAkDYMADQ4DADOOQwAaDsMABY9DACwPgwASkAMAORBDACIQwwAIkUMALxGDABWSAwA+kkMAJRLDAAuTQwA0k4MAGxQDAAGUgwAoFMMADpVDADeVgwAeFgMABJaDACsWwwAUF0MAOpeDACEYAwAKGIMAMJjDABcZQwA9mYMAJBoDAA0agwAzmsMAGhtDAACbwwApnAMAEByDADacwwAfnUMABh3DACyeAwATHoMAOZ7DACKfQwAJH8MAL6ADABYggwA/IMMAJaFDAAwhwwA1IgMAG6KDAAIjAwAoo0MADyPDADgkAwAepIMABSUDAC4lQwAUpcMAOyYDACGmgwAIJwMAMSdDABenwwA+KAMAJKiDAAspAwA0KUMAGqnDAAOqQwAqKoMAEKsDADcrQwAdq8MABqxDAC0sgwATrQMAPK1DACMtwwAJrkMAMC6DABavAwA/r0MAJi/DAAywQwAzMIMAHDEDAAKxgwApMcMAD7JDADiygwAfMwMABbODACwzwwAStEMAO7SDACI1AwALNYMAMbXDABg2QwA+toMAJTcDAA43gwA0t8MAGzhDAAG4wwAquQMAETmDADe5wwAeOkMABzrDAC27AwAUO4MAPTvDACO8QwAKPMMAML0DABc9gwAAPgMAJr5DAA0+wwAzvwMAHL+DAAMAA0ApgENAEADDQDkBA0AfgYNABgIDQC8CQ0AVgsNAPAMDQCKDg0AJBANAMgRDQBiEw0A/BQNAJYWDQAwGA0A1BkNAG4bDQASHQ0ArB4NAEYgDQDgIQ0AeiMNAB4lDQC4Jg0AUigNAOwpDQCQKw0AKi0NAMQuDQBoMA0AAjINAJwzDQA2NQ0A0DYNAHQ4DQAOOg0AqDsNAEI9DQDmPg0AgEANABpCDQC+Qw0AWEUNAPJGDQCMSA0AJkoNAMpLDQBkTQ0A/k4NAJhQDQA8Ug0A1lMNAHBVDQAUVw0ArlgNAEhaDQDiWw0AfF0NACBfDQC6YA0AVGINAO5jDQCIZQ0ALGcNAMZoDQBqag0ABGwNAJ5tDQA4bw0A3HANAHZyDQAQdA0AqnUNAER3DQDoeA0AgnoNABx8DQC2fQ0AWn8NAPSADQCOgg0AMoQNAMyFDQBmhw0AAIkNAJqKDQA+jA0A2I0NAHKPDQAMkQ0AsJINAEqUDQDklQ0AfpcNACKZDQC8mg0AVpwNAPqdDQCUnw0ALqENAMiiDQBipA0ABqYNAKCnDQA6qQ0A1KoNAG6sDQASrg0ArK8NAFCxDQDqsg0AhLQNAB62DQC4tw0AXLkNAPa6DQCQvA0AKr4NAM6/DQBowQ0AAsMNAJzEDQA2xg0A2scNAHTJDQAYyw0AsswNAEzODQDmzw0AgNENACTTDQC+1A0AWNYNAPLXDQCW2Q0AMNsNAMrcDQBk3g0ACOANAKLhDQA84w0A4OQNAHrmDQAU6A0ArukNAEjrDQDs7A0Ahu4NACDwDQDE8Q0AXvMNAPj0DQCS9g0ALPgNAND5DQBq+w0ABP0NAJ7+DQA4AA4A3AEOAHYDDgAaBQ4AtAYOAE4IDgDoCQ4AjAsOACYNDgDADg4AWhAOAPQRDgCYEw4AMhUOAMwWDgBwGA4AChoOAKQbDgA+HQ4A2B4OAHwgDgAWIg4AsCMOAFQlDgDuJg4AiCgOACIqDgC8Kw4AYC0OAPouDgCUMA4AODIOANIzDgBsNQ4ABjcOAKA4DgBEOg4A3jsOAHg9DgASPw4AtkAOAFBCDgDqQw4AhEUOAChHDgDCSA4AXEoOAABMDgCaTQ4ANE8OAM5QDgBoUg4ADFQOAKZVDgBAVw4A2lgOAH5aDgAYXA4Asl0OAExfDgDwYA4AimIOACRkDgDIZQ4AYmcOAPxoDgCWag4AMGwOANRtDgBubw4ACHEOAKJyDgA8dA4A4HUOAHp3DgAeeQ4AuHoOAFJ8DgDsfQ4Ahn8OACqBDgDEgg4AXoQOAPiFDgCShw4ANokOANCKDgB0jA4ADo4OAKiPDgBCkQ4A3JIOAICUDgAalg4AtJcOAE6ZDgDymg4AjJwOACaeDgDAnw4AZKEOAP6iDgCYpA4AMqYOANanDgBwqQ4ACqsOAKSsDgBIrg4A4q8OAHyxDgAgsw4AurQOAFS2DgDutw4AiLkOACy7DgDGvA4AYL4OAPq/DgCewQ4AOMMOANLEDgBsxg4AEMgOAKrJDgBEyw4A6MwOAILODgAc0A4AttEOAFDTDgD01A4AjtYOACjYDgDC2Q4AXNsOAADdDgCa3g4ANOAOANjhDgBy4w4ADOUOAKbmDgBK6A4A5OkOAH7rDgAY7Q4AvO4OAFbwDgDw8Q4AivMOAC71DgDI9g4AYvgOAAb6DgCg+w4AOv0OANT+DgBuAA8AEgIPAKwDDwBGBQ8A4AYPAIQIDwAeCg8AuAsPAFINDwD2Dg8AkBAPACoSDwDOEw8AaBUPAAIXDwCcGA8ANhoPANobDwB0HQ8ADh8PAKggDwBCIg8A5iMPAIAlDwAaJw8AvigPAFgqDwDyKw8Ali0PADAvDwDKMA8AZDIPAP4zDwCiNQ8APDcPANY4DwBwOg8ACjwPAK49DwBIPw8A7EAPAIZCDwAgRA8AukUPAFRHDwD4SA8AkkoPACxMDwDGTQ8Aak8PAARRDwCeUg8AQlQPANxVDwB2Vw8AEFkPAKpaDwBOXA8A6F0PAIJfDwAcYQ8AtmIPAFpkDwD0ZQ8AmGcPADJpDwDMag8AZmwPAABuDwCkbw8APnEPANhyDwBydA8AFnYPALB3DwBKeQ8A5HoPAIh8DwAifg8AvH8PAGCBDwD6gg8AlIQPAC6GDwDIhw8AbIkPAAaLDwCgjA8AOo4PANSPDwB4kQ8AEpMPAKyUDwBQlg8A6pcPAISZDwAemw8AwpwPAFyeDwD2nw8AkKEPADSjDwDOpA8AaKYPAAKoDwCmqQ8AQKsPANqsDwB+rg8AGLAPALKxDwBMsw8A5rQPAIq2DwAkuA8AvrkPAFi7DwDyvA8Alr4PADDADwDUwQ8AbsMPAAjFDwCixg8APMgPAODJDwB6yw8AFM0PAK7ODwBS0A8A7NEPAIbTDwAq1Q8AxNYPAF7YDwD42Q8AnNsPADbdDwDQ3g8AauAPAATiDwCo4w8AQuUPANzmDwB26A8AGuoPALTrDwBO7Q8A6O4PAIzwDwAm8g8AwPMPAFr1DwD09g8AmPgPADL6DwDM+w8AcP0PAAr/DwCkABAAPgIQANgDEAB8BRAAFgcQALAIEABUChAA7gsQAIgNEAAsDxAAxhAQAGASEAD6ExAAlBUQADgXEADSGBAAbBoQAAYcEACgHRAARB8QAN4gEAB4IhAAHCQQALYlEABQJxAA6igQAI4qEAAoLBAAwi0QAFwvEAAAMRAAmjIQADQ0EADONRAAaDcQAAw5EACmOhAAQDwQAOQ9EAB+PxAAGEEQALJCEABWRBAA8EUQAIpHEAAkSRAAyEoQAGJMEAD8TRAAlk8QADBREADUUhAAblQQAAhWEACsVxAARlkQAOBaEACEXBAAHl4QALhfEABSYRAA7GIQAJBkEAAqZhAAxGcQAGhpEAACaxAAnGwQADZuEADQbxAAdHEQAA5zEACodBAAQnYQANx3EACAeRAAGnsQALR8EABYfhAA8n8QAIyBEAAmgxAAyoQQAGSGEAD+hxAAmIkQADyLEADWjBAAcI4QAAqQEACukRAASJMQAOKUEACGlhAAIJgQALqZEABUmxAA7pwQAJKeEAAsoBAAxqEQAGCjEAD6pBAAnqYQADioEADSqRAAdqsQABCtEACqrhAARLAQAOixEACCsxAAHLUQAMC2EABauBAA9LkQAI67EAAovRAAzL4QAGbAEAAAwhAAmsMQADTFEADYxhAAcsgQABbKEACwyxAASs0QAOTOEAB+0BAAItIQALzTEABW1RAA8NYQAIrYEAAu2hAAyNsQAGLdEAAG3xAAoOAQADriEADU4xAAeOUQABLnEACs6BAARuoQAOrrEACE7RAAHu8QALjwEABc8hAA9vMQAJD1EAA09xAAzvgQAGj6EAAC/BAAnP0QAED/EADaABEAdAIRAA4EEQCyBREATAcRAOYIEQCKChEAJAwRAL4NEQBYDxEA8hARAJYSEQAwFBEAyhURAGQXEQAIGREAohoRADwcEQDgHREAeh8RABQhEQCuIhEASCQRAOwlEQCGJxEAICkRALoqEQBeLBEA+C0RAJIvEQA2MREA0DIRAGo0EQAENhEAnjcRAEI5EQDcOhEAdjwRABA+EQCqPxEATkERAOhCEQCMRBEAJkYRAMBHEQBaSREA9EoRAJhMEQAyThEAzE8RAGZREQAKUxEApFQRAD5WEQDYVxEAfFkRABZbEQCwXBEAVF4RAO5fEQCIYREAImMRALxkEQBgZhEA+mcRAJRpEQAuaxEAyGwRAGxuEQAGcBEAoHERAERzEQDedBEAeHYRABx4EQC2eREAUHsRAOp8EQCEfhEAKIARAMKBEQBcgxEA9oQRAJCGEQA0iBEAzokRAHKLEQAMjREApo4RAECQEQDakREAfpMRABiVEQCylhEATJgRAOaZEQCKmxEAJJ0RAL6eEQBioBEA/KERAJajEQAwpREA1KYRAG6oEQAIqhEArKsRAEatEQDgrhEAerARABSyEQCusxEAUrURAOy2EQCGuBEAKroRAMS7EQBevREA+L4RAJzAEQA2whEA0MMRAGrFEQAOxxEAqMgRAELKEQDmyxEAgM0RABrPEQC00BEATtIRAPLTEQCM1REAJtcRAMDYEQBk2hEA/tsRAJjdEQAy3xEAzOARAHDiEQAK5BEAruURAEjnEQDi6BEAfOoRABbsEQC67REAVO8RAO7wEQCS8hEALPQRAMb1EQBg9xEA+vgRAJ76EQA4/BEA0v0RAGz/EQAQARIAqgISAEQEEgDeBRIAggcSABwJEgC2ChIAWgwSAPQNEgCODxIAKBESAMISEgBmFBIAABYSAJoXEgA0GRIAzhoSAHIcEgAMHhIAph8SAEohEgDkIhIAfiQSABgmEgC8JxIAVikSAPAqEgCKLBIALi4SAMgvEgBiMRIA/DISAJY0EgA6NhIA1DcSAG45EgASOxIArDwSAEY+EgDgPxIAekESAB5DEgC4RBIAUkYSAPZHEgCQSRIAKksSAMRMEgBoThIAAlASAJxREgA2UxIA2lQSAHRWEgAOWBIAqFkSAEJbEgDmXBIAgF4SABpgEgC+YRIAWGMSAPJkEgCMZhIAMGgSAMppEgBkaxIA/mwSAJhuEgA8cBIA1nESAHpzEgAUdRIArnYSAEh4EgDieRIAhnsSACB9EgC6fhIAVIASAPiBEgCSgxIALIUSAMaGEgBqiBIABIoSAJ6LEgA4jRIA3I4SAHaQEgAQkhIAqpMSAE6VEgDolhIAgpgSAByaEgDAmxIAWp0SAPSeEgCYoBIAMqISAMyjEgBmpRIAAKcSAJqoEgA+qhIA2KsSAHKtEgAWrxIAsLASAEqyEgDksxIAiLUSACK3EgC8uBIAVroSAPq7EgCUvRIALr8SAMjAEgBiwhIABsQSAKDFEgBExxIA3sgSAHjKEgASzBIArM0SAFDPEgDq0BIAhNISAB7UEgDC1RIAXNcSAPbYEgCQ2hIANNwSAM7dEgBo3xIADOESAKbiEgBA5BIA2uUSAHTnEgAY6RIAsuoSAEzsEgDm7RIAgO8SACTxEgC+8hIAWPQSAPz1EgCW9xIAMPkSAMr6EgBu/BIACP4SAKL/EgA8ARMA4AITAHoEEwAUBhMArgcTAEgJEwDsChMAhgwTACoOEwDEDxMAXhETAPgSEwCSFBMANhYTANAXEwBqGRMABBsTAJ4cEwBCHhMA3B8TAHYhEwAaIxMAtCQTAE4mEwDoJxMAjCkTACYrEwDALBMAWi4TAP4vEwCYMRMAMjMTAMw0EwBmNhMACjgTAKQ5EwBIOxMA4jwTAHw+EwAWQBMAsEETAFRDEwDuRBMAiEYTACxIEwDGSRMAYEsTAPpMEwCUThMAOFATANJREwBsUxMABlUTAKBWEwBEWBMA3lkTAHhbEwAcXRMAtl4TAFBgEwDqYRMAjmMTAChlEwDCZhMAXGgTAABqEwCaaxMANG0TAM5uEwBocBMADHITAKZzEwBAdRMA5HYTAH54EwAYehMAsnsTAFZ9EwDwfhMAioATACSCEwC+gxMAYoUTAPyGEwCgiBMAOooTANSLEwBujRMACI8TAKKQEwBGkhMA4JMTAHqVEwAelxMAuJgTAFyaEwAAnBMAmp0TADSfEwDOoBMAcqITAAykEwCmpRMAQKcTAOSoEwB+qhMAGKwTALKtEwBMrxMA8LATAIqyEwAutBMAyLUTAGK3EwD8uBMAlroTADq8EwDUvRMAbr8TAAjBEwCswhMARsQTAODFEwB6xxMAFMkTALjKEwBSzBMA9s0TAJDPEwAq0RMAxNITAF7UEwAC1hMAnNcTADbZEwDQ2hMAatwTAA7eEwCo3xMAQuETAObiEwCA5BMAGuYTALTnEwBY6RMA8uoTAIzsEwAm7hMAyu8TAGTxEwD+8hMAmPQTADL2EwDW9xMAcPkTAAr7EwCu/BMASP4TAOL/EwB8ARQAIAMUALoEFABUBhQA7gcUAJIJFAAsCxQAxgwUAGoOFAAEEBQAnhEUADgTFADSFBQAdhYUABAYFACqGRQARBsUAN4cFACCHhQAHCAUALYhFABaIxQA9CQUAI4mFAAoKBQAzCkUAGYrFAAALRQAmi4UAD4wFADYMRQAcjMUAAw1FACmNhQASjgUAOQ5FAB+OxQAIj0UALw+FABWQBQA+kEUAJRDFAAuRRQAyEYUAGJIFAAGShQAoEsUADpNFADeThQAeFAUABJSFACsUxQARlUUAOpWFACEWBQAHloUALhbFABSXRQA9l4UAJBgFAAqYhQAzmMUAGhlFAACZxQAnGgUAEBqFADaaxQAdG0UAA5vFACycBQATHIUAOZzFACAdRQAGncUAL54FABYehQA8nsUAJZ9FAAwfxQAyoAUAGSCFAAIhBQAooUUADyHFADWiBQAcIoUABSMFACujRQASI8UAOyQFACGkhQAIJQUAMSVFABelxQA+JgUAJKaFAAsnBQA0J0UAGqfFAAEoRQAnqIUADikFADcpRQAdqcUABqpFAC0qhQATqwUAOitFACCrxQAJrEUAMCyFABatBQA9LUUAI63FAAyuRQAzLoUAGa8FAAKvhQApL8UAD7BFADYwhQAfMQUABbGFACwxxQASskUAO7KFACIzBQAIs4UALzPFABW0RQA+tIUAJTUFAAu1hQA0tcUAGzZFAAG2xQAoNwUAETeFADe3xQAeOEUABLjFACs5BQAUOYUAOrnFACO6RQAKOsUAMLsFABc7hQA9u8UAJrxFAA08xQAzvQUAGj2FAAC+BQApvkUAED7FADk/BQAfv4UABgAFQCyARUATAMVAPAEFQCKBhUAJAgVAL4JFQBYCxUA/AwVAJYOFQAwEBUA1BEVAG4TFQAIFRUAohYVAEYYFQDgGRUAehsVABQdFQCuHhUAUiAVAOwhFQCGIxUAKiUVAMQmFQBeKBUA+CkVAJwrFQA2LRUA0C4VAGowFQAOMhUAqDMVAEI1FQDcNhUAdjgVABo6FQC0OxUATj0VAPI+FQCMQBUAJkIVAMBDFQBkRRUA/kYVAJhIFQAyShUA1ksVAHBNFQAKTxUApFAVAEhSFQDiUxUAfFUVABZXFQC6WBUAXloVAPhbFQCSXRUANl8VANBgFQBqYhUADmQVALJlFQBMZxUA5mgVAIpqFQAkbBUAyG0VAGJvFQD8cBUAlnIVADB0FQDUdRUAbncVAAh5FQCiehUAPHwVAOB9FQB6fxUAFIEVALiCFQBShBUA7IUVAIaHFQAqiRUAxIoVAF6MFQD4jRUAnI8VADaRFQDQkhUAapQVAASWFQColxUAQpkVAOaaFQCAnBUAGp4VALSfFQBOoRUA8qIVAIykFQAmphUAwKcVAFqpFQD+qhUAmKwVADKuFQDWrxUAcLEVAAqzFQCktBUASLYVAOK3FQB8uRUAFrsVALq8FQBUvhUA7r8VAIjBFQAiwxUAxsQVAGDGFQD6xxUAnskVADjLFQDSzBUAbM4VABDQFQCq0RUARNMVAN7UFQB41hUAHNgVALbZFQBQ2xUA9NwVAI7eFQAo4BUAwuEVAFzjFQAA5RUAmuYVADToFQDY6RUAcusVAAztFQCm7hUASvAVAOTxFQB+8xUAGPUVALz2FQBW+BUA8PkVAIr7FQAu/RUAyP4VAGIAFgD8ARYAoAMWADoFFgDUBhYAbggWABIKFgCsCxYARg0WAOAOFgCEEBYAHhIWALgTFgBSFRYA9hYWAJAYFgAqGhYAxBsWAGgdFgACHxYAnCAWADYiFgDQIxYAdCUWAA4nFgCyKBYATCoWAOYrFgCALRYAGi8WAL4wFgBYMhYA8jMWAIw1FgAmNxYAyjgWAGQ6FgD+OxYAoj0WADw/FgDWQBYAcEIWABREFgCuRRYASEcWAOJIFgCGShYAIEwWALpNFgBUTxYA+FAWAJJSFgAsVBYAxlUWAGBXFgAEWRYAnloWADhcFgDcXRYAdl8WABBhFgCqYhYATmQWAOhlFgCCZxYAHGkWAMBqFgBabBYA9G0WAI5vFgAycRYAzHIWAGZ0FgAAdhYAmncWAD55FgDYehYAcnwWABZ+FgCwfxYASoEWAOSCFgCIhBYAIoYWALyHFgBWiRYA8IoWAJSMFgAujhYAyI8WAGyRFgAGkxYAoJQWADqWFgDelxYAeJkWABKbFgCsnBYARp4WAOqfFgCEoRYAHqMWAMKkFgBcphYA9qcWAJCpFgA0qxYAzqwWAGiuFgACsBYAnLEWAECzFgDatBYAdLYWABi4FgCyuRYATLsWAOa8FgCKvhYAJMAWAL7BFgBYwxYA/MQWAJbGFgAwyBYAyskWAGTLFgAIzRYAos4WADzQFgDg0RYAetMWABTVFgCu1hYASNgWAOzZFgCG2xYAIN0WAMTeFgBe4BYA+OEWAJLjFgA25RYA0OYWAGroFgAE6hYAnusWAELtFgDc7hYAdvAWABryFgC08xYATvUWAOj2FgCM+BYAJvoWAMD7FgBa/RYA9P4WAJgAFwAyAhcAzAMXAHAFFwAKBxcApAgXAD4KFwDiCxcAfA0XABYPFwCwEBcAVBIXAO4TFwCIFRcAIhcXALwYFwBgGhcA+hsXAJQdFwAuHxcA0iAXAGwiFwAGJBcAoCUXAEQnFwDeKBcAeCoXABIsFwC2LRcAUC8XAOowFwCOMhcAKDQXAMI1FwBcNxcAADkXAJo6FwA0PBcAzj0XAHI/FwAMQRcApkIXAEBEFwDkRRcAfkcXABhJFwCyShcAVkwXAPBNFwCKTxcAJFEXAL5SFwBiVBcA/FUXAKBXFwA6WRcA1FoXAG5cFwAIXhcArF8XAEZhFwDgYhcAemQXABRmFwC4ZxcAUmkXAOxqFwCQbBcAKm4XAMRvFwBecRcAAnMXAJx0FwA2dhcA0HcXAGp5FwAOexcAqHwXAEJ+FwDmfxcAgIEXABqDFwC0hBcAWIYXAPKHFwCMiRcAJosXAMqMFwBkjhcA/o8XAJiRFwAykxcA1pQXAHCWFwAUmBcArpkXAEibFwDinBcAfJ4XACCgFwC6oRcAVKMXAO6kFwCSphcALKgXAMapFwBgqxcABK0XAJ6uFwA4sBcA0rEXAHazFwAQtRcAqrYXAES4FwDouRcAgrsXABy9FwDAvhcAWsAXAPTBFwCOwxcAKMUXAMzGFwBmyBcAAMoXAJrLFwA0zRcA2M4XAHLQFwAM0hcAsNMXAErVFwDk1hcAftgXACLaFwC82xcAVt0XAPDeFwCK4BcALuIXAMjjFwBi5RcA/OYXAKDoFwA66hcA1OsXAHjtFwAS7xcArPAXAEbyFwDq8xcAhPUXAB73FwC4+BcAUvoXAPb7FwCQ/RcAKv8XAM4AGABoAhgAAgQYAJwFGABABxgA2ggYAHQKGAAODBgAsg0YAEwPGADmEBgAgBIYABoUGAC+FRgAWBcYAPIYGACWGhgAMBwYAModGABkHxgACCEYAKIiGAA8JBgA1iUYAHAnGAAUKRgArioYAEgsGADsLRgAhi8YACAxGAC6MhgAXjQYAPg1GACSNxgALDkYANA6GABqPBgABD4YAJ4/GAA4QRgA3EIYAHZEGAAQRhgAtEcYAE5JGADoShgAgkwYACZOGADATxgAWlEYAPRSGACOVBgAMlYYAMxXGABmWRgAClsYAKRcGAA+XhgA2F8YAHxhGAAWYxgAsGQYAEpmGADkZxgAiGkYACJrGAC8bBgAVm4YAPpvGACUcRgAOHMYANJ0GABsdhgABngYAKB5GABEexgA3nwYAHh+GAASgBgArIEYAFCDGADqhBgAhIYYAB6IGADCiRgAXIsYAPaMGACajhgANJAYAM6RGABokxgADJUYAKaWGABAmBgA2pkYAHSbGAAYnRgAsp4YAEygGADwoRgAiqMYACSlGAC+phgAYqgYAPypGACWqxgAMK0YANSuGABusBgACLIYAKKzGAA8tRgA4LYYAHq4GAAUuhgAuLsYAFK9GADsvhgAhsAYACrCGADEwxgAXsUYAPjGGACSyBgANsoYANDLGABqzRgADs8YAKjQGABC0hgA3NMYAIDVGAAa1xgAtNgYAE7aGADy2xgAjN0YACbfGADA4BgAWuIYAP7jGACY5RgAMucYANboGABw6hgACuwYAKTtGABI7xgA4vAYAHzyGAAW9BgAuvUYAFT3GADu+BgAiPoYACz8GADG/RgAYP8YAPoAGQCeAhkAOAQZANIFGQBsBxkABgkZAKoKGQBEDBkA3g0ZAIIPGQAcERkAthIZAFoUGQDqFRkAjhcZACgZGQDCGhkAXBwZAAAeGQCaHxkANCEZANgiGQByJBkADCYZAKYnGQBKKRkA5CoZAH4sGQAYLhkAvC8ZAFYxGQDwMhkAijQZAC42GQDINxkAYjkZAPw6GQCgPBkAOj4ZANQ/GQBuQRkACEMZAKxEGQBGRhkA4EcZAIRJGQAeSxkAuEwZAFJOGQD2TxkAkFEZACpTGQDEVBkAaFYZAAJYGQCcWRkANlsZANBcGQB0XhkADmAZAKhhGQBMYxkA5mQZAIBmGQAaaBkAvmkZAFhrGQDybBkAjG4ZACZwGQDKcRkAZHMZAP50GQCYdhkAPHgZANZ5GQBwexkAFH0ZAK5+GQBIgBkA4oEZAHyDGQAghRkAuoYZAFSIGQD4iRkAkosZACyNGQDGjhkAapAZAASSGQCekxkAOJUZANKWGQB2mBkAEJoZAKqbGQBOnRkA6J4ZAIKgGQAcohkAwKMZAFqlGQD0phkAjqgZACiqGQDMqxkAZq0ZAACvGQCksBkAPrIZANizGQBytRkAFrcZALC4GQBKuhkA5LsZAH69GQAivxkAvMAZAFbCGQD6wxkAlMUZAC7HGQDIyBkAbMoZAAbMGQCgzRkAOs8ZANTQGQB40hkAEtQZAKzVGQBG1xkA6tgZAITaGQAe3BkAwt0ZAFzfGQD24BkAkOIZADTkGQDO5RkAaOcZAALpGQCc6hkAQOwZANrtGQB07xkAGPEZALLyGQBM9BkA5vUZAIr3GQAk+RkAvvoZAFj8GQD8/RkAlv8ZADABGgDKAhoAZAQaAAgGGgCiBxoAPAkaAOAKGgB6DBoAFA4aAK4PGgBSERoA7BIaAIYUGgAgFhoAuhcaAF4ZGgD4GhoAkhwaADYeGgDQHxoAaiEaAAQjGgCoJBoAQiYaANwnGgB2KRoAECsaALQsGgBOLhoA6C8aAIIxGgAmMxoAwDQaAFo2GgD+NxoAmDkaADI7GgDMPBoAcD4aAApAGgCkQRoAPkMaANhEGgB8RhoAFkgaALBJGgBUSxoA7kwaAIhOGgAiUBoAxlEaAGBTGgD6VBoAlFYaAC5YGgDSWRoAbFsaAAZdGgCgXhoARGAaAN5hGgB4YxoAHGUaALZmGgBQaBoA6mkaAI5rGgAobRoAwm4aAFxwGgD2cRoAmnMaADR1GgDYdhoAcngaAAx6GgCmexoAQH0aANp+GgB+gBoAGIIaALKDGgBWhRoA8IYaAIqIGgAkihoAyIsaAGKNGgD8jhoAlpAaADCSGgDUkxoAbpUaAAiXGgCsmBoARpoaAOCbGgB6nRoAHp8aALigGgBSohoA7KMaAIalGgAqpxoAxKgaAF6qGgACrBoAnK0aADavGgDQsBoAdLIaAA60GgCotRoAQrcaANy4GgCAuhoAGrwaALS9GgBYvxoA8sAaAIzCGgAmxBoAysUaAGTHGgD+yBoAmMoaADzMGgDWzRoAcM8aAArRGgCk0hoAUtQaAPbVGgCa1xoANNkaAM7aGgBy3BoADN4aAKbfGgBe4RoA+OIaAJLkGgAs5hoA0OcaAGrpGgAE6xoAqOwaAELuGgDc7xoAdvEaABrzGgC09BoATvYaAOj3GgCC+RoAJvsaAMD8GgBa/hoA/v8aAJgBGwAyAxsAzAQbAHAGGwAKCBsApAkbAD4LGwDYDBsAfA4bABYQGwCwERsAShMbAO4UGwCIFhsAIhgbAMYZGwBgGxsA+hwbAJQeGwA4IBsA0iEbAGwjGwAGJRsAoCYbAEQoGwDeKRsAeCsbABwtGwC2LhsAUDAbAOoxGwCOMxsAKDUbAMI2GwBcOBsA9jkbAJo7GwA0PRsAzj4bAHJAGwAMQhsApkMbAEBFGwDkRhsAfkgbABhKGwCySxsATE0bAPBOGwCKUBsAJFIbAL5TGwBiVRsA/FYbAJZYGwAwWhsA1FsbAG5dGwAIXxsArGAbAEZiGwDgYxsAemUbAB5nGwC4aBsAUmobAOxrGwCGbRsAKm8bAMRwGwBechsAAnQbAJx1GwA2dxsA0HgbAHR6GwAOfBsAqH0bAEJ/GwDcgBsAgIIbABqEGwC0hRsAWIcbAPKIGwCMihsAJowbAMqNGwBkjxsA/pAbAJiSGwAylBsA1pUbAHCXGwAKmRsArpobAEicGwDinRsAfJ8bACChGwC6ohsAVKQbAO6lGwCIpxsALKkbAMaqGwBgrBsABK4bAJ6vGwA4sRsA0rIbAHa0GwAQthsAqrcbAES5GwDeuhsAgrwbABy+GwC2vxsAUMEbAPTCGwCOxBsAKMYbAMzHGwBmyRsAAMsbAJrMGwA0zhsA2M8bAHLRGwAM0xsAptQbAErWGwDk1xsAftkbACLbGwC83BsAVt4bAPDfGwCK4RsALuMbAMjkGwBi5hsA/OcbAKDpGwA66xsA1OwbAHjuGwAS8BsArPEbAEbzGwDq9BsAhPYbAB74GwC4+RsAUvsbAPb8GwCQ/hsAKgAcAM4BHABoAxwAAgUcAJwGHAA2CBwA2gkcAHQLHAAODRwAsg4cAEwQHADmERwAgBMcACQVHAC+FhwAWBgcAPIZHACMGxwAMB0cAMoeHABkIBwACCIcAKIjHAA8JRwA1iYcAHooHAAUKhwAriscAEgtHADiLhwAhjAcACAyHAC6MxwAXjUcAPg2HACSOBwALDocANA7HABqPRwABD8cAJ5AHAA4QhwA3EMcAHZFHAAQRxwAtEgcAE5KHADoSxwAgk0cACZPHADAUBwAWlIcAPRTHACOVRwAMlccAMxYHABmWhwAAFwcAKRdHAA+XxwA2GAcAHxiHAAWZBwAsGUcAEpnHADuaBwAiGocACJsHAC8bRwAVm8cAPpwHACUchwALnQcANJ1HABsdxwABnkcAKB6HABEfBwA3n0cAHh/HAASgRwArIIcAFCEHADqhRwAjoccACiJHADCihwAXIwcAPaNHACQjxwANJEcAM6SHABolBwADJYcAKaXHABAmRwA2pocAH6cHAAYnhwAsp8cAEyhHADwohwAiqQcACSmHAC+pxwAYqkcAPyqHACWrBwAMK4cANSvHABusRwACLMcAKK0HAA8thwA4LccAHq5HAAUuxwAuLwcAFK+HADsvxwAhsEcACrDHADExBwAXsYcAPjHHACSyRwANsscANDMHABqzhwABNAcAKjRHABC0xwA3NQcAIDWHAAa2BwAtNkcAE7bHADy3BwAjN4cACbgHADA4RwAWuMcAP7kHACY5hwAMugcAMzpHABw6xwACu0cAKTuHABI8BwA4vEcAHzzHAAW9RwAuvYcAFT4HADu+RwAiPscACL9HADG/hwAYAAdAPoBHQCUAx0AOAUdANIGHQBsCB0AEAodAKoLHQBEDR0A3g4dAIIQHQAcEh0AthMdAFAVHQDqFh0AjhgdACgaHQDCGx0AZh0dAAAfHQCaIB0ANCIdAM4jHQByJR0ADCcdAKYoHQBAKh0A5CsdAH4tHQAYLx0AvDAdAFYyHQDwMx0AijUdAC43HQDIOB0AYjodAPw7HQCWPR0AOj8dANRAHQBuQh0AEkQdAKxFHQBGRx0A4EgdAHpKHQAeTB0AuE0dAFJPHQDsUB0AkFIdACpUHQDEVR0AaFcdAAJZHQCcWh0ANlwdANBdHQB0Xx0ADmEdAKhiHQBMZB0A5mUdAIBnHQAaaR0AtGodAFhsHQDybR0AjG8dACZxHQDKch0AZHQdAP51HQCidx0APHkdANZ6HQBwfB0AFH4dAK5/HQBIgR0A4oIdAHyEHQAghh0AuocdAFSJHQD4ih0AkowdACyOHQDGjx0AapEdAASTHQCelB0AOJYdANKXHQB2mR0AEJsdAKqcHQBEnh0A6J8dAIKhHQAcox0AwKQdAFqmHQD0px0AjqkdACirHQDMrB0AZq4dAACwHQCasR0APrMdANi0HQByth0AFrgdALC5HQBKux0A5LwdAIi+HQAiwB0AvMEdAFbDHQDwxB0AlMYdAC7IHQDIyR0AbMsdAAbNHQCgzh0AOtAdAN7RHQB40x0AEtUdAKzWHQBG2B0A6tkdAITbHQAe3R0Awt4dAFzgHQD24R0AkOMdADTlHQDO5h0AaOgdAALqHQCc6x0AQO0dANruHQB08B0ADvIdALLzHQBM9R0A5vYdAIr4HQAk+h0AvvsdAFj9HQD8/h0AlgAeADACHgDKAx4AZAUeAAgHHgCiCB4APAoeAOALHgB6DR4AFA8eAK4QHgBSEh4A7BMeAIYVHgAgFx4AuhgeAF4aHgD4Gx4Akh0eACwfHgDQIB4AaiIeAAQkHgCoJR4AQiceANwoHgB2Kh4AECweALQtHgBOLx4A6DAeAIIyHgAmNB4AwDUeAFo3HgD+OB4AmDoeADI8HgDMPR4AcD8eAApBHgCkQh4APkQeANhFHgB8Rx4AFkkeALBKHgBUTB4A7k0eAIhPHgAiUR4AxlIeAGBUHgD6VR4AlFceAC5ZHgDSWh4AbFweAAZeHgCqXx4ARGEeAN5iHgB4ZB4AHGYeALZnHgBQaR4A6moeAIRsHgAobh4Awm8eAFxxHgD2ch4AmnQeADR2HgDOdx4AaHkeAAx7HgCmfB4AQH4eANp/HgB+gR4AGIMeALKEHgBWhh4A8IceAIqJHgAkix4AvoweAGKOHgD8jx4AlpEeADqTHgDUlB4AbpYeAAiYHgCsmR4ARpseAOCcHgB6nh4AHqAeALihHgBSox4A7KQeAJCmHgAqqB4AxKkeAF6rHgD4rB4AnK4eADawHgDQsR4AarMeAA61HgCoth4AQrgeAOa5HgCAux4AGr0eALS+HgBOwB4A8sEeAIzDHgAmxR4AysYeAGTIHgD+yR4AmMseADzNHgDWzh4AcNAeAArSHgCk0x4ASNUeAOLWHgB82B4AINoeALrbHgBU3R4A7t4eAJLgHgAs4h4AxuMeAGDlHgD65h4AnugeADjqHgDS6x4AbO0eABDvHgCq8B4ARPIeAN7zHgCC9R4AHPceALb4HgBQ+h4A9PseAI79HgAo/x4AzAAfAGYCHwAABB8AmgUfADQHHwDYCB8AcgofAAwMHwCmDR8ASg8fAOQQHwB+Eh8AIhQfALwVHwBWFx8A8BgfAJQaHwAuHB8AyB0fAGIfHwD8IB8AoCIfADokHwDUJR8AbicfABIpHwCsKh8ARiwfAOotHwCELx8AHjEfALgyHwBcNB8A9jUfAJA3HwAqOR8AxDofAGg8HwACPh8AnD8fAEBBHwDaQh8AdEQfAA5GHwCyRx8ATEkfAOZKHwCATB8AGk4fAL5PHwBYUR8A8lIfAJZUHwAwVh8AylcfAGRZHwAIWx8AolwfADxeHwDWXx8AcGEfABRjHwCuZB8ASGYfAOJnHwCGaR8AIGsfALpsHwBebh8A+G8fAJJxHwAscx8A0HQfAGp2HwAEeB8AnnkfADh7HwDcfB8Adn4fABCAHwCqgR8AToMfAOiEHwCChh8AJogfAMCJHwBaix8A9IwfAI6OHwAykB8AzJEfAGaTHwAAlR8ApJYfAD6YHwDYmR8AfJsfABadHwCwnh8ASqAfAO6hHwCIox8AIqUfALymHwBWqB8A+qkfAJSrHwAurR8AyK4fAGywHwAGsh8AoLMfAES1HwDeth8AeLgfABK6HwCsux8AUL0fAOq+HwCEwB8AHsIfAMLDHwBcxR8A9sYfAJrIHwA0yh8AzssfAGjNHwAMzx8AptAfAEDSHwDa0x8AdNUfABjXHwCy2B8ATNofAObbHwCK3R8AJN8fAL7gHwBi4h8A/OMfAJblHwAw5x8A1OgfAG7qHwAI7B8Aou0fADzvHwDg8B8AevIfABT0HwCu9R8AUvcfAOz4HwCG+h8AKvwfAMT9HwBe/x8A+AAgAJICIAA2BCAA0AUgAGoHIAAECSAAqAogAEIMIADcDSAAgA8gABoRIAC0EiAAThQgAPIVIACMFyAAJhkgAMAaIABkHCAA/h0gAJgfIAAyISAA1iIgAHAkIAAKJiAApCcgAD4pIADiKiAAfCwgABYuIACwLyAAVDEgAO4yIACINCAALDYgAMY3IABgOSAA+jogAJ48IAA4PiAA0j8gAGxBIAAQQyAAqkQgAERGIADeRyAAgkkgABxLIAC2TCAAUE4gAOpPIACOUSAAKFMgAMJUIABmViAAAFggAJpZIAA0WyAA2FwgAHJeIAAMYCAApmEgAEBjIADkZCAAfmYgABhoIACyaSAAVmsgAPBsIACKbiAALnAgAMhxIABicyAA/HQgAKB2IAA6eCAA1HkgAG57IAAIfSAArH4gAEaAIADggSAAeoMgAB6FIAC4hiAAUoggAPaJIACQiyAAKo0gAMSOIABokCAAApIgAJyTIAA2lSAA0JYgAHSYIAAOmiAAqJsgAEydIADmniAAgKAgABqiIAC+oyAAWKUgAPKmIACMqCAAJqogAMqrIABkrSAA/q4gAKKwIAA8siAA1rMgAHC1IAAUtyAArrggAEi6IADiuyAAfL0gACC/IAC6wCAAVMIgAPjDIACSxSAALMcgAMbIIABgyiAABMwgAJ7NIAA4zyAA0tAgAHbSIAAQ1CAAqtUgAE7XIADo2CAAgtogABzcIADA3SAAWt8gAPTgIACO4iAAKOQgAMzlIABm5yAAAOkgAJrqIAA+7CAA2O0gAHLvIAAW8SAAsPIgAEr0IADk9SAAiPcgACL5IAC8+iAAVvwgAPD9IACU/yAALgEhAMgCIQBiBCEABgYhAKAHIQA6CSEA3gohAHgMIQASDiEArA8hAFARIQDqEiEAhBQhAB4WIQC4FyEAXBkhAPYaIQCQHCEAKh4hAM4fIQBoISEAAiMhAKYkIQBAJiEA2ichAHQpIQAYKyEAsiwhAEwuIQDmLyEAgDEhACQzIQC+NCEAWDYhAPI3IQCWOSEAMDshAMo8IQBuPiEACEAhAKJBIQA8QyEA1kQhAHpGIQAUSCEArkkhAEhLIQDsTCEAhk4hACBQIQDEUSEAXlMhAPhUIQCSViEANlghANBZIQBqWyEABF0hAJ5eIQBCYCEA3GEhAHZjIQAQZSEAtGYhAE5oIQDoaSEAjGshACZtIQDAbiEAWnAhAP5xIQCYcyEAMnUhAMx2IQBmeCEACnohAKR7IQA+fSEA2H4hAHyAIQAWgiEAsIMhAFSFIQDuhiEAiIghACKKIQC8iyEAYI0hAPqOIQCUkCEALpIhANKTIQBslSEABpchAKqYIQBEmiEA3pshAHidIQAcnyEAtqAhAFCiIQDqoyEAhKUhACinIQDCqCEAXKohAParIQCarSEANK8hAM6wIQBysiEADLQhAKa1IQBAtyEA5LghAH66IQAYvCEAsr0hAEy/IQDwwCEAisIhACTEIQDIxSEAYschAPzIIQCWyiEAOswhANTNIQBuzyEACNEhAKLSIQBG1CEA4NUhAHrXIQAU2SEAuNohAFLcIQDs3SEAkN8hACrhIQDE4iEAXuQhAALmIQCc5yEANukhANDqIQBq7CEADu4hAKjvIQBC8SEA3PIhAID0IQAa9iEAtPchAFj5IQDy+iEAjPwhACb+IQDA/yEAZAEiAP4CIgCiBCIAMgYiANYHIgBwCSIACgsiAKQMIgBIDiIA7A8iAJARIgAqEyIAxBQiAF4WIgACGCIAnBkiADYbIgDQHCIAdB4iAA4gIgCoISIAQiMiANwkIgCAJiIAGigiALQpIgBOKyIA8iwiAIwuIgAmMCIAyjEiAGQzIgD+NCIAmDYiADI4IgDWOSIAcDsiAAo9IgCkPiIASEAiAOJBIgB8QyIAFkUiALpGIgBUSCIA7kkiAJJLIgAsTSIAxk4iAGBQIgD6USIAnlMiADhVIgDSViIAbFgiABBaIgCqWyIARF0iAOheIgCCYCIAHGIiALZjIgBQZSIA9GYiAI5oIgAoaiIAwmsiAGZtIgAAbyIAmnAiAD5yIgDYcyIAcnUiAAx3IgCweCIASnoiAOR7IgB+fSIAGH8iALyAIgBWgiIA8IMiAJSFIgAuhyIAyIgiAGKKIgAGjCIAoI0iADqPIgDUkCIAbpIiABKUIgCslSIARpciAOCYIgCEmiIAHpwiALidIgBcnyIA9qAiAJCiIgAqpCIAzqUiAGinIgACqSIAnKoiADasIgDarSIAdK8iAA6xIgCosiIATLQiAOa1IgCAtyIAJLkiAL66IgBYvCIA8r0iAJa/IgAwwSIAysIiAGTEIgD+xSIAosciADzJIgDWyiIAcMwiABTOIgCuzyIASNEiAOzSIgCG1CIAINYiALrXIgBU2SIA+NoiAJLcIgAs3iIAxt8iAGrhIgAE4yIAnuQiAELmIgDc5yIAdukiABDrIgCq7CIATu4iAOjvIgCC8SIAHPMiAMD0IgBa9iIA9PciAJj5IgAy+yIAzPwiAGb+IgAKACMApAEjAD4DIwDYBCMAcgYjABYIIwCwCSMASgsjAOQMIwCIDiMAIhAjALwRIwBgEyMA+hQjAJQWIwAuGCMAyBkjAGwbIwAGHSMAoB4jADogIwDeISMAeCMjABIlIwC2JiMAUCgjAOopIwCEKyMAHi0jAMIuIwBcMCMA9jEjAJAzIwA0NSMAzjYjAGg4IwAMOiMApjsjAEA9IwDaPiMAfkAjABhCIwCyQyMATEUjAOZGIwCKSCMAJEojAL5LIwBYTSMA/E4jAJZQIwAwUiMA1FMjAG5VIwAIVyMAolgjADxaIwDgWyMAel0jABRfIwCuYCMAUmIjAOxjIwCGZSMAIGcjAMRoIwBeaiMA+GsjAJxtIwA2byMA0HAjAGpyIwAEdCMAqHUjAEJ3IwDceCMAdnojABp8IwC0fSMATn8jAPKAIwCMgiMAJoQjAMCFIwBahyMA/ogjAJiKIwAyjCMAzI0jAHCPIwAKkSMApJIjAD6UIwDilSMAfJcjABaZIwC6miMAVJwjAO6dIwCInyMAIqEjAMaiIwBgpCMA+qUjAJSnIwA4qSMA0qojAGysIwAQriMAqq8jAESxIwDesiMAeLQjABy2IwC2tyMAULkjAOq6IwCOvCMAKL4jAMK/IwBcwSMAAMMjAJrEIwA0xiMA2McjAHLJIwAMyyMApswjAEDOIwDkzyMAftEjABjTIwCy1CMAVtYjAPDXIwCK2SMAJNsjAMjcIwBi3iMA/N8jAJbhIwA64yMA1OQjAG7mIwAI6CMArOkjAEbrIwDg7CMAeu4jAB7wIwC48SMAUvMjAOz0IwCQ9iMAKvgjAMT5IwBe+yMAAv0jAJz+IwA2ACQA0AEkAHQDJAAOBSQAqAYkAEwIJADmCSQAgAskABoNJAC0DiQAWBAkAPIRJACMEyQAJhUkAMoWJABkGCQA/hkkAKIbJAA8HSQA1h4kAHAgJAAUIiQAriMkAEglJADiJiQAfCgkACAqJAC6KyQAVC0kAO4uJACSMCQALDIkAMYzJABqNSQABDckAJ44JAA4OiQA0jskAHY9JAAQPyQAqkAkAERCJADoQyQAgkUkABxHJADASCQAWkokAPRLJACOTSQAMk8kAMxQJABmUiQAAFQkAJpVJAA+VyQA2FgkAHJaJAAMXCQAsF0kAEpfJADkYCQAiGIkACJkJAC8ZSQAVmckAPBoJACUaiQALmwkAMhtJABsbyQABnEkAKByJAA6dCQA1HUkAHh3JAASeSQArHokAEZ8JADqfSQAhH8kAB6BJADCgiQAXIQkAPaFJACQhyQAKokkAM6KJABojCQAAo4kAJyPJABAkSQA2pIkAHSUJAAYliQAspckAEyZJADmmiQAgJwkACSeJAC+nyQAWKEkAPKiJACWpCQAMKYkAMqnJABuqSQACKskAKKsJAA8riQA4K8kAHqxJAAUsyQArrQkAEi2JADstyQAhrkkACC7JAC6vCQAXr4kAPi/JACSwSQANsMkANDEJABqxiQABMgkAJ7JJABCyyQA3MwkAHbOJAAQ0CQAtNEkAE7TJADo1CQAjNYkACbYJADA2SQAWtskAPTcJACY3iQAMuAkAMzhJABm4yQACuUkAKTmJAA+6CQA2OkkAHzrJAAW7SQAsO4kAFTwJADu8SQAiPMkACL1JAC89iQAYPgkAPr5JACU+yQALv0kANL+JABsACUABgIlAKoDJQBEBSUA3gYlAHgIJQASCiUAtgslAFANJQDqDiUAhBAlACgSJQDCEyUAXBUlAPYWJQCaGCUANBolAM4bJQByHSUADB8lAKYgJQBAIiUA2iMlAH4lJQAYJyUAsiglAEwqJQDwKyUAii0lACQvJQDIMCUAYjIlAPwzJQCWNSUAOjclANQ4JQBuOiUACDwlAKw9JQBGPyUA4EAlAHpCJQAURCUAuEUlAFJHJQDsSCUAhkolACpMJQDETSUAXk8lAPhQJQCcUiUANlQlANBVJQBqVyUADlklAKhaJQBCXCUA5l0lAIBfJQAaYSUAtGIlAE5kJQDyZSUAjGclACZpJQDAaiUAZGwlAP5tJQCYbyUAPHElANZyJQBwdCUACnYlAKR3JQBIeSUA4nolAHx8JQAWfiUAun8lAFSBJQDugiUAkoQlACyGJQDGhyUAYIklAPqKJQCejCUAOI4lANKPJQBskSUAEJMlAKqUJQBEliUA6JclAIKZJQAcmyUAtpwlAFCeJQD0nyUAjqElACijJQDCpCUAZqYlAACoJQCaqSUAPqslANisJQByriUADLAlALCxJQBKsyUA5LQlAH62JQAiuCUAvLklAFa7JQDwvCUAir4lAC7AJQDIwSUAYsMlAAbFJQCgxiUAOsglANTJJQBuyyUAEs0lAKzOJQBG0CUA6tElAITTJQAe1SUAuNYlAFLYJQD22SUAkNslACrdJQDE3iUAaOAlAALiJQCc4yUAQOUlANrmJQB06CUADuolAKjrJQBM7SUA5u4lAIDwJQAa8iUAvvMlAFj1JQDy9iUAlvglADD6JQDK+yUAZP0lAP7+JQCiACYAPAImANYDJgBwBSYAFAcmAK4IJgBICiYA7AsmAIYNJgAgDyYAuhAmAF4SJgD4EyYAkhUmACwXJgDGGCYAahomAAQcJgCeHSYAOB8mANwgJgB2IiYAECQmALQlJgBOJyYA6CgmAIIqJgAcLCYAwC0mAFovJgD0MCYAjjImADI0JgDMNSYAZjcmAAA5JgCkOiYAPjwmANg9JgB8PyYAFkEmALBCJgBKRCYA5EUmAIhHJgAiSSYAvEomAFZMJgD6TSYAlE8mAC5RJgDIUiYAbFQmAAZWJgCgVyYARFkmAN5aJgB4XCYAEl4mAKxfJgBQYSYA6mImAIRkJgAeZiYAwmcmAFxpJgD2aiYAmmwmADRuJgDObyYAaHEmAAJzJgCmdCYAQHYmANp3JgB0eSYAGHsmALJ8JgBMfiYA8H8mAIqBJgAkgyYAvoQmAFiGJgD8hyYAlokmADCLJgDKjCYAbo4mAAiQJgCikSYAPJMmAOCUJgB6liYAFJgmALiZJgBSmyYA7JwmAIaeJgAgoCYAxKEmAF6jJgD4pCYAkqYmADaoJgDQqSYAaqsmAAStJgCeriYAQrAmANyxJgCAsyYAGrUmALS2JgBOuCYA6LkmAIy7JgAmvSYAwL4mAFrAJgD+wSYAmMMmADLFJgDMxiYAcMgmAArKJgCkyyYASM0mAOLOJgB80CYAFtImALDTJgBU1SYA7tYmAIjYJgAi2iYAxtsmAGDdJgD63iYAnuAmADjiJgDS4yYAbOUmAAbnJgCq6CYAROomAN7rJgB47SYAEu8mALbwJgBQ8iYA9PMmAI71JgAo9yYAwvgmAFz6JgAA/CYAmv0mADT/JgDOACcAcgInAAwEJwCmBScASgcnAOQIJwB+CicAGAwnALINJwBWDycA8BAnAIoSJwAkFCcAyBUnAGIXJwD8GCcAoBonADocJwDUHScAbh8nAAghJwCsIicARiQnAOAlJwB6JycAHiknALgqJwBSLCcA7C0nAJAvJwAqMScAxDInAF40JwACNicAnDcnADY5JwDQOicAdDwnAA4+JwCoPycATEEnAOZCJwCARCcAGkYnALRHJwBYSScA8konAIxMJwAmTicAyk8nAGRRJwD+UicAolQnADxWJwDWVycAcFknAApbJwCuXCcASF4nAOJfJwB8YScAIGMnALpkJwBUZicA+GcnAJJpJwAsaycAxmwnAGBuJwAEcCcAnnEnADhzJwDSdCcAdnYnABB4JwCqeScARHsnAOh8JwCCficAHIAnALaBJwBagycA9IQnAJiGJwBGiCcA4IknAHqLJwAUjScAuI4nAFKQJwD2kScAkJMnACqVJwDElicAXpgnAAKaJwCcmycANp0nANCeJwB0oCcADqInAKijJwBMpScA5qYnAICoJwAaqicAtKsnAFitJwDyricAjLAnACayJwDKsycAZLUnAP62JwCiuCcAPLonANa7JwBwvScACr8nAK7AJwBIwicA4sMnAHzFJwAWxycAusgnAFTKJwD4yycAks0nACzPJwDG0CcAYNInAATUJwCe1ScAONcnANLYJwB22icAENwnAKrdJwBE3ycA6OAnAILiJwAc5CcAwOUnAFrnJwD06CcAjuonACjsJwDM7ScAZu8nAADxJwCa8icAPvQnANj1JwBy9ycAFvknALD6JwBK/CcA5P0nAH7/JwAiASgAvAIoAFYEKADwBSgAlAcoAC4JKADICigAYgwoAAYOKACgDygAOhEoANQSKAB4FCgAEhYoAKwXKABQGSgA6hooAIQcKAAeHigAuB8oAFwhKAD2IigAkCQoAComKADOJygAaCkoAAIrKACcLCgAQC4oANovKAB0MSgAGDMoALI0KABMNigA5jcoAIA5KAAkOygAvjwoAFg+KADyPygAlkEoADBDKADKRCgAZEYoAAhIKACiSSgAPEsoAOBMKAB6TigAFFAoAK5RKABIUygA7FQoAIZWKAAgWCgAulkoAF5bKAD4XCgAkl4oADZgKADQYSgAamMoAARlKACeZigAQmgoANxpKAB2aygAEG0oALRuKABOcCgA6HEoAIJzKAAmdSgAwHYoAFp4KAD+eSgAmHsoADJ9KADMfigAZoAoAAqCKACkgygAPoUoANiGKAB8iCgAFoooALCLKABKjSgA7o4oAIiQKAAikigAxpMoAGCVKAD6ligAlJgoAC6aKADSmygAbJ0oAAafKACgoCgAOqIoAN6jKAB4pSgAEqcoALaoKABQqigA6qsoAIStKAAorygAwrAoAFyyKAD2sygAmrUoADS3KADOuCgAaLooAAy8KACmvSgAQL8oANrAKAB+wigAGMQoALLFKABMxygA8MgoAIrKKAAkzCgAyM0oAGLPKAD80CgAltIoADDUKADU1SgAbtcoAAjZKACi2igAPNwoAODdKAB63ygAHuEoALjiKABS5CgA7OUoAIbnKAAq6SgAxOooAF7sKAD47SgAnO8oADbxKADQ8igAavQoAA72KACo9ygAQvkoAOb6KACA/CgAGv4oALT/KABOASkA8gIpAIwEKQAmBikAwAcpAFoJKQD+CikAmAwpADwOKQDWDykAcBEpAAoTKQCkFCkASBYpAOIXKQB8GSkAFhspALocKQBUHikA7h8pAIghKQAsIykAxiQpAGAmKQAEKCkAnikpADgrKQDSLCkAbC4pABAwKQCqMSkARDMpAN40KQCCNikAHDgpALY5KQBaOykA9DwpAI4+KQAoQCkAwkEpAGZDKQAARSkAmkYpADRIKQDYSSkAckspAAxNKQCmTikASlApAORRKQB+UykAGFUpALxWKQBWWCkA8FkpAIpbKQAuXSkAyF4pAGJgKQD8YSkAoGMpADplKQDUZikAbmgpABJqKQCsaykARm0pAOBuKQCEcCkAHnIpALhzKQBSdSkA9nYpAJB4KQAqeikAxHspAGh9KQACfykAnIApADaCKQDagykAdIUpAA6HKQCoiCkATIopAOaLKQCAjSkAGo8pAL6QKQBYkikA8pMpAJaVKQAwlykAypgpAGSaKQD+mykAop0pADyfKQDWoCkAcKIpABSkKQCupSkASKcpAOyoKQCGqikAIKwpALqtKQBUrykA+LApAJKyKQAstCkAxrUpAGq3KQAEuSkAnropAEK8KQDcvSkAdr8pABDBKQCqwikATsQpAOjFKQCCxykAHMkpALbKKQBazCkA9M0pAJjPKQAy0SkAzNIpAGbUKQAA1ikArtcpAEjZKQDi2ikAhtwpACDeKQC63ykAVOEpAPjiKQCS5CkALOYpANDnKQBq6SkABOspAJ7sKQA47ikA3O8pAHbxKQAQ8ykAqvQpAET2KQDo9ykAgvkpACb7KQDA/CkAWv4pAPT/KQCOASoAMgMqAMwEKgBmBioAAAgqAKQJKgA+CyoA2AwqAHIOKgAWECoAsBEqAEoTKgDuFCoAiBYqACIYKgC8GSoAVhsqAPocKgCUHioALiAqAMghKgBsIyoABiUqAKAmKgBEKCoA3ikqAHgrKgASLSoArC4qAFAwKgDqMSoAhDMqAB41KgDCNioAXDgqAPY5KgCQOyoAND0qAM4+KgBoQCoAAkIqAKZDKgBARSoA2kYqAHRIKgAYSioAsksqAExNKgDwTioAilAqACRSKgC+UyoAWFUqAPJWKgCWWCoAMFoqAMpbKgBuXSoACF8qAKJgKgA8YioA4GMqAHplKgAUZyoArmgqAFJqKgDsayoAhm0qACBvKgDEcCoAXnIqAPhzKgCcdSoANncqANB4KgBqeioABHwqAKh9KgBCfyoA3IAqAHaCKgAahCoAtIUqAE6HKgDyiCoAjIoqACaMKgDAjSoAWo8qAP6QKgCYkioAMpQqAMyVKgBmlyoACpkqAKSaKgBInCoA4p0qAHyfKgAWoSoAsKIqAFSkKgDupSoAiKcqACKpKgC8qioAYKwqAPqtKgCeryoAOLEqANKyKgBstCoABrYqAKq3KgBEuSoA3roqAHi8KgAcvioAtr8qAFDBKgDqwioAjsQqACjGKgDCxyoAZskqAADLKgCazCoANM4qAM7PKgBy0SoADNMqAKbUKgBA1ioA2tcqAH7ZKgAY2yoAvNwqAFbeKgDw3yoAiuEqACTjKgDI5CoAYuYqAPznKgCW6SoAOusqANTsKgBu7ioACPAqAKzxKgBG8yoA4PQqAIT2KgAe+CoAuPkqAFL7KgDs/CoAkP4qACoAKwDEASsAXgMrAAIFKwCcBisANggrANoJKwB0CysADg0rAKgOKwBCECsA5hErAIATKwAaFSsAtBYrAE4YKwDyGSsAjBsrACYdKwDKHisAZCArAP4hKwCYIysAPCUrANYmKwBwKCsACiorAKQrKwBILSsA4i4rAHwwKwAWMisAujMrAFQ1KwDuNisAkjgrACw6KwDGOysAYD0rAAQ/KwCeQCsAOEIrANxDKwB2RSsAEEcrAKpIKwBESisA6EsrAIJNKwAcTysAtlArAFBSKwD0UysAjlUrAChXKwDMWCsAZlorAABcKwCaXSsAPl8rANhgKwByYisADGQrAKZlKwBKZysA5GgrAH5qKwAibCsAvG0rAFZvKwDwcCsAlHIrAC50KwDIdSsAYncrAAZ5KwCgeisAOnwrANR9KwB4fysAEoErAKyCKwBQhCsA6oUrAISHKwAeiSsAuIorAFyMKwD2jSsAkI8rACqRKwDOkisAaJQrAAKWKwCmlysAQJkrANqaKwB0nCsADp4rALKfKwBMoSsA5qIrAICkKwAapisAvqcrAFipKwDyqisAlqwrADCuKwDKrysAZLErAP6yKwCitCsAPLYrAOC3KwB6uSsAFLsrAK68KwBIvisA7L8rAIbBKwAgwysAusQrAF7GKwD4xysAkskrADbLKwDQzCsAas4rAATQKwCe0SsAQtMrANzUKwB21isAENgrAKrZKwBO2ysA6NwrAILeKwAm4CsAwOErAFrjKwD05CsAmOYrADLoKwDM6SsAZusrAArtKwCk7isAPvArANjxKwBy8ysAFvUrALD2KwBU+CsA7vkrAIj7KwAi/SsAvP4rAGAALAD6ASwAlAMsAC4FLADSBiwAbAgsAAYKLACgCywARA0sAN4OLAB4ECwAHBIsALYTLABQFSwA6hYsAIQYLAAoGiwAwhssAFwdLAD2HiwAkCAsADQiLADOIywAciUsAAwnLACmKCwAQCosANorLAB+LSwAGC8sALIwLABMMiwA8DMsAIo1LAAkNywAvjgsAGI6LAD8OywAlj0sADo/LADUQCwAbkIsAAhELACiRSwARkcsAOBILAB6SiwAFEwsAK5NLABSTywA7FAsAIZSLAAqVCwAxFUsAF5XLAD4WCwAnFosADZcLADQXSwAal8sAA5hLACoYiwAQmQsANxlLAB2ZywAGmksALRqLABYbCwA8m0sAIxvLAAmcSwAwHIsAGR0LAD+dSwAmHcsADJ5LADWeiwAcHwsAAp+LACkfywASIEsAOKCLAB8hCwAFoYsALCHLABUiSwA7oosAJKMLAAsjiwAxo8sAGCRLAD6kiwAnpQsADiWLADSlywAbJksABCbLACqnCwARJ4sAN6fLACCoSwAHKMsALakLABapiwA9KcsAI6pLAAoqywAwqwsAGauLAAAsCwAmrEsADSzLADOtCwAcrYsAAy4LACwuSwASrssAOS8LAB+viwAGMAsALzBLABWwywA8MQsAIrGLAAuyCwAyMksAGLLLAD8zCwAoM4sADrQLADU0SwAeNMsABLVLACs1iwARtgsAODZLACE2ywAHt0sALjeLABS4CwA7OEsAJDjLAAq5SwAxOYsAGjoLAAC6iwAnOssADbtLADa7iwAdPAsABjyLAC88ywAVvUsAPD2LACK+CwAJPosAMj7LABi/SwA/P4sAKAALQA6Ai0A1AMtAG4FLQAIBy0ArAgtAEYKLQDgCy0Aeg0tAB4PLQC4EC0AXBItAPYTLQCQFS0AKhctAMQYLQBoGi0AAhwtAJwdLQA2Hy0A2iAtAHQiLQAOJC0AqCUtAEwnLQDmKC0AgCotACQsLQC+LS0AWC8tAPIwLQCMMi0AMDQtAMo1LQBkNy0A/jgtAJg6LQA8PC0A1j0tAHo/LQAUQS0ArkItAEhELQDiRS0AhkctACBJLQC6Si0AVEwtAPhNLQCSTy0ALFEtAMZSLQBgVC0ABFYtAJ5XLQBCWS0A3FotAHZcLQAQXi0Aql8tAE5hLQDoYi0AgmQtABxmLQC2Zy0AWmktAPRqLQCObC0AMm4tAMxvLQBmcS0AAHMtAKR0LQA+di0A2HctAHJ5LQAWey0AsHwtAEp+LQDkfy0AiIEtACKDLQC8hC0AVoYtAPCHLQCUiS0ALostAMiMLQBsji0ABpAtAKCRLQA6ky0A1JQtAHiWLQASmC0AtpktAFCbLQDqnC0AhJ4tAB6gLQDCoS0AXKMtAPakLQCQpi0ANKgtAM6pLQBoqy0AAq0tAKauLQBAsC0A2rEtAHSzLQAYtS0AsrYtAEy4LQDmuS0AgLstACS9LQC+vi0AWMAtAPzBLQCWwy0AMMUtAMrGLQBuyC0ACMotAKLLLQA8zS0A4M4tAHrQLQAU0i0ArtMtAEjVLQDs1i0AhtgtACraLQDE2y0AXt0tAPjeLQCS4C0ANuItANDjLQBq5S0ABOctAJ7oLQBC6i0A3OstAHbtLQAa7y0AtPAtAE7yLQDo8y0AjPUtACb3LQDA+C0AWvotAP77LQCY/S0AMv8tAMwALgBmAi4ACgQuAKQFLgBIBy4A4gguAHwKLgAWDC4AsA0uAFQPLgDuEC4AiBIuACIULgDGFS4AYBcuAPoYLgCeGi4AOBwuANIdLgBsHy4ABiEuAKoiLgBEJC4A3iUuAHgnLgASKS4AtiouAFAsLgD0LS4Aji8uACgxLgDCMi4AXDQuAAA2LgCaNy4ANDkuAM46LgBoPC4ADD4uAKY/LgBAQS4A5EIuAH5ELgAYRi4AskcuAFZJLgDwSi4AikwuACROLgDITy4AYlEuAPxSLgCWVC4AMFYuANRXLgBuWS4AElsuAKxcLgBGXi4A4F8uAHphLgAeYy4AuGQuAFJmLgDsZy4AhmkuACprLgDEbC4AXm4uAAJwLgCccS4ANnMuANB0LgB0di4ADnguAKh5LgBCey4A5nwuAIB+LgAagC4AtIEuAE6DLgDyhC4AjIYuACaILgDKiS4AZIsuAP6MLgCYji4APJAuANaRLgBwky4ACpUuAK6WLgBImC4A4pkuAHybLgAgnS4Aup4uAFSgLgD4oS4AkqMuACylLgDGpi4AYKguAASqLgCeqy4AOK0uANKuLgBssC4AELIuAKqzLgBEtS4A6LYuAIK4LgAcui4AtrsuAFq9LgD0vi4AjsAuACjCLgDMwy4AZsUuAADHLgCayC4APsouANjLLgCGzS4AIM8uALrQLgBU0i4A7tMuAJLVLgAs1y4AxtguAGDaLgAE3C4Ant0uADjfLgDS4C4AbOIuABDkLgCq5S4ATucuAOjoLgCC6i4AHOwuALbtLgBa7y4A9PAuAI7yLgAo9C4AzPUuAGb3LgAA+S4AmvouADT8LgDY/S4Acv8uABYBLwCwAi8ASgQvAOQFLwB+By8AIgkvALwKLwBWDC8A8A0vAIoPLwAuES8AyBIvAGwULwAGFi8AoBcvADoZLwDUGi8AeBwvABIeLwCsHy8ARiEvAOAiLwCEJC8AHiYvALgnLwBcKS8A9iovAJAsLwAqLi8Azi8vAGgxLwACMy8AnDQvAEA2LwDaNy8AdDkvAA47LwCyPC8ATD4vAOY/LwCAQS8AJEMvAL5ELwBYRi8A8kcvAJZJLwAwSy8AykwvAGROLwAIUC8AolEvADxTLwDWVC8AelYvABRYLwCuWS8ASFsvAOJcLwCGXi8AIGAvAMRhLwBeYy8A+GQvAJJmLwAsaC8A0GkvAGprLwAEbS8Anm4vADhwLwDccS8AdnMvABp1LwC0di8ATngvAOh5LwCCey8AJn0vAMB+LwBagC8A9IEvAI6DLwAyhS8AzIYvAGaILwAKii8ApIsvAD6NLwDYji8AfJAvABaSLwCwky8ASpUvAO6WLwCImC8AIpovALybLwBWnS8A+p4vAJSgLwA4oi8A0qMvAGylLwAGpy8AoKgvAESqLwDeqy8AeK0vABKvLwCssC8AULIvAOqzLwCEtS8AKLcvAMK4LwBcui8A9rsvAJq9LwA0vy8AzsAvAGjCLwAMxC8ApsUvAEDHLwDayC8AdMovABjMLwCyzS8AVs8vAPDQLwCK0i8AJNQvAL7VLwBi1y8A/NgvAJbaLwAw3C8Ayt0vAG7fLwAI4S8AouIvAEbkLwDg5S8AeucvABTpLwC46i8AUuwvAOztLwCG7y8AKvEvAMTyLwBe9C8AAvYvAJz3LwA2+S8A0PovAGr8LwAO/i8AqP8vAEIBMADcAjAAdgQwABoGMAC0BzAATgkwAPIKMACMDDAAJg4wAMAPMABkETAA/hIwAJgUMAAyFjAAzBcwAHAZMAAKGzAApBwwAEgeMADiHzAAfCEwABYjMAC6JDAAVCYwAO4nMACIKTAALCswAMYsMABgLjAA+i8wAJQxMAA4MzAA0jQwAHY2MAAQODAAqjkwAEQ7MADePDAAgj4wABxAMAC2QTAAUEMwAOpEMACORjAAKEgwAMJJMABmSzAAAE0wAJpOMAA0UDAA2FEwAHJTMAAMVTAAplYwAEpYMADkWTAAflswABhdMAC8XjAAVmAwAPBhMACUYzAALmUwAMhmMABiaDAA/GkwAKBrMAA6bTAA1G4wAG5wMAAIcjAArHMwAEZ1MADqdjAAhHgwAB56MAC4ezAAUn0wAOx+MACQgDAAKoIwAMSDMABohTAAAocwAJyIMAA2ijAA2oswAHSNMAAYjzAAspAwAFaSMADwkzAAipUwAC6XMADImDAAYpowAPybMACgnTAAOp8wANSgMABuojAAEqQwAKylMABGpzAA4KgwAISqMAAerDAAuK0wAFKvMAD2sDAAkLIwACq0MADEtTAAaLcwAAK5MACcujAANrwwANq9MAB0vzAADsEwAKjCMABCxDAA5sUwAIDHMAAkyTAAvsowAFjMMADyzTAAjM8wADDRMADK0jAAZNQwAP7VMACY1zAAPNkwANbaMABw3DAAFN4wAK7fMABI4TAA4uIwAIbkMAAg5jAAuucwAFTpMAD46jAAkuwwACzuMADG7zAAYPEwAATzMACe9DAAQvYwANz3MAB2+TAAEPswAKr8MABO/jAA6P8wAIIBMQAcAzEAwAQxAFoGMQD0BzEAjgkxADILMQDMDDEAZg4xAAAQMQCaETEAPhMxANgUMQByFjEAFhgxALAZMQBKGzEA7hwxAJIeMQAsIDEAxiExAGojMQAEJTEAniYxADgoMQDSKTEAdisxABAtMQCqLjEATjAxAOgxMQCCMzEAHDUxAMA2MQBaODEA9DkxAI47MQAoPTEAzD4xAGZAMQAAQjEApEMxAD5FMQDYRjEAckgxABZKMQCwSzEASk0xAOROMQB+UDEAIlIxALxTMQBWVTEA+lYxAJRYMQAuWjEAyFsxAGxdMQAGXzEAoGAxADpiMQDUYzEAeGUxABJnMQCsaDEAUGoxAOprMQCEbTEAHm8xAMJwMQBccjEA9nMxAJB1MQA0dzEAzngxAGh6MQACfDEAnH0xAEB/MQDagDEAfoIxABiEMQCyhTEATIcxAOaIMQCKijEAJIwxAL6NMQBYjzEA8pAxAJaSMQAwlDEAypUxAG6XMQAImTEAopoxADycMQDgnTEAep8xABShMQCuojEAUqQxAOylMQCGpzEAIKkxALqqMQBerDEA+K0xAJyvMQA2sTEA0LIxAGq0MQAEtjEAqLcxAEK5MQDcujEAdrwxABC+MQC0vzEATsExAOjCMQCMxDEAJsYxAMDHMQBayTEA/soxAJjMMQAyzjEAzM8xAGbRMQAK0zEApNQxAD7WMQDi1zEAfNkxABbbMQCw3DEAVN4xAO7fMQCI4TEAIuMxAMbkMQBg5jEA+ucxAJTpMQAu6zEA0uwxAGzuMQAG8DEAqvExAETzMQDe9DEAePYxABz4MQC2+TEAUPsxAOr8MQCO/jEAKAAyAMIBMgBcAzIA9gQyAJoGMgA0CDIAzgkyAHILMgAMDTIApg4yAEAQMgDaETIAfhMyABgVMgC8FjIAVhgyAPAZMgCKGzIAJB0yAMgeMgBiIDIA/CEyAJYjMgAwJTIA1CYyAG4oMgASKjIArCsyAEYtMgDgLjIAejAyAB4yMgC4MzIAUjUyAOw2MgCGODIAKjoyAMQ7MgBePTIAAj8yAJxAMgA2QjIA0EMyAHRFMgAORzIAqEgyAEJKMgDmSzIAgE0yABpPMgC0UDIAWFIyAPJTMgCMVTIAJlcyAMpYMgBkWjIA/lsyAJhdMgA8XzIA1mAyAHBiMgAKZDIArmUyAEhnMgDiaDIAfGoyACBsMgC6bTIAVG8yAO5wMgCScjIALHQyAMZ1MgBgdzIABHkyAJ56MgA4fDIA0n0yAHZ/MgAQgTIAqoIyAESEMgDehTIAgocyAByJMgC2ijIAWowyAPSNMgCOjzIAKJEyAMySMgBmlDIAAJYyAJqXMgA0mTIA2JoyAHKcMgAMnjIAsJ8yAEqhMgDkojIAfqQyACKmMgC8pzIAVqkyAPCqMgCUrDIALq4yAMivMgBisTIA/LIyAKC0MgA6tjIA3rcyAHi5MgASuzIArLwyAEa+MgDqvzIAhMEyAB7DMgC4xDIAUsYyAPbHMgCQyTIAKssyAM7MMgBozjIAAtAyAJzRMgBA0zIA2tQyAHTWMgAO2DIAstkyAEzbMgDm3DIAgN4yABrgMgC+4TIAWOMyAPzkMgCW5jIAMOgyAMrpMgBk6zIACO0yAKLuMgA88DIA1vEyAHrzMgAU9TIArvYyAEj4MgDs+TIAhvsyACD9MgC6/jIAVAAzAPgBMwCSAzMALAUzANAGMwBqCDMABAozAJ4LMwBCDTMA3A4zAHYQMwAQEjMAqhMzAE4VMwDoFjMAghgzACYaMwDAGzMAWh0zAPQeMwCYIDMAMiIzAMwjMwBmJTMACiczAKQoMwA+KjMA2CszAHItMwAWLzMAsDAzAEoyMwDuMzMAiDUzACI3MwC8ODMAYDozAPo7MwCUPTMALj8zAMhAMwBsQjMABkQzAKBFMwBERzMA3kgzAHhKMwASTDMArE0zAFBPMwDqUDMAhFIzAChUMwDCVTMAXFczAPZYMwCaWjMANFwzAM5dMwBoXzMADGEzAKZiMwBAZDMA2mUzAH5nMwAYaTMAsmozAExsMwDmbTMAim8zACRxMwC+cjMAYnQzAPx1MwCWdzMAMHkzANR6MwBufDMACH4zAKJ/MwA8gTMA4IIzAHqEMwAUhjMAuIczAFKJMwDsijMAhowzACqOMwDEjzMAXpEzAPiSMwCSlDMANpYzANCXMwBqmTMADpszAKicMwBCnjMA3J8zAIChMwAaozMAtKQzAE6mMwDypzMAjKkzACarMwDArDMAWq4zAP6vMwCYsTMAPLMzANa0MwBwtjMACrgzAKS5MwBIuzMA4rwzAHy+MwAWwDMAsMEzAFTDMwDuxDMAiMYzACzIMwDGyTMAYMszAPrMMwCezjMAONAzANLRMwBs0zMABtUzAKrWMwBE2DMA6NkzAILbMwAc3TMAtt4zAFDgMwD04TMAjuMzACjlMwDC5jMAXOgzAADqMwCa6zMAPu0zANjuMwBy8DMADPIzAKbzMwBK9TMA5PYzAH74MwAY+jMAsvszAFb9MwDw/jMAigA0AC4CNADIAzQAYgU0APwGNACgCDQAOgo0ANQLNABuDTQACA80AKwQNABGEjQA4BM0AIQVNAAeFzQAuBg0AFIaNAD2GzQAkB00ACofNADEIDQAXiI0AAIkNACcJTQANic0ANAoNAB0KjQADiw0AKgtNABMLzQA5jA0AIAyNAAaNDQAvjU0AFg3NAAGOTQAoDo0ADo8NADUPTQAbj80ABJBNACsQjQARkQ0AOBFNACERzQAHkk0ALhKNABSTDQA9k00AJBPNAAqUTQAxFI0AGhUNAACVjQAnFc0ADZZNADaWjQAdFw0AA5eNACoXzQAQmE0AOZiNACAZDQAGmY0AL5nNABYaTQA8mo0AIxsNAAwbjQAym80AGRxNAD+cjQAonQ0ADx2NADWdzQAcHk0AAp7NACufDQASH40AOJ/NACGgTQAIIM0ALqENABUhjQA7oc0AJKJNAAsizQAxow0AGCONAAEkDQAnpE0ADiTNADclDQAdpY0ABCYNACqmTQATps0AOicNACCnjQAHKA0ALahNABaozQA9KQ0AI6mNAAyqDQAzKk0AGarNAAArTQApK40AD6wNADYsTQAcrM0AAy1NACwtjQASrg0AOS5NACIuzQAIr00ALy+NABWwDQA8ME0AJTDNAAuxTQAyMY0AGzINAAGyjQAoMs0ADrNNADezjQAeNA0ABLSNACs0zQARtU0AOrWNACE2DQAKNo0AMLbNABc3TQA9t40AJDgNAA04jQAzuM0AGjlNAAC5zQAnOg0AEDqNADa6zQAdO00ABjvNACy8DQATPI0AObzNACK9TQAJPc0AL74NABY+jQA8vs0AJb9NAAw/zQAygA1AG4CNQAIBDUAogU1ADwHNQDgCDUAego1ABQMNQCuDTUASA81AOwQNQCGEjUAIBQ1AMQVNQBeFzUA+Bg1AJIaNQA2HDUA0B01AGofNQAEITUAniI1AEIkNQDcJTUAdic1ABopNQC0KjUATiw1AOgtNQCMLzUAJjE1AMAyNQBaNDUA9DU1AJg3NQAyOTUAzDo1AHA8NQAKPjUApD81AD5BNQDiQjUAfEQ1ABZGNQCwRzUASkk1AO5KNQCITDUAIk41AMZPNQBgUTUA+lI1AJRUNQA4VjUA0lc1AGxZNQAGWzUAoFw1AEReNQDeXzUAeGE1ABxjNQC2ZDUAUGY1AOpnNQCOaTUAKGs1AMJsNQBcbjUA9m81AJpxNQA0czUAznQ1AHJ2NQAMeDUApnk1AEB7NQDkfDUAfn41ABiANQCygTUATIM1APCENQCKhjUAJIg1AMiJNQBiizUA/Iw1AJaONQA6kDUA1JE1AG6TNQAIlTUAopY1AEaYNQDgmTUAeps1AB6dNQC4njUAUqA1AOyhNQCQozUAKqU1AMSmNQBeqDUA+Kk1AJyrNQA2rTUA0K41AHSwNQAOsjUAqLM1AEK1NQDmtjUAgLg1ABq6NQC0uzUATr01APK+NQCMwDUAJsI1AMDDNQBkxTUA/sY1AJjINQAyyjUA1ss1AHDNNQAKzzUArtA1AEjSNQDi0zUAfNU1ACDXNQC62DUAVNo1AO7bNQCI3TUALN81AMbgNQBg4jUABOQ1AJ7lNQA45zUA0ug1AHbqNQAQ7DUAqu01AETvNQDe8DUAgvI1ABz0NQC29TUAWvc1APT4NQCO+jUAKPw1AMz9NQBm/zUAAAE2AJoCNgA+BDYA2AU2AHIHNgAMCTYAsAo2AFQMNgDuDTYAiA82ACwRNgDGEjYAYBQ2APoVNgCeFzYAOBk2ANIaNgBsHDYAEB42AKofNgBEITYA6CI2AIIkNgAcJjYAtic2AFopNgD0KjYAjiw2ACguNgDCLzYAZjE2AAAzNgCaNDYAPjY2ANg3NgByOTYADDs2ALA8NgBKPjYA5D82AH5BNgAYQzYAvEQ2AFZGNgDwRzYAlEk2AC5LNgDITDYAYk42AAZQNgCgUTYAOlM2ANRUNgBuVjYAElg2AKxZNgBGWzYA4Fw2AIReNgAeYDYAuGE2AFxjNgD2ZDYAkGY2ACpoNgDOaTYAaGs2AAJtNgCcbjYANnA2ANpxNgB0czYADnU2ALJ2NgBMeDYA5nk2AIB7NgAkfTYAvn42AFiANgDygTYAjIM2ADCFNgDKhjYAZIg2AAiKNgCiizYAPI02ANaONgB6kDYAFJI2AK6TNgBIlTYA7JY2AIaYNgAgmjYAups2AF6dNgD4njYAkqA2ACyiNgDGozYAaqU2AASnNgCeqDYAQqo2ANyrNgB2rTYAEK82ALSwNgBOsjYA6LM2AIK1NgActzYAwLg2AFq6NgD0uzYAjr02ADK/NgDMwDYAZsI2AArENgCkxTYAPsc2ANjINgB8yjYAFsw2ALDNNgBKzzYA5NA2AIjSNgAi1DYAvNU2AGDXNgD62DYAlNo2AC7cNgDS3TYAbN82AAbhNgCg4jYAOuQ2AN7lNgB45zYAEuk2AKzqNgBQ7DYA6u02AITvNgAo8TYAwvI2AFz0NgD29TYAmvc2ADT5NgDO+jYAaPw2AAL+NgCm/zYAQAE3ANoCNwB+BDcAGAY3ALIHNwBMCTcA8Ao3AIoMNwAkDjcAvg83AFgRNwD8EjcAlhQ3ADAWNwDUFzcAbhk3AAgbNwCiHDcARh43AOAfNwB6ITcAFCM3AK4kNwBSJjcA7Cc3AIYpNwAgKzcAxCw3AF4uNwD4LzcAnDE3ADYzNwDQNDcAajY3AA44NwCoOTcAQjs3ANw8NwB2PjcAGkA3ALRBNwBOQzcA8kQ3AIxGNwAmSDcAwEk3AGRLNwD+TDcAmE43ADJQNwDWUTcAcFM3AApVNwCkVjcAPlg3AOJZNwB8WzcAFl03ALpeNwBUYDcA7mE3AIhjNwAsZTcAxmY3AGBoNwD6aTcAlGs3ADhtNwDSbjcAbHA3ABByNwCqczcARHU3AN52NwCCeDcAHHo3ALZ7NwBQfTcA6n43AI6ANwAogjcAwoM3AGaFNwAAhzcAmog3ADSKNwDYizcAco03AAyPNwCmkDcAQJI3AOSTNwB+lTcAGJc3ALyYNwBWmjcA8Js3AIqdNwAunzcAyKA3AGKiNwD8ozcAlqU3ADqnNwDUqDcAbqo3AAisNwCsrTcARq83AOCwNwCEsjcAHrQ3ALi1NwBStzcA9rg3AJC6NwAqvDcAxL03AF6/NwACwTcAnMI3ADbENwDaxTcAdMc3AA7JNwCoyjcATMw3AObNNwCAzzcAGtE3ALTSNwBY1DcA8tU3AIzXNwAw2TcAyto3AGTcNwD+3TcAot83ADzhNwDW4jcAcOQ3ABTmNwCu5zcASOk3AOLqNwCG7DcAIO43ALrvNwBU8TcA+PI3AJL0NwAs9jcAxvc3AGD5NwAE+zcAnvw3ADj+NwDc/zcAdgE4ABADOACqBDgATgY4AOgHOACCCTgAHAs4ALYMOABaDjgA9A84AI4ROAAoEzgAzBQ4AGYWOAAAGDgApBk4AD4bOADYHDgAch44ABYgOACwITgASiM4AOQkOAB+JjgAIig4ALwpOABWKzgA8Cw4AJQuOAAuMDgAyDE4AGwzOAAGNTgAoDY4ADo4OADUOTgAeDs4ABI9OACsPjgARkA4AOpBOACEQzgAHkU4AMJGOABcSDgA9kk4AJBLOAA0TTgAzk44AGhQOAACUjgAnFM4AEBVOADaVjgAdFg4AA5aOACyWzgATF04AOZeOACKYDgAJGI4AL5jOABYZTgA8mY4AJZoOAAwajgAyms4AG5tOAAIbzgAonA4ADxyOADgczgAenU4ABR3OACueDgASHo4AOx7OACGfTgAIH84AMSAOABegjgA+IM4AJKFOAA2hzgA0Ig4AGqKOAAEjDgAno04AEKPOADckDgAdpI4ABCUOAC0lTgATpc4AOiYOACMmjgAJpw4AMCdOABanzgA/qA4AJiiOAAypDgAzKU4AGanOAAKqTgApKo4AD6sOADirTgAfK84ABaxOACwsjgAVLQ4AO61OACItzgAIrk4ALy6OABgvDgA+r04AJS/OAA4wTgA0sI4AGzEOAAGxjgAqsc4AETJOADeyjgAeMw4ABLOOAC2zzgAUNE4AOrSOACO1DgAKNY4AMLXOABc2TgAANs4AJrcOAA03jgAzt84AGjhOAAM4zgApuQ4AEDmOADa5zgAfuk4ABjrOACy7DgAVu44APDvOACK8TgAJPM4AMj0OABi9jgA/Pc4AJb5OAAw+zgA1Pw4AG7+OAAIADkArAE5AEYDOQDgBDkAegY5AB4IOQC4CTkAUgs5AOwMOQCGDjkAKhA5AMQROQBeEzkA+BQ5AJwWOQA2GDkA0Bk5AHQbOQAOHTkAqB45AEIgOQDmITkAgCM5ABolOQC0JjkATig5APIpOQCMKzkAJi05AMAuOQBkMDkA/jE5AJgzOQA8NTkA1jY5AHA4OQAKOjkArjs5AEg9OQDiPjkAfEA5ABZCOQC6QzkAVEU5AO5GOQCISDkALEo5AMZLOQBgTTkABE85AJ5QOQA4UjkA0lM5AHZVOQAQVzkAqlg5AERaOQDeWzkAgl05ABxfOQC2YDkAWmI5APRjOQCOZTkAKGc5AMxoOQBmajkAAGw5AJptOQA+bzkA2HA5AHJyOQAMdDkAsHU5AEp3OQDkeDkAfno5ABh8OQC8fTkAVn85APCAOQCKgjkALoQ5AMiFOQBihzkABok5AKCKOQA6jDkA1I05AG6POQASkTkArJI5AEaUOQDglTkAhJc5AB6ZOQC4mjkAXJw5APadOQCQnzkAKqE5AM6iOQBopDkAAqY5AJynOQBAqTkA2qo5AHSsOQAOrjkAsq85AEyxOQDmsjkAgLQ5ACS2OQC+tzkAWLk5APK6OQCWvDkAML45AMq/OQBkwTkACMM5AKLEOQA8xjkA1sc5AHDJOQAUyzkArsw5AEjOOQDszzkAhtE5ACDTOQC61DkAVNY5APjXOQCS2TkALNs5ANDcOQBq3jkABOA5AJ7hOQBC4zkA3OQ5AHbmOQAQ6DkAquk5AE7rOQDo7DkAgu45ABzwOQDA8TkAWvM5APT0OQCY9jkAMvg5AMz5OQBm+zkAAP05AKT+OQA+ADoA2AE6AHIDOgAWBToAsAY6AEoIOgDuCToAiAs6ACINOgC8DjoAYBA6APoROgCUEzoALhU6AMgWOgBsGDoABho6AKAbOgBEHToA3h46AHggOgASIjoAtiM6AFAlOgDqJjoAhCg6AB4qOgDCKzoAXC06APYuOgCQMDoANDI6AM4zOgBoNToAAjc6AKY4OgBAOjoA2js6AHQ9OgAYPzoAskA6AExCOgDwQzoAikU6ACRHOgC+SDoAYko6APxLOgCWTToAME86AMpQOgBuUjoACFQ6AKJVOgA8VzoA4Fg6AHpaOgAUXDoArl06AFJfOgDsYDoAhmI6ACpkOgDEZToAXmc6APhoOgCcajoANmw6ANBtOgBqbzoABHE6AKhyOgBCdDoA3HU6AHZ3OgAaeToAtHo6AE58OgDyfToAjH86ACaBOgDAgjoAZIQ6AP6FOgCYhzoAMok6AMyKOgBwjDoACo46AKSPOgA+kToA4pI6AHyUOgAWljoAupc6AFSZOgDumjoAiJw6ACyeOgDGnzoAYKE6APqiOgCUpDoAOKY6ANKnOgBsqToABqs6AKqsOgBErjoA3q86AIKxOgAcszoAtrQ6AFC2OgD0tzoAjrk6ACi7OgDCvDoAXL46AADAOgCawToANMM6AM7EOgByxjoADMg6ALDJOgBKyzoA5Mw6AH7OOgAY0DoAstE6AFbTOgDw1DoAitY6ACTYOgDI2ToAYts6APzcOgCg3joAOuA6ANThOgBu4zoAEuU6AKzmOgBG6DoA4Ok6AHrrOgAe7ToAuO46AFLwOgDs8ToAkPM6ACr1OgDE9joAaPg6AAL6OgCc+zoANv06ANr+OgB0ADsADgI7AKgDOwBCBTsA5gY7AIAIOwAaCjsAtAs7AFgNOwDyDjsAjBA7ADASOwDKEzsAZBU7AP4WOwCiGDsAPBo7ANYbOwBwHTsACh87AK4gOwBIIjsA4iM7AHwlOwAgJzsAuig7AFQqOwD4KzsAki07ACwvOwDGMDsAajI7AAQ0OwCeNTsAODc7ANI4OwB2OjsAEDw7AKo9OwBEPzsA6EA7AIJCOwAcRDsAwEU7AFpHOwD0SDsAjko7ADJMOwDMTTsAZk87AABROwCaUjsAPlQ7ANhVOwByVzsADFk7ALBaOwBKXDsA5F07AIhfOwAiYTsAvGI7AFZkOwD6ZTsAlGc7AC5pOwDIajsAYmw7AAZuOwCgbzsAOnE7ANRyOwB4dDsAEnY7AKx3OwBGeTsA6no7AIR8OwAefjsAwn87AFyBOwD2gjsAkIQ7ADSGOwDOhzsAaIk7AAKLOwCcjDsAQI47ANqPOwB0kTsADpM7ALKUOwBMljsA5pc7AIqZOwAkmzsAvpw7AFieOwDynzsAlqE7ADCjOwDKpDsAZKY7AAioOwCiqTsAPKs7AOCsOwB6rjsAFLA7AK6xOwBSszsA7LQ7AIa2OwAguDsAurk7AF67OwD4vDsAkr47ADbAOwDQwTsAasM7AATFOwCoxjsAQsg7ANzJOwB2yzsAEM07ALTOOwBO0DsA6NE7AIzTOwAm1TsAwNY7AFrYOwD+2TsAmNs7ADLdOwDM3jsAZuA7AAriOwCk4zsAPuU7ANjmOwB86DsAFuo7ALDrOwBU7TsA7u47AIjwOwAi8jsAvPM7AGD1OwD69jsAlPg7AC76OwDS+zsAbP07AAb/OwCqADwARAI8AN4DPAB4BTwAHAc8ALYIPABQCjwA6gs8AI4NPAAoDzwAwhA8AFwSPAD2EzwAmhU8ADQXPADOGDwAaBo8AAwcPACmHTwAQB88AOQgPAB+IjwAGCQ8ALIlPABWJzwA8Cg8AIoqPAAkLDwAyC08AGIvPAD8MDwAljI8ADA0PADUNTwAbjc8AAg5PACsOjwARjw8AOA9PAB6PzwAHkE8ALhCPABSRDwA7EU8AIZHPAAqSTwAxEo8AF5MPAACTjwAnE88ADZRPADQUjwAdFQ8AA5WPACoVzwAQlk8ANxaPACAXDwAGl48ALRfPABYYTwA8mI8AIxkPAAmZjwAymc8AGRpPAD+ajwAmGw8ADJuPADWbzwAcHE8AApzPACkdDwASHY8AOJ3PAB8eTwAIHs8ALp8PABUfjwA7n88AIiBPAAsgzwAxoQ8AGCGPAD6hzwAnok8ADiLPADSjDwAdo48ABCQPACqkTwARJM8AN6UPACCljwAHJg8ALaZPABQmzwA9Jw8AI6ePAAooDwAzKE8AGajPAAApTwAmqY8AD6oPADYqTwAcqs8AAytPACmrjwASrA8AOSxPAB+szwAIrU8ALy2PABWuDwA8Lk8AJS7PAAuvTwAyL48AGLAPAD8wTwAoMM8ADrFPADUxjwAeMg8ABLKPACsyzwARs08AOrOPACE0DwAHtI8ALjTPABS1TwA9tY8AJDYPAAq2jwAxNs8AGjdPAAC3zwAnOA8AEDiPADa4zwAdOU8AA7nPACo6DwATOo8AObrPACA7TwAGu88AL7wPABY8jwA8vM8AJb1PAAw9zwAyvg8AGT6PAAI/DwAov08ADz/PADWAD0AcAI9ABQEPQCuBT0ASAc9AOwIPQCGCj0AIAw9ALoNPQBeDz0A+BA9AJISPQAsFD0AxhU9AGoXPQAEGT0Anho9AEIcPQDcHT0Adh89ABAhPQC0Ij0ATiQ9AOglPQCCJz0AHCk9AMAqPQBaLD0A9C09AJgvPQAyMT0AzDI9AGY0PQAKNj0ApDc9AD45PQDYOj0Acjw9ABY+PQCwPz0ASkE9AORCPQCIRD0AIkY9ALxHPQBWST0A+ko9AJRMPQAuTj0AyE89AGxRPQAGUz0AoFQ9ADpWPQDeVz0AeFk9ABJbPQCsXD0AUF49AOpfPQCEYT0AHmM9AMJkPQBcZj0A9mc9AJBpPQA0az0Azmw9AGhuPQAMcD0ApnE9AEBzPQDadD0AfnY9ABh4PQCyeT0ATHs9AOZ8PQCKfj0AJIA9AL6BPQBYgz0A/IQ9AJaGPQAwiD0Ayok9AG6LPQAIjT0Aoo49AEaQPQDgkT0AepM9ABSVPQCulj0AUpg9AOyZPQCGmz0AIJ09AMSePQBeoD0A+KE9AJyjPQA2pT0A0KY9AGqoPQAEqj0AqKs9AEKtPQDcrj0AdrA9ABqyPQC0sz0ATrU9APK2PQCMuD0AJro9AMC7PQBavT0A/r49AJjAPQAywj0AzMM9AHDFPQAKxz0ApMg9AEjKPQDiyz0AfM09ABbPPQCw0D0AVNI9AO7TPQCc1T0AQNc9ANrYPQB+2j0AGNw9ALLdPQBM3z0A5uA9AIriPQAk5D0AvuU9AFjnPQD86D0Aluo9ADDsPQDU7T0Abu89AAjxPQCi8j0APPQ9AOD1PQB69z0AFPk9AK76PQBS/D0A7P09AIb/PQAqAT4AxAI+AF4EPgD4BT4AnAc+ADYJPgDQCj4Aagw+AAQOPgCoDz4AQhE+ANwSPgCAFD4AGhY+ALQXPgBOGT4A8ho+AIwcPgAmHj4AwB8+AFohPgD+Ij4AmCQ+ADImPgDMJz4AcCk+AAorPgCkLD4ASC4+AOIvPgB8MT4AFjM+ALA0PgBUNj4A7jc+AJI5PgAsOz4Axjw+AGA+PgD6Pz4AlEE+ADhDPgDSRD4AbEY+ABBIPgCqST4AREs+AN5MPgCCTj4AHFA+ALZRPgBQUz4A9FQ+AI5WPgAoWD4Awlk+AFxbPgAAXT4Aml4+ADRgPgDOYT4AcmM+AAxlPgCmZj4ASmg+AORpPgB+az4AGG0+ALxuPgBWcD4A8HE+AIpzPgAkdT4AyHY+AGJ4PgD8eT4AoHs+ADp9PgDUfj4AboA+ABKCPgCsgz4ARoU+AOCGPgB6iD4AHoo+ALiLPgBSjT4A7I4+AJCQPgAqkj4AxJM+AGiVPgAClz4AnJg+ADaaPgDQmz4AdJ0+AA6fPgCooD4AQqI+AOajPgCApT4AGqc+AL6oPgBYqj4A8qs+AIytPgAmrz4AyrA+AGSyPgD+sz4AmLU+ADy3PgDWuD4AcLo+ABS8PgCuvT4ASL8+AOLAPgB8wj4AIMQ+ALrFPgBUxz4A+Mg+AJLKPgAszD4Axs0+AGrPPgAE0T4AntI+ADjUPgDS1T4Adtc+ABDZPgCq2j4ARNw+AOjdPgCC3z4AHOE+AMDiPgBa5D4A9OU+AI7nPgAo6T4AzOo+AGbsPgAA7j4ApO8+AD7xPgDY8j4AcvQ+ABb2PgCw9z4ASvk+AOT6PgB+/D4AIv4+ALz/PgBWAT8A+gI/AJQEPwAuBj8AyAc/AGwJPwAGCz8AoAw/ADoOPwDUDz8AeBE/ABITPwCsFD8ARhY/AOoXPwCEGT8AHhs/ALgcPwBcHj8A9h8/AJAhPwAqIz8AziQ/AGgmPwACKD8AnCk/AEArPwDaLD8AdC4/AA4wPwCyMT8ATDM/AOY0PwCANj8AJDg/AL45PwBYOz8A/Dw/AJY+PwAwQD8AykE/AGRDPwAIRT8AokY/ADxIPwDWST8Aeks/ABRNPwCuTj8AUlA/AOxRPwCGUz8AIFU/AMRWPwBeWD8A+Fk/AJJbPwAsXT8A0F4/AGpgPwAEYj8AnmM/AEJlPwDcZj8Admg/ABpqPwC0az8ATm0/AOhuPwCCcD8AJnI/AMBzPwBadT8A9HY/AJh4PwAyej8AzHs/AHB9PwAKfz8ApIA/AD6CPwDigz8AfIU/ABaHPwCwiD8ASoo/AO6LPwCIjT8AIo8/ALyQPwBgkj8A+pM/AJSVPwAulz8A0pg/AGyaPwAGnD8Aqp0/AESfPwDeoD8AeKI/ABykPwC2pT8AUKc/AOqoPwCOqj8AKKw/AMKtPwBcrz8A9rA/AJqyPwA0tD8AzrU/AHK3PwAMuT8Apro/AEC8PwDavT8Afr8/ABjBPwCywj8ATMQ/APDFPwCKxz8AJMk/AMjKPwBizD8A/M0/AJbPPwA60T8A1NI/AG7UPwAI1j8Aotc/AEbZPwDg2j8Aetw/ABTePwC43z8AUuE/AOziPwCQ5D8AKuY/AMTnPwBe6T8A+Oo/AJzsPwA27j8A0O8/AGrxPwAO8z8AqPQ/AEL2PwDm9z8AgPk/ABr7PwC0/D8ATv4/APL/PwCMAUAAJgNAAMAEQABkBkAA/gdAAJgJQAA8C0AA1gxAAHAOQAAKEEAApBFAAEgTQADiFEAAfBZAABYYQAC6GUAAVBtAAO4cQACSHkAALCBAAMYhQABgI0AA+iRAAJ4mQAA4KEAA0ilAAHYrQAAQLUAAqi5AAEQwQADoMUAAgjNAABw1QAC2NkAAUDhAAPQ5QACOO0AAKD1AAMw+QABmQEAAAEJAAJpDQAA0RUAA2EZAAHJIQAAMSkAApktAAEpNQADkTkAAflBAACJSQAC8U0AAVlVAAPBWQACKWEAALlpAAMhbQABiXUAA/F5AAKBgQAA6YkAA1GNAAHhlQAASZ0AArGhAAEZqQADga0AAhG1AAB5vQAC4cEAAUnJAAPZzQACQdUAAKndAAM54QABoekAAAnxAAJx9QABAf0AA2oBAAHSCQAAOhEAAqIVAAEyHQADmiEAAgIpAABqMQAC+jUAAWI9AAPKQQACWkkAAMJRAAMqVQABkl0AA/phAAKKaQAA8nEAA1p1AAHCfQAAUoUAArqJAAEikQADspUAAhqdAACCpQAC6qkAAVKxAAPitQACSr0AALLFAAMayQABqtEAABLZAAJ63QABCuUAA3LpAAHa8QAAQvkAAtL9AAE7BQADowkAAgsRAABzGQADAx0AAWslAAPTKQACOzEAAMs5AAMzPQABm0UAACtNAAKTUQAA+1kAA2NdAAHLZQAAW20AAsNxAAEreQADk30AAiOFAACLjQAC85EAAYOZAAPrnQACU6UAALutAANLsQABs7kAABvBAAKDxQAA680AA3vRAAHj2QAAS+EAArPlAAFD7QADq/EAAhP5AAB4AQQDCAUEAXANBAPYEQQCQBkEANAhBAM4JQQBoC0EADA1BAKYOQQBAEEEA2hFBAHQTQQAYFUEAshZBAEwYQQDmGUEAihtBACQdQQC+HkEAYiBBAPwhQQCWI0EAMCVBAMomQQBuKEEACCpBAKIrQQA8LUEA4C5BAHowQQAUMkEAuDNBAFI1QQDsNkEAhjhBACA6QQDEO0EAXj1BAPg+QQCSQEEANkJBANBDQQBqRUEABEdBAKhIQQBCSkEA3EtBAIBNQQAaT0EAtFBBAE5SQQDoU0EAjFVBACZXQQDAWEEAWlpBAP5bQQCYXUEAMl9BANZgQQBwYkEACmRBAKRlQQA+Z0EA4mhBAHxqQQAWbEEAsG1BAFRvQQDucEEAiHJBACJ0QQDGdUEAYHdBAPp4QQCUekEAOHxBANJ9QQBsf0EABoFBAKqCQQBEhEEA3oVBAIKHQQAciUEAtopBAFCMQQDqjUEAjo9BACiRQQDCkkEAXJRBAACWQQCal0EANJlBANiaQQBynEEADJ5BAKafQQBAoUEA5KJBAH6kQQAYpkEAsqdBAFapQQDwqkEAiqxBAC6uQQDIr0EAYrFBAPyyQQCWtEEAOrZBANS3QQBuuUEACLtBAKy8QQBGvkEA4L9BAITBQQAew0EAuMRBAFLGQQDsx0EAkMlBACrLQQDEzEEAXs5BAALQQQCc0UEANtNBANDUQQB01kEADthBAKjZQQBM20EA5txBAIDeQQAa4EEAtOFBAFjjQQDy5EEAjOZBACboQQDK6UEAZOtBAP7sQQCi7kEAPPBBANbxQQBw80EACvVBAK72QQBI+EEA4vlBAHz7QQAg/UEAuv5BAFQAQgD4AUIAkgNCACwFQgDGBkIAYAhCAAQKQgCeC0IAOA1CANIOQgB2EEIAEBJCAKoTQgBEFUIA6BZCAIIYQgAcGkIAwBtCAFodQgD0HkIAjiBCACgiQgDMI0IAZiVCAAAnQgCaKEIAPipCANgrQgByLUIAFi9CALAwQgBKMkIA5DNCAH41QgAiN0IAvDhCAFY6QgDwO0IAlD1CAC4/QgDIQEIAbEJCAAZEQgCgRUIAOkdCANRIQgB4SkIAEkxCAKxNQgBQT0IA6lBCAIRSQgAeVEIAuFVCAFxXQgD2WEIAkFpCACpcQgDOXUIAaF9CAAJhQgCmYkIAQGRCANplQgB0Z0IADmlCALJqQgBMbEIA5m1CAIpvQgAkcUIAvnJCAFh0QgDydUIAlndCADB5QgDKekIAZHxCAAh+QgCif0IAPIFCAOCCQgB6hEIAFIZCAK6HQgBIiUIA7IpCAIaMQgAgjkIAuo9CAF6RQgD4kkIAkpRCACyWQgDQl0IAaplCAASbQgConEIAQp5CANyfQgB2oUIAEKNCALSkQgBOpkIA6KdCAIKpQgAmq0IAwKxCAFquQgD+r0IAmLFCADKzQgDMtEIAZrZCAAq4QgCkuUIAPrtCAOK8QgB8vkIAIMBCALrBQgBew0IA+MRCAJLGQgA2yEIA0MlCAHTLQgAYzUIAss5CAEzQQgDm0UIAitNCACTVQgC+1kIAWNhCAPzZQgCW20IAMN1CAMreQgBk4EIACOJCAKLjQgA85UIA4OZCAHroQgAU6kIArutCAEjtQgDs7kIAhvBCACDyQgC680IAXvVCAPj2QgCS+EIALPpCAND7QgBq/UIABP9CAKgAQwBCAkMA3ANDAHYFQwAQB0MAtAhDAE4KQwDoC0MAgg1DACYPQwDAEEMAWhJDAP4TQwCYFUMAMhdDAMwYQwBmGkMAChxDAKQdQwA+H0MA4iBDAHwiQwAWJEMAsCVDAEonQwDuKEMAiCpDACIsQwC8LUMAYC9DAPowQwCUMkMAODRDANI1QwBsN0MABjlDAKA6QwBEPEMA3j1DAHg/QwASQUMArEJDAFBEQwDqRUMAjkdDAChJQwDCSkMAXExDAPZNQwCaT0MANFFDAM5SQwByVEMADFZDAKZXQwBAWUMA2lpDAH5cQwAYXkMAsl9DAExhQwDwYkMAimRDACRmQwC+Z0MAYmlDAPxqQwCWbEMAOm5DANRvQwBucUMACHNDAKJ0QwBGdkMA4HdDAHp5QwAUe0MAuHxDAFJ+QwDsf0MAkIFDACqDQwDEhEMAXoZDAPiHQwCciUMANotDANCMQwBqjkMADpBDAKiRQwBCk0MA3JRDAICWQwAamEMAtJlDAFibQwDynEMAjJ5DACagQwDAoUMAZKNDAP6kQwCYpkMAMqhDANapQwBwq0MACq1DAK6uQwBIsEMA4rFDAHyzQwAWtUMAurZDAFS4QwDuuUMAiLtDACy9QwDGvkMAYMBDAPrBQwCew0MAOMVDANLGQwB2yEMAEMpDAKrLQwBEzUMA3s5DAILQQwAc0kMAttNDAFDVQwD01kMAjthDACjaQwDM20MAZt1DAADfQwCa4EMANOJDANjjQwBy5UMADOdDAKboQwBA6kMA5OtDAH7tQwAi70MAvPBDAFbyQwDw80MAivVDAC73QwDI+EMAYvpDAPz7QwCg/UMAOv9DANQARABuAkQAEgREAKwFRABGB0QA6ghEAIQKRAAeDEQAuA1EAFIPRAD2EEQAkBJEACoURADEFUQAaBdEAAIZRACcGkQANhxEANodRAB0H0QADiFEALIiRABMJEQA5iVEAIAnRAAaKUQAvipEAFgsRADyLUQAjC9EADAxRADKMkQAZDREAAg2RACiN0QAPDlEANY6RABwPEQAFD5EAK4/RABIQUQA4kJEAIZERAAgRkQAukdEAFRJRAD4SkQAkkxEACxORADQT0QAalFEAARTRACeVEQAOFZEANxXRAB2WUQAEFtEAKpcRABOXkQA6F9EAIJhRAAmY0QAwGREAFpmRAD0Z0QAjmlEADJrRADMbEQAZm5EAABwRACkcUQAPnNEANh0RABydkQAFnhEALB5RABKe0QA7nxEAIh+RAAigEQAvIFEAGCDRAD6hEQAlIZEAC6IRADIiUQAbItEABCNRACqjkQATpBEAOiRRACCk0QAHJVEAMCWRABamEQA9JlEAI6bRAAynUQAzJ5EAGagRAAAokQApKNEAD6lRADYpkQAcqhEABaqRACwq0QASq1EAOSuRACIsEQAIrJEALyzRABgtUQA+rZEAJS4RAAuukQAyLtEAGy9RAAGv0QAoMBEADrCRADUw0QAeMVEABLHRACsyEQAUMpEAOrLRACEzUQAHs9EAMLQRABc0kQA9tNEAJDVRAAq10QAzthEAGjaRAAM3EQApt1EAEDfRADa4EQAdOJEABjkRACy5UQATOdEAOboRACK6kQAJOxEAL7tRABY70QA/PBEAJbyRAAw9EQA1PVEAG73RAAI+UQAovpEADz8RADg/UQAev9EABQBRQCuAkUASARFAOwFRQCGB0UAKglFAMQKRQBeDEUA+A1FAJIPRQA2EUUA0BJFAGoURQAEFkUAqBdFAEIZRQDmGkUAihxFACQeRQC+H0UAWCFFAPwiRQCWJEUAMCZFANQnRQBuKUUACCtFAKIsRQA8LkUA4C9FAHoxRQAUM0UArjRFAFI2RQDsN0UAhjlFACo7RQDEPEUAXj5FAPg/RQCSQUUANkNFANBERQBqRkUABEhFAJ5JRQBCS0UA3ExFAIBORQAaUEUAtFFFAE5TRQDoVEUAjFZFACZYRQDAWUUAWltFAP5cRQCYXkUAMmBFAMxhRQBwY0UACmVFAKRmRQBIaEUA4mlFAHxrRQAWbUUAsG5FAFRwRQDucUUAiHNFACx1RQDGdkUAYHhFAPp5RQCUe0UAOH1FANJ+RQBsgEUABoJFAKqDRQBEhUUA3oZFAIKIRQAcikUAtotFAFCNRQDqjkUAjpBFACiSRQDCk0UAXJVFAACXRQCamEUANJpFANibRQBynUUADJ9FAKagRQBAokUA5KNFAH6lRQAYp0UAsqhFAEyqRQDwq0UAiq1FACSvRQDIsEUAYrJFAPyzRQCWtUUAOrdFANS4RQBuukUACLxFAKy9RQBGv0UA4MBFAHrCRQAexEUAuMVFAFLHRQD2yEUAkMpFACrMRQDEzUUAXs9FAALRRQCc0kUANtRFANDVRQB010UADtlFAKjaRQBC3EUA5t1FAIDfRQAa4UUAvuJFAFjkRQDy5UUAjOdFACbpRQDK6kUAZOxFAP7tRQCY70UAPPFFANbyRQBw9EUACvZFAK73RQBI+UUA4vpFAHz8RQAg/kUAuv9FAFQBRgDuAkYAkgRGACwGRgDGB0YAaglGAAQLRgCeDEYAOA5GANIPRgB2EUYAEBNGAKoURgBEFkYA3hdGAIIZRgAcG0YAwBxGAFoeRgD0H0YAjiFGACgjRgDMJEYAZiZGAAAoRgCaKUYAPitGANgsRgByLkYADDBGALAxRgBKM0YA5DRGAIg2RgAiOEYAvDlGAFY7RgDwPEYAlD5GAC5ARgDIQUYAYkNGAAZFRgCgRkYAOkhGANRJRgB4S0YAEk1GAKxORgBQUEYA6lFGAIRTRgAeVUYAuFZGAFxYRgD2WUYAkFtGACpdRgDOXkYAaGBGAAJiRgCmY0YAQGVGANpmRgB0aEYADmpGALJrRgBMbUYA5m5GAIpwRgAkckYAvnNGAFh1RgDydkYAlnhGADB6RgDKe0YAZH1GAAh/RgCigEYAPIJGAOCDRgB6hUYAFIdGAK6IRgBIikYA7ItGAIaNRgAgj0YAupBGAF6SRgD4k0YAkpVGACyXRgDQmEYAappGAAScRgConUYAQp9GANygRgB2okYAEKRGALSlRgBOp0YA6KhGAIKqRgAmrEYAwK1GAFqvRgD+sEYAmLJGADK0RgDMtUYAZrdGAAq5RgCkukYAPrxGANi9RgB8v0YAFsFGALDCRgBUxEYA7sVGAIjHRgAiyUYAvMpGAGDMRgD6zUYAlM9GAC7RRgDS0kYAbNRGAAbWRgCg10YARNlGAN7aRgB43EYAEt5GALbfRgBQ4UYA6uJGAI7kRgAo5kYAwudGAFzpRgD26kYAmuxGADTuRgDO70YAcvFGAAzzRgCm9EYAQPZGANr3RgB++UYAGPtGALL8RgBM/kYA8P9GAIoBRwAkA0cAyARHAGIGRwD8B0cAlglHADALRwDUDEcAbg5HAAgQRwCiEUcAPBNHAOAURwB6FkcAHhhHALgZRwBSG0cA7BxHAIYeRwAqIEcAxCFHAF4jRwD4JEcAnCZHADYoRwDQKUcAaitHAA4tRwCoLkcAQjBHAOYxRwCAM0cAGjVHALQ2RwBOOEcA8jlHAIw7RwAmPUcAwD5HAGRARwD+QUcAmENHADxFRwDWRkcAcEhHAApKRwCkS0cASE1HAOJORwB8UEcAFlJHALpTRwBUVUcA7lZHAIhYRwAsWkcAxltHAGBdRwD6XkcAnmBHADhiRwDSY0cAbGVHABBnRwCqaEcARGpHAOhrRwCCbUcAHG9HALZwRwBQckcA9HNHAI51RwAod0cAwnhHAFx6RwAAfEcAmn1HAD5/RwDYgEcAcoJHAAyERwCmhUcASodHAOSIRwB+ikcAGIxHALyNRwBWj0cA8JBHAJSSRwAulEcAyJVHAGKXRwD8mEcAoJpHADqcRwDUnUcAbp9HAAihRwCsokcARqRHAOqlRwCEp0cAHqlHALiqRwBSrEcA9q1HAJCvRwAqsUcAxLJHAGi0RwACtkcAnLdHADa5RwDaukcAdLxHAA6+RwCyv0cATMFHAObCRwCAxEcAGsZHAL7HRwBYyUcA8spHAIzMRwAwzkcAys9HAGTRRwAI00cAotRHADzWRwDW10cAcNlHABTbRwCu3EcASN5HAOLfRwCG4UcAIONHALrkRwBU5kcA+OdHAJLpRwAs60cA0OxHAGDuRwAE8EcAnvFHADjzRwDc9EcAdvZHABD4RwCq+UcATvtHAOj8RwCC/kcAHABIAMABSABaA0gA9ARIAI4GSAAyCEgAzAlIAGYLSAAADUgAmg5IAD4QSADYEUgAfBNIABYVSACwFkgAShhIAOQZSACIG0gAIh1IALweSABWIEgA+iFIAJQjSAAuJUgAyCZIAGwoSAAGKkgAoCtIADotSADeLkgAeDBIABIySACsM0gARjVIAOo2SACEOEgAKDpIAMI7SABcPUgA9j5IAJBASAA0QkgAzkNIAGhFSAAMR0gApkhIAEBKSADaS0gAdE1IABhPSACyUEgATFJIAOZTSACKVUgAJFdIAL5YSABiWkgA/FtIAJZdSAAwX0gAymBIAG5iSAAIZEgAomVIADxnSADWaEgAempIABRsSACubUgAUm9IAOxwSACGckgAIHRIAMR1SABed0gA+HhIAJJ6SAAsfEgA0H1IAGp/SAAEgUgAqIJIAEKESADchUgAdodIABqJSAC0ikgAToxIAOiNSACCj0gAJpFIAMCSSABalEgA/pVIAJiXSAAymUgAzJpIAHCcSAAKnkgApJ9IAD6hSADiokgAfKRIABamSACwp0gAVKlIAO6qSACIrEgALK5IAMavSABgsUgA+rJIAJS0SAA4tkgA0rdIAGy5SAAGu0gAoLxIAES+SADev0gAeMFIABzDSAC2xEgAUMZIAOrHSACEyUgAKMtIAMLMSABmzkgAANBIAJrRSAA000gAztRIAHLWSAAM2EgAptlIAEDbSADa3EgAft5IABjgSACy4UgAVuNIAPDkSACK5kgAJOhIAMjpSABi60gA/OxIAJbuSAA68EgA1PFIAG7zSAAI9UgArPZIAEb4SADg+UgAhPtIAB79SAC4/kgAUgBJAOwBSQCQA0kAKgVJAMQGSQBeCEkA+AlJAJwLSQA2DUkA0A5JAHQQSQAOEkkAqBNJAEIVSQDmFkkAgBhJABoaSQC0G0kAWB1JAPIeSQCMIEkAJiJJAMojSQBkJUkA/iZJAKIoSQA8KkkA1itJAHAtSQAKL0kArjBJAEgySQDiM0kAfDVJACA3SQC6OEkAVDpJAPg7SQCSPUkALD9JAMZASQBgQkkABERJAJ5FSQA4R0kA0khJAGxKSQAQTEkAqk1JAE5PSQDoUEkAglJJABxUSQC2VUkAWldJAPRYSQCOWkkAKFxJAMJdSQBmX0kAAGFJAJpiSQA+ZEkA2GVJAHJnSQAMaUkApmpJAEpsSQDkbUkAiG9JACJxSQC8ckkAVnRJAPB1SQCUd0kALnlJAMh6SQBifEkA/H1JAKB/SQA6gUkA3oJJAHiESQAShkkArIdJAEaJSQDqikkAhIxJAB6OSQC4j0kAUpFJAPaSSQCQlEkANJZJAM6XSQBomUkAAptJAJycSQBAnkkA2p9JAHShSQAOo0kAqKRJAEymSQDmp0kAiqlJACSrSQC+rEkAWK5JAPKvSQCWsUkAMLNJAMq0SQBktkkACLhJAKK5SQA8u0kA4LxJAHq+SQAUwEkArsFJAEjDSQDsxEkAhsZJACDISQC6yUkAVMtJAPjMSQCSzkkANtBJANDRSQBq00kABNVJAJ7WSQBC2EkA3NlJAHbbSQAQ3UkAtN5JAE7gSQDo4UkAjONJACblSQDA5kkAWuhJAPTpSQCY60kAMu1JAMzuSQBm8EkACvJJAKTzSQA+9UkA2PZJAHz4SQAW+kkAsPtJAEr9SQDu/kkAiABKACICSgC8A0oAagVKAAQHSgCeCEoAQgpKAOYLSgCADUoAJA9KAL4QSgBYEkoA8hNKAJYVSgAwF0oAyhhKAGQaSgAIHEoAoh1KADwfSgDWIEoAeiJKABQkSgCuJUoASCdKAOwoSgCGKkoAICxKAMQtSgBeL0oA+DBKAJIySgAsNEoA0DVKAGo3SgAEOUoAnjpKAEI8SgDcPUoAdj9KABBBSgC0QkoATkRKAOhFSgCCR0oAHElKAMBKSgBaTEoA9E1KAJhPSgAyUUoAzFJKAGZUSgAKVkoApFdKAD5ZSgDYWkoAfFxKABZeSgCwX0oASmFKAORiSgCIZEoAImZKALxnSgBgaUoA+mpKAJRsSgAubkoA0m9KAGxxSgAGc0oAoHRKAER2SgDed0oAeHlKABJ7SgCsfEoAUH5KAOp/SgCOgUoAKINKAMKESgBchkoA9odKAJqJSgA0i0oAzoxKAGiOSgAMkEoAppFKAECTSgDalEoAfpZKABiYSgCymUoATJtKAPCcSgCKnkoAJKBKAL6hSgBYo0oA/KRKAJamSgA6qEoA1KlKAG6rSgAIrUoAoq5KAEawSgDgsUoAerNKABS1SgCutkoAUrhKAOy5SgCGu0oAKr1KAMS+SgBewEoA+MFKAJzDSgA2xUoA0MZKAGrISgAEykoAqMtKAELNSgDczkoAgNBKABrSSgC000oATtVKAPLWSgCM2EoAJtpKAMDbSgBa3UoA/t5KAJjgSgAy4koA1uNKAHDlSgAK50oApOhKAEjqSgDi60oAfO1KABbvSgC68EoAVPJKAO7zSgCI9UoAIvdKAMb4SgBg+koA+vtKAJ79SgA4/0oA0gBLAGwCSwAQBEsAqgVLAEQHSwDeCEsAggpLABwMSwC2DUsAUA9LAOoQSwCOEksAKBRLAMwVSwBmF0sAABlLAJoaSwA0HEsA2B1LAHIfSwAMIUsApiJLAEokSwDkJUsAfidLABgpSwCyKksAVixLAPAtSwCUL0sALjFLAMgySwBiNEsA/DVLAKA3SwA6OUsA1DpLAG48SwASPksArD9LAEZBSwDgQksAekRLAB5GSwC4R0sAXElLAPZKSwCQTEsAKk5LAMRPSwBoUUsAAlNLAJxUSwA2VksA0FdLAHRZSwAOW0sAqFxLAExeSwDmX0sAgGFLABpjSwC+ZEsAWGZLAPJnSwCMaUsAMGtLAMpsSwBkbksA/m9LAKJxSwA8c0sA1nRLAHB2SwAUeEsArnlLAEh7SwDifEsAhn5LACCASwC6gUsAVINLAPiESwCShksALIhLAMaJSwBqi0sABI1LAJ6OSwA4kEsA0pFLAHaTSwAQlUsAqpZLAE6YSwDomUsAgptLABydSwDAnksAWqBLAPShSwCOo0sAMqVLAMymSwBmqEsAAKpLAJqrSwA+rUsA2K5LAHKwSwAWsksAsLNLAEq1SwDktksAiLhLACK6SwC8u0sAVr1LAPq+SwCUwEsALsJLAMjDSwBsxUsABsdLAKDISwA6yksA3stLAHjNSwASz0sArNBLAFDSSwDq00sAhNVLAB7XSwDC2EsAXNpLAPbbSwCQ3UsANN9LAM7gSwBo4ksAAuRLAKblSwBA50sA2uhLAHTqSwAY7EsAsu1LAEzvSwDm8EsAgPJLACT0SwC+9UsAWPdLAPz4SwCW+ksAMPxLAMr9SwBu/0sACAFMAKICTAA8BEwA4AVMAHoHTAAUCUwArgpMAFIMTADsDUwAhg9MACARTADEEkwAXhRMAPgVTACSF0wANhlMANAaTABqHEwABB5MAJ4fTABCIUwA3CJMAIAkTAAaJkwAtCdMAE4pTADoKkwAjCxMACYuTADAL0wAWjFMAPQyTACYNEwAMjZMANY3TABwOUwACjtMAKQ8TAA+PkwA4j9MAHxBTAAWQ0wAsERMAEpGTADuR0wAiElMACJLTADGTEwAYE5MAPpPTACUUUwAOFNMANJUTABsVkwABlhMAKpZTABEW0wA3lxMAHheTAAcYEwAtmFMAFBjTADqZEwAjmZMAChoTADCaUwAXGtMAPZsTACabkwANHBMANhxTAByc0wADHVMAKZ2TABAeEwA5HlMAH57TAAYfUwAsn5MAFaATADwgUwAioNMACSFTADIhkwAYohMAPyJTACWi0wAOo1MANSOTABukEwACJJMAKyTTABGlUwA4JZMAHqYTAAUmkwAuJtMAFKdTADsnkwAkKBMACqiTADEo0wAXqVMAAKnTACcqEwANqpMANCrTABqrUwADq9MAKiwTABCskwA5rNMAIC1TAAat0wAtLhMAFi6TADyu0wAjL1MACa/TADKwEwAZMJMAP7DTACYxUwAMsdMANbITABwykwAFMxMAK7NTABIz0wA4tBMAHzSTAAg1EwAutVMAFTXTADu2EwAktpMACzcTADG3UwAYN9MAAThTACe4kwAOORMANLlTAB250wAEOlMAKrqTABE7EwA6O1MAILvTAAc8UwAtvJMAFr0TAD09UwAjvdMACj5TADM+kwAZvxMAAD+TACa/0wANAFNANgCTQByBE0ADAZNALAHTQBKCU0A5ApNAH4MTQAiDk0AvA9NAFYRTQDwEk0AlBRNAC4WTQDIF00AYhlNAPwaTQCgHE0AOh5NANQfTQB4IU0AEiNNAKwkTQBGJk0A6idNAIQpTQAeK00AuCxNAFIuTQD2L00AkDFNACozTQDONE0AaDZNAAI4TQCcOU0AQDtNANo8TQB0Pk0ADkBNAKhBTQBMQ00A5kRNAIBGTQAkSE0AvklNAFhLTQDyTE0Alk5NADBQTQDKUU0AZFNNAAhVTQCiVk0APFhNANZZTQB6W00AFF1NAK5eTQBIYE0A7GFNAIZjTQAgZU0AumZNAFRoTQD4aU0AkmtNACxtTQDQbk0AanBNAARyTQCec00AQnVNANx2TQB2eE0AEHpNALR7TQBOfU0A6H5NAIKATQAcgk0AwINNAFqFTQD0hk0AmIhNADKKTQDMi00AZo1NAAqPTQCkkE0APpJNANiTTQBylU0AFpdNALCYTQBUmk0A7ptNAIidTQAin00AvKBNAGCiTQD6o00AlKVNAC6nTQDSqE0AbKpNAAasTQCgrU0ARK9NAN6wTQB4sk0AErRNALa1TQBQt00A6rhNAIS6TQAevE0Awr1NAFy/TQAAwU0ApMJNAD7ETQDixU0AfMdNABbJTQCwyk0ASsxNAO7NTQCIz00AItFNALzSTQBW1E0A+tVNAJTXTQAu2U0A0tpNAGzcTQAG3k0AoN9NAEThTQDe4k0AeORNABLmTQC2500AUOlNAOrqTQCE7E0AKO5NAMLvTQBc8U0A9vJNAJD0TQA09k0AzvdNAHL5TQAM+00ApvxNAED+TQDa/00AfgFOABgDTgCyBE4ATAZOAOYHTgCKCU4AJAtOAL4MTgBiDk4A/A9OAJYRTgAwE04A1BROAG4WTgAIGE4AohlOAEYbTgDgHE4Aeh5OABQgTgCuIU4AUiNOAOwkTgCQJk4AKihOAMQpTgBeK04A+CxOAJwuTgA2ME4A0DFOAGozTgAONU4AqDZOAEI4TgDcOU4AgDtOABo9TgC0Pk4ATkBOAPJBTgCMQ04AJkVOAMBGTgBaSE4A/klOAJhLTgA8TU4A1k5OAHBQTgAKUk4ApFNOAEhVTgDiVk4AfFhOABZaTgCwW04AVF1OAO5eTgCIYE4ALGJOAMZjTgBgZU4A+mZOAJ5oTgA4ak4A0mtOAGxtTgAQb04AqnBOAERyTgDec04AeHVOABx3TgC2eE4AUHpOAPR7TgCOfU4AKH9OAMKATgBmgk4AAIROAJqFTgA0h04AzohOAHKKTgAMjE4AsI1OAEqPTgDkkE4AfpJOABiUTgC8lU4AVpdOAPCYTgCKmk4AJJxOAMidTgBin04A/KBOAKCiTgA6pE4A1KVOAG6nTgASqU4ArKpOAEasTgDgrU4AhK9OAB6xTgC4sk4AUrROAOy1TgCQt04AKrlOAMS6TgBovE4AAr5OAJy/TgA2wU4A2sJOAHTETgAOxk4AqMdOAELJTgDmyk4AgMxOABrOTgC+z04AWNFOAPLSTgCM1E4AMNZOAMrXTgBk2U4A/tpOAKLcTgA83k4A1t9OAHDhTgAU404AruROAEjmTgDi504AfOlOACDrTgC67E4AXu5OAPjvTgCS8U4ALPNOAMb0TgBq9k4ABPhOAJ75TgA4+04A0vxOAHb+TgAQAE8AqgFPAE4DTwDoBE8AggZPABwITwDACU8AWgtPAPQMTwCODk8AMhBPAMwRTwBmE08AABVPAJoWTwA+GE8A2BlPAHIbTwAWHU8AsB5PAEogTwDkIU8AiCNPACIlTwC8Jk8AVihPAPopTwCUK08ALi1PAMguTwBiME8ABjJPAKAzTwA6NU8A3jZPAHg4TwASOk8ArDtPAEY9TwDqPk8AhEBPAB5CTwDCQ08AXEVPAPZGTwCQSE8ANEpPAM5LTwBoTU8AAk9PAJxQTwBAUk8A2lNPAH5VTwAYV08AslhPAExaTwDmW08Ail1PACRfTwC+YE8AWGJPAPJjTwCWZU8AMGdPAMpoTwBuak8ACGxPAKJtTwA8b08A4HBPAHpyTwAUdE8ArnVPAFJ3TwDseE8AhnpPACp8TwDEfU8AXn9PAPiATwCSgk8ANoRPANCFTwBqh08ABIlPAKiKTwBCjE8A3I1PAHaPTwAQkU8AtJJPAFiUTwDylU8AlpdPADCZTwDKmk8AbpxPAAieTwCin08APKFPAOCiTwB6pE8AFKZPAK6nTwBIqU8A7KpPAIasTwAgrk8AxK9PAF6xTwD4sk8AkrRPADa2TwDQt08AarlPAAS7TwCovE8AQr5PANy/TwB2wU8AEMNPALTETwBOxk8A6MdPAIzJTwAmy08AwMxPAFrOTwD+z08AmNFPADLTTwDM1E8AZtZPAArYTwCk2U8APttPAOLcTwB83k8AFuBPALDhTwBU408A7uRPAIjmTwAi6E8AxulPAGDrTwD67E8AlO5PAC7wTwDS8U8AbPNPAAb1TwCq9k8ARPhPAN75TwB4+08AHP1PALb+TwBQAFAA6gFQAI4DUAAoBVAAwgZQAFwIUAAAClAAmgtQADQNUADODlAAchBQAAwSUACmE1AAQBVQANoWUAB+GFAAGBpQALIbUABWHVAA8B5QAIogUAAkIlAAyCNQAGIlUAD8JlAAlihQADAqUADUK1AAbi1QAAgvUACsMFAARjJQAOAzUAB6NVAAHjdQALg4UABSOlAA7DtQAJA9UAAqP1AAxEBQAF5CUAD4Q1AAnEVQADZHUADQSFAAdEpQAA5MUACoTVAAQk9QAOZQUACAUlAAGlRQALRVUABOV1AA8lhQAIxaUAAmXFAAyl1QAGRfUAD+YFAAmGJQADJkUADWZVAAcGdQAAppUACualAASGxQAOJtUAB8b1AAIHFQALpyUABUdFAA7nVQAIh3UAAseVAAxnpQAGB8UAAEflAAnn9QADiBUADSglAAdoRQABCGUACqh1AARIlQAN6KUACCjFAAHI5QALaPUABQkVAA9JJQAI6UUAAollAAzJdQAGaZUAAAm1AAmpxQAD6eUADYn1AAcqFQAAyjUACmpFAASqZQAOSnUACIqVAAIqtQALysUABWrlAA8K9QAJSxUAAus1AAyLRQAGK2UAD8t1AAoLlQADq7UADUvFAAeL5QABLAUACswVAARsNQAOrEUACExlAAHshQALjJUABSy1AA9sxQAJDOUAAq0FAAztFQAGjTUAAC1VAAnNZQAEDYUADa2VAAdNtQAA7dUACo3lAATOBQAObhUACA41AAJOVQAL7mUABY6FAA8ulQAJbrUAAw7VAAyu5QAGTwUAD+8VAAovNQADz1UADW9lAAevhQABT6UACu+1AASP1QAOz+UACGAFEAIAJRALoDUQBUBVEA+AZRAJIIUQAsClEA0AtRAGoNUQAED1EAnhBRAEISUQDcE1EAdhVRABAXUQC0GFEAThpRAOgbUQCCHVEAHB9RAMAgUQBaIlEA9CNRAJglUQAyJ1EAzChRAGYqUQAKLFEApC1RAD4vUQDYMFEAcjJRABY0UQCwNVEASjdRAO44UQCIOlEAIjxRALw9UQBgP1EA+kBRAJRCUQAuRFEA0kVRAGxHUQAGSVEAoEpRAERMUQDeTVEAeE9RABJRUQC2UlEAUFRRAOpVUQCEV1EAKFlRAMJaUQBcXFEA9l1RAJpfUQA0YVEAzmJRAGhkUQAMZlEApmdRAEBpUQDaalEAdGxRABhuUQCyb1EATHFRAPByUQCKdFEAJHZRAL53UQBieVEA/HpRAJZ8UQAwflEAyn9RAG6BUQAIg1EAooRRADyGUQDgh1EAeolRABSLUQC4jFEAUo5RAOyPUQCGkVEAKpNRAMSUUQBellEA+JdRAJKZUQA2m1EA0JxRAGqeUQAOoFEAqKFRAEKjUQDcpFEAdqZRABqoUQC0qVEATqtRAOisUQCMrlEAJrBRAMCxUQBks1EA/rRRAJi2UQAyuFEA1rlRAHC7UQAKvVEApL5RAD7AUQDiwVEAfMNRABbFUQCwxlEAVMhRAO7JUQCIy1EALM1RAMbOUQBg0FEA+tFRAJTTUQA41VEA0tZRAGzYUQAQ2lEAqttRAETdUQDe3lEAguBRABziUQC241EAUOVRAOrmUQCO6FEAKOpRAMLrUQBc7VEAAO9RAJrwUQA08lEA2PNRAHL1UQAM91EApvhRAEr6UQDk+1EAfv1RABj/UQCyAFIAVgJSAPADUgCKBVIAJAdSAMgIUgBiClIA/AtSAKANUgA6D1IA1BBSAG4SUgASFFIArBVSAEYXUgDgGFIAehpSAB4cUgC4HVIAUh9SAOwgUgCQIlIAKiRSAM4lUgBoJ1IAAilSAJwqUgA2LFIA0C1SAHQvUgAOMVIAqDJSAEw0UgDmNVIAgDdSABo5UgC+OlIAWDxSAPI9UgCMP1IAMEFSAMpCUgBkRFIA/kVSAJhHUgA8SVIA1kpSAHBMUgAUTlIArk9SAEhRUgDiUlIAhlRSACBWUgC6V1IAVFlSAO5aUgCSXFIALF5SAMZfUgBgYVIABGNSAJ5kUgA4ZlIA3GdSAHZpUgAQa1IAqmxSAE5uUgDob1IAgnFSABxzUgC2dFIAWnZSAPR3UgCOeVIAKHtSAMx8UgBmflIAAIBSAKSBUgA+g1IA2IRSAHKGUgAWiFIAsIlSAEqLUgDkjFIAfo5SACKQUgC8kVIAVpNSAPCUUgCUllIALphSAMiZUgBsm1IABp1SAKCeUgA6oFIA3qFSAHijUgASpVIArKZSAEaoUgDqqVIAhKtSAB6tUgC4rlIAXLBSAPaxUgCQs1IANLVSAM62UgBouFIAArpSAKa7UgBAvVIA2r5SAHTAUgAOwlIAssNSAEzFUgDmxlIAgMhSACTKUgC+y1IAWM1SAPzOUgCW0FIAMNJSAMrTUgBu1VIACNdSAKLYUgA82lIA1ttSAHrdUgAU31IAruBSAFLiUgDs41IAhuVSACDnUgC66FIAXupSAPjrUgCS7VIALO9SANDwUgBq8lIABPRSAKj1UgBC91IA3PhSAHb6UgAa/FIAtP1SAE7/UgDoAFMAggJTACYEUwDABVMAWgdTAP4IUwCYClMAMgxTAMwNUwBwD1MAChFTAKQSUwA+FFMA2BVTAHwXUwAWGVMAsBpTAEocUwDuHVMAiB9TACIhUwC8IlMAYCRTAPolUwCUJ1MALilTANIqUwBsLFMABi5TAKAvUwBEMVMA3jJTAHg0UwASNlMAtjdTAFA5UwDqOlMAhDxTACg+UwDCP1MAXEFTAPZCUwCaRFMANEZTAM5HUwBySVMADEtTAKZMUwBATlMA5E9TAH5RUwAYU1MAslRTAExWUwDwV1MAillTACRbUwDIXFMAYl5TAPxfUwCWYVMAOmNTANRkUwBuZlMACGhTAKJpUwBGa1MA4GxTAHpuUwAUcFMAuHFTAFJzUwDsdFMAkHZTACp4UwDEeVMAXntTAAJ9UwCcflMANoBTANCBUwBqg1MADoVTAKiGUwBCiFMA5olTAICLUwAajVMAtI5TAFiQUwDykVMAjJNTACaVUwDAllMAZJhTAP6ZUwCYm1MAPJ1TANaeUwBwoFMACqJTAK6jUwBIpVMA4qZTAHyoUwAgqlMAuqtTAFStUwDurlMAkrBTACyyUwDGs1MAYLVTAPq2UwCeuFMAOLpTANK7UwB2vVMAEL9TAKrAUwBEwlMA6MNTAILFUwAcx1MAtshTAFDKUwD0y1MAjs1TACjPUwDC0FMAZtJTAADUUwCa1VMAPtdTANjYUwBy2lMADNxTALDdUwBK31MA5OBTAH7iUwAY5FMAvOVTAFbnUwDw6FMAiupTAC7sUwDI7VMAYu9TAAbxUwCg8lMAOvRTANT1UwB491MAEvlTAKz6UwBG/FMA4P1TAIT/UwAeAVQAuAJUAFIEVAD2BVQAkAdUACoJVADOClQAaAxUAAIOVACcD1QAQBFUANoSVAB0FFQADhZUAKgXVABMGVQA5hpUAIAcVAAaHlQAvh9UAFghVADyIlQAliRUADAmVADKJ1QAZClUAAgrVACiLFQAPC5UANYvVABwMVQAFDNUAK40VABINlQA4jdUAIY5VAAgO1QAujxUAF4+VAD4P1QAkkFUACxDVADQRFQAakZUAARIVACeSVQAOEtUANxMVAB2TlQAEFBUALRRVABOU1QA6FRUAIJWVAAmWFQAwFlUAFpbVAD0XFQAjl5UADJgVADMYVQAZmNUAABlVACkZlQAPmhUANhpVAB8a1QAFm1UALBuVABKcFQA7nFUAIhzVAAidVQAvHZUAFZ4VAD6eVQAlHtUAC59VADSflQAbIBUAAaCVACgg1QARIVUAN6GVAB4iFQAEopUALaLVABQjVQA6o5UAISQVAAeklQAwpNUAFyVVAD2llQAmphUADSaVADOm1QAaJ1UAAyfVACmoFQAQKJUANqjVAB0pVQAGKdUALKoVABMqlQA5qtUAIqtVAAkr1QAvrBUAGKyVAD8s1QAlrVUADC3VADUuFQAbrpUAAi8VACivVQAPL9UAODAVAB6wlQAFMRUALjFVABSx1QA7MhUAIbKVAAqzFQAxM1UAF7PVAD40FQAktJUADbUVADQ1VQAatdUAATZVACo2lQAQtxUANzdVACA31QAGuFUALTiVABO5FQA8uVUAIznVAAm6VQAwOpUAGTsVAAI7lQAou9UADzxVADg8lQAevRUABT2VAC491QAUvlUAOz6VACG/FQAKv5UAMT/VABeAVUA+AJVAJIEVQA2BlUA0AdVAGoJVQAEC1UAqAxVAEIOVQDcD1UAdhFVABoTVQC0FFUAThZVAPIXVQCMGVUAJhtVAMAcVQBkHlUA/h9VAJghVQAyI1UAzCRVAHAmVQAKKFUApClVAD4rVQDiLFUAfC5VABYwVQC6MVUAVDNVAO40VQCINlUALDhVAMY5VQBgO1UA+jxVAJQ+VQA4QFUA0kFVAGxDVQAQRVUAqkZVAERIVQDeSVUAeEtVABxNVQC2TlUAUFBVAPRRVQCOU1UAKFVVAMJWVQBmWFUAAFpVAJpbVQA0XVUAzl5VAHJgVQAMYlUApmNVAEplVQDkZlUAfmhVABhqVQC8a1UAVm1VAPBuVQCKcFUAJHJVAMhzVQBidVUA/HZVAKB4VQA6elUA1HtVAG59VQAIf1UArIBVAEaCVQDgg1UAeoVVAB6HVQC4iFUAUopVAPaLVQCQjVUAKo9VAMSQVQBoklUAApRVAJyVVQA2l1UA0JhVAHSaVQAOnFUAqJ1VAEyfVQDmoFUAgKJVABqkVQC+pVUAWKdVAPKoVQCMqlUAMKxVAMqtVQBkr1UA/rBVAKKyVQA8tFUA1rVVAHC3VQAUuVUArrpVAEi8VQDivVUAfL9VACDBVQC6wlUAVMRVAO7FVQCSx1UALMlVAMbKVQBqzFUABM5VAJ7PVQA40VUA0tJVAHbUVQAQ1lUAqtdVAETZVQDo2lUAgtxVABzeVQDA31UAWuFVAPTiVQCO5FUAMuZVAMznVQBm6VUAAOtVAJrsVQA+7lUA2O9VAHLxVQAM81UAsPRVAEr2VQDk91UAiPlVACL7VQC8/FUAVv5VAPD/VQCUAVYALgNWAMgEVgBiBlYABghWAKAJVgA6C1YA3gxWAHgOVgASEFYArBFWAFATVgDqFFYAhBZWAB4YVgC4GVYAXBtWAPYcVgCQHlYAKiBWAM4hVgBoI1YAAiVWAKYmVgBAKFYA2ilWAHQrVgAYLVYAsi5WAEwwVgDmMVYAgDNWACQ1VgC+NlYAWDhWAPw5VgCWO1YAMD1WAMo+VgBuQFYACEJWAKJDVgA8RVYA4EZWAHpIVgAUSlYArktWAEhNVgDsTlYAhlBWACBSVgDEU1YAXlVWAPhWVgCSWFYANlpWANBbVgBqXVYABF9WAJ5gVgBCYlYA3GNWAHZlVgAQZ1YAtGhWAE5qVgDoa1YAjG1WACZvVgDAcFYAWnJWAP5zVgCYdVYAMndWAMx4VgBmelYACnxWAKR9VgA+f1YA2IBWAHyCVgAWhFYAsIVWAFSHVgDuiFYAiIpWACKMVgDGjVYAYI9WAPqQVgCUklYALpRWANKVVgBsl1YABplWAKCaVgBEnFYA3p1WAHifVgAcoVYAtqJWAFCkVgDqpVYAhKdWACipVgDCqlYAXKxWAACuVgCar1YANLFWAM6yVgBytFYADLZWAKa3VgBAuVYA2rpWAH68VgAivlYAxr9WAGDBVgD6wlYAlMRWAC7GVgDSx1YAbMlWAAbLVgCqzFYARM5WAN7PVgB40VYAHNNWALbUVgBQ1lYA6tdWAITZVgAo21YAwtxWAFzeVgAA4FYAmuFWADTjVgDO5FYAcuZWAAzoVgCm6VYAQOtWANrsVgB+7lYAGPBWALLxVgBM81YA8PRWAIr2VgAk+FYAyPlWAGL7VgD8/FYAlv5WADAAVwDUAVcAbgNXAAgFVwCiBlcARghXAOAJVwB6C1cAHg1XALgOVwBSEFcA7BFXAIYTVwAqFVcAxBZXAF4YVwD4GVcAnBtXADYdVwDQHlcAdCBXAA4iVwCoI1cAQiVXAOYmVwCAKFcAGipXALQrVwBOLVcA8i5XAIwwVwAmMlcAwDNXAGQ1VwD+NlcAmDhXADw6VwDWO1cAcD1XAAo/VwCkQFcASEJXAOJDVwB8RVcAFkdXALpIVwBUSlcA7ktXAJJNVwAsT1cAxlBXAGBSVwD6U1cAnlVXADhXVwDSWFcAbFpXABBcVwCqXVcARF9XAOhgVwCCYlcAHGRXALZlVwBaZ1cA9GhXAI5qVwAobFcAwm1XAGZvVwAAcVcAmnJXADR0VwDYdVcAcndXAAx5VwCwelcASnxXAOR9VwB+f1cAIoFXALyCVwBWhFcA8IVXAIqHVwAuiVcAyIpXAGKMVwD8jVcAoI9XADqRVwDUklcAeJRXABKWVwCsl1cARplXAOqaVwCEnFcAHp5XALifVwBSoVcA9qJXAJCkVwAqplcAxKdXAGipVwACq1cAnKxXAECuVwDar1cAdLFXAA6zVwCytFcATLZXAOa3VwCAuVcAGrtXAL68VwBYvlcA8r9XAIzBVwAww1cAysRXAGTGVwAIyFcAoslXADzLVwDWzFcAcM5XABTQVwCu0VcASNNXAOzUVwCG1lcAINhXALrZVwBe21cA+NxXAJLeVwAs4FcAxuFXAGrjVwAE5VcAnuZXADjoVwDc6VcAdutXABDtVwC07lcATvBXAOjxVwCC81cAJvVXAMD2VwBa+FcA9PlXAI77VwAy/VcAzP5XAGYAWAAAAlgApANYAD4FWADYBlgAfAhYABYKWACwC1gASg1YAO4OWACIEFgAIhJYALwTWABWFVgA+hZYAJQYWAAuGlgAyBtYAGwdWAAGH1gAoCBYAEQiWADeI1gAeCVYABInWAC2KFgAUCpYAOorWACELVgAHi9YAMIwWABcMlgA9jNYAJA1WAA0N1gAzjhYAGg6WAAMPFgApj1YAEA/WADaQFgAfkJYABhEWACyRVgATEdYAOZIWACKSlgAJExYAL5NWABiT1gA/FBYAJZSWAAwVFgA1FVYAG5XWAAIWVgAolpYADxcWADgXVgAel9YABRhWACuYlgAUmRYAOxlWACGZ1gAKmlYAMRqWABebFgA+G1YAJxvWAA2cVgA0HJYAGp0WAAEdlgAqHdYAEJ5WADcelgAdnxYABp+WAC0f1gAToFYAPKCWACMhFgAJoZYAMCHWABkiVgACItYAKKMWAA8jlgA4I9YAHqRWAAUk1gAuJRYAFKWWADsl1gAhplYACqbWADEnFgAXp5YAPifWACcoVgANqNYANCkWABqplgADqhYAKipWABCq1gA3KxYAICuWAAasFgAtLFYAE6zWADytFgAjLZYACa4WADAuVgAWrtYAP68WACYvlgAMsBYAMzBWABww1gACsVYAKTGWABIyFgA4slYAHzLWAAWzVgAsM5YAFTQWADu0VgAiNNYACLVWADG1lgAYNhYAPrZWACe21gAON1YANLeWABs4FgAEOJYAKrjWABE5VgA3uZYAHjoWAAc6lgAtutYAFDtWAD07lgAjvBYACjyWADC81gAZvVYAAD3WACa+FgANPpYAM77WABy/VgADP9YAKYAWQBKAlkA5ANZAH4FWQAYB1kAvAhZAFYKWQDwC1kAig1ZACQPWQDIEFkAYhJZAPwTWQCgFVkAOhdZAN4YWQCMGlkAJhxZAMAdWQBaH1kA/iBZAJgiWQAyJFkA1iVZAHAnWQAKKVkApCpZAEgsWQDiLVkAfC9ZABYxWQCwMlkAVDRZAO41WQCIN1kALDlZAMY6WQBgPFkA+j1ZAJ4/WQA4QVkA0kJZAGxEWQAGRlkAqkdZAERJWQDeSlkAeExZABxOWQC2T1kAUFFZAPRSWQCOVFkAKFZZAMJXWQBmWVkAAFtZAJpcWQA0XlkAzl9ZAHJhWQAMY1kApmRZAEpmWQDkZ1kAfmlZABhrWQC8bFkAVm5ZAPBvWQCKcVkAJHNZAMh0WQBidlkA/HdZAJZ5WQA6e1kA1HxZAG5+WQASgFkArIFZAEaDWQDghFkAhIZZAB6IWQC4iVkAUotZAOyMWQCQjlkAKpBZAMSRWQBek1kAApVZAJyWWQA2mFkA2plZAHSbWQAOnVkAqJ5ZAEKgWQDmoVkAgKNZABqlWQC+plkAWKhZAPKpWQCMq1kAJq1ZAMquWQBksFkA/rFZAJizWQA8tVkA1rZZAHC4WQAUulkArrtZAEi9WQDivlkAhsBZACDCWQC6w1kAVMVZAO7GWQCSyFkALMpZAMbLWQBgzVkABM9ZAJ7QWQA40lkA3NNZAHbVWQAQ11kAqthZAETaWQDo21kAgt1ZABzfWQC24FkAWuJZAPTjWQCO5VkAMudZAMzoWQBm6lkAAOxZAJrtWQA+71kA2PBZAHLyWQAM9FkAsPVZAEr3WQDk+FkAiPpZACL8WQC8/VkAVv9ZAPAAWgCUAloALgRaAMgFWgBiB1oABglaAKAKWgA6DFoA3g1aAHgPWgASEVoArBJaAFAUWgDqFVoAhBdaAB4ZWgC4GloAXBxaAPYdWgCQH1oAKiFaAM4iWgBoJFoAAiZaAKYnWgBAKVoA2ipaAHQsWgAOLloAsi9aAEwxWgDmMloAgDRaACQ2WgC+N1oAWDlaAPw6WgCWPFoAMD5aAMo/WgBkQVoACENaAKJEWgA8RloA1kdaAHpJWgAUS1oArkxaAFJOWgDsT1oAhlFaACBTWgC6VFoAXlZaAPhXWgCSWVoALFtaANBcWgBqXloABGBaAKhhWgBCY1oA3GRaAHZmWgAQaFoAtGlaAE5rWgDobFoAgm5aACZwWgDAcVoAWnNaAPR0WgCYdloAMnhaAMx5WgBme1oACn1aAKR+WgA+gFoA2IFaAHyDWgAWhVoAsIZaAEqIWgDuiVoAiItaACKNWgDGjloAYJBaAPqRWgCUk1oAOJVaANKWWgBsmFoABppaAKCbWgBEnVoA3p5aAHigWgASoloAtqNaAFClWgDqploAjqhaACiqWgDCq1oAXK1aAPauWgCasFoANLJaAM6zWgBotVoADLdaAKa4WgBAuloA5LtaAH69WgAYv1oAssBaAFbCWgDww1oAisVaACTHWgC+yFoAYspaAPzLWgCWzVoAOs9aANTQWgBu0loACNRaAKzVWgBG11oA4NhaAHraWgAU3FoAuN1aAFLfWgDs4FoAhuJaACrkWgDE5VoAXudaAALpWgCc6loANuxaANDtWgBq71oADvFaAKjyWgBC9FoA5vVaAID3WgAa+VoAtPpaAE78WgDy/VoAjP9aACYBWwDKAlsAZARbAP4FWwCYB1sAMglbANYKWwBwDFsACg5bAKQPWwBIEVsA4hJbAHwUWwAgFlsAuhdbAFQZWwDuGlsAiBxbACweWwDGH1sAYCFbAAQjWwCeJFsAOCZbANInWwBsKVsAECtbAKosWwBELlsA3i9bAIIxWwAcM1sAtjRbAFo2WwD0N1sAjjlbACg7WwDCPFsAZj5bAABAWwCaQVsANENbANhEWwByRlsADEhbALBJWwBKS1sA5ExbAH5OWwAYUFsAvFFbAFZTWwDwVFsAilZbAC5YWwDIWVsAYltbAAZdWwCgXlsAOmBbANRhWwB4Y1sAEmVbAKxmWwBGaFsA4GlbAIRrWwAebVsAuG5bAFJwWwD2cVsAkHNbACp1WwDOdlsAaHhbAAJ6WwCce1sANn1bANp+WwB0gFsADoJbAKiDWwBMhVsA5oZbAICIWwAkilsAvotbAFiNWwDyjlsAjJBbADCSWwDKk1sAZJVbAP6WWwCimFsAPJpbANabWwB6nVsAFJ9bAK6gWwBIolsA4qNbAIalWwAgp1sAuqhbAFSqWwD4q1sAkq1bACyvWwDQsFsAarJbAAS0WwCetVsAOLdbANy4WwB2ulsAELxbAKq9WwBOv1sA6MBbAILCWwAmxFsAwMVbAFrHWwD0yFsAjspbADLMWwDMzVsAZs9bAADRWwCk0lsAPtRbANjVWwBy11sAFtlbALDaWwBK3FsA7t1bAIjfWwAi4VsAvOJbAFbkWwD65VsAlOdbAC7pWwDI6lsAbOxbAAbuWwCg71sARPFbAN7yWwB49FsAEvZbALb3WwBQ+VsA6vpbAIT8WwAe/lsAwv9bAFwBXAD2AlwAkARcADQGXADOB1wAaAlcAAwLXACmDFwAQA5cANoPXAB0EVwAGBNcALIUXABMFlwA5hdcAIoZXAAkG1wAvhxcAGIeXAD8H1wAliFcADAjXADUJFwAbiZcAAgoXACiKVwAPCtcAOAsXAB6LlwAFDBcAK4xXABSM1wA7DRcAIY2XAAgOFwAxDlcAF47XAD4PFwAkj5cADZAXADQQVwAakNcAARFXACoRlwAQkhcAOZJXACKS1wAJE1cAL5OXABYUFwA/FFcAJZTXAAwVVwA1FZcAG5YXAAIWlwAoltcADxdXADgXlwAemBcABRiXACuY1wAUmVcAOxmXACGaFwAKmpcAMRrXABebVwA+G5cAJJwXAA2clwA0HNcAGp1XAAEd1wAqHhcAEJ6XADce1wAgH1cABp/XAC0gFwAToJcAOiDXACMhVwAJodcAMCIXABailwA/otcAJiNXAAyj1wA1pBcAHCSXAAKlFwApJVcAD6XXADimFwAfJpcABacXACwnVwAVJ9cAO6gXACIolwALKRcAMalXABgp1wA+qhcAJSqXAA4rFwA0q1cAGyvXAAQsVwAqrJcAES0XADetVwAeLdcABy5XAC2ulwAULxcAPS9XACOv1wAKMFcAMLCXABcxFwAAMZcAJrHXAA0yVwAzspcAHLMXAAMzlwAps9cAErRXADk0lwAftRcABjWXACy11wAVtlcAPDaXACK3FwAJN5cAMjfXABi4VwA/OJcAKDkXAA65lwA1OdcAG7pXAAI61wArOxcAEbuXADg71wAevFcAB7zXAC49FwAUvZcAOz3XACQ+VwAKvtcAMT8XABo/lwAAgBdAJwBXQA2A10A0ARdAHQGXQAOCF0AqAldAEILXQDmDF0AgA5dABoQXQC+EV0AWBNdAPIUXQCMFl0AJhhdAMoZXQBkG10A/hxdAJgeXQA8IF0A1iFdAHAjXQAUJV0AriZdAEgoXQDiKV0AhitdACAtXQC6Ll0AVDBdAO4xXQCSM10ALDVdAMY2XQBgOF0ABDpdAJ47XQA4PV0A3D5dAHZAXQAQQl0AqkNdAERFXQDoRl0AgkhdABxKXQC2S10AWk1dAPROXQCOUF0AMlJdAMxTXQBmVV0AAFddAJpYXQA+Wl0A2FtdAHJdXQAMX10AsGBdAEpiXQDkY10AfmVdACJnXQC8aF0AVmpdAPprXQCUbV0ALm9dAMhwXQBicl0ABnRdAKB1XQA6d10A1HhdAHh6XQASfF0ArH1dAFB/XQDqgF0AhIJdAB6EXQDChV0AXIddAPaIXQCQil0ANIxdAM6NXQBoj10AApFdAJySXQBAlF0A2pVdAHSXXQAOmV0AsppdAEycXQDmnV0AgJ9dACShXQC+ol0AWKRdAPKlXQCMp10AMKldAMqqXQBurF0ACK5dAKKvXQA8sV0A4LJdAHq0XQAUtl0ArrddAEi5XQDsul0AhrxdACC+XQC6v10AXsFdAPjCXQCSxF0ANsZdANDHXQBqyV0ABMtdAJ7MXQBCzl0A3M9dAHbRXQAQ010AtNRdAE7WXQDo110AjNldACbbXQDA3F0AWt5dAPTfXQCY4V0AMuNdAMzkXQBm5l0ACuhdAKTpXQA+610A4uxdAHzuXQAW8F0AsPFdAErzXQDu9F0AiPZdACL4XQC8+V0AYPtdAPr8XQCU/l0ALgBeANIBXgBsA14ABgVeAKoGXgBECF4A3gleAHgLXgAcDV4AwA5eAFoQXgD0EV4AmBNeADIVXgDMFl4AZhheAAoaXgAA</prop>
				<prop name="Temps">REFSWgAAZ+0CAIBn6P9cj8L1KBw8QP/Xo3A9Clc8QP9SuB6F65E9QP8UrkfhepQ/QP7u8rxAQHE9Ctffo7BBQDMeAdNC/0AfhetRuL5Dt0DNzC8ArEQFBEW9QBcBcH1GQOnyYHdHQCnu8UhIQAcBtxQuSVUDTkodAzNvS0CamW8AGUxFA+cATUBYAAcATUDDe/Uo7vBOQOxR//Dbq0/180dQ9fPXULtASH4CUUB7BgG6bVENAyxSLQOcUn0DexFTFQOAU0CkoAFb81P984FUHQPz5AR3Y1VAJwEe1VUFA9tEVtUDs1ZFAyBXdlUDjlcdAxNYQD8Btz16WBUD4FhVBFm2jQM7WaUDF1l9BFi2HQOjWNUDU1j98xHWVBTjV4UD0hQUzlcWLQPMV60Dyowfnh3/8VNRyLQfvhVm1hHG1B/CBgLE7BeGA/wf/vLBV4JFA8AcJxYvOC8iIT4CvUBEL1Ylbi+AL1ohjgK7jC8gniW2L8gvoiFuArnUL+YtAOYlDj0GPzA/Qj9UP2Y9pgIBt2w/dj+IP7I/nD/WP+g/APo/zD/ONc4/CE8aT0xPZk8AYEsuT4BPkk+0T75P0E/iTwAMXx5fMF/6T0Rfbk+gT2JfAIxfbl84T7pfpF/eX/hfCm8AFG8mbzhvWm90b4ZvmG9qbwC8b75fYG+6bwR/5m8gf/pvAEx/Pn9Yf+JvlH+Gf6B/un8AxH/mf/h/4n8Uj6Z/KI9CjwBUj26PgI8yj5yPxo/Yj7qPAOyP9o8AnxqfNJ8+n1Cfap8AfJ+Gn7Cfgp/En7af+J+anwAErx6vQK8qr1Svdq+Ir1qvAJyv/n+wr9Kv5K+Wrxi/Ar8APL8Wr0i/Yr9Uvz6/qL9yvwDMv4a/kL/av/S//r84z8K/AEzPXs9wz5LPfM8mz6jPws8A7M/+z4DPCt8c30bfWN/azwBs34bfaN9636zfrt+438rfAPzf3t/w3xrvJO9O73jvYu8AlO+e74DvKu/U7+bvwO8a/wAs/+7vEP9C/2T/Rv8A/3r/AKz/zv/A/9r/7P+W/xgDViLVrVQkfRQUPpwk+1ZsFQQEFGNWVRMjVpUDu+dVrQOqVUC3AVzbb1XVEzZVhRP8VLbVA8NUDROAVEUTR9acBBBUJRPa3AShU7YlE2pTdRMyU40EUrZtA7dSZROBUuUjSa1SdRMSUrUEUfUTpG1RhRNsUW0DN1FNE9vxUK0TulBVE4NQ7oUTTFBAwBC4HhW3UEAfPhG+Ty0TU+1PPRPlTkUTXk5AbfYAIfVNhROMTR0TayFN5SRM9RNUTC0T2/NLfQOPS/UTFEu2LSOxSkUDTkotI/FtSUUTnkn9E4JJtQNbqkltEwxKzRRKdRRtS60jXUtFA25LLRO9c6QUcUtAKWgRaCVLPRNlFCenAmEkLxYtABYlDiVWL2gvEiH2FYYvmC8AqikGJQYl/h3GLeYt3i8IPwQCIW4CdxQ/Hj0mP0A/aj+AfD+OP6A/sj/EP041dgJ6ANw/zj/wOxZNBk8gTzpPTE8ALk9wT1JPhE+uT6BPqk/cTwDmT4hPkk80XxZfMF9SX2RfAHZfQF+KX7xfnl/AX/Jf/F8AFm+wX9JfPG9Wb3hvim9kbwBGb3Bvum/Ub+ZvIF8Cf8xvAM5vIH8Sf1R/dn9Qf0p/rH8Ajn/Qf9p/5H/+fyiPun88jwBOjxiPWo+Mj5aPqI+Sj9SPYO6PeI/agS7jnBR0TBUkbU0VA2dOhQNmTw0jb0hQQHE2AcBQBRNbNFGFA6ZRTQMb5ATbkVI9EwVTFQN3U7Yt4wlURQN+VH0D77aUlF9VHRPRVcUTQrVWpRRWrQMgV20Dp21XpRMRWLUDelhFA9veWMUTIllNkyBZtm0D91gdE8FYBSRY2pUDMwyk81fFE9JXSoUDxsyUwSynzgLCPK8QTq9gqy6lrgLALK9+pX6lgjYCvaSnnq/Ar9KvTAS7gOSv/q8QvyK/FAeeA3ykQGY0BP1WJRRUBHdWPROtNVQE91W1A7qklHGbVUCnEVE4jAdmEsWtVEUTjlSFA1aktB4tVA0j6FOVA6PEB1aTtNQHnrNSrQOQUg0jWG1S7ZRSQGgRKNwEF7JGEm4UF06SAFEt48nWLBSTUO0UUG0DF1BqXaRPbQNXRJToTgXD23xOfQMPTj0TpU3CBcM8fB+Wk5QXhgImS2qVBEo1lEqVAwNKvR42fgKvSWUTFUqVFOTEBQ+cFFQEJ041Bi8gLyrfADQvTt9QL3LffC+W36jfut8A/C+2L/DfAu9UPybvID9iPwBc727vgO+S76Tvtu/I79rvAOSPto/47/LvJP/Wj0j/Ov8AdP9m/3j/ov+s/6b/4P/C/wAMD9b/GA8qD1QPNg9QD0IPAIQPlg94D6oP3A/mD9AP2g8ADB8GH0AfMh9cHxYfYB+KH8C8H84fgB/iH+wfDqKDS9bFw95LPbPnLJTlTTRdxuaS4lzEaFAlJEyUtVBclMYcxFdSfbPKbVK90z5TpZOxU3WTrSW8tJhUhZRV/RRVWoWUVoXDeVa9tFattLVXDcPE3KQtWKXDlm1YDcP0WD2zJ1mlk1MRWd2WTuKj5JRi5JUtWIXD6Ve9085sr36lAF6vUD9qr3yvlq2WP7irpj8A2K/aPyy/7j8QTyJPNEfGlayGs3w0MFfds+y8JKhmZLRXVkXEXLTaVT3Dq51VTeNjfLQqpJTxbVSNs7hUdZN1VN2zazxUDcMEtETMU8WTa5dTxcNefJQnU02zW/BSLUOrUiWUUrVEbVLFkwdSnZPPUT2zW5dRbZNhUZVEUZ2za+VQvdOuRMR3UJ2Tqz9QhZRQXZRPfcRPanUkTj2zR2TE3E0llG1NLUMLTR2jokzFw2M+TH1EROcGwvxKjbOtmLRUOEoFxElNk5CtST2zh0l1k8XMVDAW5MTPSv0TOhzXTu0O3wAg3zJvXN9e34Dfem/E355vALBvwm/c3xbt7m8Y7xp/BG8ATu9Ae0Z/QH/i75R/pn+4fwDKf9x//h/wH/p/BI8WjyiPAEKPNI9uj4CPko+0j66PoI8Amo/sjwafAJ/aj0SfNp9YnwBCn2yflp+In3KfrJ/mn6ifAPqfBK8Wr6CfQq9cr26vWK8Aiq8sr6av8J/Cr+Svzq94o6qGUov8pDo0JCU8JCi2bFQnTz3DDVB1w4VtUP2j+lDds2xRhSOxAfRHvrPsRFtTzVPQ1tS0RFSlw7akRChVsp20VY0kdESXVuWzBWxMRz7C3Vd9s0hYNVStWJVDGlkVNFlFU/+1WMVEWFVDkFiFI1E2BDQTWEVT31dlJMwnAF4/SMs2z2jPcsG+PYY/wD8A4jmuz9DP4s8ET/bPAE8yT1Q81/6imkxEYYzEINS1FrQkiVa9U0i0JLMg/qLbylVFU49V9UNUVbZdQxxVBePhVK1TnNactGZU1SRUFVP3U9ZFU79TvVOIjLRQU7b9oxpTxSPWUtVDnmYEVGdSVUR8tPhRbcStUf2jilGV1FHVQw6tUX2z2FD9Y6FctGqtUB0jM1C9U/hMJIjVT13UT81ETl1DLE62hSPBTb1TWE19c/NtTF1DjEyFIyFMJdTaJGRFJGTlSm3DgkqG1UMeSt1WluPMV47C4AVJ/WRKjeTM5LPghmVefQDGZR5vQG9ab1T/fm+Ib8pvAJz/rv/A/+pv3Pfu/V59/v8AIA9ifzwPVg9ID2IPjA+eDwCwD8IP1A/mDwi/Ar8MHx4fAPgPOh8Uvz4faB+CH5wfph8AmB+yH+wf1h/4HwovxB8eLwAwL0IvbC92L4gvoi+0L8YvAOAv8i/UL/4vID86Pyw/Vj8ACD9yP5Q/nj9oP8I/3D/OP5i4PyKxftK5S/VENLRltjy0aE6VQ2pPxfMu2kzkozxUF1FV46hRWr3THQTkkFJVswXcRKt3U61T7NRFVN3z0W1URVNfVXUD01Vtw5tCVt3zsVZd1sbyjrVXVeRXzVNgWM1T4GlY9bbG41l1s/RYJdRW9ESCWN3zQRzEA/REAdIsx27PSF9az2xfds+gzwCiX8TPvs/wz+pfPN/2XzjfqjJvV41Dt4zEkIRUUtVXJcMPTNS6fNR5VtZ9szhWxdRVlUO8VbYF44BVbeNHVcXzDq1VxbPFVP1Djpy0Vta0ZB5UfbRTzbOxU2Z9s3hTHVScRP5SjUNZx3xHfvJYUt3jIIS0a+tRTeOzdER9UW3j2zdR3eMAUX3TyVBmdQOTUIW0ZEQnUP1Ds95P3fRc5OhOlUN8tU4dxE59s6hNBeNAzU1t49dMNUZ24gxMtEV0zPQuJLTLSmW0SrY1YwtKdbO0SU3jg7VJ9dRJxbMVSu2zigTMdTREVHQH/j0e/zD/Qo8AXP9m/3iPgv+cj66PwI/a+QDe9daP+P8S/wyfbg0mn2gPAFKfdJ+Gn5ifqp+8n86f4J8A8p8MT+Y/AE8qr0SvTq8QrwByr4yvXq+Yr4Kv3K/Gr8CvAAK/DL8Gvzi/Kr9Uv26/gL8Akr+kv76/0L+6v+y/1r8AzwBav0TPFk9ozzLPhM+Oz6DPgLLPfM/Wz+DPSs8E15ZjS2pddEv1c6o8RKVNtdPbpk59U6JPBdNKUFaV49xQXWRRNVRRlePbPFK9061S3fMhU7a145VTdWMJVG3kVLKd1FUF1Ixk7FV1Q11tVnVDzVb1czpXbeMtp2xkKlidc5Ts1AtQNo5CJ1n1cxpZFXQsVKuyWE3jc/RFWHVj6RLURM5kX97ywYRfXu9w7wCKX9RXTuWuX7hf0l/c7xZvgBBrNm8g/zL/RPfWY4TkgqrU5DD05O18ZKiEZGe1VlV0Vm1D6FXFc6ytVUWDcVX1cyqc9PFVVPVzuqREgazUSaREVRG09NrkZKGcRVNtQ6soU53j8AR0uIzUgbYUdEtSnXMUUpVD3G1RjUOXUQWTYVGl9LVRZZPzZNS8UEXThapcdE5kRVBN1E9tQzi2VETOTl1DY04t4/ltTeVDkE1F0yVNDfQtTP1DPkwF09oE125CbRgElLFKZZNTSq1ja/VJVdRJjUOHSUXT28VJ5UMwSsWDrkoCRYMhTIdmnQaVLo02j1iPAFofbI9+H5CPyo+0H8Yf8I8A6h9En2aV/h8oLzovFB82nwBYL2ovfC+mL7gvyi8c3+YvANgv+i8cP+7PMD8qP1w/Zj8AeD+KP5w/nj+wP9I/7D9ePwDgPwpPLE9GT8g/Wk98T45PAKhPok+8T85P+E/aT+xPrk8ACF8aX1RfPl9QX4JfnF+eX4DAX9pfdF+GXxhv+lFOcotpS6V21tLqRNTlTW12pn7i4k9NBvZS+lx0blosBOEsdFdS9XPK/GRZQNRnfuJCVNV0VO30tVUt45m8ZAlWPfN7unT06IT0V1dAHwFc299XbXNIWJ3jsFi29XMKWS3jKVlFgxFtWc0T3lg9A6NY7XNNVRx0E1jlZvZSyozvAE7vgOM+7XZ9pu+Yf6p/9O8Avn/gf/rvBI8WjyiPOo9Mh1RG01T0YTTkHuTU2nT0tZh89FeE9BdWrQRV1uVjn1V101a01BpVth3j41QdA6xUlSRUrH3UrGQEVHVjzuz0iFakZFJTrYRTPQPjDARbq1J103ZSpQRSBTNrB1J1dFH1U4pRFQNrVFFthFHVA+VQ/QS2XAR3UEUTQVBtA/htT/3ziE+d4yBPxQStTn3zR04dBE0VA3RtTeVjD01904xMddNLJkx1dEvF1CzUALwEa5hKbQRKnePgSaWU1vQEkEkdBEnNE05KFuVjz0oFMzc8F5YtzhUALh1GHU4fYK9yH4Svnh8wqwDOH9gf8hnWr+CvyqFGLyC/AJIvPL9Gv1i/ar+Mv56/sL8Awr/Uv/5f+F8KbwTPFs/4vwAqz1TPLs84z3rPlM+uz6DPALrP9M/uzwDf2s803ybfMN8AUt903zbfaN+S37Tfvt+g3wDa3xTv/t8w7yrvTO9e78jfADrvfO+m78jvuu+M7+7vAP+AEv80b0ZvWGOek0wHlqL4VkQEbFG1hFH981iMZ4LGoj7k9OOApm+4ax7yCgzMZx7y6lZ9tORv9mUeAtkMBH+OAuBY1YOUWAJ9A1Msfz5/uHt2f4B/knkAVnWOf6gP2n+8D94P8A8CH6BMjyYfOB9KH0QEmuz0X5hsj36PkI9cj6SHRvIcRVXVg+S8j86N7vK/5I8w9o8InxqR/mL6USWfN58kSZLu8q9Uly4CM2SfjpKxHHyfjpVmknhNBSPzwUyln7eUTqXGlRYSnUoWFRM9Sk1jxeSf9p8IowIe8jo8p3a9Lq9wq06vcK8Acj+Ur5avyK+6P8w/3j1+tQD+rxC/Gk8sTza/YN9yv2RPAHZPmE+qT7xPzk/gT/JPBF8AHv8YXzJfTF9GX2Bfwu+UXwBmX4hfsl/EX05f4F+CXyRvAO5feF/6X0xvbm8YbzpvrG8Apm+IbzJv/G++bxB/um80fwAufwh/Yn+Mf3Z/OH9Kf8x/QIZ/wH/yfwyPLo2OkpwchFs6TFUzIU1VhE5tA61ifCQsUNUDoGz0FdQ0J+7y/zwkdByU51JmRZN1U130pPReVNUD29BU9SNAVW0DslU2BSMjVlXzlVZ1Fo6Sa4xXZZRX9SNgWEWT28VYjRMXWUWTJVnWLQMDWdUEWG0Dglja5aNBNAQDWBUj1lcCFSPGTA9uD3Cfeg+Un64PALgPCh/En+6fEB9SEQavUB+oOq9Mr44St+SUkISUUtrs9A8kpM1WxfOJVtq980iMFAdW/SO8Vbblk4BVZWNHVd0zDtq8FNTEFJxUFSNmVKYloy1UrYZWMrGshHiWBCRDU72kU0WUHCSeVpyEZ1L1IyAMJOuE9KuzUSWjfUwkRYyED7aM9NhQBUOhUCWjXdZcJCdQHSPehCRxT7ZV8wVPZWOXTkXzLG1OVTPBTeWTQE19FLVMlYRMBUMRTIUTqNpMNEVMNOVKFSOGStZNowtKtfRJjROHSVoVtElNI/VJBURKpSQBSvX05DcmPzg/Uj9cP27PAIg/ks+kP7bNrs+4w/49Bk8ASEvuzT5PMN9C34xPjk9o3wB634zfrt/A39Lf5N/23wiPAAKPFO8+7yDvOu9k717viO8Aau+k77bv0O/C7/Tv5u/g7wBK7zT/Fv9Q/0r/jP+m/4D/AMr/tP/W//D/Ag8UD87/MA8AQg9UD+b/gA+KD5QPrg9wD6DaD+wPxg8IHyIfS42judlLtbZewqFNFSOmTtplFE8NE0pQ9SPAUNZ9kzJR7ROoPLQdUlpVJFL1wyFT3YRTjaO1CcykfOQU71RdxFWWXcPRVWW0VoWmJiI6tVfVs6WclBFYJSN6tVglw94slCJZBSMaWVkttCyUslhlI3M0JFUzBJT1hJTS9ITIhJ8AppV+n4AvYi+8n6YvwJ/inwDcL/6fED8SryQ/Rj9YO+6j2pyUgZQkQle1g/5Wmg0Tupykd1ZttJSk6LVVlbOs1BRxVZWjOGVVhTRUBZTcpI1UjaNrSVS9tFQFI9pTHZNbo1Olo2xT7bM0tIRb/lINk8dSHZODLLRbS1LtsxRSpaPclIRtpIyEb1GdAzdRjSOrAlGVs7x8hIV0tE5qbLQXhBTCjLRXT+WktU6tpE6No/lN/YOQrU31oyhNPTRMlaNYqrxE+JzUk9TELhTUsSYUxFNKBcaOIqL0t54TtgzEEUoFI4pKXYRLAGW0HN82z0jLTs12z3hfis8AnF++z7Bf0l/czxbfEN8KbwAkbzZvoN+a2V7feG9ab6RvALZvyG/ab+xv/m8Qf5IPPB8AHn9Afyp/bH92f4B/kn+8fwC2f6B/2n/8fw6PYA8qj0SPAFaPaI96j5SP5n+oj6KPvI8A5o/4jwqfFJ8unyCfOo90nwCGn5ifOp+sn76f0J/in/SfsA6vCK8aqVYyi0uVswwNTAUj6kzVtKxEk0DWs1KMRGh0tXS0bjS040xEW1dSBSPKUiXDPuyn2s4yJeSkmFS9MyhV2t0zmdSkCVbdM3lWrG2knDRXV+2zxDw0LbVY/SOwBCQKWf1DJ7VZvRMMJLTcWP20WNp9E2A8tCBYnRPfVwJNk8r8p74lvi2OL4i/mi8AzC++v9gvAj/0vwbPOD9aP1A8z07PYMvucqdsNHHktFUwVLTajDSalDRX7KRtGIw02lWdE59VlWObY1UFIypVlaS8FKy1VJVkVFWjPFQ9QwStVG1DzlPtc5cMRF6tU02TGlOVY+MkRKttUm0TdlJtQz5S7XNbB1Lls9BR/UOXPETbVFG9ExxRzTPlULbdU65QfaN4UGVTQWVQtRRQbRbmsiBP3URWdKRFTjVETVUUTZ0TKw9N9RRMLdRMlbRkV9rmsgAkVJ1K5RM9Sto1REnNM5VJVaOMSWz11t5STkpdw8tKTUQATFdeb5hjTl9gW2btfl+IXwCiX8Rfvl/gX+pf7O8G/zBfACr/PP9O/3Bv8n9k/45veP8Auv/M/97/8P8CDxQPFq8oDwA6DyyvRg9YD3IPpA+OD6APANoPxA9+DxAfig8EHzYfSB8ACh9sH4YfaB+SH7wfph/YHwDqHwQv7h8gL3IfLC8eH1gvAIovnC9+L7Avoi/ML94vQC8wei8sPz49/jKcS8XWXlKtJbzUJU4dtE8lww1YZEemw1xEjFF14wEk14qOQ1LdM1kMRPvAlrJC2tzE0+zERFWF07ZVtK1E7KSY5KQJV73Tdap8xOFctGQUtMoUtBpsHLf+0gVZdePRWK3T25RYlaNTWKXzA1gWbSPXV4XTxsy/5rWutQCWv4hDdk1+Ta6/0L/iuea/APhPKs8EX17PQF9SX2RX3qI1uYzEmnzEYVe11CxULc3kpIlWzaNI9DWUxLXKtMSP3DRWVSW0Vdat09RU3eOe7MRkVNoFtFRF0/dTtcO/U1rFw4oU1ENTJbRThdNV1izUnjTUZzzUMKw0W/hRPbPAUS1TfVzUa0VRtdRRfaPYUA3zW6FQFTNqUJWjM3zUbfmU1HFPvdMFT/3EtU5Voyx0pMVNzaNYDU2l8/NMlTTEZFugruK1qEzkSFzk5UqFQ4KG7GQiSq1kBOc2s/zU9RVJDfRKvWRK3WYu73AjAMbtVu9w74rvlO+ef7Dv4u8A1H/mfwD/Gv8Mj+51Xv9IjwCa/2yPnv9wL4qPtI/Gj9iPAOqP/I8ePxg/Gp80nzafSJ8Aap98n46fAD+qn7yfxp/YnwDynwyvPj8IP0KvVK8Wr2ivACKvjK+urzivmq/Mr4avCL8AGr8sv/avQL86v3S/Xr+IvwCqv7y/zr9Yv/K/BM8Oz+i/sBrJdlOshWQ0ZU1FQ2NtToXTZk9V0yxQLdNbvlBFYzBRhdRRXVNbG1Ltc45STURT/dPTdVOtNARkeuxU7VRmvVNfVb005MQ+Vi1T061WVdR0VInsRBBYaqU0WKXUWEVjIFnF01seWa3T9FjtRFjtZE1YBYMxWBV0jETSXEcIhk942x/CxHzfnt2+T3hLAMZP2E/i3wTvFu8wXyJZXl+YWO9q6SZCt1etxKTUQrVXXTP+tFS6ViVDd9VWJcM3pOT3zFS8Vdb904BVpVM45MT+VDa9w8VUXTOOVMVU5OTTHlTFxoZSsRRkbFNaDUM0vDT+UiVDxzRkrZCsNFhSJdRSZePrzJzHXjJuUa3kRGQAUbatU8lQrYOTUEXjXc1QJcMnUJ3UnGRXT2qtNE7F5E6tgxNO1WRtTf3TQE0dw9pMtWRpTDXUrIST9HQuS2Xj28tKlTNsSmXjC0q2DUO0SUVDg0m9U6+mHHQRSgVk/PVLDUNUACSHpo1Of2h/cn+ED5Z/qA8Aun/MD94P+H8SjyyPDh0ejwAwH1ofLM+ej3Afoh+0H5YfANgf6h/8Hy7PQM8aLywvFs8AYC9yL3wvhi+YL6IvxC+uLwDgL/ovDD/mLyg/Ij88P74vAIg/Wj+cP7Y/sD/SP+Q/bj8A+D+SPzxPHk9IT1pPdE9+TwCIT6JPtE/OT5hP2k8EXx5faDBfyknG40st095LBWON6mzE5U2d9uZjnPRoqozE3oz0UpzExlz0V5VS7UPKrMQ+BPe+wiVm/OSYVBVk1OR+VUXjVQ30xH2c5Oqs5FeM19pG4i0U1JZYDSP3WLZdwylZfQMRWZXD4K1YzROjWDUDZETUIgosZOmE5M6k1/bdnt+QbwCy36xvzt8A7/Lf5G8m70DrwEbvQH9Sf2R/bnUOIqdXqn0DcfxkMDR07Zzkqtak5FdWxQMYnOTaVbYVA59VzRNjVSUDKm1VfQPxVCUDulRtw1t1VPXzPFQ1AwTk5GvOUw0jlxz0XlPN82soU/1j8ET0q1IV1LVS7cRSDSMHUhUDz21RJfOXUc1jYVHVdK1RvcPlUBUEUMUDeG1QfQNBUF1jCVAl862nhMQ8T2VkTiXzR21OfQPhTc3zeE0VA1sPTW3DpUyN5ExlVrReVXbCA3wEoUqFhEradVRJXWOZSfXzjEmGbcPFSZXE/PTz8M4SMwBkB84dHh1eDWYNlg9gC7YPAMAP8gm+n/gPIh/8nz4dPh8ASB9iH0Sfbq/AH2qvXK9+rwCgr7qv7K82X0hf8k8kvx6/ADi/Yr9sv36/kL9Kv7S/1r8AqL+iv/y/Hs8IzwLPLM9GzwBYz3rPnM82z5jPus/Ez47PAPjPCt8c3+bPKN8631Tfdt8AiN+a36zfvt/I30rf7N8G79AY7/LfNO9ucos85DpMZn2TIU115KyEJ0/9Yy0QlISHUD3j+pRUW/DWbgIBUjUDdDT06FLW9fNcUyWT0BT0RFTWNYO2VB2EVc3zuFVa1ZMopHSaVo2EVyXztXeMdOE0dE1YZQO1zVg9gx5ZLWaucgdZ0t2j0xxnzlJVRGQTWAAV9qZT9G92b3BrzmVub7j/AMr//G/ub+j/Mn8kf25/SA+KWg9XXWO5bA/+44x0YWoEBCA0BN0E9IlW5eNpSAT1pHTK3HSRVTWD21ZVxeMcVdXj5FTa3ZOe3ORmVMVzL1TalYP3xFTBU9VzilNanVRTPeMaUzWD1jyErZ5EhGdSlXRS1XP6VVGVZFEVlFHV41Ss5FsRUdWT2FDNY6Gc5GtqUO2DM4yE+U8VlK1P7YMjT/3kTiWUTlrVk8h85GFNneRMzVNblUzdky5MLZRLxXNtT+wU70rFc49KJZZkRvMklJAUl+bi2EnVlBVKbVRK7YNDlJferd6lAN6Vhp12L4gvop/Un74vyJ8Aui9cL/YtNq9Irzo/TD+urwCor+KvdD+OP7g/yj/cP+4/AABPEk887x5PME9KT1xPdk8AiE+aT1Tvpk9wT8JP9E/uTwAQXyJfNF/+T0BfSl+EX25fAIBfql/EX9Zf6F+SXwxv/l8AKG9Cb1RvXm9Yb5JvnG8ubwC4b8pv3G8Gf3BvAn8cfzZ/VCBzdgNLteRMdZRN5STJTvUEnIQsfBeWIhVRtjWDplFdAxtSzSOObVKlMwNTbYN1U73kqhSFVAUD0PwEX8wE0bbkBERWbYO1VqUzI7ak9JFXnYP8V9XjZDVYlfPiVPQlWXWTO4CsnuNk9MFY1eOEVIREJlz0A1jldCSExAQPnv0Alo+o+6b11v/QjwoP5I8Gn4AYnzoPLJ8un2Cfag8M9Ldq/ISQrPRSlAQRV8XjbbwE9HlWNUM3VgUUbVWVc7xV/YOAVY0jbUXMlAxVVfPFVFWTW41UjSNVVC30VDVDa+dT/ROv1HR4U30TG0FTxeP8Uu2UvHc2QttXUgUjIFJ1A+lRWn0TsbR0e1G9lFEt823+lBTJUKUzk1Btk7VbpHQlpOTeTyU0T6q95E7VlE5d9E7F46xZTT0kzBTaTOXjeNQUqxVMNUOXpDQzdHTUVUo1RErlpEpVlEmNE0uDSdUUST30FLR9PCQBA+wXziWWP6gzriWOL4C/AJovpL/mL+Av0i/svx4/EM8AKj80z0bPWM9yP2zPfs84TwCyz4zPvs/oz/rPDN9OfyB/AJpvRN9e3yjfMt+U347fWN8Awt+0397f+N8K7yTvNu8Q7wBS72TvRu+I73rvpO+m79DvALrv3O/u7wD/Ev9E/zb/WP8AUv+M/2b/oP+q/9T/xv/o/0Cy//z//v8oDxoJHrNLnaRtS00Tqkylk6FNVRPTok6NBKykSJykvlDaBSNQZBTEUYWTOVKaVZOtRBQgU4WkLBQGbVSVc3xUhZMJVRUEtsyU7FXts15W9XRW1u2zPlcVA6qMlBdY2q0UWNWz+FhtkytZagWkWW2T6yyEsliNE61zXBQzWC2z56yUzAC0h9aP4It+HbaPkB/SH/SPAB6fCC8aL3SfJi9wn2IvfJ+ohpUWo6yEgZyUQqyU7NlWHRTElGdW1bMoVlZ9A+pVxaRV1cRVvQQ23CTzVH0DulSdJOwEtUn8JBHkBNxTbQOjbVOVc2xT3aMoU/UTW/BS1bO4Um0EUm0jG0tSdXMUUhU0rHcmwhthUX0DKlHtJKQHNoJthZykTlDVsxhQjXNtxpR0PE9No9BOvSRtTk0j/U11c5RNrZNrLE2lNEz1E2BMLYSsbAdOIh1L9RRK5TRKQnWkSX0EHLcWtT4TSn0ECBS0A0BOIl3UzxbVzr2OvwCIT5pPtL/Wvda/4E/yT/y/AFZFJsX+RV7PQF9SX1RPZl8AyM+KX6xfnl/QX+Jf9F8GbwAYbxIPPG8ub1APOm90b35vAGBvkm9sb85v4G/ybwR/Fn8AwG8yf0x/Xn84D3p/nH+2fwCof8J/1H/uf+B/Co8kjzaPAEiPUo9sj3aPiI+yj5yPRn8AuI/6j+SP1o8YnyqfPJ9GlTZuIotLrZMMTG0UhATT4U2tpu4zT8VTg1C2lWP3UNUjbFH1E+DWtARUUn0Dylw0PFO2hQOxU02jQFRVM7StVN0DJlUts5f8lAe2vCR3VpVj51bdA1a2TCTdV5VjR1j9Q65tWH0DClktsydZ5QNtDEyk3FiVM55YhQOrUVgNNFhFs98cFMoBV7UEvBe+FbYVthWGpZ6tAJ6tvh/4E9av+K/iHxy/Lr+gSC9CKT4vUC+Cv1fVQ6iVV4UDYRS0ICSltCSa1VYFM1nEJBi0JNpVZpUjn1UdpNQkHFVVM23kFDSsVJ1DdVTVI2087JQEVJUzzlN9A1uKU5UDUlNFkxrUBG3jTDSrUt0DdlKVM1s+UpVjB1LNpFFFk7WKxJVR/UMeUW0UUGyVJJw0eFCFA0FQBTNb+U/VI4xPzQRPjTNLtU5NNE6NluYDTcVT2xNNjTOVTP1DLkxihbPLvEcGo6REpUqdQy1FPETqSa0DkCTXLjKz2EkV1r4ix0rFUzMApEfGXRZVvk2eT5Dfqk+03wDGT9hP6t/83yZfIF8yX0TvAFbvaO+CX4zvnu+w78Jf1O8A5u/47wr/HP/OjzD/Qv9M/wBm/0Cfiv98/6b/cP9i/9T/AMb/AA/i/yQPNg8ID1IPXA8Adg+QDxoPzA/GD+AP8g/8DwAWH9APCh9MH1YfaB9yH5QfAB4fwB8yH+Qf/h8QLyIv9B+wNi8oL2op1sKcS1XETGqd0yWUlCi8NCdP7cSpUB00nDVRrcRRpbMBqlQ0dDw06Ew0WyQ07LVTlTNeDDTRVC3DQlbktLZVfQMnzLSYDKStBxS0kFc9Q/qEpGS2PKTKWFWjHFnFsyltWY0zBVnN49NYFcNthGQ0RFid0wVYfQML11c108jMpw69xq+QrwCyP5Q/5j8Yuxa/GE8qTzxPgIa/YEtOT4BPkkkmNS7DV2p1ow90RM3EtIlWNdO1SMS0Cby0ylXlk4DWDDRHVf3TDvS01FTa/dOe9JRmVHWjL1RiRaP33JfWEzzEQ1P1RNVTTcPWVMSeXMRnUtoNQzBExOtRrSOzUVp1Q32ExEdRtURR3dNb2FAt46FQ1RNqrJSzJ1CdllYydU/d0whtT30Dl07lkzBO3dOryE2ltE29lEw103itTFUzFUzlk7B0lEttS3Wj70p1o49KjUOrK0p1REm9JEldpEnWLePxSd3USv3T7koCrSNDxNd+7dbdnt+Qb6JvAMTfxt8A7+pv/G9u1RZ/KHsAfu02fTZ/aH/S6X5/eH+afwDcH85/4H/yfwSPFo/gH1IvACyPLo9IL2qPhI92j6iPuo8AnI/Gj9iP6o8MnyafGJ9qLwBMn2afgJ+Kn6Sftp/In9qfAOSf7p8IryKvNK9Grwifcq8AfK+Gr5iveq/Ur66v4K/6r4Dsrxa/KL/ar0y/PrXGsrllS80kTNVklCRoTk3Dq6ZPxcRQzVPArFQytVE106h0VB1SLeORtVJ1NFOlY5VT1URUrNXEFFTvVN1UVV00Vdr9JFYt47FWfSM8V2Zdg6dX3cRENHxYzVPb4FgVwyJZhSMeWTYNU/ZYDUOwWC3kbMRrMVhVM/XENNJXDVMhxqQ/ns+oMz+yxKzPpj8A2DvWPwDfAk9ETzbfSE9ySVB2T3jfit+0RK/cxILcxFtCV4Uj/la9I7zURFt5Vl2DN1YtNFW9I9usVd1TcVWFszlVbL3UHFTHVIUjjlSFM9tYVM1TIFQtM9pTrK0k5CRsU2UzNOwk/qlSBeRcVJDUJFjMJBRNUn0j3FGltIRUb4xU2zhRFcMCUY3Ty1Cq5bRQhSNOpFQXrFTC2sRUV6Qk7k4l04BOamXkTuXUTb0jLE3VxK1MJdNgTH0j/ES0l1q8dDOMtNRKXYRKvdRtSS0zqkmdI4dJpdQ2LGQMSg1ThkodNAxkAU8sd16Ndm+ob5r/rP/GbwDQb4L51m8ADxJ5BgVmbygPAEoPXA9uD4APqn9s/7YPoA8Awg/sD/4PEB8iHzQfRr9AvwBSH3QfXh94H4ofnB++H9gfAMof/B8WL/gfMi8EL04vYC8Aci+ML64vkC+CL8wv3i8IPwAaPyw/9i8wP0I/TD9eP4A/AKo/nD+2PyAvyj/sP/Y/EE+gIk88T0ZP6DvO40tVw96tS1Xz50zdU+GctOhRTq1W7vOk5N6sVFJ05GvGUb3kUi1DylIFA7U+NFSz5LQlVPXzmNlU7bTk1HxVLUMKVhp1VFYtQ+pWXeSMx15TbVgtQ5pY9fP4WB1k1Vk1xFmdRFit86VY2o2zZHRUJFiFs+lXAgUDztzHDt32xdbNJtXezwDwzwrfJN8e30jfMm9c327fAGhvem+Mb5ZlLsXu0zxVXGRV7SRUqszUWSxUGCRUW9pVfeOfVa30VT3DtSwMxPMk5LpUrfN1rVQNUzxUjbMEDOTO2VMF9ETkXlNV8ydTth1j8FJdY61SdeN2bVJVwz5SbTMHUn3j289RVfOXUXXDYVGa3dMqfHTnUKXUrOR3rVDt00FQ7bRQVfOn2U8lxMTkzk5V80dOrJ1GxrJ4TTXETS30TGIVxEyNRoZFLuIDS+3Ta6FKrXRKrfPlSYWzbZlE9IxJrfPFSVVUClT0x0z0Jlz3tvUGD4D/ALr/jI+ej/D/eo/sjw4PaPMAFp2ODSafSJ9an2yf1g/QDwCSn6Sfxp/Yn+qfrJ/2nyCvAOo/NK8mr1CvYq90r46voK8Aak+8r86v4K9yTwy/Hr/4rwA6v1S/Xr94v6qvnL+Ov6C/ALq/9L/evwDPEs88zzbPUM8AYs9sz5bPaM+iz4TPrs/IzwDaz/zPDt8Y3zLfRN8e34CjWpZii4xEPkzVgyikRK0o1HQnT33jD5zkhbVQddP6pORuUe3TARRcd6ZDUpVjW0TkM3D+c21UdeO2VOVzKFV1U+209GQlVjV0VkD2ZrhRBVcNpFxk3VfVg9tIWB1jsFgNcxpZ0kV0WS3kZFTRdFSUWFot41VsVBVYnURX5XMByLxfrl+477pZ1l/oU+ZfAAD/Am8UbzZvWG+ab2z/Vv9QkP+i+UZTtGRhNPQghPStzdRkiVYNc0rUZAlaJFTK7GSPVd3TVgxUrRwU5NRUxXOcBORmbVSF8y1UlXP3U2WDa79T5XOI/NRSU/2Dqw5T3dPWZHSebHRntVI9VFINc/pRtVRRWnXTinx0R1G11FHVg2vYUPXjocTUalAVg80ztHT5Tz2EtEQIT241dE5AcYbxME5FhLVNvfRNfaP3TPXjkdVMjXRMDVOsjNRLS9YNc+pKDXOKVIQnStp1dEndA5BJLeOVSWr14/E8hGw0FO9KReQAzId+rRaVpo+4i77znB++jwDQH9KP5B/+jxgvKik2nT6dAEYveJ96L4wv/p+gL7Iv1C8A5i/4Lwo/HD8uP3DfQj9UPwBe33A/ij+cP34/wD/SP6Q/APY/2D/iPzRPLk8YT1pPbE8Abk94T6JPhE/GT+BP8k8UXwAGXyBfMl9cX1ZfaF96X5RfALZfqF/CX+xfjk/YX/pfFG9gJm9Ab2pvXG+2crlL5XRWnNRoTVUUTg1zasx0bS60BKNQ/XMyUeVzm6hRxXMcUv0E3NQGtkR0d1PFc+xTPRNgWVRdFAx0X1Vt5FX9dK1WFYOzVq1zITT0kJVXdQRXxXN8jOWE5CWpWV12xtNYFYPDdOSE1Vg1M0d85PXU5NJXAhXjxPTvNvXO7/Dv6u/EfwAO/zj/MvkWj0CPUo+k/3aPlIiPmo9X9WO3PHdGA1dazdP+7PS6VvVkVgUj2zhWnWP4Vd1jvFWWNYOAVYV0Vc2ELATHtVTN044E5FZUPRMgNVTl1FNVc7FTLWRUBE029NT+UhWUbASQ5NQzWFItlOzU61EtdJQEbW+cBDhRPRMAUdXzbcm81JVQZYNdUDUz1SfM1N7UBFfMBOhO2v2ETs0jE04FI6hNNrUDQ00tY9pMnWbug1o0ZJfMJDNLNRRKXSRtSg0TDEqdY7hJ9WMrh0mVA69MFBEkF56CCwtLFeNULCfGLfYdth8AqB/CH8yv3q/wHwovFLdeLQAWvyi/OilWLV6/cL+aL5S/ADY/wC+6v+y/3r8QzyLPNM8ANm8wb2rPXM92b3DPgs/EzwCOz5jPus/8z/bPIN8y3wzfAObPQN9634zflt+436rfXN8A3t/43wrvLO8m70DvWu9k7wB+73jviu+07y7v4O/y78zvAObfEP8i/zT/Rv9Y/9LJ/oPZS8WUHBSqTFVzoU22HQOmTs1jok/1Y2e1UA0T3MSUTlEdA8bWpJQ5UmWDrWwEIFPaBcOT/PQjVH1zlFS2RRMFVQWzeFUdFFW2nYNbVmWDzVYlEzpU/Hd+8ip8dJR8dPSMdKxjcCYSGll9lFg1g7C1WM1jYoQEIli9A+kFVw0TzPR/tn/AD9IPpAcABo8AHzKPJI8mHzgfWh+kj0B2FW4fmB+qGT6TvBRxTBTVMJwE7NSEqtyEZ1ZsvZTshOhVrWOsVQXDtWMkBCoEJPNUtWO6rVT9c4FUlQNJJCQRzVTdY9xTFaRUlF5TVp1jKFNNE/BslLjkZG2BfJRLUn1zFFIlpG1R9WOXUf1zYVENJFlRFSTM9LxQZQOF1PWtUJUDCVC19E/dYzy2vGTOTnVzY06VA/ltTQVzkE0FsyhNvaOLpUwldEyd9pb1lmIZVoT0t0rNlEptdEmVA9mZRKc2csFJBXMwSlYNs65KjRMdnGRYhL8Ahq+Yr6qvrD/Gr+A/8q8ETwAWTzi/SrlGT0i7fr+Qv4pPAATPpk+4T6JP5E/2v+BPGl8ALF9+/0BfMl9cX3ZfaF+SXwC0X27/uF/iX+xf5l8AbypvADxvFm9QbyJvdG+Gb2hvum8AxG/eb6hv8m8MfxZ/EH8ifwA0f2Z/eH+Kf5x/xn/Yf7J/AOR/Tn8Ij/J/LI8Gf0iPao/QfIeW/QY1jhKdBDTlTtS9hNSUaMSVUI0DUlFWdTPIUTWDOoQkr/T0rUD89LNTzTMlNJSYViwkCVU1hFUlQ+4slLVe3BTq7BRXV22jxLaMFC1YdTOYWJ1T97aUBClZPSMcWV0z4NVYDVOjXARkXAQkWAJ1BFfdJEyXThWuBaYN3g8A8AumDa4NDq8YH0IfNK9mH0CoH3qvZK+er7CrnlKnxB9Y1h/oGzaC2lWFI58EL1gWLygrN4IEVE0jzkQvWFYvaCtWsj5SnVMHhC+iRqJgnC+uJR4DUFUzQbDEL9Yv6Ct2MnhNhSMPYU2l9g4/IDs2grpKxbSxSsWERD/OMsVJraMrCUql9DzEIcw3xk+QP6I5AL4/wM/SP+TP9j8oTxrfLN8AVk0u1W5Ndk9434rfnN/OTwAQXwpf5N/239Df4t8s7z7vAGCPSu9U737viI+a76zvvu8A0O/a7+Tv/u8Q/yL/NP9G/wBY/2r/fP+W/4j/uv+s/8b/ANj/6v8cDw4PIA9KD1wPZg8AMA+SD3wPrg/ID6IP5A/+DwCoD/IPRB8+H2gfeh80H66iW4tLrSMMTHXETXXEtuy0I0+Vow1QJSRQamWUUI0Tapy04FGVk210hLTnUu2jV1OtI7PMUxXEPLS0VNWzJmVVjSRVDZT0pJdWtSNrBVcd5FeFI99XBdPbSFhFo7BYFbMKWVbtoydZRSRZVTPRjJRrlFjlI1OElBNYVSYA5oPknyat3p3+n/Cbvi8QPwBKrxw/Pq9Yr5qvfD+Or4g/rLI5TsK5V40TmsykYdpUNCCcNN1WTcOJVqrlg0jsNAnkpMoEtI9tVdWzVlW1sxxVlZNr5FQt054kJGZUVZStVO2j91ONs79ctIi2FCRSU40TGlPVs9ZqfLSe/BRn/IQwUhWzq/pR5ZRRtbOM9BRUVVEFxFEF09jUFKHkFbVQlSMzzLT5T51ET6rdNE9NtE61syzEhMWtTZ0zXU1llEwts5HVTBW0TNWzxvzESEuaFbPqbMSKSnUkbMTKZUl9k5BUV96y3Em1sxtsSo2z70otVv7FDu8AIOP+zdbNtsW2z+DP6l8E3wAObyBvMm9U35bNZt/A23ZvAJhvwt+UX7Zv4G/ybwR/Fu8AEH86f1wfRn9wf1p/hH92fwBgH1of1H/Gf+h/qn8Mjx6PADiPKo9Uj+5/kI8Cj6SPro8A2I+6j+yP/o8QnyKfNJ9WnwDAj0qfbJ9+n5ifqp/En9afAIif6p8Mry6vQK8ar2SvXq+oeK9qqcYzS42zb7QUYZFN7bY2Q9y0LLxH1lIVtVHVtFGtMxtSPWOObVIlcwNTRSN1UwVjbegMJFxUdbPRVI2zq19VhSRVFcRWlSOzmVZ1xFQ0kFeNRNQkYq1Y1TPhWDUkWf0jIrVZBWP4bLTBWP0jgtVY1RNBnCQDZCTQVwKlQ8Q8P1Y15iXeL/Ar9i0A7r9APzo/ZD9Oz6A7nj+Az5CSz6TPvj0GIrdUt1ZSUNpUJA/MNLpWBSN3VtoFYzj0NPhV1aO8VbY9w4BVrXNHVT1jDrYsJMdUdUOOVFVDWE1UVVMgVBW2JnKzZEStelTUQ1N1Q/4EJMe2hESQUgVjWFJF1FJWrcPrUUW0UXXDfbRE1TiURAL0pMvkpJVQbAVU3BQnUP0j4k+NZK1PPWPuThXUTp0kTtoFY6jEpENNtZPaTJpVQ3gUVBFMPSQkdDNmtKTPSo1kROQRSlVDm7hJBSOHSXVEbFQMDDxXrsILS6VERGcefT5lAK5fwFvWXdZf+F/670RvDv8AMP9C+Y5lZm9o/3JvfP+mbwDQbxp/xP+2/7B/Cg8cD0aPADAPQg9kD2avkK+SD5wPrg8AaA9yD8wP9g/oDxIfPB82HwAoHwIfXB9uH5Afoh+0H8YfANgfAi/0Hw4vIC8yL0wvXi8AcC+CL5Qvli9AH6ov1C+eLwDoL/ovHD+2Lzg/Kj98P44/1GgzFtNLdUPeRPSuTGbd46VN7aTMpKZPrcPLS1C1NFDdxOykxlG2ZTM6Uk1Dr1Ll0yHVU+1EU8XDCUzUmFTW1aMMVXVDfhTU8FW25dNhVvXz01Y9w0BadMStDMQxWGUzmmxE2/pYxcMpWdWjHFladcPtlLSyWA3jc5S0LSJ8ROlX3UPMBMcWzwDQu95PEM8CXxRfVs0mXzhfAGLPZF92z5Bfol+0X8bFBkOqBMSCVFQwtETs/MSoZvTEZ1bV1ARk51VlM6uqVbWkVR3jKBxk71Y81LhUFdRUXeNHPGSNEDzU2FPdpBy1DLQl1VPt1FLNI7cMRIFStsXDSVKVsxJSdePabVENs5VRPfNeUSVkrVG9o/FQ7cRQ9fODZVAds0zkpdzUok8d49s4T3Xjyk5l415OtsXD+U0ds4xNdbRNGoVUTGXjPkwV5GQ3HuJtGJT0sUrNI1dKDbNr9UnlZEkN44NJhVRWXOQnSsU0SoVTHTx0AViU95bvqO/a78x/5u/wfwAK/xSPDo9I/5r5NoWO/4j/AHKPlI+mj/j/0v/Mj84vAJ8AEp/sjzafSJ8CP2yfdj9APwBqn4yfnp/Qn7qf7J/un/ifALKfPK9OrzivKq98r46voK8AIq+0r86v4K/6rwy/Hr9orwBir1y/Nr9gv/KvlL+uv8C/AGq/1L/2vwDP6r88zx7PQM8gMs9Uz4bPYMO2UouEhCvglp5i6kxN1E3t1gZCD2rcZIXEZPrUZGxR5dOx4azUi9BewspSNYM+tmzUzlPdU0JU9TO22DRkK2C2UptVhVMNVmoFQ39M1O/8VHdXLZNt49RUT1jdc7VYZeNbDlk1gy5Z/dRZxePb4ViF45RYbWNVWCr91FiV1Fcd48hUXxZfANBP+k8E7x5f0N9aX0zvXl+AuF+CX5Tvpu+478rpZmKcamTUYzzkIIzk3VZtRKr8VFcEZBf85NpE1I2tVd1TUlUtgxhEROFtVMXDqlS9Y3FU/TTNVN1TAlSN5GxkhVPS7TRTLfRcZOGMZKlStp3TdFJlYzxSLYP4NVE1Q74E1IhRJfT8NJsaUZ3T5FBdRNxkdbVQZURQjXP4T630T2qFRE+9NE7dc0VOhUNr3E2N9E0tk/NMDXStTPUzJky9REuN412qrDQAPHSYhHQ9fHTFtnR0h0ntM5BJVWRJ2gUESl3Tx0otkzNLAr1jYSSfpn+4e5YFlgXWfwDof/oPLI8eHzAfQh9Uj3aPAIiLbh+Qj6ofbM8mn8gf8h8ABC/OH+AfOi9ML14veM9yLwB8L34vqC+6L8wvli/wLwI/AOQvHj84PxI/VD8WP4A/kj8AbD+uP8g/2j/sP7Y/+D8CTwA0Tz5PWE9qT3RPDk+oT7pPAIxP1k/gT6JPFF8uXyBfQl9AVF9eX4Bfcl+MV/bynIxUszpMFXZHYiFOLdNmmvT0LNz0oVAN9Lz0isVRjeP9xPST8C4y51JKbWN1dPToZGVMZNBU9NtCVZ3TtFUtMydWZhUTmFbVVDzkkFf181v8V53TZFj1ZFj19NVZdXRZZfMFlNTBWNYl84JYlXNBrNQDWBYt09ZXLdPGNO/u3fbVADYD9N/mbc5vQO86fyzvZu+AiOuO74jvyu+0f751hvK5RVdd07dkZybzbNQPnHRbzVaF84lWNdNIBPRbB1bFw7pVfdN+RGRbRFX18wxVLSPTPPSrmlR1ZFS9cyss1ObNU03Tr1Nd1Hz0QVNqxcMKJNTSlPScUuUErVJN0x9SXdPn/MSxvVGF83lRQKQwMNfbQ1GV8wxRLTPXULZdc6BQvXNbUJ3TJNrsxNr89G5PldMBT7YtI5NOFRMoTp1kTVZdc0BNzYRMLSRMvcZqDhKo5ARF5ATlSi3TW4ZKvXMLSkVkSb2D24NJhfOZSV0T8UkKFRRKxcRKvYRMFyYttg8A4A/KCcaf8A8CrxQftp1GHwBQH4IfXB+uH5Cvoq+0ry4vACgv2q/srw6/IL8yv0S/ll8ACF96v2y/Zr+Av5K/xL+WvwDQv/q/5L/+vyDPGs9czzbPAHDPas+czybP0M/iz7TP7s8AgM8K3yzfPt9Q32LfdN8m3wCY36LfrN8O39jf8t/83w7vACDvMu9M7+bfgO9q75TvTuXY1nP8pcxUZU0l86JObNWE7PRIUJXzvFBt81swUVWTplH19FL981uOUl1zIFMFlFNVk7UGRIR6XPTtVJ2DX1okhM4khD5WvXPLDIRrOFftk6UUdBFY5fNreFj9896kZCJZ/eOrIFklZFhdc7CsZHGtWL2DM1iVY/X0ZNIAxGf2bfZl5v/4/woJ5m0WfwA4D2J/TA9uD4B/kn+UD7YPqMh/2nHWUrEsBIEUBEKtVyWD/lZN47oUhHfaVGQ4DIToVcWDrFVmnWNxVWX0JIT+VG2Da8dUJYOOXIRWVHX0bVQ1g9xTvYOjUzWDm2xTRWM0U/0EpITHthz0kFLFA0tSRWMU2VJlFAxkpFElg25RahUUUT1jArSEyVDtk6uFUCWDTvRVUPVkT2q101fs5Ojk5IBO/aObE07945BNDZTc5MKtTDWDXEx98/hU5Je2/KQzS52Dz0r9FEqWTeP6SW2Dp2yXZoNJrMWEjJSKShWES33zWACcn66fwJ/SL9yf9p8IPzqvABw/Pj9Qr3Kv/KdmrX49fj8AoDv+rcY/wD/iP1Tv9j8ITwA6T0xPXk9wT4JPrO+m75BPAKJPvE+uT9hP6k8UX/ZPOF8ASl9cX2ZfeF+KX6Rftl/IXwDaX/xfDm8gb+pfNG9Gb1hvAHpvnF+Ob6Bvum/Mb35v4G8A+m8Ef/5vOH/yb0x/dn9of2iKf6R/DiNLJYPeS42TrarU5OVNTZROTZRPom2DZ+yF5BW0FMS0hDmVUo2TyqwUPGSH9iIltVRlk5REFAdVFXRVso2UVbWEFBToVv0UV6wNhKQELVhVk5aEhPZtWPVzJ1m9Ew5ZhfbK/oKhjPRijPWUhOdXAoUjzHSHRg0OD+D7Lg0eDwAwDzqfXA9mD3Cfgp+cD6YPULifyp/cl4ZCp+QEcWSUVTCslO0EFKoMFGcUFG0YBBTaVX0jn1UtQ1VjVIQqNKTzNPS6XBSrgVSFIzw8hARMFM7ZU0UkhBReU33zKFO2ZZPwUjUzuFJVE3a1UlX0UoVDB1JVJFG29XOXUW0zYVE9pFFqRaRQfSRQNTN4UOUDW0FQXYMJUAX0TyWEbU8V885OtfNjTuUDq+FNffRNfSMP5HSlxUz1BEz9dMR3HhIYS7atk51KrZM9Su10Sdpdg5mEJIxJ9SPFSRr95EoV865KTSb2Je4/ALgvyinuL+i/+i8MzxY/KD8AMs9cP24/qD+yP5zPrs/AzwAqT7S/3s8I39I/LN8+31DfAGLfdN+G35jfqt+0f87fwN8A4t/s3+7fAO8S7zzvVu9Q7wBi74Tvfu+Q77rvzO/u77DvAPrvDP82/yj/Qv9U/27/2O8Aev+k/6b/yP/a/+T/3v8QDwAiD/z/Lg9AD9rfbA+GD5gPLIIB1pKLS4UkTCUmJiONTtWTK08ttNwXJsL4GOQUwxBuwuFRnaYGI5wUYVuEFHOgPrM8hLRUhaTmXISZVTWEbISXVkCt9vCBBVcl1Fd9I99tV0XDSFhlk7BYHYNrClltEyWcFAVZrYNr0Vg9hFhtE1VY/bMtFayE4VedA8rsj/aPAOAf8h9cny4vQC9in1wvdi+AiC+yn6wvvi/QL+IpngKaavSUYWwkIJwkzVZdg6uJViWzSBQ0CSSkyrYspI9V/aNWVX2zHG1VPYPUVE3DnlT9o6tmVC2jL0SE9yyEv9qEpIg8FFJTJYMMU2r9o9akpJ6spGdS/ZRWHIT6Uf0UUZ0Diryka0dRLbRRRcPYUG3DraH8dGpQFbMz9KT5tU99tE9FwwhPdaRObI207HTFTZ0jXU19A1v3TG3DkUw9pEx9s7WsJMRI1HTqSh2DiiVKlYRKtaSMtJB8R24SNfV8tGx0RO9KVUZOxQAW3yjTzr3Wv/i/As8EXybPAFDPQs9cz2ZfeF+KX5TPrl8AwF/6z9xf9l8IbxpvLG/mXwA4b2JvdG+mD6APkm+sb75vAMhvug/sb14PIH8Cfzx/Dn8AGH9Sf4R/jn+gf7J/xH/WfwCAfwqPHI/ufzCPWo88j26PACCPSo+cj7aPqI9qj+SP/o8A2I8inzSfDp9Qn2qfhJ92n9hIn6KZJjK5S2WjdEys/UTkBGhOTaNqDLQu1vQ0o1CFMzIcFKZR2p0jHaw0kFL9QwVTtr2jd1Otk+pTjbNgpmQ071T9JFwU1Tw0RtZsFLVWTWMjFCSRV7YFs/xXNVN+WIUz4rC8FKMVoxCukvpYFbPDqrQUhLQURLwU9Qwk0gVXTTPEVC9WLRYlFiX2rwAIv/KvbC9mL5Aver+cL54vUKC/4i/Uv9aTVzWjt2S0rZAMJFJXNRP+LDS6aVY1pGQUNxzE91VlQ6u6VTUTfkw0REQ0/LVUtaRUvbONVP1DVWlURTRcNOZ0NK9TTVOteDwUMlNNxFJtE8W1UjVTjqQ0V1I1Mx+1UiUz6RQUsVGVRFHW/UM1UQ3EUDWjx1BW/SORUC0UUE0zJOw029pPTWNTT/1D5U5mjTN8TvUEJESlTWWzrUA0RNdMTWRMTTP0akxkk1RULswEy0qVRmrWA0pFFEn1M4NJNaNbp0nVswtKhTOCbEQLB0s1M0+sT05lRl32TwDgT+LfJF8mXzhfQu9U715fAJhTbu1OZaZfmO/SX8zvTm8ASG/y7/zvJv84/0r/XP9u/wCA/5L/pP+2/8j/2v/En46fAAAP6v8cDx4PMA9CD2wPfg8A4P+SD7QPxg/YD7IPDB8eHwD4D0oPRB/eD1Afeh+UH64fAKAfwh/MH+YfyB/aHywvJi8AOC8iL1wvXi9wL5IvpC9msiuAS50z3mTkruSUM9BqFqNOFaRPrSNKUN0k1VAdQ1AUpMbENDpStr2zrVKVUyFTBeOVbVP9MwlULeOYVEU0tkzEfFWNM+xVLURWWnVEVoWjPFct46i8tGstWB0zlpQ09lhtRK1ZZUMaWdWz65Skspq0pHOUpCJYtTSMpM4I3K8mvQ6iwgRPFk0mvS6/AEhPSr9kT35PkL+6ub6/wE+o0k/kT+7CsdSkgnREMKq0RO0UxKocxGckxCfbVkCXUVHoTMSsVWpVo3FkNCxEVPFUNcRVVJVTgVQ0SWRUEVxUa9pTBaRTDcNeUzVT2yhTdUPwUi3juFLahdRS5UNLUt2jFFLWhaPcUTWjl8TEYVG29ZMqUR3z81BdM7y1UAXjhQw0TlC1ExexUP0mfjP8lM5OBaNjrU69w/lNRaOQ7JQoNU0VREyNw0JM3SbOmi0ZtCS3Sq3ESs2kjNfWbsKMSVWjwZTUK0o29ZOqSlWjIUttNBz/AMbf2Nv23/hvCu8cfy7vQH8AUn9kf27tdn9469bvsO+yfwC8bwb/6H8CjySPNo9Ij1qPAGyPhi94j6KPhI+2j8iPwi8A5I/2j9iPEp80nwafWJ86nwBsn4afcJ9qn8Sfzp/gn5qfABSvLq8Iryqv9J9Wr4ivYq8AfK++r1Cv0q/cr9avCL8arwAsvz6/IL9av2y/xq+ov7q/wHS31i2mY+wnFtXOMuJPICVUBNUUN+YzzFQ3LDd+M7VT/URTHYMjVG2jl0VUpdRVbbRkPy5y6CxUYVfkN44/oDN+YiVZfWPbFVltU9lYtUOdWGoVM2DMxCCkNOdXXTMBzOQ3Fk8A3xLfJE/uPVZPAFjfak98345PoN+6T6RPvt8o6N/y0W6ip/xEcQxXdjLR7xxfLlUWw1V1M59VJh2DY1XdVEzk81xfblU2b7IEVA0zzlNVxIxftJ5VbrK6NDSBUg0zPg1SbaMHUnU0zF/eX/BTNi5yeFDtY0FQRTQMb1gebzBjNlJ4TXUzD/y0oaVMb9YlZm0G80r9tEnabVOZhGSHSQ1zxUkSFTMwpGfW0h0Md7Z/iHsA3m3mbwh/En8kD259Ng9YDwCSf2wPxn2ef8j/sg/UDx6PABiPcq8EHy4fGB8qH2Qfdr8AyL96H6wflh+IH5K/zB/2HwAILxovJC8+LzAvYi9UL4YvAJAvoi+8L3Yv2C/SLxQ/Dj8AOD8iP0w/bj9QP2I/7C+ePwBwL7I/1D/OP7AfCk/sPx5PAIA/Mk98T3ZPkE+iT7RPRkU27tKLS+1TDEw9ZhYCiyVOnWRPRfT0V0ZC+qr8VG7c5OEkxHSkVOhitFRblOSL4EdCRFQV8y22XFQmVdXkVf1ENORNlyzkB1dVFBzk3/TU20tYTWOyWG3DDFlaLeMntMQFWVUT05zHNn5iVVhVExNYlVZGQgHKJNeG3SbfONM23yBvgt8AVG+u3WZveG+q3/Tfrm/Qb6jib/RnduK57FSaDORh2pRkIMRk3VZ144lWqj3zSCx0CSTkykTkj21VFfNWVfXjHFV942vkVGUDnlzEZ1TN47UvXMT3RMTBU+Xjim1TVfNSU0VDGlMV89XWvOSexORntOQxUrbl4/pRHcPAUfXjjNYkxFRRRfRRTQPYUFrFA6EcVGpQLfMzDPSr+U/ddE8ddE9VxE6qpfROnfRN/fRNFUP3rUzFA5FM5eRMFfPGauRES+y06qz0ikq1VNlKzeSk9JBJrcOVSVZtw9xJ9eNsjITvhPQBRSwHTh1mDe7/AAP+/xgPACoPNJ8+D0ifap98l9aPiJsAxg+gD5oPtJ9WHVYfAK8aTwA0r0avEK8ir3yvjq+grypPAMSvxk/Ar+Kv9K+2rwC/Mr8AVL9OvxC/cr98v56/sL+CvwDMv96/mL/6vyzPFs9Az0rPAFTPZs+Az5rPrM+2z+DPss8A9M/+zxDfKr8830bfWN/6z4CE347fuN+a39TXBnNspUxSFZRNLfZW8mIc9Cz8d9oWkhU0VKRR7WMbUraVY5BSbaMDU71TdVakdOpT9eNcfHTPfHSzX1XFVGR0RFYt87M1VgWTIZRkkFfNdAxkW2JYBZPhWP1EWVXzayJZXZP4rOTBWGVztYTU5ETcVANYlWPQBVdlc8Rcby5t9l8IbyL/AEz/Xv+Yb4L/lP+2b6j/yv8Q3P/+beb1dnK3lOeec5RU1Q/sVLosdHl8VDdWbM10XHS8VXXzgFUtw2tHVXWTDmxUx1RNU9uOVDVzWFQ1gyBUtD1UjHSxVOR6U22jQ8ZMVP5SbQQ85z6SWFKshQREVOtRheRRvfN9tvR0OFG94wJRPXPJthRUlVC9811QLcMnrVC94+JPTeRPdZPuVU5VBE7dVE7dc6wE5NtDTXXz4Ew1c3hMZr1TFUx9VGykM0tlc7PUSt2UhBQRSjVzuGashIxJtXSshAxKzVNbhkrl8wtLjYNPlJcAzo9Ymw6fAC8SLzyfNi9gnwBaL2wvlp/wm44vwJ/in8QvAO6faK8yzxw//i8oP1I/ZD8Adj+IP0LfnD+OP7Df2t/kPwDuPwBPuj8sTzZPSE/qP1xPAGZPeE/K35RPrk/IT9pP/E8AFl8IX8JPRF9eX3BfQl+MXwCeX6hf4k/kX85fAG+yXxxvADZvKG9Sb1xv7l+QT3JvtG9Upm1WA0u1c96EJK781GulTbUTpgzkok9thFlQ1XQcFFJRZYRR1WNrOlK9863EdCFTLYStU+3TCVSlg3yEdAdtVU0jeFWlg+xVDRS1Vo2EVqWDPFdNI6i1Vz0UWH0DmFhNhFi27dMpWaWDHFm98+3WtOS1WLUTdrTkNVgK1QRXfSPO9OcW9Q7/OPsANv0GjSb/QP9y/3yPjo+gjyCyj+z/tv/Qj/qPV5UELIS1giyEQuSE7VbVY6q1Vm1zZzwEJ1Z9A+jaTASsdORzVX0DOFW2jePxVJ3julTdI4HVVO3TSXyUEWR03FO2heOjU2VzbFN9AyhVU3WD8MQEuEx0gdQEG0tSfRMUUpWULOfeItthUZ3jKlE9M/NQWk0EUGUThVClE04UFNUXHBTCFOQ8LBTOTmwF5u7S+U2FA5BNTSNrKE019Exlc1xM9Wa07mXu0hnUZLpK1WNa1oyk+kltc6ecpIdJth0jxUmFAzBKneOqDUrlgx1LfQTcL94f8B8EIiGO4mH8rx4vQC9KL0y/AGa/eL+Kudalpi2+L+gv0r8A5L8uP/gv8r8Uz6ZvUM86zwB0z4bP0G+iz7zPzs+wz+LPAPzPDt/4z3pvNN823yjfat8AfN+W34jfst/E397f8N8C7wAM7xbvKO9C71TvBu+A73LvAJzvpt/I77rv5O/Wzwj/Iv8ALP8+/0j/Yv9U/4b/mP+q/2jE/671/oKLRLQITN0DbeNkpNxNJbPlTr0UrVBtw4NQXbP4BKRsWVFVFOSUVFJ1k8rclFs8U50TzFMllFR9E1u0VLUTJlVtc5d8BLUHPJR3RJTnVg2zcbbkhN1XFfNHWP1kWNZ1kwpZZRMlxHQMWbaFk9lYvbORWA2zUSbcBBFYpQau8sr8dyaPABgb/nUGH2CPWokGjeaFdo8AeB+6j6wfvh/oi+aP4B8Cn1VXNQOcFJRhlBQgpAVaNJSaPJRXVl2zGDSUW9pVjXOPVd1zVlSUWxxVNRPkVEV0VCWza3VUNQM8bAQEVI1za79TdZOKZARSU63zaxpTbcPjzJSrUt10NVIVoz68lPhRXRQ8dNWKRAVRxXRRxQPlUNqNc68sBHhQnZMzUFpFpE81A4xPLSRPvbPbsU5tc0dObZPhTVZNk3hNtXRM3QRM9ZTRTDV0JLc+ogMMtKFKZm2TQUqNdLSkkEnFA2uVSZWUSXWTSkoFIwvLShXzNyS3Fv2evf6vABC/Gk8svz5PYL9iT3RPjr8AuLumvR7Ntr/AT9pPbM9mzwAQXyJfRF9WX2hfel/U/4ZfAJhfsl/EX87/yP/iXwRv3v8AKG9Cb1RvZm9wbxJvlG+mbwC4b8pv1G/Wb+hvEn8kfz5/ADB/Wn9kf4Z/CH+af7R/zn8AcH/Kf/x/Fo8IjzKPTI9ejwD4f0KPjI9+j7B/so/Uh/4iq5xL1SRMLUMlFAQlVU51k2o0pC4cNKMsBCsYUS00UW2TAcwnTkKz6FKNBLQk6lNNo2DVVDVT02wERGQktlVapVMnTCSYVjVTI2QUq5FXZaP8NBRkvATKWVj9JNQEKVmFBFktk5vDWDUThFitBi5CBQbslNdXdTRMH5YVZhUWHQBmHWYVZh1er3Afcq+Mr84fQPgbrq8IL+qv/KfWArkMt6pGIrecpJA0FFQkJBG21KTNVtUDiVZVM0hYjASLAKYiulXVI350JKSDkL4DVXWWpiKabARktVT1oyt0BOZTDTRT1F2W7kJBpCQKZATSUmodJFItRFKdMx9S1QNr6VE9NFHVA3lRLZOtQzyUDFH9lFCdo6BtUPWjW1A1EyRQ1SOt3iSUbk/1lE+lU5e1TjUDLEw0wU2do0DVTVUkTDUTdGQ0EUzaVUOoTERIS6Uj6krWzSOGSgXESlUzuEm2LZODSdUDmUmdM+8NSX0DZ0qNxv6zTEcuXQDuRU5NJk8Y3zJPPN9WT2DfAHLfhN+WT6BPsknuT9jf6t8ANF8G7zhfKl8071bvaO967wCM757vsO/Sj8Tv3o/o79LvAPTvFv8w/yL/VP9G/0D/iv8AlP+e/7D/yv/0/47/6P8CDwAsDz4PGA8iD4QPdg+QD6oPALQPvg/YD+oPBB/+DygfOh8AVB9eH3gfCh+kH5YfyB/aH7TsHw6zS50zb0yNNE1WNaOiThXET4XEUI0jW7xQpTMwUc0jpvS0yxlSfSRSNTS8JJNTWlUzCIS0elTVo+2cJG1fZLTOVdWjXVadNK1WxZM8V33EV0XjE2bElHxYTTT0lCVZxZa29qLrWDWjslgtk3Oq7CQz7CTzLKTStJTEAISvnqUur0CvUq9cP24/oK8A0qmGP9Cvwqn2r+A/8j8ET2gOtaazVDSBLDRCVwWTa/5WZRO6RLR5Vo2W2o7DVU3DrFVVw3FV2k2zOGS0/lRdk8dUtgWTjlQNs0lUdcRU1q2T3FMtlFOtk2xTZuWTNFM9RFyUx1KtxG1SBUNLUuWTFFKlRLREJw4jUVXTOFE1MwJUPJQ7IPY4MYUsxE40ldVQBaRPZRNaJJTuTtqtxE7NM/1N5ZOUTWpNxE0FpEylM2BMrZRqbBSXbBQ3tBS6SnVUFUo9REnNw6qsx65VnsUQlsXmQ4THVsJhlN/uVf7PADjfEm80b+5fWG9qb7Tfrt8AwNvG3/jf0m/kbz7vOO8KfwAsfw5/IH9if3R/hn+IH8IfAJR/nn/Qf7p/7H8Oj/B/Ao8ANI9Oj2CPco+Ej5aPuI/KjwCsj96P0I8Sn/yPRo8gn0qfAFyfbp+InxqfPJ+mn5if2p8A5J8Or+CfGq8sr0avOK96rwCMr/afaK+qr8Svlq/Io6Yyy4BLBcRMzcR8xOhNVEVWLtLlLCRoLMVQNTO1Uuy04QzEV1LFo8q1Um1jPmQks1PNJFRsRcR0JApVBUObVcWjawpWzTN9RETqVkVjs1hXNVSkNDBYxaOabVgtww5ZbWMuWR1T2xVZxSulWEUjZlgKJcRY3SRXXbQsN349Pj8AWDM2PyjPej90z549pj+ozwC6zwxPxj/YzwLfHEcG1cZyo6dXbUS8tezE7UREmmpMRFmstBhERNpV/UNrn1UtZFW9UypVVXNt86RErFQtY3VUZVNrPFRFIwaMRM5TfbQqxERebCQoZCTjVCc2Upt2Uo0jPlJtJFwk0NpMJJlMtGFRbWMeUWaFQ+dQJUQsVHhQFSNrQVAF0ws05KtPncObQE8dU7VO3UQstU1qvSRNxXMXJLSuTIVDpUd85Od0ZzbjS71USra9U0pK/UPvSY0jnq1JhUOHSe3ESS1jRRVKhURKVXMz5Ff2b1hzAP5dLmUW/yj/Mm9Eb/5dbm8AgP96b6T/nv3mb9j/8m/s/wBOf0h/Ig9ED1YPaA96D4wPAJ4PsA/ar9QPvq/IDwIfHB8A5g8IHxofPB9mH3gfih+UHwCeH7Afkh/kH+4fAC/iHywvAOYfwB9yL1QvXi+QLzIvvC8A3i9YL8ov7C/2LzA/Qj9MPwAeP2g/ej8MP5Y/yD+KP+w/tCYVZuKc/DQ6THW0Tdp1tE6FQydP7cMNUFo1A4MsVPhQpTOK/ETb/1FdU3RSJRPnUnpV1FNlU8xTQHHuwdtAVF1TtFRFw0JVrIVEdNQlVn20Vh1TBdVXNQRX/UPfDNRLWLa9U8pYfVMcWQXTK61Z1eMHWTUD0/S0lm1YHVNVWDUDE1glEwHXtLx7z53GRsVGzV7PYF8Ams90X77PqF+6X+zP3l/oz6DqXxRvHmXGszTUYZRUIFa8RM9WHWOLpLRKVNRrCVZ1RFU105FVxdPbWFUNsxxV3dPWVLaN855U1eNnVK3jL7acZPdTNdPBU6XjijVTRbRTjfMOU41k5NRtnmxEaVLF8zFSHWOt+1xExFENs4wU5EftUTXTEVFl1FBApNoQUaNMRGpQ/UM1ULYd0/lPfUOQT4W0T5q15E5dQzROdUQkRGWtTZVTAE391EztZEyyTeRLfWSsNPdKXUOUbUrF0zhKjdPcSf3UZUlFdEmt5iZyY0ottAVKJXNDTPcmH/hzBv8w/wA6/zyPTo9w/3KPhI++/zgDALb/sPvm/+CPCg/8jwaf+H8AIp9Mn16fcJ9KP4yfpj+4nwCqn8yf3p/wn/qfJK8WrzCvAEqvPK9Wr2ivkq+0r56v0K8Awq/kr/avCL9yryy/Hr9QvwBiv4y/nr+wv8K/fL+Gv/i/AIK/DM/WrzDPIs9Uz3bPiM8AYs+cz67PwM/Sz/TPPsX+0kO5S11EHERzcJ5jTt3T22ZPjdMsUM2DoVC2fUMwUcXTqFEdYxttUo2DjlJFkwNT/UNLdVNlg+i81aRk76RkrV90ZNFVjURWJXOztVY9YyGUVJBXDUP8bVd9Q4BYxWPiWC1EtVklRFk9w/pYJXPDVVhdQ4QMVEf8RPWUVAPQV/1kjF+OXU5dVl9g7wBy78xfhu+o77rvzO8eb/DvkAL/FP8e9Z5it7zXxmNXqoXT/mxkvGRkeVxkOm1WzUP6VYXTvlXNg9uBVWWDSFV9QwBVVp1jx1RFdFR9ZFS11G1UPcPqU0WTs1M9xFrUZDaE1P5SfWPI7GRbkVI9w1pSxWMi9GTb61E1g7VRfUNwUdZlgzhRxWMCXNTLUNY1g5VQ3eNdREQoUGrV1E/t9E/Ng/FOJXPbg059cxlOzYOxTVptY0ws1OdMPWOBHERtBYQEoUud40BLPWOr4UrFY4KsBCLcdMWsxHdOcqpJ5URK3eN9FuR0A0u9Q0/EhzafSJMADo8ojzqPRB9ej5CPeh+MHwC+jb6PwB/Sj+Qf9o8AHwIvACwvJi9QL2IvdC+GL0jPQs8ApC+2L/DP0i/kL+bPID8aPwA8P/4vUD9KP2w//s+IP7o/AMQ/xj/wP7I/JE8OTzhPSk8AXE9mT4BP4j+0T65PwE/STwDsT55PqE/aTyxfVl9IX2JfAGxfhl+YX6pfvF8mX8hf6lFWnuKAS4XT3pwUrowEa6VNzQROnWOnT2UUtVBtY9xEBFJRNdPG1hx0OlKV06/sZCFT1h1Tl1Pl1FRlE5hUak10VeVUVT3T7FU1BK1WldPPVj3TPBzsMG1YpfOYWGUT+Fh9c9spWYXTHlnd4+1YsgUEWDXU/NQkWP30VyKVE84c51btVmLCPH9GdQBO7VZ9du+If5p/1O++f9B/wOJ/JP/2fxiPKom20rFXrEUkdHQxV43UVg2DraZc9GlWPQRs9Op09K5ZVTUUpGQsVUUj85Rka7pUrQRUXfNJVPXTyxNUPdPcfGdO0mBT1qXzKFOtc/Ds9LpSbF0E/PRLUh3TFFIV5K1RXfOZUdUTYVzUK1YEBPVQdfRQLdOHTNRrUFAlgwtElKtPnQRtTx3T1E5V82xOrXNrAE7VZE2V0y9NbQRZTPWEjJTrSzWUSzXTKyZL9dRKZRRK1QZWYluiSVXzjEkNhEm1BgyWA9wEHUul9PQPDh9gGwAmHzAfWh9cr5YfgK+Sr0QnAK4dHi22r/gf8q/sXwa/KL8AOr8cv16/cL+Cv5S/3l+ovwDaX8y/vr/gv/K/DM/+vzDPACrPRM9+z2jPks+sz6bPuM8A4s/0zwbf0M9az0TfDt9A3wAy33zfRt+w35rf1N9+3/jfAJLf5N8W7zDvCu9c72bvKO8AUu+E777vmO+y79zvBm8YbywqaZai7k5Fo+VEZybz6FRvZm2eA1M9hFNA9thIcYtoZoIJVc2TfFVaPfRVrXNgVt3j6rz0q1pX9ZPITIVYzZOcLVjd4/pYlaMu7GemAyL8ZKUEfxZ1zpLMxGyjfwBdf1d/eXp2f6h/8nGOD+h/AMIPBI/eDyiP8g8cHy4dpuKlpzyEccxlFBTtvPSqFGSPTmNVfZOfhI+Wj6iLlg8CBlTtY858Z+5iXmTUhxaS8eSP7mI+UqXjiQcEl76SlxSfJpXOkrwtUG2jeFDlk0FEn1aVxs6C0E5tpGyXvmJ8TUKl4xc89CtgjpW+kueclzLmkiGsl5ZiSkpVhNyULMuY5pLBSb2TJ+SXZoIFGawkYVS/Dq0WrTavSK8AUj9kP5aviD+aP6w31qXOrwC4P/qv9D/+r1C/Sr8kT05PAGBPck+ET5ZPqE+6T8xP5u8A4O8K//xPDl8gXwL/TF9GXwBYX4JflF92X7hf0u/MX95fABBvml8sbx5vQG9Sb2xv9l8AaG96b5Rvtm+ob/pvzG/+bwAQfyJ/NH9Of2B/cn+Ef6Z/gIh/0n/kfz5/wH/6cS4Si61LzZMMTK0kTUUzJW1OrZMjTxUTDVBFM7WFNCT8VPRuUa2T41Zk9HZSdTPo9IRbzIRr0FP9g0S8FLZU1YSNVS0Tm1V1Fq6DvIQLbVe9k3dXRUPjV32T209Y3UO3WOWTEVlaHZRZpRMKWUVD0wwEa5ZYjfNVBAQVWH2TAd/M96YPoA96DzyXXg2GDwBAn5KfrJ/ODzAfEh/8nw6viCCvKqG2Erksp97z1IRjakwUIdyEz7yEi1alg2tIVhUjB7z0ylX1k1uNVS0DVFX1cxqcFNvTVJUTnFQtA2RUmiUkVI3z9VP1lIz0hbaMhFBTlRMMU13z0pVS3fRSRTRS7fR8hPi1UWUjwGz0ilGN80VtUXXzD1HdQ9dQvZPboFD1c2pQtSMzUNqlg/hM9IhPRTMFT2rNFE6l8yxE9MVN/SS1TeX0TI3zlUzt9EymZSOwS92ErLTvxCSPrUplIzBKBZRJZSOQWNQnxiX2EmNKRfRKffQAbDcuTxg7bj02P0A/OslmPwB4Pyo5pj+oz9o/xD/ezQZPAADfEt9ETzZPMN9a32zfft8AkN+i37Tfxt/Y3wqP/N8OjwD43yLvNO/uf1DvYu98747vAEDvqu+8757veO/y7xT/Bv8AGP8q/0z/bv9o/4r/3O9e/wCo/7r/3P/2/+j/Ag8sD87/AEAPKg9kD2YPIA+iD7QPxg/Q2A8CH/QPPqNLtaN0TNplxE0VI2dOvRNmT1qVFFAdI6FQdZMydIS1piQkGwwkkFJN0wO21KR1U+UD6lN1s1y2vKTrVL2zX1WFs9FtVXWTQla1I7NWXabafhNXvSP6V63DflhadZPiFJQlWT2EWQ20tuyEwVi1o4RYfZNBtVi1I/N0lNJXnYPGAKSfbp+Ak36fWJ9CL5Qvzp0Api/IL9ov9J/uLyivIj80P1LOgrfUF5ajV2WD/oSkrbp8pHdW/dM3fKT3bVWto7xVZYN+VWXDs0VVXYTEpMVUjaRUtmXDVVRlgx5U/dPnrVO1s69TlcN4lIQ0ZpwU/FKtNAS0jlL909tXUhWzIFI9o+lRVn0jsVF1s2w0tDcUtNsAUc2Dx1BN05NQVIWEVIQlZITebLRXXLTb6E69I4BOTdMTTtaVw6hNxRNDjLTaTFZVs3hMraP87ASXTNStMzQU1Er91EoVkxW1Sg00Sc2Dh0n9g6pVScWESnWTgvy0ACSEAUt0x07dJs84z1LPVF9mXwCYy5bPmF+qWc7P6M8i3+xfAP5fEG9S2U7fQN86b2RvTm8AaG+ab6xvvm/wD+oP9G8OHwD4b+JvDH8uf0B/Sn90f4Z/AJB/on+0f75/8H+6fwSPFo8AKI/af0SPXo9oj1p/lI+GjwCYj7KP1I/mj/iPEp8cnxafAAifap98n06fiJ+Sn7Sfxp8g2J/qn/yfLpV2Q0tdRKxUU65MhUbmQ071Q6JctKloXEVkFFJsFMYctDq1UtU0Un0jIVNttFMa/RRUjVOYVOWklDe+IlvwVX0jYVbNtFb9tLVXVbPIfCQxWHWznK1YDTP9WJ20WQ1EWTYNM+1YTVO1WE0UFCQrJFilFFd1s8xUJ5YvAHAvYi9kv06/oC+yL6y/zr8A4L/6L/S/Fs8oyy4TPMcmxarWM1e1E3G8tDAMxO1qbDSqdDRnfDQnVt0T1eqUNK6cNGWMNCxVtoVj81TdE7pUhbOBVVQVQ0m8xBGspNyUp7bGMl5T3aMoU72kUlptNFLFE4NSBVRSXTPVFHwU0DxElxxEYVHW3RMqUa3EUCVDvFCq3URQBbNQTEQLTNSn1lQUPE8Fs9CERGhO2vWkTd2jmE0lQyxNrD2mbhJGTO0USwXUS2oNwx0spMD8RGBKxRPbA0rFM55JJUOMSSwNJNxEJ0pNU6XURMPQAp5CWIRvhmUmXT5fSO9a7wB0X45fiF+qX7Tn1l22X8hfAPLv3O8W/4BvIn80/17/SP8AWv+U/6b/uP86n8z//p/o/wACDwwPFg8QDzIPRA8Wr1gPAIoPnA+2D6gPcg/kD+YP+A8A0g88H/4PIB8qH4wfhh+YHwCqH9Qfxh/gH/IfDC8eL/gfAFIvPC92L4gvmi9sL74vsC8A2i/kL8YtAA</prop>
			</obj>
			<obj name="Protocol" class="HTCProtocol" version="1">
				<prop name="Created">2016-05-11T12:08:40.521</prop>
				<prop name="LastModified">2016-05-11T12:09:29.258</prop>
				<obj name="Programs" class="HTCRunProgramList" version="5">
					<list name="emlist" count="2">
						<obj name="item" class="HTCRunProgram" version="1">
							<prop name="name">Program</prop>
							<prop name="Cycles">1</prop>
							<prop name="AnalysisMode">None</prop>
							<obj name="Segments" class="TEMRunSegmentList" version="1">
								<list name="emlist" count="1">
									<obj name="item" class="HTCRunSegment" version="2">
										<prop name="Hold">180</prop>
										<prop name="Slope">4.4</prop>
										<prop name="StepDelay">0</prop>
										<prop name="StepSize">0</prop>
										<prop name="Target">95</prop>
										<prop name="Target2">0</prop>
										<prop name="AcquisitionMode">0</prop>
										<prop name="AcqPerDegree">5</prop>
									</obj>
								</list>
							</obj>
						</obj>
						<obj name="item" class="HTCRunProgram" version="1">
							<prop name="name">Program</prop>
							<prop name="Cycles">50</prop>
							<prop name="AnalysisMode">Quantification</prop>
							<obj name="Segments" class="TEMRunSegmentList" version="1">
								<list name="emlist" count="2">
									<obj name="item" class="HTCRunSegment" version="2">
										<prop name="Hold">15</prop>
										<prop name="Slope">4.4</prop>
										<prop name="StepDelay">0</prop>
										<prop name="StepSize">0</prop>
										<prop name="Target">95</prop>
										<prop name="Target2">0</prop>
										<prop name="AcquisitionMode">0</prop>
										<prop name="AcqPerDegree">5</prop>
									</obj>
									<obj name="item" class="HTCRunSegment" version="2">
										<prop name="Hold">60</prop>
										<prop name="Slope">2.2</prop>
										<prop name="StepDelay">0</prop>
										<prop name="StepSize">0</prop>
										<prop name="Target">55</prop>
										<prop name="Target2">0</prop>
										<prop name="AcquisitionMode">1</prop>
										<prop name="AcqPerDegree">5</prop>
									</obj>
								</list>
							</obj>
						</obj>
					</list>
					<list name="AnalysisModes" count="4">
						<item>None</item>
						<item>Quantification</item>
						<item>Melting Curves</item>
						<item>Color Compensation</item>
					</list>
					<prop name="ChannelCount">4</prop>
					<prop name="InstrumentSubclass">HTC_VER_10</prop>
					<obj name="Container" class="HTCBlockType" version="1">
						<prop name="Id">bt96S</prop>
						<prop name="RowCount">8</prop>
						<prop name="ColCount">12</prop>
						<prop name="OvershootDnDelay">10</prop>
						<prop name="OvershootUpDelay">10</prop>
						<prop name="RampRateMaxDn">2.2</prop>
						<prop name="RampRateMaxUp">4.4</prop>
						<prop name="ReactionVolMin">10</prop>
						<prop name="ReactionVolMax">100</prop>
						<prop name="ReactionVolDefault">20</prop>
						<prop name="HorVertCrosstalkCoefficient">0.0003</prop>
						<prop name="DiagCrosstalkCoefficent">0.0001</prop>
					</obj>
					<prop name="MaxPositionsToSeek">96</prop>
					<obj name="DetectionFormats" class="DetectionFormats" version="2">
						<list name="emlist" count="14">
							<obj name="item" class="HTCDetectionFormat" version="1">
								<list name="emlist" count="1">
									<obj name="item" class="HTCChannel" version="2">
										<prop name="name">SYBR Green I / HRM Dye</prop>
										<prop name="Active">1</prop>
										<prop name="EmissionWL">510</prop>
										<prop name="ExcitationWL">465</prop>
										<prop name="IntgrTime">250</prop>
										<prop name="MaxIntgrTime">1000</prop>
										<prop name="MeltFactor">1.2</prop>
										<prop name="QuantFactor">30</prop>
									</obj>
								</list>
								<prop name="name">SYBR Green I / HRM Dye</prop>
								<prop name="Active">1</prop>
								<prop name="DefChannelNdx">0</prop>
								<prop name="DenominatorNdx">-1</prop>
								<prop name="ReadOnly">0</prop>
								<list name="EmissionWLAvail" count="6">
									<item>488</item>
									<item>510</item>
									<item>580</item>
									<item>610</item>
									<item>640</item>
									<item>660</item>
								</list>
								<list name="ExcitationWLAvail" count="5">
									<item>440</item>
									<item>465</item>
									<item>498</item>
									<item>533</item>
									<item>618</item>
								</list>
								<prop name="MeasuringMode">hmmDynamic</prop>
							</obj>
							<obj name="item" class="HTCDetectionFormat" version="1">
								<list name="emlist" count="1">
									<obj name="item" class="HTCChannel" version="2">
										<prop name="name">SimpleProbe</prop>
										<prop name="Active">1</prop>
										<prop name="EmissionWL">510</prop>
										<prop name="ExcitationWL">465</prop>
										<prop name="IntgrTime">250</prop>
										<prop name="MaxIntgrTime">2000</prop>
										<prop name="MeltFactor">1.2</prop>
										<prop name="QuantFactor">2</prop>
									</obj>
								</list>
								<prop name="name">SimpleProbe</prop>
								<prop name="Active">1</prop>
								<prop name="DefChannelNdx">0</prop>
								<prop name="DenominatorNdx">-1</prop>
								<prop name="ReadOnly">0</prop>
								<list name="EmissionWLAvail" count="6">
									<item>488</item>
									<item>510</item>
									<item>580</item>
									<item>610</item>
									<item>640</item>
									<item>660</item>
								</list>
								<list name="ExcitationWLAvail" count="5">
									<item>440</item>
									<item>465</item>
									<item>498</item>
									<item>533</item>
									<item>618</item>
								</list>
								<prop name="MeasuringMode">hmmDynamic</prop>
							</obj>
							<obj name="item" class="HTCDetectionFormat" version="1">
								<list name="emlist" count="1">
									<obj name="item" class="HTCChannel" version="2">
										<prop name="name">FAM</prop>
										<prop name="Active">1</prop>
										<prop name="EmissionWL">510</prop>
										<prop name="ExcitationWL">465</prop>
										<prop name="IntgrTime">250</prop>
										<prop name="MaxIntgrTime">2000</prop>
										<prop name="MeltFactor">1</prop>
										<prop name="QuantFactor">10</prop>
									</obj>
								</list>
								<prop name="name">Mono Color Hydrolysis Probe / UPL Probe</prop>
								<prop name="Active">1</prop>
								<prop name="DefChannelNdx">0</prop>
								<prop name="DenominatorNdx">-1</prop>
								<prop name="ReadOnly">0</prop>
								<list name="EmissionWLAvail" count="6">
									<item>488</item>
									<item>510</item>
									<item>580</item>
									<item>610</item>
									<item>640</item>
									<item>660</item>
								</list>
								<list name="ExcitationWLAvail" count="5">
									<item>440</item>
									<item>465</item>
									<item>498</item>
									<item>533</item>
									<item>618</item>
								</list>
								<prop name="MeasuringMode">hmmDynamic</prop>
							</obj>
							<obj name="item" class="HTCDetectionFormat" version="1">
								<list name="emlist" count="2">
									<obj name="item" class="HTCChannel" version="2">
										<prop name="name">FAM</prop>
										<prop name="Active">1</prop>
										<prop name="EmissionWL">510</prop>
										<prop name="ExcitationWL">465</prop>
										<prop name="IntgrTime">250</prop>
										<prop name="MaxIntgrTime">2000</prop>
										<prop name="MeltFactor">1</prop>
										<prop name="QuantFactor">10</prop>
									</obj>
									<obj name="item" class="HTCChannel" version="2">
										<prop name="name">VIC / HEX / Yellow555</prop>
										<prop name="Active">1</prop>
										<prop name="EmissionWL">580</prop>
										<prop name="ExcitationWL">533</prop>
										<prop name="IntgrTime">250</prop>
										<prop name="MaxIntgrTime">2000</prop>
										<prop name="MeltFactor">1</prop>
										<prop name="QuantFactor">10</prop>
									</obj>
								</list>
								<prop name="name">Dual Color Hydrolysis Probe / UPL Probe</prop>
								<prop name="Active">1</prop>
								<prop name="DefChannelNdx">0</prop>
								<prop name="DenominatorNdx">-1</prop>
								<prop name="ReadOnly">0</prop>
								<list name="EmissionWLAvail" count="6">
									<item>488</item>
									<item>510</item>
									<item>580</item>
									<item>610</item>
									<item>640</item>
									<item>660</item>
								</list>
								<list name="ExcitationWLAvail" count="5">
									<item>440</item>
									<item>465</item>
									<item>498</item>
									<item>533</item>
									<item>618</item>
								</list>
								<prop name="MeasuringMode">hmmDynamic</prop>
							</obj>
							<obj name="item" class="HTCDetectionFormat" version="1">
								<list name="emlist" count="3">
									<obj name="item" class="HTCChannel" version="2">
										<prop name="name">FAM</prop>
										<prop name="Active">1</prop>
										<prop name="EmissionWL">510</prop>
										<prop name="ExcitationWL">465</prop>
										<prop name="IntgrTime">250</prop>
										<prop name="MaxIntgrTime">2000</prop>
										<prop name="MeltFactor">1</prop>
										<prop name="QuantFactor">10</prop>
									</obj>
									<obj name="item" class="HTCChannel" version="2">
										<prop name="name">VIC / HEX / Yellow555</prop>
										<prop name="Active">1</prop>
										<prop name="EmissionWL">580</prop>
										<prop name="ExcitationWL">533</prop>
										<prop name="IntgrTime">250</prop>
										<prop name="MaxIntgrTime">2000</prop>
										<prop name="MeltFactor">1</prop>
										<prop name="QuantFactor">10</prop>
									</obj>
									<obj name="item" class="HTCChannel" version="2">
										<prop name="name">Cy 5 / Cy 5.5</prop>
										<prop name="Active">1</prop>
										<prop name="EmissionWL">660</prop>
										<prop name="ExcitationWL">618</prop>
										<prop name="IntgrTime">250</prop>
										<prop name="MaxIntgrTime">2000</prop>
										<prop name="MeltFactor">1</prop>
										<prop name="QuantFactor">10</prop>
									</obj>
								</list>
								<prop name="name">3 Color Hydrolysis Probe</prop>
								<prop name="Active">1</prop>
								<prop name="DefChannelNdx">0</prop>
								<prop name="DenominatorNdx">-1</prop>
								<prop name="ReadOnly">0</prop>
								<list name="EmissionWLAvail" count="6">
									<item>488</item>
									<item>510</item>
									<item>580</item>
									<item>610</item>
									<item>640</item>
									<item>660</item>
								</list>
								<list name="ExcitationWLAvail" count="5">
									<item>440</item>
									<item>465</item>
									<item>498</item>
									<item>533</item>
									<item>618</item>
								</list>
								<prop name="MeasuringMode">hmmDynamic</prop>
							</obj>
							<obj name="item" class="HTCDetectionFormat" version="1">
								<list name="emlist" count="4">
									<obj name="item" class="HTCChannel" version="2">
										<prop name="name">Cyan 500</prop>
										<prop name="Active">1</prop>
										<prop name="EmissionWL">488</prop>
										<prop name="ExcitationWL">440</prop>
										<prop name="IntgrTime">250</prop>
										<prop name="MaxIntgrTime">2000</prop>
										<prop name="MeltFactor">1</prop>
										<prop name="QuantFactor">10</prop>
									</obj>
									<obj name="item" class="HTCChannel" version="2">
										<prop name="name">FAM</prop>
										<prop name="Active">1</prop>
										<prop name="EmissionWL">580</prop>
										<prop name="ExcitationWL">498</prop>
										<prop name="IntgrTime">250</prop>
										<prop name="MaxIntgrTime">2000</prop>
										<prop name="MeltFactor">1</prop>
										<prop name="QuantFactor">10</prop>
									</obj>
									<obj name="item" class="HTCChannel" version="2">
										<prop name="name">Red 610</prop>
										<prop name="Active">1</prop>
										<prop name="EmissionWL">610</prop>
										<prop name="ExcitationWL">533</prop>
										<prop name="IntgrTime">250</prop>
										<prop name="MaxIntgrTime">2000</prop>
										<prop name="MeltFactor">1</prop>
										<prop name="QuantFactor">10</prop>
									</obj>
									<obj name="item" class="HTCChannel" version="2">
										<prop name="name">Cy 5 / Cy 5.5</prop>
										<prop name="Active">1</prop>
										<prop name="EmissionWL">660</prop>
										<prop name="ExcitationWL">618</prop>
										<prop name="IntgrTime">250</prop>
										<prop name="MaxIntgrTime">2000</prop>
										<prop name="MeltFactor">1</prop>
										<prop name="QuantFactor">10</prop>
									</obj>
								</list>
								<prop name="name">4 Color Hydrolysis Probe</prop>
								<prop name="Active">1</prop>
								<prop name="DefChannelNdx">0</prop>
								<prop name="DenominatorNdx">-1</prop>
								<prop name="ReadOnly">0</prop>
								<list name="EmissionWLAvail" count="6">
									<item>488</item>
									<item>510</item>
									<item>580</item>
									<item>610</item>
									<item>640</item>
									<item>660</item>
								</list>
								<list name="ExcitationWLAvail" count="5">
									<item>440</item>
									<item>465</item>
									<item>498</item>
									<item>533</item>
									<item>618</item>
								</list>
								<prop name="MeasuringMode">hmmDynamic</prop>
							</obj>
							<obj name="item" class="HTCDetectionFormat" version="1">
								<list name="emlist" count="1">
									<obj name="item" class="HTCChannel" version="2">
										<prop name="name">Red 640</prop>
										<prop name="Active">1</prop>
										<prop name="EmissionWL">640</prop>
										<prop name="ExcitationWL">498</prop>
										<prop name="IntgrTime">250</prop>
										<prop name="MaxIntgrTime">2000</prop>
										<prop name="MeltFactor">1.2</prop>
										<prop name="QuantFactor">5</prop>
									</obj>
								</list>
								<prop name="name">Mono Color HybProbe</prop>
								<prop name="Active">1</prop>
								<prop name="DefChannelNdx">0</prop>
								<prop name="DenominatorNdx">-1</prop>
								<prop name="ReadOnly">0</prop>
								<list name="EmissionWLAvail" count="6">
									<item>488</item>
									<item>510</item>
									<item>580</item>
									<item>610</item>
									<item>640</item>
									<item>660</item>
								</list>
								<list name="ExcitationWLAvail" count="5">
									<item>440</item>
									<item>465</item>
									<item>498</item>
									<item>533</item>
									<item>618</item>
								</list>
								<prop name="MeasuringMode">hmmDynamic</prop>
							</obj>
							<obj name="item" class="HTCDetectionFormat" version="1">
								<list name="emlist" count="4">
									<obj name="item" class="HTCChannel" version="2">
										<prop name="name">Fluos</prop>
										<prop name="Active">1</prop>
										<prop name="EmissionWL">510</prop>
										<prop name="ExcitationWL">465</prop>
										<prop name="IntgrTime">250</prop>
										<prop name="MaxIntgrTime">2000</prop>
										<prop name="MeltFactor">2</prop>
										<prop name="QuantFactor">1.5</prop>
									</obj>
									<obj name="item" class="HTCChannel" version="2">
										<prop name="name">Red 610</prop>
										<prop name="Active">1</prop>
										<prop name="EmissionWL">610</prop>
										<prop name="ExcitationWL">498</prop>
										<prop name="IntgrTime">250</prop>
										<prop name="MaxIntgrTime">2000</prop>
										<prop name="MeltFactor">1.2</prop>
										<prop name="QuantFactor">5</prop>
									</obj>
									<obj name="item" class="HTCChannel" version="2">
										<prop name="name">Red 640</prop>
										<prop name="Active">1</prop>
										<prop name="EmissionWL">640</prop>
										<prop name="ExcitationWL">498</prop>
										<prop name="IntgrTime">250</prop>
										<prop name="MaxIntgrTime">2000</prop>
										<prop name="MeltFactor">1.2</prop>
										<prop name="QuantFactor">5</prop>
									</obj>
									<obj name="item" class="HTCChannel" version="2">
										<prop name="name">Cy 5 / Cy 5.5</prop>
										<prop name="Active">1</prop>
										<prop name="EmissionWL">660</prop>
										<prop name="ExcitationWL">498</prop>
										<prop name="IntgrTime">250</prop>
										<prop name="MaxIntgrTime">2000</prop>
										<prop name="MeltFactor">1.2</prop>
										<prop name="QuantFactor">5</prop>
									</obj>
								</list>
								<prop name="name">Multi Color HybProbe</prop>
								<prop name="Active">1</prop>
								<prop name="DefChannelNdx">0</prop>
								<prop name="DenominatorNdx">-1</prop>
								<prop name="ReadOnly">0</prop>
								<list name="EmissionWLAvail" count="6">
									<item>488</item>
									<item>510</item>
									<item>580</item>
									<item>610</item>
									<item>640</item>
									<item>660</item>
								</list>
								<list name="ExcitationWLAvail" count="5">
									<item>440</item>
									<item>465</item>
									<item>498</item>
									<item>533</item>
									<item>618</item>
								</list>
								<prop name="MeasuringMode">hmmDynamic</prop>
							</obj>
							<obj name="item" class="HTCDetectionFormat" version="1">
								<list name="emlist" count="4">
									<obj name="item" class="HTCChannel" version="2">
										<prop name="name">465-510</prop>
										<prop name="Active">1</prop>
										<prop name="EmissionWL">510</prop>
										<prop name="ExcitationWL">465</prop>
										<prop name="IntgrTime">250</prop>
										<prop name="MaxIntgrTime">1000</prop>
										<prop name="MeltFactor">1</prop>
										<prop name="QuantFactor">1</prop>
									</obj>
									<obj name="item" class="HTCChannel" version="2">
										<prop name="name">533-580</prop>
										<prop name="Active">1</prop>
										<prop name="EmissionWL">580</prop>
										<prop name="ExcitationWL">533</prop>
										<prop name="IntgrTime">250</prop>
										<prop name="MaxIntgrTime">1000</prop>
										<prop name="MeltFactor">1</prop>
										<prop name="QuantFactor">1</prop>
									</obj>
									<obj name="item" class="HTCChannel" version="2">
										<prop name="name">533-610</prop>
										<prop name="Active">1</prop>
										<prop name="EmissionWL">610</prop>
										<prop name="ExcitationWL">533</prop>
										<prop name="IntgrTime">250</prop>
										<prop name="MaxIntgrTime">1000</prop>
										<prop name="MeltFactor">1</prop>
										<prop name="QuantFactor">1</prop>
									</obj>
									<obj name="item" class="HTCChannel" version="2">
										<prop name="name">618-660</prop>
										<prop name="Active">1</prop>
										<prop name="EmissionWL">660</prop>
										<prop name="ExcitationWL">618</prop>
										<prop name="IntgrTime">250</prop>
										<prop name="MaxIntgrTime">1000</prop>
										<prop name="MeltFactor">1</prop>
										<prop name="QuantFactor">1</prop>
									</obj>
								</list>
								<prop name="name">SCicchitano1</prop>
								<prop name="Active">1</prop>
								<prop name="DefChannelNdx">0</prop>
								<prop name="DenominatorNdx">-1</prop>
								<prop name="ReadOnly">0</prop>
								<list name="EmissionWLAvail" count="6">
									<item>488</item>
									<item>510</item>
									<item>580</item>
									<item>610</item>
									<item>640</item>
									<item>660</item>
								</list>
								<list name="ExcitationWLAvail" count="5">
									<item>440</item>
									<item>465</item>
									<item>498</item>
									<item>533</item>
									<item>618</item>
								</list>
								<prop name="MeasuringMode">hmmDynamic</prop>
							</obj>
							<obj name="item" class="HTCDetectionFormat" version="1">
								<list name="emlist" count="2">
									<obj name="item" class="HTCChannel" version="2">
										<prop name="name">465-510</prop>
										<prop name="Active">1</prop>
										<prop name="EmissionWL">510</prop>
										<prop name="ExcitationWL">465</prop>
										<prop name="IntgrTime">250</prop>
										<prop name="MaxIntgrTime">1000</prop>
										<prop name="MeltFactor">1</prop>
										<prop name="QuantFactor">1</prop>
									</obj>
									<obj name="item" class="HTCChannel" version="2">
										<prop name="name">498-580</prop>
										<prop name="Active">1</prop>
										<prop name="EmissionWL">580</prop>
										<prop name="ExcitationWL">498</prop>
										<prop name="IntgrTime">250</prop>
										<prop name="MaxIntgrTime">1000</prop>
										<prop name="MeltFactor">1</prop>
										<prop name="QuantFactor">1</prop>
									</obj>
								</list>
								<prop name="name">VIC and FAM</prop>
								<prop name="Active">1</prop>
								<prop name="DefChannelNdx">0</prop>
								<prop name="DenominatorNdx">-1</prop>
								<prop name="ReadOnly">0</prop>
								<list name="EmissionWLAvail" count="6">
									<item>488</item>
									<item>510</item>
									<item>580</item>
									<item>610</item>
									<item>640</item>
									<item>660</item>
								</list>
								<list name="ExcitationWLAvail" count="5">
									<item>440</item>
									<item>465</item>
									<item>498</item>
									<item>533</item>
									<item>618</item>
								</list>
								<prop name="MeasuringMode">hmmDynamic</prop>
							</obj>
							<obj name="item" class="HTCDetectionFormat" version="1">
								<list name="emlist" count="2">
									<obj name="item" class="HTCChannel" version="2">
										<prop name="name">465-510</prop>
										<prop name="Active">1</prop>
										<prop name="EmissionWL">510</prop>
										<prop name="ExcitationWL">465</prop>
										<prop name="IntgrTime">250</prop>
										<prop name="MaxIntgrTime">1000</prop>
										<prop name="MeltFactor">1</prop>
										<prop name="QuantFactor">1</prop>
									</obj>
									<obj name="item" class="HTCChannel" version="2">
										<prop name="name">533-580</prop>
										<prop name="Active">1</prop>
										<prop name="EmissionWL">580</prop>
										<prop name="ExcitationWL">533</prop>
										<prop name="IntgrTime">250</prop>
										<prop name="MaxIntgrTime">1000</prop>
										<prop name="MeltFactor">1</prop>
										<prop name="QuantFactor">1</prop>
									</obj>
								</list>
								<prop name="name">Borowsky</prop>
								<prop name="Active">1</prop>
								<prop name="DefChannelNdx">0</prop>
								<prop name="DenominatorNdx">-1</prop>
								<prop name="ReadOnly">0</prop>
								<list name="EmissionWLAvail" count="6">
									<item>488</item>
									<item>510</item>
									<item>580</item>
									<item>610</item>
									<item>640</item>
									<item>660</item>
								</list>
								<list name="ExcitationWLAvail" count="5">
									<item>440</item>
									<item>465</item>
									<item>498</item>
									<item>533</item>
									<item>618</item>
								</list>
								<prop name="MeasuringMode">hmmDynamic</prop>
							</obj>
							<obj name="item" class="HTCDetectionFormat" version="1">
								<list name="emlist" count="2">
									<obj name="item" class="HTCChannel" version="2">
										<prop name="name">533-580</prop>
										<prop name="Active">1</prop>
										<prop name="EmissionWL">580</prop>
										<prop name="ExcitationWL">533</prop>
										<prop name="IntgrTime">250</prop>
										<prop name="MaxIntgrTime">1000</prop>
										<prop name="MeltFactor">1</prop>
										<prop name="QuantFactor">1</prop>
									</obj>
									<obj name="item" class="HTCChannel" version="2">
										<prop name="name">465-510</prop>
										<prop name="Active">1</prop>
										<prop name="EmissionWL">510</prop>
										<prop name="ExcitationWL">465</prop>
										<prop name="IntgrTime">250</prop>
										<prop name="MaxIntgrTime">1000</prop>
										<prop name="MeltFactor">1</prop>
										<prop name="QuantFactor">1</prop>
									</obj>
								</list>
								<prop name="name">RLB</prop>
								<prop name="Active">1</prop>
								<prop name="DefChannelNdx">0</prop>
								<prop name="DenominatorNdx">-1</prop>
								<prop name="ReadOnly">0</prop>
								<list name="EmissionWLAvail" count="6">
									<item>488</item>
									<item>510</item>
									<item>580</item>
									<item>610</item>
									<item>640</item>
									<item>660</item>
								</list>
								<list name="ExcitationWLAvail" count="5">
									<item>440</item>
									<item>465</item>
									<item>498</item>
									<item>533</item>
									<item>618</item>
								</list>
								<prop name="MeasuringMode">hmmDynamic</prop>
							</obj>
							<obj name="item" class="HTCDetectionFormat" version="1">
								<list name="emlist" count="0">
								</list>
								<prop name="name">New Format 1</prop>
								<prop name="Active">1</prop>
								<prop name="DefChannelNdx">-1</prop>
								<prop name="DenominatorNdx">-1</prop>
								<prop name="ReadOnly">0</prop>
								<list name="EmissionWLAvail" count="6">
									<item>488</item>
									<item>510</item>
									<item>580</item>
									<item>610</item>
									<item>640</item>
									<item>660</item>
								</list>
								<list name="ExcitationWLAvail" count="5">
									<item>440</item>
									<item>465</item>
									<item>498</item>
									<item>533</item>
									<item>618</item>
								</list>
								<prop name="MeasuringMode">hmmDynamic</prop>
							</obj>
							<obj name="item" class="HTCDetectionFormat" version="1">
								<list name="emlist" count="4">
									<obj name="item" class="HTCChannel" version="2">
										<prop name="name">618-660</prop>
										<prop name="Active">1</prop>
										<prop name="EmissionWL">660</prop>
										<prop name="ExcitationWL">618</prop>
										<prop name="IntgrTime">250</prop>
										<prop name="MaxIntgrTime">1000</prop>
										<prop name="MeltFactor">1</prop>
										<prop name="QuantFactor">1</prop>
									</obj>
									<obj name="item" class="HTCChannel" version="2">
										<prop name="name">498-580</prop>
										<prop name="Active">1</prop>
										<prop name="EmissionWL">580</prop>
										<prop name="ExcitationWL">498</prop>
										<prop name="IntgrTime">250</prop>
										<prop name="MaxIntgrTime">1000</prop>
										<prop name="MeltFactor">1</prop>
										<prop name="QuantFactor">1</prop>
									</obj>
									<obj name="item" class="HTCChannel" version="2">
										<prop name="name">533-580</prop>
										<prop name="Active">1</prop>
										<prop name="EmissionWL">580</prop>
										<prop name="ExcitationWL">533</prop>
										<prop name="IntgrTime">250</prop>
										<prop name="MaxIntgrTime">1000</prop>
										<prop name="MeltFactor">1</prop>
										<prop name="QuantFactor">1</prop>
									</obj>
									<obj name="item" class="HTCChannel" version="2">
										<prop name="name">465-510</prop>
										<prop name="Active">1</prop>
										<prop name="EmissionWL">510</prop>
										<prop name="ExcitationWL">465</prop>
										<prop name="IntgrTime">250</prop>
										<prop name="MaxIntgrTime">1000</prop>
										<prop name="MeltFactor">1</prop>
										<prop name="QuantFactor">1</prop>
									</obj>
								</list>
								<prop name="name">Borowsky_2</prop>
								<prop name="Active">1</prop>
								<prop name="DefChannelNdx">0</prop>
								<prop name="DenominatorNdx">-1</prop>
								<prop name="ReadOnly">0</prop>
								<list name="EmissionWLAvail" count="6">
									<item>488</item>
									<item>510</item>
									<item>580</item>
									<item>610</item>
									<item>640</item>
									<item>660</item>
								</list>
								<list name="ExcitationWLAvail" count="5">
									<item>440</item>
									<item>465</item>
									<item>498</item>
									<item>533</item>
									<item>618</item>
								</list>
								<prop name="MeasuringMode">hmmDynamic</prop>
							</obj>
						</list>
						<prop name="DefFormatName">Borowsky_2</prop>
					</obj>
					<list name="AcquisitionModes" count="4">
						<item>None</item>
						<item>Single</item>
						<item>Continuous</item>
						<item>Step</item>
					</list>
					<prop name="SeekTemp">30</prop>
					<prop name="SampleVolume">10</prop>
					<prop name="PlateID">B0210090</prop>
				</obj>
			</obj>
			<prop name="CompletedProgramNo">3</prop>
			<prop name="StopPoint">3</prop>
			<prop name="CarouselConstMoved">0</prop>
		</obj>
		<obj name="AnlsAndSampleInfo" class="AnlsAndSampleInfo" version="1">
			<obj name="AnlsPropTypes" class="PropertyTypeList" version="1">
				<list name="emlist" count="3">
					<obj name="item" class="SamplePropType" version="1">
						<prop name="name">Units</prop>
						<prop name="PropClass">QuantUnitsProp</prop>
						<prop name="IsChannelProperty">0</prop>
						<prop name="SelectorOrder">0</prop>
						<prop name="ShowInSelector">0</prop>
						<prop name="ShowInTable">0</prop>
						<prop name="TableOrder">0</prop>
					</obj>
					<obj name="item" class="SamplePropType" version="1">
						<prop name="name">ExtRef</prop>
						<prop name="PropClass">RQExtRefProp</prop>
						<prop name="IsChannelProperty">0</prop>
						<prop name="SelectorOrder">0</prop>
						<prop name="ShowInSelector">0</prop>
						<prop name="ShowInTable">0</prop>
						<prop name="TableOrder">0</prop>
					</obj>
					<obj name="item" class="SamplePropType" version="1">
						<prop name="name">Endpt External Experiment</prop>
						<prop name="PropClass">EndptGenoExtExp</prop>
						<prop name="IsChannelProperty">0</prop>
						<prop name="SelectorOrder">0</prop>
						<prop name="ShowInSelector">0</prop>
						<prop name="ShowInTable">0</prop>
						<prop name="TableOrder">0</prop>
					</obj>
				</list>
			</obj>
			<obj name="SamplePropTypes" class="PropertyTypeList" version="1">
				<list name="emlist" count="26">
					<obj name="item" class="SamplePosPropType" version="1">
						<prop name="name">Position</prop>
						<prop name="PropClass">GenSampleEditPosition</prop>
						<prop name="AnalysisClass">General</prop>
						<prop name="IsChannelProperty">0</prop>
						<prop name="SelectorOrder">0</prop>
						<prop name="ShowInSelector">0</prop>
						<prop name="ShowInTable">1</prop>
						<prop name="TableOrder">0</prop>
					</obj>
					<obj name="item" class="SamplePropType" version="1">
						<prop name="name">Color</prop>
						<prop name="PropClass">SamplePrefColor</prop>
						<prop name="AnalysisClass">General</prop>
						<prop name="IsChannelProperty">0</prop>
						<prop name="SelectorOrder">1</prop>
						<prop name="ShowInSelector">0</prop>
						<prop name="ShowInTable">1</prop>
						<prop name="TableOrder">1</prop>
					</obj>
					<obj name="item" class="SamplePropType" version="1">
						<prop name="name">Replicate of</prop>
						<prop name="PropClass">GenSampleEditReplicate</prop>
						<prop name="AnalysisClass">General</prop>
						<prop name="IsChannelProperty">0</prop>
						<prop name="SelectorOrder">2</prop>
						<prop name="ShowInSelector">0</prop>
						<prop name="ShowInTable">1</prop>
						<prop name="TableOrder">2</prop>
					</obj>
					<obj name="item" class="SamplePropType" version="1">
						<prop name="name">Sample Name</prop>
						<prop name="PropClass">GenSampleEditName</prop>
						<prop name="AnalysisClass">General</prop>
						<prop name="IsChannelProperty">0</prop>
						<prop name="SelectorOrder">3</prop>
						<prop name="ShowInSelector">1</prop>
						<prop name="ShowInTable">1</prop>
						<prop name="TableOrder">3</prop>
					</obj>
					<obj name="item" class="SamplePropType" version="1">
						<prop name="name">Subsets</prop>
						<prop name="PropClass">GenSampleEditSubset</prop>
						<prop name="AnalysisClass">General</prop>
						<prop name="IsChannelProperty">0</prop>
						<prop name="SelectorOrder">4</prop>
						<prop name="ShowInSelector">0</prop>
						<prop name="ShowInTable">0</prop>
						<prop name="TableOrder">4</prop>
					</obj>
					<obj name="item" class="SamplePropType" version="1">
						<prop name="name">Notes</prop>
						<prop name="PropClass">GenSampleEditNotes</prop>
						<prop name="AnalysisClass">General</prop>
						<prop name="IsChannelProperty">0</prop>
						<prop name="SelectorOrder">5</prop>
						<prop name="ShowInSelector">0</prop>
						<prop name="ShowInTable">0</prop>
						<prop name="TableOrder">5</prop>
					</obj>
					<obj name="item" class="SamplePropType" version="1">
						<prop name="name">Sample ID</prop>
						<prop name="PropClass">HTCSampleID</prop>
						<prop name="AnalysisClass">General</prop>
						<prop name="IsChannelProperty">0</prop>
						<prop name="SelectorOrder">6</prop>
						<prop name="ShowInSelector">0</prop>
						<prop name="ShowInTable">0</prop>
						<prop name="TableOrder">6</prop>
					</obj>
					<obj name="item" class="SamplePropType" version="1">
						<prop name="name">Sample Prep Notes</prop>
						<prop name="PropClass">HTCSamplePrepNotes</prop>
						<prop name="AnalysisClass">General</prop>
						<prop name="IsChannelProperty">0</prop>
						<prop name="SelectorOrder">7</prop>
						<prop name="ShowInSelector">0</prop>
						<prop name="ShowInTable">0</prop>
						<prop name="TableOrder">7</prop>
					</obj>
					<obj name="item" class="SamplePrefWidthType" version="1">
						<prop name="name">Width</prop>
						<prop name="PropClass">SamplePrefWidth</prop>
						<prop name="AnalysisClass">Sample preferences</prop>
						<prop name="IsChannelProperty">0</prop>
						<prop name="SelectorOrder">8</prop>
						<prop name="ShowInSelector">0</prop>
						<prop name="ShowInTable">0</prop>
						<prop name="TableOrder">8</prop>
					</obj>
					<obj name="item" class="SamplePrefLineStyleType" version="1">
						<prop name="name">Line Style</prop>
						<prop name="PropClass">SamplePrefLineStyle</prop>
						<prop name="AnalysisClass">Sample preferences</prop>
						<prop name="IsChannelProperty">0</prop>
						<prop name="SelectorOrder">9</prop>
						<prop name="ShowInSelector">0</prop>
						<prop name="ShowInTable">0</prop>
						<prop name="TableOrder">9</prop>
					</obj>
					<obj name="item" class="SamplePrefPointStyleType" version="1">
						<prop name="name">Point Style</prop>
						<prop name="PropClass">SamplePrefPointStyle</prop>
						<prop name="AnalysisClass">Sample preferences</prop>
						<prop name="IsChannelProperty">0</prop>
						<prop name="SelectorOrder">10</prop>
						<prop name="ShowInSelector">0</prop>
						<prop name="ShowInTable">0</prop>
						<prop name="TableOrder">10</prop>
					</obj>
					<obj name="item" class="SamplePropType" version="1">
						<prop name="name">Dominant Channel</prop>
						<prop name="PropClass">DominantChannelProp</prop>
						<prop name="AnalysisClass">Color Compensation Analysis</prop>
						<prop name="IsChannelProperty">0</prop>
						<prop name="SelectorOrder">11</prop>
						<prop name="ShowInSelector">0</prop>
						<prop name="ShowInTable">0</prop>
						<prop name="TableOrder">11</prop>
					</obj>
					<obj name="item" class="EndPtSampleTypePropertyType" version="1">
						<prop name="name">EndPt Sample Type</prop>
						<prop name="PropClass">GroupingSample</prop>
						<prop name="AnalysisClass">EndPtGenotyping</prop>
						<prop name="IsChannelProperty">0</prop>
						<prop name="SelectorOrder">12</prop>
						<prop name="ShowInSelector">0</prop>
						<prop name="ShowInTable">0</prop>
						<prop name="TableOrder">12</prop>
					</obj>
					<obj name="item" class="SamplePropType" version="1">
						<prop name="name">EndPt Genotype</prop>
						<prop name="PropClass">Genotype</prop>
						<prop name="AnalysisClass">EndPtGenotyping</prop>
						<prop name="IsChannelProperty">0</prop>
						<prop name="SelectorOrder">13</prop>
						<prop name="ShowInSelector">0</prop>
						<prop name="ShowInTable">0</prop>
						<prop name="TableOrder">13</prop>
					</obj>
					<obj name="item" class="SamplePropType" version="1">
						<prop name="name">Target Name</prop>
						<prop name="PropClass">TargetName</prop>
						<prop name="AnalysisClass">General</prop>
						<prop name="IsChannelProperty">1</prop>
						<prop name="SelectorOrder">14</prop>
						<prop name="ShowInSelector">0</prop>
						<prop name="ShowInTable">0</prop>
						<prop name="TableOrder">14</prop>
					</obj>
					<obj name="item" class="QuantSampleTypePropertyType" version="1">
						<prop name="name">Quantification Sample Type</prop>
						<prop name="PropClass">QuantSampleTypeProperty</prop>
						<prop name="AnalysisClass">Quantification Analysis</prop>
						<prop name="IsChannelProperty">1</prop>
						<prop name="SelectorOrder">15</prop>
						<prop name="ShowInSelector">0</prop>
						<prop name="ShowInTable">0</prop>
						<prop name="TableOrder">15</prop>
					</obj>
					<obj name="item" class="SamplePropType" version="1">
						<prop name="name">Concentration</prop>
						<prop name="PropClass">QuantConcProperty</prop>
						<prop name="AnalysisClass">Quantification Analysis</prop>
						<prop name="IsChannelProperty">1</prop>
						<prop name="SelectorOrder">16</prop>
						<prop name="ShowInSelector">0</prop>
						<prop name="ShowInTable">0</prop>
						<prop name="TableOrder">16</prop>
					</obj>
					<obj name="item" class="QuantCpType" version="1">
						<prop name="name">Cp Low</prop>
						<prop name="PropClass">QuantCpLowProp</prop>
						<prop name="AnalysisClass">Quantification Analysis</prop>
						<prop name="IsChannelProperty">1</prop>
						<prop name="SelectorOrder">17</prop>
						<prop name="ShowInSelector">0</prop>
						<prop name="ShowInTable">0</prop>
						<prop name="TableOrder">17</prop>
					</obj>
					<obj name="item" class="QuantCpType" version="1">
						<prop name="name">Cp High</prop>
						<prop name="PropClass">QuantCpHighProp</prop>
						<prop name="AnalysisClass">Quantification Analysis</prop>
						<prop name="IsChannelProperty">1</prop>
						<prop name="SelectorOrder">18</prop>
						<prop name="ShowInSelector">0</prop>
						<prop name="ShowInTable">0</prop>
						<prop name="TableOrder">18</prop>
					</obj>
					<obj name="item" class="GroupSampleTypePropertyType" version="1">
						<prop name="name">Melt Geno Sample Type</prop>
						<prop name="PropClass">GroupChannelTypeProp</prop>
						<prop name="AnalysisClass">Melt Geno</prop>
						<prop name="IsChannelProperty">1</prop>
						<prop name="SelectorOrder">19</prop>
						<prop name="ShowInSelector">0</prop>
						<prop name="ShowInTable">0</prop>
						<prop name="TableOrder">19</prop>
					</obj>
					<obj name="item" class="SamplePropType" version="1">
						<prop name="name">Melt Geno Genotype</prop>
						<prop name="PropClass">ChannelGenotype</prop>
						<prop name="AnalysisClass">Melt Geno</prop>
						<prop name="IsChannelProperty">1</prop>
						<prop name="SelectorOrder">20</prop>
						<prop name="ShowInSelector">0</prop>
						<prop name="ShowInTable">0</prop>
						<prop name="TableOrder">20</prop>
					</obj>
					<obj name="item" class="RQTargetPropertyType" version="1">
						<prop name="name">Target Type</prop>
						<prop name="PropClass">RQTargetProperty</prop>
						<prop name="AnalysisClass">Relative Quantification</prop>
						<prop name="IsChannelProperty">1</prop>
						<prop name="SelectorOrder">21</prop>
						<prop name="ShowInSelector">0</prop>
						<prop name="ShowInTable">0</prop>
						<prop name="TableOrder">21</prop>
					</obj>
					<obj name="item" class="RQSampleTargetPropertyType" version="1">
						<prop name="name">Combined Sample and Target Type</prop>
						<prop name="PropClass">RQSampleTargetProperty</prop>
						<prop name="AnalysisClass">Relative Quantification</prop>
						<prop name="IsChannelProperty">1</prop>
						<prop name="SelectorOrder">22</prop>
						<prop name="ShowInSelector">0</prop>
						<prop name="ShowInTable">0</prop>
						<prop name="TableOrder">22</prop>
					</obj>
					<obj name="item" class="SamplePropType" version="1">
						<prop name="name">Efficiency</prop>
						<prop name="PropClass">RQEffProp</prop>
						<prop name="AnalysisClass">Relative Quantification</prop>
						<prop name="IsChannelProperty">1</prop>
						<prop name="SelectorOrder">23</prop>
						<prop name="ShowInSelector">0</prop>
						<prop name="ShowInTable">0</prop>
						<prop name="TableOrder">23</prop>
					</obj>
					<obj name="item" class="GroupSampleTypePropertyTypeNoPos" version="1">
						<prop name="name">Scanning Sample Type</prop>
						<prop name="PropClass">GroupChannelTypeProp</prop>
						<prop name="AnalysisClass">Scanning</prop>
						<prop name="IsChannelProperty">1</prop>
						<prop name="SelectorOrder">24</prop>
						<prop name="ShowInSelector">0</prop>
						<prop name="ShowInTable">0</prop>
						<prop name="TableOrder">24</prop>
					</obj>
					<obj name="item" class="SamplePropType" version="1">
						<prop name="name">Scanning Genotype</prop>
						<prop name="PropClass">ChannelGenotype</prop>
						<prop name="AnalysisClass">Scanning</prop>
						<prop name="IsChannelProperty">1</prop>
						<prop name="SelectorOrder">25</prop>
						<prop name="ShowInSelector">0</prop>
						<prop name="ShowInTable">0</prop>
						<prop name="TableOrder">25</prop>
					</obj>
				</list>
			</obj>
			<obj name="SelectedChannels" class="TEMIntegerSet" version="1">
				<list name="Items" count="4">
					<prop name="Item">0</prop>
					<prop name="Item">1</prop>
					<prop name="Item">2</prop>
					<prop name="Item">3</prop>
				</list>
			</obj>
			<obj name="AnalysisProperties" class="ExpPropList" version="1">
				<list name="emlist" count="3">
					<obj name="PropertyObject" class="EndptGenoExtExp" version="3">
						<prop name="PropertyTypeName">Endpt External Experiment</prop>
					</obj>
					<obj name="PropertyObject" class="RQExtRefProp" version="3">
						<prop name="PropertyTypeName">ExtRef</prop>
						<prop name="RefExpProg">-1</prop>
					</obj>
					<obj name="PropertyObject" class="QuantUnitsProp" version="3">
						<prop name="PropertyTypeName">Units</prop>
					</obj>
				</list>
			</obj>
			<obj name="SampleInfoList" class="SamplePropInfoList" version="1">
				<list name="emlist" count="96">
					<obj name="item" class="SamplePropInfo" version="1">
						<obj name="ChannelProperties" class="ChanPropList" version="2">
							<obj name="ChannelProperties" class="EMList" version="1">
								<list name="emlist" count="4">
									<obj name="item" class="PropertyList" version="1">
										<list name="emlist" count="12">
											<obj name="PropertyObject" class="RQSampleTargetProperty" version="4">
												<prop name="PropertyTypeName">Combined Sample and Target Type</prop>
												<prop name="Position">0</prop>
												<prop name="IsDefault">0</prop>
												<obj name="ChannelProp" class="ChannelProperty" version="1">
													<prop name="ChannelIdx">0</prop>
												</obj>
											</obj>
											<obj name="PropertyObject" class="QuantConcProperty" version="4">
												<prop name="PropertyTypeName">Concentration</prop>
												<prop name="Position">0</prop>
												<prop name="IsDefault">1</prop>
												<prop name="Concentration">0</prop>
												<obj name="ChannelProp" class="ChannelProperty" version="1">
													<prop name="ChannelIdx">0</prop>
												</obj>
												<prop name="ReadOnly">1</prop>
											</obj>
											<obj name="PropertyObject" class="QuantCpHighProp" version="4">
												<prop name="PropertyTypeName">Cp High</prop>
												<prop name="Position">0</prop>
												<prop name="IsDefault">1</prop>
												<prop name="CpRangeHigh">0</prop>
												<obj name="ChannelProp" class="ChannelProperty" version="1">
													<prop name="ChannelIdx">0</prop>
												</obj>
												<prop name="ReadOnly">1</prop>
											</obj>
											<obj name="PropertyObject" class="QuantCpLowProp" version="4">
												<prop name="PropertyTypeName">Cp Low</prop>
												<prop name="Position">0</prop>
												<prop name="IsDefault">1</prop>
												<prop name="CpRangeLow">0</prop>
												<obj name="ChannelProp" class="ChannelProperty" version="1">
													<prop name="ChannelIdx">0</prop>
												</obj>
												<prop name="ReadOnly">1</prop>
											</obj>
											<obj name="PropertyObject" class="RQEffProp" version="4">
												<prop name="PropertyTypeName">Efficiency</prop>
												<prop name="Position">0</prop>
												<prop name="IsDefault">1</prop>
												<prop name="Efficiency">2</prop>
												<obj name="ChannelProp" class="ChannelProperty" version="1">
													<prop name="ChannelIdx">0</prop>
												</obj>
											</obj>
											<obj name="PropertyObject" class="ChannelGenotype" version="4">
												<prop name="PropertyTypeName">Melt Geno Genotype</prop>
												<prop name="Position">0</prop>
												<prop name="IsDefault">1</prop>
												<prop name="ReadOnly">1</prop>
												<obj name="ChannelProp" class="ChannelProperty" version="1">
													<prop name="ChannelIdx">0</prop>
												</obj>
											</obj>
											<obj name="PropertyObject" class="GroupChannelTypeProp" version="4">
												<prop name="PropertyTypeName">Melt Geno Sample Type</prop>
												<prop name="Position">0</prop>
												<prop name="IsDefault">0</prop>
												<prop name="GroupSampleType">mstUnknown</prop>
												<obj name="ChannelProp" class="ChannelProperty" version="1">
													<prop name="ChannelIdx">0</prop>
												</obj>
											</obj>
											<obj name="PropertyObject" class="QuantSampleTypeProperty" version="4">
												<prop name="PropertyTypeName">Quantification Sample Type</prop>
												<prop name="Position">0</prop>
												<prop name="IsDefault">0</prop>
												<prop name="SampleType">qsUnknown</prop>
												<obj name="ChannelProp" class="ChannelProperty" version="1">
													<prop name="ChannelIdx">0</prop>
												</obj>
											</obj>
											<obj name="PropertyObject" class="ChannelGenotype" version="4">
												<prop name="PropertyTypeName">Scanning Genotype</prop>
												<prop name="Position">0</prop>
												<prop name="IsDefault">1</prop>
												<prop name="ReadOnly">1</prop>
												<obj name="ChannelProp" class="ChannelProperty" version="1">
													<prop name="ChannelIdx">0</prop>
												</obj>
											</obj>
											<obj name="PropertyObject" class="GroupChannelTypeProp" version="4">
												<prop name="PropertyTypeName">Scanning Sample Type</prop>
												<prop name="Position">0</prop>
												<prop name="IsDefault">0</prop>
												<prop name="GroupSampleType">mstUnknown</prop>
												<obj name="ChannelProp" class="ChannelProperty" version="1">
													<prop name="ChannelIdx">0</prop>
												</obj>
											</obj>
											<obj name="PropertyObject" class="TargetName" version="4">
												<prop name="PropertyTypeName">Target Name</prop>
												<prop name="Position">0</prop>
												<prop name="IsDefault">1</prop>
												<obj name="ChannelProp" class="ChannelProperty" version="1">
													<prop name="ChannelIdx">0</prop>
												</obj>
											</obj>
											<obj name="PropertyObject" class="RQTargetProperty" version="4">
												<prop name="PropertyTypeName">Target Type</prop>
												<prop name="Position">0</prop>
												<prop name="IsDefault">0</prop>
												<prop name="TargetType">dtNone</prop>
												<obj name="ChannelProp" class="ChannelProperty" version="1">
													<prop name="ChannelIdx">0</prop>
												</obj>
											</obj>
										</list>
									</obj>
									<obj name="item" class="PropertyList" version="1">
										<list name="emlist" count="12">
											<obj name="PropertyObject" class="RQSampleTargetProperty" version="4">
												<prop name="PropertyTypeName">Combined Sample and Target Type</prop>
												<prop name="Position">0</prop>
												<prop name="IsDefault">0</prop>
												<obj name="ChannelProp" class="ChannelProperty" version="1">
													<prop name="ChannelIdx">1</prop>
												</obj>
											</obj>
											<obj name="PropertyObject" class="QuantConcProperty" version="4">
												<prop name="PropertyTypeName">Concentration</prop>
												<prop name="Position">0</prop>
												<prop name="IsDefault">1</prop>
												<prop name="Concentration">0</prop>
												<obj name="ChannelProp" class="ChannelProperty" version="1">
													<prop name="ChannelIdx">1</prop>
												</obj>
												<prop name="ReadOnly">1</prop>
											</obj>
											<obj name="PropertyObject" class="QuantCpHighProp" version="4">
												<prop name="PropertyTypeName">Cp High</prop>
												<prop name="Position">0</prop>
												<prop name="IsDefault">1</prop>
												<prop name="CpRangeHigh">0</prop>
												<obj name="ChannelProp" class="ChannelProperty" version="1">
													<prop name="ChannelIdx">1</prop>
												</obj>
												<prop name="ReadOnly">1</prop>
											</obj>
											<obj name="PropertyObject" class="QuantCpLowProp" version="4">
												<prop name="PropertyTypeName">Cp Low</prop>
												<prop name="Position">0</prop>
												<prop name="IsDefault">1</prop>
												<prop name="CpRangeLow">0</prop>
												<obj name="ChannelProp" class="ChannelProperty" version="1">
													<prop name="ChannelIdx">1</prop>
												</obj>
												<prop name="ReadOnly">1</prop>
											</obj>
											<obj name="PropertyObject" class="RQEffProp" version="4">
												<prop name="PropertyTypeName">Efficiency</prop>
												<prop name="Position">0</prop>
												<prop name="IsDefault">1</prop>
												<prop name="Efficiency">2</prop>
												<obj name="ChannelProp" class="ChannelProperty" version="1">
													<prop name="ChannelIdx">1</prop>
												</obj>
											</obj>
											<obj name="PropertyObject" class="ChannelGenotype" version="4">
												<prop name="PropertyTypeName">Melt Geno Genotype</prop>
												<prop name="Position">0</prop>
												<prop name="IsDefault">1</prop>
												<prop name="ReadOnly">1</prop>
												<obj name="ChannelProp" class="ChannelProperty" version="1">
													<prop name="ChannelIdx">1</prop>
												</obj>
											</obj>
											<obj name="PropertyObject" class="GroupChannelTypeProp" version="4">
												<prop name="PropertyTypeName">Melt Geno Sample Type</prop>
												<prop name="Position">0</prop>
												<prop name="IsDefault">0</prop>
												<prop name="GroupSampleType">mstUnknown</prop>
												<obj name="ChannelProp" class="ChannelProperty" version="1">
													<prop name="ChannelIdx">1</prop>
												</obj>
											</obj>
											<obj name="PropertyObject" class="QuantSampleTypeProperty" version="4">
												<prop name="PropertyTypeName">Quantification Sample Type</prop>
												<prop name="Position">0</prop>
												<prop name="IsDefault">0</prop>
												<prop name="SampleType">qsUnknown</prop>
												<obj name="ChannelProp" class="ChannelProperty" version="1">
													<prop name="ChannelIdx">1</prop>
												</obj>
											</obj>
											<obj name="PropertyObject" class="ChannelGenotype" version="4">
												<prop name="PropertyTypeName">Scanning Genotype</prop>
												<prop name="Position">0</prop>
												<prop name="IsDefault">1</prop>
												<prop name="ReadOnly">1</prop>
												<obj name="ChannelProp" class="ChannelProperty" version="1">
													<prop name="ChannelIdx">1</prop>
												</obj>
											</obj>
											<obj name="PropertyObject" class="GroupChannelTypeProp" version="4">
												<prop name="PropertyTypeName">Scanning Sample Type</prop>
												<prop name="Position">0</prop>
												<prop name="IsDefault">0</prop>
												<prop name="GroupSampleType">mstUnknown</prop>
												<obj name="ChannelProp" class="ChannelProperty" version="1">
													<prop name="ChannelIdx">1</prop>
												</obj>
											</obj>
											<obj name="PropertyObject" class="TargetName" version="4">
												<prop name="PropertyTypeName">Target Name</prop>
												<prop name="Position">0</prop>
												<prop name="IsDefault">1</prop>
												<obj name="ChannelProp" class="ChannelProperty" version="1">
													<prop name="ChannelIdx">1</prop>
												</obj>
											</obj>
											<obj name="PropertyObject" class="RQTargetProperty" version="4">
												<prop name="PropertyTypeName">Target Type</prop>
												<prop name="Position">0</prop>
												<prop name="IsDefault">0</prop>
												<prop name="TargetType">dtNone</prop>
												<obj name="ChannelProp" class="ChannelProperty" version="1">
													<prop name="ChannelIdx">1</prop>
												</obj>
											</obj>
										</list>
									</obj>
									<obj name="item" class="PropertyList" version="1">
										<list name="emlist" count="12">
											<obj name="PropertyObject" class="RQSampleTargetProperty" version="4">
												<prop name="PropertyTypeName">Combined Sample and Target Type</prop>
												<prop name="Position">0</prop>
												<prop name="IsDefault">0</prop>
												<obj name="ChannelProp" class="ChannelProperty" version="1">
													<prop name="ChannelIdx">2</prop>
												</obj>
											</obj>
											<obj name="PropertyObject" class="QuantConcProperty" version="4">
												<prop name="PropertyTypeName">Concentration</prop>
												<prop name="Position">0</prop>
												<prop name="IsDefault">1</prop>
												<prop name="Concentration">0</prop>
												<obj name="ChannelProp" class="ChannelProperty" version="1">
													<prop name="ChannelIdx">2</prop>
												</obj>
												<prop name="ReadOnly">1</prop>
											</obj>
											<obj name="PropertyObject" class="QuantCpHighProp" version="4">
												<prop name="PropertyTypeName">Cp High</prop>
												<prop name="Position">0</prop>
												<prop name="IsDefault">1</prop>
												<prop name="CpRangeHigh">0</prop>
												<obj name="ChannelProp" class="ChannelProperty" version="1">
													<prop name="ChannelIdx">2</prop>
												</obj>
												<prop name="ReadOnly">1</prop>
											</obj>
											<obj name="PropertyObject" class="QuantCpLowProp" version="4">
												<prop name="PropertyTypeName">Cp Low</prop>
												<prop name="Position">0</prop>
												<prop name="IsDefault">1</prop>
												<prop name="CpRangeLow">0</prop>
												<obj name="ChannelProp" class="ChannelProperty" version="1">
													<prop name="ChannelIdx">2</prop>
												</obj>
												<prop name="ReadOnly">1</prop>
											</obj>
											<obj name="PropertyObject" class="RQEffProp" version="4">
												<prop name="PropertyTypeName">Efficiency</prop>
												<prop name="Position">0</prop>
												<prop name="IsDefault">1</prop>
												<prop name="Efficiency">2</prop>
												<obj name="ChannelProp" class="ChannelProperty" version="1">
													<prop name="ChannelIdx">2</prop>
												</obj>
											</obj>
											<obj name="PropertyObject" class="ChannelGenotype" version="4">
												<prop name="PropertyTypeName">Melt Geno Genotype</prop>
												<prop name="Position">0</prop>
												<prop name="IsDefault">1</prop>
												<prop name="ReadOnly">1</prop>
												<obj name="ChannelProp" class="ChannelProperty" version="1">
													<prop name="ChannelIdx">2</prop>
												</obj>
											</obj>
											<obj name="PropertyObject" class="GroupChannelTypeProp" version="4">
												<prop name="PropertyTypeName">Melt Geno Sample Type</prop>
												<prop name="Position">0</prop>
												<prop name="IsDefault">0</prop>
												<prop name="GroupSampleType">mstUnknown</prop>
												<obj name="ChannelProp" class="ChannelProperty" version="1">
													<prop name="ChannelIdx">2</prop>
												</obj>
											</obj>
											<obj name="PropertyObject" class="QuantSampleTypeProperty" version="4">
												<prop name="PropertyTypeName">Quantification Sample Type</prop>
												<prop name="Position">0</prop>
												<prop name="IsDefault">0</prop>
												<prop name="SampleType">qsUnknown</prop>
												<obj name="ChannelProp" class="ChannelProperty" version="1">
													<prop name="ChannelIdx">2</prop>
												</obj>
											</obj>
											<obj name="PropertyObject" class="ChannelGenotype" version="4">
												<prop name="PropertyTypeName">Scanning Genotype</prop>
												<prop name="Position">0</prop>
												<prop name="IsDefault">1</prop>
												<prop name="ReadOnly">1</prop>
												<obj name="ChannelProp" class="ChannelProperty" version="1">
													<prop name="ChannelIdx">2</prop>
												</obj>
											</obj>
											<obj name="PropertyObject" class="GroupChannelTypeProp" version="4">
												<prop name="PropertyTypeName">Scanning Sample Type</prop>
												<prop name="Position">0</prop>
												<prop name="IsDefault">0</prop>
												<prop name="GroupSampleType">mstUnknown</prop>
												<obj name="ChannelProp" class="ChannelProperty" version="1">
													<prop name="ChannelIdx">2</prop>
												</obj>
											</obj>
											<obj name="PropertyObject" class="TargetName" version="4">
												<prop name="PropertyTypeName">Target Name</prop>
												<prop name="Position">0</prop>
												<prop name="IsDefault">1</prop>
												<obj name="ChannelProp" class="ChannelProperty" version="1">
													<prop name="ChannelIdx">2</prop>
												</obj>
											</obj>
											<obj name="PropertyObject" class="RQTargetProperty" version="4">
												<prop name="PropertyTypeName">Target Type</prop>
												<prop name="Position">0</prop>
												<prop name="IsDefault">0</prop>
												<prop name="TargetType">dtNone</prop>
												<obj name="ChannelProp" class="ChannelProperty" version="1">
													<prop name="ChannelIdx">2</prop>
												</obj>
											</obj>
										</list>
									</obj>
									<obj name="item" class="PropertyList" version="1">
										<list name="emlist" count="12">
											<obj name="PropertyObject" class="RQSampleTargetProperty" version="4">
												<prop name="PropertyTypeName">Combined Sample and Target Type</prop>
												<prop name="Position">0</prop>
												<prop name="IsDefault">0</prop>
												<obj name="ChannelProp" class="ChannelProperty" version="1">
													<prop name="ChannelIdx">3</prop>
												</obj>
											</obj>
											<obj name="PropertyObject" class="QuantConcProperty" version="4">
												<prop name="PropertyTypeName">Concentration</prop>
												<prop name="Position">0</prop>
												<prop name="IsDefault">1</prop>
												<prop name="Concentration">0</prop>
												<obj name="ChannelProp" class="ChannelProperty" version="1">
													<prop name="ChannelIdx">3</prop>
												</obj>
												<prop name="ReadOnly">1</prop>
											</obj>
											<obj name="PropertyObject" class="QuantCpHighProp" version="4">
												<prop name="PropertyTypeName">Cp High</prop>
												<prop name="Position">0</prop>
												<prop name="IsDefault">1</prop>
												<prop name="CpRangeHigh">0</prop>
												<obj name="ChannelProp" class="ChannelProperty" version="1">
													<prop name="ChannelIdx">3</prop>
												</obj>
												<prop name="ReadOnly">1</prop>
											</obj>
											<obj name="PropertyObject" class="QuantCpLowProp" version="4">
												<prop name="PropertyTypeName">Cp Low</prop>
												<prop name="Position">0</prop>
												<prop name="IsDefault">1</prop>
												<prop name="CpRangeLow">0</prop>
												<obj name="ChannelProp" class="ChannelProperty" version="1">
													<prop name="ChannelIdx">3</prop>
												</obj>
												<prop name="ReadOnly">1</prop>
											</obj>
											<obj name="PropertyObject" class="RQEffProp" version="4">
												<prop name="PropertyTypeName">Efficiency</prop>
												<prop name="Position">0</prop>
												<prop name="IsDefault">1</prop>
												<prop name="Efficiency">2</prop>
												<obj name="ChannelProp" class="ChannelProperty" version="1">
													<prop name="ChannelIdx">3</prop>
												</obj>
											</obj>
											<obj name="PropertyObject" class="ChannelGenotype" version="4">
												<prop name="PropertyTypeName">Melt Geno Genotype</prop>
												<prop name="Position">0</prop>
												<prop name="IsDefault">1</prop>
												<prop name="ReadOnly">1</prop>
												<obj name="ChannelProp" class="ChannelProperty" version="1">
													<prop name="ChannelIdx">3</prop>
												</obj>
											</obj>
											<obj name="PropertyObject" class="GroupChannelTypeProp" version="4">
												<prop name="PropertyTypeName">Melt Geno Sample Type</prop>
												<prop name="Position">0</prop>
												<prop name="IsDefault">0</prop>
												<prop name="GroupSampleType">mstUnknown</prop>
												<obj name="ChannelProp" class="ChannelProperty" version="1">
													<prop name="ChannelIdx">3</prop>
												</obj>
											</obj>
											<obj name="PropertyObject" class="QuantSampleTypeProperty" version="4">
												<prop name="PropertyTypeName">Quantification Sample Type</prop>
												<prop name="Position">0</prop>
												<prop name="IsDefault">0</prop>
												<prop name="SampleType">qsUnknown</prop>
												<obj name="ChannelProp" class="ChannelProperty" version="1">
													<prop name="ChannelIdx">3</prop>
												</obj>
											</obj>
											<obj name="PropertyObject" class="ChannelGenotype" version="4">
												<prop name="PropertyTypeName">Scanning Genotype</prop>
												<prop name="Position">0</prop>
												<prop name="IsDefault">1</prop>
												<prop name="ReadOnly">1</prop>
												<obj name="ChannelProp" class="ChannelProperty" version="1">
													<prop name="ChannelIdx">3</prop>
												</obj>
											</obj>
											<obj name="PropertyObject" class="GroupChannelTypeProp" version="4">
												<prop name="PropertyTypeName">Scanning Sample Type</prop>
												<prop name="Position">0</prop>
												<prop name="IsDefault">0</prop>
												<prop name="GroupSampleType">mstUnknown</prop>
												<obj name="ChannelProp" class="ChannelProperty" version="1">
													<prop name="ChannelIdx">3</prop>
												</obj>
											</obj>
											<obj name="PropertyObject" class="TargetName" version="4">
												<prop name="PropertyTypeName">Target Name</prop>
												<prop name="Position">0</prop>
												<prop name="IsDefault">1</prop>
												<obj name="ChannelProp" class="ChannelProperty" version="1">
													<prop name="ChannelIdx">3</prop>
												</obj>
											</obj>
											<obj name="PropertyObject" class="RQTargetProperty" version="4">
												<prop name="PropertyTypeName">Target Type</prop>
												<prop name="Position">0</prop>
												<prop name="IsDefault">0</prop>
												<prop name="TargetType">dtNone</prop>
												<obj name="ChannelProp" class="ChannelProperty" version="1">
													<prop name="ChannelIdx">3</prop>
												</obj>
											</obj>
										</list>
									</obj>
								</list>
							</obj>
						</obj>
						<prop name="ChannelPropertyCount">4</prop>
						<prop name="ContainerPosition">0</prop>
						<prop name="HasSampleProperties">1</prop>
						<obj name="SampleProperties" class="PropertyList" version="1">
							<list name="emlist" count="14">
								<obj name="PropertyObject" class="SamplePrefColor" version="4">
									<prop name="PropertyTypeName">Color</prop>
									<prop name="Position">0</prop>
									<prop name="IsDefault">0</prop>
									<prop name="Color">$00FF8000</prop>
								</obj>
								<obj name="PropertyObject" class="DominantChannelProp" version="4">
									<prop name="PropertyTypeName">Dominant Channel</prop>
									<prop name="Position">0</prop>
									<prop name="IsDefault">0</prop>
									<prop name="DominantChannel">0</prop>
								</obj>
								<obj name="PropertyObject" class="Genotype" version="4">
									<prop name="PropertyTypeName">EndPt Genotype</prop>
									<prop name="Position">0</prop>
									<prop name="IsDefault">1</prop>
									<prop name="ReadOnly">1</prop>
								</obj>
								<obj name="PropertyObject" class="GroupingSample" version="4">
									<prop name="PropertyTypeName">EndPt Sample Type</prop>
									<prop name="Position">0</prop>
									<prop name="IsDefault">0</prop>
									<prop name="GroupSampleType">mstUnknown</prop>
								</obj>
								<obj name="PropertyObject" class="SamplePrefLineStyle" version="4">
									<prop name="PropertyTypeName">Line Style</prop>
									<prop name="Position">0</prop>
									<prop name="IsDefault">0</prop>
									<prop name="LineStyle">psSolid</prop>
								</obj>
								<obj name="PropertyObject" class="GenSampleEditNotes" version="4">
									<prop name="PropertyTypeName">Notes</prop>
									<prop name="Position">0</prop>
									<prop name="IsDefault">1</prop>
								</obj>
								<obj name="PropertyObject" class="SamplePrefPointStyle" version="4">
									<prop name="PropertyTypeName">Point Style</prop>
									<prop name="Position">0</prop>
									<prop name="IsDefault">0</prop>
									<prop name="PointStyle">psNothing</prop>
								</obj>
								<obj name="PropertyObject" class="GenSampleEditPosition" version="4">
									<prop name="PropertyTypeName">Position</prop>
									<prop name="Position">0</prop>
									<prop name="IsDefault">1</prop>
								</obj>
								<obj name="PropertyObject" class="GenSampleEditReplicate" version="4">
									<prop name="PropertyTypeName">Replicate of</prop>
									<prop name="Position">0</prop>
									<prop name="IsDefault">1</prop>
									<prop name="ReplicateOf">-1</prop>
								</obj>
								<obj name="PropertyObject" class="HTCSampleID" version="4">
									<prop name="PropertyTypeName">Sample ID</prop>
									<prop name="Position">0</prop>
									<prop name="IsDefault">1</prop>
								</obj>
								<obj name="PropertyObject" class="GenSampleEditName" version="4">
									<prop name="PropertyTypeName">Sample Name</prop>
									<prop name="Position">0</prop>
									<prop name="IsDefault">1</prop>
									<prop name="name">Sample 1</prop>
								</obj>
								<obj name="PropertyObject" class="HTCSamplePrepNotes" version="4">
									<prop name="PropertyTypeName">Sample Prep Notes</prop>
									<prop name="Position">0</prop>
									<prop name="IsDefault">1</prop>
								</obj>
								<obj name="PropertyObject" class="GenSampleEditSubset" version="4">
									<prop name="PropertyTypeName">Subsets</prop>
									<prop name="Position">0</prop>
									<prop name="IsDefault">1</prop>
								</obj>
								<obj name="PropertyObject" class="SamplePrefWidth" version="5">
									<prop name="PropertyTypeName">Width</prop>
									<prop name="Position">0</prop>
									<prop name="IsDefault">1</prop>
									<prop name="Width">1</prop>
								</obj>
							</list>
						</obj>
					</obj>
					<obj name="item" class="SamplePropInfo" version="1">
						<obj name="ChannelProperties" class="ChanPropList" version="2">
							<obj name="ChannelProperties" class="EMList" version="1">
								<list name="emlist" count="4">
									<obj name="item" class="PropertyList" version="1">
										<list name="emlist" count="12">
											<obj name="PropertyObject" class="RQSampleTargetProperty" version="4">
												<prop name="PropertyTypeName">Combined Sample and Target Type</prop>
												<prop name="Position">1</prop>
												<prop name="IsDefault">0</prop>
												<obj name="ChannelProp" class="ChannelProperty" version="1">
													<prop name="ChannelIdx">0</prop>
												</obj>
											</obj>
											<obj name="PropertyObject" class="QuantConcProperty" version="4">
												<prop name="PropertyTypeName">Concentration</prop>
												<prop name="Position">1</prop>
												<prop name="IsDefault">1</prop>
												<prop name="Concentration">0</prop>
												<obj name="ChannelProp" class="ChannelProperty" version="1">
													<prop name="ChannelIdx">0</prop>
												</obj>
												<prop name="ReadOnly">1</prop>
											</obj>
											<obj name="PropertyObject" class="QuantCpHighProp" version="4">
												<prop name="PropertyTypeName">Cp High</prop>
												<prop name="Position">1</prop>
												<prop name="IsDefault">1</prop>
												<prop name="CpRangeHigh">0</prop>
												<obj name="ChannelProp" class="ChannelProperty" version="1">
													<prop name="ChannelIdx">0</prop>
												</obj>
												<prop name="ReadOnly">1</prop>
											</obj>
											<obj name="PropertyObject" class="QuantCpLowProp" version="4">
												<prop name="PropertyTypeName">Cp Low</prop>
												<prop name="Position">1</prop>
												<prop name="IsDefault">1</prop>
												<prop name="CpRangeLow">0</prop>
												<obj name="ChannelProp" class="ChannelProperty" version="1">
													<prop name="ChannelIdx">0</prop>
												</obj>
												<prop name="ReadOnly">1</prop>
											</obj>
											<obj name="PropertyObject" class="RQEffProp" version="4">
												<prop name="PropertyTypeName">Efficiency</prop>
												<prop name="Position">1</prop>
												<prop name="IsDefault">1</prop>
												<prop name="Efficiency">2</prop>
												<obj name="ChannelProp" class="ChannelProperty" version="1">
													<prop name="ChannelIdx">0</prop>
												</obj>
											</obj>
											<obj name="PropertyObject" class="ChannelGenotype" version="4">
												<prop name="PropertyTypeName">Melt Geno Genotype</prop>
												<prop name="Position">1</prop>
												<prop name="IsDefault">1</prop>
												<prop name="ReadOnly">1</prop>
												<obj name="ChannelProp" class="ChannelProperty" version="1">
													<prop name="ChannelIdx">0</prop>
												</obj>
											</obj>
											<obj name="PropertyObject" class="GroupChannelTypeProp" version="4">
												<prop name="PropertyTypeName">Melt Geno Sample Type</prop>
												<prop name="Position">1</prop>
												<prop name="IsDefault">0</prop>
												<prop name="GroupSampleType">mstUnknown</prop>
												<obj name="ChannelProp" class="ChannelProperty" version="1">
													<prop name="ChannelIdx">0</prop>
												</obj>
											</obj>
											<obj name="PropertyObject" class="QuantSampleTypeProperty" version="4">
												<prop name="PropertyTypeName">Quantification Sample Type</prop>
												<prop name="Position">1</prop>
												<prop name="IsDefault">0</prop>
												<prop name="SampleType">qsUnknown</prop>
												<obj name="ChannelProp" class="ChannelProperty" version="1">
													<prop name="ChannelIdx">0</prop>
												</obj>
											</obj>
											<obj name="PropertyObject" class="ChannelGenotype" version="4">
												<prop name="PropertyTypeName">Scanning Genotype</prop>
												<prop name="Position">1</prop>
												<prop name="IsDefault">1</prop>
												<prop name="ReadOnly">1</prop>
												<obj name="ChannelProp" class="ChannelProperty" version="1">
													<prop name="ChannelIdx">0</prop>
												</obj>
											</obj>
											<obj name="PropertyObject" class="GroupChannelTypeProp" version="4">
												<prop name="PropertyTypeName">Scanning Sample Type</prop>
												<prop name="Position">1</prop>
												<prop name="IsDefault">0</prop>
												<prop name="GroupSampleType">mstUnknown</prop>
												<obj name="ChannelProp" class="ChannelProperty" version="1">
													<prop name="ChannelIdx">0</prop>
												</obj>
											</obj>
											<obj name="PropertyObject" class="TargetName" version="4">
												<prop name="PropertyTypeName">Target Name</prop>
												<prop name="Position">1</prop>
												<prop name="IsDefault">1</prop>
												<obj name="ChannelProp" class="ChannelProperty" version="1">
													<prop name="ChannelIdx">0</prop>
												</obj>
											</obj>
											<obj name="PropertyObject" class="RQTargetProperty" version="4">
												<prop name="PropertyTypeName">Target Type</prop>
												<prop name="Position">1</prop>
												<prop name="IsDefault">0</prop>
												<prop name="TargetType">dtNone</prop>
												<obj name="ChannelProp" class="ChannelProperty" version="1">
													<prop name="ChannelIdx">0</prop>
												</obj>
											</obj>
										</list>
									</obj>
									<obj name="item" class="PropertyList" version="1">
										<list name="emlist" count="12">
											<obj name="PropertyObject" class="RQSampleTargetProperty" version="4">
												<prop name="PropertyTypeName">Combined Sample and Target Type</prop>
												<prop name="Position">1</prop>
												<prop name="IsDefault">0</prop>
												<obj name="ChannelProp" class="ChannelProperty" version="1">
													<prop name="ChannelIdx">1</prop>
												</obj>
											</obj>
											<obj name="PropertyObject" class="QuantConcProperty" version="4">
												<prop name="PropertyTypeName">Concentration</prop>
												<prop name="Position">1</prop>
												<prop name="IsDefault">1</prop>
												<prop name="Concentration">0</prop>
												<obj name="ChannelProp" class="ChannelProperty" version="1">
													<prop name="ChannelIdx">1</prop>
												</obj>
												<prop name="ReadOnly">1</prop>
											</obj>
											<obj name="PropertyObject" class="QuantCpHighProp" version="4">
												<prop name="PropertyTypeName">Cp High</prop>
												<prop name="Position">1</prop>
												<prop name="IsDefault">1</prop>
												<prop name="CpRangeHigh">0</prop>
												<obj name="ChannelProp" class="ChannelProperty" version="1">
													<prop name="ChannelIdx">1</prop>
												</obj>
												<prop name="ReadOnly">1</prop>
											</obj>
											<obj name="PropertyObject" class="QuantCpLowProp" version="4">
												<prop name="PropertyTypeName">Cp Low</prop>
												<prop name="Position">1</prop>
												<prop name="IsDefault">1</prop>
												<prop name="CpRangeLow">0</prop>
												<obj name="ChannelProp" class="ChannelProperty" version="1">
													<prop name="ChannelIdx">1</prop>
												</obj>
												<prop name="ReadOnly">1</prop>
											</obj>
											<obj name="PropertyObject" class="RQEffProp" version="4">
												<prop name="PropertyTypeName">Efficiency</prop>
												<prop name="Position">1</prop>
												<prop name="IsDefault">1</prop>
												<prop name="Efficiency">2</prop>
												<obj name="ChannelProp" class="ChannelProperty" version="1">
													<prop name="ChannelIdx">1</prop>
												</obj>
											</obj>
											<obj name="PropertyObject" class="ChannelGenotype" version="4">
												<prop name="PropertyTypeName">Melt Geno Genotype</prop>
												<prop name="Position">1</prop>
												<prop name="IsDefault">1</prop>
												<prop name="ReadOnly">1</prop>
												<obj name="ChannelProp" class="ChannelProperty" version="1">
													<prop name="ChannelIdx">1</prop>
												</obj>
											</obj>
											<obj name="PropertyObject" class="GroupChannelTypeProp" version="4">
												<prop name="PropertyTypeName">Melt Geno Sample Type</prop>
												<prop name="Position">1</prop>
												<prop name="IsDefault">0</prop>
												<prop name="GroupSampleType">mstUnknown</prop>
												<obj name="ChannelProp" class="ChannelProperty" version="1">
													<prop name="ChannelIdx">1</prop>
												</obj>
											</obj>
											<obj name="PropertyObject" class="QuantSampleTypeProperty" version="4">
												<prop name="PropertyTypeName">Quantification Sample Type</prop>
												<prop name="Position">1</prop>
												<prop name="IsDefault">0</prop>
												<prop name="SampleType">qsUnknown</prop>
												<obj name="ChannelProp" class="ChannelProperty" version="1">
													<prop name="ChannelIdx">1</prop>
												</obj>
											</obj>
											<obj name="PropertyObject" class="ChannelGenotype" version="4">
												<prop name="PropertyTypeName">Scanning Genotype</prop>
												<prop name="Position">1</prop>
												<prop name="IsDefault">1</prop>
												<prop name="ReadOnly">1</prop>
												<obj name="ChannelProp" class="ChannelProperty" version="1">
													<prop name="ChannelIdx">1</prop>
												</obj>
											</obj>
											<obj name="PropertyObject" class="GroupChannelTypeProp" version="4">
												<prop name="PropertyTypeName">Scanning Sample Type</prop>
												<prop name="Position">1</prop>
												<prop name="IsDefault">0</prop>
												<prop name="GroupSampleType">mstUnknown</prop>
												<obj name="ChannelProp" class="ChannelProperty" version="1">
													<prop name="ChannelIdx">1</prop>
												</obj>
											</obj>
											<obj name="PropertyObject" class="TargetName" version="4">
												<prop name="PropertyTypeName">Target Name</prop>
												<prop name="Position">1</prop>
												<prop name="IsDefault">1</prop>
												<obj name="ChannelProp" class="ChannelProperty" version="1">
													<prop name="ChannelIdx">1</prop>
												</obj>
											</obj>
											<obj name="PropertyObject" class="RQTargetProperty" version="4">
												<prop name="PropertyTypeName">Target Type</prop>
												<prop name="Position">1</prop>
												<prop name="IsDefault">0</prop>
												<prop name="TargetType">dtNone</prop>
												<obj name="ChannelProp" class="ChannelProperty" version="1">
													<prop name="ChannelIdx">1</prop>
												</obj>
											</obj>
										</list>
									</obj>
									<obj name="item" class="PropertyList" version="1">
										<list name="emlist" count="12">
											<obj name="PropertyObject" class="RQSampleTargetProperty" version="4">
												<prop name="PropertyTypeName">Combined Sample and Target Type</prop>
												<prop name="Position">1</prop>
												<prop name="IsDefault">0</prop>
												<obj name="ChannelProp" class="ChannelProperty" version="1">
													<prop name="ChannelIdx">2</prop>
												</obj>
											</obj>
											<obj name="PropertyObject" class="QuantConcProperty" version="4">
												<prop name="PropertyTypeName">Concentration</prop>
												<prop name="Position">1</prop>
												<prop name="IsDefault">1</prop>
												<prop name="Concentration">0</prop>
												<obj name="ChannelProp" class="ChannelProperty" version="1">
													<prop name="ChannelIdx">2</prop>
												</obj>
												<prop name="ReadOnly">1</prop>
											</obj>
											<obj name="PropertyObject" class="QuantCpHighProp" version="4">
												<prop name="PropertyTypeName">Cp High</prop>
												<prop name="Position">1</prop>
												<prop name="IsDefault">1</prop>
												<prop name="CpRangeHigh">0</prop>
												<obj name="ChannelProp" class="ChannelProperty" version="1">
													<prop name="ChannelIdx">2</prop>
												</obj>
												<prop name="ReadOnly">1</prop>
											</obj>
											<obj name="PropertyObject" class="QuantCpLowProp" version="4">
												<prop name="PropertyTypeName">Cp Low</prop>
												<prop name="Position">1</prop>
												<prop name="IsDefault">1</prop>
												<prop name="CpRangeLow">0</prop>
												<obj name="ChannelProp" class="ChannelProperty" version="1">
													<prop name="ChannelIdx">2</prop>
												</obj>
												<prop name="ReadOnly">1</prop>
											</obj>
											<obj name="PropertyObject" class="RQEffProp" version="4">
												<prop name="PropertyTypeName">Efficiency</prop>
												<prop name="Position">1</prop>
												<prop name="IsDefault">1</prop>
												<prop name="Efficiency">2</prop>
												<obj name="ChannelProp" class="ChannelProperty" version="1">
													<prop name="ChannelIdx">2</prop>
												</obj>
											</obj>
											<obj name="PropertyObject" class="ChannelGenotype" version="4">
												<prop name="PropertyTypeName">Melt Geno Genotype</prop>
												<prop name="Position">1</prop>
												<prop name="IsDefault">1</prop>
												<prop name="ReadOnly">1</prop>
												<obj name="ChannelProp" class="ChannelProperty" version="1">
													<prop name="ChannelIdx">2</prop>
												</obj>
											</obj>
											<obj name="PropertyObject" class="GroupChannelTypeProp" version="4">
												<prop name="PropertyTypeName">Melt Geno Sample Type</prop>
												<prop name="Position">1</prop>
												<prop name="IsDefault">0</prop>
												<prop name="GroupSampleType">mstUnknown</prop>
												<obj name="ChannelProp" class="ChannelProperty" version="1">
													<prop name="ChannelIdx">2</prop>
												</obj>
											</obj>
											<obj name="PropertyObject" class="QuantSampleTypeProperty" version="4">
												<prop name="PropertyTypeName">Quantification Sample Type</prop>
												<prop name="Position">1</prop>
												<prop name="IsDefault">0</prop>
												<prop name="SampleType">qsUnknown</prop>
												<obj name="ChannelProp" class="ChannelProperty" version="1">
													<prop name="ChannelIdx">2</prop>
												</obj>
											</obj>
											<obj name="PropertyObject" class="ChannelGenotype" version="4">
												<prop name="PropertyTypeName">Scanning Genotype</prop>
												<prop name="Position">1</prop>
												<prop name="IsDefault">1</prop>
												<prop name="ReadOnly">1</prop>
												<obj name="ChannelProp" class="ChannelProperty" version="1">
													<prop name="ChannelIdx">2</prop>
												</obj>
											</obj>
											<obj name="PropertyObject" class="GroupChannelTypeProp" version="4">
												<prop name="PropertyTypeName">Scanning Sample Type</prop>
												<prop name="Position">1</prop>
												<prop name="IsDefault">0</prop>
												<prop name="GroupSampleType">mstUnknown</prop>
												<obj name="ChannelProp" class="ChannelProperty" version="1">
													<prop name="ChannelIdx">2</prop>
												</obj>
											</obj>
											<obj name="PropertyObject" class="TargetName" version="4">
												<prop name="PropertyTypeName">Target Name</prop>
												<prop name="Position">1</prop>
												<prop name="IsDefault">1</prop>
												<obj name="ChannelProp" class="ChannelProperty" version="1">
													<prop name="ChannelIdx">2</prop>
												</obj>
											</obj>
											<obj name="PropertyObject" class="RQTargetProperty" version="4">
												<prop name="PropertyTypeName">Target Type</prop>
												<prop name="Position">1</prop>
												<prop name="IsDefault">0</prop>
												<prop name="TargetType">dtNone</prop>
												<obj name="ChannelProp" class="ChannelProperty" version="1">
													<prop name="ChannelIdx">2</prop>
												</obj>
											</obj>
										</list>
									</obj>
									<obj name="item" class="PropertyList" version="1">
										<list name="emlist" count="12">
											<obj name="PropertyObject" class="RQSampleTargetProperty" version="4">
												<prop name="PropertyTypeName">Combined Sample and Target Type</prop>
												<prop name="Position">1</prop>
												<prop name="IsDefault">0</prop>
												<obj name="ChannelProp" class="ChannelProperty" version="1">
													<prop name="ChannelIdx">3</prop>
												</obj>
											</obj>
											<obj name="PropertyObject" class="QuantConcProperty" version="4">
												<prop name="PropertyTypeName">Concentration</prop>
												<prop name="Position">1</prop>
												<prop name="IsDefault">1</prop>
												<prop name="Concentration">0</prop>
												<obj name="ChannelProp" class="ChannelProperty" version="1">
													<prop name="ChannelIdx">3</prop>
												</obj>
												<prop name="ReadOnly">1</prop>
											</obj>
											<obj name="PropertyObject" class="QuantCpHighProp" version="4">
												<prop name="PropertyTypeName">Cp High</prop>
												<prop name="Position">1</prop>
												<prop name="IsDefault">1</prop>
												<prop name="CpRangeHigh">0</prop>
												<obj name="ChannelProp" class="ChannelProperty" version="1">
													<prop name="ChannelIdx">3</prop>
												</obj>
												<prop name="ReadOnly">1</prop>
											</obj>
											<obj name="PropertyObject" class="QuantCpLowProp" version="4">
												<prop name="PropertyTypeName">Cp Low</prop>
												<prop name="Position">1</prop>
												<prop name="IsDefault">1</prop>
												<prop name="CpRangeLow">0</prop>
												<obj name="ChannelProp" class="ChannelProperty" version="1">
													<prop name="ChannelIdx">3</prop>
												</obj>
												<prop name="ReadOnly">1</prop>
											</obj>
											<obj name="PropertyObject" class="RQEffProp" version="4">
												<prop name="PropertyTypeName">Efficiency</prop>
												<prop name="Position">1</prop>
												<prop name="IsDefault">1</prop>
												<prop name="Efficiency">2</prop>
												<obj name="ChannelProp" class="ChannelProperty" version="1">
													<prop name="ChannelIdx">3</prop>
												</obj>
											</obj>
											<obj name="PropertyObject" class="ChannelGenotype" version="4">
												<prop name="PropertyTypeName">Melt Geno Genotype</prop>
												<prop name="Position">1</prop>
												<prop name="IsDefault">1</prop>
												<prop name="ReadOnly">1</prop>
												<obj name="ChannelProp" class="ChannelProperty" version="1">
													<prop name="ChannelIdx">3</prop>
												</obj>
											</obj>
											<obj name="PropertyObject" class="GroupChannelTypeProp" version="4">
												<prop name="PropertyTypeName">Melt Geno Sample Type</prop>
												<prop name="Position">1</prop>
												<prop name="IsDefault">0</prop>
												<prop name="GroupSampleType">mstUnknown</prop>
												<obj name="ChannelProp" class="ChannelProperty" version="1">
													<prop name="ChannelIdx">3</prop>
												</obj>
											</obj>
											<obj name="PropertyObject" class="QuantSampleTypeProperty" version="4">
												<prop name="PropertyTypeName">Quantification Sample Type</prop>
												<prop name="Position">1</prop>
												<prop name="IsDefault">0</prop>
												<prop name="SampleType">qsUnknown</prop>
												<obj name="ChannelProp" class="ChannelProperty" version="1">
													<prop name="ChannelIdx">3</prop>
												</obj>
											</obj>
											<obj name="PropertyObject" class="ChannelGenotype" version="4">
												<prop name="PropertyTypeName">Scanning Genotype</prop>
												<prop name="Position">1</prop>
												<prop name="IsDefault">1</prop>
												<prop name="ReadOnly">1</prop>
												<obj name="ChannelProp" class="ChannelProperty" version="1">
													<prop name="ChannelIdx">3</prop>
												</obj>
											</obj>
											<obj name="PropertyObject" class="GroupChannelTypeProp" version="4">
												<prop name="PropertyTypeName">Scanning Sample Type</prop>
												<prop name="Position">1</prop>
												<prop name="IsDefault">0</prop>
												<prop name="GroupSampleType">mstUnknown</prop>
												<obj name="ChannelProp" class="ChannelProperty" version="1">
													<prop name="ChannelIdx">3</prop>
												</obj>
											</obj>
											<obj name="PropertyObject" class="TargetName" version="4">
												<prop name="PropertyTypeName">Target Name</prop>
												<prop name="Position">1</prop>
												<prop name="IsDefault">1</prop>
												<obj name="ChannelProp" class="ChannelProperty" version="1">
													<prop name="ChannelIdx">3</prop>
												</obj>
											</obj>
											<obj name="PropertyObject" class="RQTargetProperty" version="4">
												<prop name="PropertyTypeName">Target Type</prop>
												<prop name="Position">1</prop>
												<prop name="IsDefault">0</prop>
												<prop name="TargetType">dtNone</prop>
												<obj name="ChannelProp" class="ChannelProperty" version="1">
													<prop name="ChannelIdx">3</prop>
												</obj>
											</obj>
										</list>
									</obj>
								</list>
							</obj>
						</obj>
						<prop name="ChannelPropertyCount">4</prop>
						<prop name="ContainerPosition">1</prop>
						<prop name="HasSampleProperties">1</prop>
						<obj name="SampleProperties" class="PropertyList" version="1">
							<list name="emlist" count="14">
								<obj name="PropertyObject" class="SamplePrefColor" version="4">
									<prop name="PropertyTypeName">Color</prop>
									<prop name="Position">1</prop>
									<prop name="IsDefault">0</prop>
									<prop name="Color">clRed</prop>
								</obj>
								<obj name="PropertyObject" class="DominantChannelProp" version="4">
									<prop name="PropertyTypeName">Dominant Channel</prop>
									<prop name="Position">1</prop>
									<prop name="IsDefault">0</prop>
									<prop name="DominantChannel">0</prop>
								</obj>
								<obj name="PropertyObject" class="Genotype" version="4">
									<prop name="PropertyTypeName">EndPt Genotype</prop>
									<prop name="Position">1</prop>
									<prop name="IsDefault">1</prop>
									<prop name="ReadOnly">1</prop>
								</obj>
								<obj name="PropertyObject" class="GroupingSample" version="4">
									<prop name="PropertyTypeName">EndPt Sample Type</prop>
									<prop name="Position">1</prop>
									<prop name="IsDefault">0</prop>
									<prop name="GroupSampleType">mstUnknown</prop>
								</obj>
								<obj name="PropertyObject" class="SamplePrefLineStyle" version="4">
									<prop name="PropertyTypeName">Line Style</prop>
									<prop name="Position">1</prop>
									<prop name="IsDefault">0</prop>
									<prop name="LineStyle">psSolid</prop>
								</obj>
								<obj name="PropertyObject" class="GenSampleEditNotes" version="4">
									<prop name="PropertyTypeName">Notes</prop>
									<prop name="Position">1</prop>
									<prop name="IsDefault">1</prop>
								</obj>
								<obj name="PropertyObject" class="SamplePrefPointStyle" version="4">
									<prop name="PropertyTypeName">Point Style</prop>
									<prop name="Position">1</prop>
									<prop name="IsDefault">0</prop>
									<prop name="PointStyle">psNothing</prop>
								</obj>
								<obj name="PropertyObject" class="GenSampleEditPosition" version="4">
									<prop name="PropertyTypeName">Position</prop>
									<prop name="Position">1</prop>
									<prop name="IsDefault">1</prop>
								</obj>
								<obj name="PropertyObject" class="GenSampleEditReplicate" version="4">
									<prop name="PropertyTypeName">Replicate of</prop>
									<prop name="Position">1</prop>
									<prop name="IsDefault">1</prop>
									<prop name="ReplicateOf">-1</prop>
								</obj>
								<obj name="PropertyObject" class="HTCSampleID" version="4">
									<prop name="PropertyTypeName">Sample ID</prop>
									<prop name="Position">1</prop>
									<prop name="IsDefault">1</prop>
								</obj>
								<obj name="PropertyObject" class="GenSampleEditName" version="4">
									<prop name="PropertyTypeName">Sample Name</prop>
									<prop name="Position">1</prop>
									<prop name="IsDefault">1</prop>
									<prop name="name">Sample 2</prop>
								</obj>
								<obj name="PropertyObject" class="HTCSamplePrepNotes" version="4">
									<prop name="PropertyTypeName">Sample Prep Notes</prop>
									<prop name="Position">1</prop>
									<prop name="IsDefault">1</prop>
								</obj>
								<obj name="PropertyObject" class="GenSampleEditSubset" version="4">
									<prop name="PropertyTypeName">Subsets</prop>
									<prop name="Position">1</prop>
									<prop name="IsDefault">1</prop>
								</obj>
								<obj name="PropertyObject" class="SamplePrefWidth" version="5">
									<prop name="PropertyTypeName">Width</prop>
									<prop name="Position">1</prop>
									<prop name="IsDefault">1</prop>
									<prop name="Width">1</prop>
								</obj>
							</list>
						</obj>
					</obj>
					<obj name="item" class="SamplePropInfo" version="1">
						<obj name="ChannelProperties" class="ChanPropList" version="2">
							<obj name="ChannelProperties" class="EMList" version="1">
								<list name="emlist" count="4">
									<obj name="item" class="PropertyList" version="1">
										<list name="emlist" count="12">
											<obj name="PropertyObject" class="RQSampleTargetProperty" version="4">
												<prop name="PropertyTypeName">Combined Sample and Target Type</prop>
												<prop name="Position">2</prop>
												<prop name="IsDefault">0</prop>
												<obj name="ChannelProp" class="ChannelProperty" version="1">
													<prop name="ChannelIdx">0</prop>
												</obj>
											</obj>
											<obj name="PropertyObject" class="QuantConcProperty" version="4">
												<prop name="PropertyTypeName">Concentration</prop>
												<prop name="Position">2</prop>
												<prop name="IsDefault">1</prop>
												<prop name="Concentration">0</prop>
												<obj name="ChannelProp" class="ChannelProperty" version="1">
													<prop name="ChannelIdx">0</prop>
												</obj>
												<prop name="ReadOnly">1</prop>
											</obj>
											<obj name="PropertyObject" class="QuantCpHighProp" version="4">
												<prop name="PropertyTypeName">Cp High</prop>
												<prop name="Position">2</prop>
												<prop name="IsDefault">1</prop>
												<prop name="CpRangeHigh">0</prop>
												<obj name="ChannelProp" class="ChannelProperty" version="1">
													<prop name="ChannelIdx">0</prop>
												</obj>
												<prop name="ReadOnly">1</prop>
											</obj>
											<obj name="PropertyObject" class="QuantCpLowProp" version="4">
												<prop name="PropertyTypeName">Cp Low</prop>
												<prop name="Position">2</prop>
												<prop name="IsDefault">1</prop>
												<prop name="CpRangeLow">0</prop>
												<obj name="ChannelProp" class="ChannelProperty" version="1">
													<prop name="ChannelIdx">0</prop>
												</obj>
												<prop name="ReadOnly">1</prop>
											</obj>
											<obj name="PropertyObject" class="RQEffProp" version="4">
												<prop name="PropertyTypeName">Efficiency</prop>
												<prop name="Position">2</prop>
												<prop name="IsDefault">1</prop>
												<prop name="Efficiency">2</prop>
												<obj name="ChannelProp" class="ChannelProperty" version="1">
													<prop name="ChannelIdx">0</prop>
												</obj>
											</obj>
											<obj name="PropertyObject" class="ChannelGenotype" version="4">
												<prop name="PropertyTypeName">Melt Geno Genotype</prop>
												<prop name="Position">2</prop>
												<prop name="IsDefault">1</prop>
												<prop name="ReadOnly">1</prop>
												<obj name="ChannelProp" class="ChannelProperty" version="1">
													<prop name="ChannelIdx">0</prop>
												</obj>
											</obj>
											<obj name="PropertyObject" class="GroupChannelTypeProp" version="4">
												<prop name="PropertyTypeName">Melt Geno Sample Type</prop>
												<prop name="Position">2</prop>
												<prop name="IsDefault">0</prop>
												<prop name="GroupSampleType">mstUnknown</prop>
												<obj name="ChannelProp" class="ChannelProperty" version="1">
													<prop name="ChannelIdx">0</prop>
												</obj>
											</obj>
											<obj name="PropertyObject" class="QuantSampleTypeProperty" version="4">
												<prop name="PropertyTypeName">Quantification Sample Type</prop>
												<prop name="Position">2</prop>
												<prop name="IsDefault">0</prop>
												<prop name="SampleType">qsUnknown</prop>
												<obj name="ChannelProp" class="ChannelProperty" version="1">
													<prop name="ChannelIdx">0</prop>
												</obj>
											</obj>
											<obj name="PropertyObject" class="ChannelGenotype" version="4">
												<prop name="PropertyTypeName">Scanning Genotype</prop>
												<prop name="Position">2</prop>
												<prop name="IsDefault">1</prop>
												<prop name="ReadOnly">1</prop>
												<obj name="ChannelProp" class="ChannelProperty" version="1">
													<prop name="ChannelIdx">0</prop>
												</obj>
											</obj>
											<obj name="PropertyObject" class="GroupChannelTypeProp" version="4">
												<prop name="PropertyTypeName">Scanning Sample Type</prop>
												<prop name="Position">2</prop>
												<prop name="IsDefault">0</prop>
												<prop name="GroupSampleType">mstUnknown</prop>
												<obj name="ChannelProp" class="ChannelProperty" version="1">
													<prop name="ChannelIdx">0</prop>
												</obj>
											</obj>
											<obj name="PropertyObject" class="TargetName" version="4">
												<prop name="PropertyTypeName">Target Name</prop>
												<prop name="Position">2</prop>
												<prop name="IsDefault">1</prop>
												<obj name="ChannelProp" class="ChannelProperty" version="1">
													<prop name="ChannelIdx">0</prop>
												</obj>
											</obj>
											<obj name="PropertyObject" class="RQTargetProperty" version="4">
												<prop name="PropertyTypeName">Target Type</prop>
												<prop name="Position">2</prop>
												<prop name="IsDefault">0</prop>
												<prop name="TargetType">dtNone</prop>
												<obj name="ChannelProp" class="ChannelProperty" version="1">
													<prop name="ChannelIdx">0</prop>
												</obj>
											</obj>
										</list>
									</obj>
									<obj name="item" class="PropertyList" version="1">
										<list name="emlist" count="12">
											<obj name="PropertyObject" class="RQSampleTargetProperty" version="4">
												<prop name="PropertyTypeName">Combined Sample and Target Type</prop>
												<prop name="Position">2</prop>
												<prop name="IsDefault">0</prop>
												<obj name="ChannelProp" class="ChannelProperty" version="1">
													<prop name="ChannelIdx">1</prop>
												</obj>
											</obj>
											<obj name="PropertyObject" class="QuantConcProperty" version="4">
												<prop name="PropertyTypeName">Concentration</prop>
												<prop name="Position">2</prop>
												<prop name="IsDefault">1</prop>
												<prop name="Concentration">0</prop>
												<obj name="ChannelProp" class="ChannelProperty" version="1">
													<prop name="ChannelIdx">1</prop>
												</obj>
												<prop name="ReadOnly">1</prop>
											</obj>
											<obj name="PropertyObject" class="QuantCpHighProp" version="4">
												<prop name="PropertyTypeName">Cp High</prop>
												<prop name="Position">2</prop>
												<prop name="IsDefault">1</prop>
												<prop name="CpRangeHigh">0</prop>
												<obj name="ChannelProp" class="ChannelProperty" version="1">
													<prop name="ChannelIdx">1</prop>
												</obj>
												<prop name="ReadOnly">1</prop>
											</obj>
											<obj name="PropertyObject" class="QuantCpLowProp" version="4">
												<prop name="PropertyTypeName">Cp Low</prop>
												<prop name="Position">2</prop>
												<prop name="IsDefault">1</prop>
												<prop name="CpRangeLow">0</prop>
												<obj name="ChannelProp" class="ChannelProperty" version="1">
													<prop name="ChannelIdx">1</prop>
												</obj>
												<prop name="ReadOnly">1</prop>
											</obj>
											<obj name="PropertyObject" class="RQEffProp" version="4">
												<prop name="PropertyTypeName">Efficiency</prop>
												<prop name="Position">2</prop>
												<prop name="IsDefault">1</prop>
												<prop name="Efficiency">2</prop>
												<obj name="ChannelProp" class="ChannelProperty" version="1">
													<prop name="ChannelIdx">1</prop>
												</obj>
											</obj>
											<obj name="PropertyObject" class="ChannelGenotype" version="4">
												<prop name="PropertyTypeName">Melt Geno Genotype</prop>
												<prop name="Position">2</prop>
												<prop name="IsDefault">1</prop>
												<prop name="ReadOnly">1</prop>
												<obj name="ChannelProp" class="ChannelProperty" version="1">
													<prop name="ChannelIdx">1</prop>
												</obj>
											</obj>
											<obj name="PropertyObject" class="GroupChannelTypeProp" version="4">
												<prop name="PropertyTypeName">Melt Geno Sample Type</prop>
												<prop name="Position">2</prop>
												<prop name="IsDefault">0</prop>
												<prop name="GroupSampleType">mstUnknown</prop>
												<obj name="ChannelProp" class="ChannelProperty" version="1">
													<prop name="ChannelIdx">1</prop>
												</obj>
											</obj>
											<obj name="PropertyObject" class="QuantSampleTypeProperty" version="4">
												<prop name="PropertyTypeName">Quantification Sample Type</prop>
												<prop name="Position">2</prop>
												<prop name="IsDefault">0</prop>
												<prop name="SampleType">qsUnknown</prop>
												<obj name="ChannelProp" class="ChannelProperty" version="1">
													<prop name="ChannelIdx">1</prop>
												</obj>
											</obj>
											<obj name="PropertyObject" class="ChannelGenotype" version="4">
												<prop name="PropertyTypeName">Scanning Genotype</prop>
												<prop name="Position">2</prop>
												<prop name="IsDefault">1</prop>
												<prop name="ReadOnly">1</prop>
												<obj name="ChannelProp" class="ChannelProperty" version="1">
													<prop name="ChannelIdx">1</prop>
												</obj>
											</obj>
											<obj name="PropertyObject" class="GroupChannelTypeProp" version="4">
												<prop name="PropertyTypeName">Scanning Sample Type</prop>
												<prop name="Position">2</prop>
												<prop name="IsDefault">0</prop>
												<prop name="GroupSampleType">mstUnknown</prop>
												<obj name="ChannelProp" class="ChannelProperty" version="1">
													<prop name="ChannelIdx">1</prop>
												</obj>
											</obj>
											<obj name="PropertyObject" class="TargetName" version="4">
												<prop name="PropertyTypeName">Target Name</prop>
												<prop name="Position">2</prop>
												<prop name="IsDefault">1</prop>
												<obj name="ChannelProp" class="ChannelProperty" version="1">
													<prop name="ChannelIdx">1</prop>
												</obj>
											</obj>
											<obj name="PropertyObject" class="RQTargetProperty" version="4">
												<prop name="PropertyTypeName">Target Type</prop>
												<prop name="Position">2</prop>
												<prop name="IsDefault">0</prop>
												<prop name="TargetType">dtNone</prop>
												<obj name="ChannelProp" class="ChannelProperty" version="1">
													<prop name="ChannelIdx">1</prop>
												</obj>
											</obj>
										</list>
									</obj>
									<obj name="item" class="PropertyList" version="1">
										<list name="emlist" count="12">
											<obj name="PropertyObject" class="RQSampleTargetProperty" version="4">
												<prop name="PropertyTypeName">Combined Sample and Target Type</prop>
												<prop name="Position">2</prop>
												<prop name="IsDefault">0</prop>
												<obj name="ChannelProp" class="ChannelProperty" version="1">
													<prop name="ChannelIdx">2</prop>
												</obj>
											</obj>
											<obj name="PropertyObject" class="QuantConcProperty" version="4">
												<prop name="PropertyTypeName">Concentration</prop>
												<prop name="Position">2</prop>
												<prop name="IsDefault">1</prop>
												<prop name="Concentration">0</prop>
												<obj name="ChannelProp" class="ChannelProperty" version="1">
													<prop name="ChannelIdx">2</prop>
												</obj>
												<prop name="ReadOnly">1</prop>
											</obj>
											<obj name="PropertyObject" class="QuantCpHighProp" version="4">
												<prop name="PropertyTypeName">Cp High</prop>
												<prop name="Position">2</prop>
												<prop name="IsDefault">1</prop>
												<prop name="CpRangeHigh">0</prop>
												<obj name="ChannelProp" class="ChannelProperty" version="1">
													<prop name="ChannelIdx">2</prop>
												</obj>
												<prop name="ReadOnly">1</prop>
											</obj>
											<obj name="PropertyObject" class="QuantCpLowProp" version="4">
												<prop name="PropertyTypeName">Cp Low</prop>
												<prop name="Position">2</prop>
												<prop name="IsDefault">1</prop>
												<prop name="CpRangeLow">0</prop>
												<obj name="ChannelProp" class="ChannelProperty" version="1">
													<prop name="ChannelIdx">2</prop>
												</obj>
												<prop name="ReadOnly">1</prop>
											</obj>
											<obj name="PropertyObject" class="RQEffProp" version="4">
												<prop name="PropertyTypeName">Efficiency</prop>
												<prop name="Position">2</prop>
												<prop name="IsDefault">1</prop>
												<prop name="Efficiency">2</prop>
												<obj name="ChannelProp" class="ChannelProperty" version="1">
													<prop name="ChannelIdx">2</prop>
												</obj>
											</obj>
											<obj name="PropertyObject" class="ChannelGenotype" version="4">
												<prop name="PropertyTypeName">Melt Geno Genotype</prop>
												<prop name="Position">2</prop>
												<prop name="IsDefault">1</prop>
												<prop name="ReadOnly">1</prop>
												<obj name="ChannelProp" class="ChannelProperty" version="1">
													<prop name="ChannelIdx">2</prop>
												</obj>
											</obj>
											<obj name="PropertyObject" class="GroupChannelTypeProp" version="4">
												<prop name="PropertyTypeName">Melt Geno Sample Type</prop>
												<prop name="Position">2</prop>
												<prop name="IsDefault">0</prop>
												<prop name="GroupSampleType">mstUnknown</prop>
												<obj name="ChannelProp" class="ChannelProperty" version="1">
													<prop name="ChannelIdx">2</prop>
												</obj>
											</obj>
											<obj name="PropertyObject" class="QuantSampleTypeProperty" version="4">
												<prop name="PropertyTypeName">Quantification Sample Type</prop>
												<prop name="Position">2</prop>
												<prop name="IsDefault">0</prop>
												<prop name="SampleType">qsUnknown</prop>
												<obj name="ChannelProp" class="ChannelProperty" version="1">
													<prop name="ChannelIdx">2</prop>
												</obj>
											</obj>
											<obj name="PropertyObject" class="ChannelGenotype" version="4">
												<prop name="PropertyTypeName">Scanning Genotype</prop>
												<prop name="Position">2</prop>
												<prop name="IsDefault">1</prop>
												<prop name="ReadOnly">1</prop>
												<obj name="ChannelProp" class="ChannelProperty" version="1">
													<prop name="ChannelIdx">2</prop>
												</obj>
											</obj>
											<obj name="PropertyObject" class="GroupChannelTypeProp" version="4">
												<prop name="PropertyTypeName">Scanning Sample Type</prop>
												<prop name="Position">2</prop>
												<prop name="IsDefault">0</prop>
												<prop name="GroupSampleType">mstUnknown</prop>
												<obj name="ChannelProp" class="ChannelProperty" version="1">
													<prop name="ChannelIdx">2</prop>
												</obj>
											</obj>
											<obj name="PropertyObject" class="TargetName" version="4">
												<prop name="PropertyTypeName">Target Name</prop>
												<prop name="Position">2</prop>
												<prop name="IsDefault">1</prop>
												<obj name="ChannelProp" class="ChannelProperty" version="1">
													<prop name="ChannelIdx">2</prop>
												</obj>
											</obj>
											<obj name="PropertyObject" class="RQTargetProperty" version="4">
												<prop name="PropertyTypeName">Target Type</prop>
												<prop name="Position">2</prop>
												<prop name="IsDefault">0</prop>
												<prop name="TargetType">dtNone</prop>
												<obj name="ChannelProp" class="ChannelProperty" version="1">
													<prop name="ChannelIdx">2</prop>
												</obj>
											</obj>
										</list>
									</obj>
									<obj name="item" class="PropertyList" version="1">
										<list name="emlist" count="12">
											<obj name="PropertyObject" class="RQSampleTargetProperty" version="4">
												<prop name="PropertyTypeName">Combined Sample and Target Type</prop>
												<prop name="Position">2</prop>
												<prop name="IsDefault">0</prop>
												<obj name="ChannelProp" class="ChannelProperty" version="1">
													<prop name="ChannelIdx">3</prop>
												</obj>
											</obj>
											<obj name="PropertyObject" class="QuantConcProperty" version="4">
												<prop name="PropertyTypeName">Concentration</prop>
												<prop name="Position">2</prop>
												<prop name="IsDefault">1</prop>
												<prop name="Concentration">0</prop>
												<obj name="ChannelProp" class="ChannelProperty" version="1">
													<prop name="ChannelIdx">3</prop>
												</obj>
												<prop name="ReadOnly">1</prop>
											</obj>
											<obj name="PropertyObject" class="QuantCpHighProp" version="4">
												<prop name="PropertyTypeName">Cp High</prop>
												<prop name="Position">2</prop>
												<prop name="IsDefault">1</prop>
												<prop name="CpRangeHigh">0</prop>
												<obj name="ChannelProp" class="ChannelProperty" version="1">
													<prop name="ChannelIdx">3</prop>
												</obj>
												<prop name="ReadOnly">1</prop>
											</obj>
											<obj name="PropertyObject" class="QuantCpLowProp" version="4">
												<prop name="PropertyTypeName">Cp Low</prop>
												<prop name="Position">2</prop>
												<prop name="IsDefault">1</prop>
												<prop name="CpRangeLow">0</prop>
												<obj name="ChannelProp" class="ChannelProperty" version="1">
													<prop name="ChannelIdx">3</prop>
												</obj>
												<prop name="ReadOnly">1</prop>
											</obj>
											<obj name="PropertyObject" class="RQEffProp" version="4">
												<prop name="PropertyTypeName">Efficiency</prop>
												<prop name="Position">2</prop>
												<prop name="IsDefault">1</prop>
												<prop name="Efficiency">2</prop>
												<obj name="ChannelProp" class="ChannelProperty" version="1">
													<prop name="ChannelIdx">3</prop>
												</obj>
											</obj>
											<obj name="PropertyObject" class="ChannelGenotype" version="4">
												<prop name="PropertyTypeName">Melt Geno Genotype</prop>
												<prop name="Position">2</prop>
												<prop name="IsDefault">1</prop>
												<prop name="ReadOnly">1</prop>
												<obj name="ChannelProp" class="ChannelProperty" version="1">
													<prop name="ChannelIdx">3</prop>
												</obj>
											</obj>
											<obj name="PropertyObject" class="GroupChannelTypeProp" version="4">
												<prop name="PropertyTypeName">Melt Geno Sample Type</prop>
												<prop name="Position">2</prop>
												<prop name="IsDefault">0</prop>
												<prop name="GroupSampleType">mstUnknown</prop>
												<obj name="ChannelProp" class="ChannelProperty" version="1">
													<prop name="ChannelIdx">3</prop>
												</obj>
											</obj>
											<obj name="PropertyObject" class="QuantSampleTypeProperty" version="4">
												<prop name="PropertyTypeName">Quantification Sample Type</prop>
												<prop name="Position">2</prop>
												<prop name="IsDefault">0</prop>
												<prop name="SampleType">qsUnknown</prop>
												<obj name="ChannelProp" class="ChannelProperty" version="1">
													<prop name="ChannelIdx">3</prop>
												</obj>
											</obj>
											<obj name="PropertyObject" class="ChannelGenotype" version="4">
												<prop name="PropertyTypeName">Scanning Genotype</prop>
												<prop name="Position">2</prop>
												<prop name="IsDefault">1</prop>
												<prop name="ReadOnly">1</prop>
												<obj name="ChannelProp" class="ChannelProperty" version="1">
													<prop name="ChannelIdx">3</prop>
												</obj>
											</obj>
											<obj name="PropertyObject" class="GroupChannelTypeProp" version="4">
												<prop name="PropertyTypeName">Scanning Sample Type</prop>
												<prop name="Position">2</prop>
												<prop name="IsDefault">0</prop>
												<prop name="GroupSampleType">mstUnknown</prop>
												<obj name="ChannelProp" class="ChannelProperty" version="1">
													<prop name="ChannelIdx">3</prop>
												</obj>
											</obj>
											<obj name="PropertyObject" class="TargetName" version="4">
												<prop name="PropertyTypeName">Target Name</prop>
												<prop name="Position">2</prop>
												<prop name="IsDefault">1</prop>
												<obj name="ChannelProp" class="ChannelProperty" version="1">
													<prop name="ChannelIdx">3</prop>
												</obj>
											</obj>
											<obj name="PropertyObject" class="RQTargetProperty" version="4">
												<prop name="PropertyTypeName">Target Type</prop>
												<prop name="Position">2</prop>
												<prop name="IsDefault">0</prop>
												<prop name="TargetType">dtNone</prop>
												<obj name="ChannelProp" class="ChannelProperty" version="1">
													<prop name="ChannelIdx">3</prop>
												</obj>
											</obj>
										</list>
									</obj>
								</list>
							</obj>
						</obj>
						<prop name="ChannelPropertyCount">4</prop>
						<prop name="ContainerPosition">2</prop>
						<prop name="HasSampleProperties">1</prop>
						<obj name="SampleProperties" class="PropertyList" version="1">
							<list name="emlist" count="14">
								<obj name="PropertyObject" class="SamplePrefColor" version="4">
									<prop name="PropertyTypeName">Color</prop>
									<prop name="Position">2</prop>
									<prop name="IsDefault">0</prop>
									<prop name="Color">$0030D700</prop>
								</obj>
								<obj name="PropertyObject" class="DominantChannelProp" version="4">
									<prop name="PropertyTypeName">Dominant Channel</prop>
									<prop name="Position">2</prop>
									<prop name="IsDefault">0</prop>
									<prop name="DominantChannel">0</prop>
								</obj>
								<obj name="PropertyObject" class="Genotype" version="4">
									<prop name="PropertyTypeName">EndPt Genotype</prop>
									<prop name="Position">2</prop>
									<prop name="IsDefault">1</prop>
									<prop name="ReadOnly">1</prop>
								</obj>
								<obj name="PropertyObject" class="GroupingSample" version="4">
									<prop name="PropertyTypeName">EndPt Sample Type</prop>
									<prop name="Position">2</prop>
									<prop name="IsDefault">0</prop>
									<prop name="GroupSampleType">mstUnknown</prop>
								</obj>
								<obj name="PropertyObject" class="SamplePrefLineStyle" version="4">
									<prop name="PropertyTypeName">Line Style</prop>
									<prop name="Position">2</prop>
									<prop name="IsDefault">0</prop>
									<prop name="LineStyle">psSolid</prop>
								</obj>
								<obj name="PropertyObject" class="GenSampleEditNotes" version="4">
									<prop name="PropertyTypeName">Notes</prop>
									<prop name="Position">2</prop>
									<prop name="IsDefault">1</prop>
								</obj>
								<obj name="PropertyObject" class="SamplePrefPointStyle" version="4">
									<prop name="PropertyTypeName">Point Style</prop>
									<prop name="Position">2</prop>
									<prop name="IsDefault">0</prop>
									<prop name="PointStyle">psNothing</prop>
								</obj>
								<obj name="PropertyObject" class="GenSampleEditPosition" version="4">
									<prop name="PropertyTypeName">Position</prop>
									<prop name="Position">2</prop>
									<prop name="IsDefault">1</prop>
								</obj>
								<obj name="PropertyObject" class="GenSampleEditReplicate" version="4">
									<prop name="PropertyTypeName">Replicate of</prop>
									<prop name="Position">2</prop>
									<prop name="IsDefault">1</prop>
									<prop name="ReplicateOf">-1</prop>
								</obj>
								<obj name="PropertyObject" class="HTCSampleID" version="4">
									<prop name="PropertyTypeName">Sample ID</prop>
									<prop name="Position">2</prop>
									<prop name="IsDefault">1</prop>
								</obj>
								<obj name="PropertyObject" class="GenSampleEditName" version="4">
									<prop name="PropertyTypeName">Sample Name</prop>
									<prop name="Position">2</prop>
									<prop name="IsDefault">1</prop>
									<prop name="name">Sample 3</prop>
								</obj>
								<obj name="PropertyObject" class="HTCSamplePrepNotes" version="4">
									<prop name="PropertyTypeName">Sample Prep Notes</prop>
									<prop name="Position">2</prop>
									<prop name="IsDefault">1</prop>
								</obj>
								<obj name="PropertyObject" class="GenSampleEditSubset" version="4">
									<prop name="PropertyTypeName">Subsets</prop>
									<prop name="Position">2</prop>
									<prop name="IsDefault">1</prop>
								</obj>
								<obj name="PropertyObject" class="SamplePrefWidth" version="5">
									<prop name="PropertyTypeName">Width</prop>
									<prop name="Position">2</prop>
									<prop name="IsDefault">1</prop>
									<prop name="Width">1</prop>
								</obj>
							</list>
						</obj>
					</obj>
					<obj name="item" class="SamplePropInfo" version="1">
						<obj name="ChannelProperties" class="ChanPropList" version="2">
							<obj name="ChannelProperties" class="EMList" version="1">
								<list name="emlist" count="4">
									<obj name="item" class="PropertyList" version="1">
										<list name="emlist" count="12">
											<obj name="PropertyObject" class="RQSampleTargetProperty" version="4">
												<prop name="PropertyTypeName">Combined Sample and Target Type</prop>
												<prop name="Position">3</prop>
												<prop name="IsDefault">0</prop>
												<obj name="ChannelProp" class="ChannelProperty" version="1">
													<prop name="ChannelIdx">0</prop>
												</obj>
											</obj>
											<obj name="PropertyObject" class="QuantConcProperty" version="4">
												<prop name="PropertyTypeName">Concentration</prop>
												<prop name="Position">3</prop>
												<prop name="IsDefault">1</prop>
												<prop name="Concentration">0</prop>
												<obj name="ChannelProp" class="ChannelProperty" version="1">
													<prop name="ChannelIdx">0</prop>
												</obj>
												<prop name="ReadOnly">1</prop>
											</obj>
											<obj name="PropertyObject" class="QuantCpHighProp" version="4">
												<prop name="PropertyTypeName">Cp High</prop>
												<prop name="Position">3</prop>
												<prop name="IsDefault">1</prop>
												<prop name="CpRangeHigh">0</prop>
												<obj name="ChannelProp" class="ChannelProperty" version="1">
													<prop name="ChannelIdx">0</prop>
												</obj>
												<prop name="ReadOnly">1</prop>
											</obj>
											<obj name="PropertyObject" class="QuantCpLowProp" version="4">
												<prop name="PropertyTypeName">Cp Low</prop>
												<prop name="Position">3</prop>
												<prop name="IsDefault">1</prop>
												<prop name="CpRangeLow">0</prop>
												<obj name="ChannelProp" class="ChannelProperty" version="1">
													<prop name="ChannelIdx">0</prop>
												</obj>
												<prop name="ReadOnly">1</prop>
											</obj>
											<obj name="PropertyObject" class="RQEffProp" version="4">
												<prop name="PropertyTypeName">Efficiency</prop>
												<prop name="Position">3</prop>
												<prop name="IsDefault">1</prop>
												<prop name="Efficiency">2</prop>
												<obj name="ChannelProp" class="ChannelProperty" version="1">
													<prop name="ChannelIdx">0</prop>
												</obj>
											</obj>
											<obj name="PropertyObject" class="ChannelGenotype" version="4">
												<prop name="PropertyTypeName">Melt Geno Genotype</prop>
												<prop name="Position">3</prop>
												<prop name="IsDefault">1</prop>
												<prop name="ReadOnly">1</prop>
												<obj name="ChannelProp" class="ChannelProperty" version="1">
													<prop name="ChannelIdx">0</prop>
												</obj>
											</obj>
											<obj name="PropertyObject" class="GroupChannelTypeProp" version="4">
												<prop name="PropertyTypeName">Melt Geno Sample Type</prop>
												<prop name="Position">3</prop>
												<prop name="IsDefault">0</prop>
												<prop name="GroupSampleType">mstUnknown</prop>
												<obj name="ChannelProp" class="ChannelProperty" version="1">
													<prop name="ChannelIdx">0</prop>
												</obj>
											</obj>
											<obj name="PropertyObject" class="QuantSampleTypeProperty" version="4">
												<prop name="PropertyTypeName">Quantification Sample Type</prop>
												<prop name="Position">3</prop>
												<prop name="IsDefault">0</prop>
												<prop name="SampleType">qsUnknown</prop>
												<obj name="ChannelProp" class="ChannelProperty" version="1">
													<prop name="ChannelIdx">0</prop>
												</obj>
											</obj>
											<obj name="PropertyObject" class="ChannelGenotype" version="4">
												<prop name="PropertyTypeName">Scanning Genotype</prop>
												<prop name="Position">3</prop>
												<prop name="IsDefault">1</prop>
												<prop name="ReadOnly">1</prop>
												<obj name="ChannelProp" class="ChannelProperty" version="1">
													<prop name="ChannelIdx">0</prop>
												</obj>
											</obj>
											<obj name="PropertyObject" class="GroupChannelTypeProp" version="4">
												<prop name="PropertyTypeName">Scanning Sample Type</prop>
												<prop name="Position">3</prop>
												<prop name="IsDefault">0</prop>
												<prop name="GroupSampleType">mstUnknown</prop>
												<obj name="ChannelProp" class="ChannelProperty" version="1">
													<prop name="ChannelIdx">0</prop>
												</obj>
											</obj>
											<obj name="PropertyObject" class="TargetName" version="4">
												<prop name="PropertyTypeName">Target Name</prop>
												<prop name="Position">3</prop>
												<prop name="IsDefault">1</prop>
												<obj name="ChannelProp" class="ChannelProperty" version="1">
													<prop name="ChannelIdx">0</prop>
												</obj>
											</obj>
											<obj name="PropertyObject" class="RQTargetProperty" version="4">
												<prop name="PropertyTypeName">Target Type</prop>
												<prop name="Position">3</prop>
												<prop name="IsDefault">0</prop>
												<prop name="TargetType">dtNone</prop>
												<obj name="ChannelProp" class="ChannelProperty" version="1">
													<prop name="ChannelIdx">0</prop>
												</obj>
											</obj>
										</list>
									</obj>
									<obj name="item" class="PropertyList" version="1">
										<list name="emlist" count="12">
											<obj name="PropertyObject" class="RQSampleTargetProperty" version="4">
												<prop name="PropertyTypeName">Combined Sample and Target Type</prop>
												<prop name="Position">3</prop>
												<prop name="IsDefault">0</prop>
												<obj name="ChannelProp" class="ChannelProperty" version="1">
													<prop name="ChannelIdx">1</prop>
												</obj>
											</obj>
											<obj name="PropertyObject" class="QuantConcProperty" version="4">
												<prop name="PropertyTypeName">Concentration</prop>
												<prop name="Position">3</prop>
												<prop name="IsDefault">1</prop>
												<prop name="Concentration">0</prop>
												<obj name="ChannelProp" class="ChannelProperty" version="1">
													<prop name="ChannelIdx">1</prop>
												</obj>
												<prop name="ReadOnly">1</prop>
											</obj>
											<obj name="PropertyObject" class="QuantCpHighProp" version="4">
												<prop name="PropertyTypeName">Cp High</prop>
												<prop name="Position">3</prop>
												<prop name="IsDefault">1</prop>
												<prop name="CpRangeHigh">0</prop>
												<obj name="ChannelProp" class="ChannelProperty" version="1">
													<prop name="ChannelIdx">1</prop>
												</obj>
												<prop name="ReadOnly">1</prop>
											</obj>
											<obj name="PropertyObject" class="QuantCpLowProp" version="4">
												<prop name="PropertyTypeName">Cp Low</prop>
												<prop name="Position">3</prop>
												<prop name="IsDefault">1</prop>
												<prop name="CpRangeLow">0</prop>
												<obj name="ChannelProp" class="ChannelProperty" version="1">
													<prop name="ChannelIdx">1</prop>
												</obj>
												<prop name="ReadOnly">1</prop>
											</obj>
											<obj name="PropertyObject" class="RQEffProp" version="4">
												<prop name="PropertyTypeName">Efficiency</prop>
												<prop name="Position">3</prop>
												<prop name="IsDefault">1</prop>
												<prop name="Efficiency">2</prop>
												<obj name="ChannelProp" class="ChannelProperty" version="1">
													<prop name="ChannelIdx">1</prop>
												</obj>
											</obj>
											<obj name="PropertyObject" class="ChannelGenotype" version="4">
												<prop name="PropertyTypeName">Melt Geno Genotype</prop>
												<prop name="Position">3</prop>
												<prop name="IsDefault">1</prop>
												<prop name="ReadOnly">1</prop>
												<obj name="ChannelProp" class="ChannelProperty" version="1">
													<prop name="ChannelIdx">1</prop>
												</obj>
											</obj>
											<obj name="PropertyObject" class="GroupChannelTypeProp" version="4">
												<prop name="PropertyTypeName">Melt Geno Sample Type</prop>
												<prop name="Position">3</prop>
												<prop name="IsDefault">0</prop>
												<prop name="GroupSampleType">mstUnknown</prop>
												<obj name="ChannelProp" class="ChannelProperty" version="1">
													<prop name="ChannelIdx">1</prop>
												</obj>
											</obj>
											<obj name="PropertyObject" class="QuantSampleTypeProperty" version="4">
												<prop name="PropertyTypeName">Quantification Sample Type</prop>
												<prop name="Position">3</prop>
												<prop name="IsDefault">0</prop>
												<prop name="SampleType">qsUnknown</prop>
												<obj name="ChannelProp" class="ChannelProperty" version="1">
													<prop name="ChannelIdx">1</prop>
												</obj>
											</obj>
											<obj name="PropertyObject" class="ChannelGenotype" version="4">
												<prop name="PropertyTypeName">Scanning Genotype</prop>
												<prop name="Position">3</prop>
												<prop name="IsDefault">1</prop>
												<prop name="ReadOnly">1</prop>
												<obj name="ChannelProp" class="ChannelProperty" version="1">
													<prop name="ChannelIdx">1</prop>
												</obj>
											</obj>
											<obj name="PropertyObject" class="GroupChannelTypeProp" version="4">
												<prop name="PropertyTypeName">Scanning Sample Type</prop>
												<prop name="Position">3</prop>
												<prop name="IsDefault">0</prop>
												<prop name="GroupSampleType">mstUnknown</prop>
												<obj name="ChannelProp" class="ChannelProperty" version="1">
													<prop name="ChannelIdx">1</prop>
												</obj>
											</obj>
											<obj name="PropertyObject" class="TargetName" version="4">
												<prop name="PropertyTypeName">Target Name</prop>
												<prop name="Position">3</prop>
												<prop name="IsDefault">1</prop>
												<obj name="ChannelProp" class="ChannelProperty" version="1">
													<prop name="ChannelIdx">1</prop>
												</obj>
											</obj>
											<obj name="PropertyObject" class="RQTargetProperty" version="4">
												<prop name="PropertyTypeName">Target Type</prop>
												<prop name="Position">3</prop>
												<prop name="IsDefault">0</prop>
												<prop name="TargetType">dtNone</prop>
												<obj name="ChannelProp" class="ChannelProperty" version="1">
													<prop name="ChannelIdx">1</prop>
												</obj>
											</obj>
										</list>
									</obj>
									<obj name="item" class="PropertyList" version="1">
										<list name="emlist" count="12">
											<obj name="PropertyObject" class="RQSampleTargetProperty" version="4">
												<prop name="PropertyTypeName">Combined Sample and Target Type</prop>
												<prop name="Position">3</prop>
												<prop name="IsDefault">0</prop>
												<obj name="ChannelProp" class="ChannelProperty" version="1">
													<prop name="ChannelIdx">2</prop>
												</obj>
											</obj>
											<obj name="PropertyObject" class="QuantConcProperty" version="4">
												<prop name="PropertyTypeName">Concentration</prop>
												<prop name="Position">3</prop>
												<prop name="IsDefault">1</prop>
												<prop name="Concentration">0</prop>
												<obj name="ChannelProp" class="ChannelProperty" version="1">
													<prop name="ChannelIdx">2</prop>
												</obj>
												<prop name="ReadOnly">1</prop>
											</obj>
											<obj name="PropertyObject" class="QuantCpHighProp" version="4">
												<prop name="PropertyTypeName">Cp High</prop>
												<prop name="Position">3</prop>
												<prop name="IsDefault">1</prop>
												<prop name="CpRangeHigh">0</prop>
												<obj name="ChannelProp" class="ChannelProperty" version="1">
													<prop name="ChannelIdx">2</prop>
												</obj>
												<prop name="ReadOnly">1</prop>
											</obj>
											<obj name="PropertyObject" class="QuantCpLowProp" version="4">
												<prop name="PropertyTypeName">Cp Low</prop>
												<prop name="Position">3</prop>
												<prop name="IsDefault">1</prop>
												<prop name="CpRangeLow">0</prop>
												<obj name="ChannelProp" class="ChannelProperty" version="1">
													<prop name="ChannelIdx">2</prop>
												</obj>
												<prop name="ReadOnly">1</prop>
											</obj>
											<obj name="PropertyObject" class="RQEffProp" version="4">
												<prop name="PropertyTypeName">Efficiency</prop>
												<prop name="Position">3</prop>
												<prop name="IsDefault">1</prop>
												<prop name="Efficiency">2</prop>
												<obj name="ChannelProp" class="ChannelProperty" version="1">
													<prop name="ChannelIdx">2</prop>
												</obj>
											</obj>
											<obj name="PropertyObject" class="ChannelGenotype" version="4">
												<prop name="PropertyTypeName">Melt Geno Genotype</prop>
												<prop name="Position">3</prop>
												<prop name="IsDefault">1</prop>
												<prop name="ReadOnly">1</prop>
												<obj name="ChannelProp" class="ChannelProperty" version="1">
													<prop name="ChannelIdx">2</prop>
												</obj>
											</obj>
											<obj name="PropertyObject" class="GroupChannelTypeProp" version="4">
												<prop name="PropertyTypeName">Melt Geno Sample Type</prop>
												<prop name="Position">3</prop>
												<prop name="IsDefault">0</prop>
												<prop name="GroupSampleType">mstUnknown</prop>
												<obj name="ChannelProp" class="ChannelProperty" version="1">
													<prop name="ChannelIdx">2</prop>
												</obj>
											</obj>
											<obj name="PropertyObject" class="QuantSampleTypeProperty" version="4">
												<prop name="PropertyTypeName">Quantification Sample Type</prop>
												<prop name="Position">3</prop>
												<prop name="IsDefault">0</prop>
												<prop name="SampleType">qsUnknown</prop>
												<obj name="ChannelProp" class="ChannelProperty" version="1">
													<prop name="ChannelIdx">2</prop>
												</obj>
											</obj>
											<obj name="PropertyObject" class="ChannelGenotype" version="4">
												<prop name="PropertyTypeName">Scanning Genotype</prop>
												<prop name="Position">3</prop>
												<prop name="IsDefault">1</prop>
												<prop name="ReadOnly">1</prop>
												<obj name="ChannelProp" class="ChannelProperty" version="1">
													<prop name="ChannelIdx">2</prop>
												</obj>
											</obj>
											<obj name="PropertyObject" class="GroupChannelTypeProp" version="4">
												<prop name="PropertyTypeName">Scanning Sample Type</prop>
												<prop name="Position">3</prop>
												<prop name="IsDefault">0</prop>
												<prop name="GroupSampleType">mstUnknown</prop>
												<obj name="ChannelProp" class="ChannelProperty" version="1">
													<prop name="ChannelIdx">2</prop>
												</obj>
											</obj>
											<obj name="PropertyObject" class="TargetName" version="4">
												<prop name="PropertyTypeName">Target Name</prop>
												<prop name="Position">3</prop>
												<prop name="IsDefault">1</prop>
												<obj name="ChannelProp" class="ChannelProperty" version="1">
													<prop name="ChannelIdx">2</prop>
												</obj>
											</obj>
											<obj name="PropertyObject" class="RQTargetProperty" version="4">
												<prop name="PropertyTypeName">Target Type</prop>
												<prop name="Position">3</prop>
												<prop name="IsDefault">0</prop>
												<prop name="TargetType">dtNone</prop>
												<obj name="ChannelProp" class="ChannelProperty" version="1">
													<prop name="ChannelIdx">2</prop>
												</obj>
											</obj>
										</list>
									</obj>
									<obj name="item" class="PropertyList" version="1">
										<list name="emlist" count="12">
											<obj name="PropertyObject" class="RQSampleTargetProperty" version="4">
												<prop name="PropertyTypeName">Combined Sample and Target Type</prop>
												<prop name="Position">3</prop>
												<prop name="IsDefault">0</prop>
												<obj name="ChannelProp" class="ChannelProperty" version="1">
													<prop name="ChannelIdx">3</prop>
												</obj>
											</obj>
											<obj name="PropertyObject" class="QuantConcProperty" version="4">
												<prop name="PropertyTypeName">Concentration</prop>
												<prop name="Position">3</prop>
												<prop name="IsDefault">1</prop>
												<prop name="Concentration">0</prop>
												<obj name="ChannelProp" class="ChannelProperty" version="1">
													<prop name="ChannelIdx">3</prop>
												</obj>
												<prop name="ReadOnly">1</prop>
											</obj>
											<obj name="PropertyObject" class="QuantCpHighProp" version="4">
												<prop name="PropertyTypeName">Cp High</prop>
												<prop name="Position">3</prop>
												<prop name="IsDefault">1</prop>
												<prop name="CpRangeHigh">0</prop>
												<obj name="ChannelProp" class="ChannelProperty" version="1">
													<prop name="ChannelIdx">3</prop>
												</obj>
												<prop name="ReadOnly">1</prop>
											</obj>
											<obj name="PropertyObject" class="QuantCpLowProp" version="4">
												<prop name="PropertyTypeName">Cp Low</prop>
												<prop name="Position">3</prop>
												<prop name="IsDefault">1</prop>
												<prop name="CpRangeLow">0</prop>
												<obj name="ChannelProp" class="ChannelProperty" version="1">
													<prop name="ChannelIdx">3</prop>
												</obj>
												<prop name="ReadOnly">1</prop>
											</obj>
											<obj name="PropertyObject" class="RQEffProp" version="4">
												<prop name="PropertyTypeName">Efficiency</prop>
												<prop name="Position">3</prop>
												<prop name="IsDefault">1</prop>
												<prop name="Efficiency">2</prop>
												<obj name="ChannelProp" class="ChannelProperty" version="1">
													<prop name="ChannelIdx">3</prop>
												</obj>
											</obj>
											<obj name="PropertyObject" class="ChannelGenotype" version="4">
												<prop name="PropertyTypeName">Melt Geno Genotype</prop>
												<prop name="Position">3</prop>
												<prop name="IsDefault">1</prop>
												<prop name="ReadOnly">1</prop>
												<obj name="ChannelProp" class="ChannelProperty" version="1">
													<prop name="ChannelIdx">3</prop>
												</obj>
											</obj>
											<obj name="PropertyObject" class="GroupChannelTypeProp" version="4">
												<prop name="PropertyTypeName">Melt Geno Sample Type</prop>
												<prop name="Position">3</prop>
												<prop name="IsDefault">0</prop>
												<prop name="GroupSampleType">mstUnknown</prop>
												<obj name="ChannelProp" class="ChannelProperty" version="1">
													<prop name="ChannelIdx">3</prop>
												</obj>
											</obj>
											<obj name="PropertyObject" class="QuantSampleTypeProperty" version="4">
												<prop name="PropertyTypeName">Quantification Sample Type</prop>
												<prop name="Position">3</prop>
												<prop name="IsDefault">0</prop>
												<prop name="SampleType">qsUnknown</prop>
												<obj name="ChannelProp" class="ChannelProperty" version="1">
													<prop name="ChannelIdx">3</prop>
												</obj>
											</obj>
											<obj name="PropertyObject" class="ChannelGenotype" version="4">
												<prop name="PropertyTypeName">Scanning Genotype</prop>
												<prop name="Position">3</prop>
												<prop name="IsDefault">1</prop>
												<prop name="ReadOnly">1</prop>
												<obj name="ChannelProp" class="ChannelProperty" version="1">
													<prop name="ChannelIdx">3</prop>
												</obj>
											</obj>
											<obj name="PropertyObject" class="GroupChannelTypeProp" version="4">
												<prop name="PropertyTypeName">Scanning Sample Type</prop>
												<prop name="Position">3</prop>
												<prop name="IsDefault">0</prop>
												<prop name="GroupSampleType">mstUnknown</prop>
												<obj name="ChannelProp" class="ChannelProperty" version="1">
													<prop name="ChannelIdx">3</prop>
												</obj>
											</obj>
											<obj name="PropertyObject" class="TargetName" version="4">
												<prop name="PropertyTypeName">Target Name</prop>
												<prop name="Position">3</prop>
												<prop name="IsDefault">1</prop>
												<obj name="ChannelProp" class="ChannelProperty" version="1">
													<prop name="ChannelIdx">3</prop>
												</obj>
											</obj>
											<obj name="PropertyObject" class="RQTargetProperty" version="4">
												<prop name="PropertyTypeName">Target Type</prop>
												<prop name="Position">3</prop>
												<prop name="IsDefault">0</prop>
												<prop name="TargetType">dtNone</prop>
												<obj name="ChannelProp" class="ChannelProperty" version="1">
													<prop name="ChannelIdx">3</prop>
												</obj>
											</obj>
										</list>
									</obj>
								</list>
							</obj>
						</obj>
						<prop name="ChannelPropertyCount">4</prop>
						<prop name="ContainerPosition">3</prop>
						<prop name="HasSampleProperties">1</prop>
						<obj name="SampleProperties" class="PropertyList" version="1">
							<list name="emlist" count="14">
								<obj name="PropertyObject" class="SamplePrefColor" version="4">
									<prop name="PropertyTypeName">Color</prop>
									<prop name="Position">3</prop>
									<prop name="IsDefault">0</prop>
									<prop name="Color">clFuchsia</prop>
								</obj>
								<obj name="PropertyObject" class="DominantChannelProp" version="4">
									<prop name="PropertyTypeName">Dominant Channel</prop>
									<prop name="Position">3</prop>
									<prop name="IsDefault">0</prop>
									<prop name="DominantChannel">0</prop>
								</obj>
								<obj name="PropertyObject" class="Genotype" version="4">
									<prop name="PropertyTypeName">EndPt Genotype</prop>
									<prop name="Position">3</prop>
									<prop name="IsDefault">1</prop>
									<prop name="ReadOnly">1</prop>
								</obj>
								<obj name="PropertyObject" class="GroupingSample" version="4">
									<prop name="PropertyTypeName">EndPt Sample Type</prop>
									<prop name="Position">3</prop>
									<prop name="IsDefault">0</prop>
									<prop name="GroupSampleType">mstUnknown</prop>
								</obj>
								<obj name="PropertyObject" class="SamplePrefLineStyle" version="4">
									<prop name="PropertyTypeName">Line Style</prop>
									<prop name="Position">3</prop>
									<prop name="IsDefault">0</prop>
									<prop name="LineStyle">psSolid</prop>
								</obj>
								<obj name="PropertyObject" class="GenSampleEditNotes" version="4">
									<prop name="PropertyTypeName">Notes</prop>
									<prop name="Position">3</prop>
									<prop name="IsDefault">1</prop>
								</obj>
								<obj name="PropertyObject" class="SamplePrefPointStyle" version="4">
									<prop name="PropertyTypeName">Point Style</prop>
									<prop name="Position">3</prop>
									<prop name="IsDefault">0</prop>
									<prop name="PointStyle">psNothing</prop>
								</obj>
								<obj name="PropertyObject" class="GenSampleEditPosition" version="4">
									<prop name="PropertyTypeName">Position</prop>
									<prop name="Position">3</prop>
									<prop name="IsDefault">1</prop>
								</obj>
								<obj name="PropertyObject" class="GenSampleEditReplicate" version="4">
									<prop name="PropertyTypeName">Replicate of</prop>
									<prop name="Position">3</prop>
									<prop name="IsDefault">1</prop>
									<prop name="ReplicateOf">-1</prop>
								</obj>
								<obj name="PropertyObject" class="HTCSampleID" version="4">
									<prop name="PropertyTypeName">Sample ID</prop>
									<prop name="Position">3</prop>
									<prop name="IsDefault">1</prop>
								</obj>
								<obj name="PropertyObject" class="GenSampleEditName" version="4">
									<prop name="PropertyTypeName">Sample Name</prop>
									<prop name="Position">3</prop>
									<prop name="IsDefault">1</prop>
									<prop name="name">Sample 4</prop>
								</obj>
								<obj name="PropertyObject" class="HTCSamplePrepNotes" version="4">
									<prop name="PropertyTypeName">Sample Prep Notes</prop>
									<prop name="Position">3</prop>
									<prop name="IsDefault">1</prop>
								</obj>
								<obj name="PropertyObject" class="GenSampleEditSubset" version="4">
									<prop name="PropertyTypeName">Subsets</prop>
									<prop name="Position">3</prop>
									<prop name="IsDefault">1</prop>
								</obj>
								<obj name="PropertyObject" class="SamplePrefWidth" version="5">
									<prop name="PropertyTypeName">Width</prop>
									<prop name="Position">3</prop>
									<prop name="IsDefault">1</prop>
									<prop name="Width">1</prop>
								</obj>
							</list>
						</obj>
					</obj>
					<obj name="item" class="SamplePropInfo" version="1">
						<obj name="ChannelProperties" class="ChanPropList" version="2">
							<obj name="ChannelProperties" class="EMList" version="1">
								<list name="emlist" count="4">
									<obj name="item" class="PropertyList" version="1">
										<list name="emlist" count="12">
											<obj name="PropertyObject" class="RQSampleTargetProperty" version="4">
												<prop name="PropertyTypeName">Combined Sample and Target Type</prop>
												<prop name="Position">4</prop>
												<prop name="IsDefault">0</prop>
												<obj name="ChannelProp" class="ChannelProperty" version="1">
													<prop name="ChannelIdx">0</prop>
												</obj>
											</obj>
											<obj name="PropertyObject" class="QuantConcProperty" version="4">
												<prop name="PropertyTypeName">Concentration</prop>
												<prop name="Position">4</prop>
												<prop name="IsDefault">1</prop>
												<prop name="Concentration">0</prop>
												<obj name="ChannelProp" class="ChannelProperty" version="1">
													<prop name="ChannelIdx">0</prop>
												</obj>
												<prop name="ReadOnly">1</prop>
											</obj>
											<obj name="PropertyObject" class="QuantCpHighProp" version="4">
												<prop name="PropertyTypeName">Cp High</prop>
												<prop name="Position">4</prop>
												<prop name="IsDefault">1</prop>
												<prop name="CpRangeHigh">0</prop>
												<obj name="ChannelProp" class="ChannelProperty" version="1">
													<prop name="ChannelIdx">0</prop>
												</obj>
												<prop name="ReadOnly">1</prop>
											</obj>
											<obj name="PropertyObject" class="QuantCpLowProp" version="4">
												<prop name="PropertyTypeName">Cp Low</prop>
												<prop name="Position">4</prop>
												<prop name="IsDefault">1</prop>
												<prop name="CpRangeLow">0</prop>
												<obj name="ChannelProp" class="ChannelProperty" version="1">
													<prop name="ChannelIdx">0</prop>
												</obj>
												<prop name="ReadOnly">1</prop>
											</obj>
											<obj name="PropertyObject" class="RQEffProp" version="4">
												<prop name="PropertyTypeName">Efficiency</prop>
												<prop name="Position">4</prop>
												<prop name="IsDefault">1</prop>
												<prop name="Efficiency">2</prop>
												<obj name="ChannelProp" class="ChannelProperty" version="1">
													<prop name="ChannelIdx">0</prop>
												</obj>
											</obj>
											<obj name="PropertyObject" class="ChannelGenotype" version="4">
												<prop name="PropertyTypeName">Melt Geno Genotype</prop>
												<prop name="Position">4</prop>
												<prop name="IsDefault">1</prop>
												<prop name="ReadOnly">1</prop>
												<obj name="ChannelProp" class="ChannelProperty" version="1">
													<prop name="ChannelIdx">0</prop>
												</obj>
											</obj>
											<obj name="PropertyObject" class="GroupChannelTypeProp" version="4">
												<prop name="PropertyTypeName">Melt Geno Sample Type</prop>
												<prop name="Position">4</prop>
												<prop name="IsDefault">0</prop>
												<prop name="GroupSampleType">mstUnknown</prop>
												<obj name="ChannelProp" class="ChannelProperty" version="1">
													<prop name="ChannelIdx">0</prop>
												</obj>
											</obj>
											<obj name="PropertyObject" class="QuantSampleTypeProperty" version="4">
												<prop name="PropertyTypeName">Quantification Sample Type</prop>
												<prop name="Position">4</prop>
												<prop name="IsDefault">0</prop>
												<prop name="SampleType">qsUnknown</prop>
												<obj name="ChannelProp" class="ChannelProperty" version="1">
													<prop name="ChannelIdx">0</prop>
												</obj>
											</obj>
											<obj name="PropertyObject" class="ChannelGenotype" version="4">
												<prop name="PropertyTypeName">Scanning Genotype</prop>
												<prop name="Position">4</prop>
												<prop name="IsDefault">1</prop>
												<prop name="ReadOnly">1</prop>
												<obj name="ChannelProp" class="ChannelProperty" version="1">
													<prop name="ChannelIdx">0</prop>
												</obj>
											</obj>
											<obj name="PropertyObject" class="GroupChannelTypeProp" version="4">
												<prop name="PropertyTypeName">Scanning Sample Type</prop>
												<prop name="Position">4</prop>
												<prop name="IsDefault">0</prop>
												<prop name="GroupSampleType">mstUnknown</prop>
												<obj name="ChannelProp" class="ChannelProperty" version="1">
													<prop name="ChannelIdx">0</prop>
												</obj>
											</obj>
											<obj name="PropertyObject" class="TargetName" version="4">
												<prop name="PropertyTypeName">Target Name</prop>
												<prop name="Position">4</prop>
												<prop name="IsDefault">1</prop>
												<obj name="ChannelProp" class="ChannelProperty" version="1">
													<prop name="ChannelIdx">0</prop>
												</obj>
											</obj>
											<obj name="PropertyObject" class="RQTargetProperty" version="4">
												<prop name="PropertyTypeName">Target Type</prop>
												<prop name="Position">4</prop>
												<prop name="IsDefault">0</prop>
												<prop name="TargetType">dtNone</prop>
												<obj name="ChannelProp" class="ChannelProperty" version="1">
													<prop name="ChannelIdx">0</prop>
												</obj>
											</obj>
										</list>
									</obj>
									<obj name="item" class="PropertyList" version="1">
										<list name="emlist" count="12">
											<obj name="PropertyObject" class="RQSampleTargetProperty" version="4">
												<prop name="PropertyTypeName">Combined Sample and Target Type</prop>
												<prop name="Position">4</prop>
												<prop name="IsDefault">0</prop>
												<obj name="ChannelProp" class="ChannelProperty" version="1">
													<prop name="ChannelIdx">1</prop>
												</obj>
											</obj>
											<obj name="PropertyObject" class="QuantConcProperty" version="4">
												<prop name="PropertyTypeName">Concentration</prop>
												<prop name="Position">4</prop>
												<prop name="IsDefault">1</prop>
												<prop name="Concentration">0</prop>
												<obj name="ChannelProp" class="ChannelProperty" version="1">
													<prop name="ChannelIdx">1</prop>
												</obj>
												<prop name="ReadOnly">1</prop>
											</obj>
											<obj name="PropertyObject" class="QuantCpHighProp" version="4">
												<prop name="PropertyTypeName">Cp High</prop>
												<prop name="Position">4</prop>
												<prop name="IsDefault">1</prop>
												<prop name="CpRangeHigh">0</prop>
												<obj name="ChannelProp" class="ChannelProperty" version="1">
													<prop name="ChannelIdx">1</prop>
												</obj>
												<prop name="ReadOnly">1</prop>
											</obj>
											<obj name="PropertyObject" class="QuantCpLowProp" version="4">
												<prop name="PropertyTypeName">Cp Low</prop>
												<prop name="Position">4</prop>
												<prop name="IsDefault">1</prop>
												<prop name="CpRangeLow">0</prop>
												<obj name="ChannelProp" class="ChannelProperty" version="1">
													<prop name="ChannelIdx">1</prop>
												</obj>
												<prop name="ReadOnly">1</prop>
											</obj>
											<obj name="PropertyObject" class="RQEffProp" version="4">
												<prop name="PropertyTypeName">Efficiency</prop>
												<prop name="Position">4</prop>
												<prop name="IsDefault">1</prop>
												<prop name="Efficiency">2</prop>
												<obj name="ChannelProp" class="ChannelProperty" version="1">
													<prop name="ChannelIdx">1</prop>
												</obj>
											</obj>
											<obj name="PropertyObject" class="ChannelGenotype" version="4">
												<prop name="PropertyTypeName">Melt Geno Genotype</prop>
												<prop name="Position">4</prop>
												<prop name="IsDefault">1</prop>
												<prop name="ReadOnly">1</prop>
												<obj name="ChannelProp" class="ChannelProperty" version="1">
													<prop name="ChannelIdx">1</prop>
												</obj>
											</obj>
											<obj name="PropertyObject" class="GroupChannelTypeProp" version="4">
												<prop name="PropertyTypeName">Melt Geno Sample Type</prop>
												<prop name="Position">4</prop>
												<prop name="IsDefault">0</prop>
												<prop name="GroupSampleType">mstUnknown</prop>
												<obj name="ChannelProp" class="ChannelProperty" version="1">
													<prop name="ChannelIdx">1</prop>
												</obj>
											</obj>
											<obj name="PropertyObject" class="QuantSampleTypeProperty" version="4">
												<prop name="PropertyTypeName">Quantification Sample Type</prop>
												<prop name="Position">4</prop>
												<prop name="IsDefault">0</prop>
												<prop name="SampleType">qsUnknown</prop>
												<obj name="ChannelProp" class="ChannelProperty" version="1">
													<prop name="ChannelIdx">1</prop>
												</obj>
											</obj>
											<obj name="PropertyObject" class="ChannelGenotype" version="4">
												<prop name="PropertyTypeName">Scanning Genotype</prop>
												<prop name="Position">4</prop>
												<prop name="IsDefault">1</prop>
												<prop name="ReadOnly">1</prop>
												<obj name="ChannelProp" class="ChannelProperty" version="1">
													<prop name="ChannelIdx">1</prop>
												</obj>
											</obj>
											<obj name="PropertyObject" class="GroupChannelTypeProp" version="4">
												<prop name="PropertyTypeName">Scanning Sample Type</prop>
												<prop name="Position">4</prop>
												<prop name="IsDefault">0</prop>
												<prop name="GroupSampleType">mstUnknown</prop>
												<obj name="ChannelProp" class="ChannelProperty" version="1">
													<prop name="ChannelIdx">1</prop>
												</obj>
											</obj>
											<obj name="PropertyObject" class="TargetName" version="4">
												<prop name="PropertyTypeName">Target Name</prop>
												<prop name="Position">4</prop>
												<prop name="IsDefault">1</prop>
												<obj name="ChannelProp" class="ChannelProperty" version="1">
													<prop name="ChannelIdx">1</prop>
												</obj>
											</obj>
											<obj name="PropertyObject" class="RQTargetProperty" version="4">
												<prop name="PropertyTypeName">Target Type</prop>
												<prop name="Position">4</prop>
												<prop name="IsDefault">0</prop>
												<prop name="TargetType">dtNone</prop>
												<obj name="ChannelProp" class="ChannelProperty" version="1">
													<prop name="ChannelIdx">1</prop>
												</obj>
											</obj>
										</list>
									</obj>
									<obj name="item" class="PropertyList" version="1">
										<list name="emlist" count="12">
											<obj name="PropertyObject" class="RQSampleTargetProperty" version="4">
												<prop name="PropertyTypeName">Combined Sample and Target Type</prop>
												<prop name="Position">4</prop>
												<prop name="IsDefault">0</prop>
												<obj name="ChannelProp" class="ChannelProperty" version="1">
													<prop name="ChannelIdx">2</prop>
												</obj>
											</obj>
											<obj name="PropertyObject" class="QuantConcProperty" version="4">
												<prop name="PropertyTypeName">Concentration</prop>
												<prop name="Position">4</prop>
												<prop name="IsDefault">1</prop>
												<prop name="Concentration">0</prop>
												<obj name="ChannelProp" class="ChannelProperty" version="1">
													<prop name="ChannelIdx">2</prop>
												</obj>
												<prop name="ReadOnly">1</prop>
											</obj>
											<obj name="PropertyObject" class="QuantCpHighProp" version="4">
												<prop name="PropertyTypeName">Cp High</prop>
												<prop name="Position">4</prop>
												<prop name="IsDefault">1</prop>
												<prop name="CpRangeHigh">0</prop>
												<obj name="ChannelProp" class="ChannelProperty" version="1">
													<prop name="ChannelIdx">2</prop>
												</obj>
												<prop name="ReadOnly">1</prop>
											</obj>
											<obj name="PropertyObject" class="QuantCpLowProp" version="4">
												<prop name="PropertyTypeName">Cp Low</prop>
												<prop name="Position">4</prop>
												<prop name="IsDefault">1</prop>
												<prop name="CpRangeLow">0</prop>
												<obj name="ChannelProp" class="ChannelProperty" version="1">
													<prop name="ChannelIdx">2</prop>
												</obj>
												<prop name="ReadOnly">1</prop>
											</obj>
											<obj name="PropertyObject" class="RQEffProp" version="4">
												<prop name="PropertyTypeName">Efficiency</prop>
												<prop name="Position">4</prop>
												<prop name="IsDefault">1</prop>
												<prop name="Efficiency">2</prop>
												<obj name="ChannelProp" class="ChannelProperty" version="1">
													<prop name="ChannelIdx">2</prop>
												</obj>
											</obj>
											<obj name="PropertyObject" class="ChannelGenotype" version="4">
												<prop name="PropertyTypeName">Melt Geno Genotype</prop>
												<prop name="Position">4</prop>
												<prop name="IsDefault">1</prop>
												<prop name="ReadOnly">1</prop>
												<obj name="ChannelProp" class="ChannelProperty" version="1">
													<prop name="ChannelIdx">2</prop>
												</obj>
											</obj>
											<obj name="PropertyObject" class="GroupChannelTypeProp" version="4">
												<prop name="PropertyTypeName">Melt Geno Sample Type</prop>
												<prop name="Position">4</prop>
												<prop name="IsDefault">0</prop>
												<prop name="GroupSampleType">mstUnknown</prop>
												<obj name="ChannelProp" class="ChannelProperty" version="1">
													<prop name="ChannelIdx">2</prop>
												</obj>
											</obj>
											<obj name="PropertyObject" class="QuantSampleTypeProperty" version="4">
												<prop name="PropertyTypeName">Quantification Sample Type</prop>
												<prop name="Position">4</prop>
												<prop name="IsDefault">0</prop>
												<prop name="SampleType">qsUnknown</prop>
												<obj name="ChannelProp" class="ChannelProperty" version="1">
													<prop name="ChannelIdx">2</prop>
												</obj>
											</obj>
											<obj name="PropertyObject" class="ChannelGenotype" version="4">
												<prop name="PropertyTypeName">Scanning Genotype</prop>
												<prop name="Position">4</prop>
												<prop name="IsDefault">1</prop>
												<prop name="ReadOnly">1</prop>
												<obj name="ChannelProp" class="ChannelProperty" version="1">
													<prop name="ChannelIdx">2</prop>
												</obj>
											</obj>
											<obj name="PropertyObject" class="GroupChannelTypeProp" version="4">
												<prop name="PropertyTypeName">Scanning Sample Type</prop>
												<prop name="Position">4</prop>
												<prop name="IsDefault">0</prop>
												<prop name="GroupSampleType">mstUnknown</prop>
												<obj name="ChannelProp" class="ChannelProperty" version="1">
													<prop name="ChannelIdx">2</prop>
												</obj>
											</obj>
											<obj name="PropertyObject" class="TargetName" version="4">
												<prop name="PropertyTypeName">Target Name</prop>
												<prop name="Position">4</prop>
												<prop name="IsDefault">1</prop>
												<obj name="ChannelProp" class="ChannelProperty" version="1">
													<prop name="ChannelIdx">2</prop>
												</obj>
											</obj>
											<obj name="PropertyObject" class="RQTargetProperty" version="4">
												<prop name="PropertyTypeName">Target Type</prop>
												<prop name="Position">4</prop>
												<prop name="IsDefault">0</prop>
												<prop name="TargetType">dtNone</prop>
												<obj name="ChannelProp" class="ChannelProperty" version="1">
													<prop name="ChannelIdx">2</prop>
												</obj>
											</obj>
										</list>
									</obj>
									<obj name="item" class="PropertyList" version="1">
										<list name="emlist" count="12">
											<obj name="PropertyObject" class="RQSampleTargetProperty" version="4">
												<prop name="PropertyTypeName">Combined Sample and Target Type</prop>
												<prop name="Position">4</prop>
												<prop name="IsDefault">0</prop>
												<obj name="ChannelProp" class="ChannelProperty" version="1">
													<prop name="ChannelIdx">3</prop>
												</obj>
											</obj>
											<obj name="PropertyObject" class="QuantConcProperty" version="4">
												<prop name="PropertyTypeName">Concentration</prop>
												<prop name="Position">4</prop>
												<prop name="IsDefault">1</prop>
												<prop name="Concentration">0</prop>
												<obj name="ChannelProp" class="ChannelProperty" version="1">
													<prop name="ChannelIdx">3</prop>
												</obj>
												<prop name="ReadOnly">1</prop>
											</obj>
											<obj name="PropertyObject" class="QuantCpHighProp" version="4">
												<prop name="PropertyTypeName">Cp High</prop>
												<prop name="Position">4</prop>
												<prop name="IsDefault">1</prop>
												<prop name="CpRangeHigh">0</prop>
												<obj name="ChannelProp" class="ChannelProperty" version="1">
													<prop name="ChannelIdx">3</prop>
												</obj>
												<prop name="ReadOnly">1</prop>
											</obj>
											<obj name="PropertyObject" class="QuantCpLowProp" version="4">
												<prop name="PropertyTypeName">Cp Low</prop>
												<prop name="Position">4</prop>
												<prop name="IsDefault">1</prop>
												<prop name="CpRangeLow">0</prop>
												<obj name="ChannelProp" class="ChannelProperty" version="1">
													<prop name="ChannelIdx">3</prop>
												</obj>
												<prop name="ReadOnly">1</prop>
											</obj>
											<obj name="PropertyObject" class="RQEffProp" version="4">
												<prop name="PropertyTypeName">Efficiency</prop>
												<prop name="Position">4</prop>
												<prop name="IsDefault">1</prop>
												<prop name="Efficiency">2</prop>
												<obj name="ChannelProp" class="ChannelProperty" version="1">
													<prop name="ChannelIdx">3</prop>
												</obj>
											</obj>
											<obj name="PropertyObject" class="ChannelGenotype" version="4">
												<prop name="PropertyTypeName">Melt Geno Genotype</prop>
												<prop name="Position">4</prop>
												<prop name="IsDefault">1</prop>
												<prop name="ReadOnly">1</prop>
												<obj name="ChannelProp" class="ChannelProperty" version="1">
													<prop name="ChannelIdx">3</prop>
												</obj>
											</obj>
											<obj name="PropertyObject" class="GroupChannelTypeProp" version="4">
												<prop name="PropertyTypeName">Melt Geno Sample Type</prop>
												<prop name="Position">4</prop>
												<prop name="IsDefault">0</prop>
												<prop name="GroupSampleType">mstUnknown</prop>
												<obj name="ChannelProp" class="ChannelProperty" version="1">
													<prop name="ChannelIdx">3</prop>
												</obj>
											</obj>
											<obj name="PropertyObject" class="QuantSampleTypeProperty" version="4">
												<prop name="PropertyTypeName">Quantification Sample Type</prop>
												<prop name="Position">4</prop>
												<prop name="IsDefault">0</prop>
												<prop name="SampleType">qsUnknown</prop>
												<obj name="ChannelProp" class="ChannelProperty" version="1">
													<prop name="ChannelIdx">3</prop>
												</obj>
											</obj>
											<obj name="PropertyObject" class="ChannelGenotype" version="4">
												<prop name="PropertyTypeName">Scanning Genotype</prop>
												<prop name="Position">4</prop>
												<prop name="IsDefault">1</prop>
												<prop name="ReadOnly">1</prop>
												<obj name="ChannelProp" class="ChannelProperty" version="1">
													<prop name="ChannelIdx">3</prop>
												</obj>
											</obj>
											<obj name="PropertyObject" class="GroupChannelTypeProp" version="4">
												<prop name="PropertyTypeName">Scanning Sample Type</prop>
												<prop name="Position">4</prop>
												<prop name="IsDefault">0</prop>
												<prop name="GroupSampleType">mstUnknown</prop>
												<obj name="ChannelProp" class="ChannelProperty" version="1">
													<prop name="ChannelIdx">3</prop>
												</obj>
											</obj>
											<obj name="PropertyObject" class="TargetName" version="4">
												<prop name="PropertyTypeName">Target Name</prop>
												<prop name="Position">4</prop>
												<prop name="IsDefault">1</prop>
												<obj name="ChannelProp" class="ChannelProperty" version="1">
													<prop name="ChannelIdx">3</prop>
												</obj>
											</obj>
											<obj name="PropertyObject" class="RQTargetProperty" version="4">
												<prop name="PropertyTypeName">Target Type</prop>
												<prop name="Position">4</prop>
												<prop name="IsDefault">0</prop>
												<prop name="TargetType">dtNone</prop>
												<obj name="ChannelProp" class="ChannelProperty" version="1">
													<prop name="ChannelIdx">3</prop>
												</obj>
											</obj>
										</list>
									</obj>
								</list>
							</obj>
						</obj>
						<prop name="ChannelPropertyCount">4</prop>
						<prop name="ContainerPosition">4</prop>
						<prop name="HasSampleProperties">1</prop>
						<obj name="SampleProperties" class="PropertyList" version="1">
							<list name="emlist" count="14">
								<obj name="PropertyObject" class="SamplePrefColor" version="4">
									<prop name="PropertyTypeName">Color</prop>
									<prop name="Position">4</prop>
									<prop name="IsDefault">0</prop>
									<prop name="Color">clGray</prop>
								</obj>
								<obj name="PropertyObject" class="DominantChannelProp" version="4">
									<prop name="PropertyTypeName">Dominant Channel</prop>
									<prop name="Position">4</prop>
									<prop name="IsDefault">0</prop>
									<prop name="DominantChannel">0</prop>
								</obj>
								<obj name="PropertyObject" class="Genotype" version="4">
									<prop name="PropertyTypeName">EndPt Genotype</prop>
									<prop name="Position">4</prop>
									<prop name="IsDefault">1</prop>
									<prop name="ReadOnly">1</prop>
								</obj>
								<obj name="PropertyObject" class="GroupingSample" version="4">
									<prop name="PropertyTypeName">EndPt Sample Type</prop>
									<prop name="Position">4</prop>
									<prop name="IsDefault">0</prop>
									<prop name="GroupSampleType">mstUnknown</prop>
								</obj>
								<obj name="PropertyObject" class="SamplePrefLineStyle" version="4">
									<prop name="PropertyTypeName">Line Style</prop>
									<prop name="Position">4</prop>
									<prop name="IsDefault">0</prop>
									<prop name="LineStyle">psSolid</prop>
								</obj>
								<obj name="PropertyObject" class="GenSampleEditNotes" version="4">
									<prop name="PropertyTypeName">Notes</prop>
									<prop name="Position">4</prop>
									<prop name="IsDefault">1</prop>
								</obj>
								<obj name="PropertyObject" class="SamplePrefPointStyle" version="4">
									<prop name="PropertyTypeName">Point Style</prop>
									<prop name="Position">4</prop>
									<prop name="IsDefault">0</prop>
									<prop name="PointStyle">psNothing</prop>
								</obj>
								<obj name="PropertyObject" class="GenSampleEditPosition" version="4">
									<prop name="PropertyTypeName">Position</prop>
									<prop name="Position">4</prop>
									<prop name="IsDefault">1</prop>
								</obj>
								<obj name="PropertyObject" class="GenSampleEditReplicate" version="4">
									<prop name="PropertyTypeName">Replicate of</prop>
									<prop name="Position">4</prop>
									<prop name="IsDefault">1</prop>
									<prop name="ReplicateOf">-1</prop>
								</obj>
								<obj name="PropertyObject" class="HTCSampleID" version="4">
									<prop name="PropertyTypeName">Sample ID</prop>
									<prop name="Position">4</prop>
									<prop name="IsDefault">1</prop>
								</obj>
								<obj name="PropertyObject" class="GenSampleEditName" version="4">
									<prop name="PropertyTypeName">Sample Name</prop>
									<prop name="Position">4</prop>
									<prop name="IsDefault">1</prop>
									<prop name="name">Sample 5</prop>
								</obj>
								<obj name="PropertyObject" class="HTCSamplePrepNotes" version="4">
									<prop name="PropertyTypeName">Sample Prep Notes</prop>
									<prop name="Position">4</prop>
									<prop name="IsDefault">1</prop>
								</obj>
								<obj name="PropertyObject" class="GenSampleEditSubset" version="4">
									<prop name="PropertyTypeName">Subsets</prop>
									<prop name="Position">4</prop>
									<prop name="IsDefault">1</prop>
								</obj>
								<obj name="PropertyObject" class="SamplePrefWidth" version="5">
									<prop name="PropertyTypeName">Width</prop>
									<prop name="Position">4</prop>
									<prop name="IsDefault">1</prop>
									<prop name="Width">1</prop>
								</obj>
							</list>
						</obj>
					</obj>
					<obj name="item" class="SamplePropInfo" version="1">
						<obj name="ChannelProperties" class="ChanPropList" version="2">
							<obj name="ChannelProperties" class="EMList" version="1">
								<list name="emlist" count="4">
									<obj name="item" class="PropertyList" version="1">
										<list name="emlist" count="12">
											<obj name="PropertyObject" class="RQSampleTargetProperty" version="4">
												<prop name="PropertyTypeName">Combined Sample and Target Type</prop>
												<prop name="Position">5</prop>
												<prop name="IsDefault">0</prop>
												<obj name="ChannelProp" class="ChannelProperty" version="1">
													<prop name="ChannelIdx">0</prop>
												</obj>
											</obj>
											<obj name="PropertyObject" class="QuantConcProperty" version="4">
												<prop name="PropertyTypeName">Concentration</prop>
												<prop name="Position">5</prop>
												<prop name="IsDefault">1</prop>
												<prop name="Concentration">0</prop>
												<obj name="ChannelProp" class="ChannelProperty" version="1">
													<prop name="ChannelIdx">0</prop>
												</obj>
												<prop name="ReadOnly">1</prop>
											</obj>
											<obj name="PropertyObject" class="QuantCpHighProp" version="4">
												<prop name="PropertyTypeName">Cp High</prop>
												<prop name="Position">5</prop>
												<prop name="IsDefault">1</prop>
												<prop name="CpRangeHigh">0</prop>
												<obj name="ChannelProp" class="ChannelProperty" version="1">
													<prop name="ChannelIdx">0</prop>
												</obj>
												<prop name="ReadOnly">1</prop>
											</obj>
											<obj name="PropertyObject" class="QuantCpLowProp" version="4">
												<prop name="PropertyTypeName">Cp Low</prop>
												<prop name="Position">5</prop>
												<prop name="IsDefault">1</prop>
												<prop name="CpRangeLow">0</prop>
												<obj name="ChannelProp" class="ChannelProperty" version="1">
													<prop name="ChannelIdx">0</prop>
												</obj>
												<prop name="ReadOnly">1</prop>
											</obj>
											<obj name="PropertyObject" class="RQEffProp" version="4">
												<prop name="PropertyTypeName">Efficiency</prop>
												<prop name="Position">5</prop>
												<prop name="IsDefault">1</prop>
												<prop name="Efficiency">2</prop>
												<obj name="ChannelProp" class="ChannelProperty" version="1">
													<prop name="ChannelIdx">0</prop>
												</obj>
											</obj>
											<obj name="PropertyObject" class="ChannelGenotype" version="4">
												<prop name="PropertyTypeName">Melt Geno Genotype</prop>
												<prop name="Position">5</prop>
												<prop name="IsDefault">1</prop>
												<prop name="ReadOnly">1</prop>
												<obj name="ChannelProp" class="ChannelProperty" version="1">
													<prop name="ChannelIdx">0</prop>
												</obj>
											</obj>
											<obj name="PropertyObject" class="GroupChannelTypeProp" version="4">
												<prop name="PropertyTypeName">Melt Geno Sample Type</prop>
												<prop name="Position">5</prop>
												<prop name="IsDefault">0</prop>
												<prop name="GroupSampleType">mstUnknown</prop>
												<obj name="ChannelProp" class="ChannelProperty" version="1">
													<prop name="ChannelIdx">0</prop>
												</obj>
											</obj>
											<obj name="PropertyObject" class="QuantSampleTypeProperty" version="4">
												<prop name="PropertyTypeName">Quantification Sample Type</prop>
												<prop name="Position">5</prop>
												<prop name="IsDefault">0</prop>
												<prop name="SampleType">qsUnknown</prop>
												<obj name="ChannelProp" class="ChannelProperty" version="1">
													<prop name="ChannelIdx">0</prop>
												</obj>
											</obj>
											<obj name="PropertyObject" class="ChannelGenotype" version="4">
												<prop name="PropertyTypeName">Scanning Genotype</prop>
												<prop name="Position">5</prop>
												<prop name="IsDefault">1</prop>
												<prop name="ReadOnly">1</prop>
												<obj name="ChannelProp" class="ChannelProperty" version="1">
													<prop name="ChannelIdx">0</prop>
												</obj>
											</obj>
											<obj name="PropertyObject" class="GroupChannelTypeProp" version="4">
												<prop name="PropertyTypeName">Scanning Sample Type</prop>
												<prop name="Position">5</prop>
												<prop name="IsDefault">0</prop>
												<prop name="GroupSampleType">mstUnknown</prop>
												<obj name="ChannelProp" class="ChannelProperty" version="1">
													<prop name="ChannelIdx">0</prop>
												</obj>
											</obj>
											<obj name="PropertyObject" class="TargetName" version="4">
												<prop name="PropertyTypeName">Target Name</prop>
												<prop name="Position">5</prop>
												<prop name="IsDefault">1</prop>
												<obj name="ChannelProp" class="ChannelProperty" version="1">
													<prop name="ChannelIdx">0</prop>
												</obj>
											</obj>
											<obj name="PropertyObject" class="RQTargetProperty" version="4">
												<prop name="PropertyTypeName">Target Type</prop>
												<prop name="Position">5</prop>
												<prop name="IsDefault">0</prop>
												<prop name="TargetType">dtNone</prop>
												<obj name="ChannelProp" class="ChannelProperty" version="1">
													<prop name="ChannelIdx">0</prop>
												</obj>
											</obj>
										</list>
									</obj>
									<obj name="item" class="PropertyList" version="1">
										<list name="emlist" count="12">
											<obj name="PropertyObject" class="RQSampleTargetProperty" version="4">
												<prop name="PropertyTypeName">Combined Sample and Target Type</prop>
												<prop name="Position">5</prop>
												<prop name="IsDefault">0</prop>
												<obj name="ChannelProp" class="ChannelProperty" version="1">
													<prop name="ChannelIdx">1</prop>
												</obj>
											</obj>
											<obj name="PropertyObject" class="QuantConcProperty" version="4">
												<prop name="PropertyTypeName">Concentration</prop>
												<prop name="Position">5</prop>
												<prop name="IsDefault">1</prop>
												<prop name="Concentration">0</prop>
												<obj name="ChannelProp" class="ChannelProperty" version="1">
													<prop name="ChannelIdx">1</prop>
												</obj>
												<prop name="ReadOnly">1</prop>
											</obj>
											<obj name="PropertyObject" class="QuantCpHighProp" version="4">
												<prop name="PropertyTypeName">Cp High</prop>
												<prop name="Position">5</prop>
												<prop name="IsDefault">1</prop>
												<prop name="CpRangeHigh">0</prop>
												<obj name="ChannelProp" class="ChannelProperty" version="1">
													<prop name="ChannelIdx">1</prop>
												</obj>
												<prop name="ReadOnly">1</prop>
											</obj>
											<obj name="PropertyObject" class="QuantCpLowProp" version="4">
												<prop name="PropertyTypeName">Cp Low</prop>
												<prop name="Position">5</prop>
												<prop name="IsDefault">1</prop>
												<prop name="CpRangeLow">0</prop>
												<obj name="ChannelProp" class="ChannelProperty" version="1">
													<prop name="ChannelIdx">1</prop>
												</obj>
												<prop name="ReadOnly">1</prop>
											</obj>
											<obj name="PropertyObject" class="RQEffProp" version="4">
												<prop name="PropertyTypeName">Efficiency</prop>
												<prop name="Position">5</prop>
												<prop name="IsDefault">1</prop>
												<prop name="Efficiency">2</prop>
												<obj name="ChannelProp" class="ChannelProperty" version="1">
													<prop name="ChannelIdx">1</prop>
												</obj>
											</obj>
											<obj name="PropertyObject" class="ChannelGenotype" version="4">
												<prop name="PropertyTypeName">Melt Geno Genotype</prop>
												<prop name="Position">5</prop>
												<prop name="IsDefault">1</prop>
												<prop name="ReadOnly">1</prop>
												<obj name="ChannelProp" class="ChannelProperty" version="1">
													<prop name="ChannelIdx">1</prop>
												</obj>
											</obj>
											<obj name="PropertyObject" class="GroupChannelTypeProp" version="4">
												<prop name="PropertyTypeName">Melt Geno Sample Type</prop>
												<prop name="Position">5</prop>
												<prop name="IsDefault">0</prop>
												<prop name="GroupSampleType">mstUnknown</prop>
												<obj name="ChannelProp" class="ChannelProperty" version="1">
													<prop name="ChannelIdx">1</prop>
												</obj>
											</obj>
											<obj name="PropertyObject" class="QuantSampleTypeProperty" version="4">
												<prop name="PropertyTypeName">Quantification Sample Type</prop>
												<prop name="Position">5</prop>
												<prop name="IsDefault">0</prop>
												<prop name="SampleType">qsUnknown</prop>
												<obj name="ChannelProp" class="ChannelProperty" version="1">
													<prop name="ChannelIdx">1</prop>
												</obj>
											</obj>
											<obj name="PropertyObject" class="ChannelGenotype" version="4">
												<prop name="PropertyTypeName">Scanning Genotype</prop>
												<prop name="Position">5</prop>
												<prop name="IsDefault">1</prop>
												<prop name="ReadOnly">1</prop>
												<obj name="ChannelProp" class="ChannelProperty" version="1">
													<prop name="ChannelIdx">1</prop>
												</obj>
											</obj>
											<obj name="PropertyObject" class="GroupChannelTypeProp" version="4">
												<prop name="PropertyTypeName">Scanning Sample Type</prop>
												<prop name="Position">5</prop>
												<prop name="IsDefault">0</prop>
												<prop name="GroupSampleType">mstUnknown</prop>
												<obj name="ChannelProp" class="ChannelProperty" version="1">
													<prop name="ChannelIdx">1</prop>
												</obj>
											</obj>
											<obj name="PropertyObject" class="TargetName" version="4">
												<prop name="PropertyTypeName">Target Name</prop>
												<prop name="Position">5</prop>
												<prop name="IsDefault">1</prop>
												<obj name="ChannelProp" class="ChannelProperty" version="1">
													<prop name="ChannelIdx">1</prop>
												</obj>
											</obj>
											<obj name="PropertyObject" class="RQTargetProperty" version="4">
												<prop name="PropertyTypeName">Target Type</prop>
												<prop name="Position">5</prop>
												<prop name="IsDefault">0</prop>
												<prop name="TargetType">dtNone</prop>
												<obj name="ChannelProp" class="ChannelProperty" version="1">
													<prop name="ChannelIdx">1</prop>
												</obj>
											</obj>
										</list>
									</obj>
									<obj name="item" class="PropertyList" version="1">
										<list name="emlist" count="12">
											<obj name="PropertyObject" class="RQSampleTargetProperty" version="4">
												<prop name="PropertyTypeName">Combined Sample and Target Type</prop>
												<prop name="Position">5</prop>
												<prop name="IsDefault">0</prop>
												<obj name="ChannelProp" class="ChannelProperty" version="1">
													<prop name="ChannelIdx">2</prop>
												</obj>
											</obj>
											<obj name="PropertyObject" class="QuantConcProperty" version="4">
												<prop name="PropertyTypeName">Concentration</prop>
												<prop name="Position">5</prop>
												<prop name="IsDefault">1</prop>
												<prop name="Concentration">0</prop>
												<obj name="ChannelProp" class="ChannelProperty" version="1">
													<prop name="ChannelIdx">2</prop>
												</obj>
												<prop name="ReadOnly">1</prop>
											</obj>
											<obj name="PropertyObject" class="QuantCpHighProp" version="4">
												<prop name="PropertyTypeName">Cp High</prop>
												<prop name="Position">5</prop>
												<prop name="IsDefault">1</prop>
												<prop name="CpRangeHigh">0</prop>
												<obj name="ChannelProp" class="ChannelProperty" version="1">
													<prop name="ChannelIdx">2</prop>
												</obj>
												<prop name="ReadOnly">1</prop>
											</obj>
											<obj name="PropertyObject" class="QuantCpLowProp" version="4">
												<prop name="PropertyTypeName">Cp Low</prop>
												<prop name="Position">5</prop>
												<prop name="IsDefault">1</prop>
												<prop name="CpRangeLow">0</prop>
												<obj name="ChannelProp" class="ChannelProperty" version="1">
													<prop name="ChannelIdx">2</prop>
												</obj>
												<prop name="ReadOnly">1</prop>
											</obj>
											<obj name="PropertyObject" class="RQEffProp" version="4">
												<prop name="PropertyTypeName">Efficiency</prop>
												<prop name="Position">5</prop>
												<prop name="IsDefault">1</prop>
												<prop name="Efficiency">2</prop>
												<obj name="ChannelProp" class="ChannelProperty" version="1">
													<prop name="ChannelIdx">2</prop>
												</obj>
											</obj>
											<obj name="PropertyObject" class="ChannelGenotype" version="4">
												<prop name="PropertyTypeName">Melt Geno Genotype</prop>
												<prop name="Position">5</prop>
												<prop name="IsDefault">1</prop>
												<prop name="ReadOnly">1</prop>
												<obj name="ChannelProp" class="ChannelProperty" version="1">
													<prop name="ChannelIdx">2</prop>
												</obj>
											</obj>
											<obj name="PropertyObject" class="GroupChannelTypeProp" version="4">
												<prop name="PropertyTypeName">Melt Geno Sample Type</prop>
												<prop name="Position">5</prop>
												<prop name="IsDefault">0</prop>
												<prop name="GroupSampleType">mstUnknown</prop>
												<obj name="ChannelProp" class="ChannelProperty" version="1">
													<prop name="ChannelIdx">2</prop>
												</obj>
											</obj>
											<obj name="PropertyObject" class="QuantSampleTypeProperty" version="4">
												<prop name="PropertyTypeName">Quantification Sample Type</prop>
												<prop name="Position">5</prop>
												<prop name="IsDefault">0</prop>
												<prop name="SampleType">qsUnknown</prop>
												<obj name="ChannelProp" class="ChannelProperty" version="1">
													<prop name="ChannelIdx">2</prop>
												</obj>
											</obj>
											<obj name="PropertyObject" class="ChannelGenotype" version="4">
												<prop name="PropertyTypeName">Scanning Genotype</prop>
												<prop name="Position">5</prop>
												<prop name="IsDefault">1</prop>
												<prop name="ReadOnly">1</prop>
												<obj name="ChannelProp" class="ChannelProperty" version="1">
													<prop name="ChannelIdx">2</prop>
												</obj>
											</obj>
											<obj name="PropertyObject" class="GroupChannelTypeProp" version="4">
												<prop name="PropertyTypeName">Scanning Sample Type</prop>
												<prop name="Position">5</prop>
												<prop name="IsDefault">0</prop>
												<prop name="GroupSampleType">mstUnknown</prop>
												<obj name="ChannelProp" class="ChannelProperty" version="1">
													<prop name="ChannelIdx">2</prop>
												</obj>
											</obj>
											<obj name="PropertyObject" class="TargetName" version="4">
												<prop name="PropertyTypeName">Target Name</prop>
												<prop name="Position">5</prop>
												<prop name="IsDefault">1</prop>
												<obj name="ChannelProp" class="ChannelProperty" version="1">
													<prop name="ChannelIdx">2</prop>
												</obj>
											</obj>
											<obj name="PropertyObject" class="RQTargetProperty" version="4">
												<prop name="PropertyTypeName">Target Type</prop>
												<prop name="Position">5</prop>
												<prop name="IsDefault">0</prop>
												<prop name="TargetType">dtNone</prop>
												<obj name="ChannelProp" class="ChannelProperty" version="1">
													<prop name="ChannelIdx">2</prop>
												</obj>
											</obj>
										</list>
									</obj>
									<obj name="item" class="PropertyList" version="1">
										<list name="emlist" count="12">
											<obj name="PropertyObject" class="RQSampleTargetProperty" version="4">
												<prop name="PropertyTypeName">Combined Sample and Target Type</prop>
												<prop name="Position">5</prop>
												<prop name="IsDefault">0</prop>
												<obj name="ChannelProp" class="ChannelProperty" version="1">
													<prop name="ChannelIdx">3</prop>
												</obj>
											</obj>
											<obj name="PropertyObject" class="QuantConcProperty" version="4">
												<prop name="PropertyTypeName">Concentration</prop>
												<prop name="Position">5</prop>
												<prop name="IsDefault">1</prop>
												<prop name="Concentration">0</prop>
												<obj name="ChannelProp" class="ChannelProperty" version="1">
													<prop name="ChannelIdx">3</prop>
												</obj>
												<prop name="ReadOnly">1</prop>
											</obj>
											<obj name="PropertyObject" class="QuantCpHighProp" version="4">
												<prop name="PropertyTypeName">Cp High</prop>
												<prop name="Position">5</prop>
												<prop name="IsDefault">1</prop>
												<prop name="CpRangeHigh">0</prop>
												<obj name="ChannelProp" class="ChannelProperty" version="1">
													<prop name="ChannelIdx">3</prop>
												</obj>
												<prop name="ReadOnly">1</prop>
											</obj>
											<obj name="PropertyObject" class="QuantCpLowProp" version="4">
												<prop name="PropertyTypeName">Cp Low</prop>
												<prop name="Position">5</prop>
												<prop name="IsDefault">1</prop>
												<prop name="CpRangeLow">0</prop>
												<obj name="ChannelProp" class="ChannelProperty" version="1">
													<prop name="ChannelIdx">3</prop>
												</obj>
												<prop name="ReadOnly">1</prop>
											</obj>
[truncated: 2,477,731 more chars]
