# Supplementary material for: Unique sperm haplotypes are associated with phenotypically different sperm subpopulations in Astyanax fish
Source: BMC Biol. 2018 Jul 5;16:72. doi: 10.1186/s12915-018-0538-z (PMC6032774; doi:10.1186/s12915-018-0538-z)
Supplement: Supplementary file 8 — Original data. Each subfolder has two ixo files output by the Roche LightCycler480. The two files cover qPCR results for oca2 and mc1r. Subfolder names end in 1, 2, or 3, denoting which subpopulation of sperm was analyzed. (ZIP 10643 kb) [file 12915_2018_538_MOESM8_ESM.zip › FishD_Pop2_1/May 16 2016 SpermPopD-P2.1 FACS PEP Plate 0027mc1r RK.ixo]

<objectstream signature="IXOS" version="1">
	<obj name="root" class="HTCExperiment" version="5">
		<prop name="name">May 16 2016 SpermPopD-P2.1 FACS PEP Plate 0027mc1r RK</prop>
		<prop name="UID">B4E7F65E40584F8C8BB235C71B525E7A</prop>
		<prop name="OwnerUID">C6C05626183A45218341EE89EA1A5F2A</prop>
		<prop name="Created">2016-05-16T14:26:18.115</prop>
		<prop name="CreatedBy">C6C05626183A45218341EE89EA1A5F2A</prop>
		<prop name="CreatedByName">System Admin</prop>
		<prop name="LastModified">2016-05-16T16:12:30.130</prop>
		<prop name="LastModifiedBy">C6C05626183A45218341EE89EA1A5F2A</prop>
		<prop name="LastModifiedByName">System Admin</prop>
		<list name="AppliedTemplates" count="1">
			<item>Borowsky Protocol PEP product version</item>
		</list>
		<list name="TemplateOwners" count="1">
			<item>System Admin</item>
		</list>
		<prop name="SWVersion">LCS480 1.5.1.62</prop>
		<obj name="AppProperty" class="TAppProperty" version="2">
			<prop name="Created">2016-05-16T14:26:18.114</prop>
			<prop name="LastModified">1899-12-30T00:00:00.000</prop>
		</obj>
		<obj name="ConProperty" class="TAppProperty" version="2">
			<prop name="Created">2016-05-16T14:26:18.115</prop>
			<prop name="LastModified">1899-12-30T00:00:00.000</prop>
		</obj>
		<obj name="run" class="HTCRun" version="7">
			<prop name="name">Run</prop>
			<prop name="Created">2016-05-16T14:26:18.106</prop>
			<prop name="LastModified">2016-05-16T16:12:11.550</prop>
			<obj name="AppProperty" class="TAppProperty" version="2">
				<prop name="Created">2016-05-16T14:26:18.106</prop>
				<prop name="LastModified">1899-12-30T00:00:00.000</prop>
			</obj>
			<obj name="ConProperty" class="TAppProperty" version="2">
				<prop name="Created">2016-05-16T14:26:18.106</prop>
				<prop name="LastModified">1899-12-30T00:00:00.000</prop>
				<prop name="HasProperties">1</prop>
				<obj name="_Properties" class="TAppProperties" version="1">
					<prop name="Created">2016-05-16T14:26:18.106</prop>
					<prop name="LastModified">1899-12-30T00:00:00.000</prop>
					<list name="emlist" count="4">
						<obj name="item" class="TAppProperty" version="2">
							<prop name="name">TopChart</prop>
							<prop name="Created">2016-05-16T14:26:31.705</prop>
							<prop name="LastModified">1899-12-30T00:00:00.000</prop>
						</obj>
						<obj name="item" class="TAppProperty" version="2">
							<prop name="name">LeftChart</prop>
							<prop name="Created">2016-05-16T14:26:31.706</prop>
							<prop name="LastModified">1899-12-30T00:00:00.000</prop>
						</obj>
						<obj name="item" class="TAppProperty" version="2">
							<prop name="name">RightChart</prop>
							<prop name="Created">2016-05-16T14:26:31.706</prop>
							<prop name="LastModified">1899-12-30T00:00:00.000</prop>
						</obj>
						<obj name="item" class="TAppProperty" version="2">
							<prop name="name">RunOverviewChart</prop>
							<prop name="Created">2016-05-16T14:26:31.706</prop>
							<prop name="LastModified">1899-12-30T00:00:00.000</prop>
						</obj>
					</list>
				</obj>
			</obj>
			<prop name="State">3</prop>
			<prop name="StartTime">2016-05-16T14:27:04.102</prop>
			<prop name="EndTime">2016-05-16T16:12:11.549</prop>
			<prop name="InstrumentID">28159</prop>
			<prop name="InstrumentVersion">HTC_VER_10</prop>
			<prop name="InstrumentName">28159</prop>
			<prop name="InstrCalibrationDate">1899.12.30 00:00:00:00</prop>
			<prop name="Technician">System Admin</prop>
			<prop name="AcqStoreClass">HTCAcquisitionStore</prop>
			<prop name="AcquisitionStore">eJzU3cmyq0i2IOxXKQv7ZwwAAQLM7k0zGgfRw6KRxEwdIKEGSQgQT19L0t6REdeyKv/BPlkRZ3DMMNE4jePr28vd+a/L+vC/zqvT7r9/u10u7W//a3Nc3e///dss0ZTN9bG/79v95Ry3l9vut//V7W53XPrv39jf/vFfze3SfG2pVavzeXfULo9z+9s/+P+iX7/9aY14dWqOu68V5On3Gsf9vf3ex3Nz3N3x+K91/vs3gcFD/LNsVrs7/V625L3u/7k44e1S3lan3/7B/quS7MrT7lWKf/XjZ8f/YP5F+f5wNf5ZSv7/Uki8gsbx8ofN/lBg7s8FTvYnPCo3mUgM8y9KlexOzW//+P94hldFhbD85z/1X5X/cyP+cAZ/+NE6t+XtcyhZlv/FCtnquN/+6wsDuwJ/fezexdAnOs8z3//+1TXe4J7OpbHa4HPz2z8m/4fV8PKEl/25vf/2DwXSBs7pyUlzM0zALEWrh7NbuEx+YuLczA8MA+314ZFlbD1zk8l4Dtpp5KTL1I+P5qNkWsBTc5j8MdG3puIpZ6jMnc+sU7POTUupT1DdHwFZiyutNR/qRoRy6QdpvlhVudnM70d4dOCk64P6PJqlS0Y4pTu/Xl09ZmuqHcPCIWZ9so43T8EsxJ6C05q3mBUJYtmcXcotPJJXeR7qXjY7iAZoIsZjltz9AGZhphLU+dmpc2jH1jzuL1M4MKGXrj1Wb8xM6a9Q92uPWQ2nMTMv4oWHds76aX4memWeNx4Pt6j3Sd4v94N5uHkCdE/FJ0t6ldimVi3PcLdWPpNnTILXJ7w/oeE7P13ljS6b22hDwcFusfx9lhimQasKHGd2wKyy6JCZNLNp4D42Hlmzju6bi9Wyh3uS4PGrOmnNlCyn8Cg1h1n3bSyY2+6yg9uGC0iebfD8RuNeQUUVFsnd07Mx6+flApehccjybuiqyd57Fh7mzE2X4O6PZkV6Hs8/85mlUT998/vpoLE2/WiVEibCv6tSIqNw+ue//1uV+lfV4seqlMaxE+Znq5SwKq5AAkZIo4Xd5UTdHXpwJ7cpAwuaMoiSJ3fwCm9KoDi0LLnUxQiKehVqWJ52W3JfLG7gXnmRSfh5ZBj1NjyAIhsSE/OaAkZrJ3vQslRO46O1y8gkKSRwYoZO4ULdB3IMEnwwNs60Tu49rZKTwDFgHAM5hVhTtka6mgkwA1aqI1t/NMS3LBWAenB1vHcCmTjPxQr8CSsw8dLC7WmX7iHYEqmO6Vthk3R7FiGEV/ndpDeMRaFPYab5UhqddZoldna7gS+bUp10164ii6CggHiCnEaTHJeHsyuD6r3Ks9k8BiJxhQiGkFMk0abdlvR7+gGknygkm2qlaqy9UAZnH8sMDGLvG+281GF7aGQClRbahGXIDNa7XKnnjRAeCe2HNyAlS6eJ8ShyUk3FHmzPkJnkbIQC6c8uDYEVT9N4D5RA9mu6AsfwcPulTlekXXEnUEQZ79+eD1oSavoVdMrD+8OJlEx2y4QHYz+fpslKfFREC10J7PJC19BZVEt+WZWaStIPtVKTX1mlVJ2Xf7hK5XgfQTd3E5JMkwAIfRe34G7cSQ2ri8eSSRzmYC2bCYmtbMOS22NWg1PYbB1FrN+Q0HR3YF+XEwZCiqqI7+khKPsbV0PpFSrxis7GRzLDKrDZtwYZxcMZnPyMj4jGSSqJlFsK3o5msYrMtzkxxtsG3GcxYZK4we0fw7gD49xP0oiqfZ9sdHwF6EQbU5iFvkxIeLPBW1csia5ReySX6WwB4ZRlmejSyxXJi3EPM7ca69g7UznRzkUNGhdxJJZprCIrLclB0x2OJDN/p5JDfj6AO4oTrOILGavcqShhVpEJE7U73yYncjiANRf5NNqJVEYuixGvz64SmEQZA58UIV6/YFHg/sqWOpK5t75AIHN4PUtxuyXkNvbgzLdimrA0PuJZeVhDQLtCmjDkoZKFfs6BzCouhSOzA5I/ZgcgC8KQyFvLOdlSnQXhMRSxiu7weo8PNwUb32B1HG7kLSnKMAViFEwaWzc8f1pJduBZEluDge83cquLM2jUdZrCadNWv65KSTL3Q1WK+6VVitWUH65STrBmI5a5iHWgn0ub1EtFAeU5kTCs62nQw1koRtLOFEkohUGjh3sPf4eCrsNojFSySQ7PSOBmKhNXztCQ50SfRtPZg8YISFRksl4zM3DoQWWANQpB76jUA/vhmiR6YqimYxDHRM+ow/X3hWoTbHgsCCBRa5jDcCSO12dApIuWJvdzqRIJCD4yjkYxgTj0NuGZdRMN8SjVviYrBrm4kQ4B0TUmVvMSyH5a2mAqU63GVqLaEp1emqDSpVpHkoLhW6rzGvhPG5f3scISSL0EHCHF85lUZUv0JwHQH3stjZxeOZJlJMVgSXNCohabcBJPiQFuGBESU2pVkc2aySHIbTyePqly4tvKCpTpUSMR6/UsoSOpAdeYGUysiUpFjj2jgLNO8ayYFe4yoe4GaG6Bx5O5/kiaE4kh0BdKnTwtXP/Zej5oE5ilUX8vfUKWeD5KKSkM2EsF29fNhoC+3MiMP67xfp7xwGDtbbzsaVjmxI4vWP4wMUgkGlHzP6oU/QLXv6tfv1p/v//0H9Ufz7P//iXw/zNU/dX6E7SffQk0180Zup3loE5Wo2/6QdlBUySowULQMlNbeiNU/cllVs4Cl8MbaqK2WIfk+XS/NTWdv0PThKg/+qnnpnND/dVa6Nfr5JmCmUz4E3Rqizp6dKgTadMLcItN1IeTo/6EwMIWZ6+iVkRZq0yGrZ/QUdRLXzsmN+/0fQK3FFvUJZmhfh5uJMO1v1vMehWiBpfHegvl/Yj6W2mov4uNerpepl6dKz4GwYHci9D5c6dejzpq6tHeeeicB+rWavWjSQyrgUdq4vqHZERN7QmH28/w+CWg5viJwsE+3nr1cvKIW3NJbXB5UeEyRY0q6vGO57eM/Xpp3JLMLNXoCbdxieV9GIlsMl0tQRWrqNG5m6gms5cVaNo2qJcbfAWa6qy/wD5Eba/SfjTMvd13UDkSajGJsbyKSgRoZd2pl9llz5pmXheo4xp1PasPvlmalxJKxp0xGP1qR9OrPNSfSGwml17Xw2tKBq/vFvXYvDRvSswE9mblp+vpVvtl+uN5nhP/JvrjpJ+tUpN+vIGnroQ6JnqxJd1yHMBeXIQ6OQoPm2TquQVjYk9JQss+S+TWHUHbDfh70QUVuVbjHbRiL5GI4lB/e/FQw0x8yNjuHFB/YdwdwWUouU5EepeTWcrJqJkd6sPPNwJhjdkRZkU/rePtS2ujSrMQDA/Ulrgqt4aRiaipp4t6oia7hiTSRoWMhDxJCgVDWYz0NqDVu2kaFdfOIHScPEG/33H9/kgDUfc3CkNjFzW7ChXb2Im0CMFFlvD405AlC2Z2B3f+kBigkuJIjMmZBrveyHWUOB22o+OBAs14Ynlmw44lepdIGHeUFIa6O9SXsl08wKzOCknLtaIat9f2irukCNBqlBlDyRBYXF/b22boE1OULNitA9TbVqVbQnzuDr6xoev4ydFb8hgXT7AePkWijYea3Oyx3U1VFXXs2ni+wmM8gD+jlDoLBywfX3UXUCQatRfHWL66w/NRriu8X9Di+s7iPP3oL6roB8YVLl4P4znSTOQrD/ZXhao8L8jy30R/Px2qXufnFcY9xSRNBH2XkaNJoxYynSXxUN4FsrvcVuBsD6ipxEcNbkbUkxne2Rqhvm3Ifj/bgc/nXBqNc9TOR38u6i+2U7ylEy/xIDztOCY2UtTHW38at52SaNZ6Bil2XQqWWrBM3FN+TobisAFy3nEkcnKsIlI8K8GCeFLHFL0FkmjJDVx7jZqrF7JMSvrmYPSqoG72XNuQq40aU5csajXkcdnaov4sv2FIfMvxkeJrrMLGpMDyNocAzcgkKzD9GVcnPtvKZLJF3WmMwGGVLGSBTO+oP68/oEbZS+uTWRDuIYgdHstjPjJiqeMajEyZkvgaBxmWv9uBut3i+S8zqiUX7XwFcpFQj+d0WxG9p7HKp0iDKHRQf7GF+tOCu5DC0gsMwhnrFdhDydVR6j1yUjMuXu/jhUkjfdduybDnXCArHvUXnYIjgV2YgVLITAojg/un97MMgopCDTIb/0iqnishsCdsGoeObHz0Zx77KZM0TPs/Q9UfrFISw/9QK/Wr9af+dJU6jZOIX04l4jnXHsiktFRQtYfI+KcxzPXN7CxF0jwUU3/OBK1+frpU1L/0513FyCBPkXtG/dbVSDy/wpGEE9Qi0/AKiSMXVPLsLRtm9YgIMU60oFNh6kM4a4z6oz+pCNlIeg6ov1VY+STxcX0LXvo6xmpDtEFZ4Fu80dLYmPYGufdWAuGholJfDyKbRH54jeRWk+ug9FFDj+Klv4euk3hsUH9cXDt/1F/ikRl41xVqz3rg9ouNpYF1NtU0GoZ+II/aSz/6S+6vZT7joy/9bQC1FGZeDGoBOhPPsv5LfyEeKE2QhUcyFaU1OEsH9dmehi2xK2sNdjnRGLDKCFvlzf0CRE8MJpK1viGkTRXw5QWpYXJ9aXPHmx/9xWau4PIKjzdrE6UGuukrQgwmAIeQ3/W3ZoyP/pL5JQIy5S8G+MqVqsPbrf/Sn8aEVP3R38bEYtomvsyi7aL8S+rv91bpP6o/YcoyP/UnoF+tP/WHc3/PdnmGJt2h9ko/AXNFNj20hytqwzy+9LcnDNxnE5dZRzkuuz5hoTui1lYz6vmlvyvrov70I2oJq/8ZtcOh/lj5pT+1PMODOQZkLYyoP2+N+ru3CepvmA9bc6WRI7RDjvor+7gy957yRP2MqK+mQP3RtodaYx3UVFxp7Ed/7WZvkyWzRv3JA7+FxxT1t7IfqJ0sYLD8q5fWzsUhMw0d9dXUwUs/8diatmoJcNBGl1mm4QE1mqUNXHTPS9fqCrWo8CUH3eKGx8OmNjc1LuWg3oQekz8vWmvufIuDs0R5zMr0UWvP6nKCS1H66XIc9cy8mTyW3/NQV0yio0Z9PP5jOnjM+rpHLUasocB9ngT1SqFQ2/qKv0Cblh5Z7ycHA6/vpoNbH+P2o4/6yyaov650vvUXl1EF5aCh/uo56m9RKyWcb/6sXpl8fDRlQi7QPe82sxqkvWDOHxEDB7Z2mNU22+emXOP57OW1X69Wp1+X+xOmHP9TiYpfrT/xpxMVGerDfZwFJt4uwyO50eIIriJM04/+kvOsg3Cioc64+xZNVeoT8BJfYKJ0g6Gpchlb8DmQ6miToq70eH0GT2HlOr6UZWZYw3iGEOaoGSHF0Oyh06gPbkTt1NVWJbzNncA+h9M6OtSdj6HhegL6SpCZmCR9ZYitTsMsDPDIdPIYSMgoGsQ7jk+Tx4rG0GuBoW1Aq6ibZ1r4hFE6BtQTaiuKeTonzm1Box4PYppEfW8bs/VMAqMKZRIvlF41tK54gEpnuNxnRUsW1kaBTafh8SWCOhtPeHyNnsvYrt8fAtHjDjVoWxSG6h5er7zlOgjGQknnaxq1NiRL1NptQ6WQ75XMmG88AoV+lZloVDsgw5WxILs9lXphqqhPQxIf4F90hcx9h26IeF4/8XgplSa3QDGMVRcpsNoUeP2BCVVyui5OEBwXCjO/XoqGDOahAdXVUe92iL9zdNFCqJXTFOMK1HR9XYhgRg6Gpu/cX0fj9QhDTSGLkft1+hOmAjv5e+hPYH+4Sukah3q5Vag/d03lJMtQWy6c2DqaXSSBVIsQNRaw+LsS4vJ02aGegEOt7cO2JfluXQC5rlBT/gSr2LWhIwg2Dk/is4d647wuAP185kky38g2yU33Apr+xCpw0+9AVDJmYPcv/TUy6iX0iy0+4lsuxVJ0NlmZtwPMdlPU02rYZoTNkjso0zNDwOp3KpGLmwteuGWZZBv4LJkOqCllSLC8m+WWJeZGryFMJkwNq3pXkbmhYxWejqirhOxkYj8TDC3XBHXa33cGubDJETSFw/O5zlCXG/5cgd/aHImdmw8k1xeosaDgGRC2wZaIYrfG89viIxxa1BYf1ANqdT7lGNi01EBm9w71N69x+5mCWp4X4xO8+VOsE/UaNMTevF4JvS1gm7amDDIdsTxaQ2N5Dilq1Zyvj6Bj21vHm6VcEbXHUszYXKxhSuP2k324QJ1KTJ2wa9RcOtHn4Pg7hgGmxmVkAd5Pp8D7yTKoP9DWDQTUTCQxK/86/QlTkf2pHiq/Wn/6D1epG3fmImxIpPqjP7gvVXxknxIJrkm31aX+QEdSsBRrr54+WP2QJHQ0nSWou7OB+pukHPOlv3fur/Zp4aO/ZHmrVKJ6y2/9nZpO1r1yGYJpKSaBLn6gq4LZGD2nZzoNtGLwSa1aDijPVK0/+rMHbwn++q6lIObll/7eub+Q01E/VkpfI7am5DQQfcUm6i0lH/2BlffZR3+Kr6DGIKsqkq4tE1QpUusk3aD+Ml750l98VXuWkDLKwJu99McMqLFyagHozkXD8lT9l/5mE2QYCLgq2T48AywnRf0hdrcf/ZlrR6ujE4fLCrvZgGFcsfx8WArkvFeun9wfWDzq69D0eL2vCUljRURtrk1pBm5SoVbPTdSipjcJOJNMqSMhVyoiPy/hJ/cXJxGik6SeCY7Bog73fP8n/W09vD5v/ekyRRGvocrsoz/jeTFSWI7K8a+ov9+r0H9Uf1OJYf8uuT/1h3N/9fR+hgOwTrouFq9cVICP0nF3cphlckHtdc4S9ZAfUSdys89M1kpZeAgx6i9htK25Z9M7HL0L6opzD1szXkVn6DjHr5eqWmem1d8vcJjLAVmdBK0xLysJNTOjUIfRA7Ym1zNHOCuUQ9Y5o6H+SmmE7qCh/jJA/elDOYVTg0HoUueerEmdFBluDYf6w/ZZMHvB2kCV2Kg/io9lc/NIezgMD9TfYn5AvY2pBNfDCsuXrvTWnMuoyf0iQ80ywnh85RobaEbLS/O9jec/q2sOHk2Amrs3qL+eVThoHBu1R6K4NdWtxMGhcV+ac1Fr1EhO0D7Yb/3tpvUTzhsR9ZasUX/OwZLhdJ9h+d+5v0ZrFajySVAvJQu1SW/KC9T33iMrRUtsc19YHTSLtU/WfoL6q+1UgOt68jo/LWbNiicVajj2UXdx4pvKUUL9DcGsXj/cfWM6yeUC59GymbwyXhpuewaas4Hnnwcx6k/1OLgfedRfWMS/TH9TaSL8XfRHfrhdpcihhWCL2oucOGwImZxZMEMaQ6/e2wGRfboHPRJEkvgqhlLrqTjBB+86JfH6+MB21D08gJxFiUkWfuQbLn84g2LLqJ2tWuaGFnENOIpD1VBHwZGko0uDLxeoD6bB0EmowzMEwjhlYsEIgWhzkQfV3lAkUfmyMuY3bOd3cSXX0Ag7lmzvFw0KYcczycQKbdI35w2ExWxawzooMrIIuhHbmUhOoRGLiigPS4G1i2/ECCuxbzwfhQwOPFF7nRGphieMHejSBrV6NcKWXHelArF5okh83aIGjSxVYGk9sDzTOYWh7bRADTIbiokHt2vIyZz1X/rb3yPDWO4vKqyiCn/3zT43xFlpQO6MqN9s3mXkcSM2pKGEetOTgiWT2Yjbzyy8Hl7dtSR7uNjiGhxVR+6+x/2JdxXm/X3KgB7j+W7ntwteX1Yl6WHA9S/3EfU39Hg/Jjzqb3/S8XxkY1onINA2MfadhNQoRQKX3Sux4VzwfGRFSVNGpdVfFapOJX7C/lAr9av1x/9wldqE+hosr54wie2hZsrcrUDNLyyDD+5dJtaIGlOW5YSBRyzJRF5xRzBv7ISA68sD8dNbBbNQfOX6To+WCK0I4LtXnkSLDB8B8SpiaKUOfB0zZ9knTR42ELb5tI57HvVne+IctEsxIdEy2x7JcpYUoD6kVy7u9QeIKa0fQc12qKdQlXMs3+EObhowabTaPAzinjsP7L00IfHYyl/683bRpIYs2spEms6OWIUEhomsDh+pwV2cwOVl1NV+06mEPqFu3/qDnEH9BXKIuk0zPP54bmVSXLo9BKnPpfF0I2dETVGHjtUIJL5wqLMJjfrzTmt8hE8K6g+GcA8Kh/qLriyFb8Dr7QrW+obbQ4Xa2pcdAxrvS+SjP+1+2IKVXFB/m1tgk/vB3YA1lfH6PTdURTbPwwmM8xP1StPylmT1iNeTHsQU0pxqiUcli0/Pz8i9bfGVYIsLMHg8cqQf/Zbs1kkFtn9EHd+6rU0up1uDobQmphHd+MOvq1LTfz8+4S/S89P44Sr1sEMhEhpdSoO1qAA5MKUGylaRiadPuqNupbUCnlmJjCdzu0F39VQF21IVAmmD+vPk8E/6+2fuL3n3/Hzn/pQn9537Uw+XAIy4NupoIe1UXS+4yUd/3pOubKLZ37k/wJrYkMVQrz76w1bpO/enLH2aeDMJNfjO/Q17rOyf3B8zRqi/ta4xydbuczJ53B0wnxgvxwMDW8I8L+Yn9wctj/tb9pEOTjpDbb71x/JeCvYN9fnJ/X30tzyi/pQiOpLKu8On52diYMhFxvnG/PT8hBqGipxnf9afVi034Ict6u+d+6uIhwGrIxl1vDqh/vZPogHx5t+5v9upN1GXu+/c3yROv/QX37hoS7iu/NJf4lvRV+6PjIrCwDRH3d3S2gCH71DHQRt96c93UtTgdYhyonaXL/1FStP/JXN/v49c/I/qT5Tlyd8l96f9cO5PnCjf+oPbCKZ+IgM8trZLPrm/9b5nob2tPZLrt2dmejzPQr0LHJJbI+pvmTF3qI43h8mpOtmavtOfoZ09UX9HH/WHARjqRvaCdD1/PhuTWXsCPOrQZ5bNESpzGMgRrryO++unqL+ukJ5wX+xRf0mE+islRfzk/tZDh/p52hLqTzra6Wrv7gWzxLAR9qPxrb9J3w9wDVjUX3RH/VWnGvVXDS75jPt79/ws+RzPh/OT5tPzsz6nXrpOBdTUNIs4OKZnPL61Qf1N2B61p7Iek1vzfWt2G4IajFB/OafrhumV0gnLu3z1VB1Qf5VcPqEaFn66muxRf4/dK/dIGa9xg/ODagp1pcBVcIM65xjdN42dcoGbOaL+Blu3zU237KC80T5ZzXaoP6zmAlyYzqlXD2fPmuxis4fjhsXrt4ywvJnJl3DirrN0acSoP33kL1BSjY1afY2DhFfH8Gsf4/3sLdTf+Ynnhw046rvvfp3+JIadTv8m+vvpQUoX89aCa6ioJ2tE/V0W+uQz7i8hKboO8tkTZpGOoQ2fBAY5XboJaiObpkmrYKj0T/3FzFX50h+pNt/6c5PiCs40Qv1xzeNIrJ4osEglhcxDsbXJwzt866/ZYmh6XKL+vJP8rb/hIWmw2b9yb4sL6m82WjpsqY1AopHqbOIm9BZcFssbJVyIukpHBmwlkeuk8OiGnNeKAlk7Qf2xCyxf0t8oUPnDa3+v3N+CoN58d4XLMku3pDvUqLedgVpbd+FACmv5pb+IjwuVnJYJDTq7ojFu4HH/xnUcwMhaJV00PerPVlF/63xPoYapMjNWE9TfzltQabSTUbfLqHRgeb4qTKYcuy/9GexJQc1tUHOdN2Ng9tji9scr6u/g9ypsqCfeD0ZBzTENXk+LR7dlkzlqNegO18+4v1hoCow7dmGH9+f0rb+JyUmgYmhKEk7ZNaQ5o2bnMEH9GW74y/QnMRz3U6PT/265vzqZYSgFBPX3JLuKpBzqxdca1F159VWyEMUdBIsj6m91QA1mrngCW95OUlgU7UAq5VyBU4uonT31GIi1oAHc0eFTDHhRf2kRRmByDF8ny9TPiH2kr6DvPunhe048nl5AKFN4PMtH/Tk26s8pUE/x0HTYNp2LC3gCxZHEdvycuO14B0NrUUPcEbV2Ezr/o78oY7cCmb06V1uT/lt/s+fiDMqhYknCL/GROi/1Mxi7I8ck8rH40p876DyJ6zVlE9LpJ1AjFjUrzh4qiR7jHogzoN5maZsRZ4f6dY0SH+G3/o5ttwF7g6/k2C5xWd6GFQTOEvX21p+/4m6g7ULc31t/2nrxpT8IwkdD5GWB1/dwmpIk3T98QgHqz1xssTwqoY5EdW4ncMgUyy9WfkUOjyQCi67FOnHlXUvSOFmC2r3G/Y171HjDckswS3z5wJlF/eUclscMAtRxnG99EgviFYziiHq8e/IvS6dLjMD9Tcb96T9dpd65P8nPJCaQ1n1GaOWug1JLuExl9PGT+xv5Tko/uT9L5FVwzaOSgrz4c+7vfoMv/eE76rvnp1PjW1kPKC396O+d+3v3/Pzk/t76Gy8rXN/pwP7k/jTINALeE/cXHZk1avGG2ytXPJ7g8vGX/p7Zd+7voz8SoF4/ub/jq+fnTcDzYa+MCzpDcFmrICfjoZ7BLMu+x/299WdODTWN+aoc/qA/wACxJc/5n8f9/TP39+n5edmnJmjH4HvcX5K89Wfj+sx8eFWxcgOqc//W37vn5zv3l9zSb/2Zwms0o7SOBrJYMV/6i7yVMmAr06efcX9wPJVf+gu2zu89PyPFBFPSVBIn0ygj1paYoE6e3/q77GsA9VFSzKfnZ5pICeiZjPr+q+pP+H+iP5mVfuwl8Kv199MdAJrzS38B46TLrYD6s7bKAOfx6KI+NC03N96FhbK5eenq9kD9WSuPhabtHdRK/9yaF4yO4GFPUH+yMVamNI9Qf+IJ9TfTUX/5edNAF4lBulyzWmPyDS+89u/Xq8EZjuY54Gu4pFOHLIMhrszNaTlCY2l+nXcH1B/T3SU4Xj3Uk6hrgtlINervwNrpJ/cXn6UNdC6H5ZdcXTXTszdA8xA8bCXPqNGFtJSw/IGbrprLoTXHzZKHq7t1mfU1G5tP7q8rCjw/ADz/YoLauyiot+WhRf15l5qDcr347vn5HvfXWqHHrIV5Ypjr2f0E5dj76bpmx8ykCnx3HU8x6i+6of5IbMlwESyMENxqVM1qLnzl/laoRzBngPq8iQHqz45H21wYSg+t7+P2qzXqb3tm8Hr1t2/9TTPlAK1p+EwuHg6+KTteieevz9LVeowbE1abC7TFzWaWrIP6K7SIhb3EoX7p7fMr93dY8ai/4/nX9fyUJ4z4d9Hf9IfH/YXFrAXV91AXmVy0JDwWHOhkLqYxx1EZGogbQZVArEEwdzbpxzMHIW+iFndO0JLZY9FhRZRlEjUaOmbDjBcIzrTMxOxKyQ2pX98BqwPFYDuLodlbf9tX7i+bZnJG9imH6zelmCbZjs7IbUPzYBGdqhNUzdFo1ZLANrNkJmEPD+Gjv3VGhDpR6dAg/XO9A51qUX/NrMjJ4zZjIRwnch25AZ7Pw0xViB6tlMY3vveN0gxpwJABywuLUjW2TtJDmEpyDf6uG0huot526yuVxjSH+mPaUgFIStTbZoXmkp+1AslLf9FNQ3299Ue6Xkkzli8NQ/MZFeaRgTrUbqhfWb4bMF8eqDoKz6/cX5DasLCGl942oUCep2SA2ZxXyMKUcX/7OGRB226+9bd5on7nviSSaGOjdmlmcQPdOKh4izya/ejvnfuDyw1poNfrHkiJGo7NLWqzYAsZTNXG+0kBXv+5xyiQt4NSL+4aXr9fVqUm/L/N/f019Mf/dDqdEVE/Nm1xBMyXNp70S3/NdZLGbC6rxLuHBbiHlkM97FCDb/1Z9AX1dxi2Azl5XQXhdY2aGk9ojo0txuA5v+tPzc8x+Je1QEC5thiRqd0VXNLgLdee9y1ZOqg/Y06zTMwd/S/96dWKJwm+fYEoctdg6KpzGOod2y2ZDHQLlodaj57LHbZddOeB+VxP0mji+zKp/WQDRhhN6lheBgaZ8qg/73xj63g2oP7o8dW5WwaewNWi8fcy3H70B/4B9YceRC1OmG/9PafcAezuyaVR0X7rTyOUkCbLOKjI+thtQXXFaZ043KMiku7uP/pLBBlfAeMO9WcZCQb0DSO3pGJFFtSWlUjc+4+WjFRRQLAzpmnirQIgHqtvgcwlvH6DRFWkNOkLGMhn1PlBPpIuOcSgPViR+ejv4PyuP+2K+rNF1B9p0J2JY/gD8ZvDHoxzhDrOK/lLf2oz4CvyJLS/TH/yhOd/qpX6u+X+/JITosnsIBO/85WcgMWj/kJTTv3ZImz0LJVU0F/68+t9p+rXWf2lv0j1X+Pu5uEkEifet/6yoyh8Zn3xCk81SOpdHLClqZYmayNSiSVZAVhMh/op9Ietn60ZF3GTO12HzaMyCJuh/vwkVZlIV4cjOQ4Y2L319+n5+Z71xW3vVP0Z91e03e2jP+8kl/bXuL9Y1xiYNqg/R5M8cHJDJ8lzGHJSn/g/zfqySpc6hIWj1h/9yRvUn7t/5R7f+nvn/lw4aXXCBeXxD+P+oiIos0/uz5yGyLDF8BpXmLzH/dlaHUtm9dXz8537i/JBEYh9jJo/9vzUWWwVP7O+TF3U3pNWZuAtC62OrnY/kPCKlUu1VgrzGfdnW1YEs3AxSxNj/93zM1gLSh3f13j/eF4yX602Xp+Z3PvkPE2jj/7+kPsj1uQvrL9/NSfpr9cfy3Ai/7fh3w/Hqu9pXy5YDdLVRD1kZqjfn3B3GTfN55yWmZt5OYGrWHlpXuv73ORE5N9evSD/anG/NU3pfof9cHaY9bxKkG8C8u/KxD6zFukUTMVYXpErgPw7kH1r3n3kzKXTkYeuOjTmkumPyJM17s81n0fklzVCJTjIv9MW+WeMHgW3wsf66olP1tSYXob7XrXrNUaDgmnozAaOm6lTL8npoJqeyCNfdR/5NzpYHru6I7+Uh1uvhefYmkNU4/H7CrnlOXpj5lbZwD7de/XqJCa+OfYp/8W/gEP+La8EOThssQmPz8g/LWJ46AbTY5apgfyrYusED27E9b3ZITclDfla7U/It7ZG/oU6L0M7B58sj22imtrqqMDRnwb18ui+kq17poFTwnpkaRcH29zONj3syRT3d2m/u36++bdklhprCt3mAPtnj/w7bPQv/p1W/CxdPijk9WrHfE37slQi5F9O9wycJpFLltcV8u9cWBMoPcDtj8yv4x/WKVn6t/O+/EX89+PBqj8+wLhO0RfPV7Zru08EMCpTZKJNtctJyC8Y8BQHgytjCNB/0Y2HQOOndaQr1EAKh+sx2Lq8RtqhLIx0dzuDdT1QBLor+ufhr1vwhSNN4m4SNGRY3hWY79E72XLwM3Kgwwv47ev4RVdkxB4WUwxWj1SNwWt5NC4pMaAwEtzfdf6QSXkpdShGEGrQc/SNex93gEITSbLvaIwM6PUEZv7yNesmXwwkytB/65aWGMgCLF8yoN+WxUYmscwpqlF4ix7UOcH1i7BgyVD16C3FRX9yBfqKFzfoPe1C1cD6nUEuOfo18zS6TmoV91/JiycGi8ZrFs9csY0+YjSIw+bbf5pFTIh3De5PXqFPNUNyYH3Yo99irhCItzmg/wYZ/bif4P66muPAe+zxeiVL3N9wJri/PfoN6Hnhk8UsbEGJBDVNgwG9ehXEG6jnu8CA8ho5+VRuA5h359t/Q0VTYF/XYh2lBga34w2vfxa6Sp2uhF+X/WMZnhX+JgD88c6fc/ewBZs0XBrnBj7zDzo5gFr7EwSZs8Vn6ILAc+wBAbTJEITh7HYCD16dK7GxYQnFjHtQDq901bDbCUQ4cwm4Z4yxIo3Fe1wJYwLGaw7Y5CC+hs41+g0C9oH3nHW9I9nM9CU4NYXgTFO5IezRLUH1pzyJAoEGMmXxmQkGC0Gmt/KWdNviAXq5ZtPkbj1ssq06H4JxOkkTjWllQloXAXV+YPkjBd8BzQQB6C8BAbRw8JkCk7uAW+lYvnKFdUTYIwAdueLTeDc+vgBoGwjA6FA8DJI8xAO4yYZDsJ7bnDCJjgBWfKFOEmpXESfpduA4wpSJzksEYa3qB1CCBZ8mhy2+AwSPvoPmchwD7A7BfElGFpyOlki0mgb4jCtFCa5NEJDtQH0B0Lus+TquUgR57OoXUCdblsDD2DZEON3w+iZTBGDV4Dvt+Zq29A3A6LpH0DHrLv90/oxdH5clrsP7KYmTOuJftNS04gYzd8B3Jp/9uvQf1ilO+LcC/GuM/dN/uk69e38y3EpifP8efef/VE9mPr0/N76FAmxViQmXJDT0c29p4BmcUn8EaKfh+JX/G8SqIbtdIkZidqNrj1lXKln2d/er9yfDlSr5Z/4vdh+Urz+sG//V+3MaqjYxc+9LgPG1QgEuTgoKsHygiN75vz5Lv+b99OlS+ZMA823/3fsz/r33Z/ns8fjU7FuAn3k/X2P/PjO/bO+Xr/wfhEPUfgToRH8W4B96f/5z3s+kOpc5oZz6Fdh6uPye+WVfY3nf834mzgnyLwEWDJb/LcDbcnOB4KL+nv9zltqXAPlp337yf2Zb4vFqC5ffAvzDvJ/v/F8oH2Y17Knyj70/o8LB833n/969Pz1+h0JszDtgCzbQaUiXKEAiS3j96O4v3Pvz9/r1nxUgK0ynPzWo/hcLkEx++rMPm/sZ9gaLwmg8FODSsZ5wyiS3Xumqlps98Cggo/TqfL+K88/En7fd2SH5sXtuzad/uUO1yB0mvwt6Za4LFGVz36Mwnqc6wyeaucF+EQbpyp2hABe9N0Xx6T6zvO1QgAbvHaGMDg5Z08H+aCLdRrhNDRQg16AANwuLhioKUUSLAsWXtxcZOp9D4TTNUzDjTb2BVvCdOlcPKMDFAgV74I4owOaOAgxiT4abNbpMPjEPg3lJXp9tsFsUF3NEAd5sqYErH3j1crY/gDnbo/BODYXHO95RgFGDAnzcXoPxDvpzMK3nkkfhld8JQMNBAZ4Ay7uyvZcYaxTsBRvzNO9GFKCwwvK2oYOCPQwowHAhfwtQ3eL7Z23VDdyGrZeugykKcLquezhUrJ+uG05vTZ56Tf2izpx6fVTx/Md7X2PczuP1m69RgMsuKqGmKhTgZYNCPR+XeD46950ArOvXZx/WgktW2YD3z9LxfM7yxGfwqfp13T+xTsnMT7Wsv1iAE+aH/6qSe4cOnGItkri4oHgumxn/JcC+eeREMIoJ2CuQSNJrAT4Z8QyFOA+mTHKMMVrSWhSHumnlOtpZZWYcmtdQJK5GsbGzaGssLosOgvkFRTRbYnSmTRgVCiVS0nkjYPR3zM/NJwMIbt/lxEhuIuhHm2IiSYsa4xhtTEiXGyqNfB6jvwdYBBbr17SAtUz7nwwg6SdiGklDuCWL22ICQTKVmfhehSzpk7sG68lNJlFUfAtwcZflGqI4MoxjjALT7+q3APFJUWHeOVSanHhcloSlAqs5UEwSKsWrJU5RUOKcxpYtQYGpsc58BLiYe71tPAivQZSHdB23y3Jr1L5nwqL0cftzRm+J+oocdnmqkuxJStVQlvQTo2kFt6c6PF63uk3AqwmdRtVrrpqoTTXIzt63ALlt14Kz3ajpgh9eoweVscVIIZum8XrSAQnt5AnuFTWQ9HM6I3vTpcDdEoxufXU3EF7CSCldbFGAix2ezy+rU1NG/Lt0AP3pv6qcDrcduM2dq4GwwZE81cURbLadMFC7vk1YaaxglgkootsgG+QuiWfQmAqFVTj+K/ri9njPJJ4AH+xkcgpRgA575eskePWRnj70FNSmFlLoZDn7CFBJNyIBeSU1xC5mS7Db3SSFJ2lbggerQJFzjNHMBp8JI15jNTpj+aLBlCsi3BYPLC/D1vFZfPgEq6wPnp6jcPR6pxKG1XcQTO4cgcMFBWj0WGctYTlJI3OkvgTo7S0UX/ekbTLEIQrOoLG8vb7zyXnDnUHZjBwTDQsUIKmx9pg3lSfJmfdz0mTulwAjfrY7EkG9FRDclyJJjBCX3wL09hMUoGV0Kikw1AeC50OAptuBBPeEBSsJpTQmJ3zGH1cUYJDoKMBjs8tIX3cFEEHkazTAa3KXZNYAsVUU7/XUNoTYXAqKcZBInBY7lizMxQo8e80wEYm3AqGN2woFv8P1uy0KcCeMB9BjDq/vicWSDCv6BtqqxHek7OL6v65OTcS/yewv+k/PUfYW4DsH6FUUCuGeEQIh7ctM4HFdoxvCRgP3EMjEd4+0oR8v+N53+0Gp48egfOUAqb2BYjut1a8vP0ir3+f+PEn8nwS42FoheKupwUAy2YHulGv+8+WH4N0DdLH1vnqAJtSAArw/rS0Yz0GrPznAdw9QNeLp+jP7y1uAn9lf4hYF+M8eoFG4Ul49PokPswJDngQSdfvpAfqHHOBbgO/xf6DAdw7wLcBoqqIA5acXg3s+aOlHgFdrA3+c+zPZ87OPAD89QN+zv3wEmJtq/ukBakcdLl/VUv58+eE9/u+TA6zil7hfs798eoCaojJDsVbfAnz3ACUlfM/+MtyX0Wfuzy8BblCgWkOhAPkbivScebNPD9BgePRALrtN9EcBnq0oAYWNUaB78a8pQOn/jQDxHSD+XQQo/HC0GoSvD9fpLgoq2CaZ+ZoRCu5wdpmlXaAYTqLCwc2evP6qc9zn5vRBWKg5FODykMTV58N/x8uri+F9dTiai4y/wKV+ojBKFgUor0rcmycE9aop4tYshn4KlyT16zXMq9akbuQI9alGAW5b7Wie6PJLgCtzRAFubUOByzZ95cTOsWBmD0mGh9GgQKsHiki98hs4s1sUkqeOhnl1Lk+4Mhcs7w6SIwouwvU93iPr50ofzODEC3Awnh7J2yb5+vBfV3ko3GOTgNmSiIfyukeBZaBvTWrHoIDTwU9XZ0cbTJvF3+9P2WOW8VQ3zFxMT3Dor6/zSXS8PgYKtrtJWN6ZR1STcpevT1UwuP1UG78+/Pee/DM/rcYvAR6YhVevph6Kbrv3BmgfHq7P0ShAJ7amcJ2i0FecheefWsoRzucbCpswo28q8aWCvf6cpav+9WkKU743cCpfXWqpUyybZ1N5TdZquulSp565uTPvHJxOM9x+mGvwywQ4ESX27yJA4YdbVlkMe7BWnljHlICiIH03BZdG8cXXdbD9CFAjUwmjvQUFhEwKAezLYcrAfBMMZHtMBiC7AQU4GVCAzLG4QgBnKgWxVraGbSwGmE0SGkWlPQaij7UKSUcrZB68Jm4PnPAKan8S66QEFNweziI4ywvFxEusEAY9ITPYZBZVw22kVYxBseVc1dX0Kwdorl4Tw89WYhrPn2FFukXHg8dR1Ct2674ECOvXl/yqVQ+GulzTQBSQmcS99IYxliiwTw7w3qGAywYFlws9xYCQhwKpjV6FiFmgYG8cbRA1KFGA1R2Fd+SLFsufvL5mZCrMgrN73xBtSYMi8r8FSB6RCdthjdvvumJL6D1GGpD5apqeuFAm+yEcQVkdlTrTe1ogUoIC9xbWtwC7Q6lDBoxYR08G41ie4zpQn7GaZs9pJ5AVQ7dffUCZPsRod3YewdFYkUSiUuREDw6vbz1YIhNnGAsRra812AmWwmTGazKRX1enZOlvkgOc/nSdeucAidFxTKLJu4YU/voI1iTi0ijQUYAQunu8hzZPIi3Z2uRZuRdwstO3AM0zikcnFIpl9ihUorcoFGf2EiDxUXCMdliAnZhCGl9fgqof4R2jQQoF+FhKLVEFNwc/2U1IvJdQOImOAjQWPJ9GV8Dtm+CGjrR8joG0xzp42iQdOO4e14+qAKPTbAzApZYTJlnplEHkSCzAa10sf9zj7/wJBUju6oSJJlLQkkykG5gpLF/DiXQ+uW9QgN6ixON1qwfW0fLWgL6KUHzaYmcT09e/BAi+JW9Jv1mfIZRen/oLro8jmRxQgLNugc8wcCho+zrWYA8Znv9bgCC7Lbi8htdH5rYDYepugsfnpBqq9vX9k7jYg8NUIoklO8iJ6OD+9E0uEChYFOAohw0E9ozF8lp+S0J6lsEsqfAd93yNMib3RY4Cfw0R3KqyTHbceQ1uvkUhdye8P6rLHbC8Cl4fKmiRIjZ9h7C0cPtb9wsFOJFY6e8iwJ/uBdo5KDb+xsq1f6T7LYmOS+MjwLBeFeyXAG+GxHwE+MkB3nWFSQoHhZHQIRdxbqCReOIOLTmbNwptJShp9O4FeislD7xc1eqPAHfZJfoIMKmNYKtDSQufXqAfAV7AcyHsUxSgsEdRWlS5+8oB2m5pk/RySb4EeHodnzOLNmLZGYr1LcAgSY2v+T+VKwpwy1k+uFyCNUM9DH/89h/0gOsXSk9A9TwU3z+//mBrv48B/J85QDPffI0BjEQBxWVR/VcO8DMDDN3xq08vUIjngHWkqlGwGQo2FuNIJklTNuB1VyP9fP3hnQNUD2tSA3Urv3qBvr/+8Jn/8y3Ady/QTw4wdKPwI8Bkwrx7gUqzrzGA716g2bCxwOoZmnwE+M8cYJCxEcYdUo3X7+6iwFvS/89Jlf4SAvy9hvxnBcjJvPR3EaD8059/KJkL3AXDYZZnRs/MaNgwcKhHjyzvZxRgStUcNKOHosruKIhjuZnAdbl30iWzelbmMLm3cI99l6wPZGxMZ2ZdoNyfUIDJgAKsrU0LN+OJ4gERhcKZmynslSMKxMjUwTxJKMByLFAsqflszH68M9DwPG7//vS7+WBV2KsosPzBPwXTO/YUtOA46Sp/ooi4199Z2sPr8whz5/XxvDB9Qr1dYnmdCIV3fKa4/nLw0rV1OQxmxd8FaJ+DR1Zxj+W1Ru8KpdGjwO6DDubE4Xm43gwU2LBHAZ4Zi4fWmKDobD8ezDm/5OGydjwmP7UowIbaoADVOwqQnA54va4o2HNZo2A3R0Y1eXKnUKwCbp8GiWHyw1GFUhyCer194PFSnb/CzTp59TLeH3xzKigDnIobnu/NRbEuMhRgs3igcE3YC+Z0guKslFVAVp6bfH36/eHuUIBVikLV9vUVLswThRzVKMCGi1hoA91N17X53JrNq1frWXICsjxlv1CAnCxO/iajACc//V2le9/12NKEKIz7WAhkdOgp6NIaX8Dx7YEik9YcGEUv1V8C1A/TLwHe1xRL1nQ3vL7xJ9dJrvb5lwD1EMWW36OtsfdmT1B4ka4T4SXGW7FRIZ28Rs05jnwkELz+ft57IgMnp6jIJXvlAOuWJtH2oDTG5tVSJIVOpXG+RwEOvkJg+9SmTDyTuoxMtkkB/l1B4bwFyOo3HsilQIE+nUg1JrSCApywKEJT6TODuygKzKmdzMRjHRmGM+tG0BcuhdH4BQUWxooOMUQUk+gNXg98h6mwmG9oEgtZ6JMbI6mwXggovK2CYnT4kAHraaMA3bnyJcD4BjRGp2pZGadxOYOcq1CASwXPL7mW3wJ8zHvV6A8Yh/vjqxdpqqII5xkK2/OudA0XWbGNcdrrAGKOQleNAqNN7TVj6OSAAkwuWL6Nfnh8coCJG9H5HwV451GE6U2nAQMdKY1nMgoQljyWfx5heS/nX5gD5GRJ+pt8/u8P6YqfqVOHCsVkXp8oHDV7tEQ5H85g58DVcHzNe1TOzjUo4x1FlDO4TOFuQJ3eUVTSpBVIkIcYBy533wLsjTEDS3UE8skBkqm4xDrVCHUiKtst6V4C0bOJmAKveywx2HAFakNN6qiQti1Ja3oPwatLDrCAzwhr6E+Ysemrl+nePxKpfr0DFsqERISg2AiHArSB47DO6Cg2Q+JQUJLHpfEppDKiU9wV67yBYq3P+A7on8kVPDPA/XPFq47sUIAz5jVL73K/AyLFa3wn8A8+jR0O97c6hyfwqhqFmCUtBqmpeIEZP5mSxJpTDUbDtxKU51xMI/P0aD4C1NOUf82O3xnkML76FbQ1ijMSZJacL/QEnEWN76xTjYI7pCjA2eE1663VUznZp+fyI8C4yFCsjo3l0V2XrRNKQ0EmWTGH4LrGOrJMApmcgsUKzBM+F1FtP1AD42EDlogCjKojHm+dhkfwGocj4O7bnIxx0YLNrXB7sUUx/qo6heGU/FOx3y8WIPnpOvUW4POkU8TXC+VbgM2CqoNSoAe9O971Tw4wODqdr5MW3/vu+qaknxygPOe4SGbh9XX2B7CfWWDGYfotwD5T/iTA5MJ/zwLzzgH+OwGq+74EU2E05vP9v7cA/UKj608v0C4I75FwU+T00wvUCn//AsRbgHZIPDDmsV5HcTTkny9AfGaBefcCPcgW+Xz9/dML9D0LzCxM1fTzBYj3198/OcBEeeXsXnOAvnOASfJUMrI7o9iMh6Mzf5gDVFs53znAzxcgXgL85ADf4wDfOcBPL9Dyhu3iZw7Qdw7w/QWIdy/QzzjATXxPgWQbhYk8tzx+coDvcYBfX4DYprNPL9CEiH1Ojllp/WkO0Nc4QGc6QQHSCQrwPQuMomFA8ZftBfrPP3D+ZwkoYOP6dyHgT88CutBSJNs4OsxKUcbcJNclA4/TySO5LCABM2vDQ21ufbLqtf3WlLFFhbbknDSfN0hAkY5aqKaDS5ZyeWhMfYukfExkn1k/ozo3V1r6gPokBfUKXkS5TpdT6BoBibdRVdYsaOUIt3r7Ip2/b0x/ggR9RB5ur21fBFy1GuzHBEnGOEiaaHmh4Nb6LxKR1zwn5X0Le5NGAnZ7JNYqVUZopmePWVEcEnCxwPUPZeDVeXAfB1N1GCTgLMHzOxhJa9KzEsnkIMHWT34EM0rfRGKQcNTmm4Dnfvr6Yt4Vy29KKQ8NvGb1ZDkk54FRzlg+36/zkNJf37PHvRyCGS7vmG8CXuLda2Dg+mCYdAQqXOs+YFY9cwCzmePx9xMXy1ddEt8Ug+UA9z7G441nLG81w+t1yV7f2OhbJO8his5wkLnXNzUsJGRkpxW0rjBL890cyxfP71c4v5KqS/uO16ubKixUy5Nbry0DCZjaL9IPc9z+Iu5/HQEFdsr91B9XfzUBtR9uWud7rgdPnIqvb2cqqmElnQRhWEo1MC1Vkf9N3r9sLaolDaD2BdEAFESaHCYIcgxAhZ6KgOBZAfXqdwC61ltV/xj1NzLrW7l3LxmCHF6B+WTEjLDDFQ9kvJ0y4bmqF4Rf3CYgn14CCXJzxxM6yN5gvmIk1WiXJ5o7E7qUqIaqfCeXUq0UkUimuUUS4cCQJRe2I9JsLEUR21VU345uNyDCTejaxndNGw407l9xaQL8CQmYiIwxBAGD5xiHfwLfElhKMxwe7q5IQD0scyRPhcd/uHkHcnnNJmDPJQpf7ToS8KLZKmwPG1xultJCu2x8CRaGQRHQ6VzTNPzlfgi4SBqRBGdOgdX5jfvvKnBq+QwJuKs1OoJj3ThkuUHC+m1KM2F+aJBU9oqBmRxLzOJZ5462yokKWcPi528TCWhOzjPY8bh9KJHsQKKVb8Fus5bxH04ua/PrDAlZzZBkDxmvf/Pe8GDRNZK5ffmORm0ZFTbzPZ7frA/ygfeCeZXL1dK36e4/a981KNoKCegqXkpG3UtetvkuKPrE4b7meTQozWUahenTxaFZbCsQ37qgpbvD8/l995Twp3SAF0a/+J4aW+8daEyI5KFT6klWDhJQ00PE/unuOERrshK8RYOft0tc9pfZBczNswu67ZEQPQFdDgkVXChPI075XoJxuuIyT+FvQHSRgIoe8EwwU52CZP7qATNdEKJQ5JCAOPRag+3jOCGgbOdJZty4BFsec1UwMumUGKn1AukcIkFHrHMhlLx5gpbpoyqsLXdBDubbA9lbjZFkL8okjzMS0JYv4yqwT0jA1/R9BfkVIWmZrGaJbdyQVIc7x/jbLlX56veVbrogZjXH75vPmzN4QdNNRKR3OPwVrQM4uzlXhRnzJaA6ufOM/8i+BDStBf6GLzqS7bW/HYCsQzx//YDPAP+JBFQ1ggRcbxyeJK8NB6Zm4zOqJ2Aa4PVF7nXFpeJdOhBQv3JIaEpznyQ/lDdwzjbLBNkEn0HVYRWDWY6nVXCxKJ5I9mYDzmLNkmBjuhq5pNkWzL3IVqBRKU/EIxLQWrlIwAtxUmLp7w8BIaB/IwF5/O391xbw/xAC/uqJgK97JvqCPaMiL2qQCAm/RQJmKfUJAg4EVF9IxDfeW6qyqNQhCBiMti0QXhyz/mvrIwFt+/kkQr2ZDgQc0kCpwnaGUjBwO7YyOdTGfwYB+zRQb599JwL2aaDDRMD3Egn4oxRMzsQhGMyejoY0UIpqHr645b+FQDdWFwQcdwS8zf2CzGaRC95+hWTr00B7Ag4t4K2ZD2RvSp8gYDiTkWCh4S+GQqD+S/6rDcTfTQD7IOBcsfD7+omAfRCwbwE/lIL5Ow10KATKH84pyOv3NwjYE1C7jL5poNKIw+sbbQnzYyLg0ATQ5JGgFxd//X0biFCf5AW5XXwY2kD4J71d/CAg+Db+/Ua8/69poF0h0J6AjsTj9bBz/D43PuokmL/w+/+JBPzrs/8tASfj8X9vA/gPISD51TMBV9IZissDCZcYSEATIhauZ8WO1sIsSPV0JyGBVBrJoy9x+bVqR3C6HOdRfB8jARcUecBdFXD7HVEfuvnGn/ldPThMvO5qudhPv4FraLvVhl8hUeqHP4ET/3SYZMM+WV16TY9Q2wskpZXj26lIOAbya4REpNZIwMLU8FGhWk4U0w8kH/1gKMjDZl4lnIrLpEAC3qN8ziReF5VrR/c3FJuOgO8tEq80OAr2PofLNKc+9cg+83CLznYUL0hXanNUXeEy2ttVvJffC52TCAc3P0eCHU9IQPXUNY5YrHA5ewVP3bbweuRdW8JNzCLpIDZO0GRvp4olGdc3ScR8CJiwSMD12qfgmmVdadEWiaowTxnOzxIJyNMh6PM7ueJAWESCXjVc1sXpE87cHrd3x0jA582YwJ3ikehGofB63U6R2OvIJbHlI1nvU66Ayz2eVZtw/Hrq2dLG83mHSECWqEjQHRJwH12tKn5vkfCLjBnD4Wq6JNnmr99HQATgf+8D+E8h4C/OreZn4yeokjaNAk5EAjX7mQgz+yqSgYDFAUmi2w8x8tPHbkHKiToBfS/h8EzZ1DgcugtvcBc7Cknotam2rNUbaD5QTHBb+IUWXpA4ik1oBlQFyRhyhgLL90GKVvMxDr/6KKAmgMCE2w19IOUYCThEAZ+Nf9FWI2LCTgspxhf3nkk2Ya7Beh8JONx6IwGfkVqAzJcC46chfSHBVuVBPe2RfMYNSSVeIxVWsUJVYXJDAhqmIcHSoykSvrKua/2zfIOWP3B918xEshK72ptzFgl4l5FolxCPd83ckbCh4QExlK7W5/FKM8HCzHhymr9Z0DebLq9y0jpawCE5V9YCzzdfS4VWH6YGbFSLjoJnjecnTs8W4KnL0YIf4ffnFG6vTc8SE+GzAgkonpCA9Qu3Fy0JNHtkE0gnXZOzQ+AlRB+rb3C2rlwtRjIS9TTfNKDMEyQgvLOUqOeOgG0mVGGxQRKelLsEcGVweFt1178n4O5lyWQhT7LfR8DJWPhTGgFOfvVMwBtLZ+DpDBf5tIYEDJ3TGeanrnhlME0dol9uFRJpjSTbHkV8W9njC3iyPY4gvyEhaH6F5HnukDhtjb/5bdpFAeM5TwJ/hATUrdUaHN9FMl1DsSBRdXrAnJOEKlAeW57cTiEO72h8XYTTm/ghoDZbIbmgQAJem4wBo+W5CMIT3oOB2OWCP3wk6LKtgdydvwj4Cl2TuEaTw7y84vGdZ1TyHwTso4BKdeKYsFQyIDsDx5p9FBDYBMnYKt1s3/2j298KCXgpupl/uYPr9wQsTsIFh4u7CQnCc30h7vtWgCe98JkgLKgHIV3jvp6A0GqNScQmrAcChtntwZPcD/+FgGuuI6BBdddjhc+wo5IVIHE8Xj/Hwc/7KCAOTkYkWE3x+twZL/nkgeZN/SGgeUUCQnbZfaKAs3vK4nC6RnIy1KwCe3Ebk6DiHgtCE7z+quVNq/AC9e+rrzQZi6P/WrPsn5EHSsa/+J7y3+F0iAJ6rC8VZC/ie8CDko7si+Cxqtl13LHCXKyGKKDkGio4sonk2C4kZ4gCDgRcPuA51ILpZwL6fS0Yw4wd8N40fj41JG2YCagcWCSgcaZSle1mIk5fz/+cCQhLQAJOltNi6AQ4RAGNOxd27VW+BOyjgOJDwePrOwFG428eqM9P/HSYCWiIyy8Bh06At7kcBWWJ6x/A14Yo4L/ngQ5RwL4XxPxxV5gffeD7WjBDHujfUcBhJmAfBewJOOSBjnkcm/bVQAO7lPA96E1PnyjgeO4/hiigI65I9aMPfF8N9FMLJosW4LR7mQzVQNfSHYY80G8feFzf1IhMQlb8EtCrR3/lgV4ZAM2Y0pUr6UjAvhaMc3jo5B+bB8r+9V763xJQ4Ed/SjcIQn7xcJWMWiTg8W6RtRWWiU6bUxYOiv4loCD5PJzmuhOt7RiXC3zKw/UpIAFFOij0c2nX+JLF7ZPzE0llh9IFmnXXqy7aIAGnDdfALRTdal3fkCgvyRCgrjcOs3EuwOsQcUconxV+37JEAm66zvM3QcXPkwcS8Go9CVyFG+6f0IqoZ0JLQake5kw8cgJRP2okhaPfIpEmUmnqS/v8hnzVIPke3fEcLgYFD3GLy7n7ZvWrHE2g5kQkoDQrH/pMjK+Q3yX8XA7DhZ7EUw4aOCH5Fg2SLtvYSL7ARpLZhsLq7OMbBYxPo7em71i8rYtN61SbzCpTvWFzBi67ES5TVqXp+Q0JeLEj3P5a4Pr6xfkSMBkj4cbbLgq5eSNBYaGCfmEQZo1pIikNBY+XqpGA5TlEYm/HL14nFhIwXwpIwNkRybigmAJuRjOr4sQOkNRTJGU1b+dkE7lvGYlNRnCrN1a1SW6vtAuXdlMBG5esxfY3ElDguf/eDuIfQkDtF99Tc2XzAodrpxUIni9r1qihPgScJrsLsY6zCRIpEavQfNYJDle9CVixK1Q+BDhcsoz3G7xRjqQ6tvmHgIb2phjITCTQYu2NEH9zmvHHzx07EDCNDalacWuRJZmwueOrbDkl8Jo2B9K0SFC7fdJRKKr5Q3vx5zlEC5bC4Vf3nzsUe9YgvbFIHPKik4GA8+N1Sn4QcH4lVBUsV62mLcWtCsEupUkQTZGAdcjJsH1xFPEfgqRpgUcjYUsfCVhMPJHcCL7qegIG1RWvRzHzFdjUPl2Br2YL0kiMAkmwksgiqBqeXLdjFqwHDvxWQdcOQ111Ucf7TSLRqc4/BEwkl64C5pgdyLQ0bIhAk6tIJ772k4DcFck6FcZI7FVIM+HVQwKeDgYS8Mzi8JQps4ScJicGeUDkail2UU7bPSEBw80kCiTWK8gLX7GgW6kQDQRsuOmHgL5huThcFrviOFaIx1vZDfy24arAT7j/Wgzmn0FA4VdPBTwzSCD71JHrtHSRSCwSyKEYDrFlp0CERDiA+aSRQCKNBLyZJySJmyG5xNiVyeThVTi8zDjG34w8Z4gCznZXJExd429g8jxtBwKGiZUW5KqVNbgPDe/J2f4ukgm72uJwSkSijLviJBVBAirZEvdnJEjAo3wbgWPHXBQ4TfogrOS9wGaXSLxJN3WuJ6A1XuBytK4dooxOBcxep64/RdN169t3/RhmAi5HLZ6fG3o38Ezck6+P8TdVKHj+6qJr2NlHAb0lkmu+cZDE4xMS0HqESEC26RJHnceBLK8qvqWEJ54P1/WXiIVbDnrzRsKVKRLwMdkcwRYCXF9gG43sx2UL1qGLih7JQySOfuPAMguR+DSz48nKzyqQxiI+I+pTjUSOkIByxvEEduzuSW7C6YbH80LSjTSHJVySrcFjjvgMfD4okaznmy2Q2QQJqEqUSRgrw+WjiOtvlqk4JIIam/E48gUQEwLvUw3OLp8y/or9jQQU+Cn3h0wF/OUEDMhMHAjo6nleEIZFInlJhoToE0GTQCJgWReR8eim635iMp8o4EDAI1WOhnKgPwjIeLxEwviGBLQfW2doBzg0hNibnD8QMPDbXaFmr5ngi9GFrry1VzhDFJC8uijgIZAv5G5JxRAFHAjYRwFN8pRIIDxbE+/usB6KwdgWhccjzLpyoF0U0J9dkUT9VMCegEMz+L4hRJ8IOkwF7BNBbdlA8vVRQJL7CzDSjoDTp3/50RAiGKvSY4gC/kgENceVAXPV+hKwjwL2UwGHKGBPwL4YzI9yoKbdalVw3H4J2EcBBwL2UwGHKGA/FXA7Mxb4jNp9G0LgIPJDwE9DiMSYfYrBuDsknp7GM3COAhK5TwTtpwJ6mUxXzm2Fn2cL/xMF/OcS8K976H9LwKnA/ikdIcivbghYz5AUj5y3ovWzS2Fu38YImti0q/VYR/KtV2cezmdA0rxfSqpTsfQlIP9QCv0uSTUcSIjba/77qfvG/QI374kE5E5dRwcramEfBy4Tm6Pgqa+98wRuT7avRlLgiGtWHeH0iOfRZs28Ljq0hIX6ekICekck4A1YDUpCkFDKVpUHAl7XokU26Vr5RAGbKEYSCrWq6bNk+4ZKDZF0JzV84sDNpuAcRw5JjiIue48pPxBwSARV6OoKB4GxqyRYIAFvHkHyHXLcH80jAS/bLQcHB0kYL5Z7VjdehIdHxX0JmF6qE+RSiMf7jsJUT5I7A3trjetnKqPpVxuPt+bOSEr5HWq6fLrIUDzmSMC7g/vzH10i6H2Nx7uJkYSyxL0gN3Xcfk/h9STeFq/X5oXELTU8X4htvL63mUuSl1uCLu6NPeTpelYlRvJi9YntfwgYlzpeLyVAsleGaTFxe0ACSl6EBJwdkZCvUfD7CIjD7l82b+lPSwT1tPcTbDeaVkMUsBJXNFh+LFYQGhQSUDkJoExysfIvMQ4Py9UMl72bEPmnYCeShZkxIJ0UigSmjORL99kD7DRAskX4KtD0k4fDs6amGTizODyLKk6BSLpL1ZIFHDQGl9UdvO0bCXe6I5ES3RORRCMk08hqH9pTbOew4l4UE7wiJOD4GWngezKuf1x1HSBmOFx0WxuJ9K68C2HzUABzqlOM/74jsXg7VmH1omgkJskTbeqfvwQU7q2pxUuLAZN+fgnIsfiq2+0jJCCl5bI2i2wFticGj8d4ZfjS530ZYu4hkZU3QgK+3+oIXLKVSRTPkGz+3VchTd9IuN0ICejxxICd9uqqx/gdUUH6EHC1ovH7X4EwAoO2JWYZLHC5TAUkdztHQj43OWgPeqqC/+CnUaAyOPy/RM0IzLmFhCxT/xsF3EmTrvI5jcNpbsOCSlNIQPrWpOS2YCRY+sKUCeWZKxJqW30IuNQz7/cRcCrw/H9NWvtnEHDyq99TZP8loL8QkTB3tkuUzFgkYFfQnhQCjQTc5UiaXdJ1dOiigKp/HUcDAZfW5vCTgBOrQQLOkIA4XMPfAJ29t0MiKLRslwjaJQM7/FpgQFw8tCEKqEvpmPgTS2SHKGA/F3BIBC3T9wiUU9p1mJCcJ4kS4QnahR9HAf6UFqRpkIBqy44rYF9ItvWkLMC74Cgy9Dwk1WTbJXsfJ0hANal5si5mN3Bm4TcK2BNQO4q4PyHBZ0bQZlfQVw8k56RxAcnrHcG0AM9fqcUDAvV2AZMXJiRUVfdB8Jebg1c/BSaIHSRbuysPHwJmaWOSaZm1INt49/kF4/ADAb3rUSTBRHR5sqg6Aoq77r+JuvqiyhIJ2CeCQi3i9120Bp85CfuNAsqTcgNeeZ0yw1xAlfpGAQNBwvNnZpt0mAsIbY3klCddfVeFxb9XcEUCTrLwgd+3njK/NxF0Kgj/PVvl/6WJoD0BabKnPwS8PSsk4KqgiVNvGl7N5zaCXaspYif3zFF3r5iAs/aQHK8Tkuu6KrmhHuhAwKEjfBcFBEF4fqKAfT3QwL7k2pAIqhsSEoSJ3MMQBeTiio7sF12YhF/Y1s9E0JQmxVAP1A/xvTLMBdSCKRLwyuP+Twv6/ukI/6MazEZVmIGAhmU7oKuJykChFB8C9h0hBgIe2fhfooAW800EHaKA96UfgKVekID9XMC/E0GHeqDR7W6AnJgqMySC/nsUcOS0HwLC9t12VVXvp6EjxA8C9lHAH/VAf/YE7KKA81suMUMiqMJK/0rALgo4zAVMt3k6ELCvBjP0BOyjgGTm0MwQBewJaL8YnQTn3P9nJoJy/zcEFEWG/68E/P/z1frbo4DKr30M9AQ8bywrip/rEgeLu2oE99SxqzjpEgc5k0MyFQIS0H8iAdcnHwm4OSDZDFs56FywRQKKohUlLFFZ/TyNL7CHJxJl/UIC3i72Expj9CWgdrQFyL0uSviQ9rKe8zkSkBohKQURCagBEvAyXiGpagEJuNsXOhwPddck8F7K+tjf0tCcp3i8edf0bmJMU9hfyq4nvVqa+piq3nAnXaH99IjkM94tDTfl3bV08N94fIt8AnutsqPNbV4+9IsbXaGpjjYTH/bqQj82EZKPynB/goAEDOW2a2KYIsmqJmD1I2Pw0LzwAbQ5S6Gpj+wtErArgBqzB1w/SvCl1WwZPH5pXWm6CQwNh4eM21N8qemFa8pQ8ZnLJDOvXOg0vr2hjgub2Sj4gNPlePqC46QrL7M3SlaPQrxeh/vGIjHfzYVsZwySMSxcHEQcVNDPynkPZ1dCAuY5EjVx8k8i6FpbvWXdHEX499oeLCY5dH8/q/I5qKPIjWI2DZLfRkBRHIm/6tX6uwn4q4erfRSQECRCsM5aWXPkVoLdLhKjoLogAecNks86dE3Zo+0uJfGlI1YpCZVvVrVIdGPGgsIcqCj0CiQfdyxxOCRt6SgYu+1By5wNB0piSWQhuJRIQitGgtzxVbAM7w+ezOTbA6S4n0fzaC7E8DcUyOuYrsJ5LD20+z62wUeyMcH7hWS52IYGcaohWb0LEvD2pD9RwHAxzS5E2HoTmK80qgrzs6Rpe/1OIA1OdASeIyVay9lIQCnpEkPXuant/YyFWcFQ+Crs5uLh21KFxWb0jQJagaFAKE9oJnCp5hMFDKkLEs2laZ5MZhYSzrC/BJQt/xMFXKovJGATS98o4NnA4/OvrQ3bafGNAkaCNwJ988DrYdfd/mVaAO2Ov7QVWfmI4cQn4McFnu91iudr3sIRSJn8TQQ9x3Q7EHCIAta7kgVnkX8TQfPUkCAxujs9pXC43hNwHR7weCcEOfD77inul7Uu+tPKwUx3swzmkwRJ1EcB52JzBbdgu/InaboglJGdYLY48iSgX0jAvepdBwIGaoEEvHcFRF2Cv66A6QqAOmKzAs2+8hUIS2R9cxJSsMsQCZicnAOJKLUGdcohAevwYZKYXm3A0bZIFO2NRFrqSECHWSCZzAB/I9ZKGIN533FV0MZiR6LbE8mUIumkMRJwsnj7QxQwoK9IoJpDAur+GT/XV0hAinTlZzSKI3553fFE0VY3kK3zNwoYTj28J89dFNC+IAFfxEMivm5I4n4u4NYLj3i+NRKXjtMLyarTFTx2PokCQ3afRLNuBcySLhG01ZBsym5zBH0HSDhTRAJunVMLnmji9rdFKpK3N+NA4mgk4CXHZ1I4RwKqXaPXgYDCblWA6cY8CVN2xxJfRQLa5mYUBbcYn0Emv+laYkd9ImcmE4/gshRP2Mg/x3i8uxsSUGNFlgn2IyTgfJ/h8axFJHI/F1C2rRr00QL3v3bq35dcLYqTyR/SFPD3RAHH9QkJeJb9A/HlrsWBeKMZWxQzcYgCKiOJqoa5gOLojARsFl8CPtpy8kkE/bscjHCcSBGc7qCRNX92waBUpRoSQfsoYD8X0M/p3eVHOZhhLmDoGCaY7QK/r28J0RPQEV7fpoD31vgQEP69HEwfBfy7JQReCyTPq/lXAvYFQfsoYLhi/Q8B+yjg0BJife8I+Hci6FAOposCghy2D3yjt/4nEfRBpIQwnv+f5WB+ELBvCdGXg8H1C3lIBJWCgxZ95gJ6No7gePi2hPgxF7CPAiol+SSCDgR0510UcsHNCCRxNxcw4YyBgMG67qK4fPUpB2Nfaf8zF7An4DAXsG8JMSSCeivpnxkF5P9PCDhiGfG/v1r/KQT8xXMBiXg+QwEHq9qsiq6r3X07htulsKtEPnTlXzybhz297ypeckGqezUZwfFUINmecyTgKK5qyBdrK9pMLSRWK5wvUDx4JGDOIAGfmfSEixYieSoJiVIcYgGq09lhklvzkvXKPR8hV915lBRx8ND3YcvCNQyRVKZHCj1MEx0ea6WLik1UWT/JOQ3Hc1feJDwror4Ztykc98qcWR9kJGDO+AzsiyUSEOyQ1X2C65dn2YnWXIbLjNZO4OK6dhRbedd33c9vcLdrm1mvT++F/tz7/JAImhw0tdC3b4mHx7brcmhyePzjN+kSY9dfArpNfIKjqCH5wuxLwHNs4nIaIgHlvKLhonRRvYn8NvXTnZXhuDwhiddLJOd1Gd8g12IbCfvGB8Isvr/g/oqcat36SMD9cYvXy4mQgOPNS9TFCMnYbEMkHH/9RgGvlykSsBy9WD14tFcoRtycbBoLCWgskPQnc2cx67GIfz+JkTiomrFLNtPr74sCjli2a7b3ZxDwV0cB09HphY9aJHBgrXJZU05TCTZdFNCnpfpC8rkggBLYIhNkIZUSJy6nMNP4LwHNsKuIyT2QUAQf/UMUkIg8EspIcXkprDgcPk6QRLlMyyRwz0io+VmqFst9LXdJcf9CQDfKKFCbBMmk5P5Dm/NnG5JKxO/7m4Cb6xGPNyNZQYrlbQ+K2EyRrGz2IPZoI4CRz2kSyl2fduN9/hDQfyzyRFPFswxrbk9FwRmQgEsyY8BdskjC/QXP/yQaKmQQ0gSCIxJwy0cKrJgxzcBr5iUkOeFyeKaRgOGm+RBwdvTwpZk0OWjNDgkYGUjeiJ+0nyggjiWQkNsrEvAYVzaszAkS7uAgAY/eagTz7U4mS3Pi/yRgdMNBiDZ/nbUhCjgkgrLb2/hDQKXB450IKhLwTCZMoHaJpsIUSWtM9kIF1gKH+1Xuy5BMHBEhecG/1/WFxO0JuFids98WBcR7avzLehf9bgKyv/iecvSuv4mxRrKc6q5HAfu+w2y94pAMjAjkSZ1OQA41H/mFhSTsCagsWSTXhtQamcu300BAyBbIfiI3MejzOa5/0ZGAmptlIOXbSfSDgEMiKFumDmnK1RbkvTgm/rFMeXJYNhV4QoTfJyveAZ+mSKYZVeDxXKcPlozuwguHkyMkHbumErI+jQHclEHiWIELpFxu9kg8E5fvp/pAWkG9AzF0JF0QUiLxxfcNZlcJv/+1RrJubS8HeSYgYfsooGYgAeeyjeSEmYuk1VYnMLdvJKIoiw9inscfAvp7bvfoOo0WQHyYEv+5rdmBgDY0fIRrIQEbDwnobmwk9rvGXzZ/pzlwnJEY/SDgPEYCAjTugezP4R5mzpiPAvGAf4+NiX8P+bz+EjDalilYLX5TqNzxTk6nSECD4pGALwnPn2KRgOoKCejrOiWTp9HNTdypY8b3ayRg3G4a0EYc3mPW/fclguI9xQv/dS7gPyQK+KsJ2JeDGaKAPQGZwDDAM0909WMuYB8F9I6vZjHMBXQXiJmhJ4REC5zPZB3ZnlTBkrg+iUMi6EDACloP9MP0OxewjwKqGejEn27qy5AI2kcBXSV7OsNcwFn4VyKosYrLz1zAWPTNoS98nwjqvxbfcjA9AT1qJ8FnLmBHwNC9Inn6KKBqbgkJYFEUP8rBDATsE0G9bC5XwVVu2SEK2HcFDEYFEtDb2Z9yMAMB+yigtzr+1Rf+HRsDAUML5JSE4TcRFNRR8YkCDhVBqYUsD4mgP+YC9l0Bhyhg3xPi77mAvr2WPlHAWXiRydAV8LA0gn8pBwP5vxBwSASVrlTl7r18QS7UFAm4uOPf4+9yMH1F0H9uIujk/4aAo9FU+FMSQZVfHAXMt8YZn+k3q0pWNyRgDTEHJ8+0KxyxIgGz+5SHotwhAQ++UuiWF4+gpuN5tL55wUHfJkwNJ1CsaL2Hbu5aG12hvKRIwKmIBNys+sTGs8usdRkJJa9yAfbzrhzMdqdo+iSPTlAfuyYT9w0ScMP4LBzIDInSRwHHo8cMTuILCRXIoabPsi0FtUohAftE0HkTpVDu53MmXhlIwPmiZaA8dFFAe4vkSxZIwPPkjARc7XC5UKcTOARzO9oc4/KhrxkOSSWpNhO7JZJM1pB8x+MGCXhRkYBHBkl4k9ZfAr6qGD+vb0jAsIs6Mi05wzE+Ilk3RyTg7cYxUEUpEtCIkYCuggS8FwmSjtOQgEfvIUPhaUhiKkRyypF/g8dugQTt2xLOdOkF+4OI+x8nSMCEQQLuTdtC0u6QgB7+lODaxHh9gnv5mQtY7zwk4KNRWN1stzc41/kcr3+MBNQIkv28vllMIluvYogCntkYCbk9/UYCjsYs+6terX9aUwjNU1+gM44YgcwgKZIHkWAViGIVFkr9IHNtNQWdvyIBr1SdEi57f6KAMHngcGuCN9IQBQRKbw/aVnrXMBtvkGzPl1RorTKbfKKAjN41uQ6mKixmKRKwLGoczr28GpQTPyVBKtIX8jwiAaW2xfU9pn1o1+uXgKF1aT4EXC8mOFyzcy8l+n1VwJx5TKPwbjePIRFUtcuuguizi/J1UcBYdunqBwHTUUNFfnn2Te18vLFgTTmKCRemJGsZ2ATgLCBBN125lle9VSC18VUeCTESsI8C7sbNdy6g+th8EkFXb7oFbTKLyScKeLSkgxapsQnpMkMC2hGNr+rCd2CtN3K1UpdIwPq5GYPaurj9ep5r2nSkfgi44HCgq0l5pUFo2EjePhEUX848zN6jbyLoQMBbOanC9cy74CD2NsJBe4V/n3WKRB6igB0B/dUEh+urVaWCv77JUeSdcbj+++6p0R/TFvBXl4PpCagJGZLlTLlPAs/xA7ymq8hJT5GAh6o5dynD+PmDdRaEZ5BI5niCBDwtdxqp39mxG14hqewDErA4dFHAeM5XIVsjAVtulYFVxxPih5r4IeDsKQpMWOkPHGhlm+9cwFn4JaDiskiuumucgi8XHvdP4/FUROTJovtvoJ6A4Qq+BOwTQX15jQTKpK7JQjcX0B+v6gspi9kDXO7YlZdh8DdFmi4x1Hjg+fQEXMy9Amxl08294/D72Dq8gnmzurZ+J/y+noBkP8Ljmdy6phXH5gpau5505Wx2T8IdTnswZl0iqDOlnngnhCc8nhYJzC8ap2sc8xzmAg4EtDdjHtzYRQKuCBLO97MDOOctEvClU5eBgIrSEfCRIgGP2fgTBfRPE4cnhSpkQJJQJMGDxmdae0TyyRXPVkHWNcK5LFY70NP0S0B2ezri3yPH60HlaTFEAVWpwP3XM/z7/b57ivvvbQH/IQT81VV2fxBwmAvYE9A70JEnu61MegLOzw5NhrmAP8rBlBISpCcgPw+/UcC5XopDFHBoCjEOJB8JxylkIOB9dAbweE3Ht8eYOqjT5D3xX5MT7u/vKOCPRNBlGSEBL41SBe5WMofG8E4D+P09AfWTWn8SQX9UBD38VRG0J6DkZUhApYBkaAz/oxxMXxF0iAL2TSH6xvD6MZIjUGT/MkQB1XqvRHiP5xfyYux/aQzfE/DHXMAhCrgwlAiKkbz40RZwICAi7DMXcCBgXxF0aAw/uiI5G4WbwWy0w/1JMe6/nwvYRwEHAvZRQBT5jPjtvWsM30UB+3Iww1zAvi1gT0Cb2+XwIWAfBVyc/yURNNRc6Z+ZCPpXfO1/S8AxJ/z3voD/kCig/IsJeDnjz7KRzxazXh2RgPSIQSIcL3a1NlkkoFBJE3hYFBLsGgSFflkjAfez+kvA0s5reEi1FcXcBcnCFEjAffFAAq6eXWf3ffuGYkq7TAzai9UXB0OAM71xmPV7rpj6qWxPcAle864Pn/LQqWfOQkk2Lon9iBT6rl0YcJdx/5tXpmpDIujj5OLxHhdIotEtTqE5XOdMEmlIsiRCAlYXHQmoMX8RMEucKH5tcJljthOojnc7ig+e+iHgZZF8CXjT7S8B+7mAfRTwGC5w/0tH4QcC1rs3fn/khKbOUwYS9tzPbaTDVL80hIFjC7jM3pGAizdDQzPqCD2eIQGzQlagrGWX2SQ6ErCdMTfI+fc3CshOyQuqgu3Kx2zwet5iJOAJcosk5RHJ+177d7i2uRutueYNuk6YPdRyOqvWooBEfe6mSHBZ/JaD6ecC7lexxWyugAS8ydyXgAH/+5pCjMY8M/pVr9bfTUDpF79a7fvsORAwmLRICsY3ZFjcaLEKuJf7SQQ1AoEiYMW7goyn4yko744YWxqHf9zdYxE+FyoK+FD6ScBQpPxCuxTW9DMXsE8E9Q/4avY3jVStxm8k4L7F4VMfBQzjIxKuJ6BnTLq5dKg27SIxDiwViSZQW10fQKbVIeRu3XBv1TVBoIRPFNBXUu9BdmtvAuZhRjE/Cai/6Apyo020dM/I4N9FqhoqgjLdXL6egH6aIvnARwJu9jEdhQe91QYCBnHxJeBs5CsQWTskng20SLYPYTyUg1kcx0i26xEJuFw7XwKGEJkQ22WXGFpnDzKZcjZeuepLwER4j4coYFS7uD9R8qYgLbbfKOChQAImojKtwMjwfFfXzQTk6VpmVpNrK2uXU/kE5alPmDDlMnwVT8Z4PnP5GwX0n5EMm/sIiT9RM5nw3FmFSC7laDVXfyMBxzwr/tdyMP8MAv7yRNC/CRge9R1PcvZfCbhaZkgg3kGSKFW6IMr1dgN3thpHvnl1ZZKKSAzviQT0owWdkkBAAhL2ylf+boTLj/UphzmfTqIgKtILYedN8yGgpjwSkp+y9GcUUNjeKiDAINHStXcglIu/IbVUkGQ7Bwlkxc0LyHLd9SGcuSlBPPqAP8gxA/cLEmgcbfZgczpHcJCKBGRKJCBJzt8oYGis7mCe53i+bon3KLTe/hMFLDn8vti2bgjTS9fXr4sCuo8Nnr/TRSXv78eDzLomDfZ7/I0CjmZIQKuvElwxSEBpjgSc5T4SsGSRgMWteQJRoEs8bZFkwaXhgVh3JNyrf8b0BNwLXwL6ky8B4S7WPHkehAfo13QUweWC1+cSvHOwqRi33+q0RoQ7EtBWYrby7QbPP3JwWbmnIxJsdrg/vr2dQGnPHBkIeMtWDXQJBFEglb8xCjjmx+Kf0hTiV0fWewJyVEtH/xEF7BNBj/sYCdgS6lMOZl3mXcXN0zcK2M8F7BNB/WVbiAMB+87wQxRQutr+pxzM3wQ0a6vL1i/dxxAF7AnoAvXU/oOAfRSwLwczzAXUVvdgSAQdCLiclc1AwKEv4BAFzP+qCNongg4E3EtyQjR3q32aQtCJ9GkK0UcBh3Iww1zAvzvD91HAPhHU3wKSLPanAUjJ9l+igD0Bf8wF7KOA4fz4rQj671FAS5tpDOSV9CT0akv+Yy6gU6RKNFQEHZpCdHMBBwLOxlE4RAE/iaB/NYUIZKctfswFdOmOxH0i6My+SCTo5wL+CVHA6f8NAbnJ5M/pC/iLHwPSGn+WFe1ZzBAF1B8VB/v2aTPr8xQJKPFdXzqed5ghCripoxHkZ39eJQrsD/rr1n4TQdMGibWqyBVq/e6SjbViUr1Jqjc0KyRPvKP2T72d3pGA2d1hYltWnA8BN8U8SqYHJOBLQQIWzKlLVNSYQnfXDwNy3UISxcFb0xXToOF6Wdokvm0CUd+AtIMblc6ZWLy9P4mg5+jqkERYhLxO5gQJxuy7CpuXN6tvF/4E8vpsR+tHFD70fXS+wSGi8Hyfx/eHgMNcwKWtFnrN+jxcHhaSjg8CXrdmDA83ZeeQOJggScu8OsONF/B8mvqd6lUW4f7F6BsF3C+QgKeJ0iV2LpGMl8pUhijgOtuECz00KiSoniIBZbdbdqoXlMoU17/z4YeAhzpBAmoHJOByTB5IYCT2JiqQgN5I2sNjd51Vm8lqz+tugOdzpb05Sa5rJKAXIwEbLrJJQpR9ocsng4OjNkFC/s6KoHhPieM/pTX8r54L+Ly+X6BuFkiEtktM3F+7vneCJjL+q6QexBROU7CXGhJvdEEC9omgdiVNSXB8ePgqLAUWzItLIQnL/KCxpdXA/Cx+5wJeoRHByl4SWYGGw6vD0VY/cwGZq+vgq3jzISCeKf0k42v5IaC/Mf2nptv4agwylSY+vcXh5d2QdNiymlj55rIpBgLO0giJpDu4fTu/TcETb0jGWeA7mldPCUROiAQrxz7+Lr1WhmWxQvLF+GrW7tf3JwqId4qkadoDCRfvEWkDAa9BpUJ6QcIt0g0Ov0Vz+yHgMBewVFQOzJUkk2V4w4H/ZoHbb8b4+YK+tT8JuGBiPD6XyR2I0NnMUjrneL0f4zFokOOI+7bB/ZvMagpa3EpRpEn5QmvVMxLwdu3aXstIuj3bRTnTN25/1vHvtdKyLwHzCxLaWlljUHxNYILZCNfnGlsCf02J0RAFdJ74Kt+dXDmKzs/fVxF0xAnMn9IX8JdHAfdtswdNk/gq8I5Ijmom1DATY44JZa1rJb6nLyC9E74KSxEJSHPZDWacP2bCVbozSR4iMQxbQvKkDv7miuYWA5l1BIxO+DdNojIHw6SQTOOXcyHXHY0EueZInvlYxOHesyOMOR1HIL9EkYByOwxRQGiuSEBOx3tEYnMkXMukLLl3mQCzquqOL65TstLGOPyV393x8DWQsF7tQSq7iqDHDInGbSwkLVXj+n9HAVXz1SWq3vEedTgkoF1xfDVEASc8fQfpbHaJsRkScEcjAee1gOuPI/FJ3g/1Ckozm1QBt6mf5GkhAe2DPyX+jdmxAwHNysXzT8UvAa0wQAL6gasR2lcnYJyf3yigzSEBpbPQVRnuCOj4swqHk0s8np6AhjKrwd3Qo8iXS7w+oo7PENMVuv+gKjOZjCd4/eZz7hsFDPnVDiReHJGQrpGA+lQ4gUpmHAkXPBLQMOhvIqiW/MYoICeMmV+VAfanRQFDIlA+lRwQQutXfiDXSWWCtx1LJOyjgO99q4Oy29CR57B0MhCwnws49AXsCdhHAX2dfvLkpN8o/70RpChUt98oYN8Uwt9akjkQsC8HMxAQbh0Zu6YQXiDJQCrZmIONBIyCXEGlLFftAVyTVZhgv0Py9U0hrFiWIr/o9t9XBH2+8b01zAUcysFMVTX6MRfQxJuPgFw+U1KumNnPvoD9XMCegEM5mD4K+O8EVOPDv5SD0ds7iQYC9hVB+3Iww1zA241bg7LEbwjPh+dimAvYN4UYysGw2/t5mAs4lIPp5wIOfQH7RNC+ImifCDr0BeznAkri4RsFbG/Vh4CfphCLuwH6VPlGAZWdZA4EHKKA15AEAwGHRFAeX3ifKOBe+Ie2hv/rFvnfEpCfTpg/hYC/OmnNzJkLHHnNJpslqya6SVoeyjZBEi05JGA95SZwXV+RNEIcFPp715HCf86r9XT5OugqJdVwHJ+sKFlySBb25F/h3kguWQNBAgoe94bj6ILkuSh7Vj8LhgA3TnZJfDL2jj67xieocYQbJSXzeui2hgTc+yV+voxJoY/d1IBT6Hd99rrW75NVTsOt2SMBx11ULCr8HeT7YM5sTivV1O+zOwOXfeKQNT7JeP2dIQEv6wNuv2JUVsfnzwTua8aO4jxVH7podVFAcYrnS97lQp9bZx7q0xzXd3wk4P6N16OQKyRgmiCx6rjiYT86ITHXJu7PqKZnOBX4+dqiQiTzk7BwNmNcnp+QgO9zRcNePznVpomRgM5eU+A6v7lMsrORfPtLe4P6ObKZWPdxWX5K76EczPo4wet5mU0FOL5SJCAZ7UVdq4waLtzTjeKUK0FfH9o9HDwcbWziGI/vXCAB69UECZhskYDzZYV/r0WC14s7dQTk7kj8dORGm4D+jQTkp/jD+UMI+MtbwyflG2a8KjKBlyJ5HJ1RBgJCPa0fZHe1RFBVs6+YWSO5RjSFwyNeYPzVKNOGRFBr8qSqYE/8i1ZqHsKiKejIP3ZRwflExe1DQIK9Nl2phXOsQgSJxESPVdeGuhIa8PyuFX1PQG8ypgHv1C8ByT52YbMw6CgsqWxBvLWtwxq/lIGrkKXkeR8jAZsVbv+us65lLg5vDdNCMjZjydEqQpBQBwYJurzmiSYnXVQMJv9CwJlB0SR46EgwKY4IJLCh8VWq4PUg2l2FsMahxjKa43CcOHh9MqmSoqUx8kSS3JBwxkOVo6VkSAttGuL28dlDwlUnJCBnn01YPxdIwNsLj6/aRw7s0lxmInHSXW/O48DJ8NW44MdIQnG+mYIld3MJj4uulT3HaODPTHwjhkxWEGIIU5i/zjKzyGXc/t2MkYD0/EvA8aj5JIKGYdZVWD1VMgTmSaxCf0TLRBWJCtvxC4/3KXi/LwrIiwz7h0QBfzkBD6+sAOVQ8kwwqZEcbwsJqKoJx/jJ8pESejo+DwQMJjskWx8F9NLFuGuNjoQQijd+fiz4KBw/GiTZ+5aAJs+RMDMKf4PufIzfX0qTKHz6jws5yLMWrJMiMKF3F1PSsOUOjBMS0M+6+bbTujyAd33zUWAp3oWUUXePTHQ8HoF2eMKZpzd4F7FLPGV3CTmkSEB9HSL5GgMJR+dhCR5DuCi0xkjAdBzWME8eHA537/UnCujcd0jarGtdr4+8Ekka4/HakluQcSZ8CBioHt7z+So7g7daIuGUkfMkmwd9A6lWJtUQBTyFp/I/CEhGDZLRWeDThRG/BAyn3k4mryicgEXvxMif7/A3Pt99CRhYSxeHp1er/BDQfuDfg4bxA3RzP6oCmklFQpnqHuRWxu0nHq0NBCTnmGWGKCD1CHfgqdsRGRJB+yigNK45AvfgcSChMPtEAYH3fyMBEaHsn9IU4ldHAaNFQ/tj9YpEmIb+hRSjHAmYcDhwKjPpZyKok0RZogqNTT5zAU+jfEHWT0/4DwJO6qlUDYmg7iiGoRwMRBNfIxcl/iaC8ouaV2vVE/33uRuo/d0Uoi8H84kCWswB9GCMBOznAvZNISRlL1XhsYtCHs5q67PsTGSGRNCi+RJwiALq4dYbooBDOZiegH05mB8EVHjn2xq+aP3lQMAfcwH7iqDhvKvocjW2ALNR8e0L2BPQjWxc7qOAbittP3MB+3IwDDC7oSLo0Bq+jwKqz+xbDmanTjXE6YZUgTltWTI/GUi6R/6tCHp+x8thLmCwfkj43vGQwENF0IfbJsNcQMvVvwQ8LHB5IOAmlxbkvNv6w1xA/zb3D0Mi6D+7HMzfDPvfElBg+D+mNfyvJuDKPp/hMDJssjYFJGC83iKBRrbNbFIDyUDvjAlU5wJJdrkohU4qbjwQMKny/UGXwG5gv5GQgO/VG8k16/rclVMk4NtDAuq3ioHTduaRYS5g9OjmAtoifh9rKqCXAnOC80JFUop28NRHtsHCRabw8/UGCegfWRPy8cOpYq7t+vDFEQ3NJOqaOmRIIlDvO7itjDmSalSaOly2DFSejERj7khAzusINnsjwVIOCdicSNdk4fQlYH5GguXuGAnITLumEE7Ew4N2cX/6Ewk4ObZd4qePBKTWSKzVpJsbSZsO2exdJJ2t4/Wrqa7C6cjC9SnGZiFXJFy/eCIBWYNBgtJTJKVZvk39ER8UuL/BZZDA6kJfWHckKMUhAdcxLs/K7RseXogETKZIwMkNCVh5ARIQySbqdBE3UOwVN0ouPBLQPW33cLo5s2pt7wM83wWez3GVzUlc7b9zAZsrknk9f78KfZXYHNxOczdan4XfmAgqMAL/q1ru/m4Cir+4L2A/F9D07xTxT9dubhrbInF8HZd9inqSXVehsycg7B/UgdjBjRqigHCFxiRArb5RQMbOL0MU0H0RuhoI+I5WFFgcK0WrlYtkdIXzh4CLcY7DwXg/xuFTLE0rn5y9JzkyDQ22kSGB2kX+1JTr2YWF0ZVzuShIvuUu1yGmZYqE20lTELmc4fD0uJjiq4lqnuS6a6Yw2+BQIJjXraPJrNFF0WIk2M7wU21/28oADEMxoTvDzye8NwKlyJCMV0qSNdeMvnMB5x6SUOBb9ZMIOmdx/1Zg4PFfRCReHwU8khkHNreXo5VuI9lIW2kAdovnu26QgKsbEnAJR9z/dkuzQxQw4xKZWc0N39RO9YYD/fWSSbSnkXRlEE5BK10kJ++3C62kJA2yZztl4LlsDmTCWhS+2ie4fTPH9eMI/36q5goE9goSc/8IxzALLgITHHRc/3HMZdjur2LlM3QjEza6E9hIS7mKqiWd/LbhqsCIf0xr+F/93yrr+61rRX6YECi7xMTRg8Z7QkuQPPHRSUiyRgJ6iy3P+DMDyWbUwg0ccz+uYHvcmeSs4edKKCPZ6BR/49snElAt5khK0nQlfzQkjdfkk8i/W86DzG9NC140m5JQuooFqUokoFluvwQ8cqcvAZWJdyC70VhEMp6/BOSPIQNOV27F3xV1Slp1HIB1DjridImg2zmSzrYrLgr4WddXT/aQgFMcSPtPDX9TsZM9wKvPfOVPupJJHuPtwRCRgEMiKKMhuUyY4/4iz01Ie0EC/ogC+vnsjmTkJ0x4HrlPkm6QgPK8xWeMSFyE43x2HqKA4fSRAbmP6Tco26gjrYzk2k1uXwIqLR7PjMmOMHcmSMhc330IqLULngk3LJK1btUaLOuABCw3SECiNuWQCAqjotHIvMp2oGccW4WHbLcgIRtm4LTbUeQ/x65M8uX7BLLlfKOA65PQgh0t8B6be675++4plh39IYmg6q/+b5U+CvisWLoaEkH1a2QMUUD/TLcyeczxuavUJsUMUcCBgNJGJsNcwFXs8f7YchUylIPpCTgkgvZNIfoo4I9E0HbNfaKAoXPdPdX5lZ4OfQGHcjB/9wUEUOQLedHn6mc5mGlXO7Mn4L/3BRxaw/97RdDnLXLBWRS4VU/AYS5gFwX80RewbwoRLgvpMxew7ws4RAH/vS9gT8C+KcRQEbRPBO2jgD/KwfyoCEqb2y3ec/dvFFAZb084XL5qUXiLkIDZOyIDAYcoYJ8I2hMw0BPp8bMcjG3lhyERtK8I+qMczBAFpLP2MFQEVanHX+Vgur6A8q75l3Iwlqnokf+6+P9MAv712f+WgNMRN/r/ahRwJZELXJsXEkGYv1P9QnNIoFeFBBQ9JOCxsLsKnjOH2ZRHJMQO7DGczpd5FV9OykFnn+cG8plhRZttUfL61L5f4RCf3WijREhASYqRdOHOZRJyeLG67RtTuHIlErE8IQHprlDudSp8CRjwUxb2146AjzMSkFiXDwGTjYzkEncd6Y6WXSXNNRD1QzDdweN9QwJOzkism8AxcA+nSMA7CUX99ECC3QzPYdbu483qhSBNoAlvSEjq/H7oCU2QYBv9S8Dzs5v76Hd9Dd9bJJ17QRKW6R23L8vXh4CHseOQuCC4v/hMulbtXV/AYlUWOl9tWWhcFQloj5CAM4GjobQqPP6c/SaCngXHZdbGrlzoKh3doJlZSMA6ey90p7TfcMiQrAkvI2Hv8V2AoppZUcxQSEBCSw2c8N0dJc4Mt4+N8x6upTCrkuKm8PqZQ1LeJaWbW9mUMhKza/IRbmwSr/iujyN/5+DypHD7XRQsfhsBp6PJ5E+pCCr9YgJC1xdPnoUUCbIjkkefTxWIOZfCV+EIh3vvfYbkUEKqCsfb+kBWUlexc5UiMQwaScfCbAxS2pVTSX0koKedWpAipSun8kYCbaiG6vo3SWRVZbh+6U1VyA5XiYngSXX/+7hqwRipSDh+hYSr5a0E/muP659TJGCuch6sXhYdQXNGsrymkQ5p0h1f5GT4qlh5HwKG56P3TQT1Hki6eNOCtlz7GkSBhqQCIU+05VtSYHVwaQKTU+5or5YegbnMaRKe+VbWiiwmsJJ2NAMcXkityfB4kxUSMjrc6ZRIhxiXKxkJOK88EY9nxcE8ZeRo8ajyhTYWtgQWhYQEvE+RwON5ZQI8caiyGPvZJxF0iAK6IyR3ZnfbCyUSMLMlU1u+TuJAwNX64C806j7VYEGPp8wQBWxXSOo+CjgQMNmfcDhM33D4fLQ9lvBvJKUb35ED+xMS0K05GUIcvTD+8YrD22KD57M2znK1YrPfSMDpaDr+U6KAv7zKbr3JwQuPXwI6RG1B3iJ5QiUVkyEK6MkiEnDDIQnd0rqDU9yQXBDVJqFm+LmrF0geY4EEdGcdARdXJOB9jARczTqSWfqk8vMKCTjZq0+QRiySScudA0mdExKGmY6rsL7uZFLn5RHkx5uvgH8hAV+uIIKsPHgSBrwjkseteYNUTr4EPNNjAInqCKiY9YK0RhfVWxIk4C7DZ4L/WNWgUQwSMG88mVSb1QMMz0IC9omgZovra9AlguorqiDpCQkoBQauv58hAQu6PIOWbfkIrqnzJMfb+BsFTKv6SeIMCeiEHv6G3ZD6EHB+dfD7Z2kDxEmFF+iHDV6f1ZXSiFWoAqhvEKvAW9Ay0Y2OgAo3jUKq3uHw1Z2VYKxYXP8mdiWs9FkN0rUaVf6SRiKvxmMksluLEVRn2iTJNusSP2OWgaBrkrEr/yLgtYvSWj6Nfz/W5yJIZfFANMt64vG+kKCU/hsJiHfU+A8h4O+ZC/iqzxIJb0p7+ZEIGrynHq8uR5wOyjGgiX1a04XKr1ptIOCPKGBfEdSXm4IfKoL2UcBhLmB4RTL1iaDB/Y6EYzzjMxcQweSKPxJB7WsrfyqC/mgNn66mx09TiNSVnKEphG6d8Pvrk+8MBPzRFOLvcjC+1DVR2L59d0gEDV/PZ/KjNfwwF/DqnLX/363hhyig+LI/fQGHcjDi4/xpDT8Q8KpOzZ9RwH4uoL7pEkH7uYB9FLCfCzhEAfumENpl9C0Hk1lnfLpoO1yxnwu4K8knCjjMBeyjgP1cwKE1vFwhUXsCfvoCdomgUj79toYvF8wnEdR91u3PRNAhCvgyqwjmS1OP/rFzAUd/vZf+twQUufH4TyGg9Kv7Air+BY4X2Y7WCwcJqFZxFyXbIkleGyTfayUJcJHXLkmWPJLwWUpjOB4rJOCk3h909UQauMqmVa3zEZIloadXuKgMEo8HJCCMbXaIAm62+z2rc8p2Co+k+74MlIW+KO5nuCdH/L5zqTx13zNYKJUJEvB9RwK+D+IcHuwbSWV1FT+1qYSka108Pq4j0eq93cHFG8+ZOHogyagdw0BD510r+AQJaBR4s1d1gITTxJDV29pA4jlgVxv7ggRcisYNibnG77s6aqIv3IqHwl8jAfcVEjDf4HJTR7h9IOx53UlxufTfXZOJCPf3WkVnqF5XPD5ugwQcn84s3OYr3H4nV6a+rrlPFDBOBTz+aCIq0GzGSECU8UKnHAYJSHd9CfULkm6qV2+ozy5+XzTD6xm9pCnkmtT1bSzesj4SqxbuIxcJd/DUhZ7f/D3scRjAbIJRF6WcSTd4GOw8ijclrh9MkIDnJLGjOFKCg66IMQdFiYRcv7ev30dAkft1xbb/tCggR5UMuLJDkTCdIUHGb0OFcMVSkX+YuSwxrmMKLDlF4jkUdcBHOy7LOxyeDYmg8mwzBpmafAk4PXUF27soYCDe8oM2XdI0eG31jQLuQ5sMBFzi0CwlrNC0oF+rKb7qfJodEkFNQUGysS/pqVG85CGBuiYRo3uDb8jHVgdwdCRpHwVcWasSLI6fMv5Cx+1HNg5v/52ACWosiq4LKdWuRqxAklV4vISVHM3ZjMdA9kc6Cus5EvhYbTVILelLQKiRTDua7+b2Zbi/E41EztYuns+MRgLyUsYPiaCryR0JyGY5gZ2WfwkYp3cToiW+2hZ7C4+Pu3AORKHVlXOxW1OTqxsPdswiIUcqLi+nbyTgMcX1Zxf8PoMmGmw1UST+WM4upGS7iq19FLC6IgG9SfhCkr8FEng3JOY5azhQxjeB8acJrt8TEIyXyATzt6cNUcBVgvf7InSa30dA8f8h7066FdWWRQH/IBuggkiTYlKpFEGh0LMCBFRUBPTXvwBcO9fe941xOivP3TluK9OhUkkxvxUxIxiO+b9KwMn2koJ5vs58x6wtnmQ3JKDt7ZBY4eiAw63DsgTTOc3IEAX0L7sHLE1mSnvL5d8ICO9DF/mNLxFIIyQg7C5IwOlll8NCP30R8HbdtSAbJpLpLR9KQsmXeIgCuqMXEjCcXQrQd68u8fRml6RqNQrI8cLQruBaSLgb3gP0wkOSTuZ4TSo154JOtQxxCWsFhLaWGRA+R/K0WtdXryOgaEVIOGcaiyRt3hVolorbu0zxnNJfSEBZ2OD29gSU6/cXAdUNEvBdXkpQmhFuz9bix0MUUL+tZzRod1y+l11w/4wnEk6WjzzhRKoESemigA8lDoYoYE9AJ+vInFf1h4AeK+E5LqjxBQx+M89d2exIiSMFEIoACc0VfeLq8gkSq09oCLu5fSFLFaCWJRKu3NgGSZo4BluZfhGwNG0koD6f+BDYuL52Kl/BNEMmd29BVZJz9/suDjtcf7AZ/T4C8gw+qf6PJoIu3o4AdvUUfJfykRyhNV8MBISFIyjkEJOvuYB0apdyuMf7plCukEj+Nom+E7BPBB0/65Hzynghd5bzFL+PloFVJOI/fWt4yVl5n6YQRl6L3xNB+7mAvxJBYfWCktwz5kPAYS5g3xRi5TwEekgEPVDv2uEric+/VwRN/iLg/zcKqPmFSA9NIXoC9omgLpMmLWmuzvrTFOKZIpG2M99FAj8lekgE7ecCfisH07eG75tCuM1LTMmM+ysK2DeFGAhYMBI99AWknHk5lIMZCDiqm085GFfgmu8EHBJB+4qgfRQQvD0SbsVegyER1J3Puyig6xhDIihsurmKXtsYeI/kKN/yGycYCKiqXYXWnoC3dR4MUUBvaibjfyUB/7qG/qsEnNKzCfPHVAT94eGqm/gl3MoGCahbSEB1mSORVHpFR2aKBAwVJGBecUi6l/wq1ECmp3C5P5BslPAqVWq2quGxXyABcQTIqgtxf4esFZAoEkUO6rZyxpCGuY0kO7/G6n0SzpGUXbmXVY0ElF/7K6TVZpFHh0T6JIJW8hgJyDRIwPQGC6hxY+id7CG50jik4PI2VvTWaZGA6iQ8wtmmFvQun3tIxFc+htxhTD/Kj0jAZlwKcMoaJBwoGW7fIplBDnMk4J7OKnUkzh/wzLu5fVHwjtRExPdrJkXCwQMJ2HTkS6YdyRy2K7fi7Gdwhq7C6M7F7alH+RUK7oqft2MkoG+EY3hkR1wfFfqGmgsdQcVtF0WsZUOV5qIExeqNx2PDvwP1ke4fkPjz7m9YdyThPHLekM8nuD7NwOOp1d3xf3hIQN/2RPV2aVp4cGvL3xkbJOOVZz4EDEXi8uokdu5wYk4Lf7t+ZaIa8fQEquS68iO1m7tp7gkDxfKKv48RS7+NgHhNMfP/qwQ8JfcxECMc+aB2c9Mqw5fBn71HvrtocDimAw4X1Yga0VCFz5KkI48HNTzM/SERtCegeuoqdh74plTSLGtAvFyQbGlHwpdzFSAUVSQRL8Y4vCqRIHBMkIBvCUlpFfh5kinz3FOMrhOanCBxbqJANsbIQQLuiA1eMMblHcf2gSyh0bpEyhHtODJVkIuY4fBO3c+RqHX8IaAZvqjc0WkHlPisKxCLB1z/JE0OymP/kIZEUPfeJKbiuTIDKpNRvsuekXxhhgQM6C5qubzjaxNwkBGIpuAPBPyVCBoIsSMqlH9huzL/XwTUVkjA2Epxfcoej8ckTAxYT3dfBDzFvgkbnf9KBHWZNwvC4YLfJwm+XkjcCJQAv+8nbRMoTwGHNsEtxoHr/E6VpLbnAsTLWqT9R518EfAccr7DcVRLHkHMgHBdIdGPOn7efQkSbA/CiAwE7MvBhMHqN0cB8ZqasX9KIuhPl1gaje4pLNnbLHetdVeh8qwh0W5bJND2ieS7yt4Nlpn2RcBNlD1AmPoMEil/dn8QlEsc/nUE3IyRgHvusgXxeJsRYOO6JEsez/k+Cghn5dCSYttVhQ1OSKZcPFTkGl+OIFvzae7uTpZCtqv4DPbaRXIdXSRgvZPxHDuuWOKVG54fCKjNFrh87nY8EEPkPBBYYHxPuT4j4ly1fIgCOtwU7wlsGzewHLFIwLrEc6qPAkoV8sSR3nFEFKaLzIcTlvbK6fETBbQZlfU9cTTC4ejhXoLAiUi41wUJyCRUBas84Yh3OvV9FC8ZSCckIDyWSMCZxuFw9LrC5S3HSMBo/EVAN5aRXG0Zc6A7a5724mmsECbcIdHccO47TIAEpEvqQ0Bn10UJzfmuBnNrTGjPd/D4lJv6Atqb/iLgdIUEXG6RgK7VkdWQ7QRWxX7iu1Z9VEh4WF5hZXFIwB3hS2I0cQvGYcTnUKx/X2t4vKbm7E/NWf/diaDKD19T/VxALnwI/mcuoCcsh7mAAwFni/mHgNZ2Hn9FAbu5gM7MRYK0UcY5/Bi+ooDDXECfF+ghCrhAyw1RQC/fJZ9yMH1reDiwR3aIAvaJoHY/F7AvB/NtLuCQCNoTsG8K0SeC9lFAbyr/VRG0KwdjuVXzFQV8dk0hsm1SDOVg5FlGfA888dMa/lsiaE/AIRG0EJDAfWv4BYsEHBJBH2vH/d4X0A5WX1HAfi5gHwU0iSbT0KZw+NYa3p2rSM5XwRzBjGn8Pj5glWEuYJ8IOswFTO6CDIudj3vVJ4L2TSF6Anpy9/4vAg6t4XPF/yLg4tYRsIsC9gR03zYSryfgkAjaRwH7RNBvcwEJ3yWCUhwS3OeSf2cUkPnfIeB4Pv6xR+vvJqD8w63h3awp4ZyNkAi+iwTESxiJ0+p4QW0EJMOu1jmo4gpJFh3w9V1PpnCPGyTbaHUq1YR71JDyxTKPXguZV1mD3OFh3S0/fM+QgExBJnBjK5vsDAEJJe/0OWRuR0D64UbqbUKu8LgTXB7zeLVq0jUxuF1NJMrJJIX60Iwlfp4gocTm/UkEfVQRbt+4PvHqa/c4wlPglySsFM9UayIgwYI3EnAr+KI65U0B7v3cQ+6EBHyefA4uE3w6huLcq/ARqj9w2L3A5Z0LL1Kt8jqDx7mr6BlL70KNXswMSidGAgteV4FURiJ3rdv9nVhlhnqsyYeAO/+OZOSrZAz3fYufn26RgHJwwPXPatz+jfY2kQSGDLcD9UVAGPu4/vEYBym+nkWqdxfeUN9W+Hn5KrPqdZ3MIT0rSEDqLouq5ecvuOmGle9OsRyonPjI4D4BjY52hsSroIQPKM91V2HV9RQ1cZDsJVfj70uF+Ps97TkSsFSsPCxPvy8RFK+pKf8fH63/krmA8g8T8M0tx2Cr8ij3KhsJstyGMgRPd+R7Oziy5LWLKTA16YuAE1/G10t2TiDNapOEb44BIyGUD6XrVGimdwOCeKNor+oItJgwSMCj8UXA5bVr1c6eRLLZXayCTNc4PDbaEgnXE1CZ5AI4jY/EqmZIwN157wwE9AqGwkeLpmsQ0jSS83WtuzkDcgFCiESCcFqPSWwuR2AtGsr3mBWSjPITFaJXIvjr9vVFwD4RdIgCbs5LZogCutQECexoiQLHlSAQf9URzfAIkm6MhAy0BtenlQ8Z4kzuSHhFAuqz6YeAgX5IIgXG+Kj2L28k3KtySmUnMwvYMRR+3pvEXUvfxoKY24t0EK4FQ7E33mwgoB/liaFkyXQEi0rA7TXHSMDXxlfxd7jy+EDkcfh+03IR1vtCIgMBsxv3RgKySEAg9piAcWFAOXfzqMqX3UWEkICxpo2IF5+R7H0UMLhJSMBWsdPfNlwdd6PVP4OA3E9XL2w2WgaqdEcCrjRbJJcVnuN9FBAa20zxIZPdQQs8fH+8rFKSuTIS6DL5GwF188TSYPFIQM9GAkoiEs3ZU8h6vX531QdvMxpej8MnEXRlkbnvPsBsidSVxV/auyntrbZInOu2I6DSduVpuihgmV0F2OhdeZaMe4pE5S9j0JbizPca85mSIuV8sKBB8mkhknB+k3OQaJnJnc0G7wnaMq5BbA9IuHqB17S1WD6HRFBvy1IHIiY2fn41nhHvcB4VxKYu+L6msQSez9GB0O39BqqaIOE2zOFDQKsoOOKYJS6f1Jf8OwEze4pkPDyQgE6FBHydNRqEC4XfvxaWQTYpNQflfeZpeOwphVD67hMF9BTeakkFXAFkjc94d2Hi+8ej/QT7Wk0JjLWRQqrGvoLOUki4PhF0NkICCjCdELiouL3H3TIBrdxPcveljUwyWWpXJDyPBGTPhw8BhRmL6/+tBBzPudl/rAPxL4kC/nRreHqkUQ4ttYLvmDgMJKpKL8Desn+PAq5zKrferH0YCGj7b9Ef5gLikGr2IWDfFOJXFHCoCHq+dU0cLgoSaMwj4b7NBXzqtiK/z/hcWv2qCMoGqyWImzXKUTulFXnl5PJJBG26Cph9FFAKXgI9VATty8F8iwLSHN7Xcbmy/y0KuNjlBIl6hvR/RAErhVGB3CwknwBIop6Axt1HEtItEtA4hp9E0GEuIJ0y3hAFHAhIM8QY5gIOfQG/zQX8FQU0kolEe3bRfqKAfUXQgYB9Iug/m0IMFUEvpVMR691shoqgQzmYccV8CPiZC7jeI0F3OhIRj1A5VAQVJ68R/a01fD8X0FnvvqKAfUXQfy8B2f8dAuKl9WO3gd9NQOWHCWgtGCTgnkcSPQMk4OKVcJBJCQ5EjZVUqLK0msNzfkTS9QSUWDKFbMki2YItEpC8SQPFUlvmWzF68+qbze9w306RcEBIqi528wmcXcsmYb6UWHW5eszh9GKQZL5xOqgbNrlCOTks8t2DPn0IeCoOlr8VTkjA08Ncwv24N+nwMZENNdm0AtQHG4ln+56ojnkGCejaSMDClU2V5a5jePIxvr9eIQEXNV7e9blGclrPN6u6HpL2HAerfOc6WasaZfOAfP0wyZZ9yZHqdk0w6pmApNNMJOCFRhIWqY7fFwMk4MhHIleWjAQ8j3F7xuO8hLQFi0ThyisGApY0i6/3DRJwHyEBK+mNy2s93D6qrWR4HCd4PFwNyadukWyXhdI1sQhx/UV8fUM+Yroo5AwJWOLIEwrbXfo7T8wU1XP1N5xDJNxuds4CJKGe4SCA0ujdjXdZdVPoHwJuVR+JmEv5FB4XruuDeHWRgG/CwnUidASc/8YoYFdq+0+JAv70NPtEpcagMrcR/Y2Ae2qOJKyjJ0uyQhBgv31SxIkOVkXWVTaCpXvH4eaRsvFR6exYWLZduZbVqamUY7J8gebeKdol425uoLASEWcrJNFsjWRcdDOeNg7VNUGoRyWBm/choKveKZ5cGXzU7s0xEmjtNmOFSRsAN9wjKedNnOLxX2kACxbXF7Z2QfZn+0NAZyTg97WpNgIFPCp3zzoScFHRKsTmRsjXNicclGcryBBWSlexVHNgIKCkd3GC0QsJeD1dVQjZrolFySLRtjOHwHqTIeHMOdXNrcPvb72gI+0MCXhabmawcgsk3NN0IuW5eygQMjKuL+Zx/3fj+QKcsMbvL2wkbh8FPO4ziQTvFo93ct/NgJxDJOSNbgxlIy4pWDQ27v9zgctLZ3sVdlnXt7Ha4vA/LhsR9o4okTXHIAG37ZIG+b7lfK/kkZhUgSTVgzH+Ps5GEDsMSoA/7ciHp2GbhOqKs8FyL+b+jOBw/fddUwz3pxDwp4erfrnMAB8zSLypjQTcbfGaWAR7JJIy4g9k/77c8Zx/zHyY8nxKzv6ywoGszBA3pCyT6MnyBqYnsbQTFzUSw7vsPlFAZ4Ov9+PpGcljzmj3ca5wOPh8I0Hkxdx3WhVJdajfCRIH98sJ05GBz2Ek0SptkGTcya7I3moE2I4dJKnrPxXSFNoYxLyc5WCukYDHivNAzpCA3llAAgqNXHwIqF6QaI9L1sDqHbM5xG73Z4Xn5kNAJ7/G+PkTEnDB0l8EPB+QgFr3J0wg6ijF4eP7BkteRtLNdZ4lKzau8BwezWjH5a0x4YOsAO25mne9SUc8mWb4eTG+I2GLKo4GAiry8YuAQLQ5SElHsOxZf6KAAwGfh2NLjPEXAeHG451HOm9qWNxuE9p9skjAdn25gnZkeNrTYuoTBfxOwI2Wfggod3MlZW1TgjE7MbQ3LZHgPQHV+4XPXW92/H0EnNIz7k9JBGV++Jq6766fRFDnSZKvRFB7JPieD0i2YS5gT0CRqotvBBzmAh639vyTCAoJ8EiSKTVEAd16lRoknVz/RsB+LuC3RNC5v6EcZrxDcs4cAHIFJOASCZh7o7YtSB7qXwS81Ei2vJvLRioJydMnglaO1w4VQYe5gN/6AraLrnyK9kXAIQr4ay7gPwk4JIIOBPxVEXT6Cj1YxLVED1HAfi6g8pwiKXsCxjH9t76AvyqCDlHAidkcQNy+cX96AvZRwL41PPhPJN63iqB9ImjfFGLppV+JoH05mMX+jsc74ZvviaCfvoBdFLAnoHOmhHSIAi6YekSbSx9f91FA6952cz154UNAI3P+zeVgZv87BGTGPPenEPCn51gQLizhGtGrfIgC9gQ8KyEScG0jARuO5uChyEg6ryv/slL3UzjtF10ThoVbqni/aCBf+EjA6pLxarlFAtYSfj68TclB9SRhCum5tskOHCSgvQw/UcBuruFB5Wv6Ck+tRgKKijtW1+9u7to1RQIqBRLwCO0KLm/RpKOGQXLtc1aAct0i8YiRieqdmx/xIXVfkp2wfpuqMxHGULEXfB/2SEDTTgXI3wISTjpnSFAx54ZE0K0hIgGtTf6A4ogE29nnryhganZ9EBULCWiJSMLS8Ls+h8Wr68vXzJBoq68oYPHal4BXl0W2npAhGcXHBGp4dBVRd0jAx5IX4FTrSLom8EyVhoMM1dNHAr5tJN9Fmz+g7gbyYbRAElrm/A2nU7e/6xoJqPD+HOpstvRDW34rKrvYIxHjGH+PLHoHauGuMnhsZCTg0zvxqirvcX9UfeGHYoPk7AlYlw4Sf/Q64f6cfBZq82TlW2r0GwnITCbjP6UpxE8nV/dzARXLGtFu9kCSsPmVQLyOkIB9FNBy5zhcjAyKuOzkWZHGfQjgZ/bcH6KAxiljhyigky+bVrleqBb06wUJ5YhIwrutCx8CnmgcLhqU/okCBr6PpOwJqBzvSMBihkTabJCAgd/NHTwsEiSgTAPs3BRJqW+RYD0Bg0Klci+/dImg200BK17pSjH8RcDVpksctSonUNrbQ4WIngj5Rn46nyigNz9RPkK0SxTtKnIuN0hYT+3mQlJ2V9ETXIEEF6FrHV/5BLarOZJMueP6kpjIEOh7XN5x3OBtAOQZLK9XMV9baRIpdokEdHoyzguhVI57fQEum+LrqOgSVd9XCza6gAQkDyRfeYhnYO8i0V+PGHydcV2Sni3j/o/XuDxt2VVA3S5w/3Iah//bNJSGKOD6cHYUZTyn3iCPj1wO97XNEk/1ZgMBvZeOx3N3dSQIMmbkOwsBf699lzq1v45F+vdGAZnJdP6nEPC3RAGtYzWjIaljkbTN8j0QEN4bHm/A7fQBeBnMco9cqoIIUyRUnwjqNqcnkDS0byBcZSSUV8TVkAgqBLeZ7wkxVZHSps6gnx4z2hs9+ZYUGZ4Dy22EZDK7Vu+uiQTUEw6XVxpIwEZCAsp7mBEn6arGansk4DpqWd+ZjZFAnESNQToWuLytfyzIY8zhsJpxGBze2kjCVkNCmZrI5O7oYvFEhHsLWiIgyewtkqkU4hpWXszSoB3ilMyey08U0HlOkIBGFzW0TwoSMJkgqXoCitMLEvcxQwJO+HsFxsX8igJSGRJQaJdzGtY3PH4rrSOjVM6Iy5lIQFewx2BLIn5/ukEyN6P7HEhhjYhnddvD0khAeT/B7+Pjb0wkflqA+Pbw+7cDpRBBiBvQts6UuEb2NAjlaLdPFLDcd+VmrlkCcrCe+F6sHlMyOsgpqFskIMSGFZF9apeg52e82q5hVZHsYb9AGr+RkJPA+m29NvGaYuf/kYD/jkTQH58L2BNQ37wFH5zC+SKgzwm+azcJ/qZvfC70BFxZR7v4zAWUBdEHaYQE6gk4OW6RLDvhJRJ3xFEOOxt9JYL2TSF6Ag59ATkNCdVHAd3tOza+9wVcNuknCjj0BezLwfRRwL4pxEDAPgpoXeZIzBuL5OsJ+C0KeJW7KGAoy7kb3JCASpzboKUXkg8E/BUFHMrB9AQUV6u/RQH7cjDOS0SC9QT8Vg7mn3MBewL25WCGKGBPwD4KOJSDqS3hb1HAlKz+1hSCZ7rjefO+EkH7phB9FHAgoLRJ1gMBhyhgaJP1UA7mWyLoEAVcNvg+OeDrgYBXNzkMBNTZKZL+FwH7RFB3/hL+nXMB/3po/XcJyE7n8z+lHAz/w7eB3UxHAm7fSIR03bU2P3dNCCyCJMlcJJ/q7ueQj/eWv6PfbqGy9+tXFDC1X6Xqu0jA0yhc5lGLV7S6PQkPeBwvSJTu70Dq03emcB8dbRK1+xOrUiskYEUFSCRde6Xq3E1KOMk5Lm+zRAI252QCd8H4SgRtvXQ1RAF3l/fbUPUNXq5nZWHm4UrxRPW43x8hiVIkoB8gAUPj8RUFNO9IQGhEEU6LLuoILZLKCBoOCVqv8t3F9FrVXyKZ6vfWJJEyRZI5PEEC2uFXImhbMDPIFCRkeE2QgFDi+7dLiQTkWtyelbwqIdOf+L5he4Ua20jQ25ZYJNq0SEAyrj6JoJFnIckuviJDOXFssn0aSD4c1T+gWrxx/QtAgs6f108iaHhgcHv5pYNkvi6XeTi3ZEXl1D3eYPH/+W48lwO1yukMnq6p0dt7gAS0NfoBZcks/O0m7gh46hJBC/6LgLkfsvD0u+/fJDf6bQRkmfHkT0kE/fFrSr5MwBjhrdjZX5GAE/WBRHvv/kbAQNkgmbbOsR0IGEUHHG72UcBnlwi5FFXKdzktaZWVhMMhbXH7IuB0lohwKEQhD8TYNokWMgpEJo0E3HrPllT6+wVk/eKJG3gxT8qsEWFTFl8EDOIVwKbOKdqzxLgYEkGPaULR36OATMH7nqEjAc0MCbV60khAlU0CxWMfnyhgsNOaVHHklTwQ0GVPSMCSqVkcnjq4PG2J+x/skYB9FHC9HiMB3WfYRc1oJFwt1NUQBQwCwOVxq0RRCnM3A+URivmQCLpoaRWOgY9EnIlJpcTH1QI2kYMEnkq4falCW+DS7lcU0L9MOSD8Qcz9ddOVg+n6Lird+tbo6Eh5rDoC6i8+98rYrsjuuJdgO35IZMMcOrKOPRrkZs/lLqXULHlpHAt4Q5nnTpwiAevLSkKyy6PcXZoUDATctZpIB0VC/T4Cskx3qv4RBJwJv4OA+uXZ9WrUYoVstvaHgM7xahYEMu4B6noyyx1xXOFgi5oi/Mic8Z1bNAIy3SIBF++OgKyCBGz4bAf225j57kq3W8Kv5QssCofD4VVbjYlg7F6grOfz3BOKCs+x3TSFlcpNaW8MR5OUjw1+3nKQZJsZLm+b0yK47JTN3Vo9Gng+xGMwbhKStY8CbjnOA31cI/k8CskWyVQXRZPw9bZLbLXulwbwgcPS3tGnTLJ/XRBOjYTb+/C7qrXu8gwKHeDrzehZkFWRIQEJwf2fWKOUXOKOgEhC2nWXByQld6lgmbic77z2SD5JvPxPAtq0jgRW+DggK1fDc/6Q4vfnl6dJshfHg6F6o67dSdxFJZGA6nU9p12efo7JTavPyAMXvx+NkYB5mDWgssEUj/cO93+lZXdYkAUSLhHsYCCgGo4nueOMnoeBgDKzn9Du5joKyJKKS1AvD5Y466XZks1N+xAQwuY3EpBlGP5PISD9w9dUnwja9wX00nFSkfdOX4IN8y8C9nMBF86VooeKoGMdyST4qph/iwJSzRrJsnJEnjTvvQCLLgo4JIL25WD6phBDFHCahe7QF3BIBP0WBXwLbUB2lfNJBP1nFNB9UI356QvImYjNnoDqRX4OBFyd+cT4RAGnXVOInoA7KvyUg/k2F1CkEjGH1635VATto4BDU4hfFUG9eeuUw1xAib5LNHhj4VMO5ltfwF9RwIGAixXZg7RdSDmkEzEYEkGHKOAoED+JoH0U0JEFpx1aw2uviOQu2TvjIQrYzwUcEkHH99XfmkL8IuAnChgx+vdEUHiRBZBkROV2emqQgDcaPuVg+kTQviLoEAX81yaCzv93CDhjOf5PIeBPRyw2onOD82a2yqMqzw7qMkIC1pcaScKfkYBe1lXwvHcVKOnRq1DL/WMK1VlY0FH0QAJOJo8GMlpa0juGEFF9xc0dLu87fv5tIwGDPTNFUu2RPP4BCXhz5zxcV0EXJby5qZpnSMC8WeLy0kgaq3yABMwifH9rP5CAwoJdQWUDkixcZKbKcYYAqdAlSm4cGdfn+DGcNWtJtkyWfQiY2hqO2FTZV1RlXIhwLTNcXykiUVf6lYPyzq3yLZO+W3WfOhWcSWD62yWNBJQrega1nZl0V/GzUA+7PZLPNS2ym0xdXs1uSML8dMDPg4TEajXc/rt1RAJON/L3KOCONoipvru5iBcd8PW12767nspQTUc22c27qB+OcR9wl6ZI7scdX09VfEjfvRj3F+Q3rxoWQQIaOhJwf8wUVXcb3L/xFgn3Vt/RkAhavbcaHSpbJCCn4/KeyzUS0Jojia80EjDX5ys63BOpVLvWWfB8RVYeLdzT7yPgbEZP/xgC/vA1Zc1jHPgRmiKeqwim4m8aAj6vUsQt8q6aYagLsFnMkUx2OGrJdkoEcPTZPIdpFsMQBVTDCUUPBFwk2Rv0DB+V65mMr3sCHiWCZIoNHCjuozkSa9eIZH3fd0lf8eUNy8eY9507bfMERkhMZ6IiuU4XZ6x4G3yU7SJFIEGbIQGtw1WD8HXB9UmyXZLNnjoDoQnvu2Jb8yQCmwJZi5CMaet8TwT1WcdJlTd7RcK9GIo4NCt01cAvHKgbl6LBjhMksHdVwV9nuP2m6JhKPMVHbzBrkWSXui7JxQu7uXQcEi8YOYrCLZFwZhSJ+XptOYeBgPExwPUtLaFSUslfwoZScH/kBElGO1cbdqdWImtrlZgDAe1XV6EzN3F9fLWhcKsKPF77KZIynjAaQOnzubvncfjP5XPcfsmRiE+lSMaCkcdA5BOXO9sNEnM628zw0YwccMOsi4qyvgTOrUHibxv8vahu6LFxU5HehPP49xFwNpv8/8+9fyEBfzpbxfA2OWitjUSj61ohZI1MXzAHFsdZ+qEk7lFDAt6CWe6Fax6Hf7e4BnmpMT6I/BFINvKQSClB8uVm3OLwCgloHUv8/DHEc+CAJylYXQkgb8fyY6IkNZ699hGvyViz8OTZcCdQJviQc1X2aZCU3n0IiFcOLi+7MyI4q6Dr49dFAV1mOQH1fEeCTQ/HgnBmFwV8WQyerI11IIeIQ5JpAkO7GYX3BNe7t2C6GRLsMLFN8uwawVhQIjHbUV2QQl/icLh8IblUZVSRO+s1YI5EJGM7QWLOUiSwaS9nxF0djyJZTJZPMNMN7o/W967ksgL0EAnosQaSTYuRaHqABHSbQxyRxSKeAKlU3B+RQeJO0noE5iUcEfeeIknbcIdEO/g8ca7kyRL1jgS07VdPasoYCChuN0hAU0ICbkW5AvN94XNHLfAedTlnKSy08cR3mYmVkmsrn8CsdlPiSZEV4fHp5jJySyRgseNbor7ub3xopkjQpfH8fSWWZjO8av4MAv54OZi+IqjAMwKSSBVaomT+6nsiaK45GkhWRdG2dKnbgYDDXMD7o5sL98r4DwG/zQVUuiigt28NUr9oD6xWl+ihHEwfBewTQeE0o0w5nGujIQpo9gTkC2cFaoDLG/oC9gS0jLFEf6sIqgmu6H+fC8guR+Rba3jb6+YC3rbd3Ma+Nfz8THIQs/ZA/J2OBJw7X4mgPQF1gvf9IRHU07tyMF1FUKf7U+NQEfRbX8A+EbSPAoJRC4ehHMxQEfRXFPCfTSG+lYPpo4DDXMA+EbSvCLr09/jB2VL4JIIOcwENNvkQ0GxOf5sLqDxHf0UBOwLKLxuPR98XsJ8LaD8nFLFrCbfveso/BPTEWMDn+sn511cE/esS+e8SkMPn5n+8DfxLEkF/uhxM4q9ucIKuwqY68Q4qJdFzeBLP9HcZjwQUL8IcymBi5eHDO5WqfkRSnBS6q8DJ4uvNddXA1S+RgGVAi2rgIkFyEiNR0jcS0NoIDKT0zPZDKCVWVW45D5n/7srFBG6hLiKmhFI84PJW9WmsalEzgYvsIAFvFBJwlJQmFM3OQuJdkVC2aIqQNU98Te3fomqc9zEkfrP0o5j2TJW/d30I3yPTD9mqI+AjEuESxRZe/2uZVzcMw8F1fsD9ta9eq7b5tYI7TPDztfQ+qOcXEriyu6hdNUUCbt8OB+fdvSMei8QyxD0HlyIx88iMOmJtGiSs3BPx4RXqcbSfwGk6tfD6vCABPQlEqElXTkcY4/ZRVitDkWh4PIpDlwhaMw8oHl2TiZOA699uGRqeVxe//3aRgFFK81BujkjAqZQZ6gz8CSTs3cq3Cw8J+L75GZxIopOdc3vx6v4YPiBNpEUe5vob1CmHv9e1cpCA7w3+Xvl4zsJNly06DJLfSECO45k/pS/gTw9XtXo3BmExQ/JdX0gS946Ppjh8UL7zPtoiYdSHCIc3RfnQFqMxsc8+Dh+bd5dkpdXREAW08hrJVDBNq3gqDodW7VPwfddIxsr+oUuwOxwFOhjRNhD1oSvgsEaX+Ljt2kqPljSsHl1B9dExERU1bUTwdBYJVXPNWHFkfDRvswcS8NVF4RLroSHBWIFs3lJckcfYvoCxKXnfO4EgKrq5o4Cwx46gTySUauNQIPYqJJtQNamywbMPYntEEZDw0aRUqyk/ENCLpkiqW0JrsL52cxF7AtoxowDkZ9we7Um15EY5BLajUsjXTwnfHx04DuQZkmp96OYa0vs5EnJ6QcIJr6ZSLi96BWtBx+/3UcB9jEchnsUS2UQP/H503c3BOHgiPRDwRRoB4izE70OLy1O0uQZb5sDTAwEfHE1gv1Hw+xUvGIqfZxNQtNncdyyCx08L5DnyQ0dMs11UtfIbGTZaguSdju2gC8Xg8Z936y9tPJ6/7Zqaj8c/9afKPy0RNOLiHBR4IamUJDaJxmzGsFJjJEtPwBkdP0FsM444DlQlee/iBiTTZXIc7iAxZoJ3By0uuqYP/fzOND7AqjZmtLdPbZ5sr1kJyk7gco/ceZYU/I7uK2ISEGTLJIzbNUE47Bjf80QL2e8iGXHAPPOBXuDyyppIEEdzJBkdIaEuGTcBbX/haLCmo4KsplQAlthHuWKrICWHhBJzCl9PY1shU6puwdIM3J+VQAVkuc5asN0nvvbf3dzF0fIGttbiqHQ2PlYkvXcln/YJEixQnwWpBCSXRj2QgCz7VMhxdMHjkZ043xXXSMrzNDuDNMVz2Mu68iyqEiMZFxfc/icfI0n3SECDFLi8UT0yieFcqA8BT+/aJNfH7gZG+sJ7wnHVJZZ6FyTwBbfHu4xw+cf5G7ff6PomysET18fsnkjcEV5jsy3uD//KTrCK3xPaqcd4PPQnl4FSc1PfXbDHiES35QOkdcTm3m59GBNe6/6A1FSjHMjk+PsIyM2n4z8lCvjT82u5mkY4deVghkTQoSKoTgn5P6OApqXarezxKyRgyYr+0BSiWNmUw+sHiXZSNNsQBZR+NYWgz8yHgENfwG8EVI81fCOg/aspRB8F/PQFXIXX7+Vg+oqgi5cmEucVIAnHetYOfQHt0fGLgN8qgjYXJGBfEXQg4LcoYF8R9L0OtaEv4EDAJf1VDmZoCtGXg+krgnp7Bd//VQ7GzYQm/V4O5ldTCHW3+EoE7SuCDomgfRSwJ6B1FRX6WzmYf84F/NYafhxf15+KoP1cwHrbrP9WEbQrB2MnC9EfEkFfLGOAemUpf0gE7ZtCyDaPBFxbSMA4cD5RQG8bN/9KAv6aj/ffJeCcn43/kLmA3/4Q9EPtQc/XG9zFro8es+xaoYc5ko/vSLI9u6WaWv4cHkgoOnSZV6kGqs7AVdCXSI7UrdTlkW7gtraX9NbkfVGN9NUD6vJo5ZER+Eg4Dgl4SRe2vzWWEq9eNWYE9+cEiVfouDw33d+QODck4Jp3x+qUYiaQj2Qk5HJNSjU0RBPuxR7Jd7OQNFJhiPBYuPj9WH0r6qpyYrgfmaW/rYIM1KeTT+BZgolkXfuGOhYjCe7tFbcHXl3F0orm4KaWK3oXTpGAysl5QqpxSN5gLx9U64JELMYzJJi0fJfqqk2QfFFk+RGOFkR15AscHq+xmW+J2xHLSkrIxAbfPxP8/L7tEmUjCbeP92i8oM8pEpTqEkknGn5+XIwJlOnY9ne31ovUMhMqqM9I7pAqur6MSyRgfXO68jWPbm7luCPzTVnSYd71PdQzXH699JHkEptF6jJ75FDLtU620xC3j/i4vIKzFvnu6ODxWBKGgZMU4e+r0fh7QjufQcqXFr1Ldenw2wg45+fsfywH8y+JAv70X1ef0/cEVK+r6EkUJ1A2s0aF4z1BEo2aWsEHwV6CjYOkwqvJYomv0xJsCxyIuvmJisg0oDhYJl3TB33ijJWwRFIu1aKbexcIvJIqexmc60Yk64mAZBROjAbh9SDmAVFrIMfpfQrS6IzDL49yRKW+0CIE8QMJJOsCqxjz3IeD4SDJFkHcEnxM6RAdG1yfekbCzLndBSSh7ZK4+EZUTHZDga41XwTMGlzfVmgE2pf2SaFYe4FA1Myp3KkU56BsYhwKuJSF+8eBA8rU0HVw2Rluv3ITkGRHRwVv88TtOVc4CKbmKwVJV+DyYhGPl79Hwpm+J5H1YpOkyt1cabCLWCQvUEKl3EphBTsF98c/jZBk2zJ3YJfSku/rLS4fvTsC+7STSLB94esj3zV92Bu4/OSFZH0mKx22UI0InC7UmLyPOHQ40EfJ39xr3F45laegFARJXq678jDjHQ8LOcHj2UcBK1nA7aVjHKRSXn0gj3vXZMLXJX+dOvY/E2x+7priaXryhzSF4H563hJ0ffvknOZyV77iOc6ouymY066PXw58SzZi1yr+SDji3oqutfsxe4O9eeHddGE8U7KhswdoeKP3nZeFrD/ESEC9LbkcpoZjKJxe3/BMfc6RPBOeJxODm4LxlpFMNDM6ECa3z0Cms27uXvgMSOt3UUOtmuXuY4YEZN8OYm0sduVaZkigPgq4eLYc7b0cqyKVQa1BlVdIvmfXWh2m7zMYtz3re+czkoyKpy8gWkdKzrDxOg43b5A3MpLv/MZr5OJqNdg3Cx9CV+/JEiO/06Cddrj+4xkJSIebGsykwu9TFRLOnmkN7r+CBE1iPEfjCgm40DOednwtDkjQLpGIjDbLIezmGlqPNwNk+0TSjS3c/urmCLAus5HvrBIbSHbd3cFQze6auT95spsiAY2FPaPdyRmXd3lQL1CO+ZQGpkQizx5dYxr2jISsAiolrHvJEcPt1HdGj65PYTjNQVdnDMHn9/NAMuHdNZXQkLBpigSn7HgMdkFRxJsrx+I3XlOTyZ9CwNkPX1NLmoiwuo6RfH1fwF+JoE7UNsZnLmAfBez7Aq7JFQkoVyIZooB9Imj73iPRegL25WD6KOBAwJEteCCtNCRiPxfQuD4+fQG9t1FHcrK6U0NfQGcHYkAeqbP6HwRUk5lMvhHQVDaiP7SG/9UUwpw+na8oYFcR1GMWSKx+LqDaJF99AX8RcJgLeE/xuWy08BUFTJuuL2DXFGIoB3Ne770hEXSIAvaJoGrzwOX1UUB8bn0IODSFmITCHqS1gdvfl4P5FQV040kqEuatX4a5gEMi6GHvKEMi6FARtCegNsHn0DAXsK8IOvQFfMa4P0IW4mt787emEAoFoj+Ug+mjgH1r+CER9F7j9i7uipB/iwLq142a/2sTQad/vfdfJSBDj9nJn9IX8KcL2L+q5AY35oAEIT4S0KWSOVy2Nb5eUCck3ynkoVirNtnuvROST3wwkKqvJQnRVK1q5Y8WSm2xpHcTjSgq2f5FwGmOBHRShoVsNUIC0rsTr57zPQVXeo+E2WpISJ91bpDORkuyrW4nVt3yqwkUzRbJSXgfyWIFJhQGiyRyRh6o/KzoooCRRW+Zsayoh+M8hiufL5F4yyxQWV+YQG2YSMCj6ptqo1USnOrMyreZT0R1bOscZI+9SXae4o3V4+H6hOcESReOmeygMiXh4JoZuL6SzkpVCv0PAXdnDcnpjZCEj7dl5rv7FLcnhNUNLl2fvfD9QAKSSECiBQF+HrchUP35WIRT0rW6tzbd55uxArcRb/vhkpUj9RiSCm6OjaS8y28keNOMoZxcOzKSXFS1PR7/Z/pYkYjz3qZK1f6HgNsq8w7qeyPkkAZ33Y+8HRJwO5ojAZv5go7uM1zfMwhZqIUtkv74lJCop9UMyupkk90pff02AuI1xc1+qtLan9YUgr9ekGCzFZLoKSKJtEmug6NHgu8r+9gkk9iXIaZUgWz8KBbJabJCQk3ffA7ivU7J/rjhwIo78gUFko+USEqzrEXiH+zWVKL3nIB3f4j+5mnaB8KdfR0CGR9tm00bF+RwvczB3s5GuWdfBWUg4FZOkFCpmfDKcTvfwMbXhXyd3ewxoa6hDntqj6SSD11SnHO/gW0ccPhnMIKh5BGNpHt35WQC3UkVufY1JFUkks0zEUplFAoqxMWaoh3TFArFr0KC78f4+f05CZSrvTcgortEVVpKQGliJJh/JgK9mR4dRZFDXYUddUGinWNc/iV887A87ZF0OympFHe/x+07zQR6PdOTsfI2ryZ4wOBrS8Ph/D0NXYBdjJ/fBEKgpElXLuekS/l6T+H6FEcQIbZN/PyJdH0FR/jodGfaKHfmFhLSeiS4/cEUCffg8fv07cLio/aK5HtPElMJ50jgpVIg6W9LhDpusAbAdU0ubjMc3h5TAfcHDrg+cAVR+X3XFD/h/48S0CruBUivAMm2OnXJw5M7B8Lywvke3KoxkVT5jecM3SXvbg9jErl3BlZHj/VdoK2CnFZdK/XJcu6771mXbKxtcFCpGnP8flciaB4tH2DTJ57A9d1VtDxyMzB3MU9DPXqOyTm5I4FGDJu7ZWNFJFsjAfX7Atc/mcUs2Uy7SPdjiaRS+tbnAt4D7Md7TjuL2wgJeJRD0E9XloaAHFlSFEhAfReytPNWqYA4IveGRTiZ0cCa1IFM13jN680aSbY5NYqS6fIUZHrF+e4lRDK2TySmOJlyxEmfTxwuP94vsF5jJLGxPuLwz8DXcuAgaU3bEZVxHF9xe3Yj2lXmeI8xb3UDZibPaEc4xCV5lUsO3+/Wv4yeeGRWKwnWpj6inZmOhPTmuwr0tUL5Xu3ZOCgNNiUsfBO3x1tTBak23R88a5fxPYu2kJiH+D0QEDw1bkkr3JGgW7Nr+jCrFcI/sgvoAsPSQ0VQ74G/n3zomlhwxlMhL03Ga3BaUjTcs9E/IxY/eE1NxtOfygD7IyuC9gQcooAJlazAXghCPhDQfONzqyfgUBH0VyKoEzrJgSwXHO+8X+lXFDDUEgHEmvpKBJXeuj8QcJgL2LeGX2QX1R8IqGwbAeTN8WsuYE9Ak17j5/tEUCFPyk85mFnbfJpC2PuLmH8vB/MrEXQoB9MlgrrmrPkQsK8I+q01/Kq8ibS3tZyANEf9b00h+tbwy1OXCNqXg/FnCW5v9fiaC9j3BdTna0LcduKkZJGEi2EuIOSIwCEK2FcEHZpC9OVgegIOUcBvFUH7KGBfEVRRjoR2pZUwJpOdrsNikeH+rrZCS67vcA3Cq/mqCFpq1w1IE9B8J06FaIgC9omg3rxNym+JoENF0PsSb35aowv0QEB+wQSgjY9q7orrhP1XEvCv59J/l4B4E5j+KXMBpR9OBCUT5g7FvjTp8MpkqUpLZASP0cnMI6YjnnIXeLheW5sOkxe+LgrCQG4tln5I8/hauIYtPHbjJR0dZd9QqcX1Afl7ZuU72kTC1QQJUrgJEtDeZKIqrMYCnJwFEs9edq3gp9c7PB/uMt+dEyRi64RTSOvUoqOZ7bfqhmYtuF4yi2xPUhapzQtJd2Oedr5zfSTR6DxPINtdlnSoFu9I1TfOBM6LLgooXH1Q6WIsQ2IlSJ7NilbUNa3P4U65JonGTyQg/5o3cC9aJNdiiwTzrIaDgmaQcCrJKtV+4ecLjrb8rWPJhuoU+RxO9M6ko8UR1/d8NiXc/C6xclbLlToZzxnI6n031/HlR2orBhIkUo7bnz3eoDqSosLjUNv59sx1iaBTuoKKcnB7kZCFaoc0EnBzt0hUFL6oqrf5CPd3s8p3y655r8rMWbjvQyRwRORCTW0mh5Nh6XnIx0hiZ6k/4dIiqXdM9g7U3HrM4OyVSNZ65pbqcSvM4DFVbD+yPDf9bQQcT/GG+IcQ8KfLweStzIBWOEi80zUpFTajl7A1IyTPZhtHhN4RFbZ3H0l4P8UGuStIuJjtWsdHt7olo2XGg8SekHT5UzSU0YmagfJ6ibTvbtpSec0eCuCzAclS+VRF6g1ZwpFZS35AZYmhOA9fhMNkhyTjVcFU3JIRYTONkIznG5KyOuCjCka4PX6e4fCQvl+RkGaKpDs+4zHxLBwOi/KbIu6lbEDZ+fiodqw7EpKcnULxzokOW08QSeAoTavok4540oGi8Z1mrGQVswT3HCIxb22TKvOlsILwsMftn3C4vIJ2luA87vj9Q7f88+GhwX7eNYFgpgKrROWUArm2ZbIOjYZV9rKwhP3zidtXV85YkU60A4cI1z9EAafvVQC7fCrl/qtxAmVKd1HPdSbngc4hASlzJcKxCkQ/CNb4fZrTDfD3LvUhYKrOjSEKuPZrJOhKpXgwTnt8f71PDopxbkRwXzISUt/VPNHfuD2e3EUx13VckWdOFkjeuexv5gwe7993Tc2Zn8pW+d1zAX+60cqarQvQn7N51xQhURTPwuGme3N44iKvkGw8x4I0rZB4pXbEa6oIBYg0febDaHPkyYraNCDYLl5j9RqZP6nsDDRHH+UuaR1W2T60BqyNOcrhSJAwx+tKgN0loQgUBlWSyMyQOFZHJLvrvWm97BKMqzLPQYzwGsrK6wrg3nX/u2yeBblVHhJQP/B4rq+sMZGt5Q4Eh8xo75jWBlmb9RmIB7g88Ygka8hyDKLZJW6OJ918XMPmwIhSJJp0EyLFuc9l2Cy6xFKbtw/kcMNzVFO6qr0r6zgmwubOwgLhSrxSt/CcjuwJyAY7z101dw7KPotvoLFXgayNTSIqI22K66sFXJ9m2mPi3AW8xm+E8x0djjgwrgUFgqaicH+6ElEzfdOC7nN4DYxTJGiYane8R+lI6AOF18TdpqYgjIDNvcweHchK3M1AldsR8UIbCQvq9N79WWuWu80GyXmZ2/h9J8DjF7bHiMTzO+7PVe+acASjgMi4UFgVK7xnXpT6tyWCMmO8aH5qzvqfVhG0TwQ1mS5qJ6+RQNYl/MwFdDgJiaXtwr/NBXy1e22oCOrVJwfPwZcjgK2dkCzn1P0kggq02M1NM8H8RkCHNxtziAIKr5PquxzYB3ljMR8CenIqBmQc6Iv/SUCB7hJJu3IwfVMIY3P6igKuYPMemkIMiaCW10UBF0hA2N+QgGT3cIa5gHhTF1MiNfic/VYOpk8EVTc2klATnU8UcEgE/UcU8Ftr+L4czJAI2s8FtBMgSDAXiqEczLdE0CEKaFeSP1QEHe8fV1DKiZK7rSt8ooD/TAQVRqmE7y+S8VAR9FsiKHDzzaci6HzeRQG3VwMWZoD7sxGSTzmYZSxQuTlpm4jc37kH5kkS8iERtG8N30cB/7VzAad/XUP/XQJO2CnzxxBQ+tnbAGHIA071CcnWTrNCJU+dgiRTTXpbg8uq/gwJUkgLhw6fjxerKk+HgVLZI7nmnsSrEeu8oDC5FQmfXG6qUhNW8FQii945QV6pMpewUO0K2w/jq6eo3aUB6TK1SXRUTqy6vndNDN5kRbY+17U+z/QpPKcRfn7q5qy6qlsL6uaKBHtYcqq+XoYMD9116O2pa60uuvsUzuZqlW/zM76/6voK1h5B8jgqOajGHi+d22Nv09HoShvqdYuku+45JJf19liV1ugXZFsBt5cFr1CZZDWHx3Fl5SE5ZkjcJuHhuaitPPL4zFTjp85Drp+QjJGMx0uSrze4rc64vXomj9UkylnIxQkeT7wVlSplshKc7AIJuDh6gSqfDR1u/MSmd/LOO6jhKK8gAaHrKzhDcr7yZgKp5iBByRnJem1TAZ5SYPq7VSAfVN2mOSQ5kjMyhXel7l7+GZ67Uu8qmOL2MU+6hlOrLvNtqODncaDPQxHckKTyxq3UZJJwUF62SPqWPxW/jYATlp3/KeVgfrp6IVPYDAjTRPA3mdwaSj+/3dm4XbmS2G6JcqGRRK9QJOu5QKVkriY2BBNAsq0PSLjLFR+Nu2or+36WpanySHG4u8VnW77RotNBad9463eva5kOXB+Hc3LVODj89GTia7rQKuoMH3VQVkikskQS3Y5zJCBfSv7GIaKilNwqh4g+inRgAJJlIODSF+lNbgo4nB29265ttuCv3xESbtRVLPX8ED/PRUi+myEYENOUmPtTPeGVsU8siNoKyevlaaBcchKCpzBIrvkdCVdqjgsb54VEYsCJlPUOtzeWl0hSyhQqZdYmSNjrFNcv39NSkVsiQbTHZ75v8gAKHQo27BV81G28VSsqkoVDi/AYICl7Ap7T/Q4OAov7T8IEtzffE3DEs5L7j7KJlNflIcPhtpaIz16Q1PqSwdHDqkbCMSZyIq4ZE7bzBgloqUjQIPBxuL3KxHz9bpAHJy5UILY6kopWIypiNzSInyYejzgXFCU8Xi3Yrk8kX4/WTvnbCDhhOfY/loP5d8wF/HECXmB6BtWUkXyTsVMoGctoEHhHZDoH1oE8j11jEnbK0570sCJynOg6bDcZR7tCiMSK+PsLpIbCa+6tJK2SPagb6KUnko1ltGNlxF+msKBf+LoaWxWhx3sV3AyHob5k4jXwMPYS7Kct7wNDapE4vnYDwe96fW4PjqEY0moN7lLH7buHtkiW3p2B5b6hfMe08PN72kthEc+QTM0+roa5gJaTzWkoVJsnyTWegmTfuBzqM5KSW+E5u5kjCb1cA1HZO7QLvjvnfTdcC4by4EMC/uQskOCoUAqx6USCULI52jssKJZsWY8HgmNv2qtdvIb0Szc3z+ySxR8SjoiPL5sCfc7i9hy7XpzBo1FgXRZz2t3ISOBqjfeobYpn0ma/wuWZo80UZP4p0cFSoyIiWHUF9jPmaddwkkhpr9M54FWKpHTOSOQnR/CeY85HOBy3moNyNTUarGw68p1z04Cyh47UzRRJ2UcBYzrRYH8OR3ic7lZLVnpC4IjXCPE3amP8xmuKZ/+vloPpE0F7AsKVacbkNb2aSDpRyAcC+rtGB0U6CAT6uYDmmtGHuYADAVPE/hAFhKUnGQMBRVdAslhmCyR4hwEstwuJ9sxa+BDQUl5qDsvELobW8HoeIzn7RNC+IujQFxBP9ooEDY6t+kRQz8iSYEgEXd5eYj6Ug+mjgOzU4GmztPD9X1HAfxLQbWk4fCeg+BICwi0FHYmG55jTtkgwk/E3YAa+RIa5gMn66g9RQG+ROxU5zcKvuYB9FLAn4FARNDulBblo891QEdStzu2B3M96/D0KaBRO+b0vIC+EKuj3lNBDRdBTlx3zjYA7Ll+DWVR4vDlRqEhGknAg4LcooHDdI2H7KGAzWy3A8BQk+5AI2kUBCb8U6G9NIfooIOTX5t8ZBWT+dwg45Sbsn0JA4YejgPnYeUIVRw6SrPCQbEuQoLgySJit6Bmq7IIA1b5y6Z2ovA01muoskqTrI6iW+Fqg8jc8BWHlb7M7Hal4JleQewUSpT6SsXp50zNIjzc73800D1TCjA1IH6VDtpyQKSqenzUku7NJwqKSTZW8mSlcfdrxt8vRWFHFbWnD41UjAZ9dEwf5YBBIVpFLb7cSEmjDCSfIfNmkI+Ukt+qTIKHuWVeu5amRVk00XoPTWkMyaiodqCl1nUP96gjHrn1RzTJnAoWg4/4zjIxk2yb4fk0jCbWuiUScX0fwUDybdH0ED+oOKgGKsLT8aLP1xmrA7G+Q7brjZ7W5qK7inIPkPLLo8BATXqUeYwJ3R0HSyV3FT2XHL+EmFE6+a/z3QaWl6xOuHofknABuD1UjgZN8Y9HbbO4bqjLuEllLwO0ZnXF/26VAwRNJmUf80uPVI02u8BB2Rh6NtlmgHoL8BeVou/KjbPsu1ITwEtxSGY9/3L7w+yeGh+vi/5F3L22L8tqisH+QDVFBpckhiaCgDAinHgcFDCoqKvrr97Ceuea3vtbcjaq139r7qup44QMJkGTc5rQBkt1nxvDHCDhbyOrfshzM7+4FzOaBAmSUYziZ94NCY5nnsC+wKYpoU7k0+GgRBJMUSSjpSAjlKefgBUi2cK9VLT2UxASvyBiPM81w6YbfGcTzERM8948T2kvJFvK2Z5yr8Sukk5mXQtGoRIpiAQMdB1YEEHGThPzz6ugr0DB8lc6EhLak4/mCu4Qk3SCZuklV0mYuLIiFb/LwdMbwcn5bYFg9zpB41/o7cLREksITj8dvqaY03pMNpneJ4dlqWwOK9hKDX4SaiKWsAVqWcg+H6RbJeS+RsPGoKuBwmFMpXn0HimIcnQF3BOb/3g4p1Y4XJOzzbYi4XBtY6J0v4WYDE5Fh+zp9oA0BdMPgofm9nloUJXib1pAim2P4apvLFiCRkMSkR6LSNTaNnnuzpFhWXi1WIhUDcExTRPOlPtDlqQDIxt99/GyqAfUUKfwZCBp6T72ko6ZaQ2DfCA8VrPxoNVk6gIBk0g8Bd0yrIBg5phTJrlbSV4z5j/c5Hm9yPfxj4epsMZ//x7mA/xACmr+5TNEqv4C7CUYCjCsg85eVD6UoDREG2tglbWJtoXypGommZ4RemckRHBwHCSbvscwp1/EcttqVCP5ZDiVVl7kMZmdgmRzDJ6XGyzIgzUf4Dm3178DHm+xBth8ZInokek9174XvTPndeCXSxh0xIiTguqVIysauQlo85BPwm4Ikm4/GLTH8gwJaecLjk/UzJc36fAf72iFZ5R6/z8LbGeyNwPROpt/ByspmCdrCVokn372UzqZLF3wzXEheb711euCXDuL2Opb8ZeNNaOd6HgSBa5Jo9h0MXuX4/bL7qMJXqdbTQJUJ5D7g92/Td0uvq90UVpaFoipaLEMfjmU+2veq5AWNF9Ljx9oBhCamz38/gKxtOYYoSzQpjpYvl6pP5ILnnpiIu9t4IFr3kUA7yxqPY3XQ6UqtTCj4E0lch1uVTEeyDT7nI+6vh+G7yu7LgMPngHVCt8E6yLItHfjYIFJ8HpCAXclD8FpXFzHZ4f1bbQnmBwiRwnHpqX+wTC3/84SFfwgBf/fPKr96Ae3zUhOBbGsKiVfLLdb7VJN8DdspMrI0G2zz8F8EfPj4zvxsCsEkJOD2uBh7k+Fkkh8Cnp5f0u0MnfvtYwgJ7DgHdwom+ekFzPslR8X1TASa/xxM58Z1sIKjxkHUQ0rWHRLQmcZ4PgeDGPJ2ljfYdgv8TAIk26+BoP+NgMf5SvJGNh+J3Wv077mAV6znfwiYLap/7QvoQ1jXBFQkn2G8dMnzFC8l41liw6bxkXx5o03IbOlFsD3+m4BZhO3Cr63hvaBDkt2m1n8RUMcyRm7Oa/3TC+iHgd4hSa39Ty/gDwHFKal+loMBPdHpDwGN9fL/1wtoJEdK/I2L939revYPAb3ZplJ+5gJqxwXm97zF/EQjbOf/OwGfYv1DQC/0q57s3snmO9AWn9evXsBHgfeLPVKd+NGXkM0RScl2dyQgW2j/TAIq/2cIKKuT+d8yF1D/zQRcjIoB6jz1RTrnSJ62a1dwI+lOJHQf1OzuDAZ0YhQiSaxjzeRFNYfmprpS4vJPzeLkPoVmOUMSPjffXr+meMDDOex4zppWZ9fvQMTjI95JWanh30/3A8B1lABP7vAJWQ/eB44XJFbqtni8ZRwJZC9B5PdTWDOtSQHazxXJc/mSyKOpBffuEUr5WHCXXQ+egGcLmN7CEi5rOkxPbZxdKQ/0CbBrHyK56rUvJcWTf/ftIyqcxXTH0yghLgvr78DQTe+T5F4i6Zyno8JNkJ2UTkw8Xx9hFNjOx0goOUVirpKWQL2+IsmOBhaw3UO7wnkmw6/la1Lmd6GGRP0OVH17YcuKrFvB87RCMt4TJJmSdICkjkBkl1lQMjmRH3C+K3i9SBM10+/yHB6bG6ZvKnjIfLNkcMu2QPJdg/l93CmFVp7i9fMej2cb64b5T9YiGb2Cll26agrd6475334Huu4d14ZLhs1tJh2QfOTqjeF+apHQ0TOgf4yAsipLf8vW8NpvngsI5nEBRnBCIk1vJtD3Q7phONVZPAo/r56uUusMh9wxRQyDVtPaeL0h1rf42VjpQIfwZWM4qm84n7+OQDmpAIoT30ghQ8/QbEMSiLpkQ+JD+FLokV0ukMbVSsSzbZDSlYLvZOkvkYhpWdtUl4gBuWYhUWYzvabjcb0FeCHJ+KvVdWpwbmP6YkpC1mkpreMCyXSrTCl+TGtM7wpDhVSUjEe6pHe0fi098NQ5knF6rpGk89cZ4sbDcPchmT1dfnQHo0mZkHhv+h2dPfgDynC3FryQPIWWJ36Hov6S7LLwazqPLhlANcfwdF1KHV08kGAxH68xv/rHpY7ptBCebVNwU8NwXJtLd8iqAyWR2SIB0401AX9JKf8SF2jlXwLID7Mtia53TaFaLq+hXEypFFUSEtPYYlOaDhe8XnX2ShqFSQPRtUcCnvClQWLyCNJ7YZOwehgqlXZJDHyxciRuBZpOG2EhobtyRcKZhNE7a7wTeM5tLfHHxC//WLgqq8rib+kF1H9zuFrv4zNooaR9BzObOlW1ywkJFOE77TeeTcdPgSyvdGS9/NAo3Y6sJxzOxCDRRkFCZBMkSr521yQcB35PF9ndAvC8NeciogMdHwoHAvq2SdQ+kGjTaFlDPDniO5NUZk2pJV0g2OyRjBj5pTQtFzfQdrKJ78RIa+l3UXbg1DYJ16Z4/G6PZdC2U5NHC3+nktWA4bG3SwwS9plu08xEAtL71uTxqMYyPGBSkVANEhITQul74h0ghrHKg6eLZcp8pw7ECsW/T7w3pWX6ElAeA4vEb/s7V/C7YMb+cdM4nyS6Sp9c3kFgfVfFnVxIR3u9MCB0ZpYIw1XTUjfWYghnOd7PA4a7NOzEAfYrH7/P5yMgz/PrCvtpiWXiXlQTPJ/mYiW0xTLwiTWXjrbBCLTZ+jvyoPJdyp+eA2nW6iIqb0jS6eWVIPn0EYd+5wNlqePBIS2wjrpP/ZZGqrYFb7/eILFhVJOCeXfgaxvroNt3MHZZ8D3sJwiLOIgN+INlarH4XXPW/7ZewF8EZGdTkwIn11QkiIwEVL4rbq6/i/lMyH3zQ0CvcJ6K2QppDYZ/1SX4JF5N5M1x9N3ODskVfRqbXD/I/O0D2xvoNKjJ5XiJsAykJofyu5xLcypC0G8jJryk26nmvRIEVqOzJvwF1OnPphC/CBg8jXogw5A8/nsvYKxKHNaOa5Ag9JGEvwj43sUjsVXGSLpHzBlojJiS19y++/x9ewH1vidIvqzuiOY7a1jFE10KDhqmf1fdsahJqSHgcMT87+4JEkuExq8VQwdsHrQIjNPDkPxyjkT81Qv4ayBoUESvfxHQjr7LucwlvSdpYZVgZBv8/i8CltGlBve5QAL+2hRCbMQNNnRFJV9dvSYkX373WRQvJOGvuYDqMVmD6SOpg3yJRLvEUgxsMtYlX3p5HXnYy/Rfm0JcB0z/LwLublck626KD+Ixrzbgup9vr+53RdDn5R6CkwT4POMzkrMXcgx6FK1I8Bgq9R9JwPn/GQLOJ9LibyHg7x60NjMSGfr4EPGcupLNhN7u4HpUPSnbLiXKBgsYHMUnI3l3FZSxu7eE2rx6JNFa/FwdLws4P4QjpaE3sdni4D2g7UZfQn5aYC7cl/C4nD2eTZdIzCoe9vCIrICnkAc9e7zvChw5IIl867tcS6bNkFwQSLnhRUiwKwR4fpRb7npiwp6JvoWKs4znB0Z1dva0Dpp76ItsL0sDGwp5Crf5covlf9aq7DENOTxJE0qJE08ooy0ZQ9X7SCL5hlHt6lmbcFSykCdpzSmTumIM5/jpSXnyEC2bYdGF5+PqSUnwlFxW6vYGHnWG+d+oZGCB493g8ZpyvD+OpLAzuCto1h8PSZZMS+ZWoQN11G9FwuoPpn/jZnDTRgFPuhDJ+0y1JxyvBfB0sZy47KO9xtCMLx5PsKrs2MTvXOhij/M8dITKNm6/hadXbKXsYXGVTeJqgLOdOCRZqabKDI2rULv5TqQnhkRctRMOnXzD9E2a94RdXNWEO3dDkSi6+ecGgs4ns8l/XBH0H0LA5W8moGHnKrjn2hQhBk9A3a6jEBWPrYj8L8H2L90Azk8MiVLWIR06N4BgxVck4k4D1FkSHzzIAhHNzxwJgu0EQDfhnNfXpPzuM4ilojd8ES3poNCJ7owgy9cOiZtl29LzobMgH4YNj7Pc0KmZFRj+Pr9kVB74edz3U+CPMYa/yh0m9HV0kJwhYDhp2N6EjnQSQm42KwxPmaHQxVPWMHxcb3i075qaaq0UQdFXlPD58T2hgeIasP8oBonbuFXpuAwlgPCyInEhSEq7de9gehyQeP+sS9ptJyuAWYzh9XohuVR7WVeI6HbF+dubUfo0vQjKduIJbt8khV5Ozhz2+ZGRUL2+Q9pyhYJ/yiwpnI9eOnUe4Q7iJF7h/Z698XzbREC8diLO2/mQ0oX53RuYfcN//pJq2r2sC0SzzUrwWn5N6Lt7TTG/ksHjfPFRKJ3fv7WOt8P07vD6C1W7ISnbkPDTsdJpMGA0HBp0I0U3G8PforNUyBaBR8KuJn9uLuB8Ii//ln0BfzcBhzC4gbuZGoRn2zCkr2VoQI6NgsSH6teaCmKMDN8Tzn1PU2letCHEuyu+M17ZuHRx/vac03vAI7cjLTW6ZQkpvweCT3dJTS/3VwX+KgUenhN8Z57JS4HDPltLoUeZTVUx2UAg8zUP1W9P7/Vw60Gba0jGB6tdymbDC3K+tXhsaHj8aH0U2C4HJuK5oqW0VDQP4lWD6dmG75LOP4cLaNrJkuJtMUyo5xIbijXeN67kb5vWC0+FopuPpUA8I5d6pa5AaoyQSGQldCwDKoVYMz0Sa9Kro+/cGkE0BkOKZvVxQvdmUgM8DCyj+vWc0sfO2cIBmh0Pgx7LQH1YPpCUZ5PEUQo11S9iDln2/tZJ9JESA4Pv7/3Dv9/1ukK7VMb7I01CEanf+b+JKn0Hm/srKZbOEqVB7BWQn2OsnC5HzaZy9noAF9eR8Cs9UOloJ52hXI93PJJD8iW3c4TM3XMpTo3v3Eqzc2C/7vD+Tmt9oIwUChJ42PE4TvifI+B8Ml/+x/m1/5BewN9NwMLydNi5SL7AcAdKvr+swfbq6QIGjuRqO8cB8n5i63O5aTopZsQBE5ZIDvHWWnJ4vDTY3ceE+Iy+Q6LcJAPIbG1wf/EdyDkdYzuxntwJASaQbPJhiaQqMyRMaXo22WcaAyO5apLnvPX0ZyAoCRMko+EPSMBQesHusTJFcFp55c9cQJYl/0VAP7/NvCmkI8nVnkjAX72ASCnCg+6G5PlFQMoxZ7520zuiSprz0wvoD1XVkcZwvr2EmSH8W4DfWogkR3KGSDDM34RY5yTB70sm8cqjTsn0gNd3N0vCvaZBQk07JCRzv0t/HkJ9QlZOUsE23eDfK3HdEveG7/jWsU3h+Rc8/7VLelidXPqdO1kpZK7wFWx8BUm46/HzLwIa9gWbK3uL18t5kYJ5V5GsvwaChn1R/IuA9QbTTy54/e1VQbK6lqeS5V52YLcY6xx+LQfzKZGQu+lTF36/QHK+Pk4K28l1xQPrPNj/SAL+u9H6nyXgYqou/5aBoOpv7gXMZcWAPhznPG02pGb7Z53AbX8OSJp6SI7TXHegDU8Hkh7fXGGyhESpFnpAMpbwCdsKaiCZVJdnI6nt2VXRXtCSj8fT07Ht2HOMTdn5miKp6grP7226BzyzLCK5chQuO3WdBtdPxqW8KnnPLgsk4KPTYpLupzOb9YdJBLWMoVjiH8Oe9bROobtODiI5T06UdbR6QvegEU8SZdKxU1pMQfTpVmTtKdZZkaUVdHaWkSzRwwkbJVSHu69znj5zacJWs4kLrTNORb7tSMketqLDJUNSJmESAjucaxvT1/oiJTbm//AZQmiKPUi5YG3NdIXf4bliMUlApjVrN60Hp23h82zOzj0Tc9XH9K92JLmBCNlYd89w1SrMfz/6tOz+RsI92CMQif/tph91JYNr1/gkmadIXHOlxPA060Tk1p7p7Pq2c6gsZysllNCBebJQ4EwPSN66x/tLY8rgIVOfpFEfUmbJQw1tuo9FVqu+wixzsobzwUykPNwg+f9U07qYTad/y6YQv/tnFenufJeqsKgUP66WTg85nGH/mEQS/0zfPU3S/gL7xPv+wj3xUzrvTxqGY3eHhO/02NOIWkcoRH8gsTjFQOW6NABSrSJhk2Uh3YyRUOU6L0l0ewUuvcV6BkGm+IRH4cWl3X7ygkQ9+ySuEfyUvCQKkKn4/sUzf6BNto8gf8UghasLtm2Zcsfw88U3Et/idejd/ZLHbDA9d0Uq6Vpb6hDwaYBEm5s9NV6XGoLn9xd9KnhIzcK+ApwSU4qfiox/L299wLd+g22lySaUq+oM9kLPpdiy/JBqVff89sLZUtjvpyWNvks8HeojkuoBnU7fHr9CbLwSPL+6Any5ywSKBUPCkdEHW1AoO0y/j+Hs+K3pdHnT3xDXAZLXDY4DtYSqA96aivO9alB6bKsaQi32pFBdMoVmr6UK+6vhEG76Q0kR6gH4/GqI8DGeIAHXYMFBogk+r+MMuQH1CvJucxDx1aoota7pBJLo5X/nlZkKZUNXQTb3Yh4fjGn9x8LVxWy2/EtWBP3tW8OP1ocn7OYoPS7CxKXRqL1A6W5jwleTd0j5G65QkmolorpAlsvBiYJf7B0Sd3sk0WxdVbCnAZah+Wll0/56GUGZ3CoeOsdrTc3doEEJWcn50vRVqhzTFJJqC1K0XV6QWNlEBi+KQcQY//V0XccDbOxqJ4Uvs9GppK0jiNjM4yFXmpaK9jAHOp+vRZRuBkov6b2DJGw3IipD7tLmeTwD2Yd4PmMc2PS6qziWqRDz54yCnlKlv0K6+s5HzXgy0NPVT+Cgq7aIB33aU3dcS7C345zw2xhaen91V8h4seLxMWBAl3e+gPitrb9LFNkhnfivFuugR0L4vMb8X2euB3kZrgRfCCRpv3UrAE+4/IeAx9Wkh3Re2Tw8DEFHba/XIeGLSuJ6NNTfkQeYHuHsSDim2Cpv1q8PBFh08Ppzb6Dbi7796QX0hMVcmh4nNuyVecr50YprurQ6A4J3UpEfAm4CW4ICyyE+35PZ0siZHMBTlVhE8yia/MEypai/6+f/P70cjPSby9SvuYBms0YC7rgeErPlAWx3pcG98qSlpBmRLTj3DxItLCtsRk7WDqhTGSIIN6+ezD7CAKrnSKxh9S6JrHEGa+KZ3Ovbt05k+ZXB9mkSyR8nr5IU6wpJE01X3DdXr5BkM80CvZ7q3CNNXf4Q0EpTU/JUE/PrRhcJrFlISPC6VP8ioNVfDA7OBP9e4Yu5N62bMd/V3qv7mQuoTwmSjOZIquTzAjD2EiXB+Imk3NT3LZJOQ8LO/Arv5+fug7auDCn4RoWkcao97G6hKfnxL+Kd5Rzs4PsL4j4Gl5xCbDP1/EgkTz8hoX4RkFY3KoJyWqukvVcNsNz5LwKqz3sLxjnC8/3aFGKInSfQ8ZUhYT+eQmaGvAZ3DuxfBAzzag1r547fT154vUyWMzD3lkG817fX8L3BuPPXiqDBeob3n/QXF/Sli+mz7kjG1eeyg83FRiL/mgs4O5MMNnMT/56Yg05q18lgdehW+Dw2Q/iPJODy/wwBl/LyP1cD/xACar95ORi/LwEeT1KJXLlKKoZZXftdjiSUUupHOnt+e5GO/dDwbJWHKhtHLpIxliMp62AysOcidOCxJVueMH9as/HAP9Dux0CyKJ5SJs+xab2fbBCJVbchWx0eGtTKCsk1lvnA/Im6hjorUpJ6IRIuBUeGRp7lJH1NZZeleZpDve48KZlJbMIWV7uD80xqpDRjcc0aLstQGc8cK5TRqWckvyMB7+cdT9ZHy2aPDYaHR31xECnU057JChCoVp9EpOfbBFjhqgnU7m4vpZsJUVmxHAg8R3eO+Zcim9EHNpWX+SRE0kVhx9b6cIRO6zhP5m4UstPphWGrRDG9N2OasoMeliB2cyRt21gty9IwBwHuTmRN0lImzdUpNN4zldLx6jiwg619oO7mEc8/WtyxudwB3MZI1Bw2k5o9NL2F+4GVIvN3s5RtVPUKj3SCBBxHDMlsqgTOVuiJ7O62LhN7DL5PJcX0TxCD7JoMSMx3nkv51fhQpsx7H59FiBXuVCDh/1TTulQms79lIOjv7gV015UJgT2xMLx6Kh2dalMbopOoRDzfYPiXG8wBfxg739nnnwnVbo8S8gn1Bf/QtqTlbKnAoQtOIt5cFZ3e1PAO4XR25qHfOCl1HqiStHm3PP68JzptfXsBhURSiT8jfOxOOvIgG+epFPcnSaXt6W7h+RepiF8DEqnQGhkKZ1N8iSnV9PMkNsBgeCQ+VoZNtWO9+Q4EReIU72n6MxcwGNV7HiUlBcqa4gVeYW5IbI1PLh3itQf+QmYkvDZzm96WUQ/75dgjkeUkKn3k8xiS0VMQnktmSVvH9wCkyU7EH+lSU/ldN9/0+VJYiXlHuZ3akDVxTcLNFPNvFf0YovkN06e8sFzWUrYBX5wSKbx1HqU1nW4x3D17Im4Zs+m2CZGk4ewkIVuRuM4xmUAajlMR3V1MT1DSFCu9AHhoDZhfa+ROIOoHQ0RT62LT46O/QxCOahHdfNumbozE3SurVuJW6n17PKIdpCaWYW49p5SWkU8hutYHDI/Xl/aPhatLZar+RwL+QwaC/u65gLfHZwarp4vEY+6a0kmwdoC3cc3D60fodFVfPeA63/CwvX4GGr79Exwut0DEpKET2k6Xc/DHuwuJSYfP9GBMHpC/kgu+M64zofDsH1Da2YmH/S7U6TnSR5CLT8YjeM1rWoEfQxlNM8FXZ97Ss3ebwZZMEyli4kOpcNgc8oWX8zDFFuSHgGun24ko7gaFPvPehVzWfR5vBxb+9AJuHnkp8ZsuFPo2L0g00loipiVVqDy6+nAojgTriO16oE/dmEHMKJKLjmydLo13CsH+KHj4od+e+unbg+D6cHk88+SW0pdygPhi+iQu5Nylk5xiHfBUax5pm9SmTq/OwbtKWxItF5+ePp3IhqJ4x1JoJqOSjDMsU6BUOx5d+CmktkifWAepZyk0FKOmd1M8INGyROKvTkYyB8i3dFdimXfOQ0uPkYplbu+PhN9aVkkPJ2yHI7Zq8H6clZQa47SDAz1jGX02o+8C/syDcJtkJB4IluHLubEgGk8qwWcjS/mDZUqR/l/tBXSJbIC9CZFg1w5qYjzwZXfH7XcTBLmqSXy4+EDOOhLxeHy5xCglH9jujQQsZ9VAlIqYYEUDlTzmGD3ZW7INVM6IgDh5h+SiFyUSTzDiye6rJWbHC9CPx5UUaDp+DgbNgQ0lSJZWQPdDQP2QE+47JigkG8tzMPwTkqvaad3PcjD2KcD0/SLghmsa2J2qIQl1ryfWKlmBuSVIss2XRFrhBGDuFpTDSBqQWG8rAEP3kJDJHHO1S+UIVoZAsl2mQ0l28qXB/EZ4/V8E1CtxAC1mJl7voKfksLqnWBhNyn2aIpmbI9mBdsJ2z9MujU3iF5KPHbamCFwZ84OFuYONeyb/6gUc+dIH7HvCpEDmNSWfonDALo8r4QsP01scXw6s/QkRQR9ASdx0WYKdNZjfWYJknbmvCrblGgm9ypCQ5Cl7YKzQgoAxZEjeXuGDSUqTeEvpVZPlRZSw4wf8e1rUNnkWEj6PT2bxICiR3P9EAv67iPzPElCdL6XftSrUH58L+JurgTgYTlCbi6OUayGSw+j7L+E2Kcmvr7PLglVZwonPW55Q9Wyz+WtYwSXLcySWhSTL8zKD677c8XQTxilbytp3eZW5z3N9H7XMn2GD2D9MX6RxcApZcx1t4LR7lTx375OSOdMhhH5PSymr7enAigmS7riCg8jlQtFZLLU1NPXG54nKLcoKnmnQnsiJp975UjPbUE24SVXFEzc/qyxqpBmSVfJI0gaJwrxp9p27Rxops/PVhEWstuB5XOxJtvUm+DmwWzgru4YnEact2/SKBRdnGYvc4TMkYg4pXJYR3g+9O9VM97G4dWQdC0TczGWfqTRA7W8PPCnSVcim7nCD20NPeD5d2Cmbl+kJOv7wRJ4cmMvWA6bnkX32PBXSR2EDvGZQaVIqks0WyRg96QHuk1vM02HKKFs49gSuc6tGtnVJyZZNquL1Nlspn91WAxt/1C/hnwHJbUpV9nqXNYiqTUiyu6x6NqdvHW4Gw/tDsAJk9EILeJZehVdsaffHCKgu/jcW2/6/lIArVVpBsvE2InTbTU3D0q8gCl4nHi/UUKHFtDlD2Zx2UmxmGPDd2XoEYBcY/lSjOKTyRInBS8YPKbrpWUf9xdSDXFOfUug89y29WO8ADta053ywZ0iwGkm15wLJxKNNS3O7QbJEvOb8tmMq3b69LXjjOX7WjZBSaxsUsL+shYibnMEPAZOT4FJ83Jo6rYZwgD2FlMQzJwlpfdZ0CIzVifNQzHS6wBgfkmC6lcKjjcf1/egJMNnZPLbeBaX284CkfO1Cie+jeU8Vay5DBMcbj6cqUSh/Xx+QTauY8HBmq3S5nCOZz9NcxKcKidtu0ynwdIop2ozWLWXvawT7e5Dw0IG2p6sYw3v+MhspPE81iqTNThCSPP7OjbU6+tKzHfAH66XwEkk27eTJFjKpbpALw7qjAU+XkH5s/H7XBzqGq9sdFLWLBLSHNKVB/XaQD+VZhIWB4ferGNmQzt93jMfriiI4ry1EJsX72VdWSq9FtodDqwgpjLv1n9sXUF1Mpb+lF/B396z/WhU3mB03nGvLwqZN9jhBejPPUqTlE5VG6foBQNQdj5cN7WiTztZQjJxc4hfZ0unjNikgv7cDD0/6WqVi7XMIlu0g8ckwBqou1xz4yH2SaBBxSovNKYD90m9ICMeiphctm0AiNw3nI58NtDCFAYerX4vY93lJNbI5QvheCImXLnPprnvOwaRlSPhT8hX64IoM5eSSSnHwkFO6+u6rR2p+kiLrg1G0XVZz4N7BwTJoWEB1az3FOsJfSVFQOCq9aZ8YDpMwFNFDu+nU3+2X4N+bOw+XEV6/laYv2J8dPO7Ka5s+kxOBPFnkUmzvS5euJXuB7/ToLCLvlU3odHhEkEMTSbEzndi05NszJMqskfh6QAKWx/cFUj+LRHSrLyqdiVEImeU/pXjWBQP9SN0aDjuKZSrdXRU6mroKZNdrJIVK+27poogA78dkJLyn3ClUEQ8fvM2qI9H8fnNp7Pob8PO4l6LRcduT2HxcwVtotcQhTVraVlssY0F5IjwPrn9ulV118d0X4q8g4G/vBVSHwoR1vtdFYI2HgTwPVgpuMiUkGNuvjmxqJwYrcXThv65eSKyXl8LampvCG988lQR1QcFablcEvGejEHMoXCSNQBK2hdER+SRq2IrRigRAvYFUOd/j8dASgdFUPemM+w7WWw9JuToBysdNXHBGBf32kg0qeQpFA9LqjMCKa8PPXMCNcvzOFXx7JTlVSNjVhGpScDA19acXkDoEiTVxwCXjxOOgwejbS5e9KUGexrCKQiRgRZFw1fm7vAq/mQKaVB9Ik7zOoCcxlWB8BJv4tBKw23zhGSV1R5hhFbAja8Zh8IeWpJVAIm9WTPLshZ+SPllekIAeId7Gridk3VY9aLZBxc9yML1+nwI5LfB+RGoNpN8uPTBdw5L8UwXfgajfXtfTnBKPxd+5hdfLAYyrZHKPzL0J0Y2i/RkICmQ56IQorwA2L0aJH5zqmiwmRQhr8cLn55tIeP27bNluPDI55DE2kBOlqGGdJpiz3Unv/okE/P+K4v8oARVpuZj8Lb2Ay9/cC/hg6gjOm/2ZJxeT2aza+zpcPmEh8t7BFzqn/RmO2vhCkvVCdpl6VzZwHayK5J/5SmFJrlzhBDkSZ6tebDZ+eQs4169AZNfjymakTm2ot59AJF15TtmkNCK4GnYlZWsyddk+GGq4XdOa55fXTMXS/lKgS6OG5/PEVpjF4QI3ceQkX15kJM/b30KT7Tsp3UtpyNjW3UG/Do8kr0dyyzTvu6nEBotm8lh2HRvBFkAs7ieSLwa5ZjLpXTiJT8NT25qWLCrcAbrGbHke8hMwTQldeJqvjCPwLGDdrDzCLR+XJL28zyWbrSMDnv4t5+ltnVAmNdoEztapIcl9mtgsmPRLqMZegec31iHbEvsDt/cbRF4vZh2rzycXznpfS3mIzTKLleUC2kVdSBkcu5RdIvcF51TKRPaIkcQLOSLQ3BTB86PZhcyIRhZ0s+++itcWSQgr5QDN8xyRRFJPPcvG9QtuRxmJvnkmPZtljzW05qqRcrP4lGwzss/Qy5MjT0fe6Y/tC4hlSlX+lhVBfzcBVfXuQLy2dyR2uFvSt7pVkCSzuwhHznlCi3ZDIdT1QIp6fFuplJgV+NYCCXf3k56yOJ1DEF9mPLxtlyH9pMYT9iRSCN/OtZTNj6M3BA2fSLwxrQmtlvsjpFrSSqE66UPaH00G+/0Ew6fufWmpWpAEkufqJMLmykrajxwdTuHyJsUvIVMquu9yKa6SkXDaByp9pw8k4+xVkYgc7Jq6a6JDON8+RLSRLQx3WZ1B+BkHPOaB0lE1/AQAqxGGr4dgb9PDOjhBXC0KEvv6vaNitSog8GYfwrPVqaM39+hCAt1BCq3uhuH1e51C2U2PhK/f379P9kjgk4rhrbwugM7V0QOKVKuk+FnPviuWrkw4ePsrD6uVZtPR4jGC9K3vkaSQtXRz2/aQrKYTwl+3CRI2VnvwK+kiYhg7NbUd3we+OZdSvCokSuvcbyFfy4YIwwLD49TD+1nYTS+is1eU1Hw2B8jP3lsK3wFezxBXFbJDj/e3jzqVVtppARF/XQlfFos/1guoSOpk+rvaqb+NgLXvMIge6x3nsTLCd3wTG7B/Xh6CyzUSzxjOHuT6NhAx02Y9PaezAXIyNCI2nQ7fITbF71/3CxIZ6+WE3i+jKUS3dIFEPHgK2yvbGRwec1lEo4OiU/kdXZFI0RnJuHi09JatAsiEjOScrJKOFoO3BT68zpxfRKTT7HZncG36noRXKrt0mZ0XoHv7HK83CJ1GxZVDuaY14c6y6+kTkIBW9yWVsk+wjtgPAcTlHKRIOSg9HUmfEsvcsJG4qx2A7mtTBsj8QsT77zjRs3QQ+DmURJSYLKT+/OnDPs4OPDIfmwldV6MCorA7SlydHVxqLUYlBC/3QfhKK3q64ye8P1elEuG5nA50GBYryLL8RqL7d1MHYi4I1kEqnm+iLGxqF/4MwlydSdyUWpuO5+oNODQd5wrcFbrL53j95RurqSQ59vRN19cfAvpOvampdW3ukFjqi4TWx8X0766YfrGf8Gj4PAbC+rEJaS3wfgeXOdBZuyOQrjd3Ek7uTvoHy9Rs+rt+qvzbCNj3ngHY5hgETlGDkLgUe3AWhEie+V3nRblWGVheqEtAKq0kSoEEchkSwys7JA3ZWCsg894i/oubLpF9DYDCA4nzORgqsRavFiw3twjcVE0hm0dSg55bNoHhUamkce4+bIPa5IFs4fV/EXB1PjDiHQR+Pjc6g51Wrnigrl/qDwF3dG9KPwQMDSTomu107q34YJPtdx/DVU0sEpzuQ0iWxSWCzW7NSJCLJiQ54wUYK82QoPP0lizcpASj+ZI3Xxj6d7mUO2wmMZJuCAYgEks6cIcK8bh9DRNil9UBdGu1Ir68R7Iy/xXB6hOtRMD6piNG7d1h23LKIZ6DQq4jMaDsCiZ+loN52UQBY5mshAfruiWXCvNjlaEtfMnXXZKJwgN9RxnxRe7rpH2+Gtj5SyS3oiH5NP1y+ekFDGQFvqvlJjHQqkKyvlwk5ypDsmM+ML2/5gKuAlkAg4QQePt6TTrA56GHrS15EOj/yBVB5X8f+58l4FSa/7am9W/bGt5/GA7cenojyecdDWw/8dfQLZ4VSapNorJLYL/hee6uImtNS2Va/l2h82Q0In9OkVSpF6pQHycgZbfY6pm918ZweishkqRcDUyqkGi3+oSfoyYBxpVtA5dYQ7K9r0xlZksfcCZvQZJjlHSMZcUcnsBakhK6nrCs1J9wkpqI5FWp1KybR3to2ajnefDKXHZ90hLuD+n0XRkgBTaWixmcL2dfJNfdvGYzeB/g8U47kd4+qcvygQZQxYdW5FU/o0xzQkyv9rqIrKjOOqu4G0CTTEopI85FZefGfsLNc2uSFTmS8Gw/HGhm/UHknWm17Hz5rpC6XAqRucdLz5JRw+A+EZVID3Hust39qsEtIwFJ7Vru2ZGfYqjll5DyvUxSdpZsHR7useL5ScyByStDh/s53/NsH61qtnuMttAvpbNIyW7tsvbAfHgeJSSg73eUuef6u/yOnPKkXZ5blr7w7y96ecAKxel6NuYYelSjCvMbS8eOrX2s0B/2qZXShYOk/VNN61Razv+WXsDfvSnEXRMBEuPjS9H2+izpUcqD7yYObylKbrJCX5+FgEzSYhGPHbml8/VFx3f22fJ41NoD3ShXD5JbrZEki0eUPobYg2Kb6CR13KFlAxkH37lnIxGHSUZpaz1mUITiKkK3e9r0pJ5rKPPyRuK73A0Um9EreKVyJ9GaX3SaDE4It8fiI0UW2DbdvpINJO/zQYpKtdXp6zZtIdw9BAln4jpQf6rpEEEx47GndDUNluoHgvqU8FBXFzp9GB8ZUmz4SLwGjTLJ4TqIdVfz6PR41PSmLDU4fk5zKZKMCyApDw9I+aolsTxRdRqQ+RMCer1IsSYdFNpKpxl4WItwLq16lWavg4VEy04kkk5WSFfRrgE/ct48TAvPpp/MTCBciaMI363T0/iwcCHqsdSEE1Q2jYJoBdHy8sRwNn+U1MibMxKzaXh8m1Gbxov3EpLdGgnYbZZAjc9+AWAcPhLXs71Lp3Q/g9iqFfGdx+jS8eP5nbc1x3BZIki+nI1jKHbyk3BjWf6xPcyU6USa/b+6IuhjTBwIkyiQQrZ8ATtdjgc4hLuJFO65YlN+n70h7pNY8OMlUWijLh24a8eziCqe1VTfbBMIVMsQyev9GOitPWdQlCeTpKHf2KyKDjmWmbFOkqJYl3QZHTTY68ldCuVYC9lWLD5QvqL+SxZbpb6sNZA5oue8W8cDvRuXAm6aOyVhcUi/P9vkS7C2PRJLWYXfwdPZE0Is3zy6TW6UztRdB0ZeKDweUrul1aPE420SkxCiBdBN7Jgg6OCJeHT1BuYMFrY75aQhUeU+gTZEZtiOjVTCZxPZptU9mEK6GloSVteypp5mTGC/i65YBs2qY2QW6JDktSTithzVdD4ELhSVexLhrUlcKvrFBfx7KZFoutp3RFY+FXiHg+D8sXBbupmZBYSLXMN27HTq6GrYW3AQ5kvij8MYyWztrxB0okEil1yl0WlMIDE3I8l7DiqW0WewArwtMxI6zZjSdNaMoLyQpcRXfK+Qxy4owZu6dylmw5JScMYCuLl9kyiY7//YEktYpqaz/9gL+H/pXMBfBHTGL4MEjeOHZBo6NTg5p1IgvTSV9EuyB7JqDYKVcdV+l4epYXvfEuG1fHCJ7V3WsDrsbO7RJCjJIruHoOuyxb1lcExJ02G7s6bEFoFLwSbPBEmyw4hHeNW8dpFk9wiszXfuW2r7NsnTagcWqVfEC6nhkskGHNDJ1OK+s/wvAm7iDr8PT60lpqRZQIJQF4ExQbLpRySgfSQ2CWIXajLncgJYoTPhr5dNTcjYq38IGKQjJNMuIDVo0ZgIECpiWHTkDdY1sYhXc0iJsnN6MOcSlfyljCTbbDD/pmOuJG/pvXXy4XIGu/vJEsFW81VCvutSrEWMhC0W+H16lGewDtSV8D9r3Sar7x7NuydmERIXCVabyxS219da+HMD0w+O7AOd7ZDQOUbJZHS/t0AzBwnHybcX8eJcf3oBg1M/lITMSQr0on3nEjaNTvSblYFxDvH5/eoFdGhyBn2rEgn2j6EnYYwKXJvHNfdagen/JxLw3+3S/ywBZ1P8/5cQcPmbCTjb7DPoZPshstEtLhkZr324hFVD0sdOQZLdBhUu6a4n6XHz7VW7USSMO21JPtM6m7U7fwX9Rw94Ik1tl8XfTQyOxSmSEjO2XBaadgj1oo545inJhBEePaDP85Ynp008MCWBBZzc+iTSvWeHbLotliC88VnKsnnes2VgyyAaOSE58ZFI0K6fIE7yS0pL70YZ0doe+lrtSF7uUpUt5DsS8GwGUnLjm5B1+gmPx8NdSp91p7Di06dwCQ7d9zchJGq6NDC9I7iJZLadTZhhtHhcsSqR2Z7dsXzTzqHzVkeR7z7WwBbFI4Jm7eH9mTKFssnZ1eAk12eS5Iny3XVlvoPr8nQkyWu81Fl+eKxADAcuJSxP8XzbfQWVpp6lxOpJz1JTWUF30Ruea9bNZtPNFgk+LWuSr+2LzT6dn0I/pleedjvMr9eOSrh9XlspC3QF78/cRYKveSHSFsNrtjOYDaepVfO8+2Qd0xbXEgm4ufBs4ZgqeyVfkq5PF57Um8T9YwScTf83Ftv+hxBw/pt7AZVIpJDOIJKiQFTI8HjRQ0w2ConkbarSpkMi1YtLJviit2s62wsfGsnopPAzmU8ou25bgGdARG5Ghwm1rM0LDguJiqw6vDsWhgfpZ2v4JKF5Stvj2YGMjJ4ivGReyU7srEK+Kl4kzrTNd/kSHcM1uhhEOP1cJrQvnTMcKVtieo6ZS5NKOBC/Rhi+JW9m0yHPVPDO/ILh5HdShagsA/xdguHf7DRv6efCkFSiKnk0Mp2aLmKxhct0FYoojTDa1ZfyDqryIaQoNDVg7uPiw6PkOk/1U+rSrVOs4HyLryQc7bYtfW8DBsVx+ZDC7PCasKcfpEjMQeb8Hu86un7dGvC6xU2K2grJCicJSZm4cyk0Cg1Jdv0McMh1TO/i81BprJtPSPTGIFnPZUoNfZpA0k2nWPnMNZuNtt/8HVgrxd1sGtKtEvN/ETCw3Z6Gs0MAYR/PkdCPp0KV8QbDZXWOJJ+OkIDle3WHGNYvHi21Hqhz3kkQxJ0korWxH/5YuDqbqrO/ZSDo7/5Z5dw5yO7Ai6UoutQpO5+fS/DVdoks32QhXS6rNTyum5yHxxcSraXLCm5bdhfx4Xnr6dH2XwCTdCVSmWopC/InEuR4t0gCz0/IIvrS4P6eM5Jbp5tCz9ImhnJRvHlUHvWQwVTY8Aj5W4rvo1tI911pQKR6Hx7fDGtC0/T+gta+jUmcmOuaNp/nGLZHcpRiQ5nW1DxsbEj6/vvOk3tNl+bmCubW10UmYD7QSbFmwI2k4PxZ3BValJcYHpNzKOLVQ1eYu9ByjMOTE4lG0atnVf7K4LyeGVIezBSXeo3lwinOrt8lmXYudZez7+DnfuD8Nalbtl2YZ8hCtuCclpXL0mzRwSE93AXXzgql066gSOaZyuO1PeqJbiNh96txx+OmrrCdfVw0ONMl4VmhYJlqdR/JHDoyj2X71TK/2xhwmD5OIponWAmMtc0BAvs4koIyeUzocbY6Ql4lI0zPqPpOaIgT2FuDQXKdILw/2/MMDtrlLeJJVqr0frsYIOqLzMPXutL/XDuFgP5LBoKav3uJpX0qm2BUS0MEL79pMeKrWnDod+vwx6+BkI0lwNLOBg8O91dPAhVJopvKlxQZEsnzLy44n+uag7f4YEQViBycxLClwJgGHZk1zhOM93UteQ93CEkQFGfYmO81D3YMiTa7LDPQHwskZZM3ITkqFwBmHVeS/6b42X6FPpj21uYBI9+BnScvBMfhSDYiqo5ce28NVlsZSNCVXhJpwRng4bXkx+WA1++8DMtYxiRQ/O9cRQdJtMpak3th3tjk9Fq2YMnfXjPp8a7Js3VmCLEUSbsO9ZbIlvMB+73Gv98ZmJ7tSbTgvhUkqVn4QCZjvoedKSE52+Zokx5eH9h2eL2gXho2Ebq2hFWNV/pZDuZuthrsVGpJoN/eSN6RVYA5Jhse2FIdkkLH/Gnr1CL+7I1kjbv7BSxbEClYXgab7Czx+FkOxj960BEMDApwd/GKA7+8gdhacQDr0eDzSz9eiWdJbmCer0jC6Q5J+ki+rRVz1xLcp0jefyIB/12G/mcJKMuy8rumBP9t+wJ2T3aBc7V9k7STEspWKsuhefWC5KdyHjLd8ylU/P7kmXlah2zdwR4asjtLeZikPWNqA3A2upBk05M9sMuodeDhQyKS7GnVLDDdAk7HVYLnb7qSLV6jOVy/20ln24kMLNysCTw8s+Pp3cl01lcTJFUPV5FLb6dj0SXCcI++MpFddjc83t806MOpxFNVWShsNlKWcB2UO0k+53XLpBSLcZ2qoUiOUmGzfXJawP1zfpG8mV9bNo8nFVzN611kB8w548+RC012eYi0TuWQDbSuoPeThicL5RoyvozM775+J5KlCRJV+TQ1nDxX4PejtGXRWl3BcR91IvNqZcIcaZtC04hWJG5bKGw6Pu3gdj1GIveTdcca17jCeW5fpWSutzaLHqULtzsVPGWzm8ourc/h+pwfSWoMeP9m2VzAXfV7njSnhcpSZX+BNjzv8PjmO9BUfiNh8+GAxD3JPVt/5gBHHhx5OjhI6LiIzlAr8xvJHwpxmRE3K3iqmxsSdnPp/1jTKstz9W9ZEXT5m5vWqkgqgOGckzDHlxXD0KUJzWc5kkJq3nQaPy4ePH1rT6JyieHi2OP4jOPyQWKHbFS6KudziGaaJSXTazUwGi0taHafNcmWzw8+YwebvlYBi6RJv+yo591q2BcLSYRDiuFqcrw40LnbCY8H+x7SJupf4HN9xuOg+Q4yswoFTqfMIMnF3YR0wTB89F2rlcJeXoU0YnEI+O/Oo+20d6msEh34yCEYrrqbnt61awQZFzUP1+ZIp/NlUf2v8u6mXVVeXRP2D7JhUFFpCiSRT+WGgNADUdAgH4KI/vqKe+2jjrf1rs6ctddT1RxzjqEQuZPrlJAAF7Bi7HLQCL2dtjk88m3DwmNUuvSkimhxW50JS4quc4mZv09wIwdB1sdWxLvPd3MBCCWJRZ6pDjQt9Q2Eqj1jodfsWvpGp62Il9uJR5+jrJCpcDzogovKYj7tgDzwVrDQ+vToNA/E71/y7R6etUd4fDrEEplemoi7xULB0TYuTXo3n4ITh2fL2cJcVsTennq4kE5DoWOMLklOYweh4DPOPrSQ6Fc/ckirVmdxLWBBktFQob8+RPsa00sm9zUzoGjPa/F5Ju+/tsquqKntv98a/j+EgH+6ptZNfIbTWj2jk3v0S+rIZwd6tRGE6qVnTt6Wl0GTLi8obFXbJKXcf4Hf44mHn85RyGKzMSC2E4dlw2UK6e2xAhhry8Wp4/KSKifDBzGo2TjVfTckB33+gui2XOFTl/shXW6NGNrBWnH2Mc4T+bzLURDRllnou8lE8l2IoW45FsEu3Qwk6Fc7SFefmkWvey0Rc8oqgFv+4mEjKRJpiCAgfq8pT/bxUyHB/fXbi/JU4ujxuJSEzFdPKFbzFJ0sSyf0UDVPGGnQotNOg4nStnjB/WjscdwXVkjwublAvd+9UZTq75y612sDUbgQRBvDW0W9zYoKQoYqTnc2mNQsdzpU8fjFUVILMj+OTQidedZxLMZjGZu3lRjHx/rFmRQJcutWEUDxtQyW7IaVQo5jN0D8kOYoVFeqeP1onsF1FXcoHE91RUxnL8N59Z2L7P4V5HzbJwWicq5xMTaXOb2GpzdE64TwBOVzEaJvnglP2RDHa/VziQQvEbLHqBNkNFNP/ns1JaP1nxqn/jYB//Sd9bnmYTCsvYb80dKE7E5OA3bfCmJoVQn4Puc1HBdI437/9SSs+U4HujIS7m1jtcT97uwB1Twb+dk1kPHl7F1hp7o2Dvo2UDC/vhE4GbURjL/lTZb5tgVNqWwMuqy2+PJCOdi+SZjfD4I8ffIO4OBUBgo+0Y9AoRnBIfoKQlqDIOe3K0LQLUKw/zx60+924QGshei3/a8hSLS5CgIeOHawLx9AwiZ554JYv7uKe9tXsFyLGnI+a537C+2T4EXq1EAbl/DgOmkSvoaxAscgsZi3qsoBsx4tYHePBbH2qSBiqgiS7U8bQbrtx8/xbSrugmiWIO0gBQmeUbyEw5Dvuf/43VV0CZoDrncW9nEqCKcHJQZnnAvSHh63BEcNK2CXXRwWhJEgrC/3J9DbymQQLsXx3H/7Ce/Xozhf7k6it4hXH9j/yOeNxTRhcuBXoJvJwEE9iOORejE67Q6LPf/XRNCoLwZQmUORt2x8EyPUTGAHhc393W8F1/9EAq7+Zwgor5f/mH0B1T98x8ILIkEmVkssI4s4p+PlwKE2/Aol/WirlHwtG8asnHCyX2Qq3R/LCjqZdkxURgr06M/O0KZNJH7/LsjUbdwABgE2nu7vhiyIk9wF4ZoEZY2aEip1GwLdHXc4uaaCLIN9saHAzydK3O26pf0ix1BG08DE6OBWlJEbgVtk5Thmxmaih93oQ7FYLHn8WW8HuqxfVLze54Wy42vj0r0jCNi9phOLm95RaCrfTajd9ssSV9+E9NSrNdy11RvHc9UQ8ZIvQhiyfmJp5hsTTfq8hnYbcZZtzxmhgbS2oCzGBqX8lMi0ttMnPG+vB8qCp0Wosa4OUCzNXhB4WCd0kD83uJdqw7LQz38rdmoxPPO1IPHOs0U8XV1Eh2g/BpRIhVTSushDeGTrB84KthWEFLUMd2lZsfRwjRXay/5v38D5GyfLQy9RRX18oZdHQcDrtJapuM5daGwoeeYYrUvRd5aIOO5UOHlvBKFrcz1BoZTi/XaX36Yfi8cBXsl64Gmmy3/vLqC8Xkv/lImgf/y5JVUMdYw3Vx4m1G+pehPku0k3jcVH6AlxLdF1V2gqBIEuWUm+7y2C4VR9OPP8rUKUU+DBScMinuJr2VK0YzH0O37g6bHmgpSzIoXufHVY0kaDTOrHXoIkOcs86q+aSfM2TqBu9DULg/tQkZZTgBTzLYr2/boiGpIsuNU9xbHtnBOyv3lHiBZxg1h5NYCcT/MBrvj45uEyf+VEvTkaRPbSQMm430qElDcOAK87Ys/jsSSn6v0B0fNfMXvMbwrd70VU6LrvEzHbuplUcooFVLVtoOyr2kDAWNUwTKmEGbq8JxrMlwgyc9pwpkwi3qfO24VKDTWcmTLkdGZwC5qhWPIT2OuJ9DPvAvf2Q1jsvt8hGVAM0K9vgojboJzojTqn3+RqU5DtbFbkdHys4VwfVJSxy43Q4n18QnRsBhxGZpOTzX6lwV0WUSiak11IR13E91I0IE46PLW0uY4rAWIq4jq/vxOSXgSxH561Rmw17IDKyjuC53czZ+FQ/sW4Kq83/35fwP9LJ4LuufGAUIMCsautVzTa7FJBlArzdP52WvIl5x6G17LE4THfusT7yhTa0lmgEJkzl2T2WAJ75ICTuwhSdGb2N7h9J0BpcQpFv3wvOBSX8fhbhuwwkMg+a/BcfRQUGVsd6NRua2iuxgwzfp2ZpNu9Agja05xHFU0HYhlhBPfCMHgWvXuZvIutBmnRdehU2EZLzBvfQdXgLwur6ugSthcEVC3dZpkruyaR758HnPTwjsKIF4TOt8UcukwMjVGCGKEh263hKS0GdHq1n4nKqaRCu7Jsll7WdkLW82KE6iQCe2gZKlBX6BiKZzJnTI71kpbcS+BFAszizddX6TtdeVD3F5mzV99JZC9qF9rosmeZ4onQuUpWYhyx/2uyuO0P1NIaMe6XK9Hn4K05kS7aqACro46SzUUTfdRnRHBh+xcKj5VRErvuLTHu9XMGD6ck9NMWNgz4QHHa7z8Jla+NDuXCNXES1McQ899SFgN7zXCIS0+ir7MhPp/poLGkNgR5/15NKdt/O079hxAQ/+Ga8k6/ffTejo695043MYnjHuzD0sDetRUkufw2vDq+FA15dQ8qfl2dF+ydJ2VeFk4tPneGD274dnGQ3RjBoju/g/44OQzMgYVYjrcyHOHhYj/pBdFO3OvBmp8EQc5HEGRs4xtYNKHYU47+gN8RjuEw1Sb3Nnu/xV8rPAsiOYKYfVmWOAt2EdiPlDBwnZ2Mj00DoLpLnQPrfhNlf3cBdw8i3k8kQAVPt90V1M9TkCzCgYu/PXuDZns68h7TrcXWfNWBNoYEQf3VCc7kUgXjktrMax7i9TRztRVEfBos2Ou3CYe5aA91/TGRp820AeM5f8BhEQqiQh1U+LA+b4B+S4NBP9MS3C5VDO5wtVlwl4HgjxbuYX+7ib8vrtqE34cth/1FdVEgzqTCU7dL4Gj2Fvbemf6bOBu/ATOdoCD5TUyldyT994qgOxkU8Xmdb+DeToKUmPkTVjSvgkMrxllfIrtKfD7xBEc8/FYc7QT5vi9PAi0YHOZp6POfuRyM/D9DwPV2sf23367+h9wF/NMTbMw+wFBLsGKpgWOZquX6Ba0z1DxOjs+BYnIDeCjSB8X5OxNDQR0OULG6R6n+Tic6v18e8AydGKVZYslUUtRUFNTmzLPKN4Gy4LdC5tvPUFr2XUUv570HzXLTs/RDTJNm+c2H0eheLHvfspDuc9mEpykLoiGY5VTpFiZ0xeWKEqd1BFGv95t4fbQWr2+5JS3q2wHGAk0oyx1bov2wWsKTVwmLF3o+0e6yjKC0XwucGGovSAv5G8qEfnmMdVOlLLmdoXc/CKfnkyCUsh5G4KIjw9m2FOQcbguA5vR4ssybpwl9PX0JGrNtWaZ+xfl0JzeCV52+eHxZdgrdrOkTKt/tUGLHh4Qy6VXAY3NMWWZ8+4rO9w8Fmq/9RtkmkRSafd0zcEwbluQ7paULZ/2AEpU1zwarTei11tZQ7o0PygaWt9TNFwqMLywICMOzpEdFY/Ciy7t4/UvS0hWfFVBIXi2G2jav6BtHG3iO/ZulxQdLtJRfIdzgIdr3UCd/bUVQUVPyH3vM/m8TcPOHv1YZPWMC3/qUKLwdgpLObuwM7S3BKJ0OikncJxrgab1LdDrRbUmCRtbh3nRLzDYLVybDUFdwnc6As7C/5ZQwEc8aSfF5stSrgc47rwV+DD2cXJMjIYtTgeFByYwxNf4o1CtWD7gb9zmL2HiQyFmlA3jyU8VJu9rk5BGqCfSrj4WTWBtEPqt6D7Jr80ShxAyZxA+mwas9IR5Wz2NFhvBHwCZ3WbasFJnos9cH4qB9sOi42eX0fk00GD7xDUf1LpBp/fGW0L+MUcTP8KvSnFR7qIzW4Wk8P7vk0joLEc/rNY8+HzWnVrsj0PVUxSnaf0Mavt85lLMvRvFvuh0ttu/fElKdwljzfZbEVAyRKIJWkPKCvJwsl42oIXZYsDDvfYmerucKnmrh8BgtrJCYmW5DXgREHP9TU+gxi3dw67I3YjySCXne2AH6MdTQ6XNUVer1Ir7WVUVx9pFvCY2rmEInGyZPQXuXRCrfMTzQdY5Y+pv4erzvOIzKVxC/ktTqL9bU+v/ZfQEfBXoD6NmdRfuUVRRWvBGEeO15tn0NEpkttlsY9MeNn+JVLvLWOjmJIOZsEBvnRyDzcSmDX3khzx70DlR/Nh+oz8eIZ0x7DLSwMYLXymc4eV48lcrnrQtP+6ry2Fwwlw7nXgI+bVSUTcqxJDHzP5DF4ppJhuo5kPaqPODlFQ5K0OxASOucdbhukxc7kSEJyezeuFCO9hKF6rxw6c4UBDRO5REly9/yNn4yW8DlPj746dl4gq+o9aGs0juO3l1F6B3LhvCvPyH2LfWJqkczgPqVHnH26IWxajnZwfNKtihS6o9KZ0nswt0JdZbuXzihptx3UJ/mgnjl6ybTNfALvKrLHJ2O1404/ieX4HWTbJa851cXF8FZkNBrZBaNkuA0m4oFPPd3D2d3uxvId/oyCDu2Zwk/6y016x2FO9t/UGSj1iW2ZJyAa5858wxNlWnSrU7Q4ZfJ0kcSAA1z7wCFHTosnt7XErdZX0KdWiqKt0gd6FLvP3ArYsKS7+v2N2tqq/xDNoX4488CjrMVBuuV6MxvpG+IN7k3gjXuTQxLWxDPufVv2A+ajgP0KU28qbdfMIuQImAZSNj5ohC0h3PAXhcJ8vFcSOYYFS733wdU4l20U8COrAMLNqiUMM34CDsnc3jwX8/+eTdUgT7jv4mn003GvhWfxd+3FvOm+jNgfoIS1PnF4eJf1fZfBNS4TbGPFm8FU+0cgprusCCsJcj3XwTUFuTAoJv7BI+dVwC1FgaGaqOH+GCIa3x/rTD2g70m48faGEEzruL9LXLP8UvkISCrzEGBH91UvHmUO3CkmWiP1P2q+JttRziUXBBxwzQF1wtB5v38aSMvXesS9l79DOiyMpk3v3xKbG+JAYeZ5vB/3QXMu8kGsx8s5K+Od4I79dyCrgYHHsgdDHhncXH+R8lCYF7uCX6V3hdczijzBzrleH5Fq/+eCFrMP4LsiSCkthosDKfkdzyjUYPhpiYPdO6VuPg2CNzZbI9gE98GfF+JcZmYZ1e09/Ez/UcScP0/Q8AtkpR/CgHVP7wi6Ck/AnBvXKN0kbdAK/22hPL1bXFcESehD6s7wehGiGVxKn6+SqYET4+NLFF0QbYO+YJUF5qi9HzLRFztSkG0ZXVBqRWLkrrPlQ/cNTnn6UJ/mvRrZxk0FXmhxNSSiqbqLYX7WcSxuD04KvXfiQd36SDIs3yNhB6C9QG6t1KyZJoGk0rx9wM8shWefo8XoFIaRdCeRVzNLnmf0GQ0ltBEdcaSw/aV0zId79D0VMaxp2xbqmSwEnG0X4jXfych3W5mdxgjdcGT+7VtaaS4S9EeToOz6nPOaaJREfcG54XjpSyIF69vc3jGxhPFR9U2qZKTHIbRnHBsbrOSusVFgmEKBhEtLgeFOqnVQOfK59/xCLIe+JzCQ7W+KE0cmtPJzu8w2LjDohkuIZWflxHu47bl6d1LJBqEOgE+PCVBws0soSd9Y0BveEcxlIdbk/rtJQN+9SqcivcyKXunNYy136A0f4jz31y/GIrq8sXxyghdQWJBXh4lH56uovTvTVrbotW/f8z+/1IC5m3/W+B9z9mp++KQzne7BtrVas/ibjMzyUqON9CxzR2H3jnPSS3ACH0kbVhonQ4ysfh8A965ZShpGxGXBvf9BZ5NEctOh6iixCmW0Dohw9npuyOUF4WIU7NQFUTp7gM9evgDjXnScJp9dyr90qsFaYl0lG5CJyERUWso9yuXZ+/fci2q1/uQhvMRh7u8LUnmcheq2FohlltFQheWp0EybUH0Cc5VJV6fqZCg3/e6Y6W6dJWb/m+vUM5PnooGuvUUQdr5/cNPZatLNHLN312yWMTdQARTcimAQHufi/g5fnyTHqvCg2eiYZzmFiYUpN0Thv1VxPuy0VWqi7AARfhQeWItzkDOpFhDZXYOy1SyE0SN+O/ZxmKDw+EiCPpsjS+IljuiNCgyk9jtmEHEjwZPb9uvROl6Z0Pld4K4s7ydiGMWiegzDoKAhVMO9Ja8GYzPhyDmTQ1cesb8CENGRFxNgqIl7Wl1g2Gx01i2nYNEv8tmAt4hjJJuEGT9ezUlK/92ld3/EAL+6TvrERE1FSTuA5/cT1hSfyHi3CA1Fkvl8qiSuwM2PDf6HTGUvxJC9aqB4dntWCKlO5f62s4Ejm4JylSLm3STqCq8Hm7Ks3CqxbhwE0HvsRljHCfFu6XvbRNDef1glmzykNAwE9c0fz0wj9uFl9PicfThWmeEZ3zWt0T6mguoiOyhxAnmIXG2DoGTNQiyVaZFyFt7p9Bfb1vGzNVbovi674AMCmPZs7tW5Hq9EvCUc8sj8ySuwcNg3qH0yAOH/jtS6cJWQ6jYQxJE3IsamwdQQXk8+iguH3lLSNl60H9BZdl09ye6kr0EentFeTzZElA3MdbQmZklasALJhqA8RTXrK7j9FCfS4LMEsM4xEecbNVjiZObIQi2zmb8pHx+jycvTQL1LQ94HNRZRUwcPARZE0u8v45Fe5nMh5HPFyhUTp1Kxjjm0KzSOfdr9mlpbjqiZuyHqNndVtT49ryK4WbmR56Z3VHCFd0NwBdf0b7Zxq9o5MkqPIli4Lhc6eFfrKntP2ZfwD99F3CnGwQM5be8SpAFFW4O4jO3CkcQ4vgqJ7xDHoLjU/S/wcacQvzK2AIck+xZcAJVxoGEYnCq6ijwtkYVvn2MHpy4FqRJVSThQS91sN/3I/NZ76v4UaIPkPziMmhjH7B29mpwvcWe+809IPhuNQW46dPGXt58ZCyfJA74vnXF8c0m6V/PAtq7gjLvmZYqrvTzCUhvYxQkjmbi10kQECvkyP3Z/AM4tASRdtHWYHDHItE2/L0GZ2lhDlUdqHgW776gp90eQ3vSWxxVkgPHPnORN1sKorZBJUg5903k+5Mgm/FafcA0Mgd7tft1cdvsRtj7siCe5WCCq4WigbYWhAVl/LR4HFQHdDkX5AqfgtArlRyAXmub+Zb2Bcw3TQ8abY7MM3tB5Ntyd4U96A7zqP8d8P531462kzi+cfw9m2ivtmDzfM+93vNDTOJdDU5LBSmPB3E8Wr0VfUrUWexfdwEfQ7wEY3U3ENSSL+PPfrUGVVqJ83O7m/IfScD/PWj9nyWgspD+n90XUH4ucyjxdcvSaS23VD5e5tDzXYeS9zFXqesdLlCvK0kMVaOiUq1MZvC4jRNPT/fNRBe72xoemX5GWUl6lYYbqYXWdwvRlcedKrp6eQ2v6nnlabuxK9p/7Qf0zXbCqT7KCs08q4QH1b44ZbYgGipFXHzlo8Ti1XwuCCM/fKjG7Y3HqeFKdInnCrTlZc6Tgb4UOlduFxjfaInj99DL9IDxCvq2EeRMDnNCU/x8wdiXG55emjykMBx20Hsgo3RfmAOtLpdOkGu24tk6WBMa1OL/yxluUbYdcpMWfHGFcp6/eXrNBPHwJTOAh40gobZ5ii7imoih7rP78niUzoTONjMF+sfwxlnmjiHNm/QN92B+wXF8nuVU7mwR14/tgseLWSSL9lE7aMpbj7McDhJFWrSC5mI9UeoeLKCjUh/h8bFWOG3TuUmn/cmHNtgccdZd+4H223UJz6X7QMnlY1X08tUGuCmC5smXHwmV7seDILIlCPmOiCDqbs3h1ZwlnFTh+u99u6oslqs/tY31P42A/ZtgyCr+4KfzlpiUhp4g3DU2WZrNry7hy8QQcfHDMUPaLCeRSa7weK/mKLyux4lcvNiAmpOYJecnV6nhVzuo7zwRpNnvE7rLZQz3s3LiSTDzKtqY7xM8tyeMRa7lOb1KsSKusUbEV/b9xVnrVEOqyJSlnyEHEmzLLzz7C7CYkWtLLMwYBJb/YZG2SU3StH0Mw1hveTRcPJnWrSBgfkgZitnKEyTzTh5k6fbJwg+dFPq6lKWIl2XNQschOT1IrbjmyscCh6GJWpo4pIIX+wQsC/eHkFhtLuIizX+rM1o3iW4dYddbddjj2FiziX799wpaayHifRZ+J3pfxgMI9WEWz5auSsxbtRftQY8sjZfvlhxX3gRjvZwLc4dMprq4yuHeXHzRXs9MIaf7vge/PNo8bhaspd3Ci2BU96vf9Jk0Jyx7c+A7WxcNRj8JXYZG/lt1V/x+VwlSmjY+QS1PR5yWfDcR/Nz2gtgikolMpFV07r4VqA6NIL62+fy9iaDKQv5je5j90yaCYhgIpN9rw09jQMU1FhANqn7toMy7FoTKAaRQm8sKR85zzElycpdQL4mGkuCxG+hZZyHwWyDGhdnEFZqcVNGvTsWFJ4vCAPraSj6UN3bG8fcLLj0m/e+rwWKPs+9AROk0lQfPZ7jHaTiqJo31+gtJ5Rs8mVqlJbPZTYVulTCUWpYHtO56A2LLllj4VVOJuFHzgOZEdiz+OiAIuZo/wTzaosYTo0goudYhxAnpGcvnt5y+9wTBKHcNCgOdyvSI8hsUhi6zEA1VSTXqStAWYcQT/XWZyEMD0YfAHLNMUr8ltX/P3/KstURNXR+EVrVkwq0zXJ5KAat+N1KWv69OKUviQglJdxLnPzaRz+MIzSe8CA0Fxj1RBWmfkUv3fRXAcNxEKDMTJyf3erkEeBUHluCzVNIZ4iInKPs1Cq0snUj2Mt5QnMI584ZOT+i+2/VQvedHnjoaVuimN0qoXqHPU6S8VTLknqj5kosa6v0gp/lOOULnnGycze+CjH+vpjbSnxqn/mlbw0Nj/O56vTGGvNAn/M6cBVjm71m4GkoF+2q/guP9qDMIX1OCd/puDbuMGdhfHD4qHpZGCkaBPRZ4Byzhk/9+g+FMRxQAJyo+n10Cqm573HNLQSrgKwn0hy0IEnO/xK4VP8Eh1GBBQu4hrum2Avsy2IIsiSDaqhhaEAV3ZAGuNBUf96LfNvYRRV5aim74HhYZWFpEmL93b+G/VgTdm8RD/lj4Oa433gP2LTaQf3N0CauT8rur1xEc+FtBJid3JHD7tyCo0dwlnOaKBxY5H5BXr7QQo7NrCvJVFvKWuZ5g/VAsQGtzB4krPwixpLwFaVPNxcH6ggEHtThfOhcmDepCG3BwUT3YrTeH/ybgeTOI13dCQcjb917iubl9g2orHvbiCyh4eMYlGGfLFelB+sqYLo0VmPVMkNvT1QEfRGX+61lAUJpPiUm56oCGv2f7Il0cn+NsB9hvFzb2H9W7wt2iWYNZaCaH2VsnuD0UczAWWBwP24jz/08k4PZ/hIBr4b9/zqYQf/guYPa5NlDKjoLTR9wR+r58DRges16Qaj1UFIUvDu1sv2CJe3NbStSHDsPe+KKkRVuX8pmtCxIdrzi5076iV12a4BY+SpT5vEvo6HcqVLNzgVLT3hIaufMRnvH5y+LpaonEpVsNDOtOYsmB5EBPtnQW72cuUSx/xpaWl4eIa8+a42wRH3LqBGcV3p/5juWz+bWkn7kvSKlaMkuaSknoN9mugL/IFcW1ds0pUTIJujJSWFJKrhh69hGB4V1sedJpgnzlLvrAU0JrlvVyl4u4d8OCiMcnShpVkJMvDw/oTvIXZ6eNIK6VBgBjt3qzdDnvBTETU8TBuSOh2Kn7luKoptBdZh+evApxfMtGW0GFZwVO9+jq0rOZifNZyDJLU7zMqbpxRXsF1oCyZHc06eJ73cFjMw0ouR/WA918MhGPDVjz+MivLc0X3zPwwRPxt8kHoMXmUcPjEjQ8SfcbQqds/QH+mPeCfOMxoU/+PcH9o4j2NKNKppIePUWaGpYiivj2X1tpTdTUYv1vVwT9D1kO5k8/X+uW6gEi9vp9r+iGCr3yYgbllNk8jQ9vU1wDJoNB1itBpMuYkG+s9PA8blQU69EupDvpt+q1iTMer1d4ordLa0NxO+QsPqYxoSwgAI8oSFHmEhFH+x0voXY3gnjGloghFZWCkHFHUaIMALSNmAbjVjZxyuSLSaiuzqH8REzI6yPeT9TjCa6bvcRY0VoS2T/iuyDZcifI1qsJLRXx99kyj1m68d8VlZ/XHHx2feHI0/yWno75CEORdDhM/Mik5Q0SMdyHIq4e7mFIx0P4hS4pIpYxEexIZSdXQdYvYUnOvjnlB86hGhxLEEuucrqWJQy1Xop4v+uxqEn/vILe5ntB3MYdSHMRcfXlvnyWwLyQyOXGNtCOiYbj3qkkKhKxA0XZhzx7vpyJJEO2huvCP/D0q5OSNmNfQD0zN+h0cEUTpoDeouZkDUWPPFDpeHEqaI23iLfQibi8wb2I1/EOULxSdjJ5DHgBwzwTx+Mm95BeNPU3cXRloqzA+l/ba1PU1GrxD5kIuvnTk9ZCKnmQnYMnZ1t7GdL1szzAMPmC5fGlaOnXhhru6/qBozJ/A5VGS4NikglL1aR0qeegAl6WVPDstBPXyP0znaHeBCVO4ms80GkBBbTV84qSvICJnvp4AG5Q8ZnWOzrQdmjPUDqyidK3rUq0q3cmjMXO5nEtH1pSVNSA/uvELLbGnXj9I7chqrcrFBnxsyL3x/kDlZ5oPC5sTaUtW/ZA+Pws+vHXW6Hk+5v8LV9HHM51Hah+EaQsu+KJToa6HGhvhC94zk9bdFL4I6T7e6dBqXYJSsUJyGQD0wD3xtizhO2YS6+R94a+UAX5qs1C+m3edIK6dT2eJUoV0s1M1aAlnikIaF0Iua7KKzRVHPIkx29CTmVlAG9mWIyTuA7pU8tLKJxVihO9F2R83bcYCjsDHi8vD0G8Y9xCfTFm6LQ+bCpyCrACt/o5555VYNEnqCI+310syLc9hANNwr4TpFRClnyfHhBrnehwwxdBVtNnQHNFPUN/lVyeUQ/9tWcBRU2t/9hslb89EXTxh2vq7hp7OC4UzKB7MEGuzVuQ43u3EMyRT/BnLQihn32dB15dVtjN3jPQwpXBg7q5EVy4LIfdOQHsXTVC8GqJP+DmS4/DM6oAT2FigREUwODw+AD+2MYSDPVzYN6i9Fvs1dsX7HrPQJ6/vOf48XVaUOejw/znWjfxZCY9GOvRw/BIbua/JoJSPgkSyW9VQGmJL2DAhaDAutxybOx/m0J4xMfBdhIEk0Ugg2MTmNwrQRfEWik6OCuLcPjyIMfXgyAuhcUe+fUaq3i3IAw0LT9yP4sFIc9nxYVjLdksWILoKfDWWYFjXVzuzRoxet/2hgREDg8YVnOU4OGeGKBrb0G8avIlvH5IDNyzdWT/ImChi9cndOUwyHeBhLe28xGEDUT7Pd+iPQO0q8DF7ID9d4xM7Be9AlT1DQxOWkr48qq0/34WMB/9AZPReYK7WorX05p7hZOSjeDsDAf7J1q0eGwMBWw0Whw65xti81PqoJvSEUPj3pP/SAL+7xL5P0tASVb+MZtC7P7wiqDyM3sJYrmKGIqkNKftIxPx8mgPLPHUl0uDtOvgsbsscYr7mUvLVNtDEc8XOEssp6VPkT3FULUveOz7ORHkUpcw7H6bIqyidKKf4SVIdQpKlDiPc04vh+USxvdbkO/pdBL13fUL7ttsydNFnEs0nIc3cTxzGaVGOw6Ury8pjCmqeHyvripFBGvwLXc7dCHcU/e41V5Q3TdrFOdfQba1LOJigeYlznosCMm+wRpGdp7x9HI5iPjKPha8wu0MxW9TEFSfzVbwtPMNyxozlSk3UhNa3x54fPnMEtoklwGadCbxdH8UxL3kmwSqT/bhWfs+VzQI3K8YKosVTt2la9KVVB+gVWcSzh6za0Xzoz+H/iEVKNsf5hPtX3oO9f2+EeQ71wpNW2kFzUhGnpXSKEi90vdwU25vnG43NqHFYX+HGu0FWbP0qNB+e69gJMORZZ0t2qsT6QAeaNGx7AGbkmrPyxIa6r5Yag1jSQ/D6Qqv9XmN06u0cGl/px+4LVtBZkPeSH9taJXW0ubfrrT2H3IX8E+vXvhs3Bigvj5Z5CRRS5ExGDDkc5dlM1T8ngetrlCbvELh2hQk/DrSElq0xIIUv00kZjd0Fp22d+Fp8SNR/zYjaOfXAifBtkko0YmIr1qao9SS1ZLuVaeD+4oaPHnb1UQd/rujYdSCfG80SbQCzwO+5jaLiXRUyVPqMPDRO/HssPjF1bmTQhD0K376Xp8lOV+bHkZ81FhaG78F6b1Yh3OXZjxZvEpC1+bxCZd88WbhtvsCLUiyhWLu9zxiaTTR+yy5/eLplkWFtlApPSpzuE+fBGcEPJOGXfgEzqM9Sp8vptKTuRqgMM8OSkqJEvp5SEcYrssjS26HyqT2pVQFIT0TJVI5C8l0cXPgnztD8WFdqmR8VTo8/QVmWTw+WjpIQwTFKohx9imGioDFMHTfBFj8qiLBgbsYOp/mZ85O/d2WSfNbaqPEuY5P23lQUXbhPfT3TMRlWSdAzYpX8FDuDGdDX5qk6t9zKOqziM+jKY7/Mikh3Nahg2Nrzf4eASWRVv/UAwv/tLuAfW2eIXOlF2ZYaVQ6VUMK90UKON0Vgnj3EJBg/OqBovG8m+hydTDhuTH2PD18y5ZWQy+GKqm8sfjcLSqaOlINg7S6ofjVyoRuf1/lvaqm5DH3NaCVs13Cc+c5LPGHOqH2LKmhjbcOy5xay+ktMGJoHs0Bp9r6WJFZ07lwC90MJU2nJhT9NkYJOtFvn24XJySlUSjQLVSM4mWnlXRIvz3YYF7FuPWBkrbO9QvJxZ04u6tcpcuxE6TcoxePYhq71DdLGdoo2+FYnByhTrA2YUiLM4rL1stpabcyFPeZIKvEuUS3b74W4xTzePpCy4q2GrlDy3ggaiBfEPo8JGLcTpcOTp6n2UTE/z6hma9jlnHpDcQD1Ycqtfc4A2KYNLnKon3c9oxS+XwAAkXjiBr7MpR+7nuXLr87CWpqqSzrp21IFJcY8Fq5cwQxEseTLIsZ3Ho/ZOlOW+QUPvEEbbKIcbLl75IIhor2Ky4Oz8w5++1HPLQwdm9PjFM7ovzFmpJX/5St4aU/XFMCUgY4H4y5f0+5K7Llagtm1QrynE4aYJGB5qCzTEdgFb+JoUdTBRK8TByQh+8Kwu0KcG3Rl4OFiYuX4tIBs9kB8ruElPjVgQsOXvosaC6CVKHUr4Fa1wPy8uojYa38LVdSXE3uP3+EMZbFADt9cnEgdXfA4moawRow/Ej1CfFi3kdALGfPg2YJgpgGLmDX9pT75dwv/3UX0BqIjwKkCoItx20H1P1tvT5a2MWdPVHQjm+CYBUFLX7V2w1Ya93gcM6Yi/FMjNu2mwvCElNrMc4HAHJ1HOaptj5h2q7WsF9agnxpoA/41a9WolLuBxS4HzRg354csPHHQf6xvMm4qqsT0OjuYW99nAD7cRICYb1ouU0ryH1SvcVvoiwgbwTNxDpzHqD2V0G00mYhJjkT5G4zg0GdTzJGbU7+e1/A5XCTMOHGAPrJdRCY5684Pnf1FscfONy7LrwKf3NvDkSlNvbV/b3En9/f29/vkXtv+/v/uzX8//eH/wXoHKMX</prop>
			<obj name="TemperatureLog" class="TemperatureLog" version="2">
				<prop name="Times">TEFSWgAA6Z0AAIDpmNwAAAB2AgAAGgQAALQFAABOBwAA8ggAAIwKAAAmDAAAwA0AAGQPAAD+EAAAmBIAADIUAADWFQAAcBcAAAoZAACkGgAASBwAAOIdAAB8HwAAICEAALoiAABUJAAA7iUAAIgnAAAsKQAAxioAAGAsAAD6LQAAlC8AADgxAADSMgAAdjQAABA2AACqNwAARDkAAN46AACCPAAAHD4AALY/AABQQQAA9EIAAI5EAAAoRgAAwkcAAGZJAAAASwAAmkwAADROAADYTwAAclEAAAxTAACmVAAASlYAAORXAAB+WQAAGFsAALJcAABWXgAA8F8AAIphAAAuYwAAyGQAAGJmAAD8ZwAAoGkAADprAADUbAAAbm4AAAhwAACscQAARnMAAOB0AACEdgAAHngAALh5AABSewAA9nwAAJB+AAAqgAAAxIEAAGiDAAAChQAAnIYAADaIAADQiQAAdIsAAA6NAACyjgAATJAAAOaRAACAkwAAGpUAAL6WAABYmAAA8pkAAIybAAAmnQAAyp4AAGSgAAD+oQAAoqMAADylAADWpgAAcKgAABSqAACuqwAASK0AAOKuAAB8sAAAILIAALqzAABUtQAA+LYAAJK4AAAsugAAxrsAAGq9AAAEvwAAnsAAADjCAADcwwAAdsUAABDHAACqyAAARMoAAOjLAACCzQAAJs8AAMDQAABa0gAA9NMAAI7VAAAy1wAAzNgAAGbaAAAA3AAAmt0AAD7fAADY4AAAcuIAABbkAACw5QAASucAAOToAACI6gAAIuwAALztAABW7wAA8PAAAJTyAAAu9AAAyPUAAGz3AAAG+QAAoPoAADr8AADe/QAAeP8AABIBAQCsAgEAUAQBAOoFAQCEBwEAHgkBALgKAQBcDAEA9g0BAJoPAQA0EQEAzhIBAGgUAQACFgEAphcBAEAZAQDaGgEAdBwBAA4eAQCyHwEATCEBAOYiAQCKJAEAJCYBAL4nAQBYKQEA/CoBAJYsAQAwLgEAyi8BAGQxAQAIMwEAojQBADw2AQDgNwEAejkBABQ7AQCuPAEAUj4BAOw/AQCGQQEAIEMBAMREAQBeRgEA+EcBAJJJAQAsSwEA0EwBAGpOAQAEUAEAqFEBAEJTAQDcVAEAdlYBABpYAQC0WQEATlsBAOhcAQCCXgEAJmABAMBhAQBaYwEA/mQBAJhmAQAyaAEAzGkBAHBrAQAKbQEApG4BAD5wAQDYcQEAfHMBABZ1AQCwdgEAVHgBAO55AQCIewEALH0BAMZ+AQBggAEA+oEBAJSDAQA4hQEA0oYBAGyIAQAGigEAoIsBAESNAQDejgEAgpABABySAQC2kwEAUJUBAOqWAQCOmAEAKJoBAMKbAQBcnQEA9p4BAJqgAQA0ogEAzqMBAHKlAQAMpwEApqgBAECqAQDkqwEAfq0BABivAQCysAEATLIBAPCzAQCKtQEAJLcBAMi4AQBiugEA/LsBAKC9AQA6vwEA1MABAG7CAQAIxAEArMUBAEbHAQDgyAEAesoBABTMAQC4zQEAUs8BAOzQAQCQ0gEAKtQBAMTVAQBe1wEAAtkBAJzaAQA23AEA2t0BAHTfAQAO4QEAqOIBAELkAQDm5QEAgOcBABrpAQC06gEATuwBAPLtAQCM7wEAJvEBAMryAQBk9AEA/vUBAJj3AQA8+QEA1voBAHD8AQAK/gEArv8BAEgBAgDiAgIAfAQCABYGAgC6BwIAVAkCAPgKAgCSDAIALA4CAMYPAgBgEQIABBMCAJ4UAgA4FgIA0hcCAGwZAgAQGwIAqhwCAEQeAgDoHwIAgiECABwjAgC2JAIAWiYCAPQnAgCOKQIAKCsCAMwsAgBmLgIAADACAJoxAgA0MwIA2DQCAHI2AgAWOAIAsDkCAEo7AgDkPAIAfj4CACJAAgC8QQIAVkMCAPBEAgCKRgIALkgCAMhJAgBiSwIABk0CAKBOAgA6UAIA1FECAHhTAgASVQIArFYCAEZYAgDgWQIAhFsCAB5dAgC4XgIAXGACAPZhAgCQYwIAKmUCAMRmAgBoaAIAAmoCAJxrAgBAbQIA2m4CAHRwAgAOcgIAsnMCAEx1AgDmdgIAgHgCABp6AgC+ewIAWH0CAPx+AgCWgAIAMIICAMqDAgBkhQIACIcCAKKIAgA8igIA1osCAHCNAgAUjwIArpACAEiSAgDskwIAhpUCACCXAgC6mAIAXpoCAPibAgCSnQIALJ8CAMagAgBqogIABKQCAJ6lAgA4pwIA3KgCAHaqAgAQrAIAtK0CAE6vAgDosAIAgrICACa0AgDAtQIAWrcCAPS4AgCOugIAMrwCAMy9AgBmvwIACsECAKTCAgA+xAIA2MUCAHzHAgAWyQIAsMoCAErMAgDuzQIAiM8CACLRAgC80gIAVtQCAPrVAgCU1wIAONkCANLaAgBs3AIABt4CAKDfAgBE4QIA3uICAHjkAgAS5gIArOcCAFDpAgDq6gIAhOwCACjuAgDC7wIAXPECAPbyAgCa9AIANPYCAM73AgBo+QIAAvsCAKb8AgBA/gIA2v8CAH4BAwAYAwMAsgQDAEwGAwDwBwMAigkDACQLAwC+DAMAYg4DAPwPAwCWEQMAMBMDAMoUAwBuFgMACBgDAKIZAwBGGwMA4BwDAHoeAwAUIAMAuCEDAFIjAwDsJAMAhiYDACAoAwDEKQMAXisDAPgsAwCcLgMANjADANAxAwBqMwMADjUDAKg2AwBCOAMA3DkDAIA7AwAaPQMAtD4DAE5AAwDoQQMAjEMDACZFAwDKRgMAZEgDAP5JAwCYSwMAMk0DANZOAwBwUAMAClIDAKRTAwA+VQMA4lYDAHxYAwAgWgMAulsDAFRdAwDuXgMAiGADACxiAwDGYwMAYGUDAPpmAwCUaAMAOGoDANJrAwBsbQMAEG8DAKpwAwBEcgMA3nMDAIJ1AwAcdwMAtngDAFB6AwD0ewMAjn0DACh/AwDCgAMAXIIDAACEAwCahQMANIcDANiIAwByigMADIwDAKaNAwBKjwMA5JADAH6SAwAYlAMAspUDAFaXAwDwmAMAipoDAC6cAwDInQMAYp8DAPygAwCgogMAOqQDANSlAwBupwMACKkDAKyqAwBGrAMA4K0DAISvAwAesQMAuLIDAFK0AwD2tQMAkLcDACq5AwDEugMAaLwDAAK+AwCcvwMANsEDANDCAwB0xAMADsYDALLHAwBMyQMA5soDAIDMAwAazgMAvs8DAFjRAwDy0gMAjNQDACbWAwDK1wMAZNkDAP7aAwCi3AMAPN4DANbfAwBw4QMAFOMDAK7kAwBI5gMA4ucDAIbpAwAg6wMAuuwDAFTuAwDu7wMAkvEDACzzAwDG9AMAavYDAAT4AwCe+QMAOPsDANz8AwB2/gMAEAAEAKoBBABEAwQA6AQEAIIGBAAcCAQAwAkEAFoLBAD0DAQAjg4EADIQBADMEQQAZhMEAAAVBACkFgQAPhgEANgZBAByGwQADB0EALAeBABKIAQA5CEEAIgjBAAiJQQAvCYEAFYoBAD6KQQAlCsEAC4tBADILgQAbDAEAAYyBACgMwQAOjUEANQ2BAB4OAQAEjoEAKw7BABQPQQA6j4EAIRABAAeQgQAwkMEAFxFBAD2RgQAkEgEACpKBADOSwQAaE0EAAJPBACmUAQAQFIEANpTBAB0VQQAGFcEALJYBABMWgQA5lsEAIBdBAAkXwQAvmAEAFhiBADyYwQAlmUEADBnBADKaAQAbmoEAAhsBACibQQAPG8EAOBwBAB6cgQAFHQEAK51BABIdwQA7HgEAIZ6BAAgfAQAxH0EAF5/BAD4gAQAkoIEACyEBADQhQQAaocEAASJBACoigQAQowEAPCNBACUjwQALpEEAMiSBABslAQABpYEAKCXBAA6mQQA3poEAHicBAASngQArJ8EAFChBADqogQAhKQEAB6mBADCpwQAXKkEAPaqBACQrAQANK4EAM6vBABosQQAArMEAKa0BABAtgQA2rcEAHS5BAAYuwQAsrwEAEy+BADmvwQAisEEACTDBAC+xAQAWMYEAPzHBACWyQQAMMsEAMrMBABuzgQACNAEAKLRBAA80wQA1tQEAHrWBAAe2AQAzNkEAGbbBAAA3QQApN4EAD7gBADY4QQAhuMEACDlBAC65gQAVOgEAPjpBACS6wQALO0EAMbuBABq8AQABPIEAJ7zBAA49QQA3PYEAHb4BAAQ+gQAqvsEAE79BADo/gQAggAFABwCBQDAAwUAWgUFAPQGBQCOCAUAMgoFAMwLBQBmDQUAAA8FAKQQBQA+EgUA2BMFAHIVBQAWFwUAsBgFAEoaBQDkGwUAiB0FACIfBQC8IAUAViIFAPAjBQCUJQUALicFAMgoBQBsKgUABiwFAKAtBQA6LwUA1DAFAHgyBQASNAUArDUFAFA3BQDqOAUAhDoFAB48BQDCPQUAXD8FAPZABQCQQgUANEQFAM5FBQBoRwUAAkkFAKZKBQBATAUA2k0FAHRPBQAYUQUAslIFAExUBQDmVQUAgFcFACRZBQC+WgUAWFwFAPxdBQCWXwUAMGEFAMpiBQBuZAUACGYFAKJnBQA8aQUA1moFAHpsBQAUbgUArm8FAFJxBQDscgUAhnQFACB2BQDEdwUAXnkFAPh6BQCmfAUAQH4FANp/BQB0gQUADoMFALKEBQBMhgUA5ocFAIqJBQAkiwUAvowFAFiOBQD8jwUAlpEFADCTBQDKlAUAZJYFAAiYBQCimQUAPJsFAOCcBQB6ngUAFKAFAK6hBQBSowUA7KQFAIamBQAgqAUAuqkFAF6rBQD4rAUAkq4FADawBQDQsQUAarMFAAS1BQCotgUAQrgFANy5BQB2uwUAEL0FALS+BQBOwAUA6MEFAIzDBQAmxQUAwMYFAFrIBQD+yQUAmMsFADLNBQDMzgUAZtAFAArSBQCk0wUAPtUFAOLWBQB82AUAFtoFALDbBQBU3QUA7t4FAIjgBQAi4gUAvOMFAGDlBQD65gUAlOgFADjqBQDS6wUAbO0FAAbvBQCq8AUARPIFAN7zBQB49QUAEvcFALb4BQBQ+gUA6vsFAI79BQAo/wUAwgAGAFwCBgD2AwYAmgUGADQHBgDOCAYAcgoGAAwMBgCmDQYAQA8GAOQQBgB+EgYAGBQGALIVBgBMFwYA8BgGAIoaBgAkHAYAyB0GAGIfBgD8IAYAliIGADokBgDUJQYAbicGAAgpBgCiKgYARiwGAOAtBgB6LwYAHjEGALgyBgBSNAYA7DUGAJA3BgAqOQYAxDoGAF48BgD4PQYAnD8GADZBBgDQQgYAdEQGAA5GBgCoRwYAQkkGAOZKBgCATAYAGk4GALRPBgBOUQYA8lIGAIxUBgAmVgYAylcGAGRZBgD+WgYAmFwGADxeBgDWXwYAcGEGAApjBgCkZAYASGYGAOJnBgB8aQYAIGsGALpsBgBUbgYA7m8GAJJxBgAscwYAxnQGAGB2BgD6dwYAnnkGADh7BgDSfAYAdn4GABCABgCqgQYARIMGAOiEBgCChgYAHIgGALaJBgBQiwYA9IwGAI6OBgAokAYAzJEGAGaTBgAAlQYAmpYGAD6YBgDYmQYAcpsGAAydBgCmngYASqAGAOShBgB+owYAGKUGALymBgBWqAYA8KkGAJSrBgAurQYAyK4GAGKwBgD8sQYAoLMGADq1BgDUtgYAbrgGABK6BgCsuwYARr0GAOq+BgCEwAYAHsIGALjDBgBcxQYA9sYGAJDIBgAqygYAzssGAGjNBgACzwYAnNAGAEDSBgDa0wYAdNUGAA7XBgCo2AYATNoGAObbBgCA3QYAJN8GAL7gBgBY4gYA8uMGAIzlBgAw5wYAyugGAGTqBgAI7AYAou0GADzvBgDW8AYAevIGABT0BgCu9QYASPcGAOL4BgCG+gYAIPwGALr9BgBU/wYA+AAHAJICBwAsBAcA0AUHAGoHBwAECQcAngoHAEIMBwDcDQcAdg8HABARBwCqEgcAThQHAOgVBwCCFwcAHBkHAMAaBwBaHAcA9B0HAJgfBwAyIQcAzCIHAGYkBwAAJgcApCcHAD4pBwDYKgcAciwHABYuBwCwLwcASjEHAO4yBwCINAcAIjYHALw3BwBgOQcA+joHAJQ8BwAuPgcAyD8HAGxBBwAGQwcAoEQHAERGBwDeRwcAeEkHABJLBwCsTAcAUE4HAOpPBwCEUQcAKFMHAMJUBwBcVgcA9lcHAJpZBwA0WwcAzlwHAGheBwACYAcApmEHAEBjBwDaZAcAfmYHABhoBwCyaQcATGsHAPBsBwCKbgcAJHAHAL5xBwBYcwcA/HQHAJZ2BwAweAcAynkHAG57BwAIfQcAon4HAEaABwDggQcAeoMHABSFBwC4hgcAUogHAOyJBwCGiwcAII0HAMSOBwBekAcA+JEHAJyTBwA2lQcA0JYHAGqYBwAOmgcAqJsHAEKdBwDcngcAdqAHABqiBwC0owcATqUHAOimBwCMqAcAJqoHAMCrBwBkrQcA/q4HAJiwBwAysgcA1rMHAHC1BwAKtwcApLgHAD66BwDiuwcAfL0HABa/BwC6wAcAVMIHAO7DBwCIxQcALMcHAMbIBwBgygcA+ssHAJTNBwA4zwcA0tAHAGzSBwAQ1AcAqtUHAETXBwDe2AcAgtoHABzcBwC23QcAUN8HAPTgBwCO4gcAKOQHAMLlBwBc5wcAAOkHAJrqBwA07AcA2O0HAHLvBwAM8QcApvIHAEr0BwDk9QcAfvcHABj5BwCy+gcAVvwHAPD9BwCK/wcALgEIAMgCCABiBAgA/AUIAKAHCAA6CQgA1AoIAG4MCAAIDggArA8IAEYRCADgEggAhBQIAB4WCAC4FwgAUhkIAPYaCACQHAgAKh4IAMQfCABeIQgAAiMIAJwkCAA2JggA0CcIAHQpCAAOKwgAqCwIAEwuCADmLwgAgDEIABozCAC0NAgAWDYIAPI3CACMOQgAJjsIAMo8CABkPggA/j8IAKJBCAA8QwgA1kQIAHBGCAAUSAgArkkIAEhLCADiTAgAfE4IACBQCAC6UQgAVFMIAPhUCACSVggALFgIAMZZCABqWwgABF0IAJ5eCAA4YAgA0mEIAHZjCAAQZQgAqmYIAE5oCADoaQgAgmsIABxtCADAbggAWnAIAPRxCACOcwgAKHUIAMx2CABmeAgAAHoIAJp7CAA+fQgA2H4IAHKACAAWgggAsIMIAEqFCADkhggAiIgIACKKCAC8iwgAVo0IAPCOCACUkAgALpIIAMiTCABslQgABpcIAKCYCAA6mggA3psIAHidCAAcnwgAtqAIAFqiCAD0owgAjqUIACinCADMqAgAZqoIAACsCACkrQgAPq8IANiwCABysggAFrQIALC1CABKtwgA5LgIAIi6CAAivAgAvL0IAFa/CADwwAgAlMIIAC7ECADIxQgAYscIAAbJCACgyggAOswIAN7NCAB4zwgAEtEIAKzSCABQ1AgA6tUIAITXCAAe2QgAuNoIAFzcCAD23QgAkN8IADThCADO4ggAaOQIAALmCACm5wgAQOkIANrqCAB07AgADu4IALLvCABM8QgA5vIIAID0CAAk9ggAvvcIAFj5CAD8+ggAlvwIADD+CADK/wgAbgEJAAgDCQCiBAkAPAYJANYHCQB6CQkAFAsJAK4MCQBSDgkA7A8JAIYRCQAgEwkAxBQJAF4WCQD4FwkAkhkJACwbCQDQHAkAah4JAAQgCQCoIQkAQiMJANwkCQB2JgkAGigJALQpCQBOKwkA6CwJAIIuCQAmMAkAwDEJAFozCQD0NAkAmDYJADI4CQDMOQkAcDsJAAo9CQCkPgkAPkAJAOJBCQB8QwkAFkUJALBGCQBUSAkA7kkJAIhLCQAiTQkAvE4JAGBQCQD6UQkAlFMJAC5VCQDSVgkAbFgJAAZaCQCgWwkARF0JAN5eCQB4YAkAHGIJALZjCQBQZQkA6mYJAI5oCQAoagkAwmsJAFxtCQD2bgkAmnAJADRyCQDOcwkAaHUJAAx3CQCmeAkAQHoJAOR7CQB+fQkAGH8JALKACQBWggkA8IMJAIqFCQAkhwkAvogJAGKKCQD8iwkAlo0JADqPCQDUkAkAbpIJAAiUCQCslQkARpcJAOCYCQB6mgkAFJwJALidCQBSnwkA7KAJAIaiCQAqpAkAxKUJAF6nCQACqQkAnKoJADasCQDQrQkAaq8JAA6xCQCosgkAQrQJANy1CQCAtwkAGrkJALS6CQBYvAkA8r0JAIy/CQAmwQkAwMIJAGTECQD+xQkAmMcJADLJCQDWygkAcMwJAArOCQCuzwkASNEJAOLSCQB81AkAINYJALrXCQBU2QkA7toJAIjcCQAs3gkAxt8JAGDhCQAE4wkAnuQJADjmCQDS5wkAdukJABDrCQCq7AkARO4JAN7vCQCC8QkAHPMJALb0CQBQ9gkA9PcJAI75CQAo+wkAzPwJAGb+CQAAAAoAmgEKADQDCgDYBAoAcgYKAAwICgCmCQoASgsKAOQMCgB+DgoAIhAKALwRCgBWEwoA8BQKAJQWCgAuGAoAyBkKAGIbCgD8HAoAoB4KADogCgDUIQoAbiMKABIlCgCsJgoARigKAOopCgCEKwoAHi0KALguCgBcMAoA9jEKAJAzCgAqNQoAxDYKAGg4CgACOgoAnDsKAEA9CgDaPgoAdEAKAA5CCgCyQwoATEUKAOZGCgCASAoAGkoKAL5LCgBYTQoA8k4KAIxQCgAwUgoAylMKAGRVCgAIVwoAolgKADxaCgDWWwoAel0KABRfCgCuYAoASGIKAOJjCgCGZQoAIGcKALpoCgBeagoA+GsKAJJtCgAsbwoA2nAKAHRyCgAOdAoAsnUKAEx3CgDmeAoAgHoKABp8CgC+fQoAWH8KAPKACgCWggoAMIQKAMqFCgBkhwoA/ogKAKKKCgA8jAoA1o0KAHCPCgAUkQoArpIKAEiUCgDslQoAhpcKACCZCgC6mgoAXpwKAPidCgCSnwoALKEKAMaiCgBqpAoABKYKAJ6nCgA4qQoA3KoKAHasCgAQrgoAtK8KAE6xCgDosgoAgrQKACa2CgDAtwoAWrkKAPS6CgCOvAoAMr4KAMy/CgBmwQoAAMMKAKTECgA+xgoA2McKAHzJCgAWywoAsMwKAErOCgDkzwoAiNEKACLTCgC81AoAVtYKAPrXCgCU2QoALtsKANLcCgBs3goABuAKAKDhCgBE4woA3uQKAHjmCgAS6AoArOkKAFDrCgDq7AoAhO4KACjwCgDC8QoAXPMKAPb0CgCQ9goANPgKAM75CgBo+woADP0KAKb+CgBAAAsA2gELAH4DCwAYBQsAsgYLAEwICwDmCQsAigsLACQNCwC+DgsAYhALAPwRCwCWEwsAMBULANQWCwBuGAsACBoLAKIbCwA8HQsA4B4LAHogCwAUIgsAuCMLAFIlCwDsJgsAhigLACoqCwDEKwsAXi0LAPguCwCSMAsANjILANAzCwBqNQsABDcLAKg4CwBCOgsA3DsLAIA9CwAaPwsAtEALAE5CCwDoQwsAjEULACZHCwDASAsAZEoLAP5LCwCYTQsAMk8LANZQCwBwUgsAClQLAKRVCwA+VwsA4lgLAHxaCwAWXAsAsF0LAFRfCwDuYAsAiGILACxkCwDGZQsAYGcLAPpoCwCeagsAOGwLANJtCwBsbwsABnELAKpyCwBEdAsA3nULAIJ3CwAceQsAtnoLAFB8CwD0fQsAjn8LACiBCwDCggsAXIQLAACGCwCahwsANIkLANiKCwByjAsADI4LAKaPCwBKkQsA5JILAH6UCwAYlgsAspcLAFaZCwDwmgsAipwLACSeCwDInwsAYqELAPyiCwCgpAsAOqYLANSnCwBuqQsACKsLAKysCwBGrgsA4K8LAHqxCwAeswsAuLQLAFK2CwD2twsAkLkLACq7CwDEvAsAXr4LAALACwCcwQsANsMLANrECwB0xgsADsgLAKjJCwBMywsA5swLAIDOCwAa0AsAtNELAFjTCwDy1AsAjNYLADDYCwDK2QsAZNsLAP7cCwCi3gsAPOALANbhCwBw4wsACuULAK7mCwBI6AsA4ukLAHzrCwAg7QsAuu4LAFTwCwD48QsAkvMLACz1CwDG9gsAYPgLAAT6CwCe+wsAOP0LANL+CwB2AAwAEAIMAKoDDABOBQwA6AYMAIIIDAAcCgwAwAsMAFoNDAD0DgwAjhAMACgSDADMEwwAZhUMAAAXDACaGAwAPhoMANgbDAByHQwAFh8MALAgDABKIgwA5CMMAH4lDAAiJwwAvCgMAFYqDADwKwwAlC0MAC4vDADIMAwAYjIMAAY0DACgNQwAOjcMANQ4DAB4OgwAEjwMAKw9DABQPwwA6kAMAIRCDAAeRAwAwkUMAFxHDAD2SAwAkEoMADRMDADOTQwAaE8MAAJRDACcUgwAQFQMANpVDAB0VwwADlkMALJaDABMXAwA5l0MAIpfDAAkYQwAvmIMAFhkDADyZQwAlmcMADBpDADKagwAbmwMAAhuDACibwwAPHEMAOByDAB6dAwAFHYMAK53DABIeQwA7HoMAIZ8DAAgfgwAun8MAF6BDAD4ggwAkoQMADaGDADQhwwAaokMAASLDACojAwAQo4MANyPDAB2kQwAEJMMALSUDABOlgwA6JcMAIyZDAAmmwwAwJwMAFqeDAD+nwwAmKEMADKjDADMpAwAZqYMAAqoDACkqQwAPqsMANisDAB8rgwAFrAMALCxDABUswwA7rQMAIi2DAAiuAwAxrkMAGC7DAD6vAwAlL4MADjADADSwQwAbMMMAAbFDACgxgwARMgMAN7JDAB4ywwAEs0MALbODABQ0AwA6tEMAI7TDAAo1QwAwtYMAFzYDAAA2gwAmtsMADTdDADO3gwAaOAMAAziDACm4wwAQOUMAOTmDAB+6AwAGOoMALLrDABW7QwA8O4MAIrwDAAk8gwAvvMMAGL1DAD89gwAlvgMADD6DADU+wwAbv0MAAj/DACsAA0ARgINAOADDQB6BQ0AFAcNALgIDQBSCg0A7AsNAIYNDQAqDw0AxBANAF4SDQACFA0AnBUNADYXDQDQGA0AahoNAA4cDQCoHQ0AQh8NANwgDQCAIg0AGiQNALQlDQBYJw0A8igNAIwqDQAmLA0AwC0NAGQvDQD+MA0AmDINADw0DQDWNQ0AcDcNAAo5DQCkOg0ASDwNAOI9DQB8Pw0AFkENALpCDQBURA0A7kUNAJJHDQAsSQ0AxkoNAGBMDQD6TQ0Ank8NADhRDQDSUg0AbFQNABBWDQCqVw0ARFkNAOhaDQCCXA0AHF4NALZfDQBQYQ0A9GINAI5kDQAoZg0AwmcNAGZpDQAAaw0AmmwNAD5uDQDYbw0AcnENAAxzDQCwdA0ASnYNAOR3DQB+eQ0AGHsNALx8DQBWfg0A8H8NAJSBDQAugw0AyIQNAGKGDQAGiA0AoIkNADqLDQDUjA0Abo4NABKQDQCskQ0ARpMNAOCUDQCElg0AHpgNALiZDQBcmw0A9pwNAJCeDQAqoA0AxKENAGijDQACpQ0AnKYNAECoDQDaqQ0AdKsNAA6tDQCyrg0ATLANAOaxDQCAsw0AGrUNAL62DQBYuA0A8rkNAJa7DQAwvQ0Ayr4NAGTADQAIwg0AosMNADzFDQDWxg0AcMgNABTKDQCuyw0ASM0NAOzODQCG0A0AININALrTDQBe1Q0A+NYNAJLYDQAs2g0AxtsNAGrdDQAE3w0AnuANAELiDQDc4w0AduUNABDnDQC06A0ATuoNAOjrDQCC7Q0AHO8NAMDwDQBa8g0A9PMNAJj1DQAy9w0AzPgNAGb6DQAK/A0ApP0NAD7/DQDYAA4AcgIOABYEDgCwBQ4ASgcOAO4IDgCICg4AIgwOALwNDgBgDw4A+hAOAJQSDgAuFA4A0hUOAGwXDgAGGQ4AoBoOADocDgDeHQ4AeB8OABIhDgC2Ig4AUCQOAOolDgCEJw4AHikOAMIqDgBcLA4A9i0OAJovDgA0MQ4AzjIOAGg0DgAMNg4ApjcOAEA5DgDaOg4AdDwOABg+DgCyPw4ATEEOAOZCDgCKRA4AJEYOAL5HDgBiSQ4A/EoOAJZMDgAwTg4A1E8OAG5RDgAIUw4AolQOADxWDgDgVw4AelkOABRbDgCuXA4AUl4OAOxfDgCGYQ4AKmMOAMRkDgBeZg4A+GcOAJxpDgA2aw4A0GwOAGpuDgAEcA4AqHEOAEJzDgDcdA4AgHYOABp4DgC0eQ4ATnsOAOh8DgCMfg4AJoAOAMCBDgBagw4A/oQOAJiGDgAyiA4A1okOAHCLDgAKjQ4ApI4OAEiQDgDikQ4AfJMOABaVDgC6lg4AVJgOAO6ZDgCImw4ALJ0OAMaeDgBgoA4A+qEOAJSjDgA4pQ4A0qYOAGyoDgAGqg4AqqsOAEStDgDerg4AgrAOAByyDgC2sw4AULUOAOq2DgCOuA4AKLoOAMK7DgBcvQ4AAL8OAJrADgA0wg4A2MMOAHLFDgAMxw4ApsgOAEDKDgDkyw4Afs0OABjPDgCy0A4AVtIOAPDTDgCK1Q4ALtcOAMjYDgBi2g4A/NsOAKDdDgA63w4A1OAOAG7iDgAI5A4ArOUOAEbnDgDg6A4AeuoOAB7sDgC47Q4AUu8OAPbwDgCQ8g4AKvQOAMT1DgBe9w4AAvkOAJz6DgA2/A4A0P0OAHT/DgAOAQ8AqAIPAEwEDwDmBQ8AgAcPABoJDwC+Cg8AWAwPAPINDwCMDw8AJhEPAMoSDwBkFA8A/hUPAKIXDwA8GQ8A1hoPAHAcDwAUHg8Arh8PAEghDwDiIg8AfCQPACAmDwC6Jw8AVCkPAO4qDwCSLA8ALC4PAMYvDwBqMQ8ABDMPAJ40DwA4Ng8A0jcPAHY5DwAQOw8AqjwPAEQ+DwDoPw8AgkEPABxDDwDARA8AWkYPAPRHDwCOSQ8AKEsPAMxMDwBmTg8AAFAPAJpRDwA+Uw8A2FQPAHJWDwAWWA8AsFkPAEpbDwDkXA8Afl4PACJgDwC8YQ8AVmMPAPBkDwCUZg8ALmgPAMhpDwBsaw8ABm0PAKBuDwA6cA8A3nEPAHhzDwASdQ8ArHYPAEZ4DwDqeQ8AhHsPAB59DwC4fg8AXIAPAPaBDwCQgw8ANIUPAM6GDwBoiA8AAooPAJyLDwBAjQ8A2o4PAHSQDwAOkg8AspMPAEyVDwDmlg8AipgPACSaDwC+mw8AWJ0PAPyeDwCWoA8AMKIPAMqjDwBkpQ8ACKcPAKKoDwA8qg8A1qsPAHqtDwAUrw8ArrAPAFKyDwDssw8AhrUPACC3DwC6uA8AXroPAPi7DwCSvQ8ANr8PANDADwBqwg8ABMQPAKjFDwBCxw8A3MgPAHbKDwAQzA8AtM0PAE7PDwDy0A8AjNIPACbUDwDA1Q8AWtcPAP7YDwCY2g8AMtwPAMzdDwBw3w8ACuEPALjiDwBI5A8A7OUPAIbnDwAg6Q8AuuoPAF7sDwD47Q8Aku8PACzxDwDQ8g8AavQPAAT2DwCe9w8AQvkPANz6DwB2/A8AEP4PALT/DwBOARAA6AIQAIwEEAAmBhAAwAcQAFoJEAD0ChAAmAwQADIOEADMDxAAZhEQAAoTEACkFBAAPhYQAOIXEAB8GRAAFhsQALAcEABKHhAA7h8QAIghEAAiIxAAvCQQAGAmEAD6JxAAlCkQADgrEADSLBAAbC4QAAYwEACgMRAARDMQAN40EAB4NhAAEjgQALY5EABQOxAA6jwQAI4+EAAoQBAAwkEQAFxDEAAARRAAmkYQADRIEADOSRAAaEsQAAxNEACmThAAQFAQANpREAB+UxAAGFUQALJWEABWWBAA8FkQAIpbEAAkXRAAvl4QAGJgEAD8YRAAlmMQADplEADUZhAAbmgQAAhqEACiaxAARm0QAOBuEAB6cBAAFHIQALhzEABSdRAA7HYQAJB4EAAqehAAxHsQAF59EAD4fhAAnIAQADaCEADQgxAAaoUQAA6HEACoiBAAQooQANyLEACAjRAAGo8QALSQEABYkhAA8pMQAIyVEAAmlxAAwJgQAGSaEAD+mxAAmJ0QADKfEADWoBAAcKIQAAqkEACupRAASKcQAOKoEAB8qhAAFqwQALqtEABUrxAA7rAQAIiyEAAstBAAxrUQAGC3EAAEuRAAnroQADi8EADSvRAAdr8QABDBEACqwhAARMQQAOjFEACCxxAAHMkQALbKEABQzBAA9M0QAI7PEAAo0RAAwtIQAGbUEAAA1hAAmtcQADTZEADY2hAActwQAAzeEACm3xAASuEQAOTiEAB+5BAAIuYQALznEABW6RAA8OoQAIrsEAAu7hAAyO8QAGLxEAD88hAAoPQQADr2EADU9xAAePkQABL7EACs/BAARv4QAOr/EACEAREAHgMRALgEEQBSBhEA9gcRAJAJEQAqCxEAxAwRAGgOEQACEBEAnBERAEATEQDaFBEAdBYRAA4YEQCoGREATBsRAOYcEQCAHhEAGiARAL4hEQBYIxEA8iQRAJYmEQAwKBEAyikRAGQrEQD+LBEAoi4RADwwEQDWMREAcDMRABQ1EQCuNhEASDgRAOw5EQCGOxEAID0RALo+EQBUQBEA+EERAJJDEQAsRREAxkYRAGpIEQAEShEAnksRAEJNEQDcThEAdlARABBSEQCqUxEATlURAOhWEQCCWBEAHFoRAMBbEQBaXREA9F4RAJhgEQAyYhEAzGMRAGZlEQAAZxEApGgRAD5qEQDYaxEAcm0RABZvEQCwcBEASnIRAO5zEQCIdREAIncRALx4EQBWehEA+nsRAJR9EQAufxEAyIARAGyCEQAGhBEAoIURAESHEQDeiBEAeIoRABKMEQCsjREAUI8RAOqQEQCEkhEAHpQRAMKVEQBclxEA9pgRAJqaEQA0nBEAzp0RAGifEQACoREApqIRAECkEQDapREAdKcRABipEQDGqhEAYKwRAASuEQCerxEATLERAOayEQCAtBEALrYRAMi3EQBiuREA/LoRAKC8EQA6vhEA1L8RAG7BEQASwxEArMQRAEbGEQDqxxEAhMkRAB7LEQC4zBEAUs4RAPbPEQCQ0REAKtMRAMTUEQBo1hEAAtgRAJzZEQBA2xEA2twRAHTeEQAO4BEAqOERAEzjEQDm5BEAgOYRABroEQC+6REAWOsRAPLsEQCW7hEAMPARAMrxEQBk8xEA/vQRAKL2EQA8+BEA1vkRAHD7EQAU/REArv4RAEgAEgDiARIAhgMSACAFEgC6BhIAXggSAPgJEgCSCxIALA0SAMYOEgBqEBIABBISAJ4TEgA4FRIA3BYSAHYYEgAQGhIAtBsSAE4dEgDoHhIAgiASABwiEgDAIxIAWiUSAPQmEgCOKBIAMioSAMwrEgBmLRIACi8SAKQwEgA+MhIA2DMSAHI1EgAWNxIAsDgSAEo6EgDuOxIAiD0SACI/EgC8QBIAVkISAPpDEgCURRIALkcSAMhIEgBsShIABkwSAKBNEgBETxIA3lASAHhSEgASVBIArFUSAFBXEgDqWBIAhFoSAB5cEgDCXRIAXF8SAPZgEgCaYhIANGQSAM5lEgBoZxIADGkSAKZqEgBAbBIA2m0SAH5vEgAYcRIAsnISAEx0EgDmdRIAincSACR5EgC+ehIAWHwSAPx9EgCWfxIAMIESANSCEgBuhBIACIYSAKKHEgA8iRIA4IoSAHqMEgAUjhIAro8SAFKREgDskhIAhpQSACqWEgDElxIAXpkSAPiaEgCSnBIANp4SANCfEgBqoRIABKMSAKikEgBCphIA3KcSAHapEgAaqxIAtKwSAE6uEgDorxIAjLESACazEgDAtBIAWrYSAP63EgCYuRIAMrsSANa8EgBwvhIACsASAKTBEgA+wxIA4sQSAHzGEgAWyBIAsMkSAFTLEgDuzBIAiM4SACzQEgDG0RIAYNMSAPrUEgCU1hIAONgSANLZEgBs2xIAEN0SAKreEgBE4BIA3uESAHjjEgAc5RIAtuYSAFDoEgDq6RIAhOsSACjtEgDC7hIAZvASAADyEgCa8xIANPUSAM72EgBy+BIADPoSAKb7EgBA/RIA5P4SAH4AEwAYAhMAvAMTAFYFEwDwBhMAiggTACQKEwDICxMAYg0TAPwOEwCWEBMAMBITANQTEwBuFRMAEhcTAKwYEwBGGhMA4BsTAHodEwAeHxMAuCATAFIiEwDsIxMAkCUTAConEwDEKBMAaCoTAAIsEwCcLRMANi8TANAwEwB0MhMADjQTAKg1EwBCNxMA5jgTAIA6EwAaPBMAvj0TAFg/EwDyQBMAjEITACZEEwDKRRMAZEcTAP5IEwCYShMAMkwTANZNEwBwTxMAFFETAK5SEwBIVBMA4lUTAHxXEwAgWRMAuloTAFRcEwDuXRMAkl8TACxhEwDGYhMAYGQTAARmEwCeZxMAOGkTANxqEwB2bBMAEG4TAKpvEwBEcRMA6HITAIJ0EwAcdhMAtncTAFp5EwD0ehMAjnwTACh+EwDMfxMAZoETAACDEwCahBMAPoYTANiHEwByiRMADIsTALCMEwBKjhMA5I8TAH6REwAikxMAvJQTAFaWEwDwlxMAlJkTAC6bEwDInBMAbJ4TAAagEwCgoRMAOqMTANSkEwB4phMAEqgTAKypEwBGqxMA6qwTAISuEwAesBMAuLETAFKzEwD2tBMAkLYTADS4EwDOuRMAaLsTAAK9EwCcvhMAQMATANrBEwB0wxMAGMUTALLGEwBMyBMA5skTAIDLEwAkzRMAvs4TAFjQEwDy0RMAltMTADDVEwDK1hMAZNgTAAjaEwCi2xMAPN0TAODeEwB64BMAFOITAK7jEwBI5RMA7OYTAIboEwAg6hMAuusTAF7tEwD47hMAkvATADbyEwDQ8xMAavUTAAT3EwCe+BMAQvoTANz7EwB2/RMAEP8TALQAFABOAhQA6AMUAIIFFAAmBxQAwAgUAFoKFAD0CxQAmA0UADIPFADMEBQAcBIUAAoUFACkFRQAPhcUANgYFAB8GhQAFhwUALAdFABKHxQA7iAUAIgiFAAiJBQAxiUUAGAnFAD6KBQAlCoUAC4sFADSLRQAbC8UAAYxFACgMhQARDQUAN41FAB4NxQAHDkUALY6FABQPBQA6j0UAIQ/FAAoQRQAwkIUAFxEFAD2RRQAmkcUADRJFADOShQAaEwUAAxOFACmTxQAQFEUANpSFAB+VBQAGFYUALJXFABWWRQA8FoUAIpcFAAkXhQAvl8UAGJhFAD8YhQAlmQUADBmFADUZxQAbmkUAAhrFACsbBQARm4UAOBvFAB6cRQAFHMUALh0FABSdhQA7HcUAIZ5FAAqexQAxHwUAF5+FAACgBQAnIEUADaDFADQhBQAaoYUAA6IFACoiRQAQosUANyMFAB2jhQAGpAUALSRFABYkxQA8pQUAIyWFAAmmBQAwJkUAGSbFAD+nBQAmJ4UADKgFADWoRQAcKMUAAqlFACkphQASKgUAOKpFAB8qxQAIK0UALquFABUsBQA7rEUAIizFAAstRQAxrYUAGC4FAD6uRQAnrsUADi9FADSvhQAdsAUABDCFACqwxQARMUUAN7GFACCyBQAHMoUALbLFABQzRQA9M4UAI7QFAAo0hQAzNMUAGbVFAAA1xQAmtgUADTaFADY2xQAct0UAAzfFACm4BQASuIUAOTjFAB+5RQAGOcUALzoFABW6hQA8OsUAJTtFAAu7xQAyPAUAGLyFAD88xQAoPUUADr3FADU+BQAbvoUABL8FACs/RQARv8UAOoAFQCEAhUAHgQVALgFFQBcBxUA9ggVAJAKFQAqDBUAzg0VAGgPFQACERUAnBIVADYUFQDaFRUAdBcVAA4ZFQCoGhUATBwVAOYdFQCAHxUAJCEVAL4iFQBYJBUA8iUVAIwnFQAwKRUAyioVAGQsFQD+LRUAoi8VADwxFQDWMhUAejQVABQ2FQCuNxUASDkVAOI6FQCGPBUAID4VALo/FQBUQRUA7kIVAJJEFQAsRhUA0EcVAGBJFQAESxUAnkwVADhOFQDcTxUAdlEVABBTFQCqVBUATlYVAOhXFQCCWRUAHFsVALZcFQBaXhUA9F8VAJhhFQAyYxUAzGQVAGZmFQAAaBUApGkVAD5rFQDYbBUAfG4VABZwFQCwcRUASnMVAOR0FQCIdhUAIngVALx5FQBWexUA+nwVAJR+FQAugBUA0oEVAGyDFQAGhRUAoIYVADqIFQDeiRUAeIsVABKNFQCsjhUAUJAVAOqRFQCEkxUAKJUVAMKWFQBcmBUA9pkVAJCbFQA0nRUAzp4VAGigFQACohUApqMVAEClFQDaphUAdKgVABiqFQCyqxUATK0VAOauFQCAsBUAJLIVAL6zFQBitRUA/LYVAJa4FQAwuhUAyrsVAG69FQAIvxUAosAVADzCFQDWwxUAesUVABTHFQC4yBUAUsoVAOzLFQCGzRUAIM8VAMTQFQBe0hUA+NMVAJLVFQA21xUA0NgVAGraFQAO3BUAqN0VAELfFQDc4BUAduIVABrkFQC05RUATucVAOjoFQCM6hUAJuwVAMDtFQBk7xUA/vAVAJjyFQAy9BUAzPUVAHD3FQAK+RUApPoVAD78FQDi/RUAfP8VABYBFgC6AhYAVAQWAO4FFgCIBxYAIgkWAMYKFgBgDBYA+g0WAJQPFgAuERYA0hIWAGwUFgAQFhYAqhcWAEQZFgDeGhYAeBwWABweFgC2HxYAUCEWAOoiFgCEJBYAKCYWAMInFgBcKRYAACsWAJosFgA0LhYAzi8WAHIxFgAMMxYApjQWAEA2FgDkNxYAfjkWABg7FgCyPBYAVj4WAPA/FgCKQRYALkMWAMhEFgBiRhYA/EcWAJZJFgA6SxYA1EwWAG5OFgAIUBYArFEWAEZTFgDgVBYAhFYWAB5YFgC4WRYAUlsWAOxcFgCQXhYAKmAWAMRhFgBoYxYAAmUWAJxmFgA2aBYA0GkWAHRrFgAObRYAqG4WAEJwFgDccRYAgHMWABp1FgC+dhYAWHgWAPJ5FgCMexYAJn0WAMp+FgBkgBYA/oEWAKKDFgA8hRYA1oYWAHCIFgAKihYArosWAEiNFgDijhYAfJAWACCSFgC6kxYAVJUWAPiWFgCSmBYALJoWAMabFgBgnRYABJ8WAJ6gFgA4ohYA0qMWAHalFgAQpxYAqqgWAE6qFgDoqxYAgq0WAByvFgC2sBYAWrIWAPSzFgCOtRYAKLcWAMy4FgBmuhYAALwWAKS9FgA+vxYA2MAWAHLCFgAMxBYAsMUWAErHFgDkyBYAfsoWACLMFgC8zRYAVs8WAPrQFgCU0hYALtQWAMjVFgBi1xYABtkWAKDaFgA63BYA1N0WAG7fFgAS4RYArOIWAFDkFgDq5RYAhOcWAB7pFgC46hYAXOwWAPbtFgCQ7xYAKvEWAM7yFgBo9BYAAvYWAKb3FgBA+RYA2voWAHT8FgAO/hYAsv8WAEwBFwDmAhcAgAQXACQGFwC+BxcAWAkXAPIKFwCWDBcAMA4XAMoPFwBkERcACBMXAKIUFwA8FhcA1hcXAHoZFwAUGxcArhwXAFIeFwDsHxcAhiEXACAjFwDEJBcAXiYXAPgnFwCSKRcANisXANAsFwBqLhcABDAXAKgxFwBCMxcA3DQXAHY2FwAQOBcAtDkXAE47FwDoPBcAgj4XABxAFwDAQRcAWkMXAP5EFwCYRhcAMkgXAMxJFwBmSxcACk0XAKROFwA+UBcA2FEXAHJTFwAWVRcAsFYXAEpYFwDuWRcAiFsXACJdFwC8XhcAYGAXAPphFwCUYxcALmUXANJmFwBsaBcABmoXAKBrFwBEbRcA3m4XAHhwFwAcchcAtnMXAFB1FwDqdhcAhHgXACh6FwDCexcAXH0XAPZ+FwCQgBcANIIXAM6DFwByhRcADIcXAKaIFwBAihcA2osXAH6NFwAYjxcAspAXAEySFwDmkxcAipUXACSXFwDImBcAYpoXAPybFwCWnRcAMJ8XANSgFwBuohcACKQXAKKlFwA8pxcA4KgXAHqqFwAUrBcAuK0XAFKvFwDssBcAhrIXACC0FwDEtRcAXrcXAAK5FwCcuhcANrwXANC9FwBqvxcADsEXAKjCFwBCxBcA3MUXAIDHFwAayRcAtMoXAE7MFwDyzRcAjM8XACbRFwDK0hcAZNQXAP7VFwCY1xcAMtkXANbaFwBw3BcACt4XAKTfFwBI4RcA4uIXAHzkFwAW5hcAuucXAFTpFwDu6hcAiOwXACLuFwDG7xcAYPEXAATzFwCe9BcAOPYXANL3FwBs+RcAEPsXAKr8FwBE/hcA3v8XAHgBGAAcAxgAtgQYAFAGGAD0BxgAjgkYACgLGADMDBgAZg4YAAAQGACaERgANBMYAM4UGAByFhgADBgYAKYZGABKGxgA5BwYAH4eGAAYIBgAvCEYAFYjGADwJBgAiiYYACQoGADIKRgAYisYAPwsGACgLhgAOjAYANQxGABuMxgAEjUYAKw2GABGOBgA4DkYAIQ7GAAePRgAuD4YAFJAGAD2QRgAkEMYACpFGADERhgAaEgYAAJKGACcSxgANk0YANpOGAB0UBgADlIYAKhTGABMVRgA5lYYAIBYGAAkWhgAvlsYAFhdGADyXhgAjGAYADBiGADKYxgAZGUYAP5mGACYaBgAPGoYANZrGAB6bRgAFG8YAK5wGABIchgA4nMYAIZ1GAAgdxgAungYAFR6GADuexgAkn0YACx/GADQgBgAaoIYAASEGACehRgAOIcYANyIGAB2ihgAEIwYAKqNGABEjxgA6JAYAIKSGAAclBgAwJUYAFqXGAD0mBgAmJoYADKcGADMnRgAZp8YAAChGACkohgAPqQYANilGABypxgADKkYALCqGABKrBgA7q0YAIivGAAisRgAvLIYAFa0GAD6tRgAlLcYAC65GADIuhgAYrwYAAa+GACgvxgARMEYAN7CGAB4xBgAEsYYAKzHGABQyRgA6soYAITMGAAezhgAuM8YAFzRGAD20hgAkNQYADTWGADO1xgAaNkYAAzbGACm3BgAQN4YANrfGAB04RgAGOMYALLkGABM5hgA5ucYAIrpGAAk6xgAvuwYAFjuGADy7xgAlvEYADDzGADK9BgAbvYYAAj4GACs+RgARvsYAOr8GACE/hgAHgAZAMIBGQBcAxkA9gQZAJAGGQA0CBkAzgkZAGgLGQAgDRkAug4ZAF4QGQD4ERkAkhMZACwVGQDGFhkAahgZAAQaGQCeGxkAOB0ZANIeGQB2IBkAECIZALQjGQBOJRkA6CYZAIIoGQAcKhkAwCsZAFotGQD0LhkAjjAZADIyGQDMMxkAZjUZAAA3GQCkOBkAPjoZANg7GQB8PRkAFj8ZALBAGQBKQhkA5EMZAIhFGQAiRxkAvEgZAFZKGQDwSxkAlE0ZAC5PGQDSUBkAbFIZAAZUGQCgVRkAOlcZAN5YGQB4WhkAElwZAKxdGQBGXxkA6mAZAIRiGQAeZBkAwmUZAFxnGQD2aBkAkGoZADRsGQDObRkAaG8ZAAJxGQCmchkAQHQZANp1GQB0dxkADnkZALJ6GQBMfBkA5n0ZAIp/GQAkgRkAvoIZAFiEGQDyhRkAlocZADCJGQDUihkAbowZAAiOGQCijxkAPJEZAOCSGQB6lBkAFJYZALiXGQBSmRkA7JoZAIacGQAgnhkAxJ8ZAF6hGQD4ohkAkqQZACymGQDQpxkAaqkZAA6rGQCorBkAQq4ZANyvGQB2sRkAGrMZALS0GQBOthkA6LcZAIK5GQAmuxkAwLwZAGS+GQD+vxkAmMEZADLDGQDMxBkAcMYZAArIGQCkyRkAPssZANjMGQB8zhkAFtAZALDRGQBU0xkA7tQZAIjWGQAi2BkAxtkZAGDbGQD63BkAlN4ZAC7gGQDS4RkAbOMZAAblGQCq5hkAROgZAN7pGQB46xkAHO0ZALbuGQBQ8BkA6vEZAI7zGQAo9RkAwvYZAFz4GQAA+hkAmvsZADT9GQDY/hkAcgAaAAwCGgCmAxoAQAUaAOQGGgB+CBoAGAoaALILGgBMDRoA8A4aAIoQGgAuEhoAyBMaAGIVGgD8FhoAlhgaADoaGgDUGxoAbh0aAAgfGgCiIBoARiIaAOAjGgCEJRoAHicaALgoGgBSKhoA7CsaAJAtGgAqLxoAxDAaAF4yGgD4MxoAnDUaADY3GgDaOBoAdDoaAA48GgCoPRoAQj8aAOZAGgCAQhoAGkQaALRFGgBYRxoA8kgaAIxKGgAwTBoAyk0aAGRPGgD+UBoAmFIaADxUGgDWVRoAcFcaAApZGgCkWhoASFwaAOJdGgCGXxoAIGEaALpiGgBUZBoA7mUaAJJnGgAsaRoAxmoaAGBsGgD6bRoAnm8aADhxGgDcchoAdnQaABB2GgCqdxoARHkaAOh6GgCCfBoAHH4aALZ/GgBagRoA9IIaAI6EGgAohhoAwocaAGaJGgAAixoApIwaAD6OGgDYjxoAcpEaAAyTGgCwlBoASpYaAOSXGgB+mRoAGJsaALycGgBWnhoA8J8aAJShGgAuoxoAyKQaAGKmGgAGqBoAoKkaADqrGgDUrBoAbq4aABKwGgCssRoARrMaAOq0GgCEthoAHrgaALi5GgBcuxoA9rwaAJC+GgAqwBoAzsEaAGjDGgACxRoAsMYaAErIGgDkyRoAfssaABjNGgC8zhoAVtAaAPDRGgCK0xoALtUaAMjWGgBi2BoABtoaAKDbGgA63RoA1N4aAG7gGgAS4hoArOMaAEblGgDq5hoAhOgaAB7qGgDC6xoAXO0aAPbuGgCQ8BoAKvIaAM7zGgBo9RoAAvcaAJz4GgA2+hoA2vsaAHT9GgAO/xoAsgAbAEwCGwDmAxsAgAUbACQHGwC+CBsAWAobAPILGwCWDRsAMA8bAMoQGwBkEhsA/hMbAKIVGwA8FxsA1hgbAHoaGwAUHBsArh0bAEgfGwDsIBsAhiIbACAkGwC6JRsAXicbAPgoGwCSKhsALCwbAMYtGwBqLxsABDEbAKgyGwBCNBsA3DUbAHY3GwAQORsAtDobAE48GwDoPRsAgj8bACZBGwDAQhsAWkQbAPRFGwCYRxsAMkkbAMxKGwBmTBsAAE4bAKRPGwA+URsA2FIbAHxUGwAWVhsAsFcbAEpZGwDuWhsAiFwbACJeGwC8XxsAYGEbAPpiGwCUZBsALmYbANJnGwBsaRsABmsbAKBsGwBEbhsA3m8bAHhxGwAScxsAtnQbAFB2GwDqdxsAhHkbACh7GwDCfBsAXH4bAPZ/GwCagRsANIMbAM6EGwBohhsADIgbAKaJGwBAixsA2owbAHSOGwAYkBsAspEbAFaTGwDwlBsAipYbACSYGwC+mRsAYpsbAPycGwCWnhsAMKAbAMqhGwBuoxsACKUbAKKmGwBGqBsA4KkbAHqrGwAUrRsAuK4bAFKwGwDssRsAhrMbACq1GwDEthsAXrgbAPi5GwCSuxsANr0bANC+GwB0wBsADsIbAKjDGwBCxRsA3MYbAIDIGwAayhsAtMsbAE7NGwDozhsAjNAbACbSGwDA0xsAZNUbAP7WGwCY2BsAMtobANbbGwBw3RsACt8bAKTgGwBI4hsA4uMbAHzlGwAW5xsAsOgbAFTqGwDu6xsAku0bACzvGwDG8BsAYPIbAPrzGwCe9RsAOPcbANL4GwBs+hsABvwbAKr9GwBE/xsA3gAcAIICHAAcBBwAtgUcAFAHHAD0CBwAjgocACgMHADCDRwAZg8cAAARHACaEhwANBQcAM4VHAByFxwADBkcAKYaHABKHBwA5B0cAH4fHAAYIRwAsiIcAFYkHADwJRwAlCccAC4pHADIKhwAYiwcAPwtHACgLxwAOjEcANQyHABuNBwACDYcAKw3HABGORwA4DocAIQ8HAAePhwAuD8cAFJBHAD2QhwAkEQcACpGHADERxwAaEkcAAJLHACcTBwANk4cANpPHAB0URwADlMcALJUHABMVhwA5lccAIBZHAAaWxwAvlwcAFheHADyXxwAjGEcACZjHADKZBwAZGYcAP5nHACiaRwAPGscANZsHABwbhwAFHAcAK5xHABIcxwA4nQcAHx2HAAgeBwAunkcAFR7HAD4fBwAkn4cACyAHADGgRwAaoMcAASFHACehhwAOIgcANKJHAB2ixwAEI0cAKqOHABEkBwA6JEcAIKTHAAclRwAwJYcAFqYHAD0mRwAjpscADKdHADMnhwAZqAcAACiHACkoxwAPqUcANimHAByqBwADKocALCrHABKrRwA7q4cAIiwHAAishwAvLMcAFa1HAD6thwAlLgcAC66HADIuxwAYr0cAAa/HACgwBwAOsIcAN7DHAB4xRwAEsccAKzIHABQyhwA6sscAITNHAAezxwAwtAcAFzSHAD20xwAkNUcACrXHADO2BwAaNocAALcHACm3RwAQN8cANrgHAB04hwAGOQcALLlHABM5xwA5ugcAIrqHAAk7BwAvu0cAFjvHADy8BwAlvIcADD0HADK9RwAbvccAAj5HACi+hwAPPwcAOD9HAB6/xwAFAEdAK4CHQBSBB0A7AUdAIYHHQAgCR0AugodAF4MHQD4DR0Akg8dADYRHQDQEh0AahQdAAQWHQCoFx0AQhkdANwaHQB2HB0AGh4dALQfHQBOIR0A8iIdAIwkHQAmJh0AwCcdAFopHQD+Kh0AmCwdADIuHQDMLx0AZjEdAAozHQCkNB0APjYdAOI3HQB8OR0AFjsdALA8HQBUPh0A7j8dAIhBHQAiQx0AxkQdAGBGHQD6Rx0AlEkdAC5LHQDSTB0AbE4dABBQHQCqUR0ARFMdAN5UHQB4Vh0AHFgdALZZHQBQWx0A6lwdAIReHQAoYB0AwmEdAFxjHQAAZR0AmmYdADRoHQDOaR0AcmsdAAxtHQCmbh0AQHAdAORxHQB+cx0AGHUdALJ2HQBMeB0A8HkdAIp7HQAkfR0AyH4dAGKAHQD8gR0AloMdADqFHQDUhh0AbogdAAiKHQCsix0ARo0dAOCOHQB6kB0AFJIdALiTHQBSlR0A9pYdAJCYHQAqmh0AxJsdAF6dHQACnx0AnKAdADaiHQDQox0AaqUdAA6nHQCoqB0AQqodAOarHQCArR0AGq8dALSwHQBYsh0A8rMdAIy1HQAmtx0AwLgdAGS6HQD+ux0AmL0dADy/HQDWwB0AcMIdAArEHQCuxR0ASMcdAOLIHQB8yh0AIMwdALrNHQBUzx0A7tAdAIjSHQAs1B0AxtUdAGrXHQAE2R0AntodADjcHQDS3R0Adt8dABDhHQCq4h0AROQdAOjlHQCC5x0AHOkdALbqHQBa7B0A9O0dAI7vHQAo8R0AwvIdAGb0HQAA9h0AmvcdAD75HQDY+h0AcvwdAAz+HQCw/x0ASgEeAOQCHgB+BB4AGAYeALwHHgBWCR4A8AoeAJQMHgAuDh4AyA8eAGIRHgAGEx4AoBQeADoWHgDUFx4AbhkeABIbHgCsHB4ARh4eAOofHgCEIR4AHiMeALgkHgBcJh4A9iceAJApHgAqKx4AxCweAGguHgACMB4AnDEeAEAzHgDaNB4AdDYeAA44HgCyOR4ATDseAOY8HgCAPh4AJEAeAL5BHgBYQx4A8kQeAIxGHgAwSB4AykkeAG5LHgAITR4Aok4eADxQHgDWUR4AelMeABRVHgCuVh4ASFgeAOJZHgCGWx4AIF0eAMReHgBeYB4A+GEeAJJjHgA2ZR4A0GYeAGpoHgAEah4AnmseAEJtHgDcbh4AdnAeABByHgC0cx4ATnUeAOh2HgCMeB4AJnoeAMB7HgBafR4A9H4eAJiAHgAygh4AzIMeAGaFHgAAhx4ApIgeAD6KHgDYix4AfI0eABaPHgCwkB4ASpIeAO6THgCIlR4AIpceALyYHgBWmh4A+pseAJSdHgAunx4A0qAeAGyiHgAGpB4AoKUeAESnHgDeqB4AeKoeABKsHgC2rR4AUK8eAOqwHgCEsh4AHrQeAMK1HgBctx4A9rgeAJC6HgA0vB4Azr0eAGi/HgAMwR4ApsIeAEDEHgDaxR4AfsceABjJHgCyyh4ATMweAObNHgCKzx4AJNEeAL7SHgBY1B4A/NUeAJbXHgAw2R4A1NoeAG7cHgAI3h4Aot8eAEbhHgDg4h4AeuQeABTmHgC45x4AUukeAOzqHgCG7B4AKu4eAMTvHgBe8R4A+PIeAJL0HgA29h4A0PceAGr5HgAO+x4AqPweAEL+HgDc/x4AgAEfABoDHwC0BB8ATgYfAPIHHwCMCR8AJgsfAMAMHwBaDh8A/g8fAJgRHwA8Ex8A1hQfAHAWHwAKGB8ApBkfAEgbHwDiHB8AfB4fABYgHwCwIR8AVCMfAO4kHwCIJh8ALCgfAMYpHwBgKx8A+iwfAJ4uHwA4MB8A0jEfAGwzHwAGNR8AqjYfAEQ4HwDeOR8AgjsfABw9HwC2Ph8AUEAfAPRBHwCOQx8AKEUfAMJGHwBmSB8AAEofAJpLHwA0TR8Azk4fAHJQHwAMUh8AsFMfAEpVHwDkVh8AflgfABhaHwC8Wx8AVl0fAPBeHwCKYB8AJGIfAMhjHwBiZR8A/GYfAKBoHwA6ah8A1GsfAG5tHwASbx8ArHAfAEZyHwDgcx8AenUfAB53HwC4eB8AUnofAPZ7HwCQfR8AKn8fAMSAHwBogh8AAoQfAJyFHwA2hx8A2ogfAHSKHwAOjB8AqI0fAEKPHwDmkB8AgJIfACSUHwC+lR8AWJcfAPKYHwCMmh8AMJwfAMqdHwBknx8A/qAfAJiiHwA8pB8A1qUfAHCnHwAUqR8ArqofAEisHwDirR8Ahq8fACCxHwC6sh8AVLQfAO61HwCStx8ALLkfAMa6HwBqvB8ABL4fAJ6/HwA4wR8A3MIfAHbEHwAQxh8AqscfAETJHwDoyh8AgswfABzOHwDAzx8AWtEfAPTSHwCO1B8AMtYfAMzXHwBm2R8AANsfAKTcHwA+3h8A2N8fAHLhHwAM4x8AsOQfAErmHwDu5x8AiOkfACLrHwC87B8AVu4fAPrvHwCU8R8ALvMfAMj0HwBi9h8ABvgfAKD5HwA6+x8A3vwfAHj+HwASACAArAEgAFADIADqBCAAhAYgAB4IIAC4CSAAXAsgAPYMIACQDiAANBAgAM4RIABoEyAAAhUgAJwWIABAGCAA2hkgAHQbIAAYHSAAsh4gAEwgIADmISAAiiMgACQlIAC+JiAAWCggAPIpIACWKyAAMC0gANQuIABuMCAACDIgAKIzIAA8NSAA1jYgAHo4IAAUOiAAuDsgAFI9IADsPiAAmkAgAD5CIADYQyAAckUgAAxHIACwSCAASkogAORLIAB+TSAAIk8gALxQIABWUiAA+lMgAJRVIAAuVyAAyFggAGxaIAAGXCAAoF0gADpfIADUYCAAeGIgABJkIACsZSAAUGcgAOpoIACEaiAAHmwgAMJtIABcbyAA9nAgAJByIAAqdCAAznUgAGh3IAACeSAApnogAEB8IADafSAAdH8gABiBIACygiAATIQgAOaFIACAhyAAJIkgAL6KIABYjCAA8o0gAJaPIAAwkSAAypIgAG6UIAAIliAAopcgADyZIADgmiAAepwgABSeIACunyAASKEgAOyiIACGpCAAIKYgAMSnIABeqSAA+KogAJKsIAA2riAA0K8gAGqxIAAEsyAAnrQgAEK2IADctyAAdrkgABq7IAC0vCAATr4gAOi/IACCwSAAJsMgAMDEIABaxiAA/scgAJjJIAAyyyAAzMwgAHDOIAAK0CAApNEgAD7TIADY1CAAfNYgABbYIACw2SAAVNsgAO7cIACI3iAAIuAgAMbhIABg4yAA+uQgAJTmIAA46CAA0ukgAGzrIAAG7SAAqu4gAETwIADe8SAAePMgABL1IAC29iAAUPggAOr5IACO+yAAKP0gAML+IABcACEAAAIhAJoDIQA0BSEAzgYhAGgIIQAMCiEApgshAEANIQDkDiEAfhAhABgSIQCyEyEAVhUhAPAWIQCKGCEAJBohAL4bIQBiHSEA/B4hAJYgIQA6IiEA1CMhAG4lIQAIJyEArCghAEYqIQDgKyEAei0hAB4vIQC4MCEAUjIhAOwzIQCGNSEAKjchAMQ4IQBeOiEAAjwhAJw9IQA2PyEA0EAhAHRCIQAORCEAqEUhAEJHIQDcSCEAgEohABpMIQC0TSEAWE8hAPJQIQCMUiEAJlQhAMpVIQBkVyEA/lghAJhaIQAyXCEA1l0hAHBfIQAUYSEArmIhAEhkIQDiZSEAfGchACBpIQC6aiEAVGwhAO5tIQCIbyEALHEhAMZyIQBgdCEABHYhAJ53IQA4eSEA0nohAHZ8IQAQfiEAqn8hAESBIQDegiEAgoQhAByGIQC2hyEAWokhAPSKIQCOjCEAKI4hAMyPIQBmkSEAAJMhAJqUIQA0liEA2JchAHKZIQAMmyEAsJwhAEqeIQDknyEAfqEhACKjIQC8pCEAVqYhAPCnIQCKqSEALqshAMisIQBiriEA/K8hAKCxIQA6syEA1LQhAHi2IQASuCEArLkhAEa7IQDqvCEAhL4hAB7AIQC4wSEAUsMhAPbEIQCQxiEAKsghAM7JIQBoyyEAAs0hAJzOIQBA0CEA2tEhAHTTIQAO1SEAqNYhAEzYIQDm2SEAgNshACTdIQC+3iEAWOAhAPLhIQCW4yEAMOUhAMrmIQBk6CEA/ukhAKLrIQA87SEA1u4hAHrwIQAU8iEArvMhAEj1IQDs9iEAhvghACD6IQC6+yEAVP0hAPj+IQCSACIALAIiAMYDIgBqBSIABAciAJ4IIgBCCiIA3AsiAHYNIgAQDyIAtBAiAE4SIgDoEyIAghUiACYXIgDAGCIAWhoiAPQbIgCYHSIAMh8iAMwgIgBmIiIACiQiAKQlIgA+JyIA2CgiAHwqIgAWLCIAsC0iAEovIgDkMCIAiDIiACI0IgC8NSIAVjciAPo4IgCUOiIALjwiANI9IgBsPyIABkEiAKBCIgBERCIA3kUiAHhHIgASSSIAtkoiAFBMIgDqTSIAhE8iAB5RIgDCUiIAXFQiAPZVIgCaVyIANFkiAM5aIgBoXCIAAl4iAKZfIgBAYSIA2mIiAH5kIgAYZiIAsmciAExpIgDwaiIAimwiACRuIgC+byIAWHEiAPxyIgCWdCIAMHYiANR3IgBueSIACHsiAKJ8IgBGfiIA4H8iAHqBIgAUgyIAroQiAFKGIgDshyIAhokiACCLIgDEjCIAXo4iAPiPIgCSkSIANpMiANCUIgBqliIADpgiAKiZIgBCmyIA3JwiAICeIgAaoCIAtKEiAE6jIgDopCIAjKYiACaoIgDAqSIAZKsiAP6sIgCYriIAMrAiANaxIgBwsyIACrUiAKS2IgA+uCIA4rkiAHy7IgAWvSIAur4iAFTAIgDuwSIAiMMiACzFIgDGxiIAYMgiAPrJIgCUyyIAOM0iANLOIgBs0CIAENIiAKrTIgBE1SIA3tYiAILYIgAc2iIAttsiAFDdIgDq3iIAjuAiACjiIgDC4yIAXOUiAADnIgCa6CIANOoiANjrIgBy7SIADO8iAKbwIgBK8iIA5PMiAH71IgAY9yIAsvgiAFb6IgDw+yIAiv0iAC7/IgDIACMAYgIjAPwDIwCgBSMAOgcjANQIIwBuCiMACAwjAKwNIwBGDyMA4BAjAIQSIwAeFCMAuBUjAFIXIwD2GCMAkBojACocIwDEHSMAXh8jAAIhIwCcIiMANiQjANolIwB0JyMADikjAKgqIwBMLCMA5i0jAIAvIwAaMSMAvjIjAFg0IwDyNSMAjDcjACY5IwDKOiMAZDwjAP49IwCiPyMAPEEjANZCIwBwRCMAFEYjAK5HIwBISSMA4kojAHxMIwAgTiMAuk8jAFRRIwD4UiMAklQjACxWIwDGVyMAalkjAARbIwCeXCMAOF4jANJfIwB2YSMAEGMjAKpkIwBEZiMA6GcjAIJpIwAcayMAwGwjAFpuIwD0byMAjnEjADJzIwDMdCMAZnYjAAB4IwCaeSMAPnsjANh8IwByfiMAFoAjALCBIwBKgyMA5IQjAIiGIwAiiCMAvIkjAFaLIwDwjCMAlI4jAC6QIwDIkSMAbJMjAAaVIwCgliMAOpgjAN6ZIwB4myMAEp0jAKyeIwBQoCMA6qEjAISjIwAepSMAwqYjAFyoIwD2qSMAkKsjACqtIwDOriMAaLAjAAKyIwCmsyMAQLUjANq2IwB0uCMAGLojALK7IwBMvSMA5r4jAIDAIwAkwiMAvsMjAFjFIwD8xiMAlsgjADDKIwDKyyMAbs0jAAjPIwCi0CMAPNIjAODTIwB61SMAFNcjAK7YIwBS2iMA7NsjAIbdIwAg3yMAxOAjAF7iIwD44yMAkuUjACznIwDQ6CMAauojAATsIwCe7SMAQu8jANzwIwB28iMAGvQjALT1IwBO9yMA6PgjAIz6IwAm/CMAwP0jAFr/IwD0ACQAmAIkADIEJADMBSQAcAckAAoJJACkCiQAPgwkAOINJAB8DyQAFhEkALASJABKFCQA7hUkAIgXJAAiGSQAxhokAGAcJAD6HSQAlB8kADghJADSIiQAbCQkAAYmJACgJyQARCkkAN4qJAB4LCQAHC4kALYvJABQMSQA6jIkAI40JAAoNiQAwjckAFw5JAD2OiQAmjwkADQ+JADOPyQAckEkAAxDJACmRCQAQEYkAORHJAB+SSQAGEskALJMJABMTiQA8E8kAIpRJAAkUyQAyFQkAGJWJAD8VyQAllkkADpbJADUXCQAbl4kAAhgJACsYSQARmMkAOBkJAB6ZiQAFGgkALhpJABSayQA7GwkAIZuJAAqcCQAxHEkAF5zJAACdSQAnHYkADZ4JADQeSQAdHskAA59JACofiQAQoAkANyBJACAgyQAGoUkALSGJABOiCQA8okkAIyLJAAmjSQAyo4kAGSQJAD+kSQAmJMkADyVJADWliQAcJgkAAqaJACkmyQASJ0kAOKeJAB8oCQAFqIkALqjJABUpSQA7qYkAJKoJAAsqiQAxqskAGCtJAD6riQAnrAkADiyJADSsyQAbLUkABC3JACquCQARLokAOi7JACCvSQAHL8kALbAJABawiQA9MMkAI7FJAAoxyQAwsgkAGbKJAAAzCQAms0kADTPJADY0CQActIkAAzUJACw1SQAStckAOTYJAB+2iQAItwkALzdJABW3yQA8OAkAJTiJAAu5CQAyOUkAGLnJAAG6SQAoOokADrsJADU7SQAbu8kABLxJACs8iQARvQkAOr1JACE9yQAHvkkALj6JABc/CQA9v0kAJD/JAAqASUAxAIlAGgEJQACBiUAnAclADYJJQDaCiUAdAwlAA4OJQCyDyUATBElAOYSJQCAFCUAJBYlAL4XJQBYGSUA8holAIwcJQAwHiUAyh8lAGQhJQAIIyUAoiQlADwmJQDWJyUAeiklABQrJQCuLCUASC4lAOIvJQCGMSUAIDMlALo0JQBeNiUA+DclAJI5JQAsOyUA0DwlAGo+JQAEQCUAnkElADhDJQDcRCUAdkYlABBIJQCqSSUATkslAOhMJQCCTiUAJlAlAMBRJQBaUyUA9FQlAI5WJQAyWCUAzFklAGZbJQAAXSUApF4lAD5gJQDYYSUAfGMlABZlJQCwZiUASmglAORpJQCIayUAIm0lALxuJQBWcCUA+nElAJRzJQAudSUA0nYlAGx4JQAGeiUAoHslADp9JQDefiUAeIAlABKCJQCsgyUAUIUlAOqGJQCEiCUAKIolAMKLJQBcjSUA9o4lAJqQJQA0kiUAzpMlAGiVJQAClyUAppglAECaJQDamyUAfp0lABifJQCyoCUATKIlAPCjJQCKpSUAJKclAL6oJQBiqiUABqwlAKCtJQBEryUA3rAlAHiyJQAStCUAtrUlAFC3JQD0uCUAjrolADK8JQDMvSUAZr8lAADBJQCkwiUAPsQlAPbFJQCQxyUAKsklAMTKJQBozCUAAs4lAJzPJQA20SUA2tIlAHTUJQAO1iUAstclAEzZJQDm2iUAgNwlACTeJQC+3yUAWOElAPLiJQCM5CUAMOYlAMrnJQBk6SUACOslAKLsJQA87iUA1u8lAHrxJQAU8yUArvQlAEj2JQDi9yUAhvklACD7JQC6/CUAVP4lAPj/JQCSASYALAMmANAEJgBqBiYABAgmAJ4JJgBCCyYA3AwmAHYOJgAQECYAqhEmAE4TJgDoFCYAghYmACYYJgDAGSYAWhsmAPQcJgCYHiYAMiAmAMwhJgBmIyYAACUmAKQmJgA+KCYA2CkmAHwrJgAWLSYAsC4mAEowJgDuMSYAiDMmACI1JgC8NiYAYDgmAPo5JgCUOyYALj0mANI+JgBsQCYABkImAKBDJgA6RSYA3kYmAHhIJgASSiYAtksmAFBNJgDqTiYAhFAmAChSJgDCUyYAXFUmAPZWJgCQWCYANFomAM5bJgBoXSYAAl8mAKZgJgBAYiYA2mMmAH5lJgAYZyYAsmgmAExqJgDmayYAim0mACRvJgC+cCYAYnImAPxzJgCWdSYAMHcmANR4JgBueiYACHwmAKJ9JgA8fyYA4IAmAHqCJgAUhCYAroUmAFKHJgDsiCYAhoomACqMJgDEjSYAXo8mAPiQJgCckiYANpQmANCVJgBqlyYABJkmAKiaJgBCnCYA3J0mAICfJgAaoSYAtKImAE6kJgDypSYAjKcmACapJgDAqiYAWqwmAP6tJgCYryYAMrEmAMyyJgBwtCYACrYmAKS3JgBIuSYA4romAHy8JgAWviYAsL8mAFTBJgDuwiYAiMQmACLGJgDGxyYAYMkmAPrKJgCezCYAOM4mANLPJgBs0SYAENMmAKrUJgBE1iYA3tcmAHjZJgAc2yYAttwmAFDeJgD03yYAjuEmACjjJgDC5CYAZuYmAADoJgCa6SYANOsmAM7sJgBy7iYADPAmAKbxJgBA8yYA5PQmAH72JgAY+CYAvPkmAFb7JgDw/CYAiv4mACQAJwDIAScAYgMnAPwEJwCWBicAOggnANQJJwBuCycAEg0nAKwOJwBGECcA4BEnAHoTJwAeFScAuBYnAFIYJwDsGScAkBsnACodJwDEHicAaCAnAAIiJwCcIycANiUnANomJwB0KCcADionAKgrJwBCLScA5i4nAIAwJwAaMicAtDMnAFg1JwDyNicAjDgnADA6JwDKOycAZD0nAP4+JwCiQCcAPEInANZDJwBwRScACkcnAK5IJwBISicA4ksnAIZNJwAgTycAulAnAFRSJwD4UycAklUnACxXJwDGWCcAYFonAARcJwCeXScAOF8nANJgJwB2YicAEGQnAKplJwBOZycA6GgnAIJqJwAcbCcAwG0nAFpvJwD0cCcAjnInACh0JwDMdScAZncnAAB5JwCkeicAPnwnANh9JwByfycAFoEnALCCJwBKhCcA5IUnAIiHJwAiiScAvIonAFaMJwDwjScAlI8nAC6RJwDIkicAYpQnAAaWJwCglycAOpknANSaJwB4nCcAEp4nAKyfJwBQoScA6qInAISkJwAepicAwqcnAFypJwD2qicAkKwnACquJwDOrycAaLEnAAKzJwCmtCcAQLYnANq3JwB0uScAGLsnALK8JwBMvicA5r8nAIDBJwAkwycAvsQnAFjGJwD8xycAlsknADDLJwDKzCcAZM4nAAjQJwCi0ScAPNMnANbUJwB61icAFNgnAK7ZJwBS2ycA7NwnAIbeJwAg4CcAuuEnAF7jJwD45CcAkuYnACzoJwDQ6ScAausnAATtJwCo7icAQvAnANzxJwB28ycAGvUnALT2JwBO+CcA6PknAIL7JwAm/ScAwP4nAFoAKAD+ASgAmAMoADwFKADgBigAeggoABQKKACuCygAUg0oAOwOKACGECgAIBIoALoTKABeFSgA+BYoAJIYKAA2GigA0BsoAGodKAAEHygAqCAoAEIiKADcIygAdiUoABAnKAC0KCgATiooAOgrKACCLSgAJi8oAMAwKABaMigA/jMoAJg1KAAyNygAzDgoAHA6KAAKPCgApD0oAD4/KADYQCgAfEIoABZEKACwRSgASkcoAO5IKACISigAIkwoAMZNKABgTygA+lAoAJRSKAA4VCgA0lUoAGxXKAAGWSgAoFooAERcKADeXSgAeF8oABJhKAC2YigAUGQoAOplKACOZygAKGkoAMJqKABcbCgAAG4oAJpvKAA0cSgAznIoAGh0KAAMdigApncoAEB5KADaeigAfnwoABh+KACyfygAVoEoAPCCKACKhCgAJIYoAMiHKABiiSgA/IooAJaMKAAwjigA1I8oAG6RKAAIkygAopQoAEaWKADglygAepkoAB6bKAC4nCgAUp4oAOyfKACQoSgAKqMoAMSkKABepigA+KcoAJypKAA2qygA0KwoAGquKAAOsCgAqLEoAEKzKADmtCgAgLYoABq4KAC0uSgAWLsoAPK8KACMvigAJsAoAMDBKABkwygA/sQoAJjGKAAyyCgA1skoAHDLKAAKzSgArs4oAEjQKADi0SgAfNMoABbVKAC61igAVNgoAO7ZKACS2ygALN0oAMbeKABg4CgABOIoAJ7jKAA45SgA0uYoAGzoKAAQ6igAqusoAETtKADo7igAgvAoABzyKAC28ygAWvUoAPT2KACO+CgAKPooAML7KABm/SgAAP8oAJoAKQA0AikA2AMpAHIFKQAMBykAsAgpAEoKKQDkCykAfg0pACIPKQC8ECkAVhIpAPATKQCKFSkALhcpAMgYKQBiGikA/BspAKAdKQA6HykA1CApAHgiKQASJCkArCUpAEYnKQDqKCkAhCopAB4sKQC4LSkAUi8pAPYwKQCQMikAKjQpAMQ1KQBoNykAAjkpAJw6KQBAPCkA2j0pAHQ/KQAOQSkAqEIpAExEKQDmRSkAgEcpABpJKQC+SikAWEwpAPJNKQCWTykAMFEpAMpSKQBkVCkACFYpAKJXKQA8WSkA1lopAHpcKQAUXikArl8pAEhhKQDsYikAhmQpACBmKQC6ZykAVGkpAPhqKQCSbCkALG4pANBvKQBqcSkABHMpAJ50KQA4dikA3HcpAHZ5KQAQeykAqnwpAE5+KQDofykAgoEpACaDKQDAhCkAWoYpAPSHKQCYiSkAMospAMyMKQBmjikAAJApAKSRKQA+kykA2JQpAHKWKQAWmCkAsJkpAEqbKQDunCkAiJ4pACKgKQC8oSkAVqMpAPqkKQCUpikALqgpAMipKQBsqykABq0pAKCuKQBEsCkA3rEpAHizKQAStSkAtrYpAFC4KQDquSkAhLspAB69KQDCvikAXMApAPbBKQCQwykANMUpAM7GKQBoyCkADMopAKbLKQBAzSkA2s4pAHTQKQAY0ikAstMpAEzVKQDw1ikAitgpACTaKQC+2ykAWN0pAPzeKQCW4CkAMOIpAMrjKQBu5SkACOcpAKLoKQBG6ikA4OspAHrtKQAU7ykAuPApAFLyKQDs8ykAhvUpACD3KQDE+CkAXvopAPj7KQCc/SkANv8pANAAKgBqAioADgQqAKgFKgBCByoA3AgqAHYKKgAaDCoAtA0qAE4PKgDoECoAjBIqACYUKgDAFSoAZBcqAP4YKgCYGioAMhwqAMwdKgBwHyoACiEqAKQiKgA+JCoA4iUqAHwnKgAWKSoAuioqAFQsKgDuLSoAiC8qACIxKgDGMioAYDQqAPo1KgCeNyoAODkqANI6KgBsPCoAED4qAKo/KgBEQSoA3kIqAHhEKgAcRioAtkcqAFBJKgD0SioAjkwqAChOKgDCTyoAXFEqAABTKgCaVCoANFYqAM5XKgByWSoADFsqAKZcKgBKXioA5F8qAH5hKgAYYyoAvGQqAFZmKgDwZyoAimkqACRrKgDIbCoAYm4qAPxvKgCgcSoAOnMqANR0KgBudioAEngqAKx5KgBGeyoA4HwqAHp+KgAegCoAuIEqAFKDKgDshCoAkIYqACqIKgDEiSoAaIsqAAKNKgCcjioANpAqANqRKgB0kyoADpUqAKiWKgBCmCoA5pkqAICbKgAanSoAvp4qAFigKgDyoSoAjKMqADClKgDKpioAZKgqAP6pKgCYqyoAPK0qANauKgBwsCoAFLIqAK6zKgBItSoA4rYqAHy4KgAguioAursqAFS9KgDuvioAksAqACzCKgDGwyoAasUqAATHKgCeyCoAOMoqANLLKgB2zSoAEM8qAKrQKgBO0ioA6NMqAILVKgAc1yoAwNgqAFraKgD02yoAjt0qACjfKgDM4CoAZuIqAADkKgCa5SoAPucqANjoKgBy6ioAFuwqALDtKgBK7yoA5PAqAIjyKgAi9CoAvPUqAFb3KgDw+CoAlPoqAC78KgDI/SoAbP8qAAYBKwCgAisAOgQrAN4FKwB4BysAEgkrAKwKKwBGDCsA6g0rAIQPKwAeESsAuBIrAFwUKwD2FSsAkBcrACoZKwDOGisAaBwrAAIeKwCcHysAQCErAOQiKwB+JCsAIiYrALwnKwBWKSsA8CorAJQsKwAuLisAyC8rAGIxKwAGMysAoDQrADo2KwDeNysAeDkrABI7KwCsPCsARj4rAOo/KwCEQSsAHkMrAMJEKwBcRisA9kcrAJBJKwA0SysAzkwrAGhOKwACUCsAplErAEBTKwDaVCsAdFYrABhYKwCyWSsATFsrAOZcKwCAXisAJGArAL5hKwBYYysA8mQrAJZmKwAwaCsAymkrAG5rKwAIbSsAom4rADxwKwDWcSsAenMrABR1KwCudisASHgrAOx5KwCGeysAIH0rAMR+KwBegCsA+IErAJKDKwA2hSsA0IYrAGqIKwAEiisAnosrAEKNKwDcjisAdpArABCSKwC0kysATpUrAOiWKwCMmCsAJporAMCbKwBanSsA/p4rAJigKwAyoisAzKMrAGalKwAKpysApKgrAD6qKwDYqysAfK0rABavKwCwsCsASrIrAO6zKwCItSsAIrcrAMa4KwBguisA+rsrAJS9KwA4vysA0sArAGzCKwAGxCsAoMUrAETHKwDeyCsAeMorABLMKwC2zSsAUM8rAOrQKwCO0isAKNQrAMLVKwBc1ysA9tgrAJraKwA03CsAzt0rAGjfKwAM4SsApuIrAEDkKwDk5SsAfucrABjpKwCy6isATOwrAPDtKwCK7ysAJPErAMjyKwBi9CsA/PUrAJb3KwA6+SsA1PorAG78KwAI/isAov8rAEYBLADgAiwAegQsABQGLAC4BywAUgksAOwKLACQDCwAKg4sAMQPLABeESwA+BIsAJwULAA2FiwA0BcsAGoZLAAOGywAqBwsAEIeLADmHywAgCEsABojLAC0JCwATiYsAPInLACMKSwAJissAMAsLABkLiwA/i8sAJgxLAA8MywA1jQsAHA2LAAKOCwApDksAEg7LADiPCwAfD4sABZALAC6QSwAVEMsAO5ELACSRiwALEgsAMZJLABgSywA+kwsAJ5OLAA4UCwA0lEsAGxTLAAQVSwAqlYsAERYLADoWSwAglssABxdLAC2XiwAWmAsAPRhLACOYywAKGUsAMJmLABmaCwAAGosAJprLAA+bSwA2G4sAHJwLAAMciwAsHMsAEp1LADkdiwAfngsABh6LAC8eywAVn0sAPB+LACKgCwALoIsAMiDLABihSwABocsAKCILAA6iiwA1IssAG6NLAASjywArJAsAEaSLADqkywAhJUsAB6XLAC4mCwAUposAPabLACQnSwAKp8sAMSgLABooiwAAqQsAJylLABApywA2qgsAHSqLAAOrCwAqK0sAEyvLADmsCwAgLIsABq0LAC+tSwAWLcsAPK4LACWuiwAMLwsAMq9LABkvywA/sAsAKLCLAA8xCwA1sUsAHDHLAAUySwArsosAEjMLADszSwAhs8sACDRLAC60iwAVNQsAPjVLACS1ywALNksAMbaLABq3CwABN4sAJ7fLABC4SwA3OIsAHbkLAAQ5iwAqucsAE7pLADo6iwAguwsABzuLADA7ywAWvEsAPTyLACO9CwAMvYsAMz3LABm+SwAAPssAKT8LAA+/iwA2P8sAHIBLQAWAy0AsAQtAEoGLQDkBy0AiAktACILLQC8DC0AVg4tAPoPLQCUES0ALhMtANIULQBsFi0ABhgtAKAZLQA6Gy0A3hwtAHgeLQASIC0ArCEtAFAjLQDqJC0AhCYtACgoLQDCKS0AXCstAPYsLQCQLi0ANDAtAM4xLQBoMy0ADDUtAKY2LQBAOC0A2jktAH47LQAYPS0Asj4tAExALQDmQS0AikMtACRFLQC+Ri0AWEgtAPxJLQCWSy0AME0tANROLQBuUC0ACFItAKJTLQA8VS0A4FYtAHpYLQAUWi0ArlstAFJdLQDsXi0AhmAtACpiLQDEYy0AXmUtAPhmLQCSaC0ANmotANBrLQBqbS0ABG8tAKhwLQBCci0A3HMtAIB1LQAady0AtHgtAE56LQDoey0AjH0tACZ/LQDAgC0AZIItAP6DLQCYhS0AMoctAMyILQBwii0ACowtAKSNLQA+jy0A4pAtAHySLQAWlC0AupUtAFSXLQDumC0AiJotACycLQDGnS0AYJ8tAPqgLQCUoi0AOKQtANKlLQBspy0ABqktAKqqLQBErC0A3q0tAIKvLQAcsS0AtrItAFC0LQDqtS0AjrctACi5LQDCui0AXLwtAAC+LQCavy0ANMEtANjCLQByxC0ADMYtAKbHLQBAyS0A5MotAH7MLQAYzi0Ass8tAFbRLQDw0i0AitQtAC7WLQDI1y0AYtktAPzaLQCW3C0AOt4tANTfLQBu4S0ACOMtAKzkLQBG5i0A4OctAITpLQAe6y0AuOwtAFLuLQDs7y0AkPEtACrzLQDE9C0AXvYtAAL4LQCc+S0ANvstANr8LQB0/i0ADgAuAKgBLgBCAy4A5gQuAIAGLgAaCC4AtAkuAFgLLgDyDC4AjA4uADAQLgDKES4AZBMuAP4ULgCYFi4APBguANYZLgBwGy4ACh0uAK4eLgBIIC4A4iEuAIYjLgAgJS4AuiYuAFQoLgDuKS4AkisuACwtLgDGLi4AYDAuAAQyLgCeMy4AODUuANw2LgB2OC4AEDouAKo7LgBEPS4A6D4uAIJALgAcQi4AtkMuAFpFLgD0Ri4AjkguADJKLgDMSy4AZk0uAABPLgCaUC4APlIuANhTLgByVS4ADFcuALBYLgBKWi4A5FsuAIhdLgAiXy4AvGAuAFZiLgDwYy4AlGUuAC5nLgDIaC4AYmouAAZsLgCgbS4AOm8uAN5wLgB4ci4AEnQuAKx1LgBGdy4A6nguAIR6LgAefC4AuH0uAFx/LgD2gC4AkIIuADSELgDOhS4AaIcuAAKJLgCmii4AQIwuANqNLgB0jy4ADpEuALKSLgBMlC4A5pUuAICXLgAkmS4AvpouAFicLgD8nS4Alp8uADChLgDKoi4AZKQuAAimLgCipy4APKkuANaqLgB6rC4AFK4uAK6vLgBSsS4A7LIuAIa0LgAgti4AurcuAF65LgD4ui4AkrwuACy+LgDQvy4AasEuAATDLgCexC4AQsYuANzHLgB2yS4AGssuALTMLgBOzi4A6M8uAILRLgAm0y4AwNQuAFrWLgD+1y4AmNkuADLbLgDM3C4AZt4uAArgLgCk4S4APuMuAOLkLgB85i4AFuguALDpLgBK6y4A7uwuAIjuLgAi8C4AvPEuAGDzLgD69C4AlPYuADj4LgDS+S4AbPsuAAb9LgCg/i4ARAAvAN4BLwB4Ay8AEgUvALYGLwBQCC8A6gkvAI4LLwAoDS8Awg4vAFwQLwAAEi8AmhMvADQVLwDOFi8AaBgvAAwaLwCmGy8AQB0vANoeLwB+IC8AGCIvALIjLwBWJS8A8CYvAIooLwAkKi8AvisvAGItLwD8Li8AljAvADoyLwDUMy8AbjUvAAg3LwCiOC8ARjovAOA7LwB6PS8AFD8vALhALwBSQi8A7EMvAJBFLwAqRy8AxEgvAF5KLwD4Sy8AnE0vADZPLwDQUC8AalIvAA5ULwCoVS8AQlcvAOZYLwCAWi8AGlwvALRdLwBOXy8A8mAvAIxiLwAmZC8AwGUvAGRnLwD+aC8AmGovADxsLwDWbS8AcG8vAApxLwCkci8ASHQvAOJ1LwB8dy8AFnkvALp6LwBUfC8A7n0vAJJ/LwAsgS8AxoIvAGCELwAEhi8AnocvADiJLwDSii8AbIwvABCOLwCqjy8ARJEvAN6SLwCClC8AHJYvALaXLwBamS8A9JovAI6cLwAoni8Awp8vAGahLwAAoy8AmqQvADSmLwDYpy8AcqkvAAyrLwCwrC8ASq4vAOSvLwB+sS8AGLMvALy0LwBWti8A8LcvAIq5LwAuuy8AyLwvAGK+LwAGwC8AoMEvADrDLwDUxC8AbsYvABLILwCsyS8ARssvAODMLwCEzi8AHtAvALjRLwBS0y8A9tQvAJDWLwAq2C8AxNkvAGjbLwAC3S8AnN4vADbgLwDa4S8AdOMvAA7lLwCy5i8ATOgvAObpLwCA6y8AGu0vAL7uLwBY8C8A8vEvAIzzLwAw9S8AyvYvAGT4LwAI+i8AovsvADz9LwDW/i8AcAAwABQCMACuAzAASAUwAOIGMACGCDAAIAowALoLMABeDTAA+A4wAJIQMAAsEjAAxhMwAGoVMAAEFzAAnhgwADgaMADcGzAAdh0wABAfMAC0IDAATiIwAOgjMACCJTAAJicwAMAoMABaKjAA9CswAI4tMAAyLzAAzDAwAGYyMAAANDAApDUwAD43MADYODAAfDowABY8MACwPTAASj8wAORAMACIQjAAIkQwALxFMABWRzAA+kgwAJRKMAAuTDAA0k0wAGxPMAAGUTAAoFIwAERUMADeVTAAeFcwABJZMACsWjAAUFwwAOpdMACEXzAAHmEwAMJiMABcZDAA9mUwAJpnMAA0aTAAzmowAGhsMAACbjAApm8wAEBxMADacjAAdHQwABh2MACydzAATHkwAPB6MACKfDAAJH4wAL5/MABYgTAA/IIwAJaEMAAwhjAAyocwAG6JMAAIizAAoowwADyOMADgjzAAepEwABSTMACulDAAUpYwAOyXMACGmTAAIJswAMScMABenjAA+J8wAJKhMAA2ozAA0KQwAGqmMAAEqDAAqKkwAEKrMADcrDAAdq4wABqwMAC0sTAATrMwAPK0MACMtjAAJrgwAMC5MABauzAA/rwwAJi+MAAywDAAzMEwAHDDMAAKxTAApMYwAEjIMADiyTAAfMswABbNMACwzjAAVNAwAO7RMACI0zAAItUwAMbWMABg2DAA+tkwAJ7bMAA43TAA0t4wAGzgMAAG4jAAquMwAETlMADe5jAAeOgwABLqMAC26zAAUO0wAPTuMACO8DAAKPIwAMLzMABc9TAAAPcwAJr4MAA0+jAAzvswAHL9MAAM/zAApgAxAEACMQDkAzEAfgUxABgHMQC8CDEAVgoxAPALMQCKDTEAJA8xAMgQMQBiEjEA/BMxAJYVMQA6FzEA1BgxAG4aMQAIHDEAoh0xAEYfMQDgIDEAhCIxAB4kMQC4JTEAUicxAPYoMQCQKjEAKiwxAMQtMQBeLzEAAjExAJwyMQA2NDEA0DUxAHQ3MQAOOTEAqDoxAEw8MQDmPTEAgD8xABpBMQC0QjEAWEQxAPJFMQCMRzEAJkkxAMpKMQBkTDEA/k0xAKJPMQA8UTEA1lIxAHBUMQAKVjEArlcxAEhZMQDiWjEAfFwxACBeMQC6XzEAVGExAO5iMQCSZDEALGYxAMZnMQBqaTEABGsxAJ5sMQA4bjEA0m8xAHZxMQAQczEAqnQxAER2MQDodzEAgnkxABx7MQC2fDEAWn4xAPR/MQCOgTEAMoMxAMyEMQBmhjEAAIgxAJqJMQA+izEA2IwxAHKOMQAMkDEAsJExAEqTMQDklDEAfpYxACKYMQC8mTEAVpsxAPCcMQCUnjEALqAxAMihMQBiozEABqUxAKCmMQA6qDEA1KkxAHirMQASrTEArK4xAFCwMQDqsTEAhLMxAB61MQC4tjEAXLgxAPa5MQCQuzEAKr0xAM6+MQBowDEAAsIxAKbDMQBAxTEA2sYxAHTIMQAOyjEAsssxAEzNMQDmzjEAgNAxACTSMQC+0zEAWNUxAPLWMQCW2DEAMNoxAMrbMQBu3TEACN8xAKLgMQA84jEA1uMxAHrlMQAU5zEArugxAEjqMQDs6zEAhu0xACDvMQC68DEAXvIxAPjzMQCS9TEANvcxAND4MQBq+jEABPwxAJ79MQBC/zEA3AAyAHYCMgAaBDIAtAUyAE4HMgDoCDIAggoyACYMMgDADTIAWg8yAPQQMgCYEjIAMhQyAMwVMgBmFzIAChkyAKQaMgA+HDIA2B0yAHwfMgAWITIAsCIyAEokMgDuJTIAiCcyACIpMgDGKjIAYCwyAPotMgCULzIALjEyANIyMgBsNDIABjYyAKA3MgA6OTIA3joyAHg8MgAcPjIAtj8yAFBBMgDqQjIAhEQyAChGMgDCRzIAXEkyAPZKMgCaTDIANE4yAM5PMgBoUTIADFMyAKZUMgBAVjIA5FcyAH5ZMgAYWzIAslwyAFZeMgDwXzIAimEyACRjMgDIZDIAYmYyAPxnMgCWaTIAMGsyANRsMgBubjIACHAyALZxMgBQczIA6nQyAIR2MgAoeDIAwnkyAFx7MgAAfTIAmn4yADSAMgDOgTIAcoMyAAyFMgCmhjIAQIgyANqJMgB+izIAGI0yALKOMgBMkDIA8JEyAIqTMgAklTIAyJYyAGKYMgD8mTIAlpsyADCdMgDUnjIAbqAyAAiiMgCiozIARqUyAOCmMgB6qDIAHqoyALirMgBSrTIA7K4yAIawMgAqsjIAxLMyAF61MgD4tjIAnLgyADa6MgDQuzIAdL0yAA6/MgCowDIAQsIyANzDMgCAxTIAGscyALTIMgBOyjIA8ssyAIzNMgAmzzIAytAyAGTSMgD+0zIAmNUyADLXMgDW2DIAcNoyAArcMgCk3TIASN8yAOLgMgB84jIAIOQyALrlMgBU5zIA7ugyAIjqMgAs7DIAxu0yAGDvMgAE8TIAnvIyADj0MgDS9TIAbPcyABD5MgCq+jIARPwyAN79MgCC/zIAHAEzALYCMwBQBDMA9AUzAI4HMwAoCTMAwgozAGYMMwAADjMAmg8zADQRMwDYEjMAchQzAAwWMwCmFzMAQBkzAOQaMwB+HDMAIh4zALwfMwBWITMA8CIzAIokMwAuJjMAyCczAGIpMwD8KjMAliwzADouMwDULzMAeDEzABIzMwCsNDMARjYzAOA3MwCEOTMAHjszALg8MwBSPjMA9j8zAJBBMwAqQzMAxEQzAGhGMwACSDMAnEkzAEBLMwDaTDMAdE4zAA5QMwCoUTMATFMzAOZUMwCAVjMAGlgzAL5ZMwBYWzMA8lwzAJZeMwAwYDMAymEzAGRjMwD+ZDMAomYzADxoMwDWaTMAcGszABRtMwCubjMASHAzAOxxMwCGczMAIHUzALp2MwBUeDMA+HkzAJJ7MwAsfTMAxn4zAGCAMwAEgjMAnoMzAEKFMwDchjMAdogzABCKMwCqizMATo0zAOiOMwCCkDMAHJIzAMCTMwBalTMA9JYzAJiYMwAymjMAzJszAGadMwAAnzMApKAzAD6iMwDYozMAcqUzABanMwCwqDMASqozAO6rMwCIrTMAIq8zALywMwBWsjMA+rMzAJS1MwAutzMAyLgzAGy6MwAGvDMAoL0zADq/MwDewDMAeMIzABLEMwCsxTMAUMczAOrIMwCEyjMAHswzAMLNMwBczzMA9tAzAJrSMwA01DMAztUzAGjXMwAC2TMAptozAEDcMwDa3TMAdN8zAA7hMwCy4jMATOQzAPDlMwCK5zMAJOkzAL7qMwBY7DMA/O0zAJbvMwAw8TMAyvIzAG70MwAI9jMAovczAEb5MwDg+jMAevwzABT+MwCu/zMAUgE0AOwCNACGBDQAIAY0AMQHNABeCTQA+Ao0AJwMNAA2DjQA0A80AGoRNAAEEzQAqBQ0AEIWNADcFzQAdhk0ABAbNAC0HDQATh40APIfNACMITQAJiM0AMAkNABaJjQA/ic0AJgpNAAyKzQAzCw0AHouNAAUMDQArjE0AFIzNADsNDQAhjY0ACA4NADEOTQAXjs0APg8NACcPjQANkA0ANBBNABqQzQADkU0AKhGNABCSDQA3Ek0AHZLNAAaTTQAtE40AE5QNADoUTQAjFM0ACZVNADAVjQAWlg0AP5ZNACYWzQAMl00ANZeNABwYDQACmI0AKRjNAA+ZTQA4mY0AHxoNAAWajQAsGs0AEptNADubjQAiHA0ACJyNADGczQAYHU0APp2NACeeDQAOHo0ANJ7NABsfTQABn80AKqANABEgjQA3oM0AHiFNAAShzQAtog0AFCKNAD0izQAjo00ACiPNADCkDQAXJI0AACUNACalTQANJc0AM6YNABymjQADJw0AKadNABAnzQA5KA0AH6iNAAYpDQAsqU0AFanNADwqDQAiqo0ACSsNADIrTQAYq80APywNACWsjQAOrQ0ANS1NAButzQAErk0AKy6NABGvDQA4L00AHq/NAAewTQAuMI0AFLENAD2xTQAkMc0ACrJNADEyjQAXsw0AALONACczzQANtE0ANDSNAB01DQADtY0AKjXNABC2TQA5to0AIDcNAAa3jQAtN80AFjhNADy4jQAjOQ0ACbmNADK5zQAZOk0AP7qNACi7DQAPO40ANbvNABw8TQACvM0AK70NABI9jQA4vc0AHz5NAAW+zQAuvw0AFT+NAD4/zQAkgE1ACwDNQDGBDUAYAY1AAQINQCeCTUAOAs1ANIMNQB2DjUAEBA1AKoRNQBEEzUA6BQ1AIIWNQAcGDUAwBk1AFobNQD0HDUAjh41ACggNQDMITUAZiM1AAAlNQCaJjUAPig1ANgpNQByKzUAFi01ALAuNQBKMDUA5DE1AH4zNQAiNTUAvDY1AFY4NQDwOTUAlDs1AC49NQDIPjUAYkA1AAZCNQCgQzUAOkU1ANRGNQB4SDUAEko1AKxLNQBGTTUA6k41AIRQNQAeUjUAuFM1AFJVNQD2VjUAkFg1ADRaNQDOWzUAaF01AAJfNQCcYDUAQGI1ANpjNQB0ZTUADmc1AKhoNQBMajUA5ms1AIptNQAkbzUAvnA1AFhyNQDyczUAlnU1ADB3NQDKeDUAZHo1AAh8NQCifTUAPH81ANaANQB6gjUAFIQ1AK6FNQBShzUA7Ig1AIaKNQAgjDUAxI01AF6PNQD4kDUAkpI1ACyUNQDQlTUAapc1AASZNQCemjUAOJw1ANydNQB2nzUAGqE1ALSiNQBOpDUA6KU1AIKnNQAmqTUAwKo1AFqsNQD+rTUAmK81ADKxNQDMsjUAZrQ1AAq2NQCktzUAPrk1ANi6NQByvDUAFr41ALC/NQBUwTUA7sI1AIjENQAixjUAvMc1AGDJNQD6yjUAlMw1AC7ONQDIzzUAbNE1AAbTNQCg1DUARNY1AN7XNQB42TUAEts1ALbcNQBQ3jUA6t81AIThNQAo4zUAwuQ1AFzmNQD25zUAmuk1ADTrNQDO7DUAcu41AAzwNQCm8TUAQPM1ANr0NQB+9jUAGPg1ALL5NQBM+zUA8Pw1AIr+NQAkADYAvgE2AGIDNgD8BDYAlgY2ADAINgDUCTYAbgs2AAgNNgCiDjYAPBA2AOARNgB6EzYAFBU2ALgWNgBSGDYA7Bk2AIYbNgAqHTYAxB42AF4gNgD4ITYAnCM2ADYlNgDQJjYAaig2AAQqNgCoKzYAQi02ANwuNgCAMDYAGjI2ALQzNgBYNTYA8jY2AIw4NgAmOjYAwDs2AGQ9NgD+PjYAmEA2ADJCNgDMQzYAcEU2AApHNgCuSDYASEo2AOJLNgB8TTYAFk82ALpQNgBUUjYA7lM2AIhVNgAsVzYAxlg2AGBaNgD6WzYAlF02ADhfNgDSYDYAdmI2ABBkNgCqZTYARGc2AN5oNgCCajYAHGw2ALZtNgBQbzYA6nA2AI5yNgAodDYAwnU2AGZ3NgAAeTYAmno2AD58NgDYfTYAcn82AAyBNgCmgjYASoQ2AOSFNgB+hzYAGIk2ALKKNgBWjDYA8I02AIqPNgAukTYAyJI2AGKUNgD8lTYAlpc2ADqZNgDUmjYAeJw2ABKeNgCsnzYARqE2AOCiNgCEpDYAHqY2ALinNgBSqTYA9qo2AJCsNgAqrjYAxK82AGixNgACszYAnLQ2AEC2NgDatzYAdLk2AA67NgCovDYATL42AOa/NgCAwTYAGsM2ALTENgBYxjYA8sc2AIzJNgAwyzYAysw2AGTONgD+zzYAotE2ADzTNgDW1DYAcNY2ABTYNgCu2TYASNs2AOLcNgB83jYAIOA2ALrhNgBe4zYA+OQ2AJLmNgAs6DYAxuk2AGrrNgAE7TYAnu42ADjwNgDc8TYAdvM2ABD1NgCq9jYATvg2AOj5NgCC+zYAHP02ALb+NgBaADcA9AE3AJgDNwAyBTcAzAY3AGYINwAACjcApAs3AD4NNwDYDjcAchA3AAwSNwCwEzcAShU3AOQWNwCIGDcAIho3ALwbNwBgHTcA+h43AJQgNwAuIjcAyCM3AGwlNwAGJzcAoCg3ADoqNwDUKzcAeC03ABIvNwC2MDcAUDI3AOozNwCENTcAHjc3AMI4NwBcOjcA9js3AJA9NwA0PzcAzkA3AGhCNwACRDcApkU3AEBHNwDaSDcAfko3ABhMNwCyTTcATE83AOZQNwCKUjcAJFQ3AL5VNwBYVzcA8lg3AJZaNwAwXDcAyl03AG5fNwAIYTcAomI3ADxkNwDgZTcAemc3ABRpNwCuajcAUmw3AOxtNwCGbzcAIHE3AMRyNwBedDcA+HU3AJx3NwA2eTcA0Ho3AGp8NwAEfjcAqH83AEKBNwDcgjcAdoQ3ABCGNwC0hzcATok3APKKNwCMjDcAJo43AMCPNwBakTcA/pI3AJiUNwAyljcAzJc3AHCZNwAKmzcApJw3AD6eNwDinzcAfKE3ABajNwC6pDcAVKY3AO6nNwCIqTcAIqs3AMasNwBgrjcA+q83AJSxNwAuszcA0rQ3AGy2NwAGuDcAqrk3AES7NwDevDcAeL43ABzANwC2wTcAUMM3AOrENwCOxjcAKMg3AMLJNwBcyzcA9sw3AJrONwA00DcAztE3AGjTNwAM1TcAptY3AErYNwDu2TcAiNs3ACzdNwDG3jcAYOA3APrhNwCU4zcAOOU3ANLmNwBs6DcABuo3AKDrNwBO7TcA6O43AIzwNwAm8jcAwPM3AFr1NwD+9jcAmPg3ADL6NwDM+zcAcP03AAr/NwCkADgASAI4AOIDOAB8BTgAFgc4ALAIOABUCjgA7gs4AIgNOAAiDzgAvBA4AGASOAD6EzgAnhU4ADgXOADSGDgAbBo4AAYcOACqHTgARB84AN4gOAB4IjgAEiQ4ALYlOABQJzgA9Cg4AI4qOAAoLDgAwi04AFwvOAAAMTgAmjI4ADQ0OADONTgAaDc4AAw5OACmOjgASjw4AOQ9OAB+PzgAGEE4ALJCOABWRDgA8EU4AIpHOAAkSTgAvko4AGJMOAD8TTgAoE84ADpROADUUjgAblQ4AAhWOACsVzgARlk4AOBaOAB6XDgAFF44ALhfOABSYTgA7GI4AJBkOAAqZjgAxGc4AF5pOAD4ajgAnGw4ADZuOADQbzgAdHE4AA5zOACodDgAQnY4AOZ3OACAeTgAGns4ALR8OABYfjgA8n84AIyBOAAmgzgAwIQ4AGSGOAD+hzgAmIk4ADyLOADWjDgAcI44AAqQOACukTgASJM4AOKUOAB8ljgAIJg4ALqZOABUmzgA7pw4AIieOAAsoDgAxqE4AGCjOAAEpTgAnqY4ADioOADSqTgAdqs4ABCtOACqrjgARLA4AOixOACCszgAHLU4ALa2OABQuDgA9Lk4AI67OAAyvTgAzL44AGbAOAAAwjgAmsM4AD7FOADYxjgAcsg4AAzKOACwyzgASs04AOTOOAB+0DgAGNI4ALzTOABW1TgA+tY4AJTYOAAu2jgAyNs4AGLdOAAG3zgAoOA4ADriOADU4zgAeOU4ABLnOACs6DgARuo4AODrOACE7TgAHu84ALjwOABc8jgA9vM4AJD1OAAq9zgAzvg4AGj6OAAC/DgAnP04AED/OADaADkAdAI5AA4EOQCoBTkATAc5AOYIOQCKCjkAJAw5AL4NOQBYDzkA8hA5AJYSOQAwFDkAyhU5AGQXOQAIGTkAoho5ADwcOQDWHTkAeh85ABQhOQCuIjkASCQ5AOwlOQCGJzkAICk5ALoqOQBULDkA+C05AJIvOQAsMTkA0DI5AGo0OQAENjkAnjc5AEI5OQDcOjkAdjw5ABA+OQC0PzkATkE5AOhCOQCCRDkAHEY5AMBHOQBaSTkA9Eo5AJhMOQAyTjkAzE85AGZROQAKUzkApFQ5AD5WOQDYVzkAfFk5ABZbOQCwXDkASl45AORfOQCIYTkAImM5AMZkOQBgZjkA+mc5AJRpOQAuazkA0mw5AGxuOQAGcDkAoHE5ADpzOQDedDkAeHY5ABJ4OQC2eTkAUHs5AOp8OQCOfjkAKIA5AMKBOQBcgzkA9oQ5AJqGOQA0iDkAzok5AGiLOQACjTkApo45AECQOQDakTkAfpM5ABiVOQCyljkAVpg5APCZOQCKmzkAJJ05AL6eOQBioDkA/KE5AJajOQAwpTkA1KY5AG6oOQAIqjkArKs5AEatOQDgrjkAerA5ACiyOQDCszkAXLU5APa2OQCauDkANLo5AM67OQBovTkADL85AKbAOQBAwjkA2sM5AHTFOQAYxzkAssg5AFbKOQDwyzkAis05ACTPOQC+0DkAYtI5APzTOQCW1TkAMNc5AMrYOQBu2jkACNw5AKLdOQBG3zkA4OA5AHriOQAU5DkAuOU5AFLnOQDs6DkAhuo5ACrsOQDE7TkAXu85APjwOQCS8jkANvQ5AND1OQBq9zkADvk5AKj6OQBC/DkA3P05AID/OQAaAToAtAI6AE4EOgDyBToAjAc6ACYJOgDACjoAWgw6AP4NOgCYDzoAPBE6ANYSOgBwFDoAChY6AKQXOgBIGToA4ho6AHwcOgAWHjoAsB86AFQhOgDuIjoAiCQ6ACwmOgDGJzoAYCk6APoqOgCULDoAOC46ANIvOgBsMToAEDM6AKo0OgBENjoA3jc6AHg5OgAcOzoAtjw6AFA+OgD0PzoAjkE6AChDOgDCRDoAXEY6AABIOgCaSToANEs6ANhMOgByTjoADFA6AKZROgBKUzoA5FQ6AH5WOgAYWDoAslk6AFZbOgDwXDoAil46AC5gOgDIYToAYmM6APxkOgCgZjoAOmg6ANRpOgBuazoAEm06AKxuOgBGcDoA4HE6AHpzOgAedToAuHY6AFx4OgD2eToAkHs6ACp9OgDEfjoAaIA6AAKCOgCcgzoANoU6ANCGOgB0iDoADoo6AKiLOgBMjToA5o46AICQOgAakjoAvpM6AFiVOgDyljoAjJg6ACaaOgDKmzoAZJ06AAifOgCioDoAPKI6ANajOgBwpToAFKc6AK6oOgBIqjoA4qs6AIatOgAgrzoAurA6AF6yOgD4szoAkrU6ACy3OgDGuDoAaro6AAS8OgCevToAOL86ANLAOgB2wjoAEMQ6ALTFOgBOxzoA6Mg6AILKOgAczDoAwM06AFrPOgD00DoAjtI6ACjUOgDM1ToAZtc6AADZOgCk2joAPtw6ANjdOgBy3zoAFuE6ALDiOgBK5DoA5OU6AIjnOgAi6ToAvOo6AFbsOgDw7ToAlO86AC7xOgDI8joAbPQ6AAb2OgCg9zoAOvk6AN76OgB4/DoAEv46AKz/OgBQATsA6gI7AIQEOwAeBjsAuAc7AFwJOwD2CjsAkAw7ADQOOwDODzsAaBE7AAITOwCmFDsAQBY7ANoXOwB0GTsADhs7ALIcOwBMHjsA5h87AIohOwAkIzsAviQ7AFgmOwD8JzsAlik7ADArOwDKLDsAZC47AAgwOwCiMTsAPDM7AOA0OwB6NjsAFDg7AK45OwBSOzsA7Dw7AIY+OwAgQDsAxEE7AF5DOwD4RDsAkkY7ACxIOwDQSTsAaks7AARNOwCoTjsAQlA7ANxROwB2UzsAGlU7ALRWOwBOWDsA6Fk7AIxbOwAmXTsAwF47AFpgOwD0YTsAmGM7ADJlOwDMZjsAcGg7AApqOwCkazsAPm07AOJuOwB8cDsAFnI7ALBzOwBUdTsA7nY7AIh4OwAiejsAxns7AGB9OwD6fjsAlIA7AC6COwDSgzsAbIU7AAaHOwCqiDsARIo7AN6LOwB4jTsAEo87ALaQOwBQkjsA6pM7AI6VOwAolzsAwpg7AFyaOwAAnDsAmp07ADSfOwDOoDsAaKI7AAykOwCmpTsAQKc7AOSoOwB+qjsAGKw7ALKtOwBWrzsA8LA7AIqyOwAktDsAyLU7AGK3OwD8uDsAlro7ADq8OwDUvTsAbr87AAjBOwCswjsARsQ7AODFOwB6xzsAFMk7ALjKOwBSzDsA7M07AJDPOwAq0TsAxNI7AF7UOwAC1jsAnNc7ADbZOwDQ2jsAatw7AA7eOwCo3zsAQuE7AObiOwCA5DsAGuY7ALTnOwBY6TsA8uo7AIzsOwAm7jsAyu87AGTxOwD+8jsAmPQ7ADL2OwDW9zsAcPk7ABT7OwCu/DsASP47AOL/OwB8ATwAIAM8ALoEPABUBjwA7gc8AJIJPAAsCzwAxgw8AGAOPAAEEDwAnhE8ADgTPADSFDwAbBY8ABAYPACqGTwARBs8AOgcPACCHjwAHCA8ALYhPABaIzwA9CQ8AI4mPAAoKDwAwik8AGYrPAAALTwAmi48AD4wPADYMTwAcjM8AAw1PACwNjwASjg8AOQ5PAB+OzwAIj08ALw+PABWQDwA8EE8AIpDPAAuRTwAyEY8AGJIPAAGSjwAoEs8ADpNPADUTjwAeFA8ABJSPACsUzwARlU8AOBWPACEWDwAHlo8ALhbPABcXTwA9l48AJBgPAAqYjwAzmM8AGhlPAACZzwAnGg8AEBqPADaazwAdG08AA5vPACocDwATHI8AOZzPACAdTwAJHc8AL54PABYejwA8ns8AJZ9PAAwfzwAyoA8AGSCPAD+gzwAooU8ADyHPADWiDwAeoo8ABSMPACujTwASI88AOyQPACGkjwAIJQ8ALqVPABelzwA+Jg8AJKaPAAsnDwAxp08AGqfPAAEoTwAnqI8AEKkPADcpTwAdqc8ABCpPAC0qjwATqw8AOitPACCrzwAHLE8AMCyPABatDwA9LU8AJi3PAAyuTwAzLo8AGa8PAAKvjwApL88AD7BPADYwjwAfMQ8ABbGPACwxzwASsk8AOTKPACIzDwAIs48ALzPPABg0TwA+tI8AJTUPAAu1jwA0tc8AGzZPAAG2zwAoNw8AETePADe3zwAeOE8ABLjPAC25DwAUOY8AOrnPACE6TwAKOs8AMLsPABc7jwA9u88AJDxPAA08zwAzvQ8AHL2PAAM+DwApvk8AED7PADa/DwAfv48ABgAPQCyAT0ATAM9AOYEPQCKBj0AJAg9AL4JPQBiCz0A/Aw9AJYOPQAwED0A1BE9AG4TPQAIFT0AohY9AEYYPQDgGT0Aehs9ABQdPQCuHj0AUiA9AOwhPQCGIz0AKiU9AMQmPQBeKD0A+Ck9AJwrPQA2LT0A0C49AGowPQAEMj0AqDM9AEI1PQDcNj0AgDg9ABo6PQC0Oz0ATj09API+PQCMQD0AJkI9AMBDPQBkRT0A/kY9AJhIPQAySj0A1ks9AHBNPQAKTz0ApFA9AD5SPQDiUz0AfFU9ABZXPQC6WD0AVFo9APhbPQCSXT0ANl89ANBgPQBqYj0ADmQ9AKhlPQBCZz0A3Gg9AHZqPQAabD0AtG09AE5vPQDycD0AjHI9ACZ0PQDAdT0AZHc9AP54PQCYej0AMnw9AMx9PQBwfz0ACoE9AKSCPQBIhD0A4oU9AHyHPQAWiT0Auoo9AFSMPQDujT0AiI89ACKRPQDGkj0AYJQ9APqVPQCelz0AOJk9ANKaPQBsnD0AEJ49AKqfPQBEoT0A3qI9AHikPQAcpj0Atqc9AFCpPQD0qj0Ajqw9ACiuPQDCrz0AZrE9AACzPQCatD0ANLY9ANi3PQByuT0ADLs9AKa8PQBAvj0A5L89AH7BPQAiwz0AvMQ9AFbGPQDwxz0Aisk9AC7LPQDIzD0AYs49APzPPQCW0T0AOtM9ANTUPQBu1j0AEtg9AKzZPQBG2z0A4Nw9AHrePQAe4D0AuOE9AFzjPQD25D0AkOY9ACroPQDE6T0AaOs9AALtPQCc7j0ANvA9ANDxPQB08z0ADvU9AKj2PQBM+D0A5vk9AID7PQAa/T0Avv49AFgAPgDyAT4AjAM+ADAFPgDKBj4AZAg+AP4JPgCYCz4APA0+ANYOPgBwED4AFBI+AK4TPgBIFT4A4hY+AIYYPgAgGj4Auhs+AFQdPgD4Hj4AkiA+ACwiPgDGIz4AYCU+AAQnPgCeKD4AOCo+ANwrPgB2LT4AEC8+AKowPgBOMj4A6DM+AII1PgAcNz4AwDg+AFo6PgD0Oz4Ajj0+ACg/PgDMQD4AZkI+AABEPgCkRT4APkc+ANhIPgBySj4AFkw+ALBNPgBKTz4A5FA+AIhSPgAiVD4AvFU+AFZXPgDwWD4AlFo+AC5cPgDIXT4AbF8+AAZhPgCgYj4AOmQ+AN5lPgB4Zz4AEmk+AKxqPgBQbD4A6m0+AIRvPgAecT4AuHI+AFx0PgD2dT4AkHc+ADR5PgDOej4AaHw+AAJ+PgCmfz4AQIE+ANqCPgB0hD4AGIY+ALKHPgBMiT4A5oo+AICMPgAkjj4Avo8+AFiRPgD8kj4AlpQ+ADCWPgDKlz4Abpk+AAibPgCinD4APJ4+AOCfPgB6oT4AFKM+AK6kPgBIpj4A7Kc+AIapPgAgqz4AxKw+AF6uPgD4rz4AkrE+ADazPgDQtD4AarY+AAS4PgCouT4AQrs+ANy8PgB2vj4AEMA+ALTBPgBOwz4A6MQ+AIzGPgAmyD4AwMk+AFrLPgD+zD4AmM4+ADLQPgDM0T4AcNM+AArVPgCk1j4APtg+ANjZPgB82z4AFt0+ALDePgBU4D4A7uE+AIjjPgAi5T4AxuY+AGDoPgD66T4AlOs+ADjtPgDS7j4AbPA+AAbyPgCg8z4ARPU+AN72PgB4+D4AHPo+ALb7PgBQ/T4A6v4+AI4APwAoAj8AwgM/AFwFPwAABz8Amgg/ADQKPwDOCz8AaA0/AAwPPwCmED8AShI/AOQTPwB+FT8AGBc/ALIYPwBWGj8A8Bs/AIodPwAkHz8AyCA/AGIiPwAQJD8AqiU/AEQnPwDeKD8Agio/ABwsPwC2LT8AWi8/AP4wPwCYMj8AMjQ/AMw1PwBwNz8ACjk/AKQ6PwA+PD8A4j0/AHw/PwAWQT8AsEI/AFREPwDuRT8AiEc/ACJJPwDGSj8AYEw/APpNPwCUTz8ALlE/ANJSPwBsVD8ABlY/AKpXPwBEWT8A3lo/AHhcPwAcXj8Atl8/AFBhPwDqYj8AhGQ/AChmPwDCZz8AXGk/AABrPwCabD8ANG4/AM5vPwBycT8ADHM/AKZ0PwBAdj8A2nc/AH55PwAYez8Asnw/AEx+PwDwfz8AioE/ACSDPwDIhD8AYoY/APyHPwCWiT8AOos/ANSMPwBujj8ACJA/AKKRPwBGkz8A4JQ/AHqWPwAUmD8AuJk/AFKbPwDsnD8AkJ4/ACqgPwDEoT8AXqM/AAKlPwCcpj8ANqg/ANCpPwB0qz8ADq0/AKiuPwBCsD8A5rE/AICzPwAatT8AtLY/AE64PwDyuT8AjLs/ACa9PwDKvj8AZMA/AP7BPwCYwz8APMU/ANbGPwBwyD8ACso/AK7LPwBIzT8A4s4/AHzQPwAW0j8AutM/AFTVPwDu1j8Aktg/ACzaPwDG2z8AYN0/AATfPwCe4D8AOOI/ANLjPwB25T8AEOc/AKroPwBE6j8A3us/AILtPwAc7z8AtvA/AFryPwD08z8AjvU/ACj3PwDM+D8AZvo/AAD8PwCa/T8ANP8/ANgAQAByAkAADARAAKYFQABKB0AA5AhAAH4KQAAiDEAAvA1AAFYPQADwEEAAlBJAAC4UQADIFUAAYhdAAPwYQACgGkAAOhxAANQdQABuH0AAEiFAAKwiQABGJEAA6iVAAIQnQAAeKUAAuCpAAFwsQAD2LUAAkC9AACoxQADEMkAAaDRAAAI2QACcN0AANjlAANo6QAB0PEAADj5AALI/QABMQUAA5kJAAIBEQAAkRkAAvkdAAFhJQADySkAAjExAADBOQADKT0AAZFFAAP5SQACiVEAAPFZAANZXQAB6WUAAFFtAAK5cQABIXkAA7F9AAIZhQAAgY0AAumRAAFRmQAD4Z0AAkmlAACxrQADQbEAAam5AAARwQACecUAAQnNAANx0QAB2dkAAEHhAALR5QABOe0AA6HxAAIJ+QAAcgEAAwIFAAFqDQAD0hEAAmIZAADKIQADMiUAAZotAAAqNQACkjkAAPpBAANiRQAByk0AAFpVAALCWQABKmEAA5JlAAIibQAAinUAAvJ5AAGCgQAD6oUAAlKNAAC6lQADSpkAAbKhAAAaqQACgq0AAOq1AAN6uQAB4sEAAErJAAKyzQABQtUAA6rZAAIS4QAAoukAAwrtAAFy9QAD2vkAAmsBAADTCQADOw0AAaMVAAALHQACmyEAAQMpAANrLQAB0zUAAGM9AALLQQABM0kAA8NNAAIrVQAAk10AAvthAAGLaQAD820AAlt1AADDfQADK4EAAbuJAAAjkQACi5UAAPOdAAODoQAB66kAAFOxAALjtQABS70AA7PBAAIbyQAAg9EAAxPVAAF73QAD4+EAAnPpAADb8QADQ/UAAav9AAA4BQQCoAkEAQgRBANwFQQB2B0EAGglBALQKQQBODEEA8g1BAIwPQQAmEUEAwBJBAGQUQQD+FUEAmBdBADIZQQDMGkEAcBxBAAoeQQCkH0EAPiFBAOIiQQB8JEEAFiZBALonQQBUKUEA7ipBAIgsQQAsLkEAxi9BAGAxQQD6MkEAlDRBADg2QQDSN0EAbDlBAAY7QQCqPEEARD5BAN4/QQCCQUEAHENBALZEQQBQRkEA9EdBAI5JQQAoS0EAwkxBAFxOQQAAUEEAmlFBAD5TQQDYVEEAclZBAAxYQQCmWUEAQFtBAORcQQB+XkEAGGBBALxhQQBWY0EA8GRBAIpmQQAuaEEAyGlBAGJrQQD8bEEAoG5BADpwQQDUcUEAbnNBABJ1QQCsdkEARnhBAOB5QQCEe0EAHn1BALh+QQBSgEEA7IFBAJCDQQAqhUEAxIZBAGiIQQACikEAnItBADaNQQDajkEAdJBBAA6SQQCok0EAQpVBAOaWQQCAmEEAGppBAL6bQQBYnUEA8p5BAIygQQAwokEAyqNBAGSlQQD+pkEAmKhBADyqQQDWq0EAcK1BABSvQQCusEEASLJBAOKzQQCGtUEAILdBALq4QQBUukEA7rtBAJK9QQAsv0EAxsBBAGrCQQAExEEAnsVBADjHQQDcyEEAdspBABDMQQCqzUEARM9BAOjQQQCC0kEAHNRBAMDVQQBa10EA9NhBAI7aQQAy3EEAzN1BAGbfQQAA4UEAmuJBAD7kQQDY5UEAcudBABbpQQCw6kEASuxBAOTtQQCI70EAIvFBALzyQQBW9EEA8PVBAJT3QQAu+UEAyPpBAGz8QQAG/kEAoP9BADoBQgDeAkIAeARCABIGQgCsB0IARglCAOoKQgCEDEIAHg5CAMIPQgBcEUIA9hJCAJAUQgA0FkIAzhdCAGgZQgACG0IAnBxCAEAeQgDaH0IAdCFCABgjQgCyJEIATCZCAOYnQgCKKUIAJCtCAL4sQgBYLkIA8i9CAJYxQgAwM0IAyjRCAGQ2QgAIOEIAojlCADw7QgDgPEIAej5CABRAQgCuQUIASENCAOxEQgCGRkIAIEhCAMRJQgBeS0IA+ExCAJJOQgA2UEIA0FFCAGpTQgAEVUIAnlZCAEJYQgDcWUIAdltCABpdQgC0XkIATmBCAOhhQgCMY0IAJmVCAMBmQgBaaEIA9GlCAJhrQgAybUIAzG5CAHBwQgAKckIApHNCAD51QgDidkIAfHhCABZ6QgCwe0IASn1CAO5+QgCIgEIAIoJCAMaDQgBghUIA+oZCAJSIQgA4ikIA0otCAGyNQgAGj0IAoJBCAESSQgDek0IAeJVCAByXQgC2mEIAUJpCAOqbQgCOnUIAKJ9CAMKgQgBcokIA9qNCAJqlQgA0p0IAzqhCAGiqQgAMrEIApq1CAECvQgDasEIAfrJCABi0QgCytUIAVrdCAPC4QgCKukIAJLxCAL69QgBiv0IA/MBCAJbCQgAwxEIA1MVCAG7HQgAIyUIAospCAEbMQgDgzUIAes9CABTRQgC40kIAUtRCAOzVQgCG10IAKtlCAMTaQgBe3EIAAt5CAJzfQgA24UIA0OJCAGrkQgAO5kIAqOdCAELpQgDc6kIAgOxCABruQgC070IAWPFCAPLyQgCM9EIAJvZCAMr3QgBk+UIA/vpCAJj8QgAy/kIA1v9CAHABQwAKA0MApARDAEgGQwDiB0MAfAlDACALQwC6DEMAVA5DAO4PQwCSEUMALBNDAMYUQwBgFkMABBhDAJ4ZQwA4G0MA0hxDAGweQwAQIEMAqiFDAEQjQwDeJEMAgiZDABwoQwC2KUMAWitDAPQsQwCOLkMAKDBDAMwxQwBmM0MAADVDAJo2QwA0OEMA2DlDAHI7QwAMPUMAsD5DAEpAQwDkQUMAfkNDACJFQwC8RkMAVkhDAPBJQwCUS0MALk1DAMhOQwBiUEMA/FFDAKBTQwA6VUMA1FZDAG5YQwASWkMArFtDAEZdQwDqXkMAhGBDAB5iQwC4Y0MAXGVDAPZmQwCQaEMAKmpDAMRrQwBobUMAAm9DAJxwQwBAckMA2nNDAHR1QwAOd0MAsnhDAEx6QwDme0MAgH1DABp/QwC+gEMAWIJDAPKDQwCMhUMAMIdDAMqIQwBkikMACIxDAKKNQwA8j0MA1pBDAHqSQwAUlEMArpVDAEiXQwDimEMAhppDACCcQwC6nUMAVJ9DAPigQwCSokMALKRDANClQwBqp0MABKlDAJ6qQwBCrEMA3K1DAHavQwAQsUMAqrJDAE60QwDotUMAgrdDACa5QwDAukMAWrxDAPS9QwCYv0MAMsFDAMzCQwBmxEMAAMZDAKTHQwA+yUMA2MpDAHLMQwAWzkMAsM9DAErRQwDu0kMAiNRDACLWQwC810MAYNlDAPraQwCU3EMALt5DAMjfQwBs4UMABuNDAKDkQwBE5kMA3udDAHjpQwAS60MAtuxDAFDuQwDq70MAhPFDAB7zQwDC9EMAXPZDAPb3QwCQ+UMANPtDAM78QwBo/kMADABEAKYBRABAA0QA2gREAH4GRAAYCEQAsglEAEwLRADwDEQAig5EACQQRAC+EUQAYhNEAPwURACWFkQAMBhEAMoZRABuG0QACB1EAKIeRAA8IEQA4CFEAHojRAAUJUQAuCZEAFIoRADsKUQAhitEACotRADELkQAXjBEAPgxRACSM0QANjVEANA2RABqOEQADjpEAKg7RABCPUQA3D5EAIBARAAaQkQAtENEAE5FRADoRkQAjEhEACZKRADAS0QAZE1EAP5ORACYUEQAMlJEANZTRABwVUQACldEAKRYRAA+WkQA4ltEAHxdRAAWX0QAsGBEAFRiRADuY0QAiGVEACxnRADGaEQAYGpEAPprRACUbUQAOG9EANJwRABsckQABnREAKp1RABEd0QA3nhEAIJ6RAAcfEQAtn1EAFB/RADqgEQAjoJEACiERADChUQAXIdEAACJRACaikQANIxEAM6NRAByj0QADJFEAKaSRABKlEQA5JVEAH6XRAAYmUQAsppEAFacRADwnUQAqJ9EAEKhRADcokQAgKREABqmRAC0p0QAWKlEAPyqRACWrEQAMK5EANSvRABusUQACLNEAKK0RAA8tkQA4LdEAHq5RAAUu0QArrxEAFK+RADsv0QAhsFEACrDRADExEQAXsZEAPjHRACcyUQANstEANDMRABqzkQABNBEAKjRRABC00QA3NREAHbWRAAa2EQAtNlEAE7bRADy3EQAjN5EACbgRADA4UQAZONEAP7kRACY5kQAMuhEAMzpRABw60QACu1EAKTuRAA+8EQA4vFEAHzzRAAW9UQAuvZEAFT4RADu+UQAiPtEACz9RADG/kQAYABFAPoBRQCUA0UAOAVFANIGRQBsCEUABgpFAKoLRQBEDUUA3g5FAIIQRQAcEkUAthNFAFAVRQDqFkUAjhhFACgaRQDCG0UAZh1FAAAfRQCaIEUANCJFAM4jRQByJUUADCdFAKYoRQBAKkUA5CtFAH4tRQAYL0UAvDBFAFYyRQDwM0UAijVFAC43RQDIOEUAYjpFAPw7RQCWPUUAOj9FANRARQBuQkUACERFAKxFRQBGR0UA4EhFAIRKRQAeTEUAuE1FAFJPRQD2UEUAkFJFACpURQDEVUUAXldFAAJZRQCcWkUANlxFANBdRQB0X0UADmFFAKhiRQBMZEUA5mVFAIBnRQAaaUUAvmpFAFhsRQDybUUAjG9FACZxRQDKckUAZHRFAP51RQCYd0UAPHlFANZ6RQBwfEUACn5FAK5/RQBIgUUA4oJFAIaERQAghkUAuodFAFSJRQD4ikUAkoxFACyORQDGj0UAYJFFAASTRQCelEUAOJZFANyXRQB2mUUAEJtFAKqcRQBOnkUA6J9FAIKhRQAco0UAtqRFAFqmRQD0p0UAjqlFACirRQDMrEUAZq5FAACwRQCksUUAPrNFANi0RQBytkUAFrhFALC5RQBKu0UA5LxFAH6+RQAiwEUAvMFFAFbDRQDwxEUAlMZFAC7IRQDIyUUAbMtFAAbNRQCgzkUAOtBFAN7RRQB400UAEtVFAKzWRQBQ2EUA6tlFAITbRQAe3UUAuN5FAFzgRQD24UUAkONFACrlRQDO5kUAaOhFAALqRQCc60UAQO1FANruRQB08EUADvJFALLzRQBM9UUA5vZFAIr4RQAk+kUAvvtFAFj9RQD8/kUAlgBGADACRgDKA0YAZAVGAAgHRgCiCEYAPApGAOALRgB6DUYAFA9GAK4QRgBSEkYA7BNGAIYVRgAgF0YAuhhGAF4aRgD4G0YAkh1GACwfRgDQIEYAaiJGAAQkRgCoJUYAQidGANwoRgB2KkYAGixGALQtRgBOL0YA6DBGAIIyRgAmNEYAwDVGAFo3RgD0OEYAmDpGADI8RgDMPUYAcD9GAApBRgCkQkYAPkRGAOJFRgB8R0YAFklGALBKRgBKTEYA7k1GAIhPRgAiUUYAvFJGAGBURgD6VUYAlFdGADhZRgDSWkYAbFxGAAZeRgCgX0YARGFGAN5iRgB4ZEYAEmZGALZnRgBQaUYA6mpGAIRsRgAobkYAwm9GAFxxRgD2ckYAmnRGADR2RgDOd0YAcnlGAAx7RgCmfEYAQH5GANp/RgB+gUYAGINGALKERgBWhkYA8IdGAIqJRgAki0YAyIxGAGKORgD8j0YAlpFGADCTRgDUlEYAbpZGAAiYRgCsmUYARptGAOCcRgB6nkYAHqBGALihRgBSo0YA7KRGAIamRgAqqEYAxKlGAF6rRgACrUYAnK5GADawRgDQsUYAdLNGAA61RgCotkYAQrhGANy5RgCAu0YAGr1GALS+RgBOwEYA8sFGAIzDRgAmxUYAysZGAGTIRgD+yUYAmMtGADLNRgDWzkYAcNBGAArSRgCk00YASNVGAOLWRgB82EYAINpGALrbRgBU3UYA7t5GAJLgRgAs4kYAxuNGAGDlRgD65kYAnuhGADjqRgDS60YAdu1GABDvRgCq8EYARPJGAN7zRgCC9UYAHPdGALb4RgBa+kYA9PtGAI79RgAo/0YAzABHAGYCRwAABEcAmgVHADQHRwDYCEcAcgpHAAwMRwCmDUcASg9HAOQQRwB+EkcAIhRHALwVRwBWF0cA8BhHAJQaRwAuHEcAyB1HAGIfRwD8IEcAoCJHADokRwDUJUcAbidHABIpRwCsKkcARixHAOotRwCEL0cAHjFHALgyRwBSNEcA9jVHAJA3RwAqOUcAxDpHAGg8RwACPkcAnD9HAEBBRwDaQkcAdERHAA5GRwCoR0cATElHAOZKRwCATEcAJE5HAL5PRwBYUUcA8lJHAIxURwAwVkcAyldHAGRZRwD+WkcAolxHADxeRwDWX0cAcGFHABRjRwCuZEcASGZHAOJnRwCGaUcAIGtHALpsRwBebkcA+G9HAJJxRwAsc0cA0HRHAGp2RwAEeEcAnnlHADh7RwDcfEcAdn5HABCARwCqgUcAToNHAOiERwCChkcAJohHAMCJRwBai0cA9IxHAI6ORwAykEcAzJFHAGaTRwAAlUcApJZHAD6YRwDYmUcAfJtHABadRwCwnkcASqBHAO6hRwCIo0cAIqVHALymRwBWqEcA+qlHAJSrRwAurUcAyK5HAGywRwAGskcAoLNHAES1RwDetkcAeLhHABK6RwCsu0cAUL1HAOq+RwCEwEcAHsJHAMLDRwBcxUcA9sZHAJrIRwA0ykcAzstHAGjNRwACz0cAptBHAEDSRwDa00cAdNVHABjXRwCy2EcATNpHAPDbRwCK3UcAJN9HAL7gRwBi4kcA/ONHAJblRwAw50cAyuhHAG7qRwAI7EcAou1HAEbvRwDg8EcAevJHABT0RwC49UcAUvdHAOz4RwCG+kcAIPxHAMT9RwBe/0cA+ABIAJICSAA2BEgA0AVIAGoHSAAOCUgAqApIAEIMSADcDUgAdg9IABoRSAC0EkgAThRIAOgVSACMF0gAJhlIAMAaSABkHEgA/h1IAJgfSAAyIUgA1iJIAHAkSAAKJkgApCdIAD4pSADiKkgAfCxIABYuSACwL0gAVDFIAO4ySACINEgALDZIAMY3SABgOUgA+jpIAJ48SAA4PkgA0j9IAGxBSAAQQ0gAqkRIAERGSADeR0gAeElIABxLSAC2TEgAUE5IAPRPSACOUUgAKFNIAMJUSABcVkgAAFhIAJpZSAA0W0gAzlxIAHJeSAAMYEgApmFIAEpjSADkZEgAfmZIABhoSACyaUgAVmtIAPBsSACKbkgAJHBIAMhxSABic0gA/HRIAKB2SAA6eEgA1HlIAG57SAASfUgArH5IAEaASADggUgAeoNIAB6FSAC4hkgAUohIAOyJSACQi0gAKo1IAMSOSABokEgAApJIAJyTSAA2lUgA0JZIAHSYSAAOmkgAqJtIAEKdSADmnkgAgKBIABqiSAC+o0gAWKVIAPKmSACMqEgAJqpIAMqrSABkrUgA/q5IAJiwSAA8skgA1rNIAHC1SAAUt0gArrhIAEi6SADiu0gAhr1IACC/SAC6wEgAVMJIAPjDSACSxUgALMdIAMbISABgykgABMxIAJ7NSAA4z0gA3NBIAHbSSAAQ1EgAqtVIAE7XSADo2EgAgtpIABzcSAC23UgAWt9IAPTgSACO4kgAKORIAMzlSABm50gAAOlIAKTqSAA+7EgA2O1IAHLvSAAW8UgAsPJIAEr0SADk9UgAfvdIACL5SAC8+kgAVvxIAPD9SACU/0gALgFJAMgCSQBsBEkABgZJAKAHSQA6CUkA3gpJAHgMSQASDkkArA9JAEYRSQDqEkkAhBRJAB4WSQDCF0kAXBlJAPYaSQCQHEkANB5JAM4fSQBoIUkAAiNJAJwkSQBAJkkA2idJAHQpSQAOK0kAsixJAEwuSQDmL0kAijFJACQzSQC+NEkAWDZJAPI3SQCWOUkAMDtJAMo8SQBkPkkACEBJAKJBSQA8Q0kA4ERJAHpGSQAUSEkArklJAEhLSQDsTEkAhk5JACBQSQC6UUkAXlNJAPhUSQCSVkkALFhJANBZSQBqW0kABF1JAKheSQBCYEkA3GFJAHZjSQAQZUkAtGZJAE5oSQDoaUkAgmtJACZtSQDAbkkAWnBJAP5xSQCYc0kAMnVJAMx2SQBweEkACnpJAKR7SQA+fUkA2H5JAHyASQAWgkkAsINJAEqFSQDuhkkAiIhJACKKSQDGi0kAYI1JAPqOSQCUkEkAOJJJANKTSQBslUkABpdJAKCYSQBEmkkA3ptJAHidSQASn0kAtqBJAFCiSQDqo0kAjqVJACinSQDCqEkAXKpJAACsSQCarUkANK9JAM6wSQBoskkADLRJAKa1SQBAt0kA2rhJAH66SQAYvEkAsr1JAFa/SQDwwEkAisJJACTESQC+xUkAYsdJAPzISQCWykkAMMxJANTNSQBuz0kACNFJAKLSSQBG1EkA4NVJAHrXSQAe2UkAuNpJAFLcSQDs3UkAht9JACrhSQDE4kkAXuRJAPjlSQCc50kANulJANDqSQBq7EkADu5JAKjvSQBC8UkA5vJJAID0SQAa9kkAtPdJAFj5SQDy+kkAjPxJACb+SQDK/0kAZAFKAP4CSgCYBEoAPAZKANYHSgBwCUoACgtKAK4MSgBIDkoA4g9KAHwRSgAWE0oAuhRKAFQWSgDuF0oAkhlKACwbSgDGHEoAYB5KAPofSgCeIUoAOCNKANIkSgB2JkoAEChKAKopSgBEK0oA6CxKAIIuSgAcMEoAtjFKAFozSgD0NEoAjjZKACg4SgDMOUoAZjtKAAA9SgCaPkoANEBKANhBSgByQ0oADEVKAKZGSgBKSEoA5ElKAH5LSgAiTUoAvE5KAFZQSgDwUUoAilNKAC5VSgDIVkoAYlhKAPxZSgCgW0oAOl1KANReSgBuYEoAEmJKAKxjSgBGZUoA6mZKAIRoSgAeakoAuGtKAFJtSgD2bkoAkHBKACpySgDEc0oAaHVKAAJ3SgCceEoAQHpKANp7SgB0fUoADn9KALKASgBMgkoA5oNKAICFSgAah0oAvohKAFiKSgDyi0oAlo1KADCPSgDKkEoAZJJKAP6TSgCilUoAPJdKANaYSgBwmkoAFJxKAK6dSgBIn0oA4qBKAIaiSgAgpEoAuqVKAF6nSgD4qEoAkqpKACysSgDGrUoAaq9KAASxSgCeskoAOLRKANy1SgB2t0oAELlKALS6SgBOvEoA6L1KAIK/SgAcwUoAwMJKAFrESgD0xUoAjsdKADLJSgDMykoAZsxKAADOSgCkz0oAPtFKANjSSgB81EoAFtZKALDXSgBK2UoA5NpKAIjcSgAi3koAvN9KAFbhSgD64koAlORKAC7mSgDI50oAbOlKAAbrSgCg7EoARO5KAN7vSgB48UoAEvNKAKz0SgBQ9koA6vdKAIT5SgAe+0oAwvxKAFz+SgD2/0oAkAFLADQDSwDOBEsAaAZLAAwISwCmCUsAQAtLANoMSwB0DksAGBBLALIRSwBME0sA5hRLAIoWSwAkGEsAvhlLAFgbSwD8HEsAlh5LADAgSwDUIUsAbiNLAAglSwCiJksAPChLAOApSwB6K0sAFC1LAK4uSwBSMEsA7DFLAIYzSwAqNUsAxDZLAF44SwD4OUsAkjtLADY9SwDQPksAakBLAARCSwCoQ0sAQkVLANxGSwB2SEsAGkpLALRLSwBOTUsA8k5LAIxQSwAmUksAwFNLAFpVSwD+VksAmFhLADJaSwDMW0sAcF1LAApfSwCkYEsAPmJLAOJjSwB8ZUsAFmdLALpoSwBUaksA7mtLAIhtSwAib0sAxnBLAGBySwD6c0sAnnVLADh3SwDSeEsAbHpLABB8SwCqfUsARH9LAN6ASwB4gksAHIRLALaFSwBQh0sA6ohLAI6KSwAojEsAwo1LAGaPSwAAkUsAmpJLADSUSwDOlUsAcpdLAAyZSwCmmksAQJxLAOSdSwB+n0sAGKFLALyiSwBWpEsA8KVLAIqnSwAkqUsAyKpLAGKsSwD8rUsAlq9LADqxSwDUsksAbrRLAAi2SwCst0sARrlLAOC6SwCEvEsAHr5LALi/SwBSwUsA7MJLAJDESwAqxksAxMdLAF7JSwACy0sAnMxLAEDOSwDkz0sAftFLABjTSwC81EsAVtZLAPDXSwCK2UsAJNtLAMjcSwBi3ksA/N9LAKDhSwA640sA1ORLAG7mSwAS6EsArOlLAEbrSwDg7EsAeu5LAB7wSwC48UsAUvNLAOz0SwCQ9ksAKvhLAMT5SwBo+0sAAv1LAJz+SwA2AEwA0AFMAHQDTAAOBUwAqAZMAEIITADmCUwAgAtMABoNTAC+DkwAWBBMAPIRTACME0wAMBVMAMoWTABkGEwA/hlMAJgbTAA8HUwA1h5MAHAgTAAKIkwAriNMAEglTADiJkwAhihMACAqTAC6K0wAVC1MAPguTACSMEwALDJMAMYzTABgNUwABDdMAJ44TAA4OkwA0jtMAHY9TAAQP0wAqkBMAE5CTADoQ0wAgkVMABxHTADASEwAWkpMAPRLTACOTUwAKE9MAMxQTABmUkwAAFRMAJpVTAA+V0wA2FhMAHJaTAAWXEwAsF1MAEpfTADkYEwAfmJMACJkTAC8ZUwAVmdMAPpoTACUakwALmxMAMhtTABsb0wABnFMAKByTAA6dEwA1HVMAHh3TAASeUwArHpMAEZ8TADqfUwAhH9MAB6BTADCgkwAXIRMAPaFTACQh0wAKolMAM6KTABojEwAAo5MAJyPTABAkUwA2pJMAHSUTAAOlkwAspdMAEyZTADmmkwAgJxMACSeTAC+n0wAWKFMAPKiTACWpEwAMKZMAMqnTABuqUwACKtMAKKsTAA8rkwA1q9MAHqxTAAUs0wArrRMAFK2TADst0wAhrlMACC7TAC6vEwAXr5MAPi/TACSwUwALMNMANDETABqxkwABMhMAJ7JTABCy0wA3MxMAHbOTAAa0EwAtNFMAE7TTADo1EwAgtZMACbYTADA2UwAWttMAPTcTACY3kwAMuBMAMzhTABm40wACuVMAKTmTAA+6EwA4ulMAHzrTAAW7UwAsO5MAErwTADu8UwAiPNMACL1TAC89kwAYPhMAPr5TACU+0wALv1MANL+TABsAE0ABgJNAKoDTQBEBU0A3gZNAHgITQASCk0AtgtNAFANTQDqDk0AhBBNACgSTQDCE00AXBVNAAAXTQCaGE0ANBpNAM4bTQBoHU0ADB9NAKYgTQBAIk0A2iNNAH4lTQAYJ00AsihNAEwqTQDwK00Aii1NACQvTQDIME0AYjJNAPwzTQCWNU0AMDdNANQ4TQBuOk0ACDxNAKI9TQBGP00A4EBNAHpCTQAeRE0AuEVNAFJHTQDsSE0AkEpNACpMTQDETU0AXk9NAPhQTQCcUk0ANlRNANBVTQBqV00ADllNAKhaTQBCXE0A5l1NAIBfTQAaYU0AtGJNAE5kTQDyZU0AjGdNACZpTQDAak0AZGxNAP5tTQCYb00APHFNANZyTQBwdE0ACnZNAK53TQBIeU0A4npNAHx8TQAWfk0Aun9NAFSBTQDugk0AiIRNACyGTQDGh00AYIlNAASLTQCejE0AOI5NANKPTQBskU0AEJNNAKqUTQBElk0A3pdNAIKZTQAcm00AtpxNAFCeTQD0n00AjqFNACijTQDCpE0AZqZNAACoTQCaqU0ANKtNAM6sTQByrk0ADLBNAKaxTQBKs00A5LRNAH62TQAYuE0AvLlNAFa7TQDwvE0Air5NAC7ATQDIwU0AYsNNAAbFTQCgxk0AOshNANTJTQBuy00AEs1NAKzOTQBG0E0A4NFNAITTTQAe1U0AuNZNAFzYTQD22U0AkNtNACrdTQDE3k0AaOBNAALiTQCc400ANuVNANrmTQB06E0ADupNAKjrTQBM7U0A5u5NAIDwTQAk8k0AvvNNAFj1TQDy9k0AjPhNADD6TQDK+00AZP1NAAj/TQCiAE4APAJOANYDTgBwBU4AFAdOAK4ITgBICk4A4gtOAHwNTgAgD04AuhBOAFQSTgD4E04AkhVOACwXTgDGGE4AahpOAAQcTgCeHU4AQh9OANwgTgB2Ik4AECROAKolTgBOJ04A6ChOAIIqTgAcLE4AwC1OAFovTgD0ME4AjjJOADI0TgDMNU4AZjdOAAA5TgCkOk4APjxOANg9TgByP04AFkFOALBCTgBKRE4A7kVOAIhHTgAiSU4AvEpOAFZMTgD6TU4AlE9OAC5RTgDIUk4AbFROAAZWTgCgV04ARFlOAN5aTgB4XE4AEl5OAKxfTgBQYU4A6mJOAIRkTgAeZk4AuGdOAFxpTgD2ak4AmmxOADRuTgDOb04AaHFOAAJzTgCmdE4AQHZOANp3TgB0eU4ADntOALJ8TgBMfk4A8H9OAIqBTgAkg04AvoROAFiGTgD8h04AlolOADCLTgDKjE4Abo5OAAiQTgCikU4ARpNOAOCUTgB6lk4AFJhOAK6ZTgBSm04A7JxOAIaeTgAgoE4AxKFOAF6jTgD4pE4AnKZOADaoTgDQqU4AaqtOAAStTgCork4AQrBOANyxTgB2s04AGrVOALS2TgBOuE4A8rlOAIy7TgAmvU4AwL5OAFrATgD+wU4AmMNOADLFTgDMxk4AcMhOAArKTgCky04ASM1OAOLOTgB80E4AFtJOALDTTgBU1U4A7tZOAIjYTgAi2k4AxttOAGDdTgD63k4AnuBOADjiTgDS404AbOVOAAbnTgCq6E4AROpOAN7rTgB47U4AHO9OALbwTgBQ8k4A9PNOAI71TgAo904AwvhOAFz6TgAA/E4Amv1OADT/TgDOAE8AcgJPAAwETwCmBU8ASgdPAOQITwB+Ck8AGAxPALINTwBWD08A8BBPAIoSTwAkFE8AyBVPAGIXTwD8GE8AoBpPADocTwDUHU8Abh9PAAghTwCsIk8ARiRPAOAlTwB6J08AHilPALgqTwBSLE8A9i1PAJAvTwAqMU8AxDJPAF40TwACNk8AnDdPADY5TwDQOk8AdDxPAA4+TwCoP08ATEFPAOZCTwCARE8AGkZPALRHTwBYSU8A8kpPAIxMTwAmTk8Ayk9PAGRRTwD+Uk8AolRPADxWTwDWV08AcFlPAApbTwCuXE8ASF5PAOJfTwB8YU8AIGNPALpkTwBUZk8A+GdPAJJpTwAsa08AxmxPAGBuTwAEcE8AnnFPADhzTwDSdE8AdnZPABB4TwCqeU8ATntPAOh8TwCCfk8AHIBPALaBTwBag08A9IRPAI6GTwAyiE8AzIlPAGaLTwAAjU8Amo5PAD6QTwDYkU8AcpNPAAyVTwCwlk8ASphPAOSZTwB+m08AIp1PALyeTwBWoE8A8KFPAJSjTwAupU8AyKZPAGKoTwAGqk8AoKtPADqtTwDUrk8AbrBPABKyTwCss08AULVPAOq2TwCEuE8AHrpPALi7TwBcvU8A9r5PAJDATwAqwk8AzsNPAGjFTwACx08ApshPAEDKTwDay08AdM1PAA7PTwCy0E8ATNJPAObTTwCA1U8AJNdPAL7YTwBY2k8A/NtPAJbdTwAw308AyuBPAGTiTwAI5E8AouVPADznTwDW6E8AeupPABTsTwCu7U8AUu9PAOzwTwCG8k8AIPRPALr1TwBe908A+PhPAJL6TwAs/E8A0P1PAGr/TwAEAVAAngJQAEIEUADcBVAAdgdQABAJUAC0ClAATgxQAOgNUACCD1AAJhFQAMASUABaFFAA9BVQAI4XUAAyGVAAzBpQAHAcUAAKHlAApB9QAD4hUADYIlAAfCRQABYmUACwJ1AASilQAO4qUACILFAAIi5QALwvUABgMVAA+jJQAJQ0UAA4NlAA0jdQAGw5UAAGO1AAoDxQAEQ+UADeP1AAeEFQABJDUAC2RFAAUEZQAOpHUACOSVAAKEtQAMJMUABcTlAA9k9QAJpRUAA0U1AAzlRQAGhWUAACWFAApllQAEBbUADkXFAAfl5QABhgUACyYVAATGNQAPBkUACKZlAAJGhQAL5pUABia1AA/GxQAJZuUAAwcFAA1HFQAG5zUAAIdVAArHZQAEZ4UADgeVAAentQABR9UAC4flAAUoBQAOyBUACGg1AAIIVQAMSGUABeiFAAAopQAJyLUAA2jVAA0I5QAGqQUAAOklAAqJNQAEKVUADcllAAgJhQABqaUAC0m1AAWJ1QAPKeUACMoFAAJqJQAMCjUABkpVAA/qZQAJioUAAyqlAA1qtQAHCtUAAKr1AApLBQAEiyUADis1AAfLVQACC3UAC6uFAAVLpQAO67UACIvVAALL9QAMbAUABgwlAA+sNQAJ7FUAA4x1AA0shQAHbKUAAQzFAAqs1QAETPUADe0FAAgtJQABzUUAC21VAAUNdQAPTYUACO2lAAKNxQAMzdUABm31AAAOFQAJriUAA05FAA2OVQAHLnUAAM6VAApupQAEDsUADk7VAAfu9QACLxUAC88lAAVvRQAPD1UACK91AALvlQAMj6UABi/FAA/P1QAKD/UAA6AVEA1AJRAG4EUQASBlEArAdRAEYJUQDgClEAegxRAB4OUQC4D1EAXBFRAPYSUQCQFFEAKhZRAMQXUQBoGVEAAhtRAJwcUQA2HlEA2h9RAHQhUQAOI1EAsiRRAEwmUQDmJ1EAgClRABorUQC+LFEAWC5RAPIvUQCMMVEAMDNRAMo0UQBkNlEACDhRAKI5UQA8O1EA1jxRAHA+UQAUQFEArkFRAEhDUQDiRFEAhkZRACBIUQC6SVEAVEtRAPhMUQCSTlEAQFBRANpRUQB0U1EADlVRALJWUQBMWFEA5llRAIBbUQAaXVEAvl5RAFhgUQDyYVEAjGNRACZlUQDKZlEAZGhRAP5pUQCia1EAPG1RANZuUQBwcFEAFHJRAK5zUQBIdVEA4nZRAIZ4UQAgelEAuntRAFR9UQDuflEAkoBRACyCUQDQg1EAaoVRAASHUQCeiFEAOIpRANyLUQB2jVEAEI9RAKqQUQBEklEA6JNRAIKVUQAcl1EAwJhRAFqaUQD0m1EAmJ1RADKfUQDMoFEAZqJRAACkUQCkpVEAPqdRANioUQByqlEADKxRALCtUQBKr1EA7rBRAIiyUQAitFEAvLVRAFa3UQD6uFEAlLpRAC68UQDIvVEAbL9RAAbBUQCgwlEAOsRRANTFUQB4x1EAEslRALbKUQBQzFEA6s1RAITPUQAe0VEAuNJRAFzUUQD21VEAkNdRADTZUQDO2lEAaNxRAAzeUQCm31EAQOFRANriUQB05FEAGOZRALLnUQBM6VEA5upRAIrsUQAk7lEAvu9RAFjxUQD88lEAlvRRADD2UQDK91EAbvlRAAj7UQCi/FEAPP5RAOD/UQB6AVIAFANSAK4EUgBSBlIA7AdSAIYJUgAgC1IAxAxSAF4OUgD4D1IAkhFSADYTUgDQFFIAahZSAA4YUgCoGVIAQhtSANwcUgB2HlIAGiBSALQhUgBOI1IA6CRSAIImUgAmKFIAwClSAGQrUgD+LFIAmC5SADIwUgDMMVIAcDNSAAo1UgCkNlIAPjhSAOI5UgB8O1IAFj1SALA+UgBUQFIA7kFSAIhDUgAsRVIAxkZSAGBIUgD6SVIAlEtSADhNUgDSTlIAbFBSAAZSUgCqU1IARFVSAN5WUgCCWFIAHFpSALZbUgBQXVIA6l5SAI5gUgAoYlIAwmNSAFxlUgD2ZlIAmmhSADRqUgDOa1IAcm1SAAxvUgCmcFIAQHJSAORzUgB+dVIAGHdSALJ4UgBWelIA8HtSAIp9UgAkf1IAyIBSAGKCUgD8g1IAoIVSADqHUgDUiFIAbopSAAiMUgCsjVIARo9SAOCQUgB6klIAHpRSALiVUgBSl1IA7JhSAJCaUgAqnFIAxJ1SAF6fUgACoVIAnKJSADakUgDQpVIAaqdSAA6pUgCoqlIATKxSAOatUgCAr1IAGrFSALSyUgBYtFIA8rVSAIy3UgAmuVIAwLpSAGS8UgD+vVIAmL9SADzBUgDWwlIAcMRSABTGUgCux1IASMlSAOLKUgB8zFIAIM5SALrPUgBU0VIA7tJSAJLUUgAs1lIAxtdSAGrZUgAE21IAntxSADjeUgDS31IAduFSABDjUgCq5FIAROZSAN7nUgCC6VIAHOtSAMDsUgBa7lIA9O9SAI7xUgAo81IAzPRSAGb2UgAA+FIAmvlSAD77UgDY/FIAcv5SAAwAUwCwAVMASgNTAOQEUwCIBlMAIghTALwJUwBWC1MA8AxTAJQOUwAuEFMAyBFTAGITUwAGFVMAoBZTADoYUwDUGVMAeBtTABIdUwCsHlMARiBTAPQhUwCOI1MAKCVTAMwmUwBmKFMAACpTAJorUwA+LVMA2C5TAHIwUwAMMlMAsDNTAEo1UwDkNlMAfjhTACI6UwC8O1MAVj1TAPo+UwCUQFMALkJTAMhDUwBiRVMABkdTAKBIUwA6SlMA1EtTAG5NUwAST1MArFBTAFBSUwDqU1MAhFVTAB5XUwC4WFMAXFpTAPZbUwCQXVMAKl9TAMRgUwBoYlMAAmRTAKZlUwBAZ1MA2mhTAHRqUwAObFMAsm1TAExvUwDmcFMAgHJTABp0UwC+dVMAWHdTAPx4UwCWelMAMHxTAMp9UwBkf1MACIFTAKKCUwA8hFMA1oVTAHCHUwAUiVMAropTAFKMUwDsjVMAho9TACCRUwC6klMAXpRTAPiVUwCSl1MALJlTANCaUwBqnFMABJ5TAJ6fUwBCoVMA3KJTAHakUwAQplMAqqdTAE6pUwDoqlMAjKxTACauUwDAr1MAWrFTAPSyUwCYtFMAMrZTAMy3UwBmuVMAALtTAKS8UwA+vlMA2L9TAHzBUwAWw1MAsMRTAErGUwDux1MAiMlTACLLUwC8zFMAYM5TAPrPUwCU0VMALtNTANLUUwBs1lMABthTAKrZUwBE21MA3txTAHjeUwAS4FMAtuFTAFDjUwDq5FMAhOZTACjoUwDC6VMAXOtTAADtUwCa7lMANPBTAM7xUwBo81MADPVTAKb2UwBA+FMA2vlTAHT7UwAY/VMAsv5TAEwAVADwAVQAigNUACQFVAC+BlQAYghUAPwJVACWC1QAMA1UANQOVABuEFQACBJUAKITVABGFVQA4BZUAHoYVAAeGlQAuBtUAFIdVADsHlQAhiBUACoiVADEI1QAXiVUAPgmVACSKFQANipUANArVABqLVQADi9UAKgwVABCMlQA5jNUAIA1VAAaN1QAtDhUAE46VADyO1QAjD1UACY/VADAQFQAWkJUAP5DVACYRVQAPEdUANZIVABwSlQACkxUAKRNVABIT1QA4lBUAHxSVAAWVFQAulVUAFRXVADuWFQAiFpUACxcVADGXVQAYF9UAARhVACeYlQAOGRUANJlVABsZ1QAEGlUAKpqVABEbFQA3m1UAHhvVAAccVQAtnJUAFp0VAD0dVQAjndUACh5VADCelQAZnxUAAB+VACaf1QANIFUAM6CVAByhFQADIZUAKaHVABKiVQA5IpUAH6MVAAYjlQAvI9UAFaRVADwklQAipRUAC6WVADIl1QAYplUAPyaVACWnFQAOp5UANSfVABuoVQAEqNUAKykVABGplQA4KdUAISpVAAeq1QAuKxUAFKuVAD2r1QAkLFUACqzVADEtFQAXrZUAAK4VACcuVQAQLtUANq8VAB0vlQADsBUAKjBVABMw1QA5sRUAIDGVAAayFQAtMlUAFjLVADyzFQAls5UADDQVADK0VQAZNNUAP7UVACi1lQAPNhUANbZVABw21QACt1UAK7eVABI4FQA4uFUAIbjVAAg5VQAxOZUAGjoVAAC6lQAnOtUADbtVADa7lQAfvBUABjyVAC881QAYPVUAPr2VACU+FQAOPpUANL7VABs/VQAEP9UAKoAVQBEAlUA3gNVAIIFVQAcB1UAtghVAFAKVQD0C1UAjg1VACgPVQDCEFUAXBJVAAAUVQCaFVUAPhdVANgYVQByGlUADBxVAKYdVQBKH1UA5CBVAH4iVQAYJFUAsiVVAFYnVQDwKFUAlCpVAC4sVQDILVUAYi9VAPwwVQCgMlUAOjRVANQ1VQBuN1UACDlVAKw6VQBGPFUA4D1VAIQ/VQAeQVUAuEJVAFJEVQD2RVUAkEdVACpJVQDESlUAXkxVAAJOVQCcT1UANlFVANpSVQB0VFUADlZVAKhXVQBMWVUA5lpVAIBcVQAaXlUAvl9VAFhhVQDyYlUAjGRVADBmVQDKZ1UAZGlVAAhrVQCibFUAPG5VANZvVQBwcVUAFHNVAK50VQBIdlUA4ndVAIZ5VQAge1UAunxVAFR+VQDuf1UAkoFVACyDVQDQhFUAaoZVAASIVQCeiVUAOItVANyMVQB2jlUAEJBVAKqRVQBEk1UA6JRVAIKWVQAcmFUAwJlVAFqbVQD0nFUAjp5VADKgVQDMoVUAZqNVAAClVQCkplUAPqhVANipVQByq1UADK1VALCuVQBKsFUA7rFVAIizVQAitVUAvLZVAFa4VQD6uVUAlLtVAC69VQDIvlUAbMBVAAbCVQCgw1UAOsVVAN7GVQB4yFUAEspVALbLVQBQzVUA6s5VAITQVQAe0lUAwtNVAFzVVQD21lUAkNhVACraVQDO21UAaN1VAAzfVQCm4FUAQOJVANrjVQB05VUAGOdVALLoVQBM6lUA5utVAIDtVQAk71UAvvBVAFjyVQD881UAlvVVADD3VQDK+FUAbvpVAAj8VQCi/VUAPP9VAOAAVgB6AlYAFARWAK4FVgBIB1YA7AhWAIYKVgAqDFYAxA1WAF4PVgD4EFYAkhJWADYUVgDQFVYAahdWAAQZVgCeGlYAQhxWANwdVgCAH1YAGiFWALQiVgBOJFYA6CVWAIwnVgAmKVYAwCpWAFosVgD0LVYAmC9WADIxVgDMMlYAcDRWAAo2VgCkN1YAPjlWAOI6VgB8PFYAFj5WALA/VgBUQVYA7kJWAIhEVgAiRlYAxkdWAGBJVgD6SlYAnkxWAC5OVgDST1YAbFFWAAZTVgCqVFYARFZWAN5XVgB4WVYAHFtWALZcVgBQXlYA6l9WAI5hVgAoY1YAwmRWAFxmVgAAaFYAmmlWADRrVgDObFYAcm5WAAxwVgCmcVYAQHNWANp0VgB+dlYAGHhWALJ5VgBWe1YA8HxWAIp+VgAkgFYAyIFWAGKDVgD8hFYAloZWADqIVgDUiVYAbotWAAiNVgCsjlYARpBWAOCRVgB6k1YAHpVWALiWVgBSmFYA7JlWAJCbVgAqnVYAxJ5WAF6gVgAColYAnKNWADalVgDaplYAdKhWAA6qVgCoq1YAQq1WAOauVgCAsFYAGrJWALSzVgBOtVYA8rZWAIy4VgAmulYAyrtWAGS9VgD+vlYAmMBWADzCVgDWw1YAcMVWAArHVgCuyFYASMpWAOLLVgB8zVYAIM9WALrQVgBU0lYA7tNWAJLVVgAs11YAxthWAGDaVgAE3FYAnt1WADjfVgDS4FYAduJWABDkVgCq5VYAROdWAOjoVgCC6lYAHOxWALbtVgBQ71YA9PBWAI7yVgAo9FYAzPVWAGb3VgAA+VYAmvpWAD78VgDY/VYAcv9WAAwBVwCwAlcASgRXAOQFVwB+B1cAGAlXALwKVwBWDFcA8A1XAJQPVwAuEVcAyBJXAGIUVwAGFlcAoBdXADoZVwDUGlcAbhxXABIeVwCsH1cARiFXAOoiVwCEJFcAHiZXALgnVwBcKVcA9ipXAJAsVwAqLlcAzi9XAGgxVwACM1cAnDRXADY2VwDaN1cAdDlXAA47VwCyPFcATD5XAOY/VwCAQVcAJENXAL5EVwBYRlcA8kdXAJZJVwAwS1cAykxXAGROVwAIUFcAolFXADxTVwDWVFcAelZXABRYVwCuWVcASFtXAOJcVwCGXlcAIGBXAMRhVwBeY1cA+GRXAJJmVwAsaFcA0GlXAGprVwAEbVcAnm5XADhwVwDccVcAdnNXABB1VwC0dlcATnhXAOh5VwCCe1cAJn1XAMB+VwBagFcA9IFXAJiDVwAyhVcAzIZXAGaIVwAAilcApItXAD6NVwDYjlcAfJBXABaSVwCwk1cASpVXAO6WVwCImFcAIppXALybVwBWnVcA+p5XAJSgVwAuolcA0qNXAGylVwAGp1cAoKhXADqqVwDeq1cAeK1XAByvVwC2sFcAULJXAOqzVwCEtVcAKLdXAMK4VwBculcA9rtXAJC9VwA0v1cAzsBXAGjCVwAMxFcApsVXAEDHVwDayFcAfspXABjMVwCyzVcATM9XAPDQVwCK0lcAJNRXAL7VVwBY11cA/NhXAJbaVwAw3FcA1N1XAG7fVwAI4VcAouJXAEbkVwDg5VcAeudXABTpVwC46lcAUuxXAOztVwCG71cAIPFXAMTyVwBe9FcA+PVXAJz3VwA2+VcA0PpXAGr8VwAO/lcAqP9XAEIBWADcAlgAdgRYABoGWAC0B1gATglYAPIKWACMDFgAJg5YAMAPWABkEVgA/hJYAJgUWAAyFlgA1hdYAHAZWAAKG1gApBxYAD4eWADiH1gAfCFYABYjWAC6JFgAVCZYAO4nWACIKVgALCtYAMYsWABgLlgA+i9YAJQxWAA4M1gA0jRYAGw2WAAQOFgAqjlYAEQ7WADePFgAgj5YABxAWAC2QVgAUENYAPREWACORlgAKEhYAMJJWABmS1gAAE1YAJpOWAA0UFgA2FFYAHJTWAAMVVgAplZYAEpYWADkWVgAfltYABhdWACyXlgAVmBYAPBhWACKY1gALmVYAMhmWABiaFgA/GlYAKBrWAA6bVgA1G5YAG5wWAAIclgArHNYAEZ1WADgdlgAhHhYAB56WAC4e1gAUn1YAPZ+WACQgFgAKoJYAMSDWABohVgAAodYAJyIWAA2ilgA0ItYAHSNWAAOj1gAqJBYAEKSWADmk1gAgJVYABqXWAC0mFgAWJpYAPKbWACMnVgAMJ9YAMqgWABkolgA/qNYAKKlWABGp1gA4KhYAHqqWAAerFgAuK1YAFKvWAD2sFgAkLJYACq0WADEtVgAaLdYAAK5WACculgANrxYANq9WAB0v1gADsFYAKjCWABCxFgA5sVYAIDHWAAayVgAvspYAFjMWADyzVgAjM9YACbRWADK0lgAZNRYAP7VWACi11gAPNlYANbaWABw3FgAFN5YAK7fWABI4VgA4uJYAIbkWAAg5lgAuudYAFTpWADu6lgAkuxYACzuWADG71gAavFYAATzWACe9FgAOPZYANz3WAB2+VgAEPtYAKr8WABO/lgA6P9YAIIBWQAcA1kAtgRZAFoGWQD0B1kAjglZADILWQDMDFkAZg5ZAAAQWQCkEVkAPhNZANgUWQByFlkAFhhZALAZWQBKG1kA5BxZAIgeWQAiIFkAvCFZAFYjWQD6JFkAlCZZAC4oWQDIKVkAYitZAAYtWQCgLlkAOjBZAN4xWQB4M1kAEjVZAKw2WQBQOFkA6jlZAIQ7WQAePVkAuD5ZAFxAWQD2QVkAkENZADRFWQDORlkAaEhZAAJKWQCmS1kAQE1ZANpOWQB0UFkAGFJZALJTWQBMVVkA5lZZAIBYWQAkWlkAvltZAFhdWQD8XlkAlmBZADBiWQDKY1kAbmVZAAhnWQCiaFkAPGpZAOBrWQB6bVkAFG9ZAK5wWQBIclkA7HNZAIZ1WQAgd1kAxHhZAF56WQD4e1kAkn1ZADZ/WQDQgFkAaoJZAASEWQCehVkAQodZANyIWQB2ilkAGoxZALSNWQBOj1kA6JBZAIySWQAmlFkAwJVZAFqXWQD+mFkAmJpZADKcWQDMnVkAZp9ZAAqhWQCkolkAPqRZAOKlWQB8p1kAFqlZALCqWQBUrFkA7q1ZAIivWQAisVkAxrJZAGC0WQD6tVkAlLdZAC65WQDSulkAbLxZAAa+WQCqv1kARMFZAN7CWQB4xFkAHMZZALbHWQBQyVkA6spZAI7MWQAozlkAws9ZAFzRWQD20lkAmtRZADTWWQDO11kActlZAAzbWQCm3FkAQN5ZAOTfWQB+4VkAGONZALLkWQBW5lkA8OdZAIrpWQAk61kAvuxZAGLuWQD871kAlvFZADrzWQDU9FkAbvZZAAj4WQCs+VkARvtZAOD8WQB6/lkAHgBaALgBWgBSA1oA7ARaAIYGWgAqCFoAxAlaAF4LWgACDVoAnA5aADYQWgDQEVoAahNaAA4VWgCoFloAQhhaAOYZWgCAG1oAGh1aALQeWgBYIFoA8iFaAIwjWgAmJVoAyiZaAGQoWgD+KVoAoitaADwtWgDWLloAcDBaAAoyWgCuM1oASDVaAOI2WgB8OFoAFjpaALo7WgBUPVoA7j5aAJJAWgAsQloAxkNaAGBFWgAER1oAnkhaADhKWgDSS1oAdk1aABBPWgCqUFoARFJaAN5TWgCCVVoAHFdaALZYWgBQWloA9FtaAI5dWgAoX1oAzGBaAGZiWgAAZFoAmmVaADRnWgDYaFoAcmpaAAxsWgCmbVoASm9aAORwWgB+cloAGHRaALx1WgBWd1oA8HhaAJR6WgAufFoAyH1aAGJ/WgAGgVoAoIJaADqEWgDUhVoAeIdaABKJWgCsiloARoxaAOqNWgCEj1oAHpFaALiSWgBSlFoA9pVaAJCXWgA0mVoAzppaAGicWgACnloAnJ9aAEChWgDaoloAdKRaAA6mWgCop1oATKlaAOaqWgCArFoAJK5aAL6vWgBYsVoA8rJaAJa0WgAwtloAyrdaAGS5WgD+uloAorxaADy+WgDWv1oAesFaABTDWgCuxFoASMZaAOzHWgCGyVoAIMtaALrMWgBezloA+M9aAJLRWgAs01oAxtRaAGrWWgAE2FoAntlaAELbWgDc3FoAdt5aABDgWgC04VoATuNaAOjkWgCC5loAJuhaAMDpWgBa61oA9OxaAJjuWgAy8FoAzPFaAGbzWgAK9VoApPZaAD74WgDY+VoAcvtaABb9WgCw/loASgBbAO4BWwCIA1sAIgVbALwGWwBgCFsA+glbAJQLWwAuDVsAyA5bAGwQWwAGElsAoBNbAEQVWwDeFlsAeBhbABIaWwC2G1sAUB1bAOoeWwCEIFsAKCJbAMIjWwBcJVsA9iZbAJAoWwA0KlsAzitbAGgtWwAML1sApjBbAEAyWwDaM1sAfjVbABg3WwCyOFsATDpbAPA7WwCKPVsAJD9bAL5AWwBYQlsA/ENbAJZFWwAwR1sA1EhbAG5KWwAITFsAok1bAEZPWwDgUFsAelJbABRUWwC4VVsAUldbAOxYWwCGWlsAIFxbAMRdWwBeX1sA+GBbAJxiWwA2ZFsA0GVbAGpnWwAOaVsAqGpbAEJsWwDcbVsAgG9bABpxWwC0clsATnRbAPJ1WwCMd1sAJnlbAMB6WwBafFsA/n1bAJh/WwAygVsAzIJbAHCEWwAKhlsApIdbAEiJWwDiilsAfIxbABaOWwC6j1sAVJFbAO6SWwCIlFsAIpZbAMaXWwBgmVsA+ppbAJ6cWwA4nlsA0p9bAGyhWwAQo1sAqqRbAESmWwDep1sAeKlbAByrWwC2rFsAUK5bAPSvWwCOsVsAKLNbAMK0WwBmtlsAALhbAJq5WwA0u1sA2LxbAHK+WwAMwFsApsFbAEDDWwDkxFsAfsZbABjIWwC8yVsAVstbAPDMWwCKzlsALtBbAMjRWwBi01sA/NRbAJbWWwA62FsA1NlbAG7bWwAS3VsArN5bAEbgWwDg4VsAhONbAB7lWwC45lsAUuhbAPbpWwCQ61sAKu1bAMTuWwBe8FsAAvJbAJzzWwA29VsA2vZbAHT4WwAO+lsAqPtbAEz9WwDm/lsAgABcABoCXAC0A1wAWAVcAPIGXACMCFwAMApcAMoLXABkDVwA/g5cAKIQXAA8ElwA1hNcAHAVXAAKF1wArhhcAEgaXADiG1wAhh1cACAfXAC6IFwAVCJcAPgjXACSJVwALCdcAMYoXABqKlwABCxcAJ4tXABML1wA5jBcAIAyXAAkNFwAyDVcAGI3XAD8OFwAqjpcAEQ8XADePVwAgj9cABxBXAC2QlwAUERcAPRFXACOR1wAKElcAMJKXABcTFwAAE5cAJpPXAA0UVwA2FJcAHJUXAAMVlwApldcAEpZXADkWlwAflxcABheXACyX1wAVmFcAPBiXACKZFwALmZcAMhnXABiaVwA/GpcAKBsXAA6blwA1G9cAG5xXAAIc1wArHRcAEZ2XADgd1wAhHlcAB57XAC4fFwAUn5cAPZ/XACQgVwAKoNcAMSEXABehlwAAohcAJyJXAA2i1wA2oxcAHSOXAAOkFwAqJFcAEyTXADmlFwAgJZcABqYXAC0mVwAWJtcAPKcXACMnlwAMKBcAMqhXABko1wA/qRcAKKmXAA8qFwA1qlcAHCrXAAUrVwArq5cAEiwXADisVwAfLNcACC1XAC6tlwAXrhcAPi5XACSu1wALL1cAMa+XABgwFwABMJcAJ7DXAA4xVwA3MZcAHbIXAAQylwAqstcAE7NXADozlwAgtBcABzSXADA01wAWtVcAPTWXACO2FwAKNpcAMzbXABm3VwAAN9cAKTgXAA+4lwA2ONcAHLlXAAW51wAsOhcAErqXADk61wAiO1cACLvXAC88FwAVvJcAPDzXACU9VwALvdcAMj4XABi+lwABvxcAKD9XAA6/1wA3gBdAHgCXQASBF0ArAVdAFAHXQDqCF0AhApdAB4MXQC4DV0AXA9dAPYQXQCQEl0AKhRdAM4VXQBoF10AAhldAKYaXQBAHF0A2h1dAHQfXQAYIV0AsiJdAEwkXQDmJV0AiiddACQpXQC+Kl0AWCxdAPwtXQCWL10AMDFdAMoyXQBuNF0ACDZdAKI3XQA8OV0A1jpdAHo8XQAUPl0Arj9dAFJBXQDsQl0AhkRdACBGXQDER10AXkldAPhKXQCSTF0ALE5dANBPXQBqUV0ABFNdAKhUXQBCVl0A3FddAHZZXQAaW10AtFxdAE5eXQDoX10AjGFdACZjXQDAZF0AWmZdAPRnXQCYaV0AMmtdAMxsXQBwbl0ACnBdAKRxXQA+c10A4nRdAHx2XQAWeF0AsHldAFR7XQDufF0AiH5dACKAXQC8gV0AYINdAPqEXQCUhl0AOIhdANKJXQBsi10ABo1dAKqOXQBEkF0A3pFdAHiTXQAclV0AtpZdAFCYXQDqmV0AhJtdACidXQDCnl0AXKBdAACiXQCao10ANKVdAM6mXQByqF0ADKpdAKarXQBArV0A2q5dAH6wXQAYsl0AsrNdAEy1XQDwtl0AirhdACS6XQDIu10AYr1dAPy+XQCWwF0AOsJdANTDXQBuxV0ACMddAKzIXQBGyl0A4MtdAHrNXQAUz10AuNBdAFLSXQDs010AkNVdACrXXQDE2F0AXtpdAALcXQCc3V0ANt9dANDgXQBq4l0ADuRdAKjlXQBC510A3OhdAIDqXQAa7F0AtO1dAFjvXQDy8F0AjPJdACb0XQDK9V0AZPddAP74XQCY+l0APPxdANb9XQBw/10ACgFeAK4CXgBIBF4A4gVeAHwHXgAgCV4AugpeAFQMXgDuDV4Akg9eACwRXgDGEl4AYBReAAQWXgCeF14AOBleANIaXgAA</prop>
				<prop name="Temps">REFSWgAAZ0ICAIBnPf/sUbgehUtAQP9I4XoUrmdAQN7w8OtROEH99EJA/1yPwvUoPENA/wrXo3A9KkRAu3E9FgAQRUDo80b7QGYuAeZGQM3MbjcBR0BS/vHxSP3z/9hJQHsUrkfh97pKQAAAuB6lS9tAKQ4BiEw9A3FNW0AzbgFTTv30T00D7ypQQB9WAZ5QQO738UcRUW0Dg1FA3k8BevRRQBcBCmdtUvXz11JNA0pTRQRvU0CamccASVQNA928zAQsVUAfAXCddtwEDVaNA4FWQA8B91zvVsUDeVdA9m0oDgDlV40DUVhdA1u4WA0DHFnFBFk9A+8xWUCkqADXA1msFRb+8nhYVQM1HBT83VfdA91XQJ8BFM4tV00Dylf988h0H4YfpJgbLgLGrB+eAsTEF8PG+ACPwtQf3hU+AsFXQiUDwPwfBiX2Hd4CvSQvEC4vQCs+Le7yu2QvdiWOLxCgL7IvdCfGArnML+Ytzi9A4C/yLww/Pj9QP2I/V/XzAbdsP24/gD+yP5w/vj/oPwDKP9Q/Bk8wTxpPJE9OT2BPACpPjE+mT3hPOk/MT85PCF8Awk8UX25PMF9CX1xfbl+AXwCSX6Rftl/4T8pf3F/mXyBvABpvPG/2X1BvYm90b0ZvgG8Aqm/cb9Zv8G8CfxR/rm/IbwDSb0R/Zn94f4J/pH82f7h/ANp//H+OfwiPGo8sj/5/aI8AUo98j46PoI+yj8SPzo/gjwDSfwyfFp8on8qPZJ9enzifABKfhJ+On6Cf4m/cn+6fwJ8AEq88r06vqJ8qr3SvVq+QrwCqr7Svxq/Yr+qvBL/2r7CvADq/VL9Gv1C/er+Uv5a/aL8Awr/Mv+6/2L8KzyzPJs8IrwAaz2zPfs9Iz7LPlM+mz8jPANrPBN8e3zDfEt/8zxbfSN8AWt+c347fqN9638zf9t8I7wCC3xzvDu8470rvXO/m33jvAHLvrO+W79jvku8E/+7vKP8A+u9M/xb/6O9K/3z/dv84/8CK/8T/1v+w/woJXgKYV2r1A19kFB5cFM1WdSNri1aVE0j8BAlWbRTtVfUDj1WtE1ZVQNvNzHcAHFWdA9RUtmUTnlStE2ZUXRMtbVTd8/dT9QO/U5UT24hT3RNSU9UDDFNufQRSQB9OEZ5SPRO7aFIVIzBSQJcBPWv6Ud0UUW0TilHd89tHUS0DD1E9E9hQ9h0joVBtE2pQQKRtcJYAM1BVA/lPdQPbjE8lAwhPbROaTrZ9AzROdQPMTdUETfYlEwNNPQOdTED21uARNUwlNEs9A11L5r0D/EptFJQUPUpA9v8C4UlVA5lJQHHulgGQSUDPAR7lSdpdA1qUFN1KXQM6S3bVBEtA5wEKd0tdAwl65BeGAm78F94V3hW+EgFlHCcOLQ4t/h1WL2gvAilSFhJxjC+GLTO2IXO0LwDGL9gv6inmFfYtDj0GPzA/AEI/VD9mP3g/6h+cP64/iD8A8hGWP5A/0j8MT/4/GE8qTwBUT0ZPaE/iP3RPrk+QT6JPAORPfk/4TwpfLF/OT0BfUl8AZF9uX2hfml+8X7Zf4F/KXwD0X/5fEG8ib0xvRm9wb1pvAIxvZm+Qb7pvxG/Wb+hvEn8ABH82f0h/Kn9cf2Z/YH9SfwB8f65/mG/Kf/x/7n8gj7p/ACyPPo9Qj+J/fI+Oj3CPqo/Q1I+2j5iDRgNLdQMMTNa9EyVNFZROnQMnT7Y9Aw1Q5SODUJWD961QdQNsURUT4ewEcm1SlYPnUlUDWVPNA9vOU7UTQFTtA7JUtn0DJFWdA5dVlYMnaVYlBFQFV70TdVflI23jPARNWL0TtVjNA9sOWUUDK1mdAwdZtuUj01h9A5RYJRNTbVgVExFYLQPfV60Di8hX3QPAFK8epRYSwUA0rz6lHq9gr2qhlgK9fKcgdq+Yr6qvvKdGArvEr96vUPCvAr8Uv0YTV6UTYWykhSA8BN1EB58TVA//ApFkbA9+AuSEB97yZ1QtAykvnAc+o1PlA4q0B3YDLVONA9ZStROg1AcWEmkx5A82E1F9A1RRpRNVEfQE2iQUo0SVUHUUlCwXthNPJRMjRBe2EjC1TiUDyByUZU3dAwDVTa0UTOW0TC0Dz0vMBcTMhPdK7ZScxDRKlq0D2El1E5W0F+aTSVYlE2NKvRRKJRND3B8AHj0GLR4vENs2L0DfQi9k3wB234Avsime35Avst/sL+4vAPDP+t8c7zbvSO9a72zvfu8AkO+i77Tvxo/wj9Lv9O/W7wAQ/yL/NP9W/+jvCv+M/2b/AKD/iv+8/77/kP+C/+z/Fg8AMA9CD2QPDg9YD4oPnA+uDwDAD9IP9A9+DxAfCg80Hz4fAFgf+g9sH5YfgB8yH7Qfxh/YiB/6EXbCuUutw3hMquXETUWUToUkT42zLmwcx56SGFGdk6hR1aPbHVI9s5BSxZMFU26ls3dTQJ+RKOx0lKtgVOWUVDW0VcWT1bZ0tEZWpbO3Vi3DJbVXtcRX1bMAWOXEWGpdlFh1wynclCdZ1aNV/fSUw8wkh+yURMSUWwVYPbPQV+2TxIyvACavQK9Kr1w/bq+4r4qvpD8Avq8Yv9o/7D/+PQ4jDE/Gk61XjbOOV720VwWjD1VXxbO8pJR5nJQ4VLRt+ny0vFW904FVnZNrSFWNsw6MlMdUvcS1VK3DWIwkIVQts+pNU+3Ts1P1hLREQ2yUs/5SDaTktJFSLbNabVJ9kyJSxTPtUcWU1VEFo39MJDhUlAJRtk2zy1DFk5VQBaNftkQkKFB9k+JPLcN1bU+90/FOHcODTnXDWxlOvdOxTX1ETaWzW+dMbbOBTHUjHHxUW6FLPbNAS0W0SsUza31KzZMe1MTFSf20rUnNk55J3ZRKfZOCCtzEAwSUS+TP9s+Y0xbfACjfUt9Eb17faG96b4xvvt8AsG/K39RvFu8o7/pfDH8O7wAgf1J/ZH92f4h/mn/0H9YfAKh/un/kf/Z/CI/KfySPPo8AUI9ij3yPdo+YjzKPtI/ejwDAj9KP/I+mjzCf6o88n2afAFifep+kn5afGJ+in9yf7p8ACK+ynzSvHq9Ar1KvbK/On4CIr5KvvK+ur+ivuqk+soDVS8VT3pRkrhwkqE3WtbOqTtVTokzESlCsFbQ8VFJRdbPG/LQ8tVKFw69cJCBTJVRTtnXDCVTFI5hUdSMM1mxEfFVtw/CctGBWtn1T0VY1Qz5XTcOqZjQ0MFhNxMy0+ljlU9MrWa1U5CTtBDS1WKqdI3b8JCTctOtMRMwIFD8mzdZSwjzPRjVOzSbPAHjPoj+cz5Y/qM/CP+TP3s9UCN8ST1d9U7E8RIJMNE0x/MTtVr20VERpXERtKGRE6lXFU65V5WS1VXUjLHzU81Qts7q1VNVUVFVDSVRNUxHWjLTcU60jpcxEXlNm1UMoU01U5ES6UlVUtVLlVFL9IxRSNUPerVF1U5dRTVNhHFQr2vxE9US0vlB1U4dQapVDUEQlUOVTq0+VVK1PlUPQTsUkTp2zAG1O1UOYTWWzL00dVFVM5VRMdVRLLeRLnSMrJkvtJEp1U2es5NNQYhYytLxX/sPMVCdKjVQJSl1UFCRYRH/Gpb5lTm0AFm0ub0D/Wm9k/3b/iP+ibwCc/+Zlvv/Ab9Jv/P/27yAPADJ/NA9WD2gPeg+MD54PsA8Ayq/UD86vuK/6DwQfHh/YDwDqDzQfZh94H4ofpB8+H5gfALof9B8GL+Af8h8kL74fUC8AOi+EL24vkC+iL7wvxi/YLwDyLwQ/3i8YPyo/RD9eP2gvAHo/lD+mP8g/2j/sP3495lKri0tdswyM5Uz9Q+W2bFToTmWzD1BFU4XZUNW0RLRuUeXT41FqVSNX3NTKbLRAU1XkbVMFw0RUneO2VM3UVVVd05mcRAlc1Hlk1KvoVn3UV2Wz3xTUSy1Y1VOyWI20Wd22BgJbE1l9U+FYbeRYRVNNVfS0FVj1RLy0yhzPADbPSM9az7zHZsVmz4hfis8AtM/Oz9Bf2s/0XwZvGG8qaSrOs1d902O8VCDERVTUtZpc1FlU1BpWXbPczVXd45FV7eSUtBxVtgXD5FTtU61UHeN1aVRdtIxEBqzUwVMts8uKU020U21kdLTlUmqdZFL9tFJVQz5SLbPT+lElVFy0jFS0VlGajfMeBOTnUGW0TER61kRENVDtU/1U5JBP1uXTI08NQ7c8RE9OWC1GDrN0dABNnURMRdSlTGWzz+T3PkNLLbRK1o3zTkq11EkFU5VJ2k10SW3j2End40FKLKXmjvIuS93jYUQPBgUAjvUe/zD/Uv9Mj17/cI+CjwCUj56F1v/Aj+r/5I8OD0ALAEYPKJ86DzyfXp9wn4KflJ8App+4n8qfvD/mn+CfAq/8PwD+PyCvSq9cryavkK9Cr6SvAHavcK/ir+yv5q/Arxq//K8ALr9Av1K/jL9ev3C/ir+8vwDWv4C/+r/sv96/MM8az1zPAEbPcM+Cz5zPTs+wz+LP9M+0vs220pzExDpM3eMhbU0d4yVOneNmT+10RVDl06M85Qx33uIB7GdaNkNSJUN3U7XT7HxEq2BUTZPTpGRFhGS4VVVd4yi0RJi8RCNUVGuRV71z/CRUZFitc9vKWFVDHlkFUyVZZlVzA1k1VNREglhVU21BDFQFWA1D11fVcwHIRFduXT5fUOuWX3Dvgu8AlO++X7jvyu/c7+5fAP8S/9Qk/37St6zkkFTkUleafWMR9OTNVhVEXGRK2GRkq0BWQr5VTXOAVbYNQ0dVnYMOVbVj1rVUnYOejERmVC1zL1VUNURTTZOz1GR6xPSrQ1OV9FOd9FJNc6BtUmVjaVJN4yJS5UNb61HdY7VRLXN/JHQtR2TUEVEFQ9pM1y5ybV9U1ChQTePiTwVT23VPZYMIT1VDnk7WJVM0TmWDyDRESE1sXUQs1IFMvXMcTGVja7lLJVNU1MT3SiVTa5RK5dRKfWPBSQ10tUllBEktc+9JJUNnBUrdZEp1RKSHPp8Qj1qJACaPOI9SHxwfno12H5gbzoUAnh/Yj7qJ9o/wHwIvBB8OLwAgLzovXC9uL4Avki+kL7YvAGDPwi8M3+YvAD8KPyQ/Lj8A8C86P2Q/Tj+YP4I/rD++PwDIP9o//D8GTxhPMk9ET1ZPAHg/ek+MT55PaE9yT8RPvk8A+E/qTyxfJl84XyJfZF9OXwCYX0JfvF+2X8hfgl8Eb+5V1p4KdEw9FE21Y6ZO2k3jolwESFCNY7xQ2k1zMBR0plEl8xtSapUTjvRkHsT0k1PVc1sIVP1jelT14+209KtfVfVjzqxkPmT0y61W1XM4V21zpTzkEdbc1HpYlRPeBOQiWaZNcyBZBQQE5LIM5HGtWFVzM1g9c/VU5NIFV23TxlTnPu9If1p/bH8AXu+Qf6J/7O+2f9h/6n8s/1AOjyCPMonGArF8dIJ8dJtCV+XT/lZVZHT0eda01DhW3dPqrGSuVWpNJFV18zmE9ABVPfPbx1SF85BUJeNYVDb10xNUzdPcU03U3PStbuT0NlNdhFIl5FKsxdQEBEtStQMUdGTerGRnhvJwUXWEUXVzAlZsZMtQ7dOFXGRQVNXVUC10T+1TWkTU7k629dODTnXzGU4l45hVTbX0Tb1kTPXTYyzUaQGUBCPWS/1z3UrlBtZ+0gdKFQOv5ASHSbbd06pJLYMLSgXkSgL11Eu1hPwPPjUeHzAfOq8AJK9er5Afgq+Ur6at1h2mHQDWHd4f+K8Kv0wvRi9AP1K/AGS/dr+Iv5q/rL++v3Bfyr8A9L/+X9BfGs8kzx7POM9KzwB0z4bPaM+qz5TPts8Qb8rPABTf/r8Q3yLfPN8G30jfWt8AlN+O37jfmt/M397f+N8C7wAk7w7vIO8y73zvZu9476LvAMTv1u+47+LvTO8ebd6TnJShoTxvTm9ga5aDUv1zrSVSzXMghGeu8gaUb6Zl2maTVf1zXVYVA89WtsWDPFd1o6hXPbMTtuRkfljFA+FYlYMpkVmVBPxv9pJzFHf2kvMWzHTQV7UDxKx/Nn9QCwA+f4h/ig+cD75/sA/SD+QPAC6PCB8aHywfPo9Qj2KJvpPCdIQofI+Oj6CL5qKBVCKdE0m8j86FppJs3I8O8oO6Um2U/I8OnyCbNmL1oFz3Pp9Qn2KZdqNOxQMAsHyfjp+gm04SIUv1k8NC9JRjxJ/Wn+iTzmNK9QMBHfyXPr/o08atPq9AP0qvAGQ/dq+IP5o5fj+wrxq55q0A7q/Aqxa/IL86uQ4/ML9CTwBsT35PkE+iT7RPxk/YT6rfAPxP9k8IXxpfBP9GX1BfYl8AdF+OX6Bfsl/EX9Zf6F86XwAEbxZvMG8ib2Rvdm/4X4JvAKxvlm+4b0Jv5G/ubwB/Cn8ALH8+f2B/Un+Ef35/EH+if8C0f4Z/mH/yfwSPNhKLS9ZlgwxM3SPnpCThTTatM+hOrfMPUPUjSyC2znL6UI0TblH1g+HVUR1TV/QUyoT0QFO2HZPQUw0jRFTdg7a1VO2DKJwUmVXNcwq1VjUTe3wU6FZdRFdKrfPfPBRLDAemkgwEBGsrWd30WSUj4FjlE1uWWEUjVVj1IxXs9QFXhYR8D0YNVp94D6IBZg0Ang+gn8oPtJ/Wn+if8g8Er1AerzCvQqle8pzc9GPMlG0gFKTdVs1zmlYt87VZfBQYbBTcVU0Tka1V5RNWVW0THJyk5rak9K1U9SN1VG0TPGikhJvwbgNT5SOKU22TK1JTpaRT9SPlfPfmEtt2Uo0TPlLlI/pR2m2UUW0TjFENI1RRlrUzHlE9hFDVJFQkeLZEJDVQLfP5TyW0T9bVEyNPHVO3VIRPTmr1pE3Nk4CMtABNFaMbnUy1EzFMxfRcR1aDtrw0rkq1M05KzRRJ2rWESSUjkEldQ9NJIk0TQcQkwyAWQjNUNx5fABjDpj2uNU4/YD9iz3TPtj8AmM+qySY95j22zfY/6D8aTwBcTy5PKN9aT2Tfdt+I35rfAKzfvt/Q3xqP3N/23wDvEu8ALO/u3zjvYu9U75bvSO+q7wC878bv4O/y7xT/fu8Y/wL/AFz/Jv8w/2r/hP+W/1D/0v8A7P+m/+j/Ig80Dw4PSA9aDwA8D14PgA+aD6wPxg/QD8IPsPQPDh2uJfYCOkz1IyXVTUUUTuUjamwkLlC2tROhUH3zF1H1A4q1UX2z/xy0clJ98+etUkUjdVP1A+rsFF61VK20VG2TQlUNI7Q1VUUUVn3zl1a1JMyU25BX1bP8Vw0jZFi25SPKWG2DHlm1gylVWc0kWb0kWC2zhBwkbUQklAVYffPXV10kAKyfTi2GlT6fgJ+Sn5wvxp0Azp/QL+IvRK/2Lxg/Kj88P6IOIrfcF+aj3IQPDDTNasSEi3SkSnykCVZtg9u+VdXDgVWFw0hV2sUjEKyk1lSlw55Umg0jZ6wUL1SdFhbSs9qcFHr0pEVTpcMOU9q1NFKVg6BStYNpUrZtkyJSPTPrUV2DtVp8FH88tEdRlaMRdBRb2lBts6NQDTNdbBRbJ1Btk+JPlRRPhcPbCE9tg55OLbM0TrZVo8xNVaNMTT2LgW1M1bMcTLWDuUutg21YNBT8Sq2DmEoVRNFK9RTkt35DSX2z70kmbbNjSvWk/LRDrMdO3wAY0y7PQM9az2Rffs+oz5pfAKxfvl3uzwDbBt8Ab0LfHG8ANt8wbypvbG9+b5Bvom+0bwD+D/gPIh/sb/5v6A/ibxx/AEZ/MH9Cf3R/Zn+Yf6p/vH8Azn/ofwqPHI/2fziPSo9UjwBmj3iPgo+sj06PuI+Sj8yPAP6P+I/ijzyfNp9Qn0KfhJ8Abp+Yn6qfvJ/en/CfKp8Er6z+nbZKeEyFVE3do6ptTs2jpk89M0tQBUNtwGREMlGFU6hRDTNbHVLVw5FSbbRTzRStU71DCFTVs3ysFO9NVKVDYVXttLwURNQUW9FWxSNAVwWjqlQ0axdYBUOAHCTkWA0jYScMJAuw9kM0JLdYRaSqLCQ1JLT4bCTS7BTEALwvXi9wI4YtZi9Qv6K/tC8A5i/Yv+q/RD8GPwjPMs9Ex9S2Q2w0r4y0goy0QlfWpRP+VpVDvIw0eVa2hVM4VlUT6lWlE662xKRzVQ1DOVUFQwDWrMTJVOVEVFUTWlRaTUMTrKTcU5UTpfQ0NW78NDakFP5S9RSMp7Yewk1SJSMUUr1T3lVRXaRRBUNwfKQ4hBStAoSkzVANI4dspFCtUIVTGFA9JE8Fo1ptT+VT8U5NQ4NODUNtGYzUmU1lYzNNPcPTy0zFNEykCKREoUuw3aRMVAtQlkJsSj3DC7bMRLhJlUOMSVWkSVoNJEodw31KxbMAvEcADmUGrS5fSF9SX2Tvdu+IXwCa76zvtuX2X9jrxu/gW9bvABj/am8s/z7/2I9y/4T/lv8AGK+q/8T/vv/g//L/BA8ODwAID0IPJA82D2gPeg+MD/afAJAPUg/ED8YP8A8SHyQfPh8AOB9KH2wfZh+YHwIfrB++HwDQH3of9B/2HxAvMi9EL1YvAGgvci98L44vqC/CL9Qv5i8goB/6Lyw/tkWXInS81VSnmo6yonRESFCVNGykMLQs1z7CGxTUrVLFsyCy3DSTpKfOwnpUHURUrFVEnMTOVVVEVk3UVratozxXnfOnV13zE9VYraRYpUPhLLQlWdqtRFkdw+1YjbOyWFpNQ3MsRDNYbUP1PL8Afr9wu461dk9wv4qxVr+gSwC+v8hLxr/wTwJfHM8Wz0DPSkpfV72jsWTHzqNXtcSBV33PrqKUz6bPuMP+0sewxMdmo9TPNkKjU62jbAj0zwbVhtNSZaQc3y7fQNuIdjVW3ZYiGmzfft0O406WFeOYTRWzL6TfVuIFRLzfxlNKjeTc15citOzfAP7djtMU707/OO9K71zvbn8AiO+674x/tn/w69Z/6Hs+fQAe/xiPKn8sjz6PoP9aj4SPAJaPqI+iL7yPzo/Yjxo/BJ8A9o8YnzqfLJ9en1CfWp+UnwCmn7ifkp/Un+6fCK/inxyvAB6vMK9Sr2Svfq9Ar6qvlK8Avq94n8qv/K8Gvxi/Mr9EvwBOv1i/cr9kv46/iL96v+S/oM6/+L/qvxTPhtNLJUPiSsR0rrTUqFw3NmNP1VRqdDTeZGVRFePIUZ2zazpSpWOvFGQjU83TaZWsN65ymNzEDFWFU2t8Va1D8NTEYFZlU5vRVr1zPlddxOREMLVYnWRYrXP4WE1TK2wUT15ytVh1Y3ZYJWMtJBTU61e9c85MR6ZPAHBPkk9k355PsN/iT9Tf5t8A+N8aXxzvLu9A71LvZF/24lsxV6Vj71ads6qMVFFplF+mXfZSLKxU87Q0K7pUbVRUtVNJ3F8+QmulUz1jYKw0KFOFZMVSnbO6FG8mbQZyl1FafeNhjDQrUS3T9XQ3bF5trnIYUFXjq0/NZI1PJWPUTq10lGe2UpnYpG/WU7z060tV44tLwnVjJtRvBnXuba4yuEkGJUMiSsVkFH/mdaa9Rn0ATn9gf4J/hA++f6gPug/MfwDeD/B/Ion+DyAfgo80H1YfAGgfSh+MH54fsB/CH9Qfnr8A6B8CLxwvBi8YLxrPTC9eLwAgL0IvnC82L8Avsi/kL/YvANAv2i8sPxY/SD9aP2w/hj8AmD+6P8w/dj/QP+I//D8GTwAYTypPTE9uT1hPek+ET45PALBPwk/UT+ZP+E+iTxxfzvVqhlIMtGTnvGTlTZUDW+hOFeMNUIUTg3T02/hQ/fNsUc3T4FHSJWNUDGf2UjwEZM5TWnXjQtTkslQ91FU99G1VDVMKVlXje1b981vsVrVjd1eFE+OE5NlPLNfGYhFZxQMuWdb14xVZxWPhNNSWWLb141VYhRMTWKVj3wFXjcSc1wbtztV+3Wbdvt8AqG/S37RvBu/wbxLvDH8mf1A4f0p/XH8OUpps5GHcZFUgHHTdjOSa9FRXnORtGIzk2lWdw49VnVTW3FQaVX3j4cTErFQyhRRUlcTMVARUHXS0xE2I/ORQU3X0DPThJPRtqyz0dFL98zxSDdS1Uf3jwJTEilF141K1UR3UUfXj5VBVxFDajSRQRcMzUI3D+E9s/fSE9CBP9eO1TiX02U5lVp/ifE0NU/pMVvXjlUx95Eydw8/MB9ZecgtLZcRKZcNKSsaNw9hJvYT89yYS00lmHXM9St1k7IQqS310ABRfPg+ID1oJVp+An5IPpJ8Atp/YD/IBvpUmHxAf8p8crwCGHSavOK9Sr3Svhq+Yr6qvALyvzq/grxpf9K8Gvyi/Gr8APL9Gv1i/ar+Ev3a/oL+yvwDMv86/2L/6vxTPvr8wzzrPAFzPbs94z0rPtM+ez+i/4s8A9M/+z7DPys803w7fUN9q3wCM337fmN+q37zf1t/o31rfsATv9t8w65/inEu1Uz7ZTJ3kbFQoTuWDak9UHWR0hKN09VH99FEtY7EBJIduUzSEeFOtU+zWtFReVMWD0cRUQlXWNWO2VS2zJ6R0mFbaLWMhXGSRV61T/FfWLfNkWKVUWLVTHlmyTfRZ7fQkZMVYLbOH2jz0RwxkBVidk9hXAjVjxpRvjm1+ZX5ljm2e/QCub8D/4mneb/D/Ag9kfyYNqBYPSA9aD1fVU7fk9JCqfGRSfHQRBGTP5FSLvVbthFZAmpmvAAmtVrVTvlUFg4Dk5Ee1Vb2TDrx01FS9k56tVNVTZ1RNYy/kdOrNU22js1MN5PwEQ1NazQRTNWPWUgWDoDSEa2hSTYMiHITrUQ1krVFNY39R1VNHnOQR0kSE2oTnPgJdhFQoUNpNg+KUhHVP5YMKT1p1dE7tczROBZPMbFTbSE11g+NMLWOBTMxVhLyEtUudVDzk90pW7XOUSh30Sm2TxQSXtsbinklNY+9JdYNjFvwU5Up1g0MEpy69RqUATp1ulWYvcJ+KL5wvvp9QmwC2L+ib1p1Gr/if+i80P16tAD4vQD9iP3w/nj+wP8I/1D8A5j8Y7zLvBE8mTyBPMk9UTwBuTyjvgk9ET65PuE+iT/RPAO5PAF/iTzRfFl9IX1pfZF8Ahl9AX5pfzF/eX/Bful8EbwD2XyBvQm9cbzZv2E9yb4xvAJ5vsG/Cb9xv5m+Ab/JvNH+s/m2uArlL/XN4ZORotU3lhE5Ng6JPnYRQqj2EUKUUUf1zqFSFUmz95Kx0IVPNQ5dTrQRpVK2E9HTt7ARfVcUTtdHUBET05NFW5fNAtVcVc6p0BBdYvQRYaoUUWOUDJzT0JVnVdNZM9LVYHRN2TPQ1WBR9hIz00gz0xKz/5vWO9QCm/5j/mo90j+b/4P8KDwSfgA4PYA86n0yfXp9ok1cSsdqM9IKM9EJXtQP+VqoFI7ysBHns5DikBOqtVbUDrlWNNFVdczm2vAQAVeUDx1SNc5CtVGVzWFSF4xPMdNypU4XkvORsHBQ2xOT+xVJlc8isd4ZzpOQUUrbVI95RHROmUY1zcLVRrZRR1eMCUWWTy1VQ5QOHjHRQjOVQXfS2nBRaT7Vz8U6F44NtTl1zGU5lc5hN7QQVTW2kTB0kTE30zBRb4LYWcjpLJZPdSs0kSiQt9OwUtAQn5gKnFLQDsBSGkywkA+ykXYw/Ri9YLwByL3wvjr+oL9ovrL/WvSY9AC415r8QzzI/NM9uP4g/Sr8AbM9Oz9BPss/Ez9bP6M8SfwD8zw7fIN8qfzTfLt9o33rfAFTfnt+w38LfzN/m39jf8t8AJO/+3zjvCu9U727vWO+K7wC8757vsO+C7/Tv/u/478rvABT/Rv9Y/2r/hP9u/5j/kv8AzP/W/+j/+v8kD87/OAumo81LBSMMTLWUbHToTVbVs+5OJSRPzbRQtQPN3oQUUlG9FFykWFJaBQPKRKQ+U32UUy2EtVTNs5jMdAxVZZObrVUlkw1WJZN99ATt2vQEXQSEylelAzNYVgUjnFhdFFnVsy4shKsVWfVz4TyEpUSEZi1Y3RMkWGWT6wwXhoUA5o2ej6iPuo+0H86PGJ/qjwD8HyafIC8yL0QvVi9oL3Ihaj7ip3yUcfQUMFfdc6vvVgUDmqSUWayUGFqclNzkdKFVhbRV3QO1LMSU89R0rVSFs3WtVL2TPlSNowb0JM5svHdWomBTZXMoU4UEVVLlJFJFhFL1JFI949sHUvUT0FFdc5lRtrVzYVHVsx5RJYPnaVB9lISkeHQ0QVBtI60LjDSrT/10Tz3jt2lONaSEBU31E4BNPeNNF3wErkw1pNQ069y3bI4z3LSuStWzTkqdpFFJfXQMtxYjSYWzRSy0LcP8NC5L9XNhnM8+5QBev3i/gr+MT55P0L/CT9RPAN6/+L/6TyTPLl9AX5rPVF8Ahs94X5pfrF++X9Bf4l/0XwAOD0APOg88by5vSG9ab3xvAHZviG9Cb7Rvtm+Yb9pvDH8AFn8ofzp/RH9ef3B/en+EfwB+f8B/un/Uf/5/4H/6fxyPAC6PWI86j0SPbo+Ij5qPtI8Axo94j+KPDJ/2jxifMp88l1jepfYjdAQoTXWUTh2z2ydPvaMPUI1Tg1BWHZP6UA20UcUDATQ3tHYDNKRbFDTQU1UTRDb8JLZUZaNCVQW0zCQrJVYNNFbNAwWMJ+6jbVe1Q0hYHbPHWG0DsxpZhZQ0pAdZjVPT1kwUlljNA1VEFBVYFrVD2Fe1o8hsF4YdbhUAjq+gq5YfyB/Sr/Qf7h8Av4AKLyy/bi9Qv2K/dL8eE1dqjVNjjCQhnCTPVnWzVYukJEqsJAm8JMzEJFuRVd2TVlVlAxzUtNvWVOVDnlQ1o2dUao2TL/S098QEwVNtA2uKU50EU+VDDlPltLY8NJ5SVTNpUr2jMS1SbQP6UW0UUaWWNqJtR6yUEVEdk9pQpQNto6SUbFDNAzVQPbPb/U8VM5BPbQMKT9qlJE5VEzROtUPITayFRLw0AE1VNExFxEzWzQO1S1UTVESU90raVROU/MQ0St0D3EmWzQOVSZ3ESQVGXgJjBUqFBEqdNIRHXl9QU15PAHhPgk+U365P6E/K39zf/k8A8N8S72xfTt9A7zrvXO+OXwCAX4rvtO/G79jv6u9En/7vABD/Gv80/0b/UP9Sn2z/Pp8AqP+C/7z/vv/o//r/DA8ODwAgD1IPPA9mD3gPig+sD54PALgPyg/kD9YPAB8aHywfNh8ASB9aH3Qfjh9oH6IfvB+uH0DwH9ofBC8WLygvMi9LvTQ1S1UzuezEdEzFxrbTlU5Nw2qcNDB8x7bDUVa106hRPbMdRMSRtJRrBlN9NFON8+pT9SPNXvy071Q9RMy00VWa5ZRWLUOzVp22FrKQtVdNxFfd035YDUPiVlSkJVn1lFmdlFgtRLVYZfOHVDRHWG2j+C1X1ZPUV92Txryvhq8AmD+qOd6vyD/aPxS/Fr8QT4AiTzRPdr9YT2pPfEc2ordUFDcew1dtk/7EtLy8tFt5VrXTOFZNxFVtk1u+VSXTgVUdpFXNk6sAVSWkVJ3EVG2jWKbsJCFU1SZ24rPUJHoaLMQ23CT+Um2kvCeO8mtaUh3DIsSU61GN06u1Uc2TcKwkOFTEAq1RdUPLUI3TlZTEXWVQfZRQLTSsxFpPJdS2hJSHTtXDGU7lxE22hcNMTTWj50zNs4GKfCQF3FShZCRD0G7C4VVKHcOCBGQiNNTFHNfGFsKqST2kBGcu0gNLAo2TT+TXlu9g36rZjt+AbwCq3+Tfxm22b+hvCulmbSbvAHjjHn9Af4LvXG9mf1h/av8ArH++f9B/4n9UL+5/UC8KjwAkjz6PWI9qj3SPbo+Yj4qPALyPno9IL+qPFJ/WjwifGp8ARJ8un1ifgp+Un5afuJ/KnwDUn96f+J8SrySvNq+wn2KvAEyvdq+Qr6KvxK/mn7iv2q+A/K9urxC/Mr9Uv2YlNsLetvRkrkzdY+hN7WPumU411KzEalB1tJxUUmlRdTRcxDxMxMpS7WOtPgzEsVM1NFTdY5htVNXDCVWFw3xVjbTNVXVDe1YNVAzEWlcMNVR8NDFYrcQsxEswdkJbK1mNwxVZ/VRYnWNbpVglU2ZYbTMkPMQF6yQ0zrQ/hj+oP4LBfj0Afs/Qz/I//D82TxjfKt98RyBGT1jfat98364jV5V0JMVVV+UkVk3TrbREaQzEtRqsRNz0JKFVnWRVbUCXUixVlXPzVMWza7pUBWRU3SM+VMUktvRE0FMtg5dT9UNgTVM1UyhTrVREVLrEJLN2UgXkNFQIUgXT0K1RtUOZUQUzY3xUK9ZcVPVQRWOvlFR4UFaVc0NQfdMLnOSrlCRrQE9tNE7NU2xOhbbaZiNN5dMcTZXDsUxm9UNQTOUkRGSPS8WzbSo0dLFKlXNTSjUzJfUsZKccZ07TSQ1mTtIrnUrtYy78VGGUf15vAHBvmmmeb6D/sm/E/9b/6PsALn02fTZ1Fn9Qf0IPXP9ODwBgD3IPnA+uD8AP0g/kD96vAPAPAh8cHy4fSB9CH2wfTr8AYB9qH5wffh/QH8If7B+GHwAYLyovPC9eL3AvSi+EL44vALAvoi8EL9Yv8C8CPxw/5i8AED9KP1Q/Xj+QP6I/dD+2PwDIP+o/3D/+P/A/Gk80T0ZPrKgTftKLS81TDORUJVVNhUROPcRPTdMNlORbg1ClE/dQveRRlcPb4VG143RSpRPnUra901lTzVPMU62zQrVUteO07EQkVdVTl1bc1CVWHeRW3bMFnNds/lOE1EtYrbOyWAXjWw5ZvdMpWS1kWZUDbdNcxJZY3bNVWJUDWxNYRWPfV3UzyuTPAI7PoMuWXbbNzl/gX+rP/M8ALt8ob1LfPG9eb3Bvgmm+0lW5fFSaJFRhFGQgVGRT3VZ1RAzESgzECszUbczU1JFVLeNYVQXj2x5VDePmVOXznlRWHfNnVO3jL+y0+TTkq8FTxbOK5ERS3EQcbVMN49ZSJfOgUr30VVIlxFJ9Y/vERMS8tG2MtLRWUU3zEVF1M6vaUG3jo7RFUN2zNa1QVWP9TyX0T23jI21PBeOeTi3jOE4V5LVNvfRNbeMDTT30TGqddExVVEtVY11L5dNr/Eot45g89D1KTcRRSWXkJPdWU0kVY2AchQFKreSU96YfYIMuBa7/iP8Amv+sj77/0I/ijyQP9v3+/QBGDzifSp9kj1afYI+Sn6SfALafyJ/an+yfdj8Ar1pPDK8AJq84r1KvZK9+r3Cvmq+krwCmr7iv4q/srwa/EL8iv1S/AD6/aL/6r4S/nr/Qr8q/1L8A5r+4vwrPLM8ezzjPSs90zwBmz4DPks+kz77P0M/6v+zPgAbfEN/yvyzfTt/4w5ZjS2LFREzVdr7l/uJqT0X0bIx3xoIYUS3jqFHV5FpUdJFE5AZTjeRT9cNb6lMF415UnVPRDHSzX1VVVPRkRlYd87e2FFQlV23jk1cl8wDZWMWENOToWEVbJ1mspXRkVMVYvaOHZORHNVidgwU0VNJXZXQUbwDuXxhjrl2WXZ7v+F8SbwT/gBb/OG9Sb0z/Xv9w/4pvV9adg7VX7YOOtORSV7Z1Uw9XNXO8VtVDea1WxYM4ViVz+uxkvm1VnVOBVcWDSFX9460Q/ETHVC2EVCVzWk1UfZMjVOXWTpKz5NSbelOdg0VTLeQkdMqszNf2wlpS5UMiXHTrtVGd9FF1U39RzfRR1uVDAlF988usRJdQbD2EtNQoUOVD4k/F9G1PnVPxTv1Dh07VQ2sZTp1TsZTUTE39Q1vnTH1zgUxF8x3sBJuhS7VzQ0tFhuZCgkYUFCJKRQQsh75zSd10KhSEfUyEAHRES/SHZp8AUJPuhYaPmI+6j7Qfxo/YHwDqH/yPDi3+jR6fOC9Sn2QfAGYveC+KL5wvXi/Ar+Iv9C8AZt/4z0LfPD8m3zg/Mj9cPwB2P3A/kj/MP1Y/mD/yP/w/APY/KE8aT1xPVk9wT4JPlE8Alk9QT7pP1E/uT+BPCl8sXwAeX9BPUl9sX15fSF+yX8RfAJZfyF96XwRvDm/wXyJvLG+sRm3+4oBL7WPe/BSubUydE6VNJXOqTtXTS6ZPxWRQhWSsBFJ0dG3GhHQ6UnUDr1K1dLVTlQRTReMJVM0TmFVUxdMM3PR+9PTw5PSrYVYF5FZdA0JE9K02JOQzWJVznFhV5qbTrVm9cx5ZdQPvdOS1bVjV03ZYheMkWGUEAqT0zrTvln/I6451zu/QfwDif/zvBo8YjyqPPI9+/2CPoHKPhI+W9dZjjHSC/HQwVkyE7VZNY6rE9GnM9KsoVsXT7Nz0rgTkc9VVxdMsBOTz/GS8VKoVFFRVFFQ9ExP8ZNy1Ux3jpTwEYFO90yipU70EVAS63GSDZARLbVKF4xRS9RPeUUXjU5lRFXSMBCtsBPW0ZKu+UMUEUC0TULTVULaFg6tP/XNAT4Xj1LFOldZOE8wEmU3NIzOVTY0ETKWUTGUEVBSLrUvV0yZL/fRKldRKtoWDC0qF47RJldOMpUlNhEkdFv4DSs0ESwK901jML841TiWGH5gbnh8AsK/Cr/wf5q/4rwIvRC8GtQBWL0i/Wr9kr74veLt2v6C/ANI/1L/mv/i/Wm9Mb05vMM8AQs9Uz17PGM+az3TPrs+QzwCqz+TP7s8I3xrfLN9O30DfAGLfhN9W32jfqt+838bfgN8A8t8E7+bfMO9C71Tvbu+A7wCS72Tvnu+w78rv3O/m7xD/gPLvBP/e7yD/Mv8Ep86SDG1MDQPqTNWj6E0Fs1vuTqWj5U+lo4WkBKv4UHUDb3yU4XwEWNhUBEsABrI+U+0DsVO2LaNEVA2jtlQ9lFVadZRVbfMKVoWDe8SETerEhFpXDRRMhE1kd9Y2Eg5ZhZRZvbMTWawNFGR0pVgtk1VkdBUBWDUG3vOMf659rg2mD8h/AOIP9A9Ohf4PQI8yH0Qfho9gaB96H4wflhXWoqhXvbNVYxwUIKSE3xwEm8yEbVnEhBpWzZPcVU2krVUNo1ZVzZMc9BTmtVQtdFSlo3VUBXM+2vz0BhwkzlOV84pTqr1kU/0UU630Ui10UmptdFIdJFJdowhSlQS1UTWkUS2jVFEFsx61URWj58T0r1Bt9FC2vbNDUFWj+U81k5C1T91kT4XTt07F809qrPVNfWRNhdMXTXWUjUzVAzFMHXS8t8byD1qMZUoFs05KRZRJLZOrlUm9JEkddEnt80ENSlWTw0rllKSnht9wMwAGtYavmK+ir7w/1q/gP/I/ABS/Lr9osza9Fk0evV5PcE8Amr+ET6ZPuL+yT9xP7k8AXwASX2z/Nl8gX2L/TF9WX2hfAIJfnF+uX9hfwl/kXyZf+F8ACm9Eb95faG96b1Rvhm9QbwCyb8Rvlm/gb/JvDH8mfxB/AFJ/RH/+b3B/en+cf4Z/uH8Ayn/cf5Z/4H8KjySPNo9Ij2oSj0vdg5xchDpMtTNrJU2dhE4VoydP9YStUNUDoVDtJFFdg4o1UcXz/4QkdFJNJtYTtVMlBFMdI15U1QPRrVQ1k0BVLaRVnYRW1kVjl1YVowccFJBXto2D/Fcto2RYlfPKbViNgxxZVaMpWXUDrQVcBNNYLaOEdJREbVjFQwNYDaPWVw2jAcbUD8YNlgWWBb4PoJ/KDwAcHw4dRh8wr1IfTK9mr3ivWIqvnKfWErlX/TOOlARVUsQUD1ykzdQUiSwEtUrUFAnkFMxV3ZOBrVVFY0dVHaMQ9BTWbVT9M55UrYNnVNWDqy9UtSRTxUOz9IR6NkwkRVP9Mw5TjZRkJKueUtU0Uv0kUpWj62lRRQTUhH+UJEdR7fOtEcyE2lDFI6OkJGq2vPQoUJUD4k91A3VtT5XzCk9dg5pOdZOzNE7tpKSEZU2VJEzW7fOBTFWUTHUDtUvaBQNYbIT3SnWTlEq2BQM4SrUzxUl9JElaDQRJ1YPvScUjYzTEC+VKHaNA1De2TzBLlj8AoM+6P8TP1j/oz/rPDN9GTwAgS1ZPUN9i38RPvk+Q30pvALzfzt/g3/LfBO8W72iPAo8APO9ej2Dveu+U70bvkO+K7wC0797v6O/K7xz/Jv84/6LvAFT/Tv9o/3r/rP+2/8j/mv8A/P8ODyAP4v80D1YPQA9qDwB0D54PcA+6D9QPvg+QD+oPABwf/g8oHwofRB9eHzATrqPQpNWchPOw3sNOdSOiT7bdw0hQHSO+UA2TMG1RJSOmUZWjG1I1lFlShZQ0tJNTbSRUTZOzelR1tCS0X1X9s9G1VQ2UVt2TsVaNgzytV93DqFel0xNUlHytWA2T4FidhFm1EyJtWd3D+Fi1E7JYxSOtc3wkM1hlk/W8pNICRJTE/J+2n8ibzi/4n+qZANafADsOryA/Qj9UP5aveD+oij+cPx4isbykgrykQtVXxRP+7KS85KR5VrbdwzhWTZP6VcUTrtVVpdRVRcM5JCQAVZqtg8cMlJBUFcQMlCBtVI2D3FNlk6VTjYO1bFS0NvyE/lIVw8i2bLSRUi0TWlJ1kxRlUg3T3tQXJiJwUeU0tVG1EwLcFMtQtcOVmswUULS0GFCVlNS0Wm1PDTPxTqWzg05Fw6sZTi0kTSW0TaVETDQdtJyEBfy0oUtlxmYym91KZTN9Si2UJMS0LUmtg4dJTZOqRFQ7UCwuVaayA0udM0sU1179ADbdls+wz9LPzF/ez/BfAm8AFG8m3zhvMtlu32hvet+MbwCeb4jfim/Ub+Zv+G8Kfxx/ADYfMB86f0R/Xn9wf4J/lH8Afh+of7p/5H/Of8h/ch8cjwDuf1iPKo9sj4aPUI+qj5yPAL6P0I+SjwSfHp/ojxKfTJ8ATp9An3qflJ+Gn5Cfup/cnwDmnwCvEq/Mn/afWK8yr2yv1jYygEvFE94cZK5MNuVT6E0VY+5OXcS8FFVozBTgvLRS1BTGnLQ1OmxEynxEPlO1NES0ayVUxZOXLLQJVeWza3xVtaRVnTN7VjWjzerkNFhXXUQMNDFYbNW0VLT6WJ0zK1lFJLVZ/bPhXCSlWN2zZFqEtCRktOtXFWPOvCcA/i3GLb4tBj8AP+q/ND8uPwBYP0LPVM+eNWY/gM+Sz6TPSsaSp7Q0cUy1dMTtNLRVqtw0aeQ0GNQ03Bwkq6FVtVRVTSMs/DTz1gQkulS9NFTFEz5UWt2jBizUzlMNtFPNE81g/BQoU9VEbES6Ulbdo3ZSLdRSxZMH5BRb0FFVU5dR/bNhpERbK1G1U/VQFSOvvERbeFDFY0NQpcMLxNRrq08dVE/NE9BOrRZqvqNNTSRNxZMXTS0kWUxtVARU50tFVEvdo7UmpKVKTVNKStVESbC1FERXdsNEVCdKFVRKChVjLiRUXcRvdmUWbZ5fALhbtl/Q7+JfnO8Wbxj/KmkAdm2OXXZvaP96/4Tvhv+4bwCq/9T/5v/4/woPHA9+rzivAFIPNA8+D3APig+cD3YPuA8A2g/0D94P8A9KDyQfDh84HwBSH3Qfhh+YH6ofvB/OH3AfAOIfFC8GLyAvMi9EL14vaB8Aai+cL4YvuC9yL9wv3i8QPwACPzQ/Lj9YP9IvZD9eBabCNYuMNDoMVCVNBbTcRKsjT3XDDbzUg7xE+G1QHbNsUfVD/1GNsy10fNTnUuXDWVREQ9BaRuJCJNSyVI20VT1UdgTUJVatRFZA9tCxaQXExyZTVwXzSFgtw9uwWE1TGlk9QyVZtGVUdLTRhLSUWN1DUzVYbbRY9UPfV92k1L8Axr/IT8K//L/+vxBfIl9czwBGX1hfYs90X45foF+yWR6ya5xXzfNjxMQhV51EqVadNDS0SjS0CvTEzK1VrdOPVd2jVhy0HLYMZOZUHfOeVI3TZ9VUrdMvLGT3XNTBU9o144oMRFJTbTMaU1rdo9Z01J5SBfRSTbStUjXj+lHNtFEds4zW3KRWUf2jEeSk2lBqjUOj3DVQPUM1UIVTTf3c1JBPvTZuY06Ns6s0Tv1UTQX0TTVTAK1NhVOdTMVkTM3z07VLRbNYfDT3SoVESrZFszhK9dPcSeXDmdVJ1WRJHXRJjUNjSgq9pEqNQ0ME97b/kOum7wCwf8rv1H8G//h/Av80907/AED/Mok2/2iPeo+Mj4Z/mI8Aqo+8j+aP+I8Knxyfhj8gnwD6L1SfZp94nzKflJ+un8CfAEqf1J+mnwCvEq8cry6vSK8AWq90r5aveK+Kr8yvrq9ArwDirxS/7q8Av0q/LL9Wv2i/AIK/lL+ev7i/yr/cv96/EM8AMr8czybP+L/yn0TPRs3mwk25JHR4TP1m3jNONeNlatTUMLRn7nIYUSVza6hRhVMdfGSRUsVzqwVTtdRT9dPsBERebVQFU9FUZeNhVR10WiRERDxEtVbdgyMEVKuRV3XT/qREZoRE5KVYXeRZbdbOY1g9Q8XVWG3Dh4zUR4zUB1gWRePSVx1DxCxfvt0GVQAGXe5PyN/632xfLu9A71LvQIRfdu+I75rvrO8uYrcc5NWQ1ERS3FQPxFS8Vrb9M3lW7XM4VoVkVbYFQ75VDeOBVVVEVbYd4xBVLWPHVNVkVNplQ1ok1CFUZcPqU6rdg7NcZHpM9EMERP5lUiVzyPTHZsJaUlVjWyJSbePtUcVztezEs31R9eSMZAJRrePL1VA1RFDlM1/cxChQtlVj4k89Q3VPDePxtrw0g079MxlODeOxtrzETE0tY+dMfUOBtUwN0xwUBKFLHeNArUt9Q+FKVWOCPAQijUplQ8pJlWRMdy5iB1lKnfR0dANL5TNPXIcAbs+QA55/uH/Kf9QP5n8AjwAKHxwfVo+Ye16NJo2Oj4AfAOKJjh/Ij7IfvB/OH/gfCi8AZM8uLyAvQi9ML24vaC9aLwCUL6YvgC/aL/QvNi/gLxI/ACQ/7i8AP1o/dD+GP5g/qj8AtD/WP+g/0j8ETxZPOE8qTwBUT0Y/aE+ST4RPhk+4T8pPANxPdk/wTwJfJF8uX0hfWl9YbF92XR7igEsF894sFNuuTMUDpU3946pOli1jp0/1BFCtVNT0UlqcZMasZDpSNWOv9MTbIVMtM5dTxWMlVLb1A5hUDdMMVb1jfLVVJRPuHPRgViUD0WVWLQRXbfQM5DFYvWOznFh91iYSLlnVYyC1Wd3j74zUt1hd2yQtWK3j61clE86s3/7fABDj7t/Aa95lvm8QfxrvNH8ARn9Yf3LvfH+GdW5/qH+ycRqmw1clA7FX5RRcZdzkq+9WBVOq7ORp9OQo1Vatw+gsZKws1GNVtv3jKlUlA/FUrcO4VhzUgVRt00cc1BE09JPaU730FNVTbdQU1O61UvUDuPTEgVL180nahPQS/FTPUW3Tl1FqPWRRHYRR5RPzUOXktVAVY4XcVE5Q9fMJ2VDNVs/yPE99Y9BO2vUETi1zAE6tw5hNVt3jL0399Eytc0sclNvrS61zi0vtUyZLaiX0SvUESq1zC0rNVNZkBIdJLYRJBfMeSloFlEo10xRLNdNULBcA1h9IG+YPsAu2n+Cf+g+snwD+nyCjhh1OH2Afch90r5YfAIivmq+Un86v4K/yrwS/Fr8AEF+CX0S/Lr94X1q/dL9mvwCgv7q/rL/Wv4i/6r8MzybPABjPQs9kz1bPkM96z5zPps8AuM/Kz9zP7s8I3yLfRN9W3wAw33LPbN/+z5jfst/E3+bfANDf4t8E7ybvOO8i70zvXu8wcO966S6VBgIMTA0GzpJt5QwEJ0+dcw1QvaNrg1Als/e8hGxR5WNL4VEls1ds965yW1yE285TfWNAVOVTslTKNZRVnYRV1YT0dHlWsGUE1Hc2A5x0TViV9Fg2XYMOWfXzKVl19hbzrVjlY5FYdQNTlPQRBVjF899UZ/5t5mXO/d5tAO79xm/4/yJ/nHcuD2B/Yg9AdA+uf5B/ig+8D37imsx01WFMBCCsBN3sdJpWrA307HQaVrXjzCSEkbVVBZNYNGQeVe1T5m1UrQOtVM2TdVRdg1s+VD3z+VMdBFNNg6uKU+VUU7XjHFSE5dVSNRRS7VN2fIQxUlZNg/pR3WRRteOM7FQzVlElFJyE51D9VOzlZsSENVBtZOyEkE+d81sjT33juk4Nk0/0hGvoTRWkTZ3zA02tAyudTNUUTCWz14znfpWaFpNKrQM9Sl30bJSeNUnlFEm9o9NJTSZOAwFKdWQUp6avqJ/qn8yf1i8A6C8arww/Hj9Ir1qvVD9erwCAr4o/nC++r8A/0j/kP/Y/AAhPiu8cTx5PME9ST3RPZk8AkE+KT7RPxk/YT5Lv7E8GXwCwTyJfPF9GX2Bf6k+MX3ZfAKhfyl+0XyZf8F/CXwxvBm8AGG8qb0xvRm9Yb4pvpG+WbwDAb9Jv/G/Wb3BvEn9Efy5/YGh/Un98f3595oKcS0UUVUz9dE3t5E4lNE+FJC1QnfOjUP0jGKQXP4JpAYQXziIFZIR3U+WDrewc9GBUbSRUPSNEZhwUuFXFdEz0t1bFg9slV53zk1ftgwBYsP0kdPST8O6CIFmFJFla3RRYxYPFWH1Dh5yEtUds9AWchNdXLRPGAEwPJg8QC779/o8Qn0oPNJ+ARp9Yn4IPfJ+On6Cfsp9Xpj3zuVdt9CyUkOT0UtVXxRMPdJTN/ASLVtpdE0oEpPpVRRO+VVodA4FEhEhVLZMQLBRb1lQtk6BUzeNnLITbI1Qdc+pTtTOzU2wddHQURVMlMw5TNaRtUuUToFIdc1pSvfOtInwU7VFt9FHFE3/avBRH/HQRUR1z2lBqzSOVxBRf7HQoUL3z2+JP1RN1T10TCk9aXSROPSM0TtUTtcx02UzM5MPlhUx1kx1Mss2USx0UtHT8Sr3zghZMtCJKXRPKZCdeJa7yW+9JnfNjSsXkSv0UACw3fk+gs64vyC/Kv+S/9i8AKD8azyzPNj9IOzbFjj94zwCKz6Q/nr2Wz7jPys/cz56/ABjfKn+Efy7fQN9S31zfbt8AkN+Kf6Tfrt/Q3+rf/N/G3wAw7wrvXO8m72DvSu+k73bvAJjvsu/k79bv6O+q7xz/Nv8ASP8C/3T/Xv9w/5L/xP/W/wCA/+r//P8eD6D/Eg9ED2YPMFAPYg+EDy6SgEs1tl4S26pMFROhTS0Tpk625aOiT7WTS1DlE8DVUAW0UT2DqPR0PFJsxRSMFCFTHeOXU00TWwlUHYN8VHW0VL2jrWEspPBVfbRW3bPVtVblo0L0lK1XBaMa2VhNtJyE51gtkzBZmH2GdrOchLdYBYSshDUVWD2D+PSE0vSPzh/gGwDGFe6F3h8QLyqfLC9GL1gvAHKffC+OL6Avsi/Enw4T7ISxgcQUYxC+cv5W9XO8TVbNk2lWRYYGouoUpGuuVQXUVc2TOVVlhFYsNMlUTbRU5QRU5XObE1Q1w95T5XR0pG5mfKQ2U/UkjKS6UuVzbYOcpE1SVYMVUl00tVHVBFFls3BRBcM4VqSk9VAVpFAds4fsBFVQ7HVQvYRPjaRPHaOz8U7Ndj4iAE7Nk5ltTQXTM029I8tMRaRqJLQFzAVLNaMmSx2za8dKzXRKvSMLSj2E1Un1dEnFBEkdswdKCs0ESs2TGTy3Bt/gy7a9AN613r/gT/JPBM8WXQ5fQM8AUsFezWbPcF+CX5Rfpl+gTwDiz8Rf3l8AbxJvJG82b3j/AEJvVG+eD2hvkm+cb3Zv0G8Aym/sb7ZvCH/abyR/Jn9IfwBqf4R/ln+of3J/vH/ef/B/ANJ/FH/+fyCPCo9Ej0aPUI8AYo+Uj7aPmI+qj+SPjo8InwD6jyyfNp8on1KfbJ+Gn5ibWv6TS21DDEwVNEwtU5voTTVT7k6FtPQ0arVQXZP6zDRuUR2j4bVRhYNXhDTKUj0jQGxcp54yJVT1A7RUZUNtKCw0mVVdkwpWdSO1ffwk7FSkXVdlQ8jS3CRPnBe+o1m9IytZaIWmXjOEpKF0FGJY9VMbE1h1s99XFaTEH+4dAOatPiX+FfavAC8qLzQvZi8AYL9yv3QvviWOv7C/wr/Ut6aGgqdX9VRMtCDcJN+1Vs2zmwQ0WVZdkxpW/CTcVc0EVdVEVW1DWxxV7TPmVGUUVNVDW3VUzTM+VO0zBlTEWc4cF86iUlM1xFPllFaUNK1SpRRSVcRSZUO1CByk0AQUjFH1A1RtUTVTHlEtQ+dQDRQ25DR4UPVTQ1BdROwEW5BPZTMjT50UTnWkauSVTbUETYWDF01VU1uxTFVTMUy9o89UV9p2og9cVK5KNVNOSqr9NEndBEn1xEn1U9NtSc0DQUplM8NKHUQA1EfmX7hPyk/U3/5P+N8KXwAc7y7vQF9SWVZdVlWuX4jvAJrv9F+u74iP4u+87+7vGP8AKv88/07/aJ9in4T/bv+Y/wCan7T/zv/A//L/BA8WDygPANr/PA9WD3APgg+UD5YPoA8A6v/UD+4PsA8aHwQfNh9AHwAqH1wfbh+AH4ofpB+eH+AfANof9B/uH7AfCi88L2YvQC8wWi+cL34tDzKcS1XE1JSrKE0NNE6NpE9NsxBFUGU0UCXUtMc+QgGUx1rWk1LNs1tTtTPQfDTbXlRVU9FU5aNCVaw1pCzEJVZtxFZ9RFfaTcRXxSP8VzWjZFiWzZPKWM0zHoynzpIKrVkto9VYZUOYfKRHFVg1RFgV49hspx6/2K8A0qHWNf493j0OTzBPMr9Ev4B+v3hPir+cT65PwE/ST1eaNcOcDLRSV4Wk/LTPigTEixTEShTEU6A2wsy2JMSRVRXjSFU94w7WPMTWVD3jnlzEZlS2vaMvVM3D91OF08FZU0UkJKRDUz1UU0VUWpzEnhw0aFI11FLNk1v6UeXTtVG9o3/MxC1HDDQRUUUj2vQnNsKbbFAtozVQ5ZYuonXVT500T5VUTjWjNE6yJVRN5dQc1ABNhdOBbUzFIxxMRaO5S60zbViMJPdKNaOUSq0zSzhKxSPcdNdGo0m9o1vvSfUjY0qFxEodpACc3471Zu0G7ebd5t/4bxrvAAx/Ln9I71rvdO9ef3jvmn8ABP8G/9B/wn/0f+5/GI8qjwA8j06PUC9KL4SPbo+Yj6qPALQvjo+4j/KP/I8GnxifMp8ARJ+uL2ifgp+cn66fwJ/SnwBMn3af4J8SrySvJq84r2qvAFyvfq+Qr/qfrK++r9Cv4q8A/K8OvyC/+q88v+afaL9yr6B8v46/oLNGZZ+ydNQkaLbcJGhOhTNqT9VDS61QNTO+UPUzMtRUqlq8VB+sxJBSvTRT3cRtU31jCVTFI3xUlUNr7VSF02EsVNFVRTRtVvUjs1aF0yFXDcS2bDQVWPXDgFj1M+K1WM3DJ6Q0JVmds/qlWI3UWBU0vDQ1rDT4FvRE0lcVM8ZETx5NJkUA9j8IT+LPNN9G32hPat9830CO35hPst+k39bdZjK39EStgvREQld1YwDsRLy2DFR7ViVzOFatVFVq/bRVDYRVfWM5VQXkbVXFU8dUNTOOVE1ktkzEIVSds+pTpTOlVVN1M2yMVDY0NP6sVG3KpFSRUp2zWlIF09siUj1z3lEVM6ZR1nVjcFEd5FEF0wJR2tXTy/RUlVAFU19QViVzGFDVxE+l5E+9Y9vxTvUjg059YxlOWr1jseS0SE3d5EzFU4NnTA00PGTLIJ5lztLdzUrN031KjTRcZLRJ1sVTh0mFM6p89AdKWvXUSvUjA0sFU09EdwCub8Bjzm/wY97/8G8CDxQPAD5/OA9Kf1wPbg+Qf5IPpA8Arn8Ii74P0A8SjwwfHh8wHwBCH1Qfnr9gH7q/hB9uH2gfAMIfzB/uH9Af4h8MLy4vQC8AEi9kL2YvWC+qL7wvzi+ALwDiL/QvBj+QLyI/PD9eP3A/ADI/hD9WP6A/sj/cP5Y/yD8A6j8MTx5PME/yP2xP9j9IT9h6T5xPXtKAS23z3kvalePq3LToTUUD7k6o9VYmA/y03gTEUrzkxqVRdRNXlOdGAj58VLOtU/XzJVR1E5dkVAeJVa1EPOQJFOdu42xUWrVXXePIHNQxWK1DmmiMVKvARgIunMQVWW3DreG8xKVYXWNkvFQkLVjV0+tXRQPOBNfmzwAA2wbdBt8g3zJvRG+W39DTgE5vYG+Sb9zftm/Ib9pvV1Z1E6dXbcNxhFVX7eOt72xUqlY941kc5BhtVg3j3FXt459V9fS1VU3zLDTk81SV47q1VPXzdVTkPlSF4wbWVOTOU0VUU4XDYFPWXeMoUw30UqVjrVKqtcRSZXRSXeMIHMTQrVE945lRdQNh3OQrtVGVw+fs5K9QrURQ1m3DQVDdYwv8dKtPmlX0T9Wz1E6l9PRFTVrNRE11ExdNJfRM9bRWRITrS91ji6T0D0wEW65KRQNOSg30SRVjm6JJDeOMSaVkfIQiFpz0w0r9AzP093YfwPsARgXm/+iP+v8MnyYPSAMmnwBIm9YNVg3WDXafmJ/qD7SfALaNpp+4jwKvFK8mrzivSq8AXK+uT3Cvgq+cr46vsK/CrwDMr96v+K8CvyS/Nr8Iv1K/AGy/fr8gv5K/vL/Gv+C/2r8A9L8OzwDPsr88z1bPaM/yvwCMz4bPsM/Cz9TP9s/gz5LPABzfFt9I3wrfXN9234jfmt/QvN9WhWZz5EQoLPQoTtLVdE9dhOTkhex0+lBGhYNsUUX0pHfmQ1LdY61bhHTQU71TRGx0tlVUjXRVdfRV5aMnJHRNmBx0CVdddPxk4aRkrU20VLVYbfRZ1XRZ2k1UWe2T01htc5ZYGk1TV7RUFViF5hZTdG8AfmX+Xe5dJm/wW+bveG9yaQCWb3j/om+c95b/uP/K/9z/qOb1jlP8ZGFk9CCs9N2qZFSLbFRKbFQKLHTMbVUd45FVbXNWVYWDrRxEBOZURZOeTFRn1VQdgy9MVPeUdMFTVlVzilMNVFNNBFNtc23WrHSeUsVzaVKFVFYkVPpRFWRRhYRRFYNtVBzkEVEl09pQjZO1oRTlUKVTNVCt8/1tT4VzkE+dgyNPpQQtThWDNE41BE39hCyEqwBNxXRMhVRMteRLto1zWEtFc/xKFYOUbUqNczhKRXPcScV01UkNFEm15Emdg2NKAvVESg2E/Ie+n2ibFp3ujwAAnwovTJ8eL0AvUimOlc6NAI6djp+An5IvvB/GL/Cf4i8ABD8WPyg/Oj9MP14/MN/C3wCk35Y/qD+6P3Q/xj/oPwJPAPQ/Fk8QT0pPVE9uT1BPgk8AtE+eT8hP2k/kT/ZPAF8SXwA0X0ZfWF9qX3xfjl8gX6pfAMRf3l+4X1pPDG8Ob/hfOm8ATG9mb3BvYm+sb6ZvmGN24rW5XBR45NRoTRXkTtpVc2oMhDBQnYOjUFo1hFE1I6hRHYMfvHTbkFL9EwVT3XN3U7ZlE+xTZXNeVK0j0dVUBQRVteRVBfNCVtadg7NWHeMhNPSRV1plFFcVg2RYFYPkxORbJ1n9EyVZDeRY/QOrxVhtM4fEdEeU5AUFWAXz0tzv7u8A+wb1Nv8AEP8ij0yPhv1ej4CPko/s/8imj8iP2o9X3WR85LVXak0jjgyEUgQEEVcV47W8dOR5bOQ4Vr0EVbbd075VrSOBVTUjSG1VdYMQVT1zx1QNFLZU5FhU/SMjVJVj6q1T/SOzU5VkU/0TRWpMdP68BMq0BJFSlWNrWlIF8yI05OtRleRqJHR/HHQ4xAQCUd2DbcsUdJdQdYNgUO3UbVAF8+JP/QN1T60j2/FOPXOHTr2DHU7a/QO19GRMTT1z50xqBeRMLaRMHeOhS3Vz0UP8FKsQBvKCdKQiSqillIwXpgNJreRKvYN9CqwUANTUS1Qn7i/QHxIvAPwfBr8YvzovPL9Ov2C7pi0Abr2mL7gvwi+0v/YvcD/6vwAMz86/EM9Cz7xvVs9Iz4rPAHTPls+wb6rPvM/ez/DPEt8AzM8+39DPMt9k33bfkN9S3wCc37bfyN/a3wTvFu/o3yrvADTvNu9w74LvlO9W72jvou8AzO9G7+Dv2u8k/xb/OP8C/4BU/y7/kP9a/5z//s12goBpSw2kZLSuTKSlTYUDraokpKdPtaRQZZPAZgykUlHldOQEOlJtA6uvUhUUU/WUU0UTCa1UZRN8VE0EVfUDfNVVRXRVXbNefHTRVrZdsz5XxfOqVz1zF61YxfOaWAUUWF2zLq1ZHRMeWSVz78R0tzVY5XN21HQ1WEV0BJQFzpR0xFSP/n8YjyqPHB8ARh9Yj5qPZB+OH6CP4o/EH1CuH+gf8hFecrEMFIIMFKtCV70EVt0TrSSUaaoslCg0lOo8lK5kdHPVVSWTOWR081QEvFSqdaRUtaRUdXMTVATctVO9c6VEdGxT5WMoqVMdpLSUujwEg8SUS61SvXMVUl2z3iQEptVRdXNj7JQrzJT1UNI9lFAlpBQEUASkGFBs5XQEdEBPlXPUTvVmtmaiA04lk5lNLcMzbU0lc89M7RNrTL0ErUslc49L/WMqtKTL2Ur1ZHw0DErlY7hJlvVjjEndFEl9pt4SnRaMNBhLlXNUvK/Or+CvAPKv9D8WTzC/Ok9MT1ZFnr0Afr+Qv6Kxnr+wTzLPvE/OTwDgTwLf9E8WX0BfUl/E/7b/AHj/il+sX6ZfwF+yX5xf9l8ACG+a/yRvNm/wX1pvbG9+bwCQb0JvzG++b+Bvqm8Ufw5/ADh/Kn9Mf2Z/YH+Cf5R/nn8AsH/Cf8x/7n/gfwqPHI82jwBIj2qPVI92j6CPio+0jx6F2u4Si6REEUxVQ+5MVi1D6E39hE5tpE9NpLVQHYP69CRuUaVD4YLclFi0lKuQHjOElx+CRK1UJQO2VJ0kVe0TmzVV3RMNfASBVh0m1pK1X5QE5wQkUVgtQ7i1WMUkWaVDMVmVBFnSDaRYBQTMlFfUBBVYCo2T34wEyoQffh0OryCvADKvBK/2n2iveq/cH56vsK8Q2h/Ur96lLiK59KfepeZSq6dXLVNjBCQhzKTdaVZtlCwkWTQkGFYdg1vaVY2Tn1UlA1ZkBGscVb0z5FQErFQtVK1UfTM8VL0zBHy0zFacJIhTBTRTHYMaTJRt47wkq1K9M3RSJZObPlLlUwdSFRQsBIq1Ub00Ud0DHFGtk+XVUO30UOVUUH2TQVBmLSP5T5U0HDQgT62TU7VODQQMlU3d9E3lU6sXTT00TLWUTC1T09QsVx+CFOz1Si1TU0rWrZP1ST00SQUzkElaTTRJnSM4Sq0kSiUDCyZLzaNdLF/WP+g/+j8A/M8mT1hPQt9U32ZNbk943wB6SbZPuN/Syc7P2N/qXwzvAB7v6N/631Tvxo9g73rvhO8Aju+o79KP5O/W7/jvwu8c/wAG/wD/Uv9c/27/gP+S/6T/AM7/qP/C//T//v8QDyoPRA8Atv9QD3oPlA+OD6gPmg/EDwDeD/gP8g8MHzYfIB8yH1wfgF4fkB+CH7Qfrh/AG4YinKlLxbT8hCgElCg0xCutT13TLlC1I6MMNVHalTRRfZMBUhUzdlLUBZS8JFuUJOyctGBUtqXT0VQN00VVjTRVtAUkRLSaLLQLV62TlW1XBTMAWE0Talh9k6vRWKU0WRUkWW2zDK1ZrZPVWDXzh9QkRxrclAXUJNdXFTRUr0avAAA/Kj88P16vGDuGr4A/kj+AxK/er8g/2j/sP/6tbjKQmVfltJyUEVelxCy0i1tWQLcxPUo0tAlEtKvKVUXEVd0kVV3TDmpktNRstJxclGZUtTPbLVTVk/dTfZOxU6ot03hMlENUJAxUlNTVUn2znMy0Z0SUMFJaNbPpLJSxUe0ze/S0W0VRjZMPUe0kUKXTVaEclGoExCcklN4sxFt1Ty3TCE+FJE6dI1swTi3TyE0N1E0dI6vjTH2UTO20TPWkS1p1I1jsFPxKdSOYhFTEs8A+Qsqcx5bFPkLqSSZNE1pKJbS0xDoM1zbvAOjPIt8E3/5fMN86b0xvZt8AkNum3W5tht+o38Jv1F/ObwDgb/JvHH8uf0B/Un/EH15/ANgfcn+cf4Z/uH/Cf9R/5n8A+H8SjySPrn9Qj0KPbI9+jwCQj8ofxI/ej7iP2o8EnyafABifQp9Un6aPOJ96n5yffp8AyJ+6n+yf5p8ArxKvJK+OnwA4r1KvZK9ur4Cvkq+8r6avtNCjblp4/BRoTX2zbLVOPSOmNFRKUJ0jwG1Q1bMyUS1jqFG1M1sdUrVjkVLlJFMFg22XlLQIVD1DelT1Q1vvVF1TYVVlxFXVs2tCVt1EVnVDPFc1tK1XFWMVWF1jfrQk4o1Y9bMlWRVjw7DOovpm5CS1WD0k5CQ1WHUjJfgcRNT0J4aywmw3BsUIFs8Iw7ZiwTTHbjU+zVbPAGjPUj9kP5Y/sM+iP9TP5s9Q+M8C0ZZDBMSCHEREnCW1V/UTvkREeVYtYzjWPET6VfUTrny0c1VmRUM5VZ0kZNTJVJ1UaVR1VHS0IXRE3FMdJLVTXWRTPSM2U/UT/qVSdSPIRLe2U1LNIxWtUl1j3lEVtFGdI3DWNLQ4UYWzAuREy1BqFWOVJLRQDFQaUJVUtjRUWk+1Y/FOjUOHtU49tE7NI7VNFXMzVU0tREyNQ2f8FAhcVGuhSx0jQxRk5Uo9IzOGSo0khFS4SS0krFRrqkmNQwe8VH1KncMLAEv1Q08Ud86t5l8QawAG/R5vKP8qb0z/Xv9w/3rxAMZtrm/Ib7r/zP/+b+D/8v8AFA8ODyAPMg9cD8avaA+SDwB8D66vuK+iD9QP9g/wDxIfACQf1g9AH1IfZB9+H5Afoh8AtB+2H8gf4h/8Hw4vMC9CLwAkL04vAB9iL5wvdh+oL8IvANQv3i/wLxo/DD+2LyA/Kj8ATD9uP4A/qj+MP74/mD/yqarfMnR05U3l1E6Fs6IqLFRIHFS+JLQw5Nf+wqsbUs3DrcxEIKREk1Ks1AZkt87C7Wy0X3y3tp7CYFZdU9FWncNA1szErVc94xe0tIJYtiXT5Fg94ydZHVMeUVlttNS/fuIz7ETzBMQB0gTPDl8gWz7POF9Sz5zPAJbPwM+aXwTfrl/AXwLf9F8g/lX+MxTfJt0Osrw815YC2ydWnePoVaXjrFXWdbNxVZ3jOFTU/lTavbPFdESNVD3jR1TahVMQZLTaU6XzoVO2JeNqUyXTNFOl4/za1NTFRLSBUv1TS1LWhbMSUpXUUSXTpFHWNdNuUZUDN+zUAFG0PWQM5IUsRE5QlQMXtiy0wk+VA1dPdfPutU6FU4BE5P1NneOYVgy0LE0F5Ez1Q2N05GsBTJWznNw0Oks940vHSkX0SrXm3zK0tORth7Tkp0n1QwNKPdQKnOQYBERUpPc+D/DvOvkADv84/zKPfP9WjUaPiPue/QCG/6iPkv+8j0YP8HtODxCfAOqPNJ8un1ifap/sP3afgJ8A2j+8n66f0J/6n+SfHq/onwAKrzyvxp9or3qvhK+Or6ivANKv5K+ur8ivCr8kvy6/+K8ASr9kv1a/mL+qv7y/tq+IvwDSv/y/9r8YzzrPJM9OzwjPAGLPlM+Gz6DPss/Mz9bNNtJt3nSErkwdg6VNreRZTuXULORKUI3TwSx0izJRvdRRhXRMR86CIVVTDeRTFWMJlNR8dEfWXnJ8VT10Vc2DYVaghUScT85ztEdOc1hVgy7FWQVzINRP5kUegjVYFk3j9VdVg84EXxbvUFsADu9QXyLvhF9u74Bfol+074D+X9jv6u/87w79Hm3eYkK0NGfWsqpEZGlWbYMo1VYd0+p0ZK6ERHNV1hVjOVUFdFXlY7xUqiVkVNVkVPVDE3TU3K1T9UOjU+VjbGRENrakZPFS1bO6UvVDgyzUZ35iFVJVg948RwZyLXBERCtRHYP1LEeuc7Y0RFBQbYMYUGVDxrYs1FpPtWPUToXTbCZEdABOVXZ+Qi9kd65ybWcU1AVMDfOLSx3TySqMfw7yC6R3XnKMSZod1EndYyJKDUTEdBkFS8XjXUyf7n0GjxiLHo0AHo9Aj2KPVB92H4ATjo+QGwC+j7Af0h/sD94f8B8CLywvAD4vUC9iL3Qv3r/Yv5IvtC8Azi/gL6Iv9C8GP6gvIj/sLwA2P+gvWj+EP5Y/qD+6P9Q/AOY/+D+CPyRPzj8ATxJPVE8ATk+AT3JPpE+uT5BPuk/sTwD+Txhfwk9EXyZfYF9SX+RPAIZfaF+6X9Rffl/QU4YFXnK1DHQE5xTU5U1lE+jWTHQNUCUjgyR091BqTQRRxRPh7GRUUh3TtcrkZDy8ZMxTNfRUaqV0VCXTJnT0mVXNU9UKTPR5VPTonNRzV2plA98U9Eu81LJYpfOrDFkFBFklIxPU1OC1WKVzlPzUVVjdZFgAtWZG0zzvHn0WfTbtVu1W7wBwf6LvhH+mf7h/yu/Mf+5/VACPEo9XhdOcJPRhJPStIeR03VbNU5pM9Fm2VPQYVoXT3FU105GtVTUDVlWF0xx0hOa2fNStVDUTdVQF0z5WhGQGVGV0Ux3TinRklVJsZBxk1OVU1+7TUiydhFxk+lEVdFG1BFRlrVF9Ex5RFWRQZQOvtVDNVFDl8zVQxdRP1tXTkE+t8yMs1LpOVmUDT04lZE2dc4BklCsATY1kTC2UTJ3UJCdqZgIPDNVKJSNTSqX0VUmNZEk9lEmd1Ek10xtBSq3zw0rN1DQX1l8A8JNeHQ4fIB9CH0SvZh9orwB6r6Qfnq+gH8ofxK8eLxgvACov/K8Wvyi/Or9kv3a/iL8A4l+cv56/sL/Sv+y/5l/wvwACzyzP7l9Iz1rPhM8+z3DPAJLPxM+uz9jP6s/0z87PKN8AEt9E317fcN8y35Tfht+w3wDC39zf/t8Q76LfHO8e7zjvAGrvLO9W73jvou+s777v0O/M6umG8pxLnYQcZCVN2h30Tr0Dak+l8yxQ2t2joTxkF1F944pRWmUD/1RkdFK9s+fk9Gt1UyVkUxUDXlSdc1vQVP3zQFXFZFVNs9sjVi2jlVadcyBXaoWjjgx0+DR0YliVBLbMZBxZVYMpWXUDB2lZ1ZTsZITsZERYfQQFWL2z1wx3Vn9Ie059Rn8ASAtmf3gPon+MD64PwA/SD6Acj/YPCB8aGVaCuaQEkGo0dFI0hBG0ZM9WBWRiTIRKTISbYJ6CvlXdo1uBVb2zR1WFow6EhNvWVIWjnlTl82dUZpWTL1R19uais1N95Ja0FENThRRTjRTkhJ61Ul2kUhVzIlIVE+utUS2jtVHlA30UlEdZUUUUTPTaUEWTozSU211QXaMoUBVz4k9qbfRPtYMKTJSaTu1jazRObWRNRWNMTRVmZm6CgUzV9HyUtUu9861Y9OT3Su1kSn3zHo1KLaPFSf2EtJeWku+1SUWTY7Qk5UqlA0AAjKc+v+ijBq8YrzKvLD9WrwAQO4avgD+Sr9Sv3q/Qr8I/AOw/Tr8AvwpPFE8uT1hPak8AfE+OT5Dvmk+kT9ZP6O+qTwAMXwZfIF86X1Rf7k9oX3JfAJRfhl9QX7JfxF/GX9hf8l8AHG8mb1BvYm80b0ZvIG9ybwC8b55v0G/ib/Rvhm/Ibzp/AEx/Xn8If3p/jH8Wf5B/on+gtH/ef/B7LhOUJHgc9KWtTbWDqk7dg6ZMlEq1UI3zwDwkMlG986jWBCQdUh2UUt0zIVO2VVOXU93zCVStk3xapBTvpBRfVX0j0YQUs15WnYSs9EBX9XOqrVfl8xdYjfOA9PTklsz0J1mtJFnNJAQEtbVYjRN2BAQ1WC2T9RbE9NJXjRPGhA+mBVYNAFYNJg0mn3ifig+Un66fwJ+A4g/kl96fAK8SrySnfiKx2sT0gsT0Qld98/5Wtm0jvFbd83lWNSRW1i3z6lV9866c9HNVNt3zOVWN8wBVzfSM9FuQVB2jS1QlIxOEhFPcUyUkzBRu1BQ2fPRb/lIt88pSJSOD9BTbS1KlIxRSjTPeUdo1hFGN83BRbTM4UVaV8wJRbRRQ5fOHRITNUDQkGFAdlFQkWk/W3TPxTi20TiUjA07axSRNRUMzTR2jy0w0nRQc9AV8JKFL5SbO861KbSNsSh2jC6QktFS8Jy6DSeX0SgUkSt3zARmUJ941Nk8IPyI/RD8+zwBYP5I/dM+Gz6A7ps+4P/o/ANzP7s8gTwLPDN8W3zDfWt8AbN/2f5Dfot+E37bfyN/afwDk3+7fqN/S3zzvHu8I7xrvAGzvhu+Y71Lv1O/O7+Dv8u8AHP8G/yj/Ov9k/17/qO+C/wCs/57/kP/K/9T/5v/4/xIPADwPBg9AD3IPTA+GD5gPqg/AvA/WD4APAh8Uh47CrkwyXcOoLIfWsqdPpaREh0heI1SHTgI6ZI82wpV8h7KOwn6Mh/7CY1Wlk/BtVcXDYVZN09NWRaZqZoNXTSMa1ISEWF3DW+hYjcMuWYUkWR2jW+tYPaOyWL2jcwQkATMMnz6Vhp84LzqfXJ8+LwCAL6qfnJ+eL8gv+pnWL+ifQPovHD8WgzSvRqWOo1dVq1lpZKfusuhVxbOsfKfa7rI4dKT+VA2TxVTWxcOBVNWzR6Q0EVS2LYPaU8XDoVOFg2y1U1UUU8Wz/FJdw7iWbISBUuWzSfSntqNR2tUTpCS0blEl4zdR1k3T81BVpFANk4VQVuWDTlAl4xdMhMJMt9aOwu5OXcROtSMAThZVg5hNZYMvfL+OvS6CYypLhUSst8ayDEpVgym4xLc+E0lNpEl1RMRECxhL1RNU9L8GzxjLJl8AOF9KX1zPbl+AX5JfvM/+xQC2z8jP4l/0X07fIN8SbzxvAE5vYG9yb4Rvlm/gD6pvvG8Axm/ob/IP3G/+bxB/In9EfwBef3B/gn+Uf55/sH8qf9x/AJZ/CB8ijzSPBo9Ij1qPbI8Ajo+gj7KPxI/Wj3iPio8MnwDWbwCf+o9Un06fIJ9yn4yfgH6fqJ+yn9yf5p8Aqx4yi2VLvURMbaSUROVN3RStTh0j4k8tY4M8tPhWLERsUbUj4BxEV9ynVs4yPFNtFFO9FFS9tK1URbMmVW20Ve2TCppkNHlsNOhWbaTEFN8yJDRL/Bcmsg5Z5RaeMlsVWT0z4Vg1w6UUJK1VBLQVWP2kV+2TygAkL0YvWCMuvW4lbi94v4q/AOwvrr/Av9K/DD/2vwjPGs9MLM8mkqdXnRQ8NCHMpbVWLcObZDRZVu2TGk1WXaPcVZ1EjDRYlDSrHlWdo+aUFK+cpHbVVBVDPpykBrTEzlOqNROKjKRS3DQcfBTlbVLts61SPRN3Up2za0BSdTMI/DTEUc1ErVGdo1ZRlVMeXBTo1VA9NFDtlFAtY0NQtu2z/U9NE5BPDSMj1lREuk4tY1NkROhNthWzhU3tsx1NFUOeFUxlFEwlk9cEp+5FJpLTt0pVRLzU+txEnknWnTOVSbUUSe2zPUoSnbRKpUY+MmEsbyaV1lUIHl9oUxayZSzvTu9gX5pfAITvlu+g475f0F8Cb+Tv9u8ACO8iaSafIP8y/1z/bv+A/wCS/9Sfpv/wn8L/1P+2//D/APr/FA8OD0gPOg9kDwYP0J8Amg+0D3YPwA/SDwwf/g8YHwBCHywfZh9QH9oPfB/mD3gfAJof1B/mH/gfCi8sLxYvKC8AUi9kLz4vmC+yH6Qvvi/QLwCiL+wv</prop>
			</obj>
			<obj name="Protocol" class="HTCProtocol" version="1">
				<prop name="Created">2016-05-16T14:26:18.106</prop>
				<prop name="LastModified">1899-12-30T00:00:00.000</prop>
				<obj name="Programs" class="HTCRunProgramList" version="5">
					<list name="emlist" count="2">
						<obj name="item" class="HTCRunProgram" version="1">
							<prop name="name">Program</prop>
							<prop name="Cycles">1</prop>
							<prop name="AnalysisMode">None</prop>
							<obj name="Segments" class="TEMRunSegmentList" version="1">
								<list name="emlist" count="1">
									<obj name="item" class="HTCRunSegment" version="2">
										<prop name="Hold">180</prop>
										<prop name="Slope">4.4</prop>
										<prop name="StepDelay">0</prop>
										<prop name="StepSize">0</prop>
										<prop name="Target">95</prop>
										<prop name="Target2">0</prop>
										<prop name="AcquisitionMode">0</prop>
										<prop name="AcqPerDegree">5</prop>
									</obj>
								</list>
							</obj>
						</obj>
						<obj name="item" class="HTCRunProgram" version="1">
							<prop name="name">Program</prop>
							<prop name="Cycles">50</prop>
							<prop name="AnalysisMode">Quantification</prop>
							<obj name="Segments" class="TEMRunSegmentList" version="1">
								<list name="emlist" count="2">
									<obj name="item" class="HTCRunSegment" version="2">
										<prop name="Hold">15</prop>
										<prop name="Slope">4.4</prop>
										<prop name="StepDelay">0</prop>
										<prop name="StepSize">0</prop>
										<prop name="Target">95</prop>
										<prop name="Target2">0</prop>
										<prop name="AcquisitionMode">0</prop>
										<prop name="AcqPerDegree">5</prop>
									</obj>
									<obj name="item" class="HTCRunSegment" version="2">
										<prop name="Hold">60</prop>
										<prop name="Slope">2.2</prop>
										<prop name="StepDelay">0</prop>
										<prop name="StepSize">0</prop>
										<prop name="Target">55</prop>
										<prop name="Target2">0</prop>
										<prop name="AcquisitionMode">1</prop>
										<prop name="AcqPerDegree">5</prop>
									</obj>
								</list>
							</obj>
						</obj>
					</list>
					<list name="AnalysisModes" count="4">
						<item>None</item>
						<item>Quantification</item>
						<item>Melting Curves</item>
						<item>Color Compensation</item>
					</list>
					<prop name="ChannelCount">4</prop>
					<prop name="InstrumentSubclass">HTC_VER_10</prop>
					<obj name="Container" class="HTCBlockType" version="1">
						<prop name="Id">bt96S</prop>
						<prop name="RowCount">8</prop>
						<prop name="ColCount">12</prop>
						<prop name="OvershootDnDelay">10</prop>
						<prop name="OvershootUpDelay">10</prop>
						<prop name="RampRateMaxDn">2.2</prop>
						<prop name="RampRateMaxUp">4.4</prop>
						<prop name="ReactionVolMin">10</prop>
						<prop name="ReactionVolMax">100</prop>
						<prop name="ReactionVolDefault">20</prop>
						<prop name="HorVertCrosstalkCoefficient">0.0003</prop>
						<prop name="DiagCrosstalkCoefficent">0.0001</prop>
					</obj>
					<prop name="MaxPositionsToSeek">96</prop>
					<obj name="DetectionFormats" class="DetectionFormats" version="2">
						<list name="emlist" count="14">
							<obj name="item" class="HTCDetectionFormat" version="1">
								<list name="emlist" count="1">
									<obj name="item" class="HTCChannel" version="2">
										<prop name="name">SYBR Green I / HRM Dye</prop>
										<prop name="Active">1</prop>
										<prop name="EmissionWL">510</prop>
										<prop name="ExcitationWL">465</prop>
										<prop name="IntgrTime">250</prop>
										<prop name="MaxIntgrTime">1000</prop>
										<prop name="MeltFactor">1.2</prop>
										<prop name="QuantFactor">30</prop>
									</obj>
								</list>
								<prop name="name">SYBR Green I / HRM Dye</prop>
								<prop name="Active">1</prop>
								<prop name="DefChannelNdx">0</prop>
								<prop name="DenominatorNdx">-1</prop>
								<prop name="ReadOnly">0</prop>
								<list name="EmissionWLAvail" count="6">
									<item>488</item>
									<item>510</item>
									<item>580</item>
									<item>610</item>
									<item>640</item>
									<item>660</item>
								</list>
								<list name="ExcitationWLAvail" count="5">
									<item>440</item>
									<item>465</item>
									<item>498</item>
									<item>533</item>
									<item>618</item>
								</list>
								<prop name="MeasuringMode">hmmDynamic</prop>
							</obj>
							<obj name="item" class="HTCDetectionFormat" version="1">
								<list name="emlist" count="1">
									<obj name="item" class="HTCChannel" version="2">
										<prop name="name">SimpleProbe</prop>
										<prop name="Active">1</prop>
										<prop name="EmissionWL">510</prop>
										<prop name="ExcitationWL">465</prop>
										<prop name="IntgrTime">250</prop>
										<prop name="MaxIntgrTime">2000</prop>
										<prop name="MeltFactor">1.2</prop>
										<prop name="QuantFactor">2</prop>
									</obj>
								</list>
								<prop name="name">SimpleProbe</prop>
								<prop name="Active">1</prop>
								<prop name="DefChannelNdx">0</prop>
								<prop name="DenominatorNdx">-1</prop>
								<prop name="ReadOnly">0</prop>
								<list name="EmissionWLAvail" count="6">
									<item>488</item>
									<item>510</item>
									<item>580</item>
									<item>610</item>
									<item>640</item>
									<item>660</item>
								</list>
								<list name="ExcitationWLAvail" count="5">
									<item>440</item>
									<item>465</item>
									<item>498</item>
									<item>533</item>
									<item>618</item>
								</list>
								<prop name="MeasuringMode">hmmDynamic</prop>
							</obj>
							<obj name="item" class="HTCDetectionFormat" version="1">
								<list name="emlist" count="1">
									<obj name="item" class="HTCChannel" version="2">
										<prop name="name">FAM</prop>
										<prop name="Active">1</prop>
										<prop name="EmissionWL">510</prop>
										<prop name="ExcitationWL">465</prop>
										<prop name="IntgrTime">250</prop>
										<prop name="MaxIntgrTime">2000</prop>
										<prop name="MeltFactor">1</prop>
										<prop name="QuantFactor">10</prop>
									</obj>
								</list>
								<prop name="name">Mono Color Hydrolysis Probe / UPL Probe</prop>
								<prop name="Active">1</prop>
								<prop name="DefChannelNdx">0</prop>
								<prop name="DenominatorNdx">-1</prop>
								<prop name="ReadOnly">0</prop>
								<list name="EmissionWLAvail" count="6">
									<item>488</item>
									<item>510</item>
									<item>580</item>
									<item>610</item>
									<item>640</item>
									<item>660</item>
								</list>
								<list name="ExcitationWLAvail" count="5">
									<item>440</item>
									<item>465</item>
									<item>498</item>
									<item>533</item>
									<item>618</item>
								</list>
								<prop name="MeasuringMode">hmmDynamic</prop>
							</obj>
							<obj name="item" class="HTCDetectionFormat" version="1">
								<list name="emlist" count="2">
									<obj name="item" class="HTCChannel" version="2">
										<prop name="name">FAM</prop>
										<prop name="Active">1</prop>
										<prop name="EmissionWL">510</prop>
										<prop name="ExcitationWL">465</prop>
										<prop name="IntgrTime">250</prop>
										<prop name="MaxIntgrTime">2000</prop>
										<prop name="MeltFactor">1</prop>
										<prop name="QuantFactor">10</prop>
									</obj>
									<obj name="item" class="HTCChannel" version="2">
										<prop name="name">VIC / HEX / Yellow555</prop>
										<prop name="Active">1</prop>
										<prop name="EmissionWL">580</prop>
										<prop name="ExcitationWL">533</prop>
										<prop name="IntgrTime">250</prop>
										<prop name="MaxIntgrTime">2000</prop>
										<prop name="MeltFactor">1</prop>
										<prop name="QuantFactor">10</prop>
									</obj>
								</list>
								<prop name="name">Dual Color Hydrolysis Probe / UPL Probe</prop>
								<prop name="Active">1</prop>
								<prop name="DefChannelNdx">0</prop>
								<prop name="DenominatorNdx">-1</prop>
								<prop name="ReadOnly">0</prop>
								<list name="EmissionWLAvail" count="6">
									<item>488</item>
									<item>510</item>
									<item>580</item>
									<item>610</item>
									<item>640</item>
									<item>660</item>
								</list>
								<list name="ExcitationWLAvail" count="5">
									<item>440</item>
									<item>465</item>
									<item>498</item>
									<item>533</item>
									<item>618</item>
								</list>
								<prop name="MeasuringMode">hmmDynamic</prop>
							</obj>
							<obj name="item" class="HTCDetectionFormat" version="1">
								<list name="emlist" count="3">
									<obj name="item" class="HTCChannel" version="2">
										<prop name="name">FAM</prop>
										<prop name="Active">1</prop>
										<prop name="EmissionWL">510</prop>
										<prop name="ExcitationWL">465</prop>
										<prop name="IntgrTime">250</prop>
										<prop name="MaxIntgrTime">2000</prop>
										<prop name="MeltFactor">1</prop>
										<prop name="QuantFactor">10</prop>
									</obj>
									<obj name="item" class="HTCChannel" version="2">
										<prop name="name">VIC / HEX / Yellow555</prop>
										<prop name="Active">1</prop>
										<prop name="EmissionWL">580</prop>
										<prop name="ExcitationWL">533</prop>
										<prop name="IntgrTime">250</prop>
										<prop name="MaxIntgrTime">2000</prop>
										<prop name="MeltFactor">1</prop>
										<prop name="QuantFactor">10</prop>
									</obj>
									<obj name="item" class="HTCChannel" version="2">
										<prop name="name">Cy 5 / Cy 5.5</prop>
										<prop name="Active">1</prop>
										<prop name="EmissionWL">660</prop>
										<prop name="ExcitationWL">618</prop>
										<prop name="IntgrTime">250</prop>
										<prop name="MaxIntgrTime">2000</prop>
										<prop name="MeltFactor">1</prop>
										<prop name="QuantFactor">10</prop>
									</obj>
								</list>
								<prop name="name">3 Color Hydrolysis Probe</prop>
								<prop name="Active">1</prop>
								<prop name="DefChannelNdx">0</prop>
								<prop name="DenominatorNdx">-1</prop>
								<prop name="ReadOnly">0</prop>
								<list name="EmissionWLAvail" count="6">
									<item>488</item>
									<item>510</item>
									<item>580</item>
									<item>610</item>
									<item>640</item>
									<item>660</item>
								</list>
								<list name="ExcitationWLAvail" count="5">
									<item>440</item>
									<item>465</item>
									<item>498</item>
									<item>533</item>
									<item>618</item>
								</list>
								<prop name="MeasuringMode">hmmDynamic</prop>
							</obj>
							<obj name="item" class="HTCDetectionFormat" version="1">
								<list name="emlist" count="4">
									<obj name="item" class="HTCChannel" version="2">
										<prop name="name">Cyan 500</prop>
										<prop name="Active">1</prop>
										<prop name="EmissionWL">488</prop>
										<prop name="ExcitationWL">440</prop>
										<prop name="IntgrTime">250</prop>
										<prop name="MaxIntgrTime">2000</prop>
										<prop name="MeltFactor">1</prop>
										<prop name="QuantFactor">10</prop>
									</obj>
									<obj name="item" class="HTCChannel" version="2">
										<prop name="name">FAM</prop>
										<prop name="Active">1</prop>
										<prop name="EmissionWL">580</prop>
										<prop name="ExcitationWL">498</prop>
										<prop name="IntgrTime">250</prop>
										<prop name="MaxIntgrTime">2000</prop>
										<prop name="MeltFactor">1</prop>
										<prop name="QuantFactor">10</prop>
									</obj>
									<obj name="item" class="HTCChannel" version="2">
										<prop name="name">Red 610</prop>
										<prop name="Active">1</prop>
										<prop name="EmissionWL">610</prop>
										<prop name="ExcitationWL">533</prop>
										<prop name="IntgrTime">250</prop>
										<prop name="MaxIntgrTime">2000</prop>
										<prop name="MeltFactor">1</prop>
										<prop name="QuantFactor">10</prop>
									</obj>
									<obj name="item" class="HTCChannel" version="2">
										<prop name="name">Cy 5 / Cy 5.5</prop>
										<prop name="Active">1</prop>
										<prop name="EmissionWL">660</prop>
										<prop name="ExcitationWL">618</prop>
										<prop name="IntgrTime">250</prop>
										<prop name="MaxIntgrTime">2000</prop>
										<prop name="MeltFactor">1</prop>
										<prop name="QuantFactor">10</prop>
									</obj>
								</list>
								<prop name="name">4 Color Hydrolysis Probe</prop>
								<prop name="Active">1</prop>
								<prop name="DefChannelNdx">0</prop>
								<prop name="DenominatorNdx">-1</prop>
								<prop name="ReadOnly">0</prop>
								<list name="EmissionWLAvail" count="6">
									<item>488</item>
									<item>510</item>
									<item>580</item>
									<item>610</item>
									<item>640</item>
									<item>660</item>
								</list>
								<list name="ExcitationWLAvail" count="5">
									<item>440</item>
									<item>465</item>
									<item>498</item>
									<item>533</item>
									<item>618</item>
								</list>
								<prop name="MeasuringMode">hmmDynamic</prop>
							</obj>
							<obj name="item" class="HTCDetectionFormat" version="1">
								<list name="emlist" count="1">
									<obj name="item" class="HTCChannel" version="2">
										<prop name="name">Red 640</prop>
										<prop name="Active">1</prop>
										<prop name="EmissionWL">640</prop>
										<prop name="ExcitationWL">498</prop>
										<prop name="IntgrTime">250</prop>
										<prop name="MaxIntgrTime">2000</prop>
										<prop name="MeltFactor">1.2</prop>
										<prop name="QuantFactor">5</prop>
									</obj>
								</list>
								<prop name="name">Mono Color HybProbe</prop>
								<prop name="Active">1</prop>
								<prop name="DefChannelNdx">0</prop>
								<prop name="DenominatorNdx">-1</prop>
								<prop name="ReadOnly">0</prop>
								<list name="EmissionWLAvail" count="6">
									<item>488</item>
									<item>510</item>
									<item>580</item>
									<item>610</item>
									<item>640</item>
									<item>660</item>
								</list>
								<list name="ExcitationWLAvail" count="5">
									<item>440</item>
									<item>465</item>
									<item>498</item>
									<item>533</item>
									<item>618</item>
								</list>
								<prop name="MeasuringMode">hmmDynamic</prop>
							</obj>
							<obj name="item" class="HTCDetectionFormat" version="1">
								<list name="emlist" count="4">
									<obj name="item" class="HTCChannel" version="2">
										<prop name="name">Fluos</prop>
										<prop name="Active">1</prop>
										<prop name="EmissionWL">510</prop>
										<prop name="ExcitationWL">465</prop>
										<prop name="IntgrTime">250</prop>
										<prop name="MaxIntgrTime">2000</prop>
										<prop name="MeltFactor">2</prop>
										<prop name="QuantFactor">1.5</prop>
									</obj>
									<obj name="item" class="HTCChannel" version="2">
										<prop name="name">Red 610</prop>
										<prop name="Active">1</prop>
										<prop name="EmissionWL">610</prop>
										<prop name="ExcitationWL">498</prop>
										<prop name="IntgrTime">250</prop>
										<prop name="MaxIntgrTime">2000</prop>
										<prop name="MeltFactor">1.2</prop>
										<prop name="QuantFactor">5</prop>
									</obj>
									<obj name="item" class="HTCChannel" version="2">
										<prop name="name">Red 640</prop>
										<prop name="Active">1</prop>
										<prop name="EmissionWL">640</prop>
										<prop name="ExcitationWL">498</prop>
										<prop name="IntgrTime">250</prop>
										<prop name="MaxIntgrTime">2000</prop>
										<prop name="MeltFactor">1.2</prop>
										<prop name="QuantFactor">5</prop>
									</obj>
									<obj name="item" class="HTCChannel" version="2">
										<prop name="name">Cy 5 / Cy 5.5</prop>
										<prop name="Active">1</prop>
										<prop name="EmissionWL">660</prop>
										<prop name="ExcitationWL">498</prop>
										<prop name="IntgrTime">250</prop>
										<prop name="MaxIntgrTime">2000</prop>
										<prop name="MeltFactor">1.2</prop>
										<prop name="QuantFactor">5</prop>
									</obj>
								</list>
								<prop name="name">Multi Color HybProbe</prop>
								<prop name="Active">1</prop>
								<prop name="DefChannelNdx">0</prop>
								<prop name="DenominatorNdx">-1</prop>
								<prop name="ReadOnly">0</prop>
								<list name="EmissionWLAvail" count="6">
									<item>488</item>
									<item>510</item>
									<item>580</item>
									<item>610</item>
									<item>640</item>
									<item>660</item>
								</list>
								<list name="ExcitationWLAvail" count="5">
									<item>440</item>
									<item>465</item>
									<item>498</item>
									<item>533</item>
									<item>618</item>
								</list>
								<prop name="MeasuringMode">hmmDynamic</prop>
							</obj>
							<obj name="item" class="HTCDetectionFormat" version="1">
								<list name="emlist" count="4">
									<obj name="item" class="HTCChannel" version="2">
										<prop name="name">465-510</prop>
										<prop name="Active">1</prop>
										<prop name="EmissionWL">510</prop>
										<prop name="ExcitationWL">465</prop>
										<prop name="IntgrTime">250</prop>
										<prop name="MaxIntgrTime">1000</prop>
										<prop name="MeltFactor">1</prop>
										<prop name="QuantFactor">1</prop>
									</obj>
									<obj name="item" class="HTCChannel" version="2">
										<prop name="name">533-580</prop>
										<prop name="Active">1</prop>
										<prop name="EmissionWL">580</prop>
										<prop name="ExcitationWL">533</prop>
										<prop name="IntgrTime">250</prop>
										<prop name="MaxIntgrTime">1000</prop>
										<prop name="MeltFactor">1</prop>
										<prop name="QuantFactor">1</prop>
									</obj>
									<obj name="item" class="HTCChannel" version="2">
										<prop name="name">533-610</prop>
										<prop name="Active">1</prop>
										<prop name="EmissionWL">610</prop>
										<prop name="ExcitationWL">533</prop>
										<prop name="IntgrTime">250</prop>
										<prop name="MaxIntgrTime">1000</prop>
										<prop name="MeltFactor">1</prop>
										<prop name="QuantFactor">1</prop>
									</obj>
									<obj name="item" class="HTCChannel" version="2">
										<prop name="name">618-660</prop>
										<prop name="Active">1</prop>
										<prop name="EmissionWL">660</prop>
										<prop name="ExcitationWL">618</prop>
										<prop name="IntgrTime">250</prop>
										<prop name="MaxIntgrTime">1000</prop>
										<prop name="MeltFactor">1</prop>
										<prop name="QuantFactor">1</prop>
									</obj>
								</list>
								<prop name="name">SCicchitano1</prop>
								<prop name="Active">1</prop>
								<prop name="DefChannelNdx">0</prop>
								<prop name="DenominatorNdx">-1</prop>
								<prop name="ReadOnly">0</prop>
								<list name="EmissionWLAvail" count="6">
									<item>488</item>
									<item>510</item>
									<item>580</item>
									<item>610</item>
									<item>640</item>
									<item>660</item>
								</list>
								<list name="ExcitationWLAvail" count="5">
									<item>440</item>
									<item>465</item>
									<item>498</item>
									<item>533</item>
									<item>618</item>
								</list>
								<prop name="MeasuringMode">hmmDynamic</prop>
							</obj>
							<obj name="item" class="HTCDetectionFormat" version="1">
								<list name="emlist" count="2">
									<obj name="item" class="HTCChannel" version="2">
										<prop name="name">465-510</prop>
										<prop name="Active">1</prop>
										<prop name="EmissionWL">510</prop>
										<prop name="ExcitationWL">465</prop>
										<prop name="IntgrTime">250</prop>
										<prop name="MaxIntgrTime">1000</prop>
										<prop name="MeltFactor">1</prop>
										<prop name="QuantFactor">1</prop>
									</obj>
									<obj name="item" class="HTCChannel" version="2">
										<prop name="name">498-580</prop>
										<prop name="Active">1</prop>
										<prop name="EmissionWL">580</prop>
										<prop name="ExcitationWL">498</prop>
										<prop name="IntgrTime">250</prop>
										<prop name="MaxIntgrTime">1000</prop>
										<prop name="MeltFactor">1</prop>
										<prop name="QuantFactor">1</prop>
									</obj>
								</list>
								<prop name="name">VIC and FAM</prop>
								<prop name="Active">1</prop>
								<prop name="DefChannelNdx">0</prop>
								<prop name="DenominatorNdx">-1</prop>
								<prop name="ReadOnly">0</prop>
								<list name="EmissionWLAvail" count="6">
									<item>488</item>
									<item>510</item>
									<item>580</item>
									<item>610</item>
									<item>640</item>
									<item>660</item>
								</list>
								<list name="ExcitationWLAvail" count="5">
									<item>440</item>
									<item>465</item>
									<item>498</item>
									<item>533</item>
									<item>618</item>
								</list>
								<prop name="MeasuringMode">hmmDynamic</prop>
							</obj>
							<obj name="item" class="HTCDetectionFormat" version="1">
								<list name="emlist" count="2">
									<obj name="item" class="HTCChannel" version="2">
										<prop name="name">465-510</prop>
										<prop name="Active">1</prop>
										<prop name="EmissionWL">510</prop>
										<prop name="ExcitationWL">465</prop>
										<prop name="IntgrTime">250</prop>
										<prop name="MaxIntgrTime">1000</prop>
										<prop name="MeltFactor">1</prop>
										<prop name="QuantFactor">1</prop>
									</obj>
									<obj name="item" class="HTCChannel" version="2">
										<prop name="name">533-580</prop>
										<prop name="Active">1</prop>
										<prop name="EmissionWL">580</prop>
										<prop name="ExcitationWL">533</prop>
										<prop name="IntgrTime">250</prop>
										<prop name="MaxIntgrTime">1000</prop>
										<prop name="MeltFactor">1</prop>
										<prop name="QuantFactor">1</prop>
									</obj>
								</list>
								<prop name="name">Borowsky</prop>
								<prop name="Active">1</prop>
								<prop name="DefChannelNdx">0</prop>
								<prop name="DenominatorNdx">-1</prop>
								<prop name="ReadOnly">0</prop>
								<list name="EmissionWLAvail" count="6">
									<item>488</item>
									<item>510</item>
									<item>580</item>
									<item>610</item>
									<item>640</item>
									<item>660</item>
								</list>
								<list name="ExcitationWLAvail" count="5">
									<item>440</item>
									<item>465</item>
									<item>498</item>
									<item>533</item>
									<item>618</item>
								</list>
								<prop name="MeasuringMode">hmmDynamic</prop>
							</obj>
							<obj name="item" class="HTCDetectionFormat" version="1">
								<list name="emlist" count="2">
									<obj name="item" class="HTCChannel" version="2">
										<prop name="name">533-580</prop>
										<prop name="Active">1</prop>
										<prop name="EmissionWL">580</prop>
										<prop name="ExcitationWL">533</prop>
										<prop name="IntgrTime">250</prop>
										<prop name="MaxIntgrTime">1000</prop>
										<prop name="MeltFactor">1</prop>
										<prop name="QuantFactor">1</prop>
									</obj>
									<obj name="item" class="HTCChannel" version="2">
										<prop name="name">465-510</prop>
										<prop name="Active">1</prop>
										<prop name="EmissionWL">510</prop>
										<prop name="ExcitationWL">465</prop>
										<prop name="IntgrTime">250</prop>
										<prop name="MaxIntgrTime">1000</prop>
										<prop name="MeltFactor">1</prop>
										<prop name="QuantFactor">1</prop>
									</obj>
								</list>
								<prop name="name">RLB</prop>
								<prop name="Active">1</prop>
								<prop name="DefChannelNdx">0</prop>
								<prop name="DenominatorNdx">-1</prop>
								<prop name="ReadOnly">0</prop>
								<list name="EmissionWLAvail" count="6">
									<item>488</item>
									<item>510</item>
									<item>580</item>
									<item>610</item>
									<item>640</item>
									<item>660</item>
								</list>
								<list name="ExcitationWLAvail" count="5">
									<item>440</item>
									<item>465</item>
									<item>498</item>
									<item>533</item>
									<item>618</item>
								</list>
								<prop name="MeasuringMode">hmmDynamic</prop>
							</obj>
							<obj name="item" class="HTCDetectionFormat" version="1">
								<list name="emlist" count="0">
								</list>
								<prop name="name">New Format 1</prop>
								<prop name="Active">1</prop>
								<prop name="DefChannelNdx">-1</prop>
								<prop name="DenominatorNdx">-1</prop>
								<prop name="ReadOnly">0</prop>
								<list name="EmissionWLAvail" count="6">
									<item>488</item>
									<item>510</item>
									<item>580</item>
									<item>610</item>
									<item>640</item>
									<item>660</item>
								</list>
								<list name="ExcitationWLAvail" count="5">
									<item>440</item>
									<item>465</item>
									<item>498</item>
									<item>533</item>
									<item>618</item>
								</list>
								<prop name="MeasuringMode">hmmDynamic</prop>
							</obj>
							<obj name="item" class="HTCDetectionFormat" version="1">
								<list name="emlist" count="4">
									<obj name="item" class="HTCChannel" version="2">
										<prop name="name">618-660</prop>
										<prop name="Active">1</prop>
										<prop name="EmissionWL">660</prop>
										<prop name="ExcitationWL">618</prop>
										<prop name="IntgrTime">250</prop>
										<prop name="MaxIntgrTime">1000</prop>
										<prop name="MeltFactor">1</prop>
										<prop name="QuantFactor">1</prop>
									</obj>
									<obj name="item" class="HTCChannel" version="2">
										<prop name="name">498-580</prop>
										<prop name="Active">1</prop>
										<prop name="EmissionWL">580</prop>
										<prop name="ExcitationWL">498</prop>
										<prop name="IntgrTime">250</prop>
										<prop name="MaxIntgrTime">1000</prop>
										<prop name="MeltFactor">1</prop>
										<prop name="QuantFactor">1</prop>
									</obj>
									<obj name="item" class="HTCChannel" version="2">
										<prop name="name">533-580</prop>
										<prop name="Active">1</prop>
										<prop name="EmissionWL">580</prop>
										<prop name="ExcitationWL">533</prop>
										<prop name="IntgrTime">250</prop>
										<prop name="MaxIntgrTime">1000</prop>
										<prop name="MeltFactor">1</prop>
										<prop name="QuantFactor">1</prop>
									</obj>
									<obj name="item" class="HTCChannel" version="2">
										<prop name="name">465-510</prop>
										<prop name="Active">1</prop>
										<prop name="EmissionWL">510</prop>
										<prop name="ExcitationWL">465</prop>
										<prop name="IntgrTime">250</prop>
										<prop name="MaxIntgrTime">1000</prop>
										<prop name="MeltFactor">1</prop>
										<prop name="QuantFactor">1</prop>
									</obj>
								</list>
								<prop name="name">Borowsky_2</prop>
								<prop name="Active">1</prop>
								<prop name="DefChannelNdx">0</prop>
								<prop name="DenominatorNdx">-1</prop>
								<prop name="ReadOnly">0</prop>
								<list name="EmissionWLAvail" count="6">
									<item>488</item>
									<item>510</item>
									<item>580</item>
									<item>610</item>
									<item>640</item>
									<item>660</item>
								</list>
								<list name="ExcitationWLAvail" count="5">
									<item>440</item>
									<item>465</item>
									<item>498</item>
									<item>533</item>
									<item>618</item>
								</list>
								<prop name="MeasuringMode">hmmDynamic</prop>
							</obj>
						</list>
						<prop name="DefFormatName">Borowsky_2</prop>
					</obj>
					<list name="AcquisitionModes" count="4">
						<item>None</item>
						<item>Single</item>
						<item>Continuous</item>
						<item>Step</item>
					</list>
					<prop name="SeekTemp">30</prop>
					<prop name="SampleVolume">10</prop>
					<prop name="PlateID">B0209769</prop>
				</obj>
			</obj>
			<prop name="CompletedProgramNo">3</prop>
			<prop name="StopPoint">3</prop>
			<prop name="CarouselConstMoved">0</prop>
		</obj>
		<obj name="AnlsAndSampleInfo" class="AnlsAndSampleInfo" version="1">
			<obj name="AnlsPropTypes" class="PropertyTypeList" version="1">
				<list name="emlist" count="3">
					<obj name="item" class="SamplePropType" version="1">
						<prop name="name">Units</prop>
						<prop name="PropClass">QuantUnitsProp</prop>
						<prop name="IsChannelProperty">0</prop>
						<prop name="SelectorOrder">0</prop>
						<prop name="ShowInSelector">0</prop>
						<prop name="ShowInTable">0</prop>
						<prop name="TableOrder">0</prop>
					</obj>
					<obj name="item" class="SamplePropType" version="1">
						<prop name="name">ExtRef</prop>
						<prop name="PropClass">RQExtRefProp</prop>
						<prop name="IsChannelProperty">0</prop>
						<prop name="SelectorOrder">0</prop>
						<prop name="ShowInSelector">0</prop>
						<prop name="ShowInTable">0</prop>
						<prop name="TableOrder">0</prop>
					</obj>
					<obj name="item" class="SamplePropType" version="1">
						<prop name="name">Endpt External Experiment</prop>
						<prop name="PropClass">EndptGenoExtExp</prop>
						<prop name="IsChannelProperty">0</prop>
						<prop name="SelectorOrder">0</prop>
						<prop name="ShowInSelector">0</prop>
						<prop name="ShowInTable">0</prop>
						<prop name="TableOrder">0</prop>
					</obj>
				</list>
			</obj>
			<obj name="SamplePropTypes" class="PropertyTypeList" version="1">
				<list name="emlist" count="26">
					<obj name="item" class="SamplePosPropType" version="1">
						<prop name="name">Position</prop>
						<prop name="PropClass">GenSampleEditPosition</prop>
						<prop name="AnalysisClass">General</prop>
						<prop name="IsChannelProperty">0</prop>
						<prop name="SelectorOrder">0</prop>
						<prop name="ShowInSelector">0</prop>
						<prop name="ShowInTable">1</prop>
						<prop name="TableOrder">0</prop>
					</obj>
					<obj name="item" class="SamplePropType" version="1">
						<prop name="name">Color</prop>
						<prop name="PropClass">SamplePrefColor</prop>
						<prop name="AnalysisClass">General</prop>
						<prop name="IsChannelProperty">0</prop>
						<prop name="SelectorOrder">1</prop>
						<prop name="ShowInSelector">0</prop>
						<prop name="ShowInTable">1</prop>
						<prop name="TableOrder">1</prop>
					</obj>
					<obj name="item" class="SamplePropType" version="1">
						<prop name="name">Replicate of</prop>
						<prop name="PropClass">GenSampleEditReplicate</prop>
						<prop name="AnalysisClass">General</prop>
						<prop name="IsChannelProperty">0</prop>
						<prop name="SelectorOrder">2</prop>
						<prop name="ShowInSelector">0</prop>
						<prop name="ShowInTable">1</prop>
						<prop name="TableOrder">2</prop>
					</obj>
					<obj name="item" class="SamplePropType" version="1">
						<prop name="name">Sample Name</prop>
						<prop name="PropClass">GenSampleEditName</prop>
						<prop name="AnalysisClass">General</prop>
						<prop name="IsChannelProperty">0</prop>
						<prop name="SelectorOrder">3</prop>
						<prop name="ShowInSelector">1</prop>
						<prop name="ShowInTable">1</prop>
						<prop name="TableOrder">3</prop>
					</obj>
					<obj name="item" class="SamplePropType" version="1">
						<prop name="name">Subsets</prop>
						<prop name="PropClass">GenSampleEditSubset</prop>
						<prop name="AnalysisClass">General</prop>
						<prop name="IsChannelProperty">0</prop>
						<prop name="SelectorOrder">4</prop>
						<prop name="ShowInSelector">0</prop>
						<prop name="ShowInTable">0</prop>
						<prop name="TableOrder">4</prop>
					</obj>
					<obj name="item" class="SamplePropType" version="1">
						<prop name="name">Notes</prop>
						<prop name="PropClass">GenSampleEditNotes</prop>
						<prop name="AnalysisClass">General</prop>
						<prop name="IsChannelProperty">0</prop>
						<prop name="SelectorOrder">5</prop>
						<prop name="ShowInSelector">0</prop>
						<prop name="ShowInTable">0</prop>
						<prop name="TableOrder">5</prop>
					</obj>
					<obj name="item" class="SamplePropType" version="1">
						<prop name="name">Sample ID</prop>
						<prop name="PropClass">HTCSampleID</prop>
						<prop name="AnalysisClass">General</prop>
						<prop name="IsChannelProperty">0</prop>
						<prop name="SelectorOrder">6</prop>
						<prop name="ShowInSelector">0</prop>
						<prop name="ShowInTable">0</prop>
						<prop name="TableOrder">6</prop>
					</obj>
					<obj name="item" class="SamplePropType" version="1">
						<prop name="name">Sample Prep Notes</prop>
						<prop name="PropClass">HTCSamplePrepNotes</prop>
						<prop name="AnalysisClass">General</prop>
						<prop name="IsChannelProperty">0</prop>
						<prop name="SelectorOrder">7</prop>
						<prop name="ShowInSelector">0</prop>
						<prop name="ShowInTable">0</prop>
						<prop name="TableOrder">7</prop>
					</obj>
					<obj name="item" class="SamplePrefWidthType" version="1">
						<prop name="name">Width</prop>
						<prop name="PropClass">SamplePrefWidth</prop>
						<prop name="AnalysisClass">Sample preferences</prop>
						<prop name="IsChannelProperty">0</prop>
						<prop name="SelectorOrder">8</prop>
						<prop name="ShowInSelector">0</prop>
						<prop name="ShowInTable">0</prop>
						<prop name="TableOrder">8</prop>
					</obj>
					<obj name="item" class="SamplePrefLineStyleType" version="1">
						<prop name="name">Line Style</prop>
						<prop name="PropClass">SamplePrefLineStyle</prop>
						<prop name="AnalysisClass">Sample preferences</prop>
						<prop name="IsChannelProperty">0</prop>
						<prop name="SelectorOrder">9</prop>
						<prop name="ShowInSelector">0</prop>
						<prop name="ShowInTable">0</prop>
						<prop name="TableOrder">9</prop>
					</obj>
					<obj name="item" class="SamplePrefPointStyleType" version="1">
						<prop name="name">Point Style</prop>
						<prop name="PropClass">SamplePrefPointStyle</prop>
						<prop name="AnalysisClass">Sample preferences</prop>
						<prop name="IsChannelProperty">0</prop>
						<prop name="SelectorOrder">10</prop>
						<prop name="ShowInSelector">0</prop>
						<prop name="ShowInTable">0</prop>
						<prop name="TableOrder">10</prop>
					</obj>
					<obj name="item" class="SamplePropType" version="1">
						<prop name="name">Dominant Channel</prop>
						<prop name="PropClass">DominantChannelProp</prop>
						<prop name="AnalysisClass">Color Compensation Analysis</prop>
						<prop name="IsChannelProperty">0</prop>
						<prop name="SelectorOrder">11</prop>
						<prop name="ShowInSelector">0</prop>
						<prop name="ShowInTable">0</prop>
						<prop name="TableOrder">11</prop>
					</obj>
					<obj name="item" class="EndPtSampleTypePropertyType" version="1">
						<prop name="name">EndPt Sample Type</prop>
						<prop name="PropClass">GroupingSample</prop>
						<prop name="AnalysisClass">EndPtGenotyping</prop>
						<prop name="IsChannelProperty">0</prop>
						<prop name="SelectorOrder">12</prop>
						<prop name="ShowInSelector">0</prop>
						<prop name="ShowInTable">0</prop>
						<prop name="TableOrder">12</prop>
					</obj>
					<obj name="item" class="SamplePropType" version="1">
						<prop name="name">EndPt Genotype</prop>
						<prop name="PropClass">Genotype</prop>
						<prop name="AnalysisClass">EndPtGenotyping</prop>
						<prop name="IsChannelProperty">0</prop>
						<prop name="SelectorOrder">13</prop>
						<prop name="ShowInSelector">0</prop>
						<prop name="ShowInTable">0</prop>
						<prop name="TableOrder">13</prop>
					</obj>
					<obj name="item" class="SamplePropType" version="1">
						<prop name="name">Target Name</prop>
						<prop name="PropClass">TargetName</prop>
						<prop name="AnalysisClass">General</prop>
						<prop name="IsChannelProperty">1</prop>
						<prop name="SelectorOrder">14</prop>
						<prop name="ShowInSelector">0</prop>
						<prop name="ShowInTable">0</prop>
						<prop name="TableOrder">14</prop>
					</obj>
					<obj name="item" class="QuantSampleTypePropertyType" version="1">
						<prop name="name">Quantification Sample Type</prop>
						<prop name="PropClass">QuantSampleTypeProperty</prop>
						<prop name="AnalysisClass">Quantification Analysis</prop>
						<prop name="IsChannelProperty">1</prop>
						<prop name="SelectorOrder">15</prop>
						<prop name="ShowInSelector">0</prop>
						<prop name="ShowInTable">0</prop>
						<prop name="TableOrder">15</prop>
					</obj>
					<obj name="item" class="SamplePropType" version="1">
						<prop name="name">Concentration</prop>
						<prop name="PropClass">QuantConcProperty</prop>
						<prop name="AnalysisClass">Quantification Analysis</prop>
						<prop name="IsChannelProperty">1</prop>
						<prop name="SelectorOrder">16</prop>
						<prop name="ShowInSelector">0</prop>
						<prop name="ShowInTable">0</prop>
						<prop name="TableOrder">16</prop>
					</obj>
					<obj name="item" class="QuantCpType" version="1">
						<prop name="name">Cp Low</prop>
						<prop name="PropClass">QuantCpLowProp</prop>
						<prop name="AnalysisClass">Quantification Analysis</prop>
						<prop name="IsChannelProperty">1</prop>
						<prop name="SelectorOrder">17</prop>
						<prop name="ShowInSelector">0</prop>
						<prop name="ShowInTable">0</prop>
						<prop name="TableOrder">17</prop>
					</obj>
					<obj name="item" class="QuantCpType" version="1">
						<prop name="name">Cp High</prop>
						<prop name="PropClass">QuantCpHighProp</prop>
						<prop name="AnalysisClass">Quantification Analysis</prop>
						<prop name="IsChannelProperty">1</prop>
						<prop name="SelectorOrder">18</prop>
						<prop name="ShowInSelector">0</prop>
						<prop name="ShowInTable">0</prop>
						<prop name="TableOrder">18</prop>
					</obj>
					<obj name="item" class="GroupSampleTypePropertyType" version="1">
						<prop name="name">Melt Geno Sample Type</prop>
						<prop name="PropClass">GroupChannelTypeProp</prop>
						<prop name="AnalysisClass">Melt Geno</prop>
						<prop name="IsChannelProperty">1</prop>
						<prop name="SelectorOrder">19</prop>
						<prop name="ShowInSelector">0</prop>
						<prop name="ShowInTable">0</prop>
						<prop name="TableOrder">19</prop>
					</obj>
					<obj name="item" class="SamplePropType" version="1">
						<prop name="name">Melt Geno Genotype</prop>
						<prop name="PropClass">ChannelGenotype</prop>
						<prop name="AnalysisClass">Melt Geno</prop>
						<prop name="IsChannelProperty">1</prop>
						<prop name="SelectorOrder">20</prop>
						<prop name="ShowInSelector">0</prop>
						<prop name="ShowInTable">0</prop>
						<prop name="TableOrder">20</prop>
					</obj>
					<obj name="item" class="RQTargetPropertyType" version="1">
						<prop name="name">Target Type</prop>
						<prop name="PropClass">RQTargetProperty</prop>
						<prop name="AnalysisClass">Relative Quantification</prop>
						<prop name="IsChannelProperty">1</prop>
						<prop name="SelectorOrder">21</prop>
						<prop name="ShowInSelector">0</prop>
						<prop name="ShowInTable">0</prop>
						<prop name="TableOrder">21</prop>
					</obj>
					<obj name="item" class="RQSampleTargetPropertyType" version="1">
						<prop name="name">Combined Sample and Target Type</prop>
						<prop name="PropClass">RQSampleTargetProperty</prop>
						<prop name="AnalysisClass">Relative Quantification</prop>
						<prop name="IsChannelProperty">1</prop>
						<prop name="SelectorOrder">22</prop>
						<prop name="ShowInSelector">0</prop>
						<prop name="ShowInTable">0</prop>
						<prop name="TableOrder">22</prop>
					</obj>
					<obj name="item" class="SamplePropType" version="1">
						<prop name="name">Efficiency</prop>
						<prop name="PropClass">RQEffProp</prop>
						<prop name="AnalysisClass">Relative Quantification</prop>
						<prop name="IsChannelProperty">1</prop>
						<prop name="SelectorOrder">23</prop>
						<prop name="ShowInSelector">0</prop>
						<prop name="ShowInTable">0</prop>
						<prop name="TableOrder">23</prop>
					</obj>
					<obj name="item" class="GroupSampleTypePropertyTypeNoPos" version="1">
						<prop name="name">Scanning Sample Type</prop>
						<prop name="PropClass">GroupChannelTypeProp</prop>
						<prop name="AnalysisClass">Scanning</prop>
						<prop name="IsChannelProperty">1</prop>
						<prop name="SelectorOrder">24</prop>
						<prop name="ShowInSelector">0</prop>
						<prop name="ShowInTable">0</prop>
						<prop name="TableOrder">24</prop>
					</obj>
					<obj name="item" class="SamplePropType" version="1">
						<prop name="name">Scanning Genotype</prop>
						<prop name="PropClass">ChannelGenotype</prop>
						<prop name="AnalysisClass">Scanning</prop>
						<prop name="IsChannelProperty">1</prop>
						<prop name="SelectorOrder">25</prop>
						<prop name="ShowInSelector">0</prop>
						<prop name="ShowInTable">0</prop>
						<prop name="TableOrder">25</prop>
					</obj>
				</list>
			</obj>
			<obj name="SelectedChannels" class="TEMIntegerSet" version="1">
				<list name="Items" count="4">
					<prop name="Item">0</prop>
					<prop name="Item">1</prop>
					<prop name="Item">2</prop>
					<prop name="Item">3</prop>
				</list>
			</obj>
			<obj name="AnalysisProperties" class="ExpPropList" version="1">
				<list name="emlist" count="3">
					<obj name="PropertyObject" class="EndptGenoExtExp" version="3">
						<prop name="PropertyTypeName">Endpt External Experiment</prop>
					</obj>
					<obj name="PropertyObject" class="RQExtRefProp" version="3">
						<prop name="PropertyTypeName">ExtRef</prop>
						<prop name="RefExpProg">-1</prop>
					</obj>
					<obj name="PropertyObject" class="QuantUnitsProp" version="3">
						<prop name="PropertyTypeName">Units</prop>
					</obj>
				</list>
			</obj>
			<obj name="SampleInfoList" class="SamplePropInfoList" version="1">
				<list name="emlist" count="96">
					<obj name="item" class="SamplePropInfo" version="1">
						<obj name="ChannelProperties" class="ChanPropList" version="2">
							<obj name="ChannelProperties" class="EMList" version="1">
								<list name="emlist" count="4">
									<obj name="item" class="PropertyList" version="1">
										<list name="emlist" count="12">
											<obj name="PropertyObject" class="RQSampleTargetProperty" version="4">
												<prop name="PropertyTypeName">Combined Sample and Target Type</prop>
												<prop name="Position">0</prop>
												<prop name="IsDefault">0</prop>
												<obj name="ChannelProp" class="ChannelProperty" version="1">
													<prop name="ChannelIdx">0</prop>
												</obj>
											</obj>
											<obj name="PropertyObject" class="QuantConcProperty" version="4">
												<prop name="PropertyTypeName">Concentration</prop>
												<prop name="Position">0</prop>
												<prop name="IsDefault">1</prop>
												<prop name="Concentration">0</prop>
												<obj name="ChannelProp" class="ChannelProperty" version="1">
													<prop name="ChannelIdx">0</prop>
												</obj>
												<prop name="ReadOnly">1</prop>
											</obj>
											<obj name="PropertyObject" class="QuantCpHighProp" version="4">
												<prop name="PropertyTypeName">Cp High</prop>
												<prop name="Position">0</prop>
												<prop name="IsDefault">1</prop>
												<prop name="CpRangeHigh">0</prop>
												<obj name="ChannelProp" class="ChannelProperty" version="1">
													<prop name="ChannelIdx">0</prop>
												</obj>
												<prop name="ReadOnly">1</prop>
											</obj>
											<obj name="PropertyObject" class="QuantCpLowProp" version="4">
												<prop name="PropertyTypeName">Cp Low</prop>
												<prop name="Position">0</prop>
												<prop name="IsDefault">1</prop>
												<prop name="CpRangeLow">0</prop>
												<obj name="ChannelProp" class="ChannelProperty" version="1">
													<prop name="ChannelIdx">0</prop>
												</obj>
												<prop name="ReadOnly">1</prop>
											</obj>
											<obj name="PropertyObject" class="RQEffProp" version="4">
												<prop name="PropertyTypeName">Efficiency</prop>
												<prop name="Position">0</prop>
												<prop name="IsDefault">1</prop>
												<prop name="Efficiency">2</prop>
												<obj name="ChannelProp" class="ChannelProperty" version="1">
													<prop name="ChannelIdx">0</prop>
												</obj>
											</obj>
											<obj name="PropertyObject" class="ChannelGenotype" version="4">
												<prop name="PropertyTypeName">Melt Geno Genotype</prop>
												<prop name="Position">0</prop>
												<prop name="IsDefault">1</prop>
												<prop name="ReadOnly">1</prop>
												<obj name="ChannelProp" class="ChannelProperty" version="1">
													<prop name="ChannelIdx">0</prop>
												</obj>
											</obj>
											<obj name="PropertyObject" class="GroupChannelTypeProp" version="4">
												<prop name="PropertyTypeName">Melt Geno Sample Type</prop>
												<prop name="Position">0</prop>
												<prop name="IsDefault">0</prop>
												<prop name="GroupSampleType">mstUnknown</prop>
												<obj name="ChannelProp" class="ChannelProperty" version="1">
													<prop name="ChannelIdx">0</prop>
												</obj>
											</obj>
											<obj name="PropertyObject" class="QuantSampleTypeProperty" version="4">
												<prop name="PropertyTypeName">Quantification Sample Type</prop>
												<prop name="Position">0</prop>
												<prop name="IsDefault">0</prop>
												<prop name="SampleType">qsUnknown</prop>
												<obj name="ChannelProp" class="ChannelProperty" version="1">
													<prop name="ChannelIdx">0</prop>
												</obj>
											</obj>
											<obj name="PropertyObject" class="ChannelGenotype" version="4">
												<prop name="PropertyTypeName">Scanning Genotype</prop>
												<prop name="Position">0</prop>
												<prop name="IsDefault">1</prop>
												<prop name="ReadOnly">1</prop>
												<obj name="ChannelProp" class="ChannelProperty" version="1">
													<prop name="ChannelIdx">0</prop>
												</obj>
											</obj>
											<obj name="PropertyObject" class="GroupChannelTypeProp" version="4">
												<prop name="PropertyTypeName">Scanning Sample Type</prop>
												<prop name="Position">0</prop>
												<prop name="IsDefault">0</prop>
												<prop name="GroupSampleType">mstUnknown</prop>
												<obj name="ChannelProp" class="ChannelProperty" version="1">
													<prop name="ChannelIdx">0</prop>
												</obj>
											</obj>
											<obj name="PropertyObject" class="TargetName" version="4">
												<prop name="PropertyTypeName">Target Name</prop>
												<prop name="Position">0</prop>
												<prop name="IsDefault">1</prop>
												<obj name="ChannelProp" class="ChannelProperty" version="1">
													<prop name="ChannelIdx">0</prop>
												</obj>
											</obj>
											<obj name="PropertyObject" class="RQTargetProperty" version="4">
												<prop name="PropertyTypeName">Target Type</prop>
												<prop name="Position">0</prop>
												<prop name="IsDefault">0</prop>
												<prop name="TargetType">dtNone</prop>
												<obj name="ChannelProp" class="ChannelProperty" version="1">
													<prop name="ChannelIdx">0</prop>
												</obj>
											</obj>
										</list>
									</obj>
									<obj name="item" class="PropertyList" version="1">
										<list name="emlist" count="12">
											<obj name="PropertyObject" class="RQSampleTargetProperty" version="4">
												<prop name="PropertyTypeName">Combined Sample and Target Type</prop>
												<prop name="Position">0</prop>
												<prop name="IsDefault">0</prop>
												<obj name="ChannelProp" class="ChannelProperty" version="1">
													<prop name="ChannelIdx">1</prop>
												</obj>
											</obj>
											<obj name="PropertyObject" class="QuantConcProperty" version="4">
												<prop name="PropertyTypeName">Concentration</prop>
												<prop name="Position">0</prop>
												<prop name="IsDefault">1</prop>
												<prop name="Concentration">0</prop>
												<obj name="ChannelProp" class="ChannelProperty" version="1">
													<prop name="ChannelIdx">1</prop>
												</obj>
												<prop name="ReadOnly">1</prop>
											</obj>
											<obj name="PropertyObject" class="QuantCpHighProp" version="4">
												<prop name="PropertyTypeName">Cp High</prop>
												<prop name="Position">0</prop>
												<prop name="IsDefault">1</prop>
												<prop name="CpRangeHigh">0</prop>
												<obj name="ChannelProp" class="ChannelProperty" version="1">
													<prop name="ChannelIdx">1</prop>
												</obj>
												<prop name="ReadOnly">1</prop>
											</obj>
											<obj name="PropertyObject" class="QuantCpLowProp" version="4">
												<prop name="PropertyTypeName">Cp Low</prop>
												<prop name="Position">0</prop>
												<prop name="IsDefault">1</prop>
												<prop name="CpRangeLow">0</prop>
												<obj name="ChannelProp" class="ChannelProperty" version="1">
													<prop name="ChannelIdx">1</prop>
												</obj>
												<prop name="ReadOnly">1</prop>
											</obj>
											<obj name="PropertyObject" class="RQEffProp" version="4">
												<prop name="PropertyTypeName">Efficiency</prop>
												<prop name="Position">0</prop>
												<prop name="IsDefault">1</prop>
												<prop name="Efficiency">2</prop>
												<obj name="ChannelProp" class="ChannelProperty" version="1">
													<prop name="ChannelIdx">1</prop>
												</obj>
											</obj>
											<obj name="PropertyObject" class="ChannelGenotype" version="4">
												<prop name="PropertyTypeName">Melt Geno Genotype</prop>
												<prop name="Position">0</prop>
												<prop name="IsDefault">1</prop>
												<prop name="ReadOnly">1</prop>
												<obj name="ChannelProp" class="ChannelProperty" version="1">
													<prop name="ChannelIdx">1</prop>
												</obj>
											</obj>
											<obj name="PropertyObject" class="GroupChannelTypeProp" version="4">
												<prop name="PropertyTypeName">Melt Geno Sample Type</prop>
												<prop name="Position">0</prop>
												<prop name="IsDefault">0</prop>
												<prop name="GroupSampleType">mstUnknown</prop>
												<obj name="ChannelProp" class="ChannelProperty" version="1">
													<prop name="ChannelIdx">1</prop>
												</obj>
											</obj>
											<obj name="PropertyObject" class="QuantSampleTypeProperty" version="4">
												<prop name="PropertyTypeName">Quantification Sample Type</prop>
												<prop name="Position">0</prop>
												<prop name="IsDefault">0</prop>
												<prop name="SampleType">qsUnknown</prop>
												<obj name="ChannelProp" class="ChannelProperty" version="1">
													<prop name="ChannelIdx">1</prop>
												</obj>
											</obj>
											<obj name="PropertyObject" class="ChannelGenotype" version="4">
												<prop name="PropertyTypeName">Scanning Genotype</prop>
												<prop name="Position">0</prop>
												<prop name="IsDefault">1</prop>
												<prop name="ReadOnly">1</prop>
												<obj name="ChannelProp" class="ChannelProperty" version="1">
													<prop name="ChannelIdx">1</prop>
												</obj>
											</obj>
											<obj name="PropertyObject" class="GroupChannelTypeProp" version="4">
												<prop name="PropertyTypeName">Scanning Sample Type</prop>
												<prop name="Position">0</prop>
												<prop name="IsDefault">0</prop>
												<prop name="GroupSampleType">mstUnknown</prop>
												<obj name="ChannelProp" class="ChannelProperty" version="1">
													<prop name="ChannelIdx">1</prop>
												</obj>
											</obj>
											<obj name="PropertyObject" class="TargetName" version="4">
												<prop name="PropertyTypeName">Target Name</prop>
												<prop name="Position">0</prop>
												<prop name="IsDefault">1</prop>
												<obj name="ChannelProp" class="ChannelProperty" version="1">
													<prop name="ChannelIdx">1</prop>
												</obj>
											</obj>
											<obj name="PropertyObject" class="RQTargetProperty" version="4">
												<prop name="PropertyTypeName">Target Type</prop>
												<prop name="Position">0</prop>
												<prop name="IsDefault">0</prop>
												<prop name="TargetType">dtNone</prop>
												<obj name="ChannelProp" class="ChannelProperty" version="1">
													<prop name="ChannelIdx">1</prop>
												</obj>
											</obj>
										</list>
									</obj>
									<obj name="item" class="PropertyList" version="1">
										<list name="emlist" count="12">
											<obj name="PropertyObject" class="RQSampleTargetProperty" version="4">
												<prop name="PropertyTypeName">Combined Sample and Target Type</prop>
												<prop name="Position">0</prop>
												<prop name="IsDefault">0</prop>
												<obj name="ChannelProp" class="ChannelProperty" version="1">
													<prop name="ChannelIdx">2</prop>
												</obj>
											</obj>
											<obj name="PropertyObject" class="QuantConcProperty" version="4">
												<prop name="PropertyTypeName">Concentration</prop>
												<prop name="Position">0</prop>
												<prop name="IsDefault">1</prop>
												<prop name="Concentration">0</prop>
												<obj name="ChannelProp" class="ChannelProperty" version="1">
													<prop name="ChannelIdx">2</prop>
												</obj>
												<prop name="ReadOnly">1</prop>
											</obj>
											<obj name="PropertyObject" class="QuantCpHighProp" version="4">
												<prop name="PropertyTypeName">Cp High</prop>
												<prop name="Position">0</prop>
												<prop name="IsDefault">1</prop>
												<prop name="CpRangeHigh">0</prop>
												<obj name="ChannelProp" class="ChannelProperty" version="1">
													<prop name="ChannelIdx">2</prop>
												</obj>
												<prop name="ReadOnly">1</prop>
											</obj>
											<obj name="PropertyObject" class="QuantCpLowProp" version="4">
												<prop name="PropertyTypeName">Cp Low</prop>
												<prop name="Position">0</prop>
												<prop name="IsDefault">1</prop>
												<prop name="CpRangeLow">0</prop>
												<obj name="ChannelProp" class="ChannelProperty" version="1">
													<prop name="ChannelIdx">2</prop>
												</obj>
												<prop name="ReadOnly">1</prop>
											</obj>
											<obj name="PropertyObject" class="RQEffProp" version="4">
												<prop name="PropertyTypeName">Efficiency</prop>
												<prop name="Position">0</prop>
												<prop name="IsDefault">1</prop>
												<prop name="Efficiency">2</prop>
												<obj name="ChannelProp" class="ChannelProperty" version="1">
													<prop name="ChannelIdx">2</prop>
												</obj>
											</obj>
											<obj name="PropertyObject" class="ChannelGenotype" version="4">
												<prop name="PropertyTypeName">Melt Geno Genotype</prop>
												<prop name="Position">0</prop>
												<prop name="IsDefault">1</prop>
												<prop name="ReadOnly">1</prop>
												<obj name="ChannelProp" class="ChannelProperty" version="1">
													<prop name="ChannelIdx">2</prop>
												</obj>
											</obj>
											<obj name="PropertyObject" class="GroupChannelTypeProp" version="4">
												<prop name="PropertyTypeName">Melt Geno Sample Type</prop>
												<prop name="Position">0</prop>
												<prop name="IsDefault">0</prop>
												<prop name="GroupSampleType">mstUnknown</prop>
												<obj name="ChannelProp" class="ChannelProperty" version="1">
													<prop name="ChannelIdx">2</prop>
												</obj>
											</obj>
											<obj name="PropertyObject" class="QuantSampleTypeProperty" version="4">
												<prop name="PropertyTypeName">Quantification Sample Type</prop>
												<prop name="Position">0</prop>
												<prop name="IsDefault">0</prop>
												<prop name="SampleType">qsUnknown</prop>
												<obj name="ChannelProp" class="ChannelProperty" version="1">
													<prop name="ChannelIdx">2</prop>
												</obj>
											</obj>
											<obj name="PropertyObject" class="ChannelGenotype" version="4">
												<prop name="PropertyTypeName">Scanning Genotype</prop>
												<prop name="Position">0</prop>
												<prop name="IsDefault">1</prop>
												<prop name="ReadOnly">1</prop>
												<obj name="ChannelProp" class="ChannelProperty" version="1">
													<prop name="ChannelIdx">2</prop>
												</obj>
											</obj>
											<obj name="PropertyObject" class="GroupChannelTypeProp" version="4">
												<prop name="PropertyTypeName">Scanning Sample Type</prop>
												<prop name="Position">0</prop>
												<prop name="IsDefault">0</prop>
												<prop name="GroupSampleType">mstUnknown</prop>
												<obj name="ChannelProp" class="ChannelProperty" version="1">
													<prop name="ChannelIdx">2</prop>
												</obj>
											</obj>
											<obj name="PropertyObject" class="TargetName" version="4">
												<prop name="PropertyTypeName">Target Name</prop>
												<prop name="Position">0</prop>
												<prop name="IsDefault">1</prop>
												<obj name="ChannelProp" class="ChannelProperty" version="1">
													<prop name="ChannelIdx">2</prop>
												</obj>
											</obj>
											<obj name="PropertyObject" class="RQTargetProperty" version="4">
												<prop name="PropertyTypeName">Target Type</prop>
												<prop name="Position">0</prop>
												<prop name="IsDefault">0</prop>
												<prop name="TargetType">dtNone</prop>
												<obj name="ChannelProp" class="ChannelProperty" version="1">
													<prop name="ChannelIdx">2</prop>
												</obj>
											</obj>
										</list>
									</obj>
									<obj name="item" class="PropertyList" version="1">
										<list name="emlist" count="12">
											<obj name="PropertyObject" class="RQSampleTargetProperty" version="4">
												<prop name="PropertyTypeName">Combined Sample and Target Type</prop>
												<prop name="Position">0</prop>
												<prop name="IsDefault">0</prop>
												<obj name="ChannelProp" class="ChannelProperty" version="1">
													<prop name="ChannelIdx">3</prop>
												</obj>
											</obj>
											<obj name="PropertyObject" class="QuantConcProperty" version="4">
												<prop name="PropertyTypeName">Concentration</prop>
												<prop name="Position">0</prop>
												<prop name="IsDefault">1</prop>
												<prop name="Concentration">0</prop>
												<obj name="ChannelProp" class="ChannelProperty" version="1">
													<prop name="ChannelIdx">3</prop>
												</obj>
												<prop name="ReadOnly">1</prop>
											</obj>
											<obj name="PropertyObject" class="QuantCpHighProp" version="4">
												<prop name="PropertyTypeName">Cp High</prop>
												<prop name="Position">0</prop>
												<prop name="IsDefault">1</prop>
												<prop name="CpRangeHigh">0</prop>
												<obj name="ChannelProp" class="ChannelProperty" version="1">
													<prop name="ChannelIdx">3</prop>
												</obj>
												<prop name="ReadOnly">1</prop>
											</obj>
											<obj name="PropertyObject" class="QuantCpLowProp" version="4">
												<prop name="PropertyTypeName">Cp Low</prop>
												<prop name="Position">0</prop>
												<prop name="IsDefault">1</prop>
												<prop name="CpRangeLow">0</prop>
												<obj name="ChannelProp" class="ChannelProperty" version="1">
													<prop name="ChannelIdx">3</prop>
												</obj>
												<prop name="ReadOnly">1</prop>
											</obj>
											<obj name="PropertyObject" class="RQEffProp" version="4">
												<prop name="PropertyTypeName">Efficiency</prop>
												<prop name="Position">0</prop>
												<prop name="IsDefault">1</prop>
												<prop name="Efficiency">2</prop>
												<obj name="ChannelProp" class="ChannelProperty" version="1">
													<prop name="ChannelIdx">3</prop>
												</obj>
											</obj>
											<obj name="PropertyObject" class="ChannelGenotype" version="4">
												<prop name="PropertyTypeName">Melt Geno Genotype</prop>
												<prop name="Position">0</prop>
												<prop name="IsDefault">1</prop>
												<prop name="ReadOnly">1</prop>
												<obj name="ChannelProp" class="ChannelProperty" version="1">
													<prop name="ChannelIdx">3</prop>
												</obj>
											</obj>
											<obj name="PropertyObject" class="GroupChannelTypeProp" version="4">
												<prop name="PropertyTypeName">Melt Geno Sample Type</prop>
												<prop name="Position">0</prop>
												<prop name="IsDefault">0</prop>
												<prop name="GroupSampleType">mstUnknown</prop>
												<obj name="ChannelProp" class="ChannelProperty" version="1">
													<prop name="ChannelIdx">3</prop>
												</obj>
											</obj>
											<obj name="PropertyObject" class="QuantSampleTypeProperty" version="4">
												<prop name="PropertyTypeName">Quantification Sample Type</prop>
												<prop name="Position">0</prop>
												<prop name="IsDefault">0</prop>
												<prop name="SampleType">qsUnknown</prop>
												<obj name="ChannelProp" class="ChannelProperty" version="1">
													<prop name="ChannelIdx">3</prop>
												</obj>
											</obj>
											<obj name="PropertyObject" class="ChannelGenotype" version="4">
												<prop name="PropertyTypeName">Scanning Genotype</prop>
												<prop name="Position">0</prop>
												<prop name="IsDefault">1</prop>
												<prop name="ReadOnly">1</prop>
												<obj name="ChannelProp" class="ChannelProperty" version="1">
													<prop name="ChannelIdx">3</prop>
												</obj>
											</obj>
											<obj name="PropertyObject" class="GroupChannelTypeProp" version="4">
												<prop name="PropertyTypeName">Scanning Sample Type</prop>
												<prop name="Position">0</prop>
												<prop name="IsDefault">0</prop>
												<prop name="GroupSampleType">mstUnknown</prop>
												<obj name="ChannelProp" class="ChannelProperty" version="1">
													<prop name="ChannelIdx">3</prop>
												</obj>
											</obj>
											<obj name="PropertyObject" class="TargetName" version="4">
												<prop name="PropertyTypeName">Target Name</prop>
												<prop name="Position">0</prop>
												<prop name="IsDefault">1</prop>
												<obj name="ChannelProp" class="ChannelProperty" version="1">
													<prop name="ChannelIdx">3</prop>
												</obj>
											</obj>
											<obj name="PropertyObject" class="RQTargetProperty" version="4">
												<prop name="PropertyTypeName">Target Type</prop>
												<prop name="Position">0</prop>
												<prop name="IsDefault">0</prop>
												<prop name="TargetType">dtNone</prop>
												<obj name="ChannelProp" class="ChannelProperty" version="1">
													<prop name="ChannelIdx">3</prop>
												</obj>
											</obj>
										</list>
									</obj>
								</list>
							</obj>
						</obj>
						<prop name="ChannelPropertyCount">4</prop>
						<prop name="ContainerPosition">0</prop>
						<prop name="HasSampleProperties">1</prop>
						<obj name="SampleProperties" class="PropertyList" version="1">
							<list name="emlist" count="14">
								<obj name="PropertyObject" class="SamplePrefColor" version="4">
									<prop name="PropertyTypeName">Color</prop>
									<prop name="Position">0</prop>
									<prop name="IsDefault">0</prop>
									<prop name="Color">$00FF8000</prop>
								</obj>
								<obj name="PropertyObject" class="DominantChannelProp" version="4">
									<prop name="PropertyTypeName">Dominant Channel</prop>
									<prop name="Position">0</prop>
									<prop name="IsDefault">0</prop>
									<prop name="DominantChannel">0</prop>
								</obj>
								<obj name="PropertyObject" class="Genotype" version="4">
									<prop name="PropertyTypeName">EndPt Genotype</prop>
									<prop name="Position">0</prop>
									<prop name="IsDefault">1</prop>
									<prop name="ReadOnly">1</prop>
								</obj>
								<obj name="PropertyObject" class="GroupingSample" version="4">
									<prop name="PropertyTypeName">EndPt Sample Type</prop>
									<prop name="Position">0</prop>
									<prop name="IsDefault">0</prop>
									<prop name="GroupSampleType">mstUnknown</prop>
								</obj>
								<obj name="PropertyObject" class="SamplePrefLineStyle" version="4">
									<prop name="PropertyTypeName">Line Style</prop>
									<prop name="Position">0</prop>
									<prop name="IsDefault">0</prop>
									<prop name="LineStyle">psSolid</prop>
								</obj>
								<obj name="PropertyObject" class="GenSampleEditNotes" version="4">
									<prop name="PropertyTypeName">Notes</prop>
									<prop name="Position">0</prop>
									<prop name="IsDefault">1</prop>
								</obj>
								<obj name="PropertyObject" class="SamplePrefPointStyle" version="4">
									<prop name="PropertyTypeName">Point Style</prop>
									<prop name="Position">0</prop>
									<prop name="IsDefault">0</prop>
									<prop name="PointStyle">psNothing</prop>
								</obj>
								<obj name="PropertyObject" class="GenSampleEditPosition" version="4">
									<prop name="PropertyTypeName">Position</prop>
									<prop name="Position">0</prop>
									<prop name="IsDefault">1</prop>
								</obj>
								<obj name="PropertyObject" class="GenSampleEditReplicate" version="4">
									<prop name="PropertyTypeName">Replicate of</prop>
									<prop name="Position">0</prop>
									<prop name="IsDefault">1</prop>
									<prop name="ReplicateOf">-1</prop>
								</obj>
								<obj name="PropertyObject" class="HTCSampleID" version="4">
									<prop name="PropertyTypeName">Sample ID</prop>
									<prop name="Position">0</prop>
									<prop name="IsDefault">1</prop>
								</obj>
								<obj name="PropertyObject" class="GenSampleEditName" version="4">
									<prop name="PropertyTypeName">Sample Name</prop>
									<prop name="Position">0</prop>
									<prop name="IsDefault">1</prop>
									<prop name="name">Sample 1</prop>
								</obj>
								<obj name="PropertyObject" class="HTCSamplePrepNotes" version="4">
									<prop name="PropertyTypeName">Sample Prep Notes</prop>
									<prop name="Position">0</prop>
									<prop name="IsDefault">1</prop>
								</obj>
								<obj name="PropertyObject" class="GenSampleEditSubset" version="4">
									<prop name="PropertyTypeName">Subsets</prop>
									<prop name="Position">0</prop>
									<prop name="IsDefault">1</prop>
								</obj>
								<obj name="PropertyObject" class="SamplePrefWidth" version="5">
									<prop name="PropertyTypeName">Width</prop>
									<prop name="Position">0</prop>
									<prop name="IsDefault">1</prop>
									<prop name="Width">1</prop>
								</obj>
							</list>
						</obj>
					</obj>
					<obj name="item" class="SamplePropInfo" version="1">
						<obj name="ChannelProperties" class="ChanPropList" version="2">
							<obj name="ChannelProperties" class="EMList" version="1">
								<list name="emlist" count="4">
									<obj name="item" class="PropertyList" version="1">
										<list name="emlist" count="12">
											<obj name="PropertyObject" class="RQSampleTargetProperty" version="4">
												<prop name="PropertyTypeName">Combined Sample and Target Type</prop>
												<prop name="Position">1</prop>
												<prop name="IsDefault">0</prop>
												<obj name="ChannelProp" class="ChannelProperty" version="1">
													<prop name="ChannelIdx">0</prop>
												</obj>
											</obj>
											<obj name="PropertyObject" class="QuantConcProperty" version="4">
												<prop name="PropertyTypeName">Concentration</prop>
												<prop name="Position">1</prop>
												<prop name="IsDefault">1</prop>
												<prop name="Concentration">0</prop>
												<obj name="ChannelProp" class="ChannelProperty" version="1">
													<prop name="ChannelIdx">0</prop>
												</obj>
												<prop name="ReadOnly">1</prop>
											</obj>
											<obj name="PropertyObject" class="QuantCpHighProp" version="4">
												<prop name="PropertyTypeName">Cp High</prop>
												<prop name="Position">1</prop>
												<prop name="IsDefault">1</prop>
												<prop name="CpRangeHigh">0</prop>
												<obj name="ChannelProp" class="ChannelProperty" version="1">
													<prop name="ChannelIdx">0</prop>
												</obj>
												<prop name="ReadOnly">1</prop>
											</obj>
											<obj name="PropertyObject" class="QuantCpLowProp" version="4">
												<prop name="PropertyTypeName">Cp Low</prop>
												<prop name="Position">1</prop>
												<prop name="IsDefault">1</prop>
												<prop name="CpRangeLow">0</prop>
												<obj name="ChannelProp" class="ChannelProperty" version="1">
													<prop name="ChannelIdx">0</prop>
												</obj>
												<prop name="ReadOnly">1</prop>
											</obj>
											<obj name="PropertyObject" class="RQEffProp" version="4">
												<prop name="PropertyTypeName">Efficiency</prop>
												<prop name="Position">1</prop>
												<prop name="IsDefault">1</prop>
												<prop name="Efficiency">2</prop>
												<obj name="ChannelProp" class="ChannelProperty" version="1">
													<prop name="ChannelIdx">0</prop>
												</obj>
											</obj>
											<obj name="PropertyObject" class="ChannelGenotype" version="4">
												<prop name="PropertyTypeName">Melt Geno Genotype</prop>
												<prop name="Position">1</prop>
												<prop name="IsDefault">1</prop>
												<prop name="ReadOnly">1</prop>
												<obj name="ChannelProp" class="ChannelProperty" version="1">
													<prop name="ChannelIdx">0</prop>
												</obj>
											</obj>
											<obj name="PropertyObject" class="GroupChannelTypeProp" version="4">
												<prop name="PropertyTypeName">Melt Geno Sample Type</prop>
												<prop name="Position">1</prop>
												<prop name="IsDefault">0</prop>
												<prop name="GroupSampleType">mstUnknown</prop>
												<obj name="ChannelProp" class="ChannelProperty" version="1">
													<prop name="ChannelIdx">0</prop>
												</obj>
											</obj>
											<obj name="PropertyObject" class="QuantSampleTypeProperty" version="4">
												<prop name="PropertyTypeName">Quantification Sample Type</prop>
												<prop name="Position">1</prop>
												<prop name="IsDefault">0</prop>
												<prop name="SampleType">qsUnknown</prop>
												<obj name="ChannelProp" class="ChannelProperty" version="1">
													<prop name="ChannelIdx">0</prop>
												</obj>
											</obj>
											<obj name="PropertyObject" class="ChannelGenotype" version="4">
												<prop name="PropertyTypeName">Scanning Genotype</prop>
												<prop name="Position">1</prop>
												<prop name="IsDefault">1</prop>
												<prop name="ReadOnly">1</prop>
												<obj name="ChannelProp" class="ChannelProperty" version="1">
													<prop name="ChannelIdx">0</prop>
												</obj>
											</obj>
											<obj name="PropertyObject" class="GroupChannelTypeProp" version="4">
												<prop name="PropertyTypeName">Scanning Sample Type</prop>
												<prop name="Position">1</prop>
												<prop name="IsDefault">0</prop>
												<prop name="GroupSampleType">mstUnknown</prop>
												<obj name="ChannelProp" class="ChannelProperty" version="1">
													<prop name="ChannelIdx">0</prop>
												</obj>
											</obj>
											<obj name="PropertyObject" class="TargetName" version="4">
												<prop name="PropertyTypeName">Target Name</prop>
												<prop name="Position">1</prop>
												<prop name="IsDefault">1</prop>
												<obj name="ChannelProp" class="ChannelProperty" version="1">
													<prop name="ChannelIdx">0</prop>
												</obj>
											</obj>
											<obj name="PropertyObject" class="RQTargetProperty" version="4">
												<prop name="PropertyTypeName">Target Type</prop>
												<prop name="Position">1</prop>
												<prop name="IsDefault">0</prop>
												<prop name="TargetType">dtNone</prop>
												<obj name="ChannelProp" class="ChannelProperty" version="1">
													<prop name="ChannelIdx">0</prop>
												</obj>
											</obj>
										</list>
									</obj>
									<obj name="item" class="PropertyList" version="1">
										<list name="emlist" count="12">
											<obj name="PropertyObject" class="RQSampleTargetProperty" version="4">
												<prop name="PropertyTypeName">Combined Sample and Target Type</prop>
												<prop name="Position">1</prop>
												<prop name="IsDefault">0</prop>
												<obj name="ChannelProp" class="ChannelProperty" version="1">
													<prop name="ChannelIdx">1</prop>
												</obj>
											</obj>
											<obj name="PropertyObject" class="QuantConcProperty" version="4">
												<prop name="PropertyTypeName">Concentration</prop>
												<prop name="Position">1</prop>
												<prop name="IsDefault">1</prop>
												<prop name="Concentration">0</prop>
												<obj name="ChannelProp" class="ChannelProperty" version="1">
													<prop name="ChannelIdx">1</prop>
												</obj>
												<prop name="ReadOnly">1</prop>
											</obj>
											<obj name="PropertyObject" class="QuantCpHighProp" version="4">
												<prop name="PropertyTypeName">Cp High</prop>
												<prop name="Position">1</prop>
												<prop name="IsDefault">1</prop>
												<prop name="CpRangeHigh">0</prop>
												<obj name="ChannelProp" class="ChannelProperty" version="1">
													<prop name="ChannelIdx">1</prop>
												</obj>
												<prop name="ReadOnly">1</prop>
											</obj>
											<obj name="PropertyObject" class="QuantCpLowProp" version="4">
												<prop name="PropertyTypeName">Cp Low</prop>
												<prop name="Position">1</prop>
												<prop name="IsDefault">1</prop>
												<prop name="CpRangeLow">0</prop>
												<obj name="ChannelProp" class="ChannelProperty" version="1">
													<prop name="ChannelIdx">1</prop>
												</obj>
												<prop name="ReadOnly">1</prop>
											</obj>
											<obj name="PropertyObject" class="RQEffProp" version="4">
												<prop name="PropertyTypeName">Efficiency</prop>
												<prop name="Position">1</prop>
												<prop name="IsDefault">1</prop>
												<prop name="Efficiency">2</prop>
												<obj name="ChannelProp" class="ChannelProperty" version="1">
													<prop name="ChannelIdx">1</prop>
												</obj>
											</obj>
											<obj name="PropertyObject" class="ChannelGenotype" version="4">
												<prop name="PropertyTypeName">Melt Geno Genotype</prop>
												<prop name="Position">1</prop>
												<prop name="IsDefault">1</prop>
												<prop name="ReadOnly">1</prop>
												<obj name="ChannelProp" class="ChannelProperty" version="1">
													<prop name="ChannelIdx">1</prop>
												</obj>
											</obj>
											<obj name="PropertyObject" class="GroupChannelTypeProp" version="4">
												<prop name="PropertyTypeName">Melt Geno Sample Type</prop>
												<prop name="Position">1</prop>
												<prop name="IsDefault">0</prop>
												<prop name="GroupSampleType">mstUnknown</prop>
												<obj name="ChannelProp" class="ChannelProperty" version="1">
													<prop name="ChannelIdx">1</prop>
												</obj>
											</obj>
											<obj name="PropertyObject" class="QuantSampleTypeProperty" version="4">
												<prop name="PropertyTypeName">Quantification Sample Type</prop>
												<prop name="Position">1</prop>
												<prop name="IsDefault">0</prop>
												<prop name="SampleType">qsUnknown</prop>
												<obj name="ChannelProp" class="ChannelProperty" version="1">
													<prop name="ChannelIdx">1</prop>
												</obj>
											</obj>
											<obj name="PropertyObject" class="ChannelGenotype" version="4">
												<prop name="PropertyTypeName">Scanning Genotype</prop>
												<prop name="Position">1</prop>
												<prop name="IsDefault">1</prop>
												<prop name="ReadOnly">1</prop>
												<obj name="ChannelProp" class="ChannelProperty" version="1">
													<prop name="ChannelIdx">1</prop>
												</obj>
											</obj>
											<obj name="PropertyObject" class="GroupChannelTypeProp" version="4">
												<prop name="PropertyTypeName">Scanning Sample Type</prop>
												<prop name="Position">1</prop>
												<prop name="IsDefault">0</prop>
												<prop name="GroupSampleType">mstUnknown</prop>
												<obj name="ChannelProp" class="ChannelProperty" version="1">
													<prop name="ChannelIdx">1</prop>
												</obj>
											</obj>
											<obj name="PropertyObject" class="TargetName" version="4">
												<prop name="PropertyTypeName">Target Name</prop>
												<prop name="Position">1</prop>
												<prop name="IsDefault">1</prop>
												<obj name="ChannelProp" class="ChannelProperty" version="1">
													<prop name="ChannelIdx">1</prop>
												</obj>
											</obj>
											<obj name="PropertyObject" class="RQTargetProperty" version="4">
												<prop name="PropertyTypeName">Target Type</prop>
												<prop name="Position">1</prop>
												<prop name="IsDefault">0</prop>
												<prop name="TargetType">dtNone</prop>
												<obj name="ChannelProp" class="ChannelProperty" version="1">
													<prop name="ChannelIdx">1</prop>
												</obj>
											</obj>
										</list>
									</obj>
									<obj name="item" class="PropertyList" version="1">
										<list name="emlist" count="12">
											<obj name="PropertyObject" class="RQSampleTargetProperty" version="4">
												<prop name="PropertyTypeName">Combined Sample and Target Type</prop>
												<prop name="Position">1</prop>
												<prop name="IsDefault">0</prop>
												<obj name="ChannelProp" class="ChannelProperty" version="1">
													<prop name="ChannelIdx">2</prop>
												</obj>
											</obj>
											<obj name="PropertyObject" class="QuantConcProperty" version="4">
												<prop name="PropertyTypeName">Concentration</prop>
												<prop name="Position">1</prop>
												<prop name="IsDefault">1</prop>
												<prop name="Concentration">0</prop>
												<obj name="ChannelProp" class="ChannelProperty" version="1">
													<prop name="ChannelIdx">2</prop>
												</obj>
												<prop name="ReadOnly">1</prop>
											</obj>
											<obj name="PropertyObject" class="QuantCpHighProp" version="4">
												<prop name="PropertyTypeName">Cp High</prop>
												<prop name="Position">1</prop>
												<prop name="IsDefault">1</prop>
												<prop name="CpRangeHigh">0</prop>
												<obj name="ChannelProp" class="ChannelProperty" version="1">
													<prop name="ChannelIdx">2</prop>
												</obj>
												<prop name="ReadOnly">1</prop>
											</obj>
											<obj name="PropertyObject" class="QuantCpLowProp" version="4">
												<prop name="PropertyTypeName">Cp Low</prop>
												<prop name="Position">1</prop>
												<prop name="IsDefault">1</prop>
												<prop name="CpRangeLow">0</prop>
												<obj name="ChannelProp" class="ChannelProperty" version="1">
													<prop name="ChannelIdx">2</prop>
												</obj>
												<prop name="ReadOnly">1</prop>
											</obj>
											<obj name="PropertyObject" class="RQEffProp" version="4">
												<prop name="PropertyTypeName">Efficiency</prop>
												<prop name="Position">1</prop>
												<prop name="IsDefault">1</prop>
												<prop name="Efficiency">2</prop>
												<obj name="ChannelProp" class="ChannelProperty" version="1">
													<prop name="ChannelIdx">2</prop>
												</obj>
											</obj>
											<obj name="PropertyObject" class="ChannelGenotype" version="4">
												<prop name="PropertyTypeName">Melt Geno Genotype</prop>
												<prop name="Position">1</prop>
												<prop name="IsDefault">1</prop>
												<prop name="ReadOnly">1</prop>
												<obj name="ChannelProp" class="ChannelProperty" version="1">
													<prop name="ChannelIdx">2</prop>
												</obj>
											</obj>
											<obj name="PropertyObject" class="GroupChannelTypeProp" version="4">
												<prop name="PropertyTypeName">Melt Geno Sample Type</prop>
												<prop name="Position">1</prop>
												<prop name="IsDefault">0</prop>
												<prop name="GroupSampleType">mstUnknown</prop>
												<obj name="ChannelProp" class="ChannelProperty" version="1">
													<prop name="ChannelIdx">2</prop>
												</obj>
											</obj>
											<obj name="PropertyObject" class="QuantSampleTypeProperty" version="4">
												<prop name="PropertyTypeName">Quantification Sample Type</prop>
												<prop name="Position">1</prop>
												<prop name="IsDefault">0</prop>
												<prop name="SampleType">qsUnknown</prop>
												<obj name="ChannelProp" class="ChannelProperty" version="1">
													<prop name="ChannelIdx">2</prop>
												</obj>
											</obj>
											<obj name="PropertyObject" class="ChannelGenotype" version="4">
												<prop name="PropertyTypeName">Scanning Genotype</prop>
												<prop name="Position">1</prop>
												<prop name="IsDefault">1</prop>
												<prop name="ReadOnly">1</prop>
												<obj name="ChannelProp" class="ChannelProperty" version="1">
													<prop name="ChannelIdx">2</prop>
												</obj>
											</obj>
											<obj name="PropertyObject" class="GroupChannelTypeProp" version="4">
												<prop name="PropertyTypeName">Scanning Sample Type</prop>
												<prop name="Position">1</prop>
												<prop name="IsDefault">0</prop>
												<prop name="GroupSampleType">mstUnknown</prop>
												<obj name="ChannelProp" class="ChannelProperty" version="1">
													<prop name="ChannelIdx">2</prop>
												</obj>
											</obj>
											<obj name="PropertyObject" class="TargetName" version="4">
												<prop name="PropertyTypeName">Target Name</prop>
												<prop name="Position">1</prop>
												<prop name="IsDefault">1</prop>
												<obj name="ChannelProp" class="ChannelProperty" version="1">
													<prop name="ChannelIdx">2</prop>
												</obj>
											</obj>
											<obj name="PropertyObject" class="RQTargetProperty" version="4">
												<prop name="PropertyTypeName">Target Type</prop>
												<prop name="Position">1</prop>
												<prop name="IsDefault">0</prop>
												<prop name="TargetType">dtNone</prop>
												<obj name="ChannelProp" class="ChannelProperty" version="1">
													<prop name="ChannelIdx">2</prop>
												</obj>
											</obj>
										</list>
									</obj>
									<obj name="item" class="PropertyList" version="1">
										<list name="emlist" count="12">
											<obj name="PropertyObject" class="RQSampleTargetProperty" version="4">
												<prop name="PropertyTypeName">Combined Sample and Target Type</prop>
												<prop name="Position">1</prop>
												<prop name="IsDefault">0</prop>
												<obj name="ChannelProp" class="ChannelProperty" version="1">
													<prop name="ChannelIdx">3</prop>
												</obj>
											</obj>
											<obj name="PropertyObject" class="QuantConcProperty" version="4">
												<prop name="PropertyTypeName">Concentration</prop>
												<prop name="Position">1</prop>
												<prop name="IsDefault">1</prop>
												<prop name="Concentration">0</prop>
												<obj name="ChannelProp" class="ChannelProperty" version="1">
													<prop name="ChannelIdx">3</prop>
												</obj>
												<prop name="ReadOnly">1</prop>
											</obj>
											<obj name="PropertyObject" class="QuantCpHighProp" version="4">
												<prop name="PropertyTypeName">Cp High</prop>
												<prop name="Position">1</prop>
												<prop name="IsDefault">1</prop>
												<prop name="CpRangeHigh">0</prop>
												<obj name="ChannelProp" class="ChannelProperty" version="1">
													<prop name="ChannelIdx">3</prop>
												</obj>
												<prop name="ReadOnly">1</prop>
											</obj>
											<obj name="PropertyObject" class="QuantCpLowProp" version="4">
												<prop name="PropertyTypeName">Cp Low</prop>
												<prop name="Position">1</prop>
												<prop name="IsDefault">1</prop>
												<prop name="CpRangeLow">0</prop>
												<obj name="ChannelProp" class="ChannelProperty" version="1">
													<prop name="ChannelIdx">3</prop>
												</obj>
												<prop name="ReadOnly">1</prop>
											</obj>
											<obj name="PropertyObject" class="RQEffProp" version="4">
												<prop name="PropertyTypeName">Efficiency</prop>
												<prop name="Position">1</prop>
												<prop name="IsDefault">1</prop>
												<prop name="Efficiency">2</prop>
												<obj name="ChannelProp" class="ChannelProperty" version="1">
													<prop name="ChannelIdx">3</prop>
												</obj>
											</obj>
											<obj name="PropertyObject" class="ChannelGenotype" version="4">
												<prop name="PropertyTypeName">Melt Geno Genotype</prop>
												<prop name="Position">1</prop>
												<prop name="IsDefault">1</prop>
												<prop name="ReadOnly">1</prop>
												<obj name="ChannelProp" class="ChannelProperty" version="1">
													<prop name="ChannelIdx">3</prop>
												</obj>
											</obj>
											<obj name="PropertyObject" class="GroupChannelTypeProp" version="4">
												<prop name="PropertyTypeName">Melt Geno Sample Type</prop>
												<prop name="Position">1</prop>
												<prop name="IsDefault">0</prop>
												<prop name="GroupSampleType">mstUnknown</prop>
												<obj name="ChannelProp" class="ChannelProperty" version="1">
													<prop name="ChannelIdx">3</prop>
												</obj>
											</obj>
											<obj name="PropertyObject" class="QuantSampleTypeProperty" version="4">
												<prop name="PropertyTypeName">Quantification Sample Type</prop>
												<prop name="Position">1</prop>
												<prop name="IsDefault">0</prop>
												<prop name="SampleType">qsUnknown</prop>
												<obj name="ChannelProp" class="ChannelProperty" version="1">
													<prop name="ChannelIdx">3</prop>
												</obj>
											</obj>
											<obj name="PropertyObject" class="ChannelGenotype" version="4">
												<prop name="PropertyTypeName">Scanning Genotype</prop>
												<prop name="Position">1</prop>
												<prop name="IsDefault">1</prop>
												<prop name="ReadOnly">1</prop>
												<obj name="ChannelProp" class="ChannelProperty" version="1">
													<prop name="ChannelIdx">3</prop>
												</obj>
											</obj>
											<obj name="PropertyObject" class="GroupChannelTypeProp" version="4">
												<prop name="PropertyTypeName">Scanning Sample Type</prop>
												<prop name="Position">1</prop>
												<prop name="IsDefault">0</prop>
												<prop name="GroupSampleType">mstUnknown</prop>
												<obj name="ChannelProp" class="ChannelProperty" version="1">
													<prop name="ChannelIdx">3</prop>
												</obj>
											</obj>
											<obj name="PropertyObject" class="TargetName" version="4">
												<prop name="PropertyTypeName">Target Name</prop>
												<prop name="Position">1</prop>
												<prop name="IsDefault">1</prop>
												<obj name="ChannelProp" class="ChannelProperty" version="1">
													<prop name="ChannelIdx">3</prop>
												</obj>
											</obj>
											<obj name="PropertyObject" class="RQTargetProperty" version="4">
												<prop name="PropertyTypeName">Target Type</prop>
												<prop name="Position">1</prop>
												<prop name="IsDefault">0</prop>
												<prop name="TargetType">dtNone</prop>
												<obj name="ChannelProp" class="ChannelProperty" version="1">
													<prop name="ChannelIdx">3</prop>
												</obj>
											</obj>
										</list>
									</obj>
								</list>
							</obj>
						</obj>
						<prop name="ChannelPropertyCount">4</prop>
						<prop name="ContainerPosition">1</prop>
						<prop name="HasSampleProperties">1</prop>
						<obj name="SampleProperties" class="PropertyList" version="1">
							<list name="emlist" count="14">
								<obj name="PropertyObject" class="SamplePrefColor" version="4">
									<prop name="PropertyTypeName">Color</prop>
									<prop name="Position">1</prop>
									<prop name="IsDefault">0</prop>
									<prop name="Color">clRed</prop>
								</obj>
								<obj name="PropertyObject" class="DominantChannelProp" version="4">
									<prop name="PropertyTypeName">Dominant Channel</prop>
									<prop name="Position">1</prop>
									<prop name="IsDefault">0</prop>
									<prop name="DominantChannel">0</prop>
								</obj>
								<obj name="PropertyObject" class="Genotype" version="4">
									<prop name="PropertyTypeName">EndPt Genotype</prop>
									<prop name="Position">1</prop>
									<prop name="IsDefault">1</prop>
									<prop name="ReadOnly">1</prop>
								</obj>
								<obj name="PropertyObject" class="GroupingSample" version="4">
									<prop name="PropertyTypeName">EndPt Sample Type</prop>
									<prop name="Position">1</prop>
									<prop name="IsDefault">0</prop>
									<prop name="GroupSampleType">mstUnknown</prop>
								</obj>
								<obj name="PropertyObject" class="SamplePrefLineStyle" version="4">
									<prop name="PropertyTypeName">Line Style</prop>
									<prop name="Position">1</prop>
									<prop name="IsDefault">0</prop>
									<prop name="LineStyle">psSolid</prop>
								</obj>
								<obj name="PropertyObject" class="GenSampleEditNotes" version="4">
									<prop name="PropertyTypeName">Notes</prop>
									<prop name="Position">1</prop>
									<prop name="IsDefault">1</prop>
								</obj>
								<obj name="PropertyObject" class="SamplePrefPointStyle" version="4">
									<prop name="PropertyTypeName">Point Style</prop>
									<prop name="Position">1</prop>
									<prop name="IsDefault">0</prop>
									<prop name="PointStyle">psNothing</prop>
								</obj>
								<obj name="PropertyObject" class="GenSampleEditPosition" version="4">
									<prop name="PropertyTypeName">Position</prop>
									<prop name="Position">1</prop>
									<prop name="IsDefault">1</prop>
								</obj>
								<obj name="PropertyObject" class="GenSampleEditReplicate" version="4">
									<prop name="PropertyTypeName">Replicate of</prop>
									<prop name="Position">1</prop>
									<prop name="IsDefault">1</prop>
									<prop name="ReplicateOf">-1</prop>
								</obj>
								<obj name="PropertyObject" class="HTCSampleID" version="4">
									<prop name="PropertyTypeName">Sample ID</prop>
									<prop name="Position">1</prop>
									<prop name="IsDefault">1</prop>
								</obj>
								<obj name="PropertyObject" class="GenSampleEditName" version="4">
									<prop name="PropertyTypeName">Sample Name</prop>
									<prop name="Position">1</prop>
									<prop name="IsDefault">1</prop>
									<prop name="name">Sample 2</prop>
								</obj>
								<obj name="PropertyObject" class="HTCSamplePrepNotes" version="4">
									<prop name="PropertyTypeName">Sample Prep Notes</prop>
									<prop name="Position">1</prop>
									<prop name="IsDefault">1</prop>
								</obj>
								<obj name="PropertyObject" class="GenSampleEditSubset" version="4">
									<prop name="PropertyTypeName">Subsets</prop>
									<prop name="Position">1</prop>
									<prop name="IsDefault">1</prop>
								</obj>
								<obj name="PropertyObject" class="SamplePrefWidth" version="5">
									<prop name="PropertyTypeName">Width</prop>
									<prop name="Position">1</prop>
									<prop name="IsDefault">1</prop>
									<prop name="Width">1</prop>
								</obj>
							</list>
						</obj>
					</obj>
					<obj name="item" class="SamplePropInfo" version="1">
						<obj name="ChannelProperties" class="ChanPropList" version="2">
							<obj name="ChannelProperties" class="EMList" version="1">
								<list name="emlist" count="4">
									<obj name="item" class="PropertyList" version="1">
										<list name="emlist" count="12">
											<obj name="PropertyObject" class="RQSampleTargetProperty" version="4">
												<prop name="PropertyTypeName">Combined Sample and Target Type</prop>
												<prop name="Position">2</prop>
												<prop name="IsDefault">0</prop>
												<obj name="ChannelProp" class="ChannelProperty" version="1">
													<prop name="ChannelIdx">0</prop>
												</obj>
											</obj>
											<obj name="PropertyObject" class="QuantConcProperty" version="4">
												<prop name="PropertyTypeName">Concentration</prop>
												<prop name="Position">2</prop>
												<prop name="IsDefault">1</prop>
												<prop name="Concentration">0</prop>
												<obj name="ChannelProp" class="ChannelProperty" version="1">
													<prop name="ChannelIdx">0</prop>
												</obj>
												<prop name="ReadOnly">1</prop>
											</obj>
											<obj name="PropertyObject" class="QuantCpHighProp" version="4">
												<prop name="PropertyTypeName">Cp High</prop>
												<prop name="Position">2</prop>
												<prop name="IsDefault">1</prop>
												<prop name="CpRangeHigh">0</prop>
												<obj name="ChannelProp" class="ChannelProperty" version="1">
													<prop name="ChannelIdx">0</prop>
												</obj>
												<prop name="ReadOnly">1</prop>
											</obj>
											<obj name="PropertyObject" class="QuantCpLowProp" version="4">
												<prop name="PropertyTypeName">Cp Low</prop>
												<prop name="Position">2</prop>
												<prop name="IsDefault">1</prop>
												<prop name="CpRangeLow">0</prop>
												<obj name="ChannelProp" class="ChannelProperty" version="1">
													<prop name="ChannelIdx">0</prop>
												</obj>
												<prop name="ReadOnly">1</prop>
											</obj>
											<obj name="PropertyObject" class="RQEffProp" version="4">
												<prop name="PropertyTypeName">Efficiency</prop>
												<prop name="Position">2</prop>
												<prop name="IsDefault">1</prop>
												<prop name="Efficiency">2</prop>
												<obj name="ChannelProp" class="ChannelProperty" version="1">
													<prop name="ChannelIdx">0</prop>
												</obj>
											</obj>
											<obj name="PropertyObject" class="ChannelGenotype" version="4">
												<prop name="PropertyTypeName">Melt Geno Genotype</prop>
												<prop name="Position">2</prop>
												<prop name="IsDefault">1</prop>
												<prop name="ReadOnly">1</prop>
												<obj name="ChannelProp" class="ChannelProperty" version="1">
													<prop name="ChannelIdx">0</prop>
												</obj>
											</obj>
											<obj name="PropertyObject" class="GroupChannelTypeProp" version="4">
												<prop name="PropertyTypeName">Melt Geno Sample Type</prop>
												<prop name="Position">2</prop>
												<prop name="IsDefault">0</prop>
												<prop name="GroupSampleType">mstUnknown</prop>
												<obj name="ChannelProp" class="ChannelProperty" version="1">
													<prop name="ChannelIdx">0</prop>
												</obj>
											</obj>
											<obj name="PropertyObject" class="QuantSampleTypeProperty" version="4">
												<prop name="PropertyTypeName">Quantification Sample Type</prop>
												<prop name="Position">2</prop>
												<prop name="IsDefault">0</prop>
												<prop name="SampleType">qsUnknown</prop>
												<obj name="ChannelProp" class="ChannelProperty" version="1">
													<prop name="ChannelIdx">0</prop>
												</obj>
											</obj>
											<obj name="PropertyObject" class="ChannelGenotype" version="4">
												<prop name="PropertyTypeName">Scanning Genotype</prop>
												<prop name="Position">2</prop>
												<prop name="IsDefault">1</prop>
												<prop name="ReadOnly">1</prop>
												<obj name="ChannelProp" class="ChannelProperty" version="1">
													<prop name="ChannelIdx">0</prop>
												</obj>
											</obj>
											<obj name="PropertyObject" class="GroupChannelTypeProp" version="4">
												<prop name="PropertyTypeName">Scanning Sample Type</prop>
												<prop name="Position">2</prop>
												<prop name="IsDefault">0</prop>
												<prop name="GroupSampleType">mstUnknown</prop>
												<obj name="ChannelProp" class="ChannelProperty" version="1">
													<prop name="ChannelIdx">0</prop>
												</obj>
											</obj>
											<obj name="PropertyObject" class="TargetName" version="4">
												<prop name="PropertyTypeName">Target Name</prop>
												<prop name="Position">2</prop>
												<prop name="IsDefault">1</prop>
												<obj name="ChannelProp" class="ChannelProperty" version="1">
													<prop name="ChannelIdx">0</prop>
												</obj>
											</obj>
											<obj name="PropertyObject" class="RQTargetProperty" version="4">
												<prop name="PropertyTypeName">Target Type</prop>
												<prop name="Position">2</prop>
												<prop name="IsDefault">0</prop>
												<prop name="TargetType">dtNone</prop>
												<obj name="ChannelProp" class="ChannelProperty" version="1">
													<prop name="ChannelIdx">0</prop>
												</obj>
											</obj>
										</list>
									</obj>
									<obj name="item" class="PropertyList" version="1">
										<list name="emlist" count="12">
											<obj name="PropertyObject" class="RQSampleTargetProperty" version="4">
												<prop name="PropertyTypeName">Combined Sample and Target Type</prop>
												<prop name="Position">2</prop>
												<prop name="IsDefault">0</prop>
												<obj name="ChannelProp" class="ChannelProperty" version="1">
													<prop name="ChannelIdx">1</prop>
												</obj>
											</obj>
											<obj name="PropertyObject" class="QuantConcProperty" version="4">
												<prop name="PropertyTypeName">Concentration</prop>
												<prop name="Position">2</prop>
												<prop name="IsDefault">1</prop>
												<prop name="Concentration">0</prop>
												<obj name="ChannelProp" class="ChannelProperty" version="1">
													<prop name="ChannelIdx">1</prop>
												</obj>
												<prop name="ReadOnly">1</prop>
											</obj>
											<obj name="PropertyObject" class="QuantCpHighProp" version="4">
												<prop name="PropertyTypeName">Cp High</prop>
												<prop name="Position">2</prop>
												<prop name="IsDefault">1</prop>
												<prop name="CpRangeHigh">0</prop>
												<obj name="ChannelProp" class="ChannelProperty" version="1">
													<prop name="ChannelIdx">1</prop>
												</obj>
												<prop name="ReadOnly">1</prop>
											</obj>
											<obj name="PropertyObject" class="QuantCpLowProp" version="4">
												<prop name="PropertyTypeName">Cp Low</prop>
												<prop name="Position">2</prop>
												<prop name="IsDefault">1</prop>
												<prop name="CpRangeLow">0</prop>
												<obj name="ChannelProp" class="ChannelProperty" version="1">
													<prop name="ChannelIdx">1</prop>
												</obj>
												<prop name="ReadOnly">1</prop>
											</obj>
											<obj name="PropertyObject" class="RQEffProp" version="4">
												<prop name="PropertyTypeName">Efficiency</prop>
												<prop name="Position">2</prop>
												<prop name="IsDefault">1</prop>
												<prop name="Efficiency">2</prop>
												<obj name="ChannelProp" class="ChannelProperty" version="1">
													<prop name="ChannelIdx">1</prop>
												</obj>
											</obj>
											<obj name="PropertyObject" class="ChannelGenotype" version="4">
												<prop name="PropertyTypeName">Melt Geno Genotype</prop>
												<prop name="Position">2</prop>
												<prop name="IsDefault">1</prop>
												<prop name="ReadOnly">1</prop>
												<obj name="ChannelProp" class="ChannelProperty" version="1">
													<prop name="ChannelIdx">1</prop>
												</obj>
											</obj>
											<obj name="PropertyObject" class="GroupChannelTypeProp" version="4">
												<prop name="PropertyTypeName">Melt Geno Sample Type</prop>
												<prop name="Position">2</prop>
												<prop name="IsDefault">0</prop>
												<prop name="GroupSampleType">mstUnknown</prop>
												<obj name="ChannelProp" class="ChannelProperty" version="1">
													<prop name="ChannelIdx">1</prop>
												</obj>
											</obj>
											<obj name="PropertyObject" class="QuantSampleTypeProperty" version="4">
												<prop name="PropertyTypeName">Quantification Sample Type</prop>
												<prop name="Position">2</prop>
												<prop name="IsDefault">0</prop>
												<prop name="SampleType">qsUnknown</prop>
												<obj name="ChannelProp" class="ChannelProperty" version="1">
													<prop name="ChannelIdx">1</prop>
												</obj>
											</obj>
											<obj name="PropertyObject" class="ChannelGenotype" version="4">
												<prop name="PropertyTypeName">Scanning Genotype</prop>
												<prop name="Position">2</prop>
												<prop name="IsDefault">1</prop>
												<prop name="ReadOnly">1</prop>
												<obj name="ChannelProp" class="ChannelProperty" version="1">
													<prop name="ChannelIdx">1</prop>
												</obj>
											</obj>
											<obj name="PropertyObject" class="GroupChannelTypeProp" version="4">
												<prop name="PropertyTypeName">Scanning Sample Type</prop>
												<prop name="Position">2</prop>
												<prop name="IsDefault">0</prop>
												<prop name="GroupSampleType">mstUnknown</prop>
												<obj name="ChannelProp" class="ChannelProperty" version="1">
													<prop name="ChannelIdx">1</prop>
												</obj>
											</obj>
											<obj name="PropertyObject" class="TargetName" version="4">
												<prop name="PropertyTypeName">Target Name</prop>
												<prop name="Position">2</prop>
												<prop name="IsDefault">1</prop>
												<obj name="ChannelProp" class="ChannelProperty" version="1">
													<prop name="ChannelIdx">1</prop>
												</obj>
											</obj>
											<obj name="PropertyObject" class="RQTargetProperty" version="4">
												<prop name="PropertyTypeName">Target Type</prop>
												<prop name="Position">2</prop>
												<prop name="IsDefault">0</prop>
												<prop name="TargetType">dtNone</prop>
												<obj name="ChannelProp" class="ChannelProperty" version="1">
													<prop name="ChannelIdx">1</prop>
												</obj>
											</obj>
										</list>
									</obj>
									<obj name="item" class="PropertyList" version="1">
										<list name="emlist" count="12">
											<obj name="PropertyObject" class="RQSampleTargetProperty" version="4">
												<prop name="PropertyTypeName">Combined Sample and Target Type</prop>
												<prop name="Position">2</prop>
												<prop name="IsDefault">0</prop>
												<obj name="ChannelProp" class="ChannelProperty" version="1">
													<prop name="ChannelIdx">2</prop>
												</obj>
											</obj>
											<obj name="PropertyObject" class="QuantConcProperty" version="4">
												<prop name="PropertyTypeName">Concentration</prop>
												<prop name="Position">2</prop>
												<prop name="IsDefault">1</prop>
												<prop name="Concentration">0</prop>
												<obj name="ChannelProp" class="ChannelProperty" version="1">
													<prop name="ChannelIdx">2</prop>
												</obj>
												<prop name="ReadOnly">1</prop>
											</obj>
											<obj name="PropertyObject" class="QuantCpHighProp" version="4">
												<prop name="PropertyTypeName">Cp High</prop>
												<prop name="Position">2</prop>
												<prop name="IsDefault">1</prop>
												<prop name="CpRangeHigh">0</prop>
												<obj name="ChannelProp" class="ChannelProperty" version="1">
													<prop name="ChannelIdx">2</prop>
												</obj>
												<prop name="ReadOnly">1</prop>
											</obj>
											<obj name="PropertyObject" class="QuantCpLowProp" version="4">
												<prop name="PropertyTypeName">Cp Low</prop>
												<prop name="Position">2</prop>
												<prop name="IsDefault">1</prop>
												<prop name="CpRangeLow">0</prop>
												<obj name="ChannelProp" class="ChannelProperty" version="1">
													<prop name="ChannelIdx">2</prop>
												</obj>
												<prop name="ReadOnly">1</prop>
											</obj>
											<obj name="PropertyObject" class="RQEffProp" version="4">
												<prop name="PropertyTypeName">Efficiency</prop>
												<prop name="Position">2</prop>
												<prop name="IsDefault">1</prop>
												<prop name="Efficiency">2</prop>
												<obj name="ChannelProp" class="ChannelProperty" version="1">
													<prop name="ChannelIdx">2</prop>
												</obj>
											</obj>
											<obj name="PropertyObject" class="ChannelGenotype" version="4">
												<prop name="PropertyTypeName">Melt Geno Genotype</prop>
												<prop name="Position">2</prop>
												<prop name="IsDefault">1</prop>
												<prop name="ReadOnly">1</prop>
												<obj name="ChannelProp" class="ChannelProperty" version="1">
													<prop name="ChannelIdx">2</prop>
												</obj>
											</obj>
											<obj name="PropertyObject" class="GroupChannelTypeProp" version="4">
												<prop name="PropertyTypeName">Melt Geno Sample Type</prop>
												<prop name="Position">2</prop>
												<prop name="IsDefault">0</prop>
												<prop name="GroupSampleType">mstUnknown</prop>
												<obj name="ChannelProp" class="ChannelProperty" version="1">
													<prop name="ChannelIdx">2</prop>
												</obj>
											</obj>
											<obj name="PropertyObject" class="QuantSampleTypeProperty" version="4">
												<prop name="PropertyTypeName">Quantification Sample Type</prop>
												<prop name="Position">2</prop>
												<prop name="IsDefault">0</prop>
												<prop name="SampleType">qsUnknown</prop>
												<obj name="ChannelProp" class="ChannelProperty" version="1">
													<prop name="ChannelIdx">2</prop>
												</obj>
											</obj>
											<obj name="PropertyObject" class="ChannelGenotype" version="4">
												<prop name="PropertyTypeName">Scanning Genotype</prop>
												<prop name="Position">2</prop>
												<prop name="IsDefault">1</prop>
												<prop name="ReadOnly">1</prop>
												<obj name="ChannelProp" class="ChannelProperty" version="1">
													<prop name="ChannelIdx">2</prop>
												</obj>
											</obj>
											<obj name="PropertyObject" class="GroupChannelTypeProp" version="4">
												<prop name="PropertyTypeName">Scanning Sample Type</prop>
												<prop name="Position">2</prop>
												<prop name="IsDefault">0</prop>
												<prop name="GroupSampleType">mstUnknown</prop>
												<obj name="ChannelProp" class="ChannelProperty" version="1">
													<prop name="ChannelIdx">2</prop>
												</obj>
											</obj>
											<obj name="PropertyObject" class="TargetName" version="4">
												<prop name="PropertyTypeName">Target Name</prop>
												<prop name="Position">2</prop>
												<prop name="IsDefault">1</prop>
												<obj name="ChannelProp" class="ChannelProperty" version="1">
													<prop name="ChannelIdx">2</prop>
												</obj>
											</obj>
											<obj name="PropertyObject" class="RQTargetProperty" version="4">
												<prop name="PropertyTypeName">Target Type</prop>
												<prop name="Position">2</prop>
												<prop name="IsDefault">0</prop>
												<prop name="TargetType">dtNone</prop>
												<obj name="ChannelProp" class="ChannelProperty" version="1">
													<prop name="ChannelIdx">2</prop>
												</obj>
											</obj>
										</list>
									</obj>
									<obj name="item" class="PropertyList" version="1">
										<list name="emlist" count="12">
											<obj name="PropertyObject" class="RQSampleTargetProperty" version="4">
												<prop name="PropertyTypeName">Combined Sample and Target Type</prop>
												<prop name="Position">2</prop>
												<prop name="IsDefault">0</prop>
												<obj name="ChannelProp" class="ChannelProperty" version="1">
													<prop name="ChannelIdx">3</prop>
												</obj>
											</obj>
											<obj name="PropertyObject" class="QuantConcProperty" version="4">
												<prop name="PropertyTypeName">Concentration</prop>
												<prop name="Position">2</prop>
												<prop name="IsDefault">1</prop>
												<prop name="Concentration">0</prop>
												<obj name="ChannelProp" class="ChannelProperty" version="1">
													<prop name="ChannelIdx">3</prop>
												</obj>
												<prop name="ReadOnly">1</prop>
											</obj>
											<obj name="PropertyObject" class="QuantCpHighProp" version="4">
												<prop name="PropertyTypeName">Cp High</prop>
												<prop name="Position">2</prop>
												<prop name="IsDefault">1</prop>
												<prop name="CpRangeHigh">0</prop>
												<obj name="ChannelProp" class="ChannelProperty" version="1">
													<prop name="ChannelIdx">3</prop>
												</obj>
												<prop name="ReadOnly">1</prop>
											</obj>
											<obj name="PropertyObject" class="QuantCpLowProp" version="4">
												<prop name="PropertyTypeName">Cp Low</prop>
												<prop name="Position">2</prop>
												<prop name="IsDefault">1</prop>
												<prop name="CpRangeLow">0</prop>
												<obj name="ChannelProp" class="ChannelProperty" version="1">
													<prop name="ChannelIdx">3</prop>
												</obj>
												<prop name="ReadOnly">1</prop>
											</obj>
											<obj name="PropertyObject" class="RQEffProp" version="4">
												<prop name="PropertyTypeName">Efficiency</prop>
												<prop name="Position">2</prop>
												<prop name="IsDefault">1</prop>
												<prop name="Efficiency">2</prop>
												<obj name="ChannelProp" class="ChannelProperty" version="1">
													<prop name="ChannelIdx">3</prop>
												</obj>
											</obj>
											<obj name="PropertyObject" class="ChannelGenotype" version="4">
												<prop name="PropertyTypeName">Melt Geno Genotype</prop>
												<prop name="Position">2</prop>
												<prop name="IsDefault">1</prop>
												<prop name="ReadOnly">1</prop>
												<obj name="ChannelProp" class="ChannelProperty" version="1">
													<prop name="ChannelIdx">3</prop>
												</obj>
											</obj>
											<obj name="PropertyObject" class="GroupChannelTypeProp" version="4">
												<prop name="PropertyTypeName">Melt Geno Sample Type</prop>
												<prop name="Position">2</prop>
												<prop name="IsDefault">0</prop>
												<prop name="GroupSampleType">mstUnknown</prop>
												<obj name="ChannelProp" class="ChannelProperty" version="1">
													<prop name="ChannelIdx">3</prop>
												</obj>
											</obj>
											<obj name="PropertyObject" class="QuantSampleTypeProperty" version="4">
												<prop name="PropertyTypeName">Quantification Sample Type</prop>
												<prop name="Position">2</prop>
												<prop name="IsDefault">0</prop>
												<prop name="SampleType">qsUnknown</prop>
												<obj name="ChannelProp" class="ChannelProperty" version="1">
													<prop name="ChannelIdx">3</prop>
												</obj>
											</obj>
											<obj name="PropertyObject" class="ChannelGenotype" version="4">
												<prop name="PropertyTypeName">Scanning Genotype</prop>
												<prop name="Position">2</prop>
												<prop name="IsDefault">1</prop>
												<prop name="ReadOnly">1</prop>
												<obj name="ChannelProp" class="ChannelProperty" version="1">
													<prop name="ChannelIdx">3</prop>
												</obj>
											</obj>
											<obj name="PropertyObject" class="GroupChannelTypeProp" version="4">
												<prop name="PropertyTypeName">Scanning Sample Type</prop>
												<prop name="Position">2</prop>
												<prop name="IsDefault">0</prop>
												<prop name="GroupSampleType">mstUnknown</prop>
												<obj name="ChannelProp" class="ChannelProperty" version="1">
													<prop name="ChannelIdx">3</prop>
												</obj>
											</obj>
											<obj name="PropertyObject" class="TargetName" version="4">
												<prop name="PropertyTypeName">Target Name</prop>
												<prop name="Position">2</prop>
												<prop name="IsDefault">1</prop>
												<obj name="ChannelProp" class="ChannelProperty" version="1">
													<prop name="ChannelIdx">3</prop>
												</obj>
											</obj>
											<obj name="PropertyObject" class="RQTargetProperty" version="4">
												<prop name="PropertyTypeName">Target Type</prop>
												<prop name="Position">2</prop>
												<prop name="IsDefault">0</prop>
												<prop name="TargetType">dtNone</prop>
												<obj name="ChannelProp" class="ChannelProperty" version="1">
													<prop name="ChannelIdx">3</prop>
												</obj>
											</obj>
										</list>
									</obj>
								</list>
							</obj>
						</obj>
						<prop name="ChannelPropertyCount">4</prop>
						<prop name="ContainerPosition">2</prop>
						<prop name="HasSampleProperties">1</prop>
						<obj name="SampleProperties" class="PropertyList" version="1">
							<list name="emlist" count="14">
								<obj name="PropertyObject" class="SamplePrefColor" version="4">
									<prop name="PropertyTypeName">Color</prop>
									<prop name="Position">2</prop>
									<prop name="IsDefault">0</prop>
									<prop name="Color">$0030D700</prop>
								</obj>
								<obj name="PropertyObject" class="DominantChannelProp" version="4">
									<prop name="PropertyTypeName">Dominant Channel</prop>
									<prop name="Position">2</prop>
									<prop name="IsDefault">0</prop>
									<prop name="DominantChannel">0</prop>
								</obj>
								<obj name="PropertyObject" class="Genotype" version="4">
									<prop name="PropertyTypeName">EndPt Genotype</prop>
									<prop name="Position">2</prop>
									<prop name="IsDefault">1</prop>
									<prop name="ReadOnly">1</prop>
								</obj>
								<obj name="PropertyObject" class="GroupingSample" version="4">
									<prop name="PropertyTypeName">EndPt Sample Type</prop>
									<prop name="Position">2</prop>
									<prop name="IsDefault">0</prop>
									<prop name="GroupSampleType">mstUnknown</prop>
								</obj>
								<obj name="PropertyObject" class="SamplePrefLineStyle" version="4">
									<prop name="PropertyTypeName">Line Style</prop>
									<prop name="Position">2</prop>
									<prop name="IsDefault">0</prop>
									<prop name="LineStyle">psSolid</prop>
								</obj>
								<obj name="PropertyObject" class="GenSampleEditNotes" version="4">
									<prop name="PropertyTypeName">Notes</prop>
									<prop name="Position">2</prop>
									<prop name="IsDefault">1</prop>
								</obj>
								<obj name="PropertyObject" class="SamplePrefPointStyle" version="4">
									<prop name="PropertyTypeName">Point Style</prop>
									<prop name="Position">2</prop>
									<prop name="IsDefault">0</prop>
									<prop name="PointStyle">psNothing</prop>
								</obj>
								<obj name="PropertyObject" class="GenSampleEditPosition" version="4">
									<prop name="PropertyTypeName">Position</prop>
									<prop name="Position">2</prop>
									<prop name="IsDefault">1</prop>
								</obj>
								<obj name="PropertyObject" class="GenSampleEditReplicate" version="4">
									<prop name="PropertyTypeName">Replicate of</prop>
									<prop name="Position">2</prop>
									<prop name="IsDefault">1</prop>
									<prop name="ReplicateOf">-1</prop>
								</obj>
								<obj name="PropertyObject" class="HTCSampleID" version="4">
									<prop name="PropertyTypeName">Sample ID</prop>
									<prop name="Position">2</prop>
									<prop name="IsDefault">1</prop>
								</obj>
								<obj name="PropertyObject" class="GenSampleEditName" version="4">
									<prop name="PropertyTypeName">Sample Name</prop>
									<prop name="Position">2</prop>
									<prop name="IsDefault">1</prop>
									<prop name="name">Sample 3</prop>
								</obj>
								<obj name="PropertyObject" class="HTCSamplePrepNotes" version="4">
									<prop name="PropertyTypeName">Sample Prep Notes</prop>
									<prop name="Position">2</prop>
									<prop name="IsDefault">1</prop>
								</obj>
								<obj name="PropertyObject" class="GenSampleEditSubset" version="4">
									<prop name="PropertyTypeName">Subsets</prop>
									<prop name="Position">2</prop>
									<prop name="IsDefault">1</prop>
								</obj>
								<obj name="PropertyObject" class="SamplePrefWidth" version="5">
									<prop name="PropertyTypeName">Width</prop>
									<prop name="Position">2</prop>
									<prop name="IsDefault">1</prop>
									<prop name="Width">1</prop>
								</obj>
							</list>
						</obj>
					</obj>
					<obj name="item" class="SamplePropInfo" version="1">
						<obj name="ChannelProperties" class="ChanPropList" version="2">
							<obj name="ChannelProperties" class="EMList" version="1">
								<list name="emlist" count="4">
									<obj name="item" class="PropertyList" version="1">
										<list name="emlist" count="12">
											<obj name="PropertyObject" class="RQSampleTargetProperty" version="4">
												<prop name="PropertyTypeName">Combined Sample and Target Type</prop>
												<prop name="Position">3</prop>
												<prop name="IsDefault">0</prop>
												<obj name="ChannelProp" class="ChannelProperty" version="1">
													<prop name="ChannelIdx">0</prop>
												</obj>
											</obj>
											<obj name="PropertyObject" class="QuantConcProperty" version="4">
												<prop name="PropertyTypeName">Concentration</prop>
												<prop name="Position">3</prop>
												<prop name="IsDefault">1</prop>
												<prop name="Concentration">0</prop>
												<obj name="ChannelProp" class="ChannelProperty" version="1">
													<prop name="ChannelIdx">0</prop>
												</obj>
												<prop name="ReadOnly">1</prop>
											</obj>
											<obj name="PropertyObject" class="QuantCpHighProp" version="4">
												<prop name="PropertyTypeName">Cp High</prop>
												<prop name="Position">3</prop>
												<prop name="IsDefault">1</prop>
												<prop name="CpRangeHigh">0</prop>
												<obj name="ChannelProp" class="ChannelProperty" version="1">
													<prop name="ChannelIdx">0</prop>
												</obj>
												<prop name="ReadOnly">1</prop>
											</obj>
											<obj name="PropertyObject" class="QuantCpLowProp" version="4">
												<prop name="PropertyTypeName">Cp Low</prop>
												<prop name="Position">3</prop>
												<prop name="IsDefault">1</prop>
												<prop name="CpRangeLow">0</prop>
												<obj name="ChannelProp" class="ChannelProperty" version="1">
													<prop name="ChannelIdx">0</prop>
												</obj>
												<prop name="ReadOnly">1</prop>
											</obj>
											<obj name="PropertyObject" class="RQEffProp" version="4">
												<prop name="PropertyTypeName">Efficiency</prop>
												<prop name="Position">3</prop>
												<prop name="IsDefault">1</prop>
												<prop name="Efficiency">2</prop>
												<obj name="ChannelProp" class="ChannelProperty" version="1">
													<prop name="ChannelIdx">0</prop>
												</obj>
											</obj>
											<obj name="PropertyObject" class="ChannelGenotype" version="4">
												<prop name="PropertyTypeName">Melt Geno Genotype</prop>
												<prop name="Position">3</prop>
												<prop name="IsDefault">1</prop>
												<prop name="ReadOnly">1</prop>
												<obj name="ChannelProp" class="ChannelProperty" version="1">
													<prop name="ChannelIdx">0</prop>
												</obj>
											</obj>
											<obj name="PropertyObject" class="GroupChannelTypeProp" version="4">
												<prop name="PropertyTypeName">Melt Geno Sample Type</prop>
												<prop name="Position">3</prop>
												<prop name="IsDefault">0</prop>
												<prop name="GroupSampleType">mstUnknown</prop>
												<obj name="ChannelProp" class="ChannelProperty" version="1">
													<prop name="ChannelIdx">0</prop>
												</obj>
											</obj>
											<obj name="PropertyObject" class="QuantSampleTypeProperty" version="4">
												<prop name="PropertyTypeName">Quantification Sample Type</prop>
												<prop name="Position">3</prop>
												<prop name="IsDefault">0</prop>
												<prop name="SampleType">qsUnknown</prop>
												<obj name="ChannelProp" class="ChannelProperty" version="1">
													<prop name="ChannelIdx">0</prop>
												</obj>
											</obj>
											<obj name="PropertyObject" class="ChannelGenotype" version="4">
												<prop name="PropertyTypeName">Scanning Genotype</prop>
												<prop name="Position">3</prop>
												<prop name="IsDefault">1</prop>
												<prop name="ReadOnly">1</prop>
												<obj name="ChannelProp" class="ChannelProperty" version="1">
													<prop name="ChannelIdx">0</prop>
												</obj>
											</obj>
											<obj name="PropertyObject" class="GroupChannelTypeProp" version="4">
												<prop name="PropertyTypeName">Scanning Sample Type</prop>
												<prop name="Position">3</prop>
												<prop name="IsDefault">0</prop>
												<prop name="GroupSampleType">mstUnknown</prop>
												<obj name="ChannelProp" class="ChannelProperty" version="1">
													<prop name="ChannelIdx">0</prop>
												</obj>
											</obj>
											<obj name="PropertyObject" class="TargetName" version="4">
												<prop name="PropertyTypeName">Target Name</prop>
												<prop name="Position">3</prop>
												<prop name="IsDefault">1</prop>
												<obj name="ChannelProp" class="ChannelProperty" version="1">
													<prop name="ChannelIdx">0</prop>
												</obj>
											</obj>
											<obj name="PropertyObject" class="RQTargetProperty" version="4">
												<prop name="PropertyTypeName">Target Type</prop>
												<prop name="Position">3</prop>
												<prop name="IsDefault">0</prop>
												<prop name="TargetType">dtNone</prop>
												<obj name="ChannelProp" class="ChannelProperty" version="1">
													<prop name="ChannelIdx">0</prop>
												</obj>
											</obj>
										</list>
									</obj>
									<obj name="item" class="PropertyList" version="1">
										<list name="emlist" count="12">
											<obj name="PropertyObject" class="RQSampleTargetProperty" version="4">
												<prop name="PropertyTypeName">Combined Sample and Target Type</prop>
												<prop name="Position">3</prop>
												<prop name="IsDefault">0</prop>
												<obj name="ChannelProp" class="ChannelProperty" version="1">
													<prop name="ChannelIdx">1</prop>
												</obj>
											</obj>
											<obj name="PropertyObject" class="QuantConcProperty" version="4">
												<prop name="PropertyTypeName">Concentration</prop>
												<prop name="Position">3</prop>
												<prop name="IsDefault">1</prop>
												<prop name="Concentration">0</prop>
												<obj name="ChannelProp" class="ChannelProperty" version="1">
													<prop name="ChannelIdx">1</prop>
												</obj>
												<prop name="ReadOnly">1</prop>
											</obj>
											<obj name="PropertyObject" class="QuantCpHighProp" version="4">
												<prop name="PropertyTypeName">Cp High</prop>
												<prop name="Position">3</prop>
												<prop name="IsDefault">1</prop>
												<prop name="CpRangeHigh">0</prop>
												<obj name="ChannelProp" class="ChannelProperty" version="1">
													<prop name="ChannelIdx">1</prop>
												</obj>
												<prop name="ReadOnly">1</prop>
											</obj>
											<obj name="PropertyObject" class="QuantCpLowProp" version="4">
												<prop name="PropertyTypeName">Cp Low</prop>
												<prop name="Position">3</prop>
												<prop name="IsDefault">1</prop>
												<prop name="CpRangeLow">0</prop>
												<obj name="ChannelProp" class="ChannelProperty" version="1">
													<prop name="ChannelIdx">1</prop>
												</obj>
												<prop name="ReadOnly">1</prop>
											</obj>
											<obj name="PropertyObject" class="RQEffProp" version="4">
												<prop name="PropertyTypeName">Efficiency</prop>
												<prop name="Position">3</prop>
												<prop name="IsDefault">1</prop>
												<prop name="Efficiency">2</prop>
												<obj name="ChannelProp" class="ChannelProperty" version="1">
													<prop name="ChannelIdx">1</prop>
												</obj>
											</obj>
											<obj name="PropertyObject" class="ChannelGenotype" version="4">
												<prop name="PropertyTypeName">Melt Geno Genotype</prop>
												<prop name="Position">3</prop>
												<prop name="IsDefault">1</prop>
												<prop name="ReadOnly">1</prop>
												<obj name="ChannelProp" class="ChannelProperty" version="1">
													<prop name="ChannelIdx">1</prop>
												</obj>
											</obj>
											<obj name="PropertyObject" class="GroupChannelTypeProp" version="4">
												<prop name="PropertyTypeName">Melt Geno Sample Type</prop>
												<prop name="Position">3</prop>
												<prop name="IsDefault">0</prop>
												<prop name="GroupSampleType">mstUnknown</prop>
												<obj name="ChannelProp" class="ChannelProperty" version="1">
													<prop name="ChannelIdx">1</prop>
												</obj>
											</obj>
											<obj name="PropertyObject" class="QuantSampleTypeProperty" version="4">
												<prop name="PropertyTypeName">Quantification Sample Type</prop>
												<prop name="Position">3</prop>
												<prop name="IsDefault">0</prop>
												<prop name="SampleType">qsUnknown</prop>
												<obj name="ChannelProp" class="ChannelProperty" version="1">
													<prop name="ChannelIdx">1</prop>
												</obj>
											</obj>
											<obj name="PropertyObject" class="ChannelGenotype" version="4">
												<prop name="PropertyTypeName">Scanning Genotype</prop>
												<prop name="Position">3</prop>
												<prop name="IsDefault">1</prop>
												<prop name="ReadOnly">1</prop>
												<obj name="ChannelProp" class="ChannelProperty" version="1">
													<prop name="ChannelIdx">1</prop>
												</obj>
											</obj>
											<obj name="PropertyObject" class="GroupChannelTypeProp" version="4">
												<prop name="PropertyTypeName">Scanning Sample Type</prop>
												<prop name="Position">3</prop>
												<prop name="IsDefault">0</prop>
												<prop name="GroupSampleType">mstUnknown</prop>
												<obj name="ChannelProp" class="ChannelProperty" version="1">
													<prop name="ChannelIdx">1</prop>
												</obj>
											</obj>
											<obj name="PropertyObject" class="TargetName" version="4">
												<prop name="PropertyTypeName">Target Name</prop>
												<prop name="Position">3</prop>
												<prop name="IsDefault">1</prop>
												<obj name="ChannelProp" class="ChannelProperty" version="1">
													<prop name="ChannelIdx">1</prop>
												</obj>
											</obj>
											<obj name="PropertyObject" class="RQTargetProperty" version="4">
												<prop name="PropertyTypeName">Target Type</prop>
												<prop name="Position">3</prop>
												<prop name="IsDefault">0</prop>
												<prop name="TargetType">dtNone</prop>
												<obj name="ChannelProp" class="ChannelProperty" version="1">
													<prop name="ChannelIdx">1</prop>
												</obj>
											</obj>
										</list>
									</obj>
									<obj name="item" class="PropertyList" version="1">
										<list name="emlist" count="12">
											<obj name="PropertyObject" class="RQSampleTargetProperty" version="4">
												<prop name="PropertyTypeName">Combined Sample and Target Type</prop>
												<prop name="Position">3</prop>
												<prop name="IsDefault">0</prop>
												<obj name="ChannelProp" class="ChannelProperty" version="1">
													<prop name="ChannelIdx">2</prop>
												</obj>
											</obj>
											<obj name="PropertyObject" class="QuantConcProperty" version="4">
												<prop name="PropertyTypeName">Concentration</prop>
												<prop name="Position">3</prop>
												<prop name="IsDefault">1</prop>
												<prop name="Concentration">0</prop>
												<obj name="ChannelProp" class="ChannelProperty" version="1">
													<prop name="ChannelIdx">2</prop>
												</obj>
												<prop name="ReadOnly">1</prop>
											</obj>
											<obj name="PropertyObject" class="QuantCpHighProp" version="4">
												<prop name="PropertyTypeName">Cp High</prop>
												<prop name="Position">3</prop>
												<prop name="IsDefault">1</prop>
												<prop name="CpRangeHigh">0</prop>
												<obj name="ChannelProp" class="ChannelProperty" version="1">
													<prop name="ChannelIdx">2</prop>
												</obj>
												<prop name="ReadOnly">1</prop>
											</obj>
											<obj name="PropertyObject" class="QuantCpLowProp" version="4">
												<prop name="PropertyTypeName">Cp Low</prop>
												<prop name="Position">3</prop>
												<prop name="IsDefault">1</prop>
												<prop name="CpRangeLow">0</prop>
												<obj name="ChannelProp" class="ChannelProperty" version="1">
													<prop name="ChannelIdx">2</prop>
												</obj>
												<prop name="ReadOnly">1</prop>
											</obj>
											<obj name="PropertyObject" class="RQEffProp" version="4">
												<prop name="PropertyTypeName">Efficiency</prop>
												<prop name="Position">3</prop>
												<prop name="IsDefault">1</prop>
												<prop name="Efficiency">2</prop>
												<obj name="ChannelProp" class="ChannelProperty" version="1">
													<prop name="ChannelIdx">2</prop>
												</obj>
											</obj>
											<obj name="PropertyObject" class="ChannelGenotype" version="4">
												<prop name="PropertyTypeName">Melt Geno Genotype</prop>
												<prop name="Position">3</prop>
												<prop name="IsDefault">1</prop>
												<prop name="ReadOnly">1</prop>
												<obj name="ChannelProp" class="ChannelProperty" version="1">
													<prop name="ChannelIdx">2</prop>
												</obj>
											</obj>
											<obj name="PropertyObject" class="GroupChannelTypeProp" version="4">
												<prop name="PropertyTypeName">Melt Geno Sample Type</prop>
												<prop name="Position">3</prop>
												<prop name="IsDefault">0</prop>
												<prop name="GroupSampleType">mstUnknown</prop>
												<obj name="ChannelProp" class="ChannelProperty" version="1">
													<prop name="ChannelIdx">2</prop>
												</obj>
											</obj>
											<obj name="PropertyObject" class="QuantSampleTypeProperty" version="4">
												<prop name="PropertyTypeName">Quantification Sample Type</prop>
												<prop name="Position">3</prop>
												<prop name="IsDefault">0</prop>
												<prop name="SampleType">qsUnknown</prop>
												<obj name="ChannelProp" class="ChannelProperty" version="1">
													<prop name="ChannelIdx">2</prop>
												</obj>
											</obj>
											<obj name="PropertyObject" class="ChannelGenotype" version="4">
												<prop name="PropertyTypeName">Scanning Genotype</prop>
												<prop name="Position">3</prop>
												<prop name="IsDefault">1</prop>
												<prop name="ReadOnly">1</prop>
												<obj name="ChannelProp" class="ChannelProperty" version="1">
													<prop name="ChannelIdx">2</prop>
												</obj>
											</obj>
											<obj name="PropertyObject" class="GroupChannelTypeProp" version="4">
												<prop name="PropertyTypeName">Scanning Sample Type</prop>
												<prop name="Position">3</prop>
												<prop name="IsDefault">0</prop>
												<prop name="GroupSampleType">mstUnknown</prop>
												<obj name="ChannelProp" class="ChannelProperty" version="1">
													<prop name="ChannelIdx">2</prop>
												</obj>
											</obj>
											<obj name="PropertyObject" class="TargetName" version="4">
												<prop name="PropertyTypeName">Target Name</prop>
												<prop name="Position">3</prop>
												<prop name="IsDefault">1</prop>
												<obj name="ChannelProp" class="ChannelProperty" version="1">
													<prop name="ChannelIdx">2</prop>
												</obj>
											</obj>
											<obj name="PropertyObject" class="RQTargetProperty" version="4">
												<prop name="PropertyTypeName">Target Type</prop>
												<prop name="Position">3</prop>
												<prop name="IsDefault">0</prop>
												<prop name="TargetType">dtNone</prop>
												<obj name="ChannelProp" class="ChannelProperty" version="1">
													<prop name="ChannelIdx">2</prop>
												</obj>
											</obj>
										</list>
									</obj>
									<obj name="item" class="PropertyList" version="1">
										<list name="emlist" count="12">
											<obj name="PropertyObject" class="RQSampleTargetProperty" version="4">
												<prop name="PropertyTypeName">Combined Sample and Target Type</prop>
												<prop name="Position">3</prop>
												<prop name="IsDefault">0</prop>
												<obj name="ChannelProp" class="ChannelProperty" version="1">
													<prop name="ChannelIdx">3</prop>
												</obj>
											</obj>
											<obj name="PropertyObject" class="QuantConcProperty" version="4">
												<prop name="PropertyTypeName">Concentration</prop>
												<prop name="Position">3</prop>
												<prop name="IsDefault">1</prop>
												<prop name="Concentration">0</prop>
												<obj name="ChannelProp" class="ChannelProperty" version="1">
													<prop name="ChannelIdx">3</prop>
												</obj>
												<prop name="ReadOnly">1</prop>
											</obj>
											<obj name="PropertyObject" class="QuantCpHighProp" version="4">
												<prop name="PropertyTypeName">Cp High</prop>
												<prop name="Position">3</prop>
												<prop name="IsDefault">1</prop>
												<prop name="CpRangeHigh">0</prop>
												<obj name="ChannelProp" class="ChannelProperty" version="1">
													<prop name="ChannelIdx">3</prop>
												</obj>
												<prop name="ReadOnly">1</prop>
											</obj>
											<obj name="PropertyObject" class="QuantCpLowProp" version="4">
												<prop name="PropertyTypeName">Cp Low</prop>
												<prop name="Position">3</prop>
												<prop name="IsDefault">1</prop>
												<prop name="CpRangeLow">0</prop>
												<obj name="ChannelProp" class="ChannelProperty" version="1">
													<prop name="ChannelIdx">3</prop>
												</obj>
												<prop name="ReadOnly">1</prop>
											</obj>
											<obj name="PropertyObject" class="RQEffProp" version="4">
												<prop name="PropertyTypeName">Efficiency</prop>
												<prop name="Position">3</prop>
												<prop name="IsDefault">1</prop>
												<prop name="Efficiency">2</prop>
												<obj name="ChannelProp" class="ChannelProperty" version="1">
													<prop name="ChannelIdx">3</prop>
												</obj>
											</obj>
											<obj name="PropertyObject" class="ChannelGenotype" version="4">
												<prop name="PropertyTypeName">Melt Geno Genotype</prop>
												<prop name="Position">3</prop>
												<prop name="IsDefault">1</prop>
												<prop name="ReadOnly">1</prop>
												<obj name="ChannelProp" class="ChannelProperty" version="1">
													<prop name="ChannelIdx">3</prop>
												</obj>
											</obj>
											<obj name="PropertyObject" class="GroupChannelTypeProp" version="4">
												<prop name="PropertyTypeName">Melt Geno Sample Type</prop>
												<prop name="Position">3</prop>
												<prop name="IsDefault">0</prop>
												<prop name="GroupSampleType">mstUnknown</prop>
												<obj name="ChannelProp" class="ChannelProperty" version="1">
													<prop name="ChannelIdx">3</prop>
												</obj>
											</obj>
											<obj name="PropertyObject" class="QuantSampleTypeProperty" version="4">
												<prop name="PropertyTypeName">Quantification Sample Type</prop>
												<prop name="Position">3</prop>
												<prop name="IsDefault">0</prop>
												<prop name="SampleType">qsUnknown</prop>
												<obj name="ChannelProp" class="ChannelProperty" version="1">
													<prop name="ChannelIdx">3</prop>
												</obj>
											</obj>
											<obj name="PropertyObject" class="ChannelGenotype" version="4">
												<prop name="PropertyTypeName">Scanning Genotype</prop>
												<prop name="Position">3</prop>
												<prop name="IsDefault">1</prop>
												<prop name="ReadOnly">1</prop>
												<obj name="ChannelProp" class="ChannelProperty" version="1">
													<prop name="ChannelIdx">3</prop>
												</obj>
											</obj>
											<obj name="PropertyObject" class="GroupChannelTypeProp" version="4">
												<prop name="PropertyTypeName">Scanning Sample Type</prop>
												<prop name="Position">3</prop>
												<prop name="IsDefault">0</prop>
												<prop name="GroupSampleType">mstUnknown</prop>
												<obj name="ChannelProp" class="ChannelProperty" version="1">
													<prop name="ChannelIdx">3</prop>
												</obj>
											</obj>
											<obj name="PropertyObject" class="TargetName" version="4">
												<prop name="PropertyTypeName">Target Name</prop>
												<prop name="Position">3</prop>
												<prop name="IsDefault">1</prop>
												<obj name="ChannelProp" class="ChannelProperty" version="1">
													<prop name="ChannelIdx">3</prop>
												</obj>
											</obj>
											<obj name="PropertyObject" class="RQTargetProperty" version="4">
												<prop name="PropertyTypeName">Target Type</prop>
												<prop name="Position">3</prop>
												<prop name="IsDefault">0</prop>
												<prop name="TargetType">dtNone</prop>
												<obj name="ChannelProp" class="ChannelProperty" version="1">
													<prop name="ChannelIdx">3</prop>
												</obj>
											</obj>
										</list>
									</obj>
								</list>
							</obj>
						</obj>
						<prop name="ChannelPropertyCount">4</prop>
						<prop name="ContainerPosition">3</prop>
						<prop name="HasSampleProperties">1</prop>
						<obj name="SampleProperties" class="PropertyList" version="1">
							<list name="emlist" count="14">
								<obj name="PropertyObject" class="SamplePrefColor" version="4">
									<prop name="PropertyTypeName">Color</prop>
									<prop name="Position">3</prop>
									<prop name="IsDefault">0</prop>
									<prop name="Color">clFuchsia</prop>
								</obj>
								<obj name="PropertyObject" class="DominantChannelProp" version="4">
									<prop name="PropertyTypeName">Dominant Channel</prop>
									<prop name="Position">3</prop>
									<prop name="IsDefault">0</prop>
									<prop name="DominantChannel">0</prop>
								</obj>
								<obj name="PropertyObject" class="Genotype" version="4">
									<prop name="PropertyTypeName">EndPt Genotype</prop>
									<prop name="Position">3</prop>
									<prop name="IsDefault">1</prop>
									<prop name="ReadOnly">1</prop>
								</obj>
								<obj name="PropertyObject" class="GroupingSample" version="4">
									<prop name="PropertyTypeName">EndPt Sample Type</prop>
									<prop name="Position">3</prop>
									<prop name="IsDefault">0</prop>
									<prop name="GroupSampleType">mstUnknown</prop>
								</obj>
								<obj name="PropertyObject" class="SamplePrefLineStyle" version="4">
									<prop name="PropertyTypeName">Line Style</prop>
									<prop name="Position">3</prop>
									<prop name="IsDefault">0</prop>
									<prop name="LineStyle">psSolid</prop>
								</obj>
								<obj name="PropertyObject" class="GenSampleEditNotes" version="4">
									<prop name="PropertyTypeName">Notes</prop>
									<prop name="Position">3</prop>
									<prop name="IsDefault">1</prop>
								</obj>
								<obj name="PropertyObject" class="SamplePrefPointStyle" version="4">
									<prop name="PropertyTypeName">Point Style</prop>
									<prop name="Position">3</prop>
									<prop name="IsDefault">0</prop>
									<prop name="PointStyle">psNothing</prop>
								</obj>
								<obj name="PropertyObject" class="GenSampleEditPosition" version="4">
									<prop name="PropertyTypeName">Position</prop>
									<prop name="Position">3</prop>
									<prop name="IsDefault">1</prop>
								</obj>
								<obj name="PropertyObject" class="GenSampleEditReplicate" version="4">
									<prop name="PropertyTypeName">Replicate of</prop>
									<prop name="Position">3</prop>
									<prop name="IsDefault">1</prop>
									<prop name="ReplicateOf">-1</prop>
								</obj>
								<obj name="PropertyObject" class="HTCSampleID" version="4">
									<prop name="PropertyTypeName">Sample ID</prop>
									<prop name="Position">3</prop>
									<prop name="IsDefault">1</prop>
								</obj>
								<obj name="PropertyObject" class="GenSampleEditName" version="4">
									<prop name="PropertyTypeName">Sample Name</prop>
									<prop name="Position">3</prop>
									<prop name="IsDefault">1</prop>
									<prop name="name">Sample 4</prop>
								</obj>
								<obj name="PropertyObject" class="HTCSamplePrepNotes" version="4">
									<prop name="PropertyTypeName">Sample Prep Notes</prop>
									<prop name="Position">3</prop>
									<prop name="IsDefault">1</prop>
								</obj>
								<obj name="PropertyObject" class="GenSampleEditSubset" version="4">
									<prop name="PropertyTypeName">Subsets</prop>
									<prop name="Position">3</prop>
									<prop name="IsDefault">1</prop>
								</obj>
								<obj name="PropertyObject" class="SamplePrefWidth" version="5">
									<prop name="PropertyTypeName">Width</prop>
									<prop name="Position">3</prop>
									<prop name="IsDefault">1</prop>
									<prop name="Width">1</prop>
								</obj>
							</list>
						</obj>
					</obj>
					<obj name="item" class="SamplePropInfo" version="1">
						<obj name="ChannelProperties" class="ChanPropList" version="2">
							<obj name="ChannelProperties" class="EMList" version="1">
								<list name="emlist" count="4">
									<obj name="item" class="PropertyList" version="1">
										<list name="emlist" count="12">
											<obj name="PropertyObject" class="RQSampleTargetProperty" version="4">
												<prop name="PropertyTypeName">Combined Sample and Target Type</prop>
												<prop name="Position">4</prop>
												<prop name="IsDefault">0</prop>
												<obj name="ChannelProp" class="ChannelProperty" version="1">
													<prop name="ChannelIdx">0</prop>
												</obj>
											</obj>
											<obj name="PropertyObject" class="QuantConcProperty" version="4">
												<prop name="PropertyTypeName">Concentration</prop>
												<prop name="Position">4</prop>
												<prop name="IsDefault">1</prop>
												<prop name="Concentration">0</prop>
												<obj name="ChannelProp" class="ChannelProperty" version="1">
													<prop name="ChannelIdx">0</prop>
												</obj>
												<prop name="ReadOnly">1</prop>
											</obj>
											<obj name="PropertyObject" class="QuantCpHighProp" version="4">
												<prop name="PropertyTypeName">Cp High</prop>
												<prop name="Position">4</prop>
												<prop name="IsDefault">1</prop>
												<prop name="CpRangeHigh">0</prop>
												<obj name="ChannelProp" class="ChannelProperty" version="1">
													<prop name="ChannelIdx">0</prop>
												</obj>
												<prop name="ReadOnly">1</prop>
											</obj>
											<obj name="PropertyObject" class="QuantCpLowProp" version="4">
												<prop name="PropertyTypeName">Cp Low</prop>
												<prop name="Position">4</prop>
												<prop name="IsDefault">1</prop>
												<prop name="CpRangeLow">0</prop>
												<obj name="ChannelProp" class="ChannelProperty" version="1">
													<prop name="ChannelIdx">0</prop>
												</obj>
												<prop name="ReadOnly">1</prop>
											</obj>
											<obj name="PropertyObject" class="RQEffProp" version="4">
												<prop name="PropertyTypeName">Efficiency</prop>
												<prop name="Position">4</prop>
												<prop name="IsDefault">1</prop>
												<prop name="Efficiency">2</prop>
												<obj name="ChannelProp" class="ChannelProperty" version="1">
													<prop name="ChannelIdx">0</prop>
												</obj>
											</obj>
											<obj name="PropertyObject" class="ChannelGenotype" version="4">
												<prop name="PropertyTypeName">Melt Geno Genotype</prop>
												<prop name="Position">4</prop>
												<prop name="IsDefault">1</prop>
												<prop name="ReadOnly">1</prop>
												<obj name="ChannelProp" class="ChannelProperty" version="1">
													<prop name="ChannelIdx">0</prop>
												</obj>
											</obj>
											<obj name="PropertyObject" class="GroupChannelTypeProp" version="4">
												<prop name="PropertyTypeName">Melt Geno Sample Type</prop>
												<prop name="Position">4</prop>
												<prop name="IsDefault">0</prop>
												<prop name="GroupSampleType">mstUnknown</prop>
												<obj name="ChannelProp" class="ChannelProperty" version="1">
													<prop name="ChannelIdx">0</prop>
												</obj>
											</obj>
											<obj name="PropertyObject" class="QuantSampleTypeProperty" version="4">
												<prop name="PropertyTypeName">Quantification Sample Type</prop>
												<prop name="Position">4</prop>
												<prop name="IsDefault">0</prop>
												<prop name="SampleType">qsUnknown</prop>
												<obj name="ChannelProp" class="ChannelProperty" version="1">
													<prop name="ChannelIdx">0</prop>
												</obj>
											</obj>
											<obj name="PropertyObject" class="ChannelGenotype" version="4">
												<prop name="PropertyTypeName">Scanning Genotype</prop>
												<prop name="Position">4</prop>
												<prop name="IsDefault">1</prop>
												<prop name="ReadOnly">1</prop>
												<obj name="ChannelProp" class="ChannelProperty" version="1">
													<prop name="ChannelIdx">0</prop>
												</obj>
											</obj>
											<obj name="PropertyObject" class="GroupChannelTypeProp" version="4">
												<prop name="PropertyTypeName">Scanning Sample Type</prop>
												<prop name="Position">4</prop>
												<prop name="IsDefault">0</prop>
												<prop name="GroupSampleType">mstUnknown</prop>
												<obj name="ChannelProp" class="ChannelProperty" version="1">
													<prop name="ChannelIdx">0</prop>
												</obj>
											</obj>
											<obj name="PropertyObject" class="TargetName" version="4">
												<prop name="PropertyTypeName">Target Name</prop>
												<prop name="Position">4</prop>
												<prop name="IsDefault">1</prop>
												<obj name="ChannelProp" class="ChannelProperty" version="1">
													<prop name="ChannelIdx">0</prop>
												</obj>
											</obj>
											<obj name="PropertyObject" class="RQTargetProperty" version="4">
												<prop name="PropertyTypeName">Target Type</prop>
												<prop name="Position">4</prop>
												<prop name="IsDefault">0</prop>
												<prop name="TargetType">dtNone</prop>
												<obj name="ChannelProp" class="ChannelProperty" version="1">
													<prop name="ChannelIdx">0</prop>
												</obj>
											</obj>
										</list>
									</obj>
									<obj name="item" class="PropertyList" version="1">
										<list name="emlist" count="12">
											<obj name="PropertyObject" class="RQSampleTargetProperty" version="4">
												<prop name="PropertyTypeName">Combined Sample and Target Type</prop>
												<prop name="Position">4</prop>
												<prop name="IsDefault">0</prop>
												<obj name="ChannelProp" class="ChannelProperty" version="1">
													<prop name="ChannelIdx">1</prop>
												</obj>
											</obj>
											<obj name="PropertyObject" class="QuantConcProperty" version="4">
												<prop name="PropertyTypeName">Concentration</prop>
												<prop name="Position">4</prop>
												<prop name="IsDefault">1</prop>
												<prop name="Concentration">0</prop>
												<obj name="ChannelProp" class="ChannelProperty" version="1">
													<prop name="ChannelIdx">1</prop>
												</obj>
												<prop name="ReadOnly">1</prop>
											</obj>
											<obj name="PropertyObject" class="QuantCpHighProp" version="4">
												<prop name="PropertyTypeName">Cp High</prop>
												<prop name="Position">4</prop>
												<prop name="IsDefault">1</prop>
												<prop name="CpRangeHigh">0</prop>
												<obj name="ChannelProp" class="ChannelProperty" version="1">
													<prop name="ChannelIdx">1</prop>
												</obj>
												<prop name="ReadOnly">1</prop>
											</obj>
											<obj name="PropertyObject" class="QuantCpLowProp" version="4">
												<prop name="PropertyTypeName">Cp Low</prop>
												<prop name="Position">4</prop>
												<prop name="IsDefault">1</prop>
												<prop name="CpRangeLow">0</prop>
												<obj name="ChannelProp" class="ChannelProperty" version="1">
													<prop name="ChannelIdx">1</prop>
												</obj>
												<prop name="ReadOnly">1</prop>
											</obj>
											<obj name="PropertyObject" class="RQEffProp" version="4">
												<prop name="PropertyTypeName">Efficiency</prop>
												<prop name="Position">4</prop>
												<prop name="IsDefault">1</prop>
												<prop name="Efficiency">2</prop>
												<obj name="ChannelProp" class="ChannelProperty" version="1">
													<prop name="ChannelIdx">1</prop>
												</obj>
											</obj>
											<obj name="PropertyObject" class="ChannelGenotype" version="4">
												<prop name="PropertyTypeName">Melt Geno Genotype</prop>
												<prop name="Position">4</prop>
												<prop name="IsDefault">1</prop>
												<prop name="ReadOnly">1</prop>
												<obj name="ChannelProp" class="ChannelProperty" version="1">
													<prop name="ChannelIdx">1</prop>
												</obj>
											</obj>
											<obj name="PropertyObject" class="GroupChannelTypeProp" version="4">
												<prop name="PropertyTypeName">Melt Geno Sample Type</prop>
												<prop name="Position">4</prop>
												<prop name="IsDefault">0</prop>
												<prop name="GroupSampleType">mstUnknown</prop>
												<obj name="ChannelProp" class="ChannelProperty" version="1">
													<prop name="ChannelIdx">1</prop>
												</obj>
											</obj>
											<obj name="PropertyObject" class="QuantSampleTypeProperty" version="4">
												<prop name="PropertyTypeName">Quantification Sample Type</prop>
												<prop name="Position">4</prop>
												<prop name="IsDefault">0</prop>
												<prop name="SampleType">qsUnknown</prop>
												<obj name="ChannelProp" class="ChannelProperty" version="1">
													<prop name="ChannelIdx">1</prop>
												</obj>
											</obj>
											<obj name="PropertyObject" class="ChannelGenotype" version="4">
												<prop name="PropertyTypeName">Scanning Genotype</prop>
												<prop name="Position">4</prop>
												<prop name="IsDefault">1</prop>
												<prop name="ReadOnly">1</prop>
												<obj name="ChannelProp" class="ChannelProperty" version="1">
													<prop name="ChannelIdx">1</prop>
												</obj>
											</obj>
											<obj name="PropertyObject" class="GroupChannelTypeProp" version="4">
												<prop name="PropertyTypeName">Scanning Sample Type</prop>
												<prop name="Position">4</prop>
												<prop name="IsDefault">0</prop>
												<prop name="GroupSampleType">mstUnknown</prop>
												<obj name="ChannelProp" class="ChannelProperty" version="1">
													<prop name="ChannelIdx">1</prop>
												</obj>
											</obj>
											<obj name="PropertyObject" class="TargetName" version="4">
												<prop name="PropertyTypeName">Target Name</prop>
												<prop name="Position">4</prop>
												<prop name="IsDefault">1</prop>
												<obj name="ChannelProp" class="ChannelProperty" version="1">
													<prop name="ChannelIdx">1</prop>
												</obj>
											</obj>
											<obj name="PropertyObject" class="RQTargetProperty" version="4">
												<prop name="PropertyTypeName">Target Type</prop>
												<prop name="Position">4</prop>
												<prop name="IsDefault">0</prop>
												<prop name="TargetType">dtNone</prop>
												<obj name="ChannelProp" class="ChannelProperty" version="1">
													<prop name="ChannelIdx">1</prop>
												</obj>
											</obj>
										</list>
									</obj>
									<obj name="item" class="PropertyList" version="1">
										<list name="emlist" count="12">
											<obj name="PropertyObject" class="RQSampleTargetProperty" version="4">
												<prop name="PropertyTypeName">Combined Sample and Target Type</prop>
												<prop name="Position">4</prop>
												<prop name="IsDefault">0</prop>
												<obj name="ChannelProp" class="ChannelProperty" version="1">
													<prop name="ChannelIdx">2</prop>
												</obj>
											</obj>
											<obj name="PropertyObject" class="QuantConcProperty" version="4">
												<prop name="PropertyTypeName">Concentration</prop>
												<prop name="Position">4</prop>
												<prop name="IsDefault">1</prop>
												<prop name="Concentration">0</prop>
												<obj name="ChannelProp" class="ChannelProperty" version="1">
													<prop name="ChannelIdx">2</prop>
												</obj>
												<prop name="ReadOnly">1</prop>
											</obj>
											<obj name="PropertyObject" class="QuantCpHighProp" version="4">
												<prop name="PropertyTypeName">Cp High</prop>
												<prop name="Position">4</prop>
												<prop name="IsDefault">1</prop>
												<prop name="CpRangeHigh">0</prop>
												<obj name="ChannelProp" class="ChannelProperty" version="1">
													<prop name="ChannelIdx">2</prop>
												</obj>
												<prop name="ReadOnly">1</prop>
											</obj>
											<obj name="PropertyObject" class="QuantCpLowProp" version="4">
												<prop name="PropertyTypeName">Cp Low</prop>
												<prop name="Position">4</prop>
												<prop name="IsDefault">1</prop>
												<prop name="CpRangeLow">0</prop>
												<obj name="ChannelProp" class="ChannelProperty" version="1">
													<prop name="ChannelIdx">2</prop>
												</obj>
												<prop name="ReadOnly">1</prop>
											</obj>
											<obj name="PropertyObject" class="RQEffProp" version="4">
												<prop name="PropertyTypeName">Efficiency</prop>
												<prop name="Position">4</prop>
												<prop name="IsDefault">1</prop>
												<prop name="Efficiency">2</prop>
												<obj name="ChannelProp" class="ChannelProperty" version="1">
													<prop name="ChannelIdx">2</prop>
												</obj>
											</obj>
											<obj name="PropertyObject" class="ChannelGenotype" version="4">
												<prop name="PropertyTypeName">Melt Geno Genotype</prop>
												<prop name="Position">4</prop>
												<prop name="IsDefault">1</prop>
												<prop name="ReadOnly">1</prop>
												<obj name="ChannelProp" class="ChannelProperty" version="1">
													<prop name="ChannelIdx">2</prop>
												</obj>
											</obj>
											<obj name="PropertyObject" class="GroupChannelTypeProp" version="4">
												<prop name="PropertyTypeName">Melt Geno Sample Type</prop>
												<prop name="Position">4</prop>
												<prop name="IsDefault">0</prop>
												<prop name="GroupSampleType">mstUnknown</prop>
												<obj name="ChannelProp" class="ChannelProperty" version="1">
													<prop name="ChannelIdx">2</prop>
												</obj>
											</obj>
											<obj name="PropertyObject" class="QuantSampleTypeProperty" version="4">
												<prop name="PropertyTypeName">Quantification Sample Type</prop>
												<prop name="Position">4</prop>
												<prop name="IsDefault">0</prop>
												<prop name="SampleType">qsUnknown</prop>
												<obj name="ChannelProp" class="ChannelProperty" version="1">
													<prop name="ChannelIdx">2</prop>
												</obj>
											</obj>
											<obj name="PropertyObject" class="ChannelGenotype" version="4">
												<prop name="PropertyTypeName">Scanning Genotype</prop>
												<prop name="Position">4</prop>
												<prop name="IsDefault">1</prop>
												<prop name="ReadOnly">1</prop>
												<obj name="ChannelProp" class="ChannelProperty" version="1">
													<prop name="ChannelIdx">2</prop>
												</obj>
											</obj>
											<obj name="PropertyObject" class="GroupChannelTypeProp" version="4">
												<prop name="PropertyTypeName">Scanning Sample Type</prop>
												<prop name="Position">4</prop>
												<prop name="IsDefault">0</prop>
												<prop name="GroupSampleType">mstUnknown</prop>
												<obj name="ChannelProp" class="ChannelProperty" version="1">
													<prop name="ChannelIdx">2</prop>
												</obj>
											</obj>
											<obj name="PropertyObject" class="TargetName" version="4">
												<prop name="PropertyTypeName">Target Name</prop>
												<prop name="Position">4</prop>
												<prop name="IsDefault">1</prop>
												<obj name="ChannelProp" class="ChannelProperty" version="1">
													<prop name="ChannelIdx">2</prop>
												</obj>
											</obj>
											<obj name="PropertyObject" class="RQTargetProperty" version="4">
												<prop name="PropertyTypeName">Target Type</prop>
												<prop name="Position">4</prop>
												<prop name="IsDefault">0</prop>
												<prop name="TargetType">dtNone</prop>
												<obj name="ChannelProp" class="ChannelProperty" version="1">
													<prop name="ChannelIdx">2</prop>
												</obj>
											</obj>
										</list>
									</obj>
									<obj name="item" class="PropertyList" version="1">
										<list name="emlist" count="12">
											<obj name="PropertyObject" class="RQSampleTargetProperty" version="4">
												<prop name="PropertyTypeName">Combined Sample and Target Type</prop>
												<prop name="Position">4</prop>
												<prop name="IsDefault">0</prop>
												<obj name="ChannelProp" class="ChannelProperty" version="1">
													<prop name="ChannelIdx">3</prop>
												</obj>
											</obj>
											<obj name="PropertyObject" class="QuantConcProperty" version="4">
												<prop name="PropertyTypeName">Concentration</prop>
												<prop name="Position">4</prop>
												<prop name="IsDefault">1</prop>
												<prop name="Concentration">0</prop>
												<obj name="ChannelProp" class="ChannelProperty" version="1">
													<prop name="ChannelIdx">3</prop>
												</obj>
												<prop name="ReadOnly">1</prop>
											</obj>
											<obj name="PropertyObject" class="QuantCpHighProp" version="4">
												<prop name="PropertyTypeName">Cp High</prop>
												<prop name="Position">4</prop>
												<prop name="IsDefault">1</prop>
												<prop name="CpRangeHigh">0</prop>
												<obj name="ChannelProp" class="ChannelProperty" version="1">
													<prop name="ChannelIdx">3</prop>
												</obj>
												<prop name="ReadOnly">1</prop>
											</obj>
											<obj name="PropertyObject" class="QuantCpLowProp" version="4">
												<prop name="PropertyTypeName">Cp Low</prop>
												<prop name="Position">4</prop>
												<prop name="IsDefault">1</prop>
												<prop name="CpRangeLow">0</prop>
												<obj name="ChannelProp" class="ChannelProperty" version="1">
													<prop name="ChannelIdx">3</prop>
												</obj>
												<prop name="ReadOnly">1</prop>
											</obj>
											<obj name="PropertyObject" class="RQEffProp" version="4">
												<prop name="PropertyTypeName">Efficiency</prop>
												<prop name="Position">4</prop>
												<prop name="IsDefault">1</prop>
												<prop name="Efficiency">2</prop>
												<obj name="ChannelProp" class="ChannelProperty" version="1">
													<prop name="ChannelIdx">3</prop>
												</obj>
											</obj>
											<obj name="PropertyObject" class="ChannelGenotype" version="4">
												<prop name="PropertyTypeName">Melt Geno Genotype</prop>
												<prop name="Position">4</prop>
												<prop name="IsDefault">1</prop>
												<prop name="ReadOnly">1</prop>
												<obj name="ChannelProp" class="ChannelProperty" version="1">
													<prop name="ChannelIdx">3</prop>
												</obj>
											</obj>
											<obj name="PropertyObject" class="GroupChannelTypeProp" version="4">
												<prop name="PropertyTypeName">Melt Geno Sample Type</prop>
												<prop name="Position">4</prop>
												<prop name="IsDefault">0</prop>
												<prop name="GroupSampleType">mstUnknown</prop>
												<obj name="ChannelProp" class="ChannelProperty" version="1">
													<prop name="ChannelIdx">3</prop>
												</obj>
											</obj>
											<obj name="PropertyObject" class="QuantSampleTypeProperty" version="4">
												<prop name="PropertyTypeName">Quantification Sample Type</prop>
												<prop name="Position">4</prop>
												<prop name="IsDefault">0</prop>
												<prop name="SampleType">qsUnknown</prop>
												<obj name="ChannelProp" class="ChannelProperty" version="1">
													<prop name="ChannelIdx">3</prop>
												</obj>
											</obj>
											<obj name="PropertyObject" class="ChannelGenotype" version="4">
												<prop name="PropertyTypeName">Scanning Genotype</prop>
												<prop name="Position">4</prop>
												<prop name="IsDefault">1</prop>
												<prop name="ReadOnly">1</prop>
												<obj name="ChannelProp" class="ChannelProperty" version="1">
													<prop name="ChannelIdx">3</prop>
												</obj>
											</obj>
											<obj name="PropertyObject" class="GroupChannelTypeProp" version="4">
												<prop name="PropertyTypeName">Scanning Sample Type</prop>
												<prop name="Position">4</prop>
												<prop name="IsDefault">0</prop>
												<prop name="GroupSampleType">mstUnknown</prop>
												<obj name="ChannelProp" class="ChannelProperty" version="1">
													<prop name="ChannelIdx">3</prop>
												</obj>
											</obj>
											<obj name="PropertyObject" class="TargetName" version="4">
												<prop name="PropertyTypeName">Target Name</prop>
												<prop name="Position">4</prop>
												<prop name="IsDefault">1</prop>
												<obj name="ChannelProp" class="ChannelProperty" version="1">
													<prop name="ChannelIdx">3</prop>
												</obj>
											</obj>
											<obj name="PropertyObject" class="RQTargetProperty" version="4">
												<prop name="PropertyTypeName">Target Type</prop>
												<prop name="Position">4</prop>
												<prop name="IsDefault">0</prop>
												<prop name="TargetType">dtNone</prop>
												<obj name="ChannelProp" class="ChannelProperty" version="1">
													<prop name="ChannelIdx">3</prop>
												</obj>
											</obj>
										</list>
									</obj>
								</list>
							</obj>
						</obj>
						<prop name="ChannelPropertyCount">4</prop>
						<prop name="ContainerPosition">4</prop>
						<prop name="HasSampleProperties">1</prop>
						<obj name="SampleProperties" class="PropertyList" version="1">
							<list name="emlist" count="14">
								<obj name="PropertyObject" class="SamplePrefColor" version="4">
									<prop name="PropertyTypeName">Color</prop>
									<prop name="Position">4</prop>
									<prop name="IsDefault">0</prop>
									<prop name="Color">clGray</prop>
								</obj>
								<obj name="PropertyObject" class="DominantChannelProp" version="4">
									<prop name="PropertyTypeName">Dominant Channel</prop>
									<prop name="Position">4</prop>
									<prop name="IsDefault">0</prop>
									<prop name="DominantChannel">0</prop>
								</obj>
								<obj name="PropertyObject" class="Genotype" version="4">
									<prop name="PropertyTypeName">EndPt Genotype</prop>
									<prop name="Position">4</prop>
									<prop name="IsDefault">1</prop>
									<prop name="ReadOnly">1</prop>
								</obj>
								<obj name="PropertyObject" class="GroupingSample" version="4">
									<prop name="PropertyTypeName">EndPt Sample Type</prop>
									<prop name="Position">4</prop>
									<prop name="IsDefault">0</prop>
									<prop name="GroupSampleType">mstUnknown</prop>
								</obj>
								<obj name="PropertyObject" class="SamplePrefLineStyle" version="4">
									<prop name="PropertyTypeName">Line Style</prop>
									<prop name="Position">4</prop>
									<prop name="IsDefault">0</prop>
									<prop name="LineStyle">psSolid</prop>
								</obj>
								<obj name="PropertyObject" class="GenSampleEditNotes" version="4">
									<prop name="PropertyTypeName">Notes</prop>
									<prop name="Position">4</prop>
									<prop name="IsDefault">1</prop>
								</obj>
								<obj name="PropertyObject" class="SamplePrefPointStyle" version="4">
									<prop name="PropertyTypeName">Point Style</prop>
									<prop name="Position">4</prop>
									<prop name="IsDefault">0</prop>
									<prop name="PointStyle">psNothing</prop>
								</obj>
								<obj name="PropertyObject" class="GenSampleEditPosition" version="4">
									<prop name="PropertyTypeName">Position</prop>
									<prop name="Position">4</prop>
									<prop name="IsDefault">1</prop>
								</obj>
								<obj name="PropertyObject" class="GenSampleEditReplicate" version="4">
									<prop name="PropertyTypeName">Replicate of</prop>
									<prop name="Position">4</prop>
									<prop name="IsDefault">1</prop>
									<prop name="ReplicateOf">-1</prop>
								</obj>
								<obj name="PropertyObject" class="HTCSampleID" version="4">
									<prop name="PropertyTypeName">Sample ID</prop>
									<prop name="Position">4</prop>
									<prop name="IsDefault">1</prop>
								</obj>
								<obj name="PropertyObject" class="GenSampleEditName" version="4">
									<prop name="PropertyTypeName">Sample Name</prop>
									<prop name="Position">4</prop>
									<prop name="IsDefault">1</prop>
									<prop name="name">Sample 5</prop>
								</obj>
								<obj name="PropertyObject" class="HTCSamplePrepNotes" version="4">
									<prop name="PropertyTypeName">Sample Prep Notes</prop>
									<prop name="Position">4</prop>
									<prop name="IsDefault">1</prop>
								</obj>
								<obj name="PropertyObject" class="GenSampleEditSubset" version="4">
									<prop name="PropertyTypeName">Subsets</prop>
									<prop name="Position">4</prop>
									<prop name="IsDefault">1</prop>
								</obj>
								<obj name="PropertyObject" class="SamplePrefWidth" version="5">
									<prop name="PropertyTypeName">Width</prop>
									<prop name="Position">4</prop>
									<prop name="IsDefault">1</prop>
									<prop name="Width">1</prop>
								</obj>
							</list>
						</obj>
					</obj>
					<obj name="item" class="SamplePropInfo" version="1">
						<obj name="ChannelProperties" class="ChanPropList" version="2">
							<obj name="ChannelProperties" class="EMList" version="1">
								<list name="emlist" count="4">
									<obj name="item" class="PropertyList" version="1">
										<list name="emlist" count="12">
											<obj name="PropertyObject" class="RQSampleTargetProperty" version="4">
												<prop name="PropertyTypeName">Combined Sample and Target Type</prop>
												<prop name="Position">5</prop>
												<prop name="IsDefault">0</prop>
												<obj name="ChannelProp" class="ChannelProperty" version="1">
													<prop name="ChannelIdx">0</prop>
												</obj>
											</obj>
											<obj name="PropertyObject" class="QuantConcProperty" version="4">
												<prop name="PropertyTypeName">Concentration</prop>
												<prop name="Position">5</prop>
												<prop name="IsDefault">1</prop>
												<prop name="Concentration">0</prop>
												<obj name="ChannelProp" class="ChannelProperty" version="1">
													<prop name="ChannelIdx">0</prop>
												</obj>
												<prop name="ReadOnly">1</prop>
											</obj>
											<obj name="PropertyObject" class="QuantCpHighProp" version="4">
												<prop name="PropertyTypeName">Cp High</prop>
												<prop name="Position">5</prop>
												<prop name="IsDefault">1</prop>
												<prop name="CpRangeHigh">0</prop>
												<obj name="ChannelProp" class="ChannelProperty" version="1">
													<prop name="ChannelIdx">0</prop>
												</obj>
												<prop name="ReadOnly">1</prop>
											</obj>
											<obj name="PropertyObject" class="QuantCpLowProp" version="4">
												<prop name="PropertyTypeName">Cp Low</prop>
												<prop name="Position">5</prop>
												<prop name="IsDefault">1</prop>
												<prop name="CpRangeLow">0</prop>
												<obj name="ChannelProp" class="ChannelProperty" version="1">
													<prop name="ChannelIdx">0</prop>
												</obj>
												<prop name="ReadOnly">1</prop>
											</obj>
											<obj name="PropertyObject" class="RQEffProp" version="4">
												<prop name="PropertyTypeName">Efficiency</prop>
												<prop name="Position">5</prop>
												<prop name="IsDefault">1</prop>
												<prop name="Efficiency">2</prop>
												<obj name="ChannelProp" class="ChannelProperty" version="1">
													<prop name="ChannelIdx">0</prop>
												</obj>
											</obj>
											<obj name="PropertyObject" class="ChannelGenotype" version="4">
												<prop name="PropertyTypeName">Melt Geno Genotype</prop>
												<prop name="Position">5</prop>
												<prop name="IsDefault">1</prop>
												<prop name="ReadOnly">1</prop>
												<obj name="ChannelProp" class="ChannelProperty" version="1">
													<prop name="ChannelIdx">0</prop>
												</obj>
											</obj>
											<obj name="PropertyObject" class="GroupChannelTypeProp" version="4">
												<prop name="PropertyTypeName">Melt Geno Sample Type</prop>
												<prop name="Position">5</prop>
												<prop name="IsDefault">0</prop>
												<prop name="GroupSampleType">mstUnknown</prop>
												<obj name="ChannelProp" class="ChannelProperty" version="1">
													<prop name="ChannelIdx">0</prop>
												</obj>
											</obj>
											<obj name="PropertyObject" class="QuantSampleTypeProperty" version="4">
												<prop name="PropertyTypeName">Quantification Sample Type</prop>
												<prop name="Position">5</prop>
												<prop name="IsDefault">0</prop>
												<prop name="SampleType">qsUnknown</prop>
												<obj name="ChannelProp" class="ChannelProperty" version="1">
													<prop name="ChannelIdx">0</prop>
												</obj>
											</obj>
											<obj name="PropertyObject" class="ChannelGenotype" version="4">
												<prop name="PropertyTypeName">Scanning Genotype</prop>
												<prop name="Position">5</prop>
												<prop name="IsDefault">1</prop>
												<prop name="ReadOnly">1</prop>
												<obj name="ChannelProp" class="ChannelProperty" version="1">
													<prop name="ChannelIdx">0</prop>
												</obj>
											</obj>
											<obj name="PropertyObject" class="GroupChannelTypeProp" version="4">
												<prop name="PropertyTypeName">Scanning Sample Type</prop>
												<prop name="Position">5</prop>
												<prop name="IsDefault">0</prop>
												<prop name="GroupSampleType">mstUnknown</prop>
												<obj name="ChannelProp" class="ChannelProperty" version="1">
													<prop name="ChannelIdx">0</prop>
												</obj>
											</obj>
											<obj name="PropertyObject" class="TargetName" version="4">
												<prop name="PropertyTypeName">Target Name</prop>
												<prop name="Position">5</prop>
												<prop name="IsDefault">1</prop>
												<obj name="ChannelProp" class="ChannelProperty" version="1">
													<prop name="ChannelIdx">0</prop>
												</obj>
											</obj>
											<obj name="PropertyObject" class="RQTargetProperty" version="4">
												<prop name="PropertyTypeName">Target Type</prop>
												<prop name="Position">5</prop>
												<prop name="IsDefault">0</prop>
												<prop name="TargetType">dtNone</prop>
												<obj name="ChannelProp" class="ChannelProperty" version="1">
													<prop name="ChannelIdx">0</prop>
												</obj>
											</obj>
										</list>
									</obj>
									<obj name="item" class="PropertyList" version="1">
										<list name="emlist" count="12">
											<obj name="PropertyObject" class="RQSampleTargetProperty" version="4">
												<prop name="PropertyTypeName">Combined Sample and Target Type</prop>
												<prop name="Position">5</prop>
												<prop name="IsDefault">0</prop>
												<obj name="ChannelProp" class="ChannelProperty" version="1">
													<prop name="ChannelIdx">1</prop>
												</obj>
											</obj>
											<obj name="PropertyObject" class="QuantConcProperty" version="4">
												<prop name="PropertyTypeName">Concentration</prop>
												<prop name="Position">5</prop>
												<prop name="IsDefault">1</prop>
												<prop name="Concentration">0</prop>
												<obj name="ChannelProp" class="ChannelProperty" version="1">
													<prop name="ChannelIdx">1</prop>
												</obj>
												<prop name="ReadOnly">1</prop>
											</obj>
											<obj name="PropertyObject" class="QuantCpHighProp" version="4">
												<prop name="PropertyTypeName">Cp High</prop>
												<prop name="Position">5</prop>
												<prop name="IsDefault">1</prop>
												<prop name="CpRangeHigh">0</prop>
												<obj name="ChannelProp" class="ChannelProperty" version="1">
													<prop name="ChannelIdx">1</prop>
												</obj>
												<prop name="ReadOnly">1</prop>
											</obj>
											<obj name="PropertyObject" class="QuantCpLowProp" version="4">
												<prop name="PropertyTypeName">Cp Low</prop>
												<prop name="Position">5</prop>
												<prop name="IsDefault">1</prop>
												<prop name="CpRangeLow">0</prop>
												<obj name="ChannelProp" class="ChannelProperty" version="1">
													<prop name="ChannelIdx">1</prop>
												</obj>
												<prop name="ReadOnly">1</prop>
											</obj>
											<obj name="PropertyObject" class="RQEffProp" version="4">
												<prop name="PropertyTypeName">Efficiency</prop>
												<prop name="Position">5</prop>
												<prop name="IsDefault">1</prop>
												<prop name="Efficiency">2</prop>
												<obj name="ChannelProp" class="ChannelProperty" version="1">
													<prop name="ChannelIdx">1</prop>
												</obj>
											</obj>
											<obj name="PropertyObject" class="ChannelGenotype" version="4">
												<prop name="PropertyTypeName">Melt Geno Genotype</prop>
												<prop name="Position">5</prop>
												<prop name="IsDefault">1</prop>
												<prop name="ReadOnly">1</prop>
												<obj name="ChannelProp" class="ChannelProperty" version="1">
													<prop name="ChannelIdx">1</prop>
												</obj>
											</obj>
											<obj name="PropertyObject" class="GroupChannelTypeProp" version="4">
												<prop name="PropertyTypeName">Melt Geno Sample Type</prop>
												<prop name="Position">5</prop>
												<prop name="IsDefault">0</prop>
												<prop name="GroupSampleType">mstUnknown</prop>
												<obj name="ChannelProp" class="ChannelProperty" version="1">
													<prop name="ChannelIdx">1</prop>
												</obj>
											</obj>
											<obj name="PropertyObject" class="QuantSampleTypeProperty" version="4">
												<prop name="PropertyTypeName">Quantification Sample Type</prop>
												<prop name="Position">5</prop>
												<prop name="IsDefault">0</prop>
												<prop name="SampleType">qsUnknown</prop>
												<obj name="ChannelProp" class="ChannelProperty" version="1">
													<prop name="ChannelIdx">1</prop>
												</obj>
											</obj>
											<obj name="PropertyObject" class="ChannelGenotype" version="4">
												<prop name="PropertyTypeName">Scanning Genotype</prop>
												<prop name="Position">5</prop>
												<prop name="IsDefault">1</prop>
												<prop name="ReadOnly">1</prop>
												<obj name="ChannelProp" class="ChannelProperty" version="1">
													<prop name="ChannelIdx">1</prop>
												</obj>
											</obj>
											<obj name="PropertyObject" class="GroupChannelTypeProp" version="4">
												<prop name="PropertyTypeName">Scanning Sample Type</prop>
												<prop name="Position">5</prop>
												<prop name="IsDefault">0</prop>
												<prop name="GroupSampleType">mstUnknown</prop>
												<obj name="ChannelProp" class="ChannelProperty" version="1">
													<prop name="ChannelIdx">1</prop>
												</obj>
											</obj>
											<obj name="PropertyObject" class="TargetName" version="4">
												<prop name="PropertyTypeName">Target Name</prop>
												<prop name="Position">5</prop>
												<prop name="IsDefault">1</prop>
												<obj name="ChannelProp" class="ChannelProperty" version="1">
													<prop name="ChannelIdx">1</prop>
												</obj>
											</obj>
											<obj name="PropertyObject" class="RQTargetProperty" version="4">
												<prop name="PropertyTypeName">Target Type</prop>
												<prop name="Position">5</prop>
												<prop name="IsDefault">0</prop>
												<prop name="TargetType">dtNone</prop>
												<obj name="ChannelProp" class="ChannelProperty" version="1">
													<prop name="ChannelIdx">1</prop>
												</obj>
											</obj>
										</list>
									</obj>
									<obj name="item" class="PropertyList" version="1">
										<list name="emlist" count="12">
											<obj name="PropertyObject" class="RQSampleTargetProperty" version="4">
												<prop name="PropertyTypeName">Combined Sample and Target Type</prop>
												<prop name="Position">5</prop>
												<prop name="IsDefault">0</prop>
												<obj name="ChannelProp" class="ChannelProperty" version="1">
													<prop name="ChannelIdx">2</prop>
												</obj>
											</obj>
											<obj name="PropertyObject" class="QuantConcProperty" version="4">
												<prop name="PropertyTypeName">Concentration</prop>
												<prop name="Position">5</prop>
												<prop name="IsDefault">1</prop>
												<prop name="Concentration">0</prop>
												<obj name="ChannelProp" class="ChannelProperty" version="1">
													<prop name="ChannelIdx">2</prop>
												</obj>
												<prop name="ReadOnly">1</prop>
											</obj>
											<obj name="PropertyObject" class="QuantCpHighProp" version="4">
[truncated: 2,483,954 more chars]
