# Supplementary material for: Unique sperm haplotypes are associated with phenotypically different sperm subpopulations in Astyanax fish
Source: BMC Biol. 2018 Jul 5;16:72. doi: 10.1186/s12915-018-0538-z (PMC6032774; doi:10.1186/s12915-018-0538-z)
Supplement: Supplementary file 9 — Data extracted from the ixo files; the data are in Excel files with the endpoint analyses for all the individuals in all the three subpopulations. (ZIP 252 kb) [file 12915_2018_538_MOESM9_ESM.zip]

Archive with 10 entries (10 files):
- FishE'P1 analysisColorCorrected.xlsx
- FishF5P1 analysisColorCorrected.xlsx
- FishG5P1ColorCorrected analysis.xlsx
- FishH5P1 analysisColorCorrected.xlsx
- FishI5P1 analysisColorCorrected.xlsx
- FishAP1 AnalysisUpdateColorCorrect.xlsx
- FishA'P1 AnalysisUpdateColorCorrect.xlsx
- FishBP1 analysisColorCorrected.xlsx
- FishB'P1 analysisColorCorrected.xlsx
- FishDP1 analysisColorCorrected.xlsx
