# Supplementary material for: Unique sperm haplotypes are associated with phenotypically different sperm subpopulations in Astyanax fish
Source: BMC Biol. 2018 Jul 5;16:72. doi: 10.1186/s12915-018-0538-z (PMC6032774; doi:10.1186/s12915-018-0538-z)
Supplement: Supplementary file 9 — Data extracted from the ixo files; the data are in Excel files with the endpoint analyses for all the individuals in all the three subpopulations. (ZIP 252 kb) [file 12915_2018_538_MOESM9_ESM.zip › FishE'P1 analysisColorCorrected.xlsx]

## Sheet: EndPoint Data
	mc1r endpoint										oca2 endpoint
	Experiment: May 25 2016 SpermPop E'P1 FACS PEP PLATE 0045 mc1r RK Active filters: 618-660 (618-660), 498-580 (498-580), 533-580 (533-580), 465-510 (465-510)										Experiment: May 25 2016 SpermPop E'P1 FACS PEP PLATE 0043 oca2 RK Active filters: 618-660 (618-660), 498-580 (498-580), 533-580 (533-580), 465-510 (465-510)
	Include	Color	Pos	Name	498-580	618-660					Include	Color	Pos	Name	533-580	465-510			Status
	TRUE	10789024	A1	Sample 1	19.518	8.171					TRUE	255	A1	Sample 1	27.995	24.98
	TRUE	10789024	A2	Sample 2	18.377	4.382					TRUE	3200768	A2	Sample 2	2.271	35.954
	TRUE	10789024	A3	Sample 3	8.815	13.689					TRUE	255	A3	Sample 3	27.397	31.046
	TRUE	10789024	A4	Sample 4	14.202	14.428					TRUE	255	A4	Sample 4	30.287	37.428
	TRUE	10789024	A5	Sample 5	0.314	0.642					TRUE	16711935	A5	Sample 5	21.178	39.767
	TRUE	10789024	A6	Sample 6	16.343	13.571					TRUE	255	A6	Sample 6	26.089	36.87
	TRUE	10789024	A7	Sample 7	13.739	13.518					TRUE	16744448	A7	Sample 7	35.088	0.43
	TRUE	10789024	A8	Sample 8	19.854	4.719					TRUE	255	A8	Sample 8	26.375	27.101
	TRUE	10789024	A9	Sample 9	18.723	9.311					TRUE	255	A9	Sample 9	24.695	32.319
	TRUE	10789024	A10	Sample 10	9.555	14.64					TRUE	3200768	A10	Sample 10	2.281	31.626
	TRUE	10789024	A11	Sample 11	14.153	7.481					TRUE	255	A11	Sample 11	26.791	25.452
	TRUE	10789024	A12	Sample 12	16.501	8.464					TRUE	255	A12	Sample 12	20.489	31.511
	TRUE	10789024	B1	Sample 13	12.602	11.713					TRUE	255	B1	Sample 13	25.605	26.783
	TRUE	10789024	B2	Sample 14	12.867	14.332					TRUE	255	B2	Sample 14	27.498	36.066
	TRUE	10789024	B3	Sample 15	1.435	20.741					TRUE	16744448	B3	Sample 15	30.232	5.758
	TRUE	10789024	B4	Sample 16	18.159	4.594					TRUE	255	B4	Sample 16	29.483	33.444
	TRUE	10789024	B5	Sample 17	19.633	4.638					TRUE	255	B5	Sample 17	27.927	32.97
	TRUE	10789024	B6	Sample 18	24.123	6.008					TRUE	3200768	B6	Sample 18	5.219	41.23
	TRUE	10789024	B7	Sample 19	12.432	11.714					TRUE	255	B7	Sample 19	33.743	26.289
	TRUE	10789024	B8	Sample 20	10.398	8.398					TRUE	255	B8	Sample 20	29.164	26.361
	TRUE	10789024	B9	Sample 21	4.847	17.683					TRUE	255	B9	Sample 21	25.133	31.327
	TRUE	10789024	B10	Sample 22	14.468	12.003					TRUE	255	B10	Sample 22	28.664	32.425
	TRUE	10789024	B11	Sample 23	15.615	8.427					TRUE	255	B11	Sample 23	27.115	34.48
	TRUE	10789024	B12	Sample 24	11.849	11.479					TRUE	16711935	B12	Sample 24	15.908	37.445
	TRUE	10789024	C1	Sample 25	17.062	5.233					TRUE	255	C1	Sample 25	29.491	26.85
	TRUE	10789024	C2	Sample 26	17.495	11.518					TRUE	255	C2	Sample 26	33.49	25.094
	TRUE	10789024	C3	Sample 27	16.315	9.809					TRUE	3200768	C3	Sample 27	2.559	40.477
	TRUE	10789024	C4	Sample 28	22.128	5.181					TRUE	255	C4	Sample 28	23.115	36.456
	TRUE	10789024	C5	Sample 29	15.542	16.213					TRUE	255	C5	Sample 29	29.18	27.938
	TRUE	10789024	C6	Sample 30	7.178	20.357					TRUE	16711935	C6	Sample 30	32.861	21.735
	TRUE	10789024	C7	Sample 31	12.768	1.65					TRUE	3200768	C7	Sample 31	1.972	33.575
	TRUE	10789024	C8	Sample 32	0.224	0.401					TRUE	255	C8	Sample 32	30.04	30.776
	TRUE	10789024	C9	Sample 33	20.46	5.3					TRUE	255	C9	Sample 33	27.6	35.332
	TRUE	10789024	C10	Sample 34	11.281	17.509					TRUE	16744448	C10	Sample 34	34.693	0.293
	TRUE	10789024	C11	Sample 35	19.322	4.745					TRUE	255	C11	Sample 35	22.15	32.553
	TRUE	10789024	C12	Sample 36	22.001	6.839					TRUE	255	C12	Sample 36	23.845	30.243
	TRUE	10789024	D1	Sample 37	11.838	11.297					TRUE	255	D1	Sample 37	20.851	33.25
	TRUE	10789024	D2	Sample 38	0.508	16.851					TRUE	16711935	D2	Sample 38	34.008	18.513
	TRUE	10789024	D3	Sample 39	9.805	9.049					TRUE	255	D3	Sample 39	21.975	31.969
	TRUE	10789024	D4	Sample 40	7.968	18.526					TRUE	16744448	D4	Sample 40	30.528	8.252
	TRUE	10789024	D5	Sample 41	17.167	12.07					TRUE	255	D5	Sample 41	27.092	24.313
	TRUE	10789024	D6	Sample 42	21.944	5.379					TRUE	255	D6	Sample 42	30.306	28.988
	TRUE	10789024	D7	Sample 43	16.155	13.266					TRUE	16711935	D7	Sample 43	33.253	21.529
	TRUE	10789024	D8	Sample 44	20.695	8.997					TRUE	255	D8	Sample 44	30.685	32.476
	TRUE	10789024	D9	Sample 45	8.368	21.125					TRUE	255	D9	Sample 45	28.445	39.61
	TRUE	10789024	D10	Sample 46	6.586	4.252					TRUE	255	D10	Sample 46	20.848	35.201
	TRUE	10789024	D11	Sample 47	19.982	7.283					TRUE	255	D11	Sample 47	28.535	35.372
	TRUE	10789024	D12	Sample 48	13.504	10.463					TRUE	255	D12	Sample 48	27.173	38.472
	TRUE	10789024	E1	Sample 49	11.217	11.551					TRUE	255	E1	Sample 49	26.58	31.352
	TRUE	10789024	E2	Sample 50	17.813	4.219					TRUE	16744448	E2	Sample 50	35.162	0.309
	TRUE	10789024	E3	Sample 51	12.472	16.824					TRUE	255	E3	Sample 51	24.788	21.723
	TRUE	10789024	E4	Sample 52	14.677	10.54					TRUE	255	E4	Sample 52	23.958	41.022
	TRUE	10789024	E5	Sample 53	10.354	10.053					TRUE	255	E5	Sample 53	21.974	32.209
	TRUE	10789024	E6	Sample 54	19.331	10.078					TRUE	16744448	E6	Sample 54	31.936	4.519
	TRUE	10789024	E7	Sample 55	15.726	10.075					TRUE	255	E7	Sample 55	33.065	26.175
	TRUE	10789024	E8	Sample 56	13.743	9.455					TRUE	16744448	E8	Sample 56	31.628	0.317
	TRUE	10789024	E9	Sample 57	15.86	10.55					TRUE	255	E9	Sample 57	30.999	30.627
	TRUE	10789024	E10	Sample 58	17.607	13.986					TRUE	16744448	E10	Sample 58	31.497	0.248
	TRUE	10789024	E11	Sample 59	24.23	5.675					TRUE	255	E11	Sample 59	24.635	34.598
	TRUE	10789024	E12	Sample 60	16.177	10.691					TRUE	255	E12	Sample 60	26.773	31.725
	TRUE	10789024	F1	Sample 61	15.966	5.923					TRUE	255	F1	Sample 61	31.125	25.893
	TRUE	10789024	F2	Sample 62	18.571	4.535					TRUE	16711935	F2	Sample 62	13.924	34.17
	TRUE	10789024	F3	Sample 63	19.613	8.957					TRUE	16711935	F3	Sample 63	19.132	37.317
	TRUE	10789024	F4	Sample 64	0.739	20.542					TRUE	255	F4	Sample 64	22.162	32.143
	TRUE	10789024	F5	Sample 65	0.322	9.566					TRUE	16711935	F5	Sample 65	13.655	28.448
	TRUE	10789024	F6	Sample 66	18.077	8.936					TRUE	255	F6	Sample 66	27.094	30.395
	TRUE	10789024	F7	Sample 67	11.382	2.833					TRUE	3200768	F7	Sample 67	2.096	40.996
	TRUE	10789024	F8	Sample 68	11.812	14.322					TRUE	255	F8	Sample 68	22.613	29.745
	TRUE	10789024	F9	Sample 69	0.507	16.786					TRUE	255	F9	Sample 69	22.407	35.825
	TRUE	10789024	F10	Sample 70	0.47	1.13					TRUE	255	F10	Sample 70	29.725	26.154
	TRUE	10789024	F11	Sample 71	12.936	7.011					TRUE	3200768	F11	Sample 71	1.804	35.553
	TRUE	10789024	F12	Sample 72	9.919	16.843					TRUE	255	F12	Sample 72	20.874	35.15
	TRUE	10789024	G1	Sample 73	13.12	10.809					TRUE	16744448	G1	Sample 73	36.179	0.361
	TRUE	10789024	G2	Sample 74	14.301	8.426					TRUE	16744448	G2	Sample 74	35.78	0.407
	TRUE	10789024	G3	Sample 75	9.639	13.923					TRUE	255	G3	Sample 75	30.912	34.714
	TRUE	10789024	G4	Sample 76	12.119	15.969					TRUE	255	G4	Sample 76	26.14	28.209
	TRUE	10789024	G5	Sample 77	15.939	10.233					TRUE	255	G5	Sample 77	27.857	24.493
	TRUE	10789024	G6	Sample 78	13.177	7.772					TRUE	3200768	G6	Sample 78	1.814	38.819
	TRUE	10789024	G7	Sample 79	10.19	2.552					TRUE	255	G7	Sample 79	27.794	31.959
	TRUE	10789024	G8	Sample 80	8.831	17.309					TRUE	255	G8	Sample 80	24.335	34.445
	TRUE	10789024	G9	Sample 81	20.255	4.858					TRUE	255	G9	Sample 81	29.601	32.901
	TRUE	10789024	G10	Sample 82	15.689	6.047					TRUE	255	G10	Sample 82	27.583	24.173
	TRUE	10789024	G11	Sample 83	12.907	10.33					TRUE	16711935	G11	Sample 83	33.018	18.613
	TRUE	10789024	G12	Sample 84	11.704	14.543					TRUE	255	G12	Sample 84	29.805	40.2
	TRUE	10789024	H1	Sample 85	15.332	11.301					TRUE	255	H1	Sample 85	24.232	31.276
	TRUE	10789024	H2	Sample 86	16.705	5.579					TRUE	255	H2	Sample 86	26.494	29.632
	TRUE	10789024	H3	Sample 87	11.865	13.145					TRUE	16711935	H3	Sample 87	32.655	21.519
	TRUE	10789024	H4	Sample 88	10.277	16.262					TRUE	255	H4	Sample 88	20.879	36.761
	TRUE	10789024	H5	Sample 89	14.925	14.846					TRUE	255	H5	Sample 89	28.725	33.862
	TRUE	10789024	H6	Sample 90	21.262	4.808					TRUE	16711935	H6	Sample 90	18.989	36.249
	TRUE	10789024	H7	Sample 91	12.108	8.791					TRUE	255	H7	Sample 91	28.952	28.84
	TRUE	10789024	H8	Sample 92	19.436	4.328					TRUE	255	H8	Sample 92	29.047	29.871
	TRUE	10789024	H9	Sample 93	15.319	10.518					TRUE	255	H9	Sample 93	33.037	30.846
	TRUE	10789024	H10	Sample 94	9.863	15.279					TRUE	255	H10	Sample 94	30.331	24.827
	TRUE	10789024	H11	Sample 95	17.525	9.706					TRUE	16744448	H11	Sample 95	32.378	0.489
	TRUE	10789024	H12	Sample 96	11.419	13.605					TRUE	8421504	H12	Sample 96	0.258	0.124

## Sheet: Endpoint Analysis
		Cave	Surface	mc1r				Cave	Surface	oca2
		618-660	498-580					465-510	533-580
		498-580	618-660		Angle			533-580	465-510		Angle
		19.518	8.171	0.704901	67.2839			27.995	24.98	0.528457	48.2574
		18.377	4.382	0.807461	76.5883			2.271	35.954	0.0594114	3.61423
		8.815	13.689	0.391708	32.7794			27.397	31.046	0.468782	41.4273
		14.202	14.428	0.496053	44.5477			30.287	37.428	0.447272	38.98
		0.314	0.642	0.328452	26.0631			21.178	39.767	0.347494	28.0376
		16.343	13.571	0.546333	50.2942			26.089	36.87	0.414381	35.283
		13.739	13.518	0.504054	45.4646			35.088	0.43	0.987893	89.2979
		19.854	4.719	0.80796	76.6298			26.375	27.101	0.493212	44.2222
		18.723	9.311	0.667868	63.5587			24.695	32.319	0.433139	37.3835
		9.555	14.64	0.394916	33.131			2.281	31.626	0.0672722	4.12527
		14.153	7.481	0.654202	62.14			26.791	25.452	0.512815	46.4682
		16.501	8.464	0.660965	62.845			20.489	31.511	0.394019	33.0326
		12.602	11.713	0.518281	47.0939			25.605	26.783	0.488757	43.7119
		12.867	14.332	0.473069	41.9169			27.498	36.066	0.432603	37.3232
		1.435	20.741	0.0647096	3.9578			30.232	5.758	0.840011	79.2166
		18.159	4.594	0.798093	75.8028			29.483	33.444	0.468527	41.3982
		19.633	4.638	0.808908	76.7084			27.927	32.97	0.458594	40.266
		24.123	6.008	0.800604	76.0147			5.219	41.23	0.11236	7.21428
		12.432	11.714	0.514868	46.7032			33.743	26.289	0.562084	52.078
		10.398	8.398	0.553203	51.0738			29.164	26.361	0.525241	47.89
		4.847	17.683	0.215135	15.3286			25.133	31.327	0.445147	38.7394
		14.468	12.003	0.54656	50.3201			28.664	32.425	0.469217	41.477
		15.615	8.427	0.649488	61.6455			27.115	34.48	0.440214	38.1815
		11.849	11.479	0.50793	45.9087			15.908	37.445	0.298165	23.0176
		17.062	5.233	0.765284	72.949			29.491	26.85	0.523438	47.6838
		17.495	11.518	0.603006	56.6407			33.49	25.094	0.571658	53.1559
		16.315	9.809	0.624522	58.9846			2.559	40.477	0.0594618	3.61749
		22.128	5.181	0.810282	76.8223			23.115	36.456	0.388024	32.3768
		15.542	16.213	0.489435	43.7895			29.18	27.938	0.510872	46.2457
		7.178	20.357	0.260686	19.423			32.861	21.735	0.601894	56.5185
		12.768	1.65	0.88556	82.6365			1.972	33.575	0.0554758	3.36136
		0.224	0.401	0.3584	29.1879			30.04	30.776	0.493949	44.3067
		20.46	5.3	0.794255	75.4772			27.6	35.332	0.438569	37.9956
		11.281	17.509	0.391837	32.7936			34.693	0.293	0.991625	89.5162
		19.322	4.745	0.802842	76.2027			22.15	32.553	0.404914	34.2325
		22.001	6.839	0.762864	72.7322			23.845	30.243	0.440856	38.2539
		11.838	11.297	0.511692	46.3396			20.851	33.25	0.385409	32.0917
		0.508	16.851	0.0292644	1.72675			34.008	18.513	0.647512	61.4374
		9.805	9.049	0.520049	47.2962			21.975	31.969	0.407367	34.504
		7.968	18.526	0.300747	23.2725			30.528	8.252	0.78721	74.8739
		17.167	12.07	0.587167	54.8892			27.092	24.313	0.52703	48.0945
		21.944	5.379	0.803133	76.227			30.306	28.988	0.511114	46.2734
		16.155	13.266	0.549098	50.6082			33.253	21.529	0.607006	57.0798
		20.695	8.997	0.696989	66.5034			30.685	32.476	0.485822	43.3758
		8.368	21.125	0.283728	21.6094			28.445	39.61	0.417971	35.6832
		6.586	4.252	0.607677	57.1533			20.848	35.201	0.37196	30.6364
		19.982	7.283	0.732881	69.9743			28.535	35.372	0.446508	38.8935
		13.504	10.463	0.563441	52.2312			27.173	38.472	0.413939	35.2338
		11.217	11.551	0.492665	44.1596			26.58	31.352	0.458814	40.2911
		17.813	4.219	0.808506	76.6751			35.162	0.309	0.991289	89.4965
		12.472	16.824	0.425724	36.5504			24.788	21.723	0.532949	48.7703
		14.677	10.54	0.582028	54.3167			23.958	41.022	0.368698	30.2861
		10.354	10.053	0.507375	45.8451			21.974	32.209	0.405552	34.3031
		19.331	10.078	0.657316	62.4652			31.936	4.519	0.876039	81.946
		15.726	10.075	0.609511	57.354			33.065	26.175	0.558153	51.6341
		13.743	9.455	0.592422	55.4726			31.628	0.317	0.990077	89.4258
		15.86	10.55	0.60053	56.3683			30.999	30.627	0.503018	45.3459
		17.607	13.986	0.557307	51.5384			31.497	0.248	0.992188	89.5489
		24.23	5.675	0.810232	76.8182			24.635	34.598	0.4159	35.4522
		16.177	10.691	0.602092	56.5402			26.773	31.725	0.457674	40.1613
		15.966	5.923	0.729407	69.6464			31.125	25.893	0.54588	50.2428
		18.571	4.535	0.803731	76.2771			13.924	34.17	0.289516	22.1705
		19.613	8.957	0.686489	65.4545			19.132	37.317	0.338925	27.1437
		0.739	20.542	0.0347258	2.06033			22.162	32.143	0.408102	34.5856
		0.322	9.566	0.0325647	1.9279			13.655	28.448	0.324324	25.6409
		18.077	8.936	0.669196	63.6955			27.094	30.395	0.47129	41.7137
		11.382	2.833	0.800703	76.023			2.096	40.996	0.0486401	2.92681
		11.812	14.322	0.451978	39.514			22.613	29.745	0.431892	37.2431
		0.507	16.786	0.0293182	1.73002			22.407	35.825	0.384788	32.0242
		0.47	1.13	0.29375	22.5839			29.725	26.154	0.531953	48.6566
		12.936	7.011	0.648519	61.5434			1.804	35.553	0.0482908	2.90476
		9.919	16.843	0.370637	30.4942			20.874	35.15	0.37259	30.7042
		13.12	10.809	0.548289	50.5164			36.179	0.361	0.99012	89.4283
		14.301	8.426	0.629252	59.4939			35.78	0.407	0.988753	89.3483
		9.639	13.923	0.409091	34.6952			30.912	34.714	0.471033	41.6843
		12.119	15.969	0.431465	37.1952			26.14	28.209	0.480966	42.8199
		15.939	10.233	0.60901	57.2991			27.857	24.493	0.53213	48.6768
		13.177	7.772	0.629004	59.4673			1.814	38.819	0.0446435	2.67547
		10.19	2.552	0.799717	75.94			27.794	31.959	0.465148	41.0127
		8.831	17.309	0.337835	27.0305			24.335	34.445	0.414001	35.2408
		20.255	4.858	0.806554	76.5129			29.601	32.901	0.473601	41.9777
		15.689	6.047	0.721798	68.9219			27.583	24.173	0.532943	48.7696
		12.907	10.33	0.55545	51.3283			33.018	18.613	0.6395	60.5891
		11.704	14.543	0.445918	38.8266			29.805	40.2	0.425755	36.5539
		15.332	11.301	0.575677	53.6066			24.232	31.276	0.43655	37.7678
		16.705	5.579	0.749641	71.5322			26.494	29.632	0.472045	41.7999
		11.865	13.145	0.47441	42.0702			32.655	21.519	0.60278	56.6159
		10.277	16.262	0.387241	32.2914			20.879	36.761	0.362231	29.5951
		14.925	14.846	0.501327	45.1521			28.725	33.862	0.458961	40.3078
		21.262	4.808	0.815573	77.258			18.989	36.249	0.343767	27.6478
		12.108	8.791	0.579358	54.0185			28.952	28.84	0.500969	45.1111
		19.436	4.328	0.817876	77.4463			29.047	29.871	0.493007	44.1988
		15.319	10.518	0.592909	55.5266			33.037	30.846	0.517149	46.9643
		9.863	15.279	0.392292	32.8433			30.331	24.827	0.549893	50.6985
		17.525	9.706	0.643568	61.0207			32.378	0.489	0.985122	89.1348
		11.419	13.605	0.456322	40.0075			0.258	0.124	0.675393	64.3301
