# Supplementary material for: Unique sperm haplotypes are associated with phenotypically different sperm subpopulations in Astyanax fish
Source: BMC Biol. 2018 Jul 5;16:72. doi: 10.1186/s12915-018-0538-z (PMC6032774; doi:10.1186/s12915-018-0538-z)
Supplement: Supplementary file 9 — Data extracted from the ixo files; the data are in Excel files with the endpoint analyses for all the individuals in all the three subpopulations. (ZIP 252 kb) [file 12915_2018_538_MOESM9_ESM.zip › FishF5P1 analysisColorCorrected.xlsx]

## Sheet: EndPoint Data
	mc1r endpoint										oca2 endpoint
	Experiment: Jun 28 2016 0059 FACS Plate F5P1 mc1r RK Active filters: 618-660 (618-660), 498-580 (498-580), 533-580 (533-580), 465-510 (465-510)										Experiment: Jun 27 2016 0058 FACS Plate F5P1 oca2 RK Active filters: 618-660 (618-660), 498-580 (498-580), 533-580 (533-580), 465-510 (465-510)
	Include	Color	Pos	Name	498-580	618-660					Include	Color	Pos	Name	533-580	465-510
	TRUE	3200768	A1	Sample 1	11.809	16.881					TRUE	8421504	A1	Sample 1	29.941	30.741
	TRUE	255	A2	Sample 2	15.136	17.738					TRUE	255	A2	Sample 2	33.668	34.969
	TRUE	16711935	A3	Sample 3	9.933	17.469					TRUE	255	A3	Sample 3	33.405	35.062
	TRUE	16711935	A4	Sample 4	11.809	18.671					TRUE	255	A4	Sample 4	36.359	36.72
	TRUE	16744448	A5	Sample 5	14.82	15.953					TRUE	16744448	A5	Sample 5	35.96	33.953
	TRUE	16711935	A6	Sample 6	14.885	18.984					TRUE	255	A6	Sample 6	36.987	38.758
	TRUE	16744448	A7	Sample 7	14.462	15.67					TRUE	16711935	A7	Sample 7	33.061	35.994
	TRUE	16744448	A8	Sample 8	14.436	14.686					TRUE	16711935	A8	Sample 8	35.071	29.975
	TRUE	16711935	A9	Sample 9	12.578	19.617					TRUE	16711935	A9	Sample 9	34.795	29.655
	TRUE	3200768	A10	Sample 10	13.277	18.019					TRUE	16711935	A10	Sample 10	32.797	35.513
	TRUE	16711935	A11	Sample 11	13.39	17.285					TRUE	16711935	A11	Sample 11	32.79	33.556
	TRUE	3200768	A12	Sample 12	11.29	15.513					TRUE	8421504	A12	Sample 12	30.366	29.183
	TRUE	255	B1	Sample 13	14.579	17.168					TRUE	16744448	B1	Sample 13	34.746	32.503
	TRUE	255	B2	Sample 14	15.598	19.094					TRUE	255	B2	Sample 14	33.753	35.18
	TRUE	255	B3	Sample 15	13.695	16.96					TRUE	16744448	B3	Sample 15	34.158	33.581
	TRUE	16711935	B4	Sample 16	13.566	20.718					TRUE	255	B4	Sample 16	35.388	36.163
	TRUE	16744448	B5	Sample 17	15.198	15.98					TRUE	3200768	B5	Sample 17	34.267	42.335
	TRUE	16711935	B6	Sample 18	9.757	20.11					TRUE	3200768	B6	Sample 18	35.44	39.378
	TRUE	255	B7	Sample 19	15.071	17.362					TRUE	3200768	B7	Sample 19	33.119	36.637
	TRUE	255	B8	Sample 20	14.985	18.225					TRUE	255	B8	Sample 20	35.085	35.84
	TRUE	16744448	B9	Sample 21	16.338	14.994					TRUE	16711935	B9	Sample 21	34.638	34.673
	TRUE	16711935	B10	Sample 22	16.121	20.156					TRUE	255	B10	Sample 22	36.005	36.942
	TRUE	16744448	B11	Sample 23	18.807	17.022					TRUE	16744448	B11	Sample 23	37.826	35.045
	TRUE	3200768	B12	Sample 24	13.162	17.254					TRUE	16744448	B12	Sample 24	33.226	31.433
	TRUE	16711935	C1	Sample 25	5.759	21.341					TRUE	16744448	C1	Sample 25	34.365	33.037
	TRUE	3200768	C2	Sample 26	14.099	20.358					TRUE	3200768	C2	Sample 26	33.545	38.402
	TRUE	255	C3	Sample 27	16.002	19.755					TRUE	16744448	C3	Sample 27	32.67	32.364
	TRUE	16711935	C4	Sample 28	14.53	18.493					TRUE	16711935	C4	Sample 28	35.109	38.596
	TRUE	16711935	C5	Sample 29	13.06	20.968					TRUE	3200768	C5	Sample 29	31.402	36.271
	TRUE	16711935	C6	Sample 30	13.81	21.105					TRUE	3200768	C6	Sample 30	33.107	39.607
	TRUE	3200768	C7	Sample 31	11.695	16.367					TRUE	255	C7	Sample 31	34.372	36.019
	TRUE	16744448	C8	Sample 32	16.823	16.388					TRUE	255	C8	Sample 32	34.242	35.939
	TRUE	16711935	C9	Sample 33	7.857	19.157					TRUE	3200768	C9	Sample 33	33.455	37.998
	TRUE	16711935	C10	Sample 34	11.898	21.643					TRUE	255	C10	Sample 34	35.705	37.59
	TRUE	16711935	C11	Sample 35	9.842	19.358					TRUE	8421504	C11	Sample 35	30.382	30.619
	TRUE	16744448	C12	Sample 36	13.051	14.428					TRUE	16744448	C12	Sample 36	34.079	33.315
	TRUE	3200768	D1	Sample 37	12.78	17.585					TRUE	16744448	D1	Sample 37	33.211	31.784
	TRUE	255	D2	Sample 38	14.967	18.186					TRUE	16711935	D2	Sample 38	35.962	35.463
	TRUE	16711935	D3	Sample 39	12.033	18.025					TRUE	16711935	D3	Sample 39	30.351	37.566
	TRUE	16711935	D4	Sample 40	15.836	13.933					TRUE	16744448	D4	Sample 40	36.244	33.484
	TRUE	16711935	D5	Sample 41	16.513	17.753					TRUE	255	D5	Sample 41	34.527	36.198
	TRUE	3200768	D6	Sample 42	13.92	18.578					TRUE	3200768	D6	Sample 42	34.697	39.957
	TRUE	16744448	D7	Sample 43	16.961	17.104					TRUE	3200768	D7	Sample 43	32.915	39.809
	TRUE	16744448	D8	Sample 44	17.611	16.414					TRUE	16744448	D8	Sample 44	36.19	33.485
	TRUE	16711935	D9	Sample 45	14.803	18.859					TRUE	3200768	D9	Sample 45	33.593	37.871
	TRUE	3200768	D10	Sample 46	13.95	19.832					TRUE	255	D10	Sample 46	36.65	36.714
	TRUE	255	D11	Sample 47	14.645	17.301					TRUE	16711935	D11	Sample 47	36.513	35.284
	TRUE	3200768	D12	Sample 48	14.476	20.326					TRUE	16711935	D12	Sample 48	34.857	37.465
	TRUE	255	E1	Sample 49	14.242	17.308					TRUE	3200768	E1	Sample 49	34.811	40.401
	TRUE	16711935	E2	Sample 50	14.285	16.325					TRUE	16711935	E2	Sample 50	35.78	39.45
	TRUE	3200768	E3	Sample 51	14.354	19.307					TRUE	16744448	E3	Sample 51	33.057	32.36
	TRUE	16744448	E4	Sample 52	16.878	16.453					TRUE	255	E4	Sample 52	35.494	35.744
	TRUE	16711935	E5	Sample 53	15.563	17.303					TRUE	255	E5	Sample 53	35.187	36.514
	TRUE	16711935	E6	Sample 54	14.433	18.539					TRUE	255	E6	Sample 54	35.904	37.815
	TRUE	8421504	E7	Sample 55	7.486	8.56					TRUE	3200768	E7	Sample 55	34.57	38.237
	TRUE	16711935	E8	Sample 56	6.2	20.316					TRUE	16711935	E8	Sample 56	36.407	35.686
	TRUE	16711935	E9	Sample 57	16.269	20.232					TRUE	16711935	E9	Sample 57	37.067	31.478
	TRUE	16711935	E10	Sample 58	11.464	18.628					TRUE	16711935	E10	Sample 58	33.661	33.474
	TRUE	16711935	E11	Sample 59	10.27	17.96					TRUE	255	E11	Sample 59	33.786	35.988
	TRUE	16744448	E12	Sample 60	15.775	16.382					TRUE	16711935	E12	Sample 60	33.682	34.084
	TRUE	16711935	F1	Sample 61	9.282	18.678					TRUE	16711935	F1	Sample 61	33.088	33.344
	TRUE	16711935	F2	Sample 62	16.956	18.775					TRUE	16711935	F2	Sample 62	34.971	34.339
	TRUE	16744448	F3	Sample 63	15.487	15.176					TRUE	16711935	F3	Sample 63	33.572	33.313
	TRUE	3200768	F4	Sample 64	13.938	18.35					TRUE	16711935	F4	Sample 64	34.636	37.221
	TRUE	16711935	F5	Sample 65	13.122	19.721					TRUE	16711935	F5	Sample 65	34.743	34.688
	TRUE	3200768	F6	Sample 66	13.89	19.123					TRUE	3200768	F6	Sample 66	34.284	39.62
	TRUE	16711935	F7	Sample 67	12.476	19.595					TRUE	16744448	F7	Sample 67	34.274	32.997
	TRUE	255	F8	Sample 68	14.356	17.01					TRUE	255	F8	Sample 68	34.1	35.793
	TRUE	16744448	F9	Sample 69	17.178	16.783					TRUE	255	F9	Sample 69	34.526	35.691
	TRUE	16711935	F10	Sample 70	14.117	16.209					TRUE	16711935	F10	Sample 70	30.914	39.316
	TRUE	3200768	F11	Sample 71	11.937	17.387					TRUE	3200768	F11	Sample 71	33.803	39.275
	TRUE	16711935	F12	Sample 72	15.526	17.558					TRUE	16744448	F12	Sample 72	37.033	33.834
	TRUE	16711935	G1	Sample 73	6.205	17.342					TRUE	255	G1	Sample 73	38.321	39.59
	TRUE	16711935	G2	Sample 74	11.04	17.424					TRUE	16744448	G2	Sample 74	36.7	34.647
	TRUE	16711935	G3	Sample 75	11.131	20.576					TRUE	255	G3	Sample 75	35.698	37.424
	TRUE	255	G4	Sample 76	13.765	17.082					TRUE	255	G4	Sample 76	35.927	36.687
	TRUE	16711935	G5	Sample 77	18.68	15.226					TRUE	255	G5	Sample 77	35.587	37.92
	TRUE	255	G6	Sample 78	13.965	17.387					TRUE	16711935	G6	Sample 78	34.289	37.425
	TRUE	3200768	G7	Sample 79	12.517	16.836					TRUE	3200768	G7	Sample 79	33.795	38.205
	TRUE	16744448	G8	Sample 80	15.293	15.098					TRUE	16711935	G8	Sample 80	32.448	41.513
	TRUE	16711935	G9	Sample 81	13.837	17.487					TRUE	3200768	G9	Sample 81	33.416	41.471
	TRUE	16711935	G10	Sample 82	9.093	20.408					TRUE	3200768	G10	Sample 82	35.487	41.096
	TRUE	16711935	G11	Sample 83	17.558	18.292					TRUE	255	G11	Sample 83	34.461	36.656
	TRUE	16711935	G12	Sample 84	9.233	22.223					TRUE	255	G12	Sample 84	35.286	35.874
	TRUE	16744448	H1	Sample 85	21.183	18.665					TRUE	255	H1	Sample 85	39.085	39.406
	TRUE	16744448	H2	Sample 86	19.189	19.355					TRUE	255	H2	Sample 86	38.339	40.641
	TRUE	3200768	H3	Sample 87	13.14	17.975					TRUE	3200768	H3	Sample 87	33.59	37.7
	TRUE	16711935	H4	Sample 88	10.038	19.515					TRUE	16711935	H4	Sample 88	35.37	34.733
	TRUE	16711935	H5	Sample 89	12.971	18.947					TRUE	3200768	H5	Sample 89	33.009	36.886
	TRUE	255	H6	Sample 90	14.445	17.662					TRUE	3200768	H6	Sample 90	34.493	39.105
	TRUE	16711935	H7	Sample 91	12.524	20.362					TRUE	16711935	H7	Sample 91	26.574	39.691
	TRUE	16711935	H8	Sample 92	13.881	17.835					TRUE	3200768	H8	Sample 92	34.309	38.756
	TRUE	3200768	H9	Sample 93	14.51	19.105					TRUE	3200768	H9	Sample 93	31.642	35.687
	TRUE	255	H10	Sample 94	15.298	18.958					TRUE	255	H10	Sample 94	35.006	36.371
	TRUE	16711935	H11	Sample 95	13.774	21.654					TRUE	255	H11	Sample 95	36.756	38.621
	TRUE	16711935	H12	Sample 96	14.608	18.497					TRUE	16711935	H12	Sample 96	35.139	38.152

## Sheet: Endpoint Analysis
		Cave	Surface	mc1r				Cave	Surface	oca2
		618-660	498-580					465-510	533-580
		498-580	618-660		Angle			533-580	465-510		Angle
		11.809	16.881	0.411607	34.9745			29.941	30.741	0.493408	44.2447
		15.136	17.738	0.460425	40.4744			33.668	34.969	0.490523	43.9141
		9.933	17.469	0.362492	29.6229			33.405	35.062	0.487899	43.6136
		11.809	18.671	0.387434	32.3125			36.359	36.72	0.49753	44.717
		14.82	15.953	0.481591	42.8915			35.96	33.953	0.514354	46.6444
		14.885	18.984	0.439487	38.0993			36.987	38.758	0.488309	43.6606
		14.462	15.67	0.479955	42.7042			33.061	35.994	0.478763	42.5679
		14.436	14.686	0.495708	44.5082			35.071	29.975	0.539172	49.4797
		12.578	19.617	0.390682	32.6671			34.795	29.655	0.539876	49.5598
		13.277	18.019	0.42424	36.384			32.797	35.513	0.48012	42.7231
		13.39	17.285	0.436512	37.7635			32.79	33.556	0.494227	44.3385
		11.29	15.513	0.421222	36.0463			30.366	29.183	0.509933	46.1381
		14.579	17.168	0.459224	40.3378			34.746	32.503	0.516677	46.9103
		15.598	19.094	0.449614	39.2456			33.753	35.18	0.489649	43.8141
		13.695	16.96	0.446746	38.9205			34.158	33.581	0.504259	45.488
		13.566	20.718	0.395695	33.2165			35.388	36.163	0.494584	44.3794
		15.198	15.98	0.487459	43.5632			34.267	42.335	0.447338	38.9876
		9.757	20.11	0.326682	25.8818			35.44	39.378	0.473683	41.9871
		15.071	17.362	0.464681	40.9595			33.119	36.637	0.474784	42.1129
		14.985	18.225	0.45122	39.4278			35.085	35.84	0.494677	44.3901
		16.338	14.994	0.521448	47.4562			34.638	34.673	0.499748	44.9711
		16.121	20.156	0.444386	38.6532			36.005	36.942	0.493578	44.2641
		18.807	17.022	0.52491	47.8521			37.826	35.045	0.519082	47.1856
		13.162	17.254	0.432733	37.3378			33.226	31.433	0.513865	46.5884
		5.759	21.341	0.212509	15.1019			34.365	33.037	0.509851	46.1288
		14.099	20.358	0.409177	34.7047			33.545	38.402	0.466246	41.1379
		16.002	19.755	0.447521	39.0083			32.67	32.364	0.502353	45.2696
		14.53	18.493	0.439996	38.1568			35.109	38.596	0.476345	42.2914
		13.06	20.968	0.383802	31.9169			31.402	36.271	0.464026	40.8847
		13.81	21.105	0.395532	33.1986			33.107	39.607	0.455304	39.8918
		11.695	16.367	0.416756	35.5476			34.372	36.019	0.488301	43.6597
		16.823	16.388	0.506549	45.7504			34.242	35.939	0.48791	43.6149
		7.857	19.157	0.290849	22.3004			33.455	37.998	0.46821	41.362
		11.898	21.643	0.35473	28.7993			35.705	37.59	0.487141	43.5268
		9.842	19.358	0.337055	26.9497			30.382	30.619	0.498057	44.7774
		13.051	14.428	0.474945	42.1313			34.079	33.315	0.505668	45.6495
		12.78	17.585	0.420879	36.008			33.211	31.784	0.510978	46.2578
		14.967	18.186	0.451452	39.4542			35.962	35.463	0.503493	45.4003
		12.033	18.025	0.400326	33.726			30.351	37.566	0.446884	38.9361
		15.836	13.933	0.531963	48.6577			36.244	33.484	0.519791	47.2667
		16.513	17.753	0.481906	42.9275			34.527	36.198	0.488187	43.6466
		13.92	18.578	0.428334	36.8433			34.697	39.957	0.464771	40.9697
		16.961	17.104	0.497901	44.7595			32.915	39.809	0.452602	39.5847
		17.611	16.414	0.51759	47.0149			36.19	33.485	0.519412	47.2233
		14.803	18.859	0.439754	38.1295			33.593	37.871	0.470069	41.5742
		13.95	19.832	0.412942	35.1229			36.65	36.714	0.499564	44.95
		14.645	17.301	0.45843	40.2474			36.513	35.284	0.508559	45.9807
		14.476	20.326	0.415953	35.4582			34.857	37.465	0.48197	42.9348
		14.242	17.308	0.45141	39.4495			34.811	40.401	0.462838	40.7494
		14.285	16.325	0.466678	41.1872			35.78	39.45	0.475608	42.2071
		14.354	19.307	0.426428	36.6294			33.057	32.36	0.505327	45.6105
		16.878	16.453	0.506375	45.7305			35.494	35.744	0.498245	44.7989
		15.563	17.303	0.473529	41.9695			35.187	36.514	0.490746	43.9397
		14.433	18.539	0.437735	37.9015			35.904	37.815	0.487039	43.5151
		7.486	8.56	0.466534	41.1708			34.57	38.237	0.474817	42.1167
		6.2	20.316	0.233821	16.9711			36.407	35.686	0.505	45.573
		16.269	20.232	0.445714	38.8035			37.067	31.478	0.540769	49.6615
		11.464	18.628	0.380965	31.6089			33.661	33.474	0.501393	45.1596
		10.27	17.96	0.363797	29.7621			33.786	35.988	0.48422	43.1924
		15.775	16.382	0.490562	43.9186			33.682	34.084	0.497034	44.6601
		9.282	18.678	0.331974	26.425			33.088	33.344	0.498073	44.7792
		16.956	18.775	0.474546	42.0857			34.971	34.339	0.504559	45.5225
		15.487	15.176	0.505071	45.5811			33.572	33.313	0.501936	45.2219
		13.938	18.35	0.431677	37.219			34.636	37.221	0.482013	42.9397
		13.122	19.721	0.399537	33.6391			34.743	34.688	0.500396	45.0454
		13.89	19.123	0.420743	35.9928			34.284	39.62	0.463899	40.8703
		12.476	19.595	0.389012	32.4846			34.274	32.997	0.509491	46.0875
		14.356	17.01	0.457693	40.1635			34.1	35.793	0.487889	43.6124
		17.178	16.783	0.505815	45.6664			34.526	35.691	0.491704	44.0495
		14.117	16.209	0.465508	41.0538			30.914	39.316	0.440182	38.1778
		11.937	17.387	0.407073	34.4715			33.803	39.275	0.462561	40.7178
		15.526	17.558	0.46929	41.4854			37.033	33.834	0.52257	47.5846
		6.205	17.342	0.263516	19.6873			38.321	39.59	0.491856	44.0669
		11.04	17.424	0.387858	32.3587			36.7	34.647	0.514387	46.6482
		11.131	20.576	0.351058	28.4121			35.698	37.424	0.488198	43.6478
		13.765	17.082	0.446235	38.8625			35.927	36.687	0.494767	44.4004
		18.68	15.226	0.550935	50.8167			35.587	37.92	0.484131	43.1821
		13.965	17.387	0.445426	38.771			34.289	37.425	0.478135	42.4961
		12.517	16.836	0.42643	36.6296			33.795	38.205	0.469375	41.495
		15.293	15.098	0.503208	45.3676			32.448	41.513	0.438718	38.0124
		13.837	17.487	0.441738	38.3536			33.416	41.471	0.446219	38.8608
		9.093	20.408	0.308227	24.0159			35.487	41.096	0.46338	40.8111
		17.558	18.292	0.489763	43.8271			34.461	36.656	0.484568	43.2322
		9.233	22.223	0.293521	22.5614			35.286	35.874	0.495868	44.5266
		21.183	18.665	0.531595	48.6157			39.085	39.406	0.497955	44.7657
		19.189	19.355	0.497847	44.7533			38.339	40.641	0.485427	43.3305
		13.14	17.975	0.422304	36.1674			33.59	37.7	0.471174	41.7005
		10.038	19.515	0.339661	27.2201			35.37	34.733	0.504543	45.5206
		12.971	18.947	0.406385	34.3953			33.009	36.886	0.472266	41.8251
		14.445	17.662	0.449902	39.2783			34.493	39.105	0.468668	41.4143
		12.524	20.362	0.380831	31.5943			26.574	39.691	0.401026	33.8032
		13.881	17.835	0.437666	37.8937			34.309	38.756	0.469568	41.5171
		14.51	19.105	0.431653	37.2162			31.642	35.687	0.469961	41.5619
		15.298	18.958	0.446579	38.9015			35.006	36.371	0.490438	43.9044
		13.774	21.654	0.388789	32.4602			36.756	38.621	0.487629	43.5827
		14.608	18.497	0.441263	38.2999			35.139	38.152	0.479445	42.6459
					15.1019						33.8032
					50.8167						49.6615
