# Supplementary material for: Unique sperm haplotypes are associated with phenotypically different sperm subpopulations in Astyanax fish
Source: BMC Biol. 2018 Jul 5;16:72. doi: 10.1186/s12915-018-0538-z (PMC6032774; doi:10.1186/s12915-018-0538-z)
Supplement: Supplementary file 9 — Data extracted from the ixo files; the data are in Excel files with the endpoint analyses for all the individuals in all the three subpopulations. (ZIP 252 kb) [file 12915_2018_538_MOESM9_ESM.zip › FishG5P1ColorCorrected analysis.xlsx]

## Sheet: EndPoint Data
	mc1r endpoint										oca2 endpoint
	Experiment: Jun 30 2016 0065 FACS Plate G5P1 mc1r RK Active filters: 618-660 (618-660), 498-580 (498-580), 533-580 (533-580), 465-510 (465-510)										Experiment: Jun 30 2016 0064 FACS Plate G5P1 oca2 RK Active filters: 618-660 (618-660), 498-580 (498-580), 533-580 (533-580), 465-510 (465-510)
	Include	Color	Pos	Name	498-580	618-660					Include	Color	Pos	Name	533-580	465-510
	TRUE	3200768	A1	Sample 1	0.751	16.782					TRUE	16711935	A1	Sample 1	28.57	27.02
	TRUE	16744448	A2	Sample 2	21.713	5.796					TRUE	16711935	A2	Sample 2	33.89	1.095
	TRUE	8421504	A3	Sample 3	0.599	1.533					TRUE	16744448	A3	Sample 3	0.649	37.735
	TRUE	8421504	A4	Sample 4	0.702	1.995					TRUE	3200768	A4	Sample 4	36.958	26.784
	TRUE	3200768	A5	Sample 5	1.755	24.322					TRUE	255	A5	Sample 5	25.497	29.57
	TRUE	3200768	A6	Sample 6	0.471	17.089					TRUE	16711935	A6	Sample 6	40.405	33.139
	TRUE	8421504	A7	Sample 7	0.273	0.46					TRUE	16711935	A7	Sample 7	9.672	25.524
	TRUE	3200768	A8	Sample 8	0.54	12.098					TRUE	16711935	A8	Sample 8	32.001	1.073
	TRUE	3200768	A9	Sample 9	2.156	17.663					TRUE	3200768	A9	Sample 9	35.98	25.331
	TRUE	16744448	A10	Sample 10	21.859	5.99					TRUE	8421504	A10	Sample 10	0.437	0.149
	TRUE	3200768	A11	Sample 11	0.443	15.088					TRUE	255	A11	Sample 11	23.108	26.127
	TRUE	3200768	A12	Sample 12	0.489	16.87					TRUE	16744448	A12	Sample 12	0.392	38.233
	TRUE	16711935	B1	Sample 13	17.338	8.582					TRUE	16744448	B1	Sample 13	0.604	36.308
	TRUE	3200768	B2	Sample 14	1.373	22.094					TRUE	3200768	B2	Sample 14	32.241	22.842
	TRUE	255	B3	Sample 15	12.098	14.779					TRUE	3200768	B3	Sample 15	32.721	23.637
	TRUE	16744448	B4	Sample 16	3.863	1.326					TRUE	16711935	B4	Sample 16	42.535	3.219
	TRUE	8421504	B5	Sample 17	0.945	2.844					TRUE	16711935	B5	Sample 17	31.827	27.657
	TRUE	16744448	B6	Sample 18	19.729	4.776					TRUE	16744448	B6	Sample 18	2.429	41.993
	TRUE	16744448	B7	Sample 19	19.426	4.671					TRUE	255	B7	Sample 19	25.383	30.114
	TRUE	8421504	B8	Sample 20	0.708	1.881					TRUE	255	B8	Sample 20	32.663	32.901
	TRUE	255	B9	Sample 21	11.136	10.947					TRUE	255	B9	Sample 21	30.253	32.887
	TRUE	3200768	B10	Sample 22	0.869	12.033					TRUE	16711935	B10	Sample 22	36.111	14.116
	TRUE	3200768	B11	Sample 23	0.792	19.742					TRUE	16744448	B11	Sample 23	1.657	28.784
	TRUE	3200768	B12	Sample 24	0.295	7.044					TRUE	255	B12	Sample 24	24.652	29.306
	TRUE	3200768	C1	Sample 25	3.023	18.067					TRUE	16744448	C1	Sample 25	0.604	37.106
	TRUE	16711935	C2	Sample 26	5.813	10.271					TRUE	16711935	C2	Sample 26	35.872	28.814
	TRUE	8421504	C3	Sample 27	0.284	0.561					TRUE	16711935	C3	Sample 27	33.689	31.869
	TRUE	8421504	C4	Sample 28	0.857	2.522					TRUE	255	C4	Sample 28	24.119	33.531
	TRUE	255	C5	Sample 29	16.976	13.602					TRUE	255	C5	Sample 29	22.628	34.027
	TRUE	16744448	C6	Sample 30	23.915	5.548					TRUE	16711935	C6	Sample 30	46.242	2.072
	TRUE	16744448	C7	Sample 31	19.037	4.761					TRUE	255	C7	Sample 31	24.189	29.66
	TRUE	3200768	C8	Sample 32	0.809	14.969					TRUE	16711935	C8	Sample 32	32.762	30.258
	TRUE	3200768	C9	Sample 33	0.943	9.916					TRUE	255	C9	Sample 33	21.675	36.951
	TRUE	255	C10	Sample 34	3.062	2.561					TRUE	255	C10	Sample 34	21.423	25.582
	TRUE	3200768	C11	Sample 35	0.999	18.407					TRUE	8421504	C11	Sample 35	0.37	0.248
	TRUE	3200768	C12	Sample 36	0.557	14.964					TRUE	3200768	C12	Sample 36	36.022	25.453
	TRUE	8421504	D1	Sample 37	0.288	0.488					TRUE	255	D1	Sample 37	19.84	24.663
	TRUE	255	D2	Sample 38	19.575	15.551					TRUE	255	D2	Sample 38	20.963	27.784
	TRUE	3200768	D3	Sample 39	1.121	21.959					TRUE	8421504	D3	Sample 39	0.405	0.262
	TRUE	3200768	D4	Sample 40	0.743	20.829					TRUE	255	D4	Sample 40	27.103	36.293
	TRUE	255	D5	Sample 41	19.57	13.847					TRUE	8421504	D5	Sample 41	0.422	0.198
	TRUE	3200768	D6	Sample 42	1.115	20.512					TRUE	3200768	D6	Sample 42	35.339	25.724
	TRUE	255	D7	Sample 43	15.759	11.444					TRUE	255	D7	Sample 43	27.93	32.23
	TRUE	16744448	D8	Sample 44	22.203	6.47					TRUE	16744448	D8	Sample 44	0.612	38.517
	TRUE	8421504	D9	Sample 45	0.788	2.261					TRUE	3200768	D9	Sample 45	34.351	24.667
	TRUE	3200768	D10	Sample 46	0.771	21.094					TRUE	16711935	D10	Sample 46	41.141	1.156
	TRUE	8421504	D11	Sample 47	0.878	2.156					TRUE	3200768	D11	Sample 47	39.749	23.952
	TRUE	8421504	D12	Sample 48	1.876	2.186					TRUE	255	D12	Sample 48	20.043	32.79
	TRUE	8421504	E1	Sample 49	0.912	2.609					TRUE	16711935	E1	Sample 49	30.882	28.854
	TRUE	8421504	E2	Sample 50	0.918	2.686					TRUE	255	E2	Sample 50	28.332	32.239
	TRUE	16744448	E3	Sample 51	5.676	2.396					TRUE	16711935	E3	Sample 51	29.49	24.136
	TRUE	8421504	E4	Sample 52	0.812	2.206					TRUE	255	E4	Sample 52	22.101	31.16
	TRUE	8421504	E5	Sample 53	0.252	0.419					TRUE	3200768	E5	Sample 53	37.736	23.124
	TRUE	16711935	E6	Sample 54	9.189	17.63					TRUE	3200768	E6	Sample 54	37.917	23.902
	TRUE	3200768	E7	Sample 55	0.927	20.906					TRUE	16744448	E7	Sample 55	7.514	38.075
	TRUE	16711935	E8	Sample 56	13.338	7.195					TRUE	8421504	E8	Sample 56	1.554	0.623
	TRUE	16744448	E9	Sample 57	21.526	5.199					TRUE	16744448	E9	Sample 57	1.802	39.866
	TRUE	8421504	E10	Sample 58	2.119	2.496					TRUE	3200768	E10	Sample 58	40.11	24.469
	TRUE	255	E11	Sample 59	14.481	13.394					TRUE	16711935	E11	Sample 59	35.652	30.308
	TRUE	255	E12	Sample 60	13.692	14.777					TRUE	255	E12	Sample 60	22.947	34.722
	TRUE	8421504	F1	Sample 61	0.434	1.033					TRUE	255	F1	Sample 61	29.639	29.855
	TRUE	16744448	F2	Sample 62	20.912	7.078					TRUE	3200768	F2	Sample 62	33.9	18.656
	TRUE	16711935	F3	Sample 63	0.772	3.831					TRUE	16744448	F3	Sample 63	0.544	27.576
	TRUE	16744448	F4	Sample 64	22.53	7.104					TRUE	255	F4	Sample 64	25.431	28.524
	TRUE	16744448	F5	Sample 65	21.288	7.907					TRUE	16711935	F5	Sample 65	36.018	1.085
	TRUE	16711935	F6	Sample 66	6.96	20.013					TRUE	255	F6	Sample 66	20.8	33.959
	TRUE	255	F7	Sample 67	20.686	12.606					TRUE	16711935	F7	Sample 67	45.751	15.235
	TRUE	8421504	F8	Sample 68	0.795	2.316					TRUE	16711935	F8	Sample 68	32.111	25.911
	TRUE	3200768	F9	Sample 69	0.666	18.126					TRUE	255	F9	Sample 69	31.6	32.757
	TRUE	16711935	F10	Sample 70	10.814	17.23					TRUE	16711935	F10	Sample 70	39.283	1.528
	TRUE	8421504	F11	Sample 71	0.25	0.409					TRUE	16711935	F11	Sample 71	33.985	33.156
	TRUE	16711935	F12	Sample 72	23.037	10.844					TRUE	8421504	F12	Sample 72	0.403	0.197
	TRUE	8421504	G1	Sample 73	0.864	2.351					TRUE	3200768	G1	Sample 73	36.784	20.493
	TRUE	16744448	G2	Sample 74	21.888	8.149					TRUE	16711935	G2	Sample 74	15.709	39.705
	TRUE	16744448	G3	Sample 75	20.5	4.978					TRUE	16711935	G3	Sample 75	32.758	26.942
	TRUE	8421504	G4	Sample 76	0.286	0.45					TRUE	16744448	G4	Sample 76	0.756	6.244
	TRUE	16744448	G5	Sample 77	19.426	4.799					TRUE	8421504	G5	Sample 77	0.522	0.219
	TRUE	8421504	G6	Sample 78	0.859	2.297					TRUE	3200768	G6	Sample 78	39.148	26.181
	TRUE	16711935	G7	Sample 79	7.205	3.436					TRUE	255	G7	Sample 79	24.574	24.758
	TRUE	16744448	G8	Sample 80	18.171	4.598					TRUE	3200768	G8	Sample 80	38.837	24.332
	TRUE	3200768	G9	Sample 81	0.61	19.983					TRUE	3200768	G9	Sample 81	33.278	21.27
	TRUE	16744448	G10	Sample 82	18.786	5.978					TRUE	16711935	G10	Sample 82	32.691	27.203
	TRUE	255	G11	Sample 83	14.196	14.326					TRUE	8421504	G11	Sample 83	1.897	0.853
	TRUE	16711935	G12	Sample 84	21.903	9.076					TRUE	16711935	G12	Sample 84	30.684	26.238
	TRUE	255	H1	Sample 85	17.041	21.066					TRUE	3200768	H1	Sample 85	40.274	32.18
	TRUE	255	H2	Sample 86	20.822	17.308					TRUE	3200768	H2	Sample 86	47.912	33.719
	TRUE	16711935	H3	Sample 87	13.532	21.834					TRUE	255	H3	Sample 87	23.81	36.916
	TRUE	16711935	H4	Sample 88	9.48	18.651					TRUE	16744448	H4	Sample 88	1.42	38.222
	TRUE	16744448	H5	Sample 89	23.695	5.743					TRUE	3200768	H5	Sample 89	39.93	25.995
	TRUE	3200768	H6	Sample 90	0.737	21.173					TRUE	16711935	H6	Sample 90	36.31	1.056
	TRUE	3200768	H7	Sample 91	0.598	17.084					TRUE	3200768	H7	Sample 91	41.33	26.547
	TRUE	3200768	H8	Sample 92	0.844	20.909					TRUE	8421504	H8	Sample 92	0.423	0.191
	TRUE	16744448	H9	Sample 93	22.819	4.966					TRUE	16744448	H9	Sample 93	0.624	35.123
	TRUE	255	H10	Sample 94	13.902	12.952					TRUE	16744448	H10	Sample 94	2.235	25.798
	TRUE	16744448	H11	Sample 95	19.957	4.416					TRUE	255	H11	Sample 95	21.547	36.075
	TRUE	16744448	H12	Sample 96	26.354	9.729					TRUE	16711935	H12	Sample 96	17.598	40.948

## Sheet: Endpoint Analysis
		Cave	Surface	mc1r				Cave	Surface	oca2
		618-660	498-580					465-510	533-580
		498-580	618-660		Angle			533-580	465-510		Angle
		0.751	16.782	0.0428335	2.5623			28.57	27.02	0.513941	46.5972
		21.713	5.796	0.789305	75.0542			33.89	1.095	0.968701	88.1494
		0.599	1.533	0.280957	21.3424			0.649	37.735	0.0169081	0.985327
		0.702	1.995	0.260289	19.3859			36.958	26.784	0.579806	54.0686
		1.755	24.322	0.0673007	4.12713			25.497	29.57	0.463018	40.7699
		0.471	17.089	0.0268223	1.57876			40.405	33.139	0.549399	50.6424
		0.273	0.46	0.372442	30.6882			9.672	25.524	0.274804	20.7536
		0.54	12.098	0.0427283	2.55573			32.001	1.073	0.967558	88.0796
		2.156	17.663	0.108784	6.95927			35.98	25.331	0.586844	54.8533
		21.859	5.99	0.784911	74.6755			0.437	0.149	0.745734	71.1726
		0.443	15.088	0.0285236	1.68178			23.108	26.127	0.469341	41.4911
		0.489	16.87	0.0281698	1.66033			0.392	38.233	0.0101489	0.587429
		17.338	8.582	0.668904	63.6654			0.604	36.308	0.0163632	0.953054
		1.373	22.094	0.0585077	3.55599			32.241	22.842	0.585317	54.6833
		12.098	14.779	0.450125	39.3036			32.721	23.637	0.580592	54.1564
		3.863	1.326	0.744459	71.0549			42.535	3.219	0.929645	85.6722
		0.945	2.844	0.249406	18.3805			31.827	27.657	0.535051	49.0101
		19.729	4.776	0.805101	76.3917			2.429	41.993	0.0546801	3.31047
		19.426	4.671	0.806158	76.4799			25.383	30.114	0.457376	40.1275
		0.708	1.881	0.273465	20.6261			32.663	32.901	0.498185	44.792
		11.136	10.947	0.504279	45.4904			30.253	32.887	0.479142	42.6112
		0.869	12.033	0.0673539	4.13062			36.111	14.116	0.718956	68.6492
		0.792	19.742	0.0385702	2.29733			1.657	28.784	0.0544332	3.29469
		0.295	7.044	0.0401962	2.39812			24.652	29.306	0.456874	40.0703
		3.023	18.067	0.143338	9.49883			0.604	37.106	0.016017	0.932561
		5.813	10.271	0.361415	29.5082			35.872	28.814	0.554556	51.227
		0.284	0.561	0.336095	26.8503			33.689	31.869	0.513881	46.5902
		0.857	2.522	0.253625	18.7683			24.119	33.531	0.418369	35.7276
		16.976	13.602	0.55517	51.2966			22.628	34.027	0.3994	33.624
		23.915	5.548	0.811696	76.9391			46.242	2.072	0.957114	87.4345
		19.037	4.761	0.799941	75.9588			24.189	29.66	0.449201	39.1987
		0.809	14.969	0.0512739	3.09354			32.762	30.258	0.519867	47.2754
		0.943	9.916	0.0868404	5.43243			21.675	36.951	0.369717	30.3954
		3.062	2.561	0.544549	50.0915			21.423	25.582	0.45576	39.9437
		0.999	18.407	0.0514789	3.10656			0.37	0.248	0.598706	56.1672
		0.557	14.964	0.0358869	2.13172			36.022	25.453	0.585962	54.7551
		0.288	0.488	0.371134	30.5476			19.84	24.663	0.445813	38.8147
		19.575	15.551	0.55728	51.5353			20.963	27.784	0.430037	37.0345
		1.121	21.959	0.0485702	2.9224			0.405	0.262	0.607196	57.1006
		0.743	20.829	0.0344428	2.04296			27.103	36.293	0.427519	36.7518
		19.57	13.847	0.58563	54.7182			0.422	0.198	0.680645	64.8643
		1.115	20.512	0.0515559	3.11145			35.339	25.724	0.57873	53.9484
		15.759	11.444	0.579311	54.0133			27.93	32.23	0.464262	40.9117
		22.203	6.47	0.774352	73.7538			0.612	38.517	0.0156406	0.910301
		0.788	2.261	0.258445	19.2144			34.351	24.667	0.582043	54.3184
		0.771	21.094	0.0352618	2.09327			41.141	1.156	0.972669	88.3905
		0.878	2.156	0.289387	22.1579			39.749	23.952	0.623993	58.9276
		1.876	2.186	0.461841	40.6358			20.043	32.79	0.379365	31.4355
		0.912	2.609	0.259017	19.2676			30.882	28.854	0.516975	46.9444
		0.918	2.686	0.254717	18.869			28.332	32.239	0.467749	41.3094
		5.676	2.396	0.703171	67.114			29.49	24.136	0.54992	50.7015
		0.812	2.206	0.269052	20.208			22.101	31.16	0.414957	35.3471
		0.252	0.419	0.375559	31.0241			37.736	23.124	0.620046	58.5007
		9.189	17.63	0.34263	27.5292			37.917	23.902	0.613355	57.7736
		0.927	20.906	0.0424587	2.53891			7.514	38.075	0.16482	11.1637
		13.338	7.195	0.649588	61.656			1.554	0.623	0.713826	68.1541
		21.526	5.199	0.805463	76.4219			1.802	39.866	0.0432466	2.58809
		2.119	2.496	0.459155	40.3299			40.11	24.469	0.6211	58.6149
		14.481	13.394	0.519498	47.2332			35.652	30.308	0.540509	49.6319
		13.692	14.777	0.480944	42.8174			22.947	34.722	0.397909	33.4598
		0.434	1.033	0.295842	22.789			29.639	29.855	0.498185	44.792
		20.912	7.078	0.747124	71.3008			33.9	18.656	0.645026	61.175
		0.772	3.831	0.167717	11.3933			0.544	27.576	0.0193457	1.13014
		22.53	7.104	0.760275	72.4993			25.431	28.524	0.471337	41.7191
		21.288	7.907	0.729166	69.6235			36.018	1.085	0.970757	88.2746
		6.96	20.013	0.258036	19.1763			20.8	33.959	0.379846	31.4876
		20.686	12.606	0.62135	58.642			45.751	15.235	0.750189	71.5824
		0.795	2.316	0.255545	18.9455			32.111	25.911	0.553428	51.0993
		0.666	18.126	0.0354406	2.10426			31.6	32.757	0.491011	43.9701
		10.814	17.23	0.385608	32.1135			39.283	1.528	0.962559	87.7725
		0.25	0.409	0.379363	31.4352			33.985	33.156	0.506174	45.7074
		23.037	10.844	0.679939	64.7927			0.403	0.197	0.671667	63.9491
		0.864	2.351	0.26874	20.1785			36.784	20.493	0.642212	60.8771
		21.888	8.149	0.728701	69.5795			15.709	39.705	0.283484	21.5859
		20.5	4.978	0.804616	76.3511			32.758	26.942	0.54871	50.5642
		0.286	0.45	0.388587	32.4382			0.756	6.244	0.108	6.90356
		19.426	4.799	0.801899	76.1235			0.522	0.219	0.704453	67.24
		0.859	2.297	0.27218	20.5041			39.148	26.181	0.599244	56.2266
		7.205	3.436	0.677098	64.504			24.574	24.758	0.498135	44.7863
		18.171	4.598	0.798059	75.7999			38.837	24.332	0.614811	57.9322
		0.61	19.983	0.0296217	1.74847			33.278	21.27	0.610068	57.4149
		18.786	5.978	0.758601	72.3481			32.691	27.203	0.545814	50.2353
		14.196	14.326	0.497721	44.7389			1.897	0.853	0.689818	65.7886
		21.903	9.076	0.707027	67.4923			30.684	26.238	0.539053	49.4661
		17.041	21.066	0.447188	38.9706			40.274	32.18	0.555856	51.3742
		20.822	17.308	0.546079	50.2654			47.912	33.719	0.586934	54.8633
		13.532	21.834	0.382627	31.7893			23.81	36.916	0.392089	32.8211
		9.48	18.651	0.336995	26.9435			1.42	38.222	0.0358206	2.12764
		23.695	5.743	0.804912	76.3759			39.93	25.995	0.605688	56.9353
		0.737	21.173	0.0336376	1.99357			36.31	1.056	0.971739	88.3342
		0.598	17.084	0.0338197	2.00474			41.33	26.547	0.608896	57.2867
		0.844	20.909	0.0387992	2.31151			0.423	0.191	0.688925	65.6991
		22.819	4.966	0.82127	77.7224			0.624	35.123	0.017456	1.01782
		13.902	12.952	0.517688	47.0261			2.235	25.798	0.0797275	4.95144
		19.957	4.416	0.818816	77.5229			21.547	36.075	0.373937	30.8492
		26.354	9.729	0.730372	69.7376			17.598	40.948	0.300584	23.2563
