# Supplementary material for: Unique sperm haplotypes are associated with phenotypically different sperm subpopulations in Astyanax fish
Source: BMC Biol. 2018 Jul 5;16:72. doi: 10.1186/s12915-018-0538-z (PMC6032774; doi:10.1186/s12915-018-0538-z)
Supplement: Supplementary file 9 — Data extracted from the ixo files; the data are in Excel files with the endpoint analyses for all the individuals in all the three subpopulations. (ZIP 252 kb) [file 12915_2018_538_MOESM9_ESM.zip › FishH5P1 analysisColorCorrected.xlsx]

## Sheet: EndPoint Data
	mc1r endpoint										oca2 endpoint
	Experiment: Jul 5 2016 0075 FACS plate H5P1 mc1r RK Active filters: 618-660 (618-660), 498-580 (498-580), 533-580 (533-580), 465-510 (465-510)										Experiment: Jul 5 2016 0072 FACS plate H5P1 oca2 RK Active filters: 618-660 (618-660), 498-580 (498-580), 533-580 (533-580), 465-510 (465-510)
	Include	Color	Pos	Name	498-580	618-660					Include	Color	Pos	Name	533-580	465-510
	TRUE	8421504	A1	Sample 1	0.391	1.037					TRUE	255	A1	Sample 1	17.362	27.918
	TRUE	3200768	A2	Sample 2	0.673	15.806					TRUE	16711935	A2	Sample 2	22.164	23.563
	TRUE	3200768	A3	Sample 3	2.154	16.497					TRUE	16711935	A3	Sample 3	23.567	30.228
	TRUE	16711935	A4	Sample 4	13.095	7.878					TRUE	3200768	A4	Sample 4	1.349	38.747
	TRUE	16711935	A5	Sample 5	0.721	1.949					TRUE	255	A5	Sample 5	21.791	32.986
	TRUE	8421504	A6	Sample 6	0.371	0.692					TRUE	255	A6	Sample 6	19.028	45.958
	TRUE	8421504	A7	Sample 7	0.251	0.415					TRUE	8421504	A7	Sample 7	18.761	13.284
	TRUE	255	A8	Sample 8	11.515	12.418					TRUE	255	A8	Sample 8	18.954	35.849
	TRUE	3200768	A9	Sample 9	0.984	11.125					TRUE	255	A9	Sample 9	14.68	28.725
	TRUE	3200768	A10	Sample 10	0.696	18.487					TRUE	255	A10	Sample 10	19.98	38.756
	TRUE	16744448	A11	Sample 11	12.262	3.047					TRUE	16711935	A11	Sample 11	10.433	39.2
	TRUE	8421504	A12	Sample 12	0.302	0.529					TRUE	255	A12	Sample 12	19.413	28.574
	TRUE	255	B1	Sample 13	10.715	11.353					TRUE	255	B1	Sample 13	21.361	33.301
	TRUE	16744448	B2	Sample 14	21.482	5.879					TRUE	16711935	B2	Sample 14	11.936	40.76
	TRUE	8421504	B3	Sample 15	0.453	1.057					TRUE	255	B3	Sample 15	16.09	27.625
	TRUE	16744448	B4	Sample 16	15.504	4.253					TRUE	255	B4	Sample 16	15.275	41.976
	TRUE	3200768	B5	Sample 17	2.539	15.682					TRUE	255	B5	Sample 17	21.216	41.148
	TRUE	3200768	B6	Sample 18	0.344	3.125					TRUE	255	B6	Sample 18	21.093	38.613
	TRUE	16711935	B7	Sample 19	15.03	8.662					TRUE	255	B7	Sample 19	14.789	39.545
	TRUE	16744448	B8	Sample 20	17.743	4.14					TRUE	255	B8	Sample 20	16.979	40.871
	TRUE	3200768	B9	Sample 21	0.345	2.641					TRUE	255	B9	Sample 21	18.288	29.204
	TRUE	3200768	B10	Sample 22	0.871	16.639					TRUE	255	B10	Sample 22	24.431	34.301
	TRUE	16744448	B11	Sample 23	10.788	2.384					TRUE	8421504	B11	Sample 23	22.089	1.729
	TRUE	3200768	B12	Sample 24	0.615	15.75					TRUE	255	B12	Sample 24	18.174	38.624
	TRUE	16744448	C1	Sample 25	15.624	3.667					TRUE	255	C1	Sample 25	17.923	37.799
	TRUE	8421504	C2	Sample 26	0.447	0.972					TRUE	255	C2	Sample 26	16.227	46.059
	TRUE	16744448	C3	Sample 27	22.066	5.231					TRUE	255	C3	Sample 27	16.601	33.221
	TRUE	8421504	C4	Sample 28	0.426	0.848					TRUE	255	C4	Sample 28	20.195	37.908
	TRUE	3200768	C5	Sample 29	0.618	19.531					TRUE	255	C5	Sample 29	17.143	37.862
	TRUE	16744448	C6	Sample 30	14.276	3.906					TRUE	255	C6	Sample 30	21.342	31.637
	TRUE	3200768	C7	Sample 31	0.354	7.364					TRUE	8421504	C7	Sample 31	22.872	0.58
	TRUE	16744448	C8	Sample 32	17.659	4.008					TRUE	8421504	C8	Sample 32	20.028	7.073
	TRUE	8421504	C9	Sample 33	0.318	0.62					TRUE	255	C9	Sample 33	16.117	45.929
	TRUE	3200768	C10	Sample 34	0.454	14.011					TRUE	255	C10	Sample 34	16.196	41.99
	TRUE	8421504	C11	Sample 35	0.248	0.384					TRUE	255	C11	Sample 35	18.407	32.338
	TRUE	16744448	C12	Sample 36	17.299	4.18					TRUE	255	C12	Sample 36	21.032	31.468
	TRUE	8421504	D1	Sample 37	0.55	1.335					TRUE	16711935	D1	Sample 37	19.155	26.569
	TRUE	8421504	D2	Sample 38	0.489	1.18					TRUE	255	D2	Sample 38	21.219	39.768
	TRUE	3200768	D3	Sample 39	0.424	13.908					TRUE	255	D3	Sample 39	18.947	40.87
	TRUE	255	D4	Sample 40	13.481	14.313					TRUE	255	D4	Sample 40	15.401	42.444
	TRUE	16711935	D5	Sample 41	7.432	15.521					TRUE	255	D5	Sample 41	23.648	31.957
	TRUE	8421504	D6	Sample 42	0.3	0.559					TRUE	255	D6	Sample 42	22.498	35.982
	TRUE	16744448	D7	Sample 43	10.779	3.221					TRUE	255	D7	Sample 43	20.119	35.901
	TRUE	255	D8	Sample 44	11.222	12.677					TRUE	16711935	D8	Sample 44	21.436	28.82
	TRUE	16711935	D9	Sample 45	16.888	10.853					TRUE	255	D9	Sample 45	18.284	45.248
	TRUE	16744448	D10	Sample 46	15.829	3.681					TRUE	255	D10	Sample 46	19.658	32.075
	TRUE	8421504	D11	Sample 47	0.355	0.721					TRUE	16711935	D11	Sample 47	24.253	29.814
	TRUE	8421504	D12	Sample 48	0.361	0.688					TRUE	255	D12	Sample 48	17.481	38.965
	TRUE	8421504	E1	Sample 49	0.304	0.778					TRUE	255	E1	Sample 49	17.358	38.865
	TRUE	16711935	E2	Sample 50	18.997	11.32					TRUE	255	E2	Sample 50	15.255	44.398
	TRUE	8421504	E3	Sample 51	0.407	0.88					TRUE	255	E3	Sample 51	19.842	36.616
	TRUE	3200768	E4	Sample 52	0.648	18.128					TRUE	255	E4	Sample 52	21.053	31.458
	TRUE	8421504	E5	Sample 53	0.43	0.929					TRUE	255	E5	Sample 53	20.112	34.263
	TRUE	3200768	E6	Sample 54	0.431	15.722					TRUE	255	E6	Sample 54	17.012	38.905
	TRUE	16744448	E7	Sample 55	14.054	3.692					TRUE	255	E7	Sample 55	18.148	32.904
	TRUE	3200768	E8	Sample 56	0.503	16.443					TRUE	16711935	E8	Sample 56	23.151	22.77
	TRUE	16744448	E9	Sample 57	20.219	4.624					TRUE	16711935	E9	Sample 57	12.892	43.403
	TRUE	3200768	E10	Sample 58	0.398	7.309					TRUE	255	E10	Sample 58	15.58	38.423
	TRUE	3200768	E11	Sample 59	0.383	14.259					TRUE	255	E11	Sample 59	16.118	35.133
	TRUE	8421504	E12	Sample 60	0.391	0.791					TRUE	16711935	E12	Sample 60	18.752	26.069
	TRUE	16744448	F1	Sample 61	20.287	5.099					TRUE	255	F1	Sample 61	22.178	32.828
	TRUE	16744448	F2	Sample 62	14.984	3.99					TRUE	255	F2	Sample 62	18.42	38.14
	TRUE	16744448	F3	Sample 63	12.326	3.014					TRUE	255	F3	Sample 63	15.326	33.693
	TRUE	8421504	F4	Sample 64	0.329	0.655					TRUE	255	F4	Sample 64	21.246	30.612
	TRUE	3200768	F5	Sample 65	0.681	12.922					TRUE	255	F5	Sample 65	20.407	33.028
	TRUE	16744448	F6	Sample 66	14.507	3.799					TRUE	16744448	F6	Sample 66	26.716	0.624
	TRUE	8421504	F7	Sample 67	0.249	0.409					TRUE	16711935	F7	Sample 67	11.345	46.952
	TRUE	8421504	F8	Sample 68	0.329	1.351					TRUE	255	F8	Sample 68	19.056	35.493
	TRUE	16744448	F9	Sample 69	17.162	3.771					TRUE	255	F9	Sample 69	19.172	46.283
	TRUE	255	F10	Sample 70	9.346	11.643					TRUE	255	F10	Sample 70	20.002	34.721
	TRUE	3200768	F11	Sample 71	0.686	19.211					TRUE	3200768	F11	Sample 71	0.828	34.347
	TRUE	3200768	F12	Sample 72	0.544	13.017					TRUE	3200768	F12	Sample 72	1.53	41.467
	TRUE	8421504	G1	Sample 73	0.4	0.778					TRUE	3200768	G1	Sample 73	1.368	37.975
	TRUE	3200768	G2	Sample 74	0.811	18.863					TRUE	255	G2	Sample 74	20.453	35.068
	TRUE	8421504	G3	Sample 75	0.473	1.059					TRUE	255	G3	Sample 75	20.351	39.333
	TRUE	3200768	G4	Sample 76	0.519	18.002					TRUE	255	G4	Sample 76	17.933	30.527
	TRUE	8421504	G5	Sample 77	0.33	0.551					TRUE	255	G5	Sample 77	19.343	41.944
	TRUE	255	G6	Sample 78	7.888	12.36					TRUE	255	G6	Sample 78	17.505	41.954
	TRUE	8421504	G7	Sample 79	0.364	0.717					TRUE	255	G7	Sample 79	18.677	37.834
	TRUE	3200768	G8	Sample 80	0.418	14.95					TRUE	255	G8	Sample 80	13.304	38.279
	TRUE	16744448	G9	Sample 81	17.453	3.858					TRUE	255	G9	Sample 81	14.856	42.069
	TRUE	3200768	G10	Sample 82	2.427	16.954					TRUE	255	G10	Sample 82	19.696	38.826
	TRUE	8421504	G11	Sample 83	0.43	0.976					TRUE	16711935	G11	Sample 83	22.888	28.41
	TRUE	8421504	G12	Sample 84	0.264	0.414					TRUE	255	G12	Sample 84	15.167	41.8
	TRUE	255	H1	Sample 85	14.966	16.161					TRUE	255	H1	Sample 85	23.079	42.878
	TRUE	16711935	H2	Sample 86	22.088	15.824					TRUE	255	H2	Sample 86	23.863	44.757
	TRUE	8421504	H3	Sample 87	0.343	0.618					TRUE	255	H3	Sample 87	17.657	35.042
	TRUE	8421504	H4	Sample 88	0.305	0.55					TRUE	255	H4	Sample 88	21.373	33.566
	TRUE	8421504	H5	Sample 89	0.379	0.73					TRUE	16711935	H5	Sample 89	23.377	22.168
	TRUE	8421504	H6	Sample 90	0.294	0.454					TRUE	255	H6	Sample 90	18.619	41.094
	TRUE	3200768	H7	Sample 91	0.385	13.954					TRUE	16711935	H7	Sample 91	19.736	27.979
	TRUE	3200768	H8	Sample 92	0.389	6.144					TRUE	255	H8	Sample 92	20.946	30.505
	TRUE	3200768	H9	Sample 93	0.714	15.361					TRUE	255	H9	Sample 93	12.913	30.964
	TRUE	8421504	H10	Sample 94	0.276	0.43					TRUE	255	H10	Sample 94	16.733	39.863
	TRUE	16744448	H11	Sample 95	12.371	4.025					TRUE	255	H11	Sample 95	15.443	38.936
	TRUE	8421504	H12	Sample 96	0.175	0.175					TRUE	255	H12	Sample 96	12.814	37.284

## Sheet: Endpoint Analysis
		Cave	Surface	mc1r	Average=			Cave	Surface	oca2
		618-660	498-580		median=			465-510	533-580
		498-580	618-660		Angle			533-580	465-510		Angle
		0.391	1.037	0.27381	20.6589			17.362	27.918	0.383436	31.8772
		0.673	15.806	0.0408399	2.43811			22.164	23.563	0.484703	43.2476
		2.154	16.497	0.11549	7.43898			23.567	30.228	0.438089	37.9415
		13.095	7.878	0.624374	58.9688			1.349	38.747	0.0336443	1.99398
		0.721	1.949	0.270037	20.3011			21.791	32.986	0.397813	33.4493
		0.371	0.692	0.349012	28.197			19.028	45.958	0.292802	22.491
		0.251	0.415	0.376877	31.1664			18.761	13.284	0.585458	54.6991
		11.515	12.418	0.481135	42.8393			18.954	35.849	0.345857	27.8662
		0.984	11.125	0.0812619	5.05463			14.68	28.725	0.33821	27.0695
		0.696	18.487	0.0362821	2.15606			19.98	38.756	0.340166	27.2726
		12.262	3.047	0.800967	76.0452			10.433	39.2	0.210203	14.9037
		0.302	0.529	0.363418	29.7216			19.413	28.574	0.404547	34.192
		10.715	11.353	0.485545	43.344			21.361	33.301	0.390783	32.6782
		21.482	5.879	0.785132	74.6946			11.936	40.76	0.226507	16.3219
		0.453	1.057	0.3	23.1986			16.09	27.625	0.368066	30.2184
		15.504	4.253	0.784735	74.6602			15.275	41.976	0.266808	19.9964
		2.539	15.682	0.139345	9.19669			21.216	41.148	0.340196	27.2757
		0.344	3.125	0.099164	6.28183			21.093	38.613	0.353281	28.6463
		15.03	8.662	0.634391	60.0446			14.789	39.545	0.272187	20.5047
		17.743	4.14	0.810812	76.8661			16.979	40.871	0.2935	22.5594
		0.345	2.641	0.115539	7.44254			18.288	29.204	0.385075	32.0555
		0.871	16.639	0.049743	2.99652			24.431	34.301	0.415974	35.4605
		10.788	2.384	0.81901	77.5387			22.089	1.729	0.927408	85.5244
		0.615	15.75	0.0375802	2.23613			18.174	38.624	0.319976	25.1987
		15.624	3.667	0.809911	76.7916			17.923	37.799	0.32165	25.3687
		0.447	0.972	0.315011	24.6966			16.227	46.059	0.260524	19.4078
		22.066	5.231	0.808367	76.6636			16.601	33.221	0.333206	26.552
		0.426	0.848	0.33438	26.6731			20.195	37.908	0.347572	28.0459
		0.618	19.531	0.0306715	1.81235			17.143	37.862	0.311663	24.3599
		14.276	3.906	0.785172	74.6981			21.342	31.637	0.402839	34.0032
		0.354	7.364	0.0458668	2.75219			22.872	0.58	0.975269	88.5474
		17.659	4.008	0.815018	77.2125			20.028	7.073	0.739013	70.5491
		0.318	0.62	0.339019	27.1534			16.117	45.929	0.259759	19.3365
		0.454	14.011	0.0313861	1.85591			16.196	41.99	0.278349	21.0922
		0.248	0.384	0.392405	32.8557			18.407	32.338	0.362735	29.6488
		17.299	4.18	0.805391	76.4159			21.032	31.468	0.40061	33.7573
		0.55	1.335	0.291777	22.3909			19.155	26.569	0.418927	35.7898
		0.489	1.18	0.29299	22.5095			21.219	39.768	0.347927	28.083
		0.424	13.908	0.0295841	1.74618			18.947	40.87	0.316749	24.8721
		13.481	14.313	0.485033	43.2854			15.401	42.444	0.266246	19.9435
		7.432	15.521	0.323792	25.5867			23.648	31.957	0.425285	36.5012
		0.3	0.559	0.349243	28.2212			22.498	35.982	0.384713	32.016
		10.779	3.221	0.769929	73.3627			20.119	35.901	0.35914	29.2664
		11.222	12.677	0.469559	41.5161			21.436	28.82	0.426536	36.6415
		16.888	10.853	0.608774	57.2734			18.284	45.248	0.287792	22.0029
		15.829	3.681	0.811328	76.9087			19.658	32.075	0.37999	31.5031
		0.355	0.721	0.329926	26.2143			24.253	29.814	0.448573	39.1276
		0.361	0.688	0.344137	27.6864			17.481	38.965	0.309694	24.1626
		0.304	0.778	0.280961	21.3429			17.358	38.865	0.308735	24.0666
		18.997	11.32	0.626612	59.21			15.255	44.398	0.255729	18.9626
		0.407	0.88	0.316239	24.8206			19.842	36.616	0.351447	28.453
		0.648	18.128	0.0345121	2.04721			21.053	31.458	0.400926	33.7921
		0.43	0.929	0.316409	24.8377			20.112	34.263	0.369876	30.4125
		0.431	15.722	0.0266824	1.5703			17.012	38.905	0.304237	23.6183
		14.054	3.692	0.791953	75.2809			18.148	32.904	0.355481	28.8787
		0.503	16.443	0.0296825	1.75216			23.151	22.77	0.504148	45.4754
		20.219	4.624	0.813871	77.1183			12.892	43.403	0.229008	16.543
		0.398	7.309	0.0516414	3.11687			15.58	38.423	0.288502	22.0719
		0.383	14.259	0.0261576	1.53861			16.118	35.133	0.314491	24.6443
		0.391	0.791	0.330795	26.3037			18.752	26.069	0.418375	35.7283
		20.287	5.099	0.799141	75.8914			22.178	32.828	0.403192	34.0423
		14.984	3.99	0.789712	75.0891			18.42	38.14	0.325672	25.7786
		12.326	3.014	0.80352	76.2595			15.326	33.693	0.312654	24.4595
		0.329	0.655	0.33435	26.6699			21.246	30.612	0.409696	34.7623
		0.681	12.922	0.0500625	3.01674			20.407	33.028	0.381903	31.7107
		14.507	3.799	0.792472	75.3253			26.716	0.624	0.977176	88.662
		0.249	0.409	0.378419	31.3331			11.345	46.952	0.194607	13.584
		0.329	1.351	0.195833	13.6865			19.056	35.493	0.349337	28.2311
		17.162	3.771	0.819854	77.6074			19.172	46.283	0.292904	22.501
		9.346	11.643	0.445281	38.7545			20.002	34.721	0.365514	29.9453
		0.686	19.211	0.0344776	2.04509			0.828	34.347	0.0235394	1.38096
		0.544	13.017	0.040115	2.39309			1.53	41.467	0.0355839	2.11307
		0.4	0.778	0.339559	27.2095			1.368	37.975	0.0347711	2.06311
		0.811	18.863	0.0412219	2.46187			20.453	35.068	0.368383	30.2524
		0.473	1.059	0.308747	24.0678			20.351	39.333	0.340979	27.3572
		0.519	18.002	0.0280222	1.65139			17.933	30.527	0.370058	30.432
		0.33	0.551	0.374574	30.9179			19.343	41.944	0.315613	24.7574
		7.888	12.36	0.389569	32.5455			17.505	41.954	0.294405	22.648
		0.364	0.717	0.336725	26.9156			18.677	37.834	0.330502	26.2736
		0.418	14.95	0.0271994	1.60157			13.304	38.279	0.257914	19.1651
		17.453	3.858	0.818967	77.5352			14.856	42.069	0.260975	19.4499
		2.427	16.954	0.125226	8.14666			19.696	38.826	0.336557	26.8982
		0.43	0.976	0.305832	23.777			22.888	28.41	0.446177	38.856
		0.264	0.414	0.389381	32.5249			15.167	41.8	0.266242	19.9432
		14.966	16.161	0.480804	42.8014			23.079	42.878	0.34991	28.2913
		22.088	15.824	0.582612	54.3819			23.863	44.757	0.347756	28.0651
		0.343	0.618	0.35692	29.031			17.657	35.042	0.335054	26.7427
		0.305	0.55	0.356725	29.0104			21.373	33.566	0.389031	32.4868
		0.379	0.73	0.341749	27.4374			23.377	22.168	0.513273	46.5206
		0.294	0.454	0.393048	32.9262			18.619	41.094	0.311808	24.3745
		0.385	13.954	0.0268499	1.58043			19.736	27.979	0.413623	35.1986
		0.389	6.144	0.0595439	3.62278			20.946	30.505	0.407106	34.4751
		0.714	15.361	0.0444168	2.66127			12.913	30.964	0.2943	22.6377
		0.276	0.43	0.390935	32.6948			16.733	39.863	0.295657	22.7709
		12.371	4.025	0.754513	71.9773			15.443	38.936	0.283988	21.6345
		0.175	0.175	0.5	45			12.814	37.284	0.255779	18.9672
