# Supplementary material for: Unique sperm haplotypes are associated with phenotypically different sperm subpopulations in Astyanax fish
Source: BMC Biol. 2018 Jul 5;16:72. doi: 10.1186/s12915-018-0538-z (PMC6032774; doi:10.1186/s12915-018-0538-z)
Supplement: Supplementary file 9 — Data extracted from the ixo files; the data are in Excel files with the endpoint analyses for all the individuals in all the three subpopulations. (ZIP 252 kb) [file 12915_2018_538_MOESM9_ESM.zip › FishI5P1 analysisColorCorrected.xlsx]

## Sheet: EndPoint Data
	mc1r endpoint										oca2 endpoint
	Experiment: Jul 11 2016 0084 FACS plate I5P1 mc1r RK Active filters: 618-660 (618-660), 498-580 (498-580), 533-580 (533-580), 465-510 (465-510)										Experiment: Jul 8 2016 0082 FACS plate I5P1 oca2 RK Active filters: 618-660 (618-660), 498-580 (498-580), 533-580 (533-580), 465-510 (465-510)
	Include	Color	Pos	Name	498-580	618-660					Include	Color	Pos	Name	533-580	465-510
	TRUE	10789024	A1	Sample 1	21.638	6.667					TRUE	16744448	A1	Sample 1	31.94	21.233
	TRUE	10789024	A2	Sample 2	26.977	7.675					TRUE	16711935	A2	Sample 2	35.247	25.512
	TRUE	10789024	A3	Sample 3	27.194	8.311					TRUE	16711935	A3	Sample 3	28.275	30.211
	TRUE	10789024	A4	Sample 4	27.898	10.39					TRUE	16711935	A4	Sample 4	33.486	29.37
	TRUE	10789024	A5	Sample 5	26.081	10.311					TRUE	16744448	A5	Sample 5	33.886	28.422
	TRUE	10789024	A6	Sample 6	27.03	10.152					TRUE	16711935	A6	Sample 6	35.962	31.992
	TRUE	10789024	A7	Sample 7	25.948	7.725					TRUE	16711935	A7	Sample 7	35.378	21.537
	TRUE	10789024	A8	Sample 8	25.289	6.961					TRUE	3200768	A8	Sample 8	29.783	28.14
	TRUE	10789024	A9	Sample 9	24.844	6.79					TRUE	3200768	A9	Sample 9	31.516	29.747
	TRUE	10789024	A10	Sample 10	26.071	7.259					TRUE	16711935	A10	Sample 10	27.98	28.738
	TRUE	10789024	A11	Sample 11	25.207	7.075					TRUE	8421504	A11	Sample 11	27.248	24.829
	TRUE	10789024	A12	Sample 12	21.898	8.563					TRUE	8421504	A12	Sample 12	31.356	17.815
	TRUE	10789024	B1	Sample 13	26.477	6.892					TRUE	3200768	B1	Sample 13	31.902	32.892
	TRUE	10789024	B2	Sample 14	26.703	8.15					TRUE	16744448	B2	Sample 14	34.001	27.064
	TRUE	10789024	B3	Sample 15	26.557	7.625					TRUE	16744448	B3	Sample 15	34.266	27.795
	TRUE	10789024	B4	Sample 16	26.675	8.869					TRUE	16711935	B4	Sample 16	28.912	25.447
	TRUE	10789024	B5	Sample 17	27.396	9.81					TRUE	16744448	B5	Sample 17	35.57	28.268
	TRUE	10789024	B6	Sample 18	28.239	8.191					TRUE	3200768	B6	Sample 18	34.18	35.297
	TRUE	10789024	B7	Sample 19	24.178	7.907					TRUE	16711935	B7	Sample 19	26.885	32.237
	TRUE	10789024	B8	Sample 20	26.395	8.45					TRUE	3200768	B8	Sample 20	31.131	29.48
	TRUE	10789024	B9	Sample 21	22.252	7.626					TRUE	16711935	B9	Sample 21	33.89	24.345
	TRUE	10789024	B10	Sample 22	28.222	7.886					TRUE	16744448	B10	Sample 22	35.09	28.058
	TRUE	10789024	B11	Sample 23	26.092	7.594					TRUE	3200768	B11	Sample 23	31.538	33.729
	TRUE	10789024	B12	Sample 24	24.225	7.225					TRUE	8421504	B12	Sample 24	30.69	21.155
	TRUE	10789024	C1	Sample 25	25.677	6.969					TRUE	16711935	C1	Sample 25	31.471	26.932
	TRUE	10789024	C2	Sample 26	28.255	7.723					TRUE	16744448	C2	Sample 26	31.237	25.092
	TRUE	10789024	C3	Sample 27	28.168	9.858					TRUE	16711935	C3	Sample 27	32.44	35.939
	TRUE	10789024	C4	Sample 28	26.074	8.168					TRUE	3200768	C4	Sample 28	32.439	30.923
	TRUE	10789024	C5	Sample 29	26.397	9.28					TRUE	16711935	C5	Sample 29	30.927	35.059
	TRUE	10789024	C6	Sample 30	26.289	7.435					TRUE	3200768	C6	Sample 30	30.05	28.63
	TRUE	10789024	C7	Sample 31	26.014	7.466					TRUE	3200768	C7	Sample 31	32.757	34.714
	TRUE	10789024	C8	Sample 32	27.643	7.899					TRUE	255	C8	Sample 32	33.149	29.351
	TRUE	10789024	C9	Sample 33	28.188	9.881					TRUE	16711935	C9	Sample 33	34.035	32.843
	TRUE	10789024	C10	Sample 34	26.825	7.698					TRUE	3200768	C10	Sample 34	24.977	27.811
	TRUE	10789024	C11	Sample 35	26.298	9.684					TRUE	16711935	C11	Sample 35	33.092	23.465
	TRUE	10789024	C12	Sample 36	26.019	7.615					TRUE	16744448	C12	Sample 36	32.476	26.063
	TRUE	10789024	D1	Sample 37	25.259	8.04					TRUE	16711935	D1	Sample 37	28.907	29.033
	TRUE	10789024	D2	Sample 38	27.361	8.017					TRUE	16744448	D2	Sample 38	35.719	30.65
	TRUE	10789024	D3	Sample 39	26.727	9.326					TRUE	255	D3	Sample 39	32.96	29.662
	TRUE	10789024	D4	Sample 40	27.033	8.326					TRUE	16711935	D4	Sample 40	30.041	37.359
	TRUE	10789024	D5	Sample 41	25.223	8.309					TRUE	16711935	D5	Sample 41	30.24	36.923
	TRUE	10789024	D6	Sample 42	28.653	9.458					TRUE	255	D6	Sample 42	33.6	31.185
	TRUE	10789024	D7	Sample 43	27.522	9.338					TRUE	16711935	D7	Sample 43	23.181	35.349
	TRUE	10789024	D8	Sample 44	26.4	7.856					TRUE	16711935	D8	Sample 44	32.215	27.142
	TRUE	10789024	D9	Sample 45	26.534	7.293					TRUE	16711935	D9	Sample 45	34.37	30.268
	TRUE	10789024	D10	Sample 46	27.164	9.78					TRUE	16711935	D10	Sample 46	32.766	31.329
	TRUE	10789024	D11	Sample 47	25.921	7.146					TRUE	16711935	D11	Sample 47	35.904	20.928
	TRUE	10789024	D12	Sample 48	26.23	7.677					TRUE	16711935	D12	Sample 48	26.806	30.497
	TRUE	10789024	E1	Sample 49	26.08	7.695					TRUE	16711935	E1	Sample 49	29.457	33.34
	TRUE	10789024	E2	Sample 50	26.961	8.286					TRUE	16711935	E2	Sample 50	27.828	36.99
	TRUE	10789024	E3	Sample 51	28.187	9.88					TRUE	3200768	E3	Sample 51	31.797	33.151
	TRUE	10789024	E4	Sample 52	28.014	9.228					TRUE	16711935	E4	Sample 52	38.499	21.954
	TRUE	10789024	E5	Sample 53	26.822	9.804					TRUE	3200768	E5	Sample 53	32.269	33.662
	TRUE	10789024	E6	Sample 54	27.565	10.161					TRUE	255	E6	Sample 54	34.455	30.644
	TRUE	10789024	E7	Sample 55	27.693	7.916					TRUE	16711935	E7	Sample 55	26.257	35.909
	TRUE	10789024	E8	Sample 56	27.944	8.483					TRUE	16711935	E8	Sample 56	28.784	29.656
	TRUE	10789024	E9	Sample 57	27.017	8.07					TRUE	255	E9	Sample 57	33.557	30.839
	TRUE	10789024	E10	Sample 58	27.152	10.204					TRUE	16711935	E10	Sample 58	25.714	31.913
	TRUE	10789024	E11	Sample 59	26.216	7.342					TRUE	3200768	E11	Sample 59	30.762	28.545
	TRUE	10789024	E12	Sample 60	26.236	7.561					TRUE	16711935	E12	Sample 60	34.233	32.541
	TRUE	10789024	F1	Sample 61	26.54	9.583					TRUE	16744448	F1	Sample 61	35.685	28.831
	TRUE	10789024	F2	Sample 62	26.053	7.693					TRUE	16711935	F2	Sample 62	35.719	31.857
	TRUE	10789024	F3	Sample 63	26.7	8.029					TRUE	16711935	F3	Sample 63	32.804	30.754
	TRUE	10789024	F4	Sample 64	26.908	9.566					TRUE	3200768	F4	Sample 64	31.585	30.003
	TRUE	10789024	F5	Sample 65	25.548	9.85					TRUE	16711935	F5	Sample 65	29.97	32.148
	TRUE	10789024	F6	Sample 66	26.345	8.041					TRUE	3200768	F6	Sample 66	31.574	32.241
	TRUE	10789024	F7	Sample 67	25.076	7.5					TRUE	16711935	F7	Sample 67	28.657	33.382
	TRUE	10789024	F8	Sample 68	26.629	9.415					TRUE	16711935	F8	Sample 68	27.25	33.712
	TRUE	10789024	F9	Sample 69	26.418	7.616					TRUE	16711935	F9	Sample 69	29.752	33.494
	TRUE	10789024	F10	Sample 70	27.011	8.153					TRUE	16711935	F10	Sample 70	33.894	25.938
	TRUE	10789024	F11	Sample 71	26.663	9.889					TRUE	16711935	F11	Sample 71	36.298	23.693
	TRUE	10789024	F12	Sample 72	26.352	8.56					TRUE	16711935	F12	Sample 72	25.347	33.397
	TRUE	10789024	G1	Sample 73	26.472	8.131					TRUE	16711935	G1	Sample 73	30.013	32.501
	TRUE	10789024	G2	Sample 74	29.205	8.623					TRUE	16744448	G2	Sample 74	35.938	29.409
	TRUE	10789024	G3	Sample 75	27.887	8.349					TRUE	3200768	G3	Sample 75	32.145	32.83
	TRUE	10789024	G4	Sample 76	26.839	9.435					TRUE	16711935	G4	Sample 76	23.377	35.99
	TRUE	10789024	G5	Sample 77	26.793	9.422					TRUE	16711935	G5	Sample 77	26.068	37.852
	TRUE	10789024	G6	Sample 78	27.8	8.264					TRUE	16711935	G6	Sample 78	26.979	32.568
	TRUE	10789024	G7	Sample 79	26.584	8.412					TRUE	16711935	G7	Sample 79	31.608	29.256
	TRUE	10789024	G8	Sample 80	24.729	6.734					TRUE	16711935	G8	Sample 80	34.946	26.31
	TRUE	10789024	G9	Sample 81	26.572	10.107					TRUE	16744448	G9	Sample 81	36.353	30.829
	TRUE	10789024	G10	Sample 82	27.835	10.275					TRUE	16744448	G10	Sample 82	34.898	28.827
	TRUE	10789024	G11	Sample 83	26.34	7.523					TRUE	16711935	G11	Sample 83	32.22	23.348
	TRUE	10789024	G12	Sample 84	26.192	9.741					TRUE	16744448	G12	Sample 84	33.662	27.725
	TRUE	10789024	H1	Sample 85	25.398	11.46					TRUE	16711935	H1	Sample 85	36.395	32.203
	TRUE	10789024	H2	Sample 86	25.506	9.66					TRUE	16711935	H2	Sample 86	35.583	34.263
	TRUE	10789024	H3	Sample 87	28.172	8.198					TRUE	16711935	H3	Sample 87	28.824	32.794
	TRUE	10789024	H4	Sample 88	27.278	8.88					TRUE	3200768	H4	Sample 88	33.665	34.081
	TRUE	10789024	H5	Sample 89	28.966	11.689					TRUE	255	H5	Sample 89	33.77	30.566
	TRUE	10789024	H6	Sample 90	24.929	7.757					TRUE	16744448	H6	Sample 90	34.438	29.22
	TRUE	10789024	H7	Sample 91	26.291	8.17					TRUE	3200768	H7	Sample 91	29.721	28.899
	TRUE	10789024	H8	Sample 92	25.642	8.628					TRUE	16711935	H8	Sample 92	30.105	32.315
	TRUE	10789024	H9	Sample 93	27.329	7.867					TRUE	16711935	H9	Sample 93	33.218	28.396
	TRUE	10789024	H10	Sample 94	26.966	7.898					TRUE	3200768	H10	Sample 94	30.652	31.929
	TRUE	10789024	H11	Sample 95	26.211	9.459					TRUE	3200768	H11	Sample 95	31.493	30.858
	TRUE	10789024	H12	Sample 96	25.385	7.699					TRUE	3200768	H12	Sample 96	30.795	30.796

## Sheet: Endpoint Analysis
		Cave	Surface	mc1r				Cave	Surface	oca2
		618-660	498-580					465-510	533-580
		498-580	618-660		Angle			533-580	465-510		Angle
		21.638	6.667	0.764459	72.8752			31.94	21.233	0.600681	56.3849
		26.977	7.675	0.778512	74.1189			35.247	25.512	0.580112	54.1028
		27.194	8.311	0.76592	73.0059			28.275	30.211	0.483449	43.1041
		27.898	10.39	0.728636	69.5733			33.486	29.37	0.532742	48.7466
		26.081	10.311	0.716668	68.4289			33.886	28.422	0.543847	50.0117
		27.03	10.152	0.726965	69.4147			35.962	31.992	0.529211	48.3435
		25.948	7.725	0.770588	73.4212			35.378	21.537	0.621594	58.6683
		25.289	6.961	0.784155	74.61			29.783	28.14	0.514183	46.6248
		24.844	6.79	0.785358	74.7141			31.516	29.747	0.514438	46.654
		26.071	7.259	0.782208	74.4411			27.98	28.738	0.493318	44.2343
		25.207	7.075	0.780838	74.3219			27.248	24.829	0.523225	47.6595
		21.898	8.563	0.718886	68.6425			31.356	17.815	0.637693	60.3968
		26.477	6.892	0.793461	75.4096			31.902	32.892	0.49236	44.1247
		26.703	8.15	0.766161	73.0274			34.001	27.064	0.5568	51.481
		26.557	7.625	0.776929	73.9803			34.266	27.795	0.552134	50.9526
		26.675	8.869	0.750478	71.6089			28.912	25.447	0.531871	48.6473
		27.396	9.81	0.736333	70.2985			35.57	28.268	0.557192	51.5253
		28.239	8.191	0.775158	73.8247			34.18	35.297	0.491961	44.0789
		24.178	7.907	0.753561	71.8906			26.885	32.237	0.454738	39.8274
		26.395	8.45	0.757497	72.2483			31.131	29.48	0.51362	46.5603
		22.252	7.626	0.744762	71.0829			33.89	24.345	0.581952	54.3083
		28.222	7.886	0.7816	74.3882			35.09	28.058	0.555679	51.3542
		26.092	7.594	0.774565	73.7725			31.538	33.729	0.483215	43.0773
		24.225	7.225	0.77027	73.393			30.69	21.155	0.591957	55.421
		25.677	6.969	0.786528	74.8152			31.471	26.932	0.538859	49.444
		28.255	7.723	0.785341	74.7127			31.237	25.092	0.554546	51.2259
		28.168	9.858	0.740756	70.7114			32.44	35.939	0.474415	42.0707
		26.074	8.168	0.761463	72.6062			32.439	30.923	0.511963	46.3706
		26.397	9.28	0.739888	70.6306			30.927	35.059	0.46869	41.4169
		26.289	7.435	0.779534	74.2082			30.05	28.63	0.5121	46.3862
		26.014	7.466	0.777001	73.9866			32.757	34.714	0.485497	43.3386
		27.643	7.899	0.777756	74.0527			33.149	29.351	0.530384	48.4775
		28.188	9.881	0.740445	70.6825			34.035	32.843	0.508912	46.0211
		26.825	7.698	0.777018	73.9881			24.977	27.811	0.473157	41.927
		26.298	9.684	0.730865	69.7843			33.092	23.465	0.585109	54.6602
		26.019	7.615	0.773592	73.6868			32.476	26.063	0.554775	51.2519
		25.259	8.04	0.758551	72.3436			28.907	29.033	0.498913	44.8754
		27.361	8.017	0.77339	73.669			35.719	30.65	0.538188	49.3676
		26.727	9.326	0.741325	70.7643			32.96	29.662	0.526333	48.0147
		27.033	8.326	0.76453	72.8815			30.041	37.359	0.445712	38.8034
		25.223	8.309	0.752207	71.767			30.24	36.923	0.450248	39.3175
		28.653	9.458	0.75183	71.7326			33.6	31.185	0.518639	47.1349
		27.522	9.338	0.746663	71.2584			23.181	35.349	0.396053	33.2559
		26.4	7.856	0.770668	73.4283			32.215	27.142	0.542733	49.885
		26.534	7.293	0.784403	74.6315			34.37	30.268	0.531731	48.6312
		27.164	9.78	0.735275	70.1994			32.766	31.329	0.51121	46.2844
		25.921	7.146	0.783893	74.5874			35.904	20.928	0.631757	59.7626
		26.23	7.677	0.773587	73.6863			26.806	30.497	0.467794	41.3146
		26.08	7.695	0.772169	73.5611			29.457	33.34	0.469083	41.4617
		26.961	8.286	0.764916	72.9161			27.828	36.99	0.429325	36.9546
		28.187	9.88	0.740458	70.6836			31.797	33.151	0.489576	43.8057
		28.014	9.228	0.752215	71.7678			38.499	21.954	0.636842	60.3061
		26.822	9.804	0.732321	69.9216			32.269	33.662	0.489436	43.7896
		27.565	10.161	0.730663	69.7651			34.455	30.644	0.529271	48.3504
		27.693	7.916	0.777697	74.0475			26.257	35.909	0.422369	36.1746
		27.944	8.483	0.767123	73.1132			28.784	29.656	0.492539	44.1452
		27.017	8.07	0.77	73.3691			33.557	30.839	0.521104	47.4169
		27.152	10.204	0.726844	69.4033			25.714	31.913	0.446214	38.8603
		26.216	7.342	0.781215	74.3547			30.762	28.545	0.518691	47.1408
		26.236	7.561	0.776282	73.9235			34.233	32.541	0.51267	46.4515
		26.54	9.583	0.734712	70.1465			35.685	28.831	0.553119	51.0642
		26.053	7.693	0.772032	73.5491			35.719	31.857	0.528575	48.2709
		26.7	8.029	0.76881	73.2634			32.804	30.754	0.516127	46.8474
		26.908	9.566	0.737731	70.4293			31.585	30.003	0.512843	46.4714
		25.548	9.85	0.721736	68.9159			29.97	32.148	0.482469	42.9919
		26.345	8.041	0.766155	73.0268			31.574	32.241	0.494774	44.4012
		25.076	7.5	0.769769	73.3486			28.657	33.382	0.461919	40.6447
		26.629	9.415	0.738791	70.5284			27.25	33.712	0.447	38.9492
		26.418	7.616	0.776224	73.9184			29.752	33.494	0.470417	41.614
		27.011	8.153	0.768144	73.2041			33.894	25.938	0.566486	52.5743
		26.663	9.889	0.729454	69.6508			36.298	23.693	0.605057	56.8661
		26.352	8.56	0.754812	72.0045			25.347	33.397	0.431482	37.1971
		26.472	8.131	0.76502	72.9254			30.013	32.501	0.4801	42.7209
		29.205	8.623	0.772047	73.5504			35.938	29.409	0.549956	50.7057
		27.887	8.349	0.769594	73.333			32.145	32.83	0.494729	44.396
		26.839	9.435	0.739896	70.6314			23.377	35.99	0.393771	33.0054
		26.793	9.422	0.739832	70.6253			26.068	37.852	0.407822	34.5545
		27.8	8.264	0.770852	73.4446			26.979	32.568	0.453071	39.638
		26.584	8.412	0.75963	72.441			31.608	29.256	0.519322	47.213
		24.729	6.734	0.785971	74.7671			34.946	26.31	0.570491	53.0248
		26.572	10.107	0.724447	69.1751			36.353	30.829	0.541112	49.7006
		27.835	10.275	0.730386	69.7389			34.898	28.827	0.547634	50.4421
		26.34	7.523	0.77784	74.0601			32.22	23.348	0.57983	54.0713
		26.192	9.741	0.728912	69.5995			33.662	27.725	0.548357	50.5242
		25.398	11.46	0.689077	65.7143			36.395	32.203	0.530555	48.497
		25.506	9.66	0.725303	69.2566			35.583	34.263	0.509449	46.0827
		28.172	8.198	0.774594	73.7751			28.824	32.794	0.467785	41.3136
		27.278	8.88	0.754411	71.968			33.665	34.081	0.49693	44.6482
		28.966	11.689	0.712483	68.0239			33.77	30.566	0.524901	47.8511
		24.929	7.757	0.762681	72.7158			34.438	29.22	0.540985	49.686
		26.291	8.17	0.76292	72.7373			29.721	28.899	0.507011	45.8034
		25.642	8.628	0.748235	71.403			30.105	32.315	0.482297	42.9723
		27.329	7.867	0.77648	73.9409			33.218	28.396	0.539131	49.4749
		26.966	7.898	0.773463	73.6754			30.652	31.929	0.489797	43.831
		26.211	9.459	0.734819	70.1566			31.493	30.858	0.505092	45.5835
		25.385	7.699	0.767289	73.128			30.795	30.796	0.499992	44.9991
