# Supplementary material for: Unique sperm haplotypes are associated with phenotypically different sperm subpopulations in Astyanax fish
Source: BMC Biol. 2018 Jul 5;16:72. doi: 10.1186/s12915-018-0538-z (PMC6032774; doi:10.1186/s12915-018-0538-z)
Supplement: Supplementary file 9 — Data extracted from the ixo files; the data are in Excel files with the endpoint analyses for all the individuals in all the three subpopulations. (ZIP 252 kb) [file 12915_2018_538_MOESM9_ESM.zip › FishAP1 AnalysisUpdateColorCorrect.xlsx]

## Sheet: EndPoint Data
	mc1r endpoint										oca2 endpoint
	Experiment: May 13 2016 SpermPopAP-1 FACS PEP Plate 0023 mc1r RK Active filters: 618-660 (618-660), 498-580 (498-580), 533-580 (533-580), 465-510 (465-510)										Experiment: May 10 2016 SpermPop.AP1 FACS PEP Plate 0015 oca2 RK Selected Filter: 533-580 (533-580), 465-510 (465-510)
	Include	Color	Pos	Name	498-580	618-660					Include	Color	Pos	Name	533-580	465-510
	TRUE	16744448	A1	Sample 1	26.399	6.369					TRUE	16711935	A1	Sample 1	31.791	43.485
	TRUE	16744448	A2	Sample 2	28.153	6.052					TRUE	255	A2	Sample 2	37.1	37.321
	TRUE	16744448	A3	Sample 3	25.462	5.143					TRUE	16711935	A3	Sample 3	32.382	52.625
	TRUE	16711935	A4	Sample 4	14.217	19.73					TRUE	255	A4	Sample 4	33.908	43.939
	TRUE	16711935	A5	Sample 5	8.274	20.612					TRUE	255	A5	Sample 5	29.627	47.95
	TRUE	16711935	A6	Sample 6	25.995	10.081					TRUE	255	A6	Sample 6	37.225	57.011
	TRUE	16711935	A7	Sample 7	0.832	21.368					TRUE	16711935	A7	Sample 7	25.549	54.745
	TRUE	16711935	A8	Sample 8	9.302	21.413					TRUE	255	A8	Sample 8	36.344	45.827
	TRUE	16744448	A9	Sample 9	26.491	5.776					TRUE	255	A9	Sample 9	26.387	41.909
	TRUE	16744448	A10	Sample 10	24.054	5.228					TRUE	3200768	A10	Sample 10	2.661	41.128
	TRUE	16744448	A11	Sample 11	15.343	4.838					TRUE	255	A11	Sample 11	27.395	38.435
	TRUE	16711935	A12	Sample 12	19.3	14.109					TRUE	16711935	A12	Sample 12	30.222	44.04
	TRUE	3200768	B1	Sample 13	20.434	16.661					TRUE	255	B1	Sample 13	37.236	45.976
	TRUE	255	B2	Sample 14	24.067	10.733					TRUE	255	B2	Sample 14	36.939	54.418
	TRUE	16744448	B3	Sample 15	22.531	4.376					TRUE	255	B3	Sample 15	38.2	46.143
	TRUE	16744448	B4	Sample 16	27.212	6.359					TRUE	16711935	B4	Sample 16	41.012	36.655
	TRUE	3200768	B5	Sample 17	15.999	19.476					TRUE	255	B5	Sample 17	38.907	46.103
	TRUE	16744448	B6	Sample 18	20.108	5.086					TRUE	255	B6	Sample 18	32.329	48.674
	TRUE	16711935	B7	Sample 19	19.513	12.151					TRUE	255	B7	Sample 19	39.193	46.696
	TRUE	3200768	B8	Sample 20	17.031	16.589					TRUE	255	B8	Sample 20	32.972	45.809
	TRUE	16711935	B9	Sample 21	3.195	21.832					TRUE	255	B9	Sample 21	39.261	42.89
	TRUE	16711935	B10	Sample 22	22.97	14.841					TRUE	255	B10	Sample 22	37.359	48.183
	TRUE	16711935	B11	Sample 23	0.311	10.686					TRUE	16711935	B11	Sample 23	20.156	52.668
	TRUE	16744448	B12	Sample 24	25.532	5.469					TRUE	16744448	B12	Sample 24	43.113	21.44
	TRUE	16711935	C1	Sample 25	21.752	15.857					TRUE	255	C1	Sample 25	41.041	47.509
	TRUE	255	C2	Sample 26	26.556	14.52					TRUE	255	C2	Sample 26	40.533	43.93
	TRUE	3200768	C3	Sample 27	19.387	18.689					TRUE	255	C3	Sample 27	39.989	44.935
	TRUE	3200768	C4	Sample 28	19.095	16.715					TRUE	255	C4	Sample 28	31.136	39.183
	TRUE	3200768	C5	Sample 29	17.103	18.969					TRUE	16744448	C5	Sample 29	39.31	26.371
	TRUE	3200768	C6	Sample 30	20.562	18.919					TRUE	255	C6	Sample 30	41.273	44.587
	TRUE	255	C7	Sample 31	29.465	12.526					TRUE	255	C7	Sample 31	41.577	43.676
	TRUE	255	C8	Sample 32	25.885	12.2					TRUE	255	C8	Sample 32	39.946	50.72
	TRUE	3200768	C9	Sample 33	19.222	17.867					TRUE	255	C9	Sample 33	34.68	49.998
	TRUE	16744448	C10	Sample 34	29.46	7.13					TRUE	255	C10	Sample 34	37.017	42.219
	TRUE	16711935	C11	Sample 35	13.696	22.563					TRUE	255	C11	Sample 35	39.651	45.548
	TRUE	255	C12	Sample 36	24.456	12.148					TRUE	255	C12	Sample 36	39.912	35.59
	TRUE	16711935	D1	Sample 37	23.349	16.098					TRUE	16711935	D1	Sample 37	25.514	59.303
	TRUE	16711935	D2	Sample 38	21.724	13.488					TRUE	255	D2	Sample 38	37.732	41.44
	TRUE	3200768	D3	Sample 39	22.528	17.235					TRUE	255	D3	Sample 39	33.306	54.879
	TRUE	16744448	D4	Sample 40	18.275	2.455					TRUE	255	D4	Sample 40	31.832	50.404
	TRUE	16711935	D5	Sample 41	11.546	20.719					TRUE	255	D5	Sample 41	38.262	45.314
	TRUE	16711935	D6	Sample 42	31.442	11.204					TRUE	255	D6	Sample 42	38.269	54.486
	TRUE	16744448	D7	Sample 43	30.304	7.437					TRUE	255	D7	Sample 43	39.824	46.407
	TRUE	16711935	D8	Sample 44	14.257	20.122					TRUE	255	D8	Sample 44	39.755	49.163
	TRUE	16744448	D9	Sample 45	28.026	6.309					TRUE	16711935	D9	Sample 45	44.311	42.132
	TRUE	3200768	D10	Sample 46	17.804	16.934					TRUE	16711935	D10	Sample 46	40.747	35.799
	TRUE	3200768	D11	Sample 47	18.209	18.107					TRUE	255	D11	Sample 47	39.578	46.638
	TRUE	255	D12	Sample 48	23.882	13.103					TRUE	3200768	D12	Sample 48	1.952	44.679
	TRUE	3200768	E1	Sample 49	19.566	16.581					TRUE	255	E1	Sample 49	34.033	37.016
	TRUE	16744448	E2	Sample 50	25.549	6.433					TRUE	255	E2	Sample 50	39.354	42.492
	TRUE	255	E3	Sample 51	27.773	11.232					TRUE	255	E3	Sample 51	34.999	50.641
	TRUE	16744448	E4	Sample 52	27.746	6.254					TRUE	255	E4	Sample 52	37.304	52.44
	TRUE	16744448	E5	Sample 53	28.945	7.429					TRUE	255	E5	Sample 53	36.918	48.079
	TRUE	255	E6	Sample 54	23.671	11.765					TRUE	8421504	E6	Sample 54	17.341	18.167
	TRUE	16744448	E7	Sample 55	27.889	5.864					TRUE	255	E7	Sample 55	39.626	43.619
	TRUE	3200768	E8	Sample 56	15.817	19.842					TRUE	255	E8	Sample 56	39.564	55.473
	TRUE	16711935	E9	Sample 57	23.078	13.693					TRUE	255	E9	Sample 57	38.134	45.552
	TRUE	16711935	E10	Sample 58	15.253	21.571					TRUE	255	E10	Sample 58	38.685	49.567
	TRUE	16744448	E11	Sample 59	28.303	6.727					TRUE	255	E11	Sample 59	39.347	46.162
	TRUE	16711935	E12	Sample 60	22.248	14.395					TRUE	16711935	E12	Sample 60	30.233	49.811
	TRUE	255	F1	Sample 61	25.077	10.903					TRUE	255	F1	Sample 61	32.067	31.888
	TRUE	16711935	F2	Sample 62	1.015	20.102					TRUE	16711935	F2	Sample 62	34.655	59.18
	TRUE	16711935	F3	Sample 63	1.858	20.263					TRUE	255	F3	Sample 63	39.038	49.351
	TRUE	8421504	F4	Sample 64	0.22	0.295					TRUE	255	F4	Sample 64	29.198	51.33
	TRUE	16744448	F5	Sample 65	30.11	7.592					TRUE	255	F5	Sample 65	38.03	40.815
	TRUE	16711935	F6	Sample 66	1.042	20.531					TRUE	255	F6	Sample 66	42.317	54.028
	TRUE	255	F7	Sample 67	26.251	14.631					TRUE	255	F7	Sample 67	35.267	55.875
	TRUE	8421504	F8	Sample 68	0.239	0.278					TRUE	255	F8	Sample 68	32.132	45.927
	TRUE	16711935	F9	Sample 69	20.929	14.748					TRUE	255	F9	Sample 69	32.849	46.519
	TRUE	255	F10	Sample 70	25.609	14.158					TRUE	255	F10	Sample 70	33.441	51.958
	TRUE	3200768	F11	Sample 71	19.164	18.438					TRUE	255	F11	Sample 71	43.318	39.446
	TRUE	3200768	F12	Sample 72	19.177	18.666					TRUE	16711935	F12	Sample 72	41.928	29.843
	TRUE	16744448	G1	Sample 73	25.285	5.405					TRUE	3200768	G1	Sample 73	20.126	56.064
	TRUE	16711935	G2	Sample 74	24.922	16.242					TRUE	255	G2	Sample 74	34.251	47.854
	TRUE	16744448	G3	Sample 75	27.373	6.709					TRUE	16711935	G3	Sample 75	38.682	0.697
	TRUE	16711935	G4	Sample 76	1.198	20.78					TRUE	16711935	G4	Sample 76	20.369	47.808
	TRUE	255	G5	Sample 77	25.318	12.529					TRUE	16711935	G5	Sample 77	41.117	37.556
	TRUE	16711935	G6	Sample 78	13.855	20.305					TRUE	255	G6	Sample 78	38.476	43.291
	TRUE	255	G7	Sample 79	24.735	10.274					TRUE	16711935	G7	Sample 79	36.945	34.053
	TRUE	255	G8	Sample 80	25.902	12.215					TRUE	16711935	G8	Sample 80	38.903	31.151
	TRUE	3200768	G9	Sample 81	21.07	17.164					TRUE	255	G9	Sample 81	31.378	47.296
	TRUE	3200768	G10	Sample 82	21.466	17.793					TRUE	255	G10	Sample 82	42.071	41.928
	TRUE	16744448	G11	Sample 83	28.615	6.448					TRUE	255	G11	Sample 83	40.772	38.189
	TRUE	16711935	G12	Sample 84	27.894	10.599					TRUE	255	G12	Sample 84	39.794	33.632
	TRUE	255	H1	Sample 85	24.686	11.113					TRUE	16711935	H1	Sample 85	22.204	51.247
	TRUE	3200768	H2	Sample 86	16.253	14.422					TRUE	16711935	H2	Sample 86	30.2	56.773
	TRUE	16744448	H3	Sample 87	29.197	6.97					TRUE	16711935	H3	Sample 87	28.475	48.141
	TRUE	16744448	H4	Sample 88	29.497	7.276					TRUE	255	H4	Sample 88	36.609	42.109
	TRUE	16744448	H5	Sample 89	28.171	6.406					TRUE	255	H5	Sample 89	31.181	44.656
	TRUE	16711935	H6	Sample 90	21.851	14.06					TRUE	255	H6	Sample 90	35.456	54.176
	TRUE	3200768	H7	Sample 91	14.93	20.032					TRUE	16711935	H7	Sample 91	24.195	56.491
	TRUE	16711935	H8	Sample 92	11.584	21.511					TRUE	16711935	H8	Sample 92	27.296	22.72
	TRUE	3200768	H9	Sample 93	18.903	16.808					TRUE	255	H9	Sample 93	36.339	40.542
	TRUE	3200768	H10	Sample 94	17.709	16.063					TRUE	255	H10	Sample 94	37.344	50.112
	TRUE	3200768	H11	Sample 95	23.555	17.92					TRUE	16744448	H11	Sample 95	44.793	24.236
	TRUE	16711935	H12	Sample 96	23.725	16.791					TRUE	16711935	H12	Sample 96	39.771	52.982

## Sheet: Endpoint Analysis
		Cave	Surface	mc1r				Cave	Surface	oca2
	AP1	618-660	498-580		Angle			465-510	533-580		Angle
		498-580	618-660					533-580	465-510
		26.399	6.369	0.805634	76.4361			31.791	43.485	0.422326	36.1698
		28.153	6.052	0.823067	77.8679			37.1	37.321	0.498515	44.8299
		25.462	5.143	0.831956	78.5807			32.382	52.625	0.380933	31.6054
		14.217	19.73	0.4188	35.7757			33.908	43.939	0.435572	37.6576
		8.274	20.612	0.286436	21.8714			29.627	47.95	0.381904	31.7108
		25.995	10.081	0.720562	68.8035			37.225	57.011	0.395019	33.1423
		0.832	21.368	0.0374775	2.22978			25.549	54.745	0.318193	25.018
		9.302	21.413	0.302849	23.4806			36.344	45.827	0.442297	38.4169
		26.491	5.776	0.820994	77.7			26.387	41.909	0.386362	32.1956
		24.054	5.228	0.82146	77.7378			2.661	41.128	0.0607687	3.7019
		15.343	4.838	0.76027	72.4988			27.395	38.435	0.416148	35.4798
		19.3	14.109	0.577689	53.8319			30.222	44.04	0.406965	34.4595
		20.434	16.661	0.550856	50.8077			37.236	45.976	0.447484	39.0041
		24.067	10.733	0.69158	65.9649			36.939	54.418	0.404337	34.1687
		22.531	4.376	0.837366	79.0088			38.2	46.143	0.452913	39.6201
		27.212	6.359	0.810581	76.847			41.012	36.655	0.528049	48.2109
		15.999	19.476	0.450994	39.4022			38.907	46.103	0.457676	40.1615
		20.108	5.086	0.798127	75.8057			32.329	48.674	0.399109	33.5919
		19.513	12.151	0.616252	58.089			39.193	46.696	0.456322	40.0075
		17.031	16.589	0.506573	45.7532			32.972	45.809	0.418527	35.7453
		3.195	21.832	0.127662	8.32584			39.261	42.89	0.477913	42.4706
		22.97	14.841	0.607495	57.1334			37.359	48.183	0.436733	37.7885
		0.311	10.686	0.0282804	1.66704			20.156	52.668	0.276777	20.9418
		25.532	5.469	0.823586	77.9099			43.113	21.44	0.66787	63.559
		21.752	15.857	0.578372	53.9083			41.041	47.509	0.463478	40.8224
		26.556	14.52	0.646509	61.3315			40.533	43.93	0.479891	42.6969
		19.387	18.689	0.509166	46.0502			39.989	44.935	0.47088	41.6669
		19.095	16.715	0.533231	48.8024			31.136	39.183	0.442782	38.4717
		17.103	18.969	0.474135	42.0388			39.31	26.371	0.598499	56.1444
		20.562	18.919	0.520807	47.383			41.273	44.587	0.480701	42.7896
		29.465	12.526	0.701698	66.969			41.577	43.676	0.48769	43.5896
		25.885	12.2	0.679664	64.7648			39.946	50.72	0.440584	38.2232
		19.222	17.867	0.518267	47.0923			34.68	49.998	0.409551	34.7463
		29.46	7.13	0.805138	76.3947			37.017	42.219	0.467174	41.2438
		13.696	22.563	0.377727	31.2582			39.651	45.548	0.465393	41.0406
		24.456	12.148	0.668124	63.5851			39.912	35.59	0.528622	48.2763
		23.349	16.098	0.591908	55.4156			25.514	59.303	0.300812	23.2789
		21.724	13.488	0.616949	58.1647			37.732	41.44	0.476583	42.3185
		22.528	17.235	0.566557	52.5823			33.306	54.879	0.377683	31.2535
		18.275	2.455	0.881573	82.3489			31.832	50.404	0.387081	32.2739
		11.546	20.719	0.357849	29.1295			38.262	45.314	0.457811	40.1769
		31.442	11.204	0.737279	70.3871			38.269	54.486	0.412582	35.0828
		30.304	7.437	0.802946	76.2114			39.824	46.407	0.461829	40.6344
		14.257	20.122	0.414701	35.3187			39.755	49.163	0.447097	38.9603
		28.026	6.309	0.816252	77.3135			44.311	42.132	0.512604	46.444
		17.804	16.934	0.512522	46.4347			40.747	35.799	0.53232	48.6985
		18.209	18.107	0.501404	45.1609			39.578	46.638	0.459056	40.3187
		23.882	13.103	0.645721	61.2484			1.952	44.679	0.0418606	2.50163
		19.566	16.581	0.54129	49.7208			34.033	37.016	0.479007	42.5959
		25.549	6.433	0.798856	75.8673			39.354	42.492	0.48083	42.8044
		27.773	11.232	0.712037	67.9806			34.999	50.641	0.408676	34.6491
		27.746	6.254	0.816059	77.2977			37.304	52.44	0.415671	35.4267
		28.945	7.429	0.795761	75.6053			36.918	48.079	0.434345	37.5193
		23.671	11.765	0.667993	63.5717			17.341	18.167	0.488369	43.6674
		27.889	5.864	0.826267	78.1259			39.626	43.619	0.476017	42.2538
		15.817	19.842	0.443563	38.56			39.564	55.473	0.416301	35.4969
		23.078	13.693	0.627614	59.3179			38.134	45.552	0.45568	39.9345
		15.253	21.571	0.414214	35.2644			38.685	49.567	0.438347	37.9706
		28.303	6.727	0.807965	76.6302			39.347	46.162	0.46015	40.4432
		22.248	14.395	0.607156	57.0962			30.233	49.811	0.377705	31.2558
		25.077	10.903	0.696971	66.5015			32.067	31.888	0.501399	45.1604
		1.015	20.102	0.0480655	2.89055			34.655	59.18	0.369318	30.3527
		1.858	20.263	0.0839926	5.23904			39.038	49.351	0.441661	38.345
		0.22	0.295	0.427184	36.7142			29.198	51.33	0.362582	29.6325
		30.11	7.592	0.798631	75.8483			38.03	40.815	0.482339	42.977
		1.042	20.531	0.0483011	2.90541			42.317	54.028	0.439224	38.0696
		26.251	14.631	0.642116	60.8669			35.267	55.875	0.386946	32.2592
		0.239	0.278	0.462282	40.6861			32.132	45.927	0.411637	34.9779
		20.929	14.748	0.586624	54.8289			32.849	46.519	0.413882	35.2275
		25.609	14.158	0.643976	61.0639			33.441	51.958	0.391585	32.766
		19.164	18.438	0.509654	46.1061			43.318	39.446	0.523392	47.6786
		19.177	18.666	0.506752	45.7736			41.928	29.843	0.584191	54.558
		25.285	5.405	0.823884	77.9339			20.126	56.064	0.264155	19.7473
		24.922	16.242	0.605432	56.9072			34.251	47.854	0.417161	35.5928
		27.373	6.709	0.803151	76.2286			38.682	0.697	0.9823	88.9677
		1.198	20.78	0.0545091	3.29954			20.369	47.808	0.298766	23.0768
		25.318	12.529	0.668957	63.6708			41.117	37.556	0.522632	47.5916
		13.855	20.305	0.405591	34.3075			38.476	43.291	0.470557	41.6299
		24.735	10.274	0.706533	67.4438			36.945	34.053	0.520367	47.3326
		25.902	12.215	0.679539	64.7522			38.903	31.151	0.555329	51.3145
		21.07	17.164	0.55108	50.8331			31.378	47.296	0.398836	33.5618
		21.466	17.793	0.546779	50.3449			42.071	41.928	0.500851	45.0976
		28.615	6.448	0.816102	77.3013			40.772	38.189	0.516356	46.8736
		27.894	10.599	0.724651	69.1945			39.794	33.632	0.541961	49.7971
		24.686	11.113	0.689572	65.764			22.204	51.247	0.302297	23.4258
		16.253	14.422	0.529845	48.416			30.2	56.773	0.347234	28.0104
		29.197	6.97	0.807283	76.5735			28.475	48.141	0.371659	30.604
		29.497	7.276	0.802137	76.1435			36.609	42.109	0.465065	41.0033
		28.171	6.406	0.814732	77.189			31.181	44.656	0.411158	34.9246
		21.851	14.06	0.608477	57.2408			35.456	54.176	0.395573	33.2031
		14.93	20.032	0.427035	36.6975			24.195	56.491	0.299866	23.1854
		11.584	21.511	0.350023	28.3031			27.296	22.72	0.545745	50.2275
		18.903	16.808	0.529333	48.3574			36.339	40.542	0.472666	41.8708
		17.709	16.063	0.524369	47.7903			37.344	50.112	0.427003	36.6939
		23.555	17.92	0.567932	52.7371			44.793	24.236	0.648901	61.5837
		23.725	16.791	0.585571	54.7117			39.771	52.982	0.428784	36.8938
