# Supplementary material for: Unique sperm haplotypes are associated with phenotypically different sperm subpopulations in Astyanax fish
Source: BMC Biol. 2018 Jul 5;16:72. doi: 10.1186/s12915-018-0538-z (PMC6032774; doi:10.1186/s12915-018-0538-z)
Supplement: Supplementary file 9 — Data extracted from the ixo files; the data are in Excel files with the endpoint analyses for all the individuals in all the three subpopulations. (ZIP 252 kb) [file 12915_2018_538_MOESM9_ESM.zip › FishA'P1 AnalysisUpdateColorCorrect.xlsx]

## Sheet: EndPoint Data
	mc1r endpoint										oca2 endpoint
	Experiment: May 17 2016 SpermPop A'P1 FACS PEP PLATE 0030 MC1R RK Active filters: 618-660 (618-660), 498-580 (498-580), 533-580 (533-580), 465-510 (465-510)										Experiment: May 17 2016 SpermPop A'P1 FACS PEP PLATE 0029 OCA2 RK Active filters: 618-660 (618-660), 498-580 (498-580), 533-580 (533-580), 465-510 (465-510)
	Include	Color	Pos	Name	498-580	618-660					Include	Color	Pos	Name	533-580	465-510
	TRUE	3200768	A1	Sample 1	13.676	18.321					TRUE	255	A1	Sample 1	25.146	45.208
	TRUE	16744448	A2	Sample 2	24.49	10.327					TRUE	3200768	A2	Sample 2	38.485	49.704
	TRUE	255	A3	Sample 3	18.728	14.884					TRUE	16711935	A3	Sample 3	38.486	39.522
	TRUE	3200768	A4	Sample 4	16.521	19.956					TRUE	3200768	A4	Sample 4	43.064	48.751
	TRUE	3200768	A5	Sample 5	16.225	20.398					TRUE	16711935	A5	Sample 5	42.428	43.854
	TRUE	16711935	A6	Sample 6	22.902	15.214					TRUE	16711935	A6	Sample 6	40.904	52.348
	TRUE	16711935	A7	Sample 7	21.055	14.28					TRUE	3200768	A7	Sample 7	31.434	46.69
	TRUE	16711935	A8	Sample 8	12.264	17.736					TRUE	255	A8	Sample 8	32.616	51.56
	TRUE	16711935	A9	Sample 9	17.945	18.067					TRUE	3200768	A9	Sample 9	35.484	47.182
	TRUE	16711935	A10	Sample 10	17.737	17.438					TRUE	16711935	A10	Sample 10	30.974	47.368
	TRUE	3200768	A11	Sample 11	14.742	18.591					TRUE	16711935	A11	Sample 11	38.101	44.068
	TRUE	255	A12	Sample 12	18.101	14.909					TRUE	16711935	A12	Sample 12	32.081	37.716
	TRUE	255	B1	Sample 13	17.462	15.352					TRUE	16711935	B1	Sample 13	34.57	34.521
	TRUE	255	B2	Sample 14	19.814	15.26					TRUE	16711935	B2	Sample 14	36.947	44.992
	TRUE	16711935	B3	Sample 15	24.111	14.259					TRUE	16711935	B3	Sample 15	42.832	39.136
	TRUE	255	B4	Sample 16	17.234	14.661					TRUE	16711935	B4	Sample 16	33.277	48.543
	TRUE	16711935	B5	Sample 17	22.09	14.219					TRUE	3200768	B5	Sample 17	37.33	49.319
	TRUE	255	B6	Sample 18	22.171	16.691					TRUE	3200768	B6	Sample 18	40.764	48.972
	TRUE	3200768	B7	Sample 19	16.01	17.228					TRUE	3200768	B7	Sample 19	32.853	47.267
	TRUE	16711935	B8	Sample 20	21.97	14.503					TRUE	16711935	B8	Sample 20	33.464	48.651
	TRUE	16711935	B9	Sample 21	17.278	16.023					TRUE	255	B9	Sample 21	28.513	47.441
	TRUE	3200768	B10	Sample 22	16.91	20.051					TRUE	16711935	B10	Sample 22	34.175	43.004
	TRUE	16711935	B11	Sample 23	18.329	18.147					TRUE	3200768	B11	Sample 23	33.26	47.267
	TRUE	16711935	B12	Sample 24	10.925	18.685					TRUE	16711935	B12	Sample 24	25.291	50.79
	TRUE	3200768	C1	Sample 25	14.468	16.937					TRUE	16711935	C1	Sample 25	31.091	40.647
	TRUE	16711935	C2	Sample 26	19.111	18.7					TRUE	16711935	C2	Sample 26	30.471	55.51
	TRUE	255	C3	Sample 27	19.161	15.599					TRUE	3200768	C3	Sample 27	34.611	47.828
	TRUE	3200768	C4	Sample 28	15.172	19.953					TRUE	3200768	C4	Sample 28	33.284	47.247
	TRUE	255	C5	Sample 29	18.003	15.791					TRUE	16711935	C5	Sample 29	38.08	41.734
	TRUE	16711935	C6	Sample 30	19.463	20.246					TRUE	255	C6	Sample 30	32.618	49.517
	TRUE	3200768	C7	Sample 31	15.087	19.833					TRUE	16711935	C7	Sample 31	34.497	44.149
	TRUE	255	C8	Sample 32	18.66	16.5					TRUE	255	C8	Sample 32	30.682	48.63
	TRUE	16711935	C9	Sample 33	18.081	18.223					TRUE	16711935	C9	Sample 33	33.923	48.914
	TRUE	16711935	C10	Sample 34	21.79	13.244					TRUE	255	C10	Sample 34	29.94	50.021
	TRUE	255	C11	Sample 35	20.9	15.139					TRUE	16711935	C11	Sample 35	30.351	46.681
	TRUE	3200768	C12	Sample 36	12.502	16.209					TRUE	16711935	C12	Sample 36	35.972	44.932
	TRUE	3200768	D1	Sample 37	15.461	17.704					TRUE	16711935	D1	Sample 37	32.668	41.14
	TRUE	255	D2	Sample 38	22.154	15.511					TRUE	16711935	D2	Sample 38	26.819	51.438
	TRUE	3200768	D3	Sample 39	15.702	17.141					TRUE	16711935	D3	Sample 39	32.935	41.537
	TRUE	255	D4	Sample 40	16.876	12.862					TRUE	3200768	D4	Sample 40	31.325	46.239
	TRUE	255	D5	Sample 41	20.609	16.353					TRUE	255	D5	Sample 41	34.358	51.838
	TRUE	8421504	D6	Sample 42	10.407	3.189					TRUE	3200768	D6	Sample 42	36.373	48.278
	TRUE	3200768	D7	Sample 43	15.742	18.331					TRUE	3200768	D7	Sample 43	35.405	47.081
	TRUE	16711935	D8	Sample 44	22.007	14.104					TRUE	16711935	D8	Sample 44	38.952	42.31
	TRUE	3200768	D9	Sample 45	13.576	18.332					TRUE	255	D9	Sample 45	31.513	49.003
	TRUE	16711935	D10	Sample 46	12.753	20.784					TRUE	16711935	D10	Sample 46	36.601	42.914
	TRUE	16711935	D11	Sample 47	11.482	19.963					TRUE	16711935	D11	Sample 47	41.398	31.076
	TRUE	3200768	D12	Sample 48	17.045	18.704					TRUE	16711935	D12	Sample 48	32.571	48.046
	TRUE	16711935	E1	Sample 49	5.266	17.578					TRUE	16711935	E1	Sample 49	24.729	47.605
	TRUE	3200768	E2	Sample 50	17.277	20.402					TRUE	255	E2	Sample 50	31.39	50.476
	TRUE	255	E3	Sample 51	18.005	15.262					TRUE	16711935	E3	Sample 51	40.194	44.265
	TRUE	16711935	E4	Sample 52	23.499	13.645					TRUE	3200768	E4	Sample 52	33.408	45.944
	TRUE	3200768	E5	Sample 53	14.812	16.889					TRUE	255	E5	Sample 53	33.504	49.322
	TRUE	255	E6	Sample 54	19.933	16.303					TRUE	16711935	E6	Sample 54	32.536	47.871
	TRUE	255	E7	Sample 55	19.069	15.247					TRUE	16711935	E7	Sample 55	37.702	42.853
	TRUE	255	E8	Sample 56	18.64	16.892					TRUE	16711935	E8	Sample 56	33.014	54.152
	TRUE	3200768	E9	Sample 57	16.423	17.486					TRUE	255	E9	Sample 57	30.911	50.816
	TRUE	16711935	E10	Sample 58	21.157	11.906					TRUE	3200768	E10	Sample 58	31.096	44.329
	TRUE	16711935	E11	Sample 59	18.966	17.643					TRUE	255	E11	Sample 59	31.562	48.334
	TRUE	255	E12	Sample 60	18.524	16.665					TRUE	16711935	E12	Sample 60	18.515	56.831
	TRUE	255	F1	Sample 61	20.146	14.21					TRUE	3200768	F1	Sample 61	34.236	46.205
	TRUE	255	F2	Sample 62	17.911	15.754					TRUE	16711935	F2	Sample 62	30.903	46.727
	TRUE	255	F3	Sample 63	18.288	14.974					TRUE	255	F3	Sample 63	31.592	48.611
	TRUE	3200768	F4	Sample 64	14.433	16.86					TRUE	16711935	F4	Sample 64	35.101	41.823
	TRUE	16711935	F5	Sample 65	16.556	15.805					TRUE	16711935	F5	Sample 65	36.126	37.731
	TRUE	3200768	F6	Sample 66	16.512	19.953					TRUE	3200768	F6	Sample 66	33.253	44.89
	TRUE	3200768	F7	Sample 67	15.796	17.52					TRUE	16711935	F7	Sample 67	34.806	43.7
	TRUE	255	F8	Sample 68	18.976	16.365					TRUE	16711935	F8	Sample 68	35.666	44.542
	TRUE	16711935	F9	Sample 69	8.268	17.801					TRUE	16711935	F9	Sample 69	30.171	46.474
	TRUE	3200768	F10	Sample 70	16.944	19.74					TRUE	16711935	F10	Sample 70	35.01	42.393
	TRUE	255	F11	Sample 71	21.045	15.323					TRUE	3200768	F11	Sample 71	32.598	45.922
	TRUE	255	F12	Sample 72	19.446	16.533					TRUE	16711935	F12	Sample 72	28.709	42.033
	TRUE	255	G1	Sample 73	18.215	13.011					TRUE	16711935	G1	Sample 73	26.708	51.716
	TRUE	255	G2	Sample 74	20.903	17.292					TRUE	16711935	G2	Sample 74	36.497	49.804
	TRUE	255	G3	Sample 75	23.625	17.2					TRUE	255	G3	Sample 75	31.681	50.815
	TRUE	255	G4	Sample 76	19.854	16.142					TRUE	16744448	G4	Sample 76	24.916	54.823
	TRUE	16711935	G5	Sample 77	18.303	17.322					TRUE	255	G5	Sample 77	31.908	51.174
	TRUE	16711935	G6	Sample 78	17.127	16.957					TRUE	255	G6	Sample 78	32.894	49.171
	TRUE	255	G7	Sample 79	20.55	15.129					TRUE	3200768	G7	Sample 79	33.554	44.377
	TRUE	255	G8	Sample 80	17.116	15.44					TRUE	16711935	G8	Sample 80	38.814	34.214
	TRUE	16711935	G9	Sample 81	23.975	13.868					TRUE	3200768	G9	Sample 81	34.317	47.465
	TRUE	16711935	G10	Sample 82	22.906	15.586					TRUE	255	G10	Sample 82	31.994	48.966
	TRUE	255	G11	Sample 83	20.793	15.899					TRUE	16744448	G11	Sample 83	21.166	50.825
	TRUE	3200768	G12	Sample 84	13.802	17.475					TRUE	16711935	G12	Sample 84	24.281	46.933
	TRUE	255	H1	Sample 85	18.386	14.837					TRUE	16744448	H1	Sample 85	19.223	49.52
	TRUE	255	H2	Sample 86	20.421	14.401					TRUE	3200768	H2	Sample 86	29.984	43.204
	TRUE	255	H3	Sample 87	20.946	15.741					TRUE	16711935	H3	Sample 87	26.649	49.51
	TRUE	3200768	H4	Sample 88	15.638	16.329					TRUE	16744448	H4	Sample 88	20.366	50.008
	TRUE	255	H5	Sample 89	19.298	16.206					TRUE	255	H5	Sample 89	27.893	49.263
	TRUE	16711935	H6	Sample 90	12.093	17.525					TRUE	8421504	H6	Sample 90	2.124	53.212
	TRUE	16711935	H7	Sample 91	22.872	14.926					TRUE	16711935	H7	Sample 91	26.8	50.359
	TRUE	255	H8	Sample 92	17.871	12.803					TRUE	255	H8	Sample 92	27.279	46.083
	TRUE	16711935	H9	Sample 93	11.927	18.079					TRUE	16744448	H9	Sample 93	18.64	52.487
	TRUE	255	H10	Sample 94	17.938	15.43					TRUE	3200768	H10	Sample 94	26.431	42.381
	TRUE	16711935	H11	Sample 95	23.25	12.926					TRUE	16744448	H11	Sample 95	21.731	55.91
	TRUE	255	H12	Sample 96	18.892	15.297					TRUE	16711935	H12	Sample 96	23.507	47.339

## Sheet: Endpoint Analysis
		Cave	Surface	mc1r				Cave	Surface	oca2
		618-660	498-580					465-510	533-580
		498-580	618-660		Angle			533-580	465-510		Angle
		13.676	18.321	0.427415	36.7401			25.146	45.208	0.357421	29.0841
		24.49	10.327	0.703392	67.1357			38.485	49.704	0.436392	37.7501
		18.728	14.884	0.557182	51.5242			38.486	39.522	0.49336	44.2391
		16.521	19.956	0.452916	39.6204			43.064	48.751	0.46903	41.4557
		16.225	20.398	0.443028	38.4995			42.428	43.854	0.491736	44.0532
		22.902	15.214	0.60085	56.4036			40.904	52.348	0.438639	38.0036
		21.055	14.28	0.595868	55.854			31.434	46.69	0.40236	33.9504
		12.264	17.736	0.4088	34.6629			32.616	51.56	0.387474	32.3168
		17.945	18.067	0.498306	44.8059			35.484	47.182	0.429245	36.9456
		17.737	17.438	0.50425	45.487			30.974	47.368	0.395369	33.1807
		14.742	18.591	0.442264	38.4132			38.101	44.068	0.463691	40.8466
		18.101	14.909	0.548349	50.5232			32.081	37.716	0.459633	40.3843
		17.462	15.352	0.532151	48.6792			34.57	34.521	0.500355	45.0407
		19.814	15.26	0.56492	52.3979			36.947	44.992	0.450909	39.3925
		24.111	14.259	0.628382	59.4004			42.832	39.136	0.522545	47.5818
		17.234	14.661	0.540335	49.6121			33.277	48.543	0.40671	34.4313
		22.09	14.219	0.608389	57.2312			37.33	49.319	0.430819	37.1224
		22.171	16.691	0.570506	53.0265			40.764	48.972	0.454266	39.7738
		16.01	17.228	0.481678	42.9014			32.853	47.267	0.410047	34.8013
		21.97	14.503	0.602363	56.5701			33.464	48.651	0.407526	34.5217
		17.278	16.023	0.518843	47.1583			28.513	47.441	0.375398	31.0067
		16.91	20.051	0.457509	40.1426			34.175	43.004	0.442802	38.474
		18.329	18.147	0.502495	45.2859			33.26	47.267	0.413029	35.1326
		10.925	18.685	0.368963	30.3146			25.291	50.79	0.332422	26.4711
		14.468	16.937	0.460691	40.5048			31.091	40.647	0.433397	37.4125
		19.111	18.7	0.505435	45.6228			30.471	55.51	0.354392	28.7636
		19.161	15.599	0.551237	50.8509			34.611	47.828	0.419838	35.8916
		15.172	19.953	0.431943	37.2489			33.284	47.247	0.413307	35.1635
		18.003	15.791	0.532728	48.745			38.08	41.734	0.477109	42.3788
		19.463	20.246	0.490141	43.8704			32.618	49.517	0.397127	33.3738
		15.087	19.833	0.432045	37.2603			34.497	44.149	0.438636	38.0033
		18.66	16.5	0.530717	48.5155			30.682	48.63	0.386852	32.249
		18.081	18.223	0.498044	44.7759			33.923	48.914	0.409515	34.7422
		21.79	13.244	0.621967	58.7087			29.94	50.021	0.374433	30.9026
		20.9	15.139	0.579927	54.0822			30.351	46.681	0.394005	33.0311
		12.502	16.209	0.435443	37.643			35.972	44.932	0.444626	38.6803
		15.461	17.704	0.466184	41.1309			32.668	41.14	0.442608	38.452
		22.154	15.511	0.588185	55.0024			26.819	51.438	0.342704	27.5369
		15.702	17.141	0.478093	42.4912			32.935	41.537	0.442247	38.4112
		16.876	12.862	0.567489	52.6873			31.325	46.239	0.40386	34.116
		20.609	16.353	0.557573	51.5684			34.358	51.838	0.398603	33.5363
		10.407	3.189	0.765446	72.9635			36.373	48.278	0.429682	36.9947
		15.742	18.331	0.462008	40.6548			35.405	47.081	0.429224	36.9432
		22.007	14.104	0.609426	57.3447			38.952	42.31	0.479338	42.6337
		13.576	18.332	0.425473	36.5223			31.513	49.003	0.391388	32.7444
		12.753	20.784	0.380267	31.5332			36.601	42.914	0.460303	40.4606
		11.482	19.963	0.365145	29.906			41.398	31.076	0.571212	53.1058
		17.045	18.704	0.476797	42.343			32.571	48.046	0.404021	34.1339
		5.266	17.578	0.23052	16.6771			24.729	47.605	0.341872	27.4502
		17.277	20.402	0.458531	40.2589			31.39	50.476	0.383431	31.8767
		18.005	15.262	0.541227	49.7136			40.194	44.265	0.4759	42.2404
		23.499	13.645	0.632646	59.8579			33.408	45.944	0.42101	36.0226
		14.812	16.889	0.467241	41.2514			33.504	49.322	0.404511	34.1879
		19.933	16.303	0.550088	50.7206			32.536	47.871	0.404641	34.2024
		19.069	15.247	0.555688	51.3552			37.702	42.853	0.468028	41.3413
		18.64	16.892	0.524598	47.8164			33.014	54.152	0.378749	31.3688
		16.423	17.486	0.484326	43.2045			30.911	50.816	0.378223	31.3119
		21.157	11.906	0.6399	60.6316			31.096	44.329	0.412277	35.049
		18.966	17.643	0.518069	47.0697			31.562	48.334	0.395039	33.1445
		18.524	16.665	0.526415	48.0241			18.515	56.831	0.245733	18.0451
		20.146	14.21	0.58639	54.8028			34.236	46.205	0.425604	36.5369
		17.911	15.754	0.532036	48.6661			30.903	46.727	0.398081	33.4788
		18.288	14.974	0.549817	50.6898			31.592	48.611	0.3939	33.0196
		14.433	16.86	0.461221	40.5652			35.101	41.823	0.456308	40.0059
		16.556	15.805	0.511603	46.3294			36.126	37.731	0.489134	43.7551
		16.512	19.953	0.452818	39.6093			33.253	44.89	0.42554	36.5298
		15.796	17.52	0.474127	42.0378			34.806	43.7	0.443355	38.5365
		18.976	16.365	0.53694	49.2254			35.666	44.542	0.444669	38.6852
		8.268	17.801	0.317158	24.9134			30.171	46.474	0.393646	32.9917
		16.944	19.74	0.461891	40.6414			35.01	42.393	0.452308	39.5514
		21.045	15.323	0.578668	53.9414			32.598	45.922	0.415155	35.3693
		19.446	16.533	0.540482	49.6288			28.709	42.033	0.405827	34.3335
		18.215	13.011	0.583328	54.4617			26.708	51.716	0.340559	27.3135
		20.903	17.292	0.547271	50.4008			36.497	49.804	0.422904	36.2344
		23.625	17.2	0.57869	53.9438			31.681	50.815	0.384031	31.9418
		19.854	16.142	0.551561	50.8877			24.916	54.823	0.312469	24.4409
		18.303	17.322	0.513768	46.5774			31.908	51.174	0.384054	31.9444
		17.127	16.957	0.502494	45.2858			32.894	49.171	0.400829	33.7814
		20.55	15.129	0.575969	53.6394			33.554	44.377	0.43056	37.0934
		17.116	15.44	0.52574	47.947			38.814	34.214	0.531495	48.6043
		23.975	13.868	0.633539	59.9534			34.317	47.465	0.419616	35.8668
		22.906	15.586	0.595085	55.7674			31.994	48.966	0.395183	33.1603
		20.793	15.899	0.56669	52.5973			21.166	50.825	0.294009	22.6092
		13.802	17.475	0.441283	38.3022			24.281	46.933	0.340958	27.355
		18.386	14.837	0.553412	51.0974			19.223	49.52	0.279636	21.2156
		20.421	14.401	0.58644	54.8083			29.984	43.204	0.409685	34.761
		20.946	15.741	0.570938	53.075			26.649	49.51	0.349913	28.2916
		15.638	16.329	0.489192	43.7617			20.366	50.008	0.289397	22.1589
		19.298	16.206	0.543544	49.9773			27.893	49.263	0.361514	29.5188
		12.093	17.525	0.408299	34.6073			2.124	53.212	0.0383837	2.28579
		22.872	14.926	0.605111	56.872			26.8	50.359	0.347335	28.021
		17.871	12.803	0.582611	54.3818			27.279	46.083	0.371841	30.6236
		11.927	18.079	0.397487	33.4135			18.64	52.487	0.262066	19.5518
		17.938	15.43	0.537581	49.2984			26.431	42.381	0.384105	31.9498
		23.25	12.926	0.642691	60.9278			21.731	55.91	0.279891	21.24
		18.892	15.297	0.552575	51.0027			23.507	47.339	0.331804	26.4075
