# Supplementary material for: Unique sperm haplotypes are associated with phenotypically different sperm subpopulations in Astyanax fish
Source: BMC Biol. 2018 Jul 5;16:72. doi: 10.1186/s12915-018-0538-z (PMC6032774; doi:10.1186/s12915-018-0538-z)
Supplement: Supplementary file 9 — Data extracted from the ixo files; the data are in Excel files with the endpoint analyses for all the individuals in all the three subpopulations. (ZIP 252 kb) [file 12915_2018_538_MOESM9_ESM.zip › FishBP1 analysisColorCorrected.xlsx]

## Sheet: EndPoint Data
	mc1r endpoint										oca2 endpoint
	Experiment: May 13 2016 SpermPopB-P1 FACS PEP Plate0021 mc1r RK Active filters: 618-660 (618-660), 498-580 (498-580), 533-580 (533-580), 465-510 (465-510)										Experiment: May 9 2016 SpermPop1 FACS PEP Plate 0013 oca2 RK Active filters: 465-510 (465-510), 498-580 (498-580), 533-580 (533-580), 618-660 (618-660)
	Include	Color	Pos	Name	498-580	618-660					Include	Color	Pos	Name	533-580	465-510
	TRUE	255	A1	Sample 1	19.248	20.342					TRUE	16711935	A1	Sample 1	40.526	41.383
	TRUE	255	A2	Sample 2	26.978	8.682					TRUE	8421504	A2	Sample 2	31.468	31.555
	TRUE	255	A3	Sample 3	22.531	17.715					TRUE	16711935	A3	Sample 3	43.383	43.881
	TRUE	255	A4	Sample 4	22.48	8.587					TRUE	16711935	A4	Sample 4	41.297	52.705
	TRUE	255	A5	Sample 5	20.643	14.627					TRUE	3200768	A5	Sample 5	39.613	55.269
	TRUE	255	A6	Sample 6	20.458	17.14					TRUE	3200768	A6	Sample 6	36.081	46.108
	TRUE	255	A7	Sample 7	21.026	16.388					TRUE	16711935	A7	Sample 7	43.524	39.066
	TRUE	255	A8	Sample 8	20.946	15.619					TRUE	16711935	A8	Sample 8	39.799	48.438
	TRUE	16711935	A9	Sample 9	9.555	19.175					TRUE	16711935	A9	Sample 9	42.868	44.232
	TRUE	255	A10	Sample 10	18.365	19.261					TRUE	255	A10	Sample 10	40.878	47.936
	TRUE	255	A11	Sample 11	22.408	16.162					TRUE	16711935	A11	Sample 11	39.295	39.334
	TRUE	255	A12	Sample 12	22.743	11.424					TRUE	255	A12	Sample 12	40.242	41.749
	TRUE	255	B1	Sample 13	25.885	15.079					TRUE	16711935	B1	Sample 13	39.51	36.317
	TRUE	255	B2	Sample 14	20.391	17.61					TRUE	255	B2	Sample 14	40.279	42.864
	TRUE	255	B3	Sample 15	22.563	18.267					TRUE	3200768	B3	Sample 15	38.692	51.963
	TRUE	255	B4	Sample 16	21.094	10.823					TRUE	255	B4	Sample 16	49.28	57.75
	TRUE	255	B5	Sample 17	23.569	12.783					TRUE	255	B5	Sample 17	42.133	49.602
	TRUE	255	B6	Sample 18	26.226	17.085					TRUE	255	B6	Sample 18	42.905	48.392
	TRUE	16711935	B7	Sample 19	15.201	21.288					TRUE	3200768	B7	Sample 19	39.527	53.867
	TRUE	255	B8	Sample 20	23.485	13.379					TRUE	3200768	B8	Sample 20	35.729	41.697
	TRUE	255	B9	Sample 21	24.41	14.553					TRUE	16711935	B9	Sample 21	43.997	32.349
	TRUE	16711935	B10	Sample 22	17.861	22.328					TRUE	255	B10	Sample 22	44.631	53.135
	TRUE	255	B11	Sample 23	28.302	7.861					TRUE	16711935	B11	Sample 23	46.235	46.122
	TRUE	255	B12	Sample 24	25.357	14.466					TRUE	16711935	B12	Sample 24	35.827	50.488
	TRUE	16711935	C1	Sample 25	12.775	18.817					TRUE	16711935	C1	Sample 25	40.014	38.197
	TRUE	255	C2	Sample 26	21.65	11.003					TRUE	16711935	C2	Sample 26	43.441	45.412
	TRUE	255	C3	Sample 27	29.127	8.364					TRUE	16711935	C3	Sample 27	41.301	41.684
	TRUE	255	C4	Sample 28	24.827	13.007					TRUE	3200768	C4	Sample 28	39.029	52.214
	TRUE	255	C5	Sample 29	20.994	17.129					TRUE	16711935	C5	Sample 29	39.025	46.425
	TRUE	255	C6	Sample 30	22.146	19.526					TRUE	255	C6	Sample 30	45.879	49.951
	TRUE	255	C7	Sample 31	26.671	12.318					TRUE	255	C7	Sample 31	42.11	51.202
	TRUE	255	C8	Sample 32	20.323	16.983					TRUE	3200768	C8	Sample 32	37.726	52.804
	TRUE	255	C9	Sample 33	22.916	18.539					TRUE	16711935	C9	Sample 33	41.046	38.53
	TRUE	255	C10	Sample 34	20.159	15.846					TRUE	3200768	C10	Sample 34	41.837	58.377
	TRUE	16711935	C11	Sample 35	17.771	21.781					TRUE	16711935	C11	Sample 35	45.96	46.944
	TRUE	255	C12	Sample 36	24.159	14.609					TRUE	3200768	C12	Sample 36	37.769	44.441
	TRUE	255	D1	Sample 37	19.633	12.777					TRUE	16711935	D1	Sample 37	39.152	46.923
	TRUE	255	D2	Sample 38	16.584	17.106					TRUE	8421504	D2	Sample 38	33.984	28.063
	TRUE	16711935	D3	Sample 39	16.442	19.884					TRUE	16711935	D3	Sample 39	44.768	40.34
	TRUE	255	D4	Sample 40	24.774	13.658					TRUE	16711935	D4	Sample 40	40.9	49.756
	TRUE	255	D5	Sample 41	24.436	10.64					TRUE	3200768	D5	Sample 41	37.505	52.81
	TRUE	16711935	D6	Sample 42	13.85	21.07					TRUE	255	D6	Sample 42	43.204	49.287
	TRUE	16711935	D7	Sample 43	16.896	19.989					TRUE	3200768	D7	Sample 43	37.332	50.961
	TRUE	3200768	D8	Sample 44	1.404	23.594					TRUE	16711935	D8	Sample 44	32.588	39.043
	TRUE	255	D9	Sample 45	22.445	16.121					TRUE	16711935	D9	Sample 45	47.144	48.928
	TRUE	16711935	D10	Sample 46	15.263	21.913					TRUE	16711935	D10	Sample 46	37.265	56.671
	TRUE	255	D11	Sample 47	19.203	20.303					TRUE	8421504	D11	Sample 47	33.458	31.109
	TRUE	255	D12	Sample 48	22.314	18.349					TRUE	16711935	D12	Sample 48	49.426	37.124
	TRUE	255	E1	Sample 49	17.411	13.988					TRUE	255	E1	Sample 49	39.471	42.276
	TRUE	255	E2	Sample 50	21.245	15.766					TRUE	16711935	E2	Sample 50	40.583	39.454
	TRUE	255	E3	Sample 51	22.628	14.946					TRUE	16711935	E3	Sample 51	41.825	41.031
	TRUE	255	E4	Sample 52	26.652	10.99					TRUE	255	E4	Sample 52	44.71	48.443
	TRUE	255	E5	Sample 53	23.67	12.082					TRUE	255	E5	Sample 53	40.928	44.84
	TRUE	255	E6	Sample 54	20.227	19.043					TRUE	255	E6	Sample 54	41.851	48.546
	TRUE	16711935	E7	Sample 55	7.966	21.206					TRUE	16711935	E7	Sample 55	34.599	49.672
	TRUE	16711935	E8	Sample 56	14.737	21.44					TRUE	16711935	E8	Sample 56	37.584	42.309
	TRUE	16711935	E9	Sample 57	10.115	22.865					TRUE	3200768	E9	Sample 57	38.027	50.99
	TRUE	255	E10	Sample 58	26.34	11.985					TRUE	16711935	E10	Sample 58	43.32	42.94
	TRUE	255	E11	Sample 59	24.151	11.943					TRUE	255	E11	Sample 59	42.809	45.986
	TRUE	255	E12	Sample 60	17.28	19.207					TRUE	255	E12	Sample 60	40.039	45.797
	TRUE	255	F1	Sample 61	25.565	12.175					TRUE	3200768	F1	Sample 61	36.604	46.501
	TRUE	255	F2	Sample 62	30.34	12.927					TRUE	255	F2	Sample 62	45.025	51.569
	TRUE	255	F3	Sample 63	25.494	12.449					TRUE	16711935	F3	Sample 63	45.265	47.373
	TRUE	255	F4	Sample 64	23.199	15.979					TRUE	16711935	F4	Sample 64	42.161	34.965
	TRUE	255	F5	Sample 65	21.61	14.538					TRUE	3200768	F5	Sample 65	37.633	50.411
	TRUE	255	F6	Sample 66	27.703	6.822					TRUE	16711935	F6	Sample 66	45.213	47.602
	TRUE	255	F7	Sample 67	26.388	14.925					TRUE	255	F7	Sample 67	42.139	46.241
	TRUE	255	F8	Sample 68	23.658	16.779					TRUE	3200768	F8	Sample 68	36.741	53
	TRUE	255	F9	Sample 69	17.696	19.372					TRUE	255	F9	Sample 69	37.393	40.586
	TRUE	255	F10	Sample 70	21.756	21.027					TRUE	255	F10	Sample 70	44.316	52.809
	TRUE	16711935	F11	Sample 71	15.51	20.418					TRUE	16711935	F11	Sample 71	44.466	39.939
	TRUE	255	F12	Sample 72	23.601	16.963					TRUE	255	F12	Sample 72	42.318	48.41
	TRUE	255	G1	Sample 73	21.255	13.205					TRUE	255	G1	Sample 73	41.379	46.085
	TRUE	8421504	G2	Sample 74	0.249	0.759					TRUE	16711935	G2	Sample 74	42.769	36.95
	TRUE	255	G3	Sample 75	20.446	15.441					TRUE	3200768	G3	Sample 75	37.586	45.269
	TRUE	255	G4	Sample 76	21.237	10.8					TRUE	16711935	G4	Sample 76	39.569	28.922
	TRUE	255	G5	Sample 77	23.353	5.219					TRUE	3200768	G5	Sample 77	39.946	49.976
	TRUE	255	G6	Sample 78	26.414	16.456					TRUE	255	G6	Sample 78	42.87	45.51
	TRUE	255	G7	Sample 79	16.67	17.907					TRUE	16711935	G7	Sample 79	33.291	44.35
	TRUE	16711935	G8	Sample 80	11.645	21.849					TRUE	3200768	G8	Sample 80	36.837	45.413
	TRUE	255	G9	Sample 81	18.755	17.518					TRUE	16711935	G9	Sample 81	46.78	37.536
	TRUE	255	G10	Sample 82	24.392	15.558					TRUE	16711935	G10	Sample 82	46.825	46.207
	TRUE	255	G11	Sample 83	20.157	16.711					TRUE	255	G11	Sample 83	40.426	47.752
	TRUE	255	G12	Sample 84	25.365	13.697					TRUE	3200768	G12	Sample 84	40.431	54.133
	TRUE	255	H1	Sample 85	20.504	15.107					TRUE	3200768	H1	Sample 85	37.139	45.1
	TRUE	255	H2	Sample 86	22.467	14.229					TRUE	255	H2	Sample 86	37.684	38.123
	TRUE	255	H3	Sample 87	20.445	14.2					TRUE	3200768	H3	Sample 87	35.192	37.822
	TRUE	255	H4	Sample 88	21.062	16.127					TRUE	16711935	H4	Sample 88	36.441	54.277
	TRUE	255	H5	Sample 89	23.627	11.904					TRUE	16711935	H5	Sample 89	43.701	39.993
	TRUE	16711935	H6	Sample 90	11.726	20.71					TRUE	3200768	H6	Sample 90	36.992	44.382
	TRUE	255	H7	Sample 91	25.128	13.54					TRUE	16711935	H7	Sample 91	35.564	54.652
	TRUE	255	H8	Sample 92	20.234	12.497					TRUE	16711935	H8	Sample 92	35.391	53.533
	TRUE	255	H9	Sample 93	22.156	12.178					TRUE	255	H9	Sample 93	38.775	43.084
	TRUE	255	H10	Sample 94	23.244	15.403					TRUE	16711935	H10	Sample 94	32.914	41.349
	TRUE	255	H11	Sample 95	19.138	17.268					TRUE	255	H11	Sample 95	36.711	39.059
	TRUE	255	H12	Sample 96	19.421	18.451					TRUE	3200768	H12	Sample 96	39.178	51.913

## Sheet: Endpoint Analysis
		Cave	Surface	mc1r				Cave	Surface	oca2
		618-660	498-580					465-510	533-580
		498-580	618-660		Angle			533-580	465-510		Angle
		19.248	20.342	0.486183	43.4172			40.526	41.383	0.494769	44.4006
		26.978	8.682	0.756534	72.1609			31.468	31.555	0.49931	44.9209
		22.531	17.715	0.559832	51.8238			43.383	43.881	0.497147	44.673
		22.48	8.587	0.723597	69.094			41.297	52.705	0.43932	38.0805
		20.643	14.627	0.585285	54.6798			39.613	55.269	0.417498	35.6304
		20.458	17.14	0.544125	50.0433			36.081	46.108	0.439	38.0443
		21.026	16.388	0.561982	52.0666			43.524	39.066	0.526989	48.0897
		20.946	15.619	0.572843	53.2889			39.799	48.438	0.451047	39.4082
		9.555	19.175	0.332579	26.4873			42.868	44.232	0.49217	44.1028
		18.365	19.261	0.488093	43.6359			40.878	47.936	0.460265	40.4563
		22.408	16.162	0.58097	54.1986			39.295	39.334	0.499752	44.9716
		22.743	11.424	0.665642	63.3293			40.242	41.749	0.49081	43.947
		25.885	15.079	0.631896	59.7776			39.51	36.317	0.521055	47.4113
		20.391	17.61	0.536591	49.1856			40.279	42.864	0.484454	43.2192
		22.563	18.267	0.552608	51.0064			38.692	51.963	0.426805	36.6716
		21.094	10.823	0.660902	62.8384			49.28	57.75	0.460432	40.4752
		23.569	12.783	0.648355	61.5262			42.133	49.602	0.45929	40.3453
		26.226	17.085	0.605527	56.9177			42.905	48.392	0.46995	41.5606
		15.201	21.288	0.416591	35.5293			39.527	53.867	0.423228	36.2708
		23.485	13.379	0.637071	60.3306			35.729	41.697	0.46146	40.5924
		24.41	14.553	0.626492	59.197			43.997	32.349	0.576284	53.6747
		17.861	22.328	0.444425	38.6576			44.631	53.135	0.456508	40.0288
		28.302	7.861	0.782623	74.4772			46.235	46.122	0.500612	45.0701
		25.357	14.466	0.636743	60.2956			35.827	50.488	0.415073	35.3601
		12.775	18.817	0.404375	34.1729			40.014	38.197	0.511616	46.3309
		21.65	11.003	0.663032	63.0594			43.441	45.412	0.488909	43.7292
		29.127	8.364	0.776906	73.9783			41.301	41.684	0.497692	44.7356
		24.827	13.007	0.656209	62.3497			39.029	52.214	0.427748	36.7774
		20.994	17.129	0.550691	50.789			39.025	46.425	0.4567	40.0505
		22.146	19.526	0.531436	48.5976			45.879	49.951	0.478754	42.5669
		26.671	12.318	0.684065	65.2102			42.11	51.202	0.451282	39.4349
		20.323	16.983	0.544765	50.1161			37.726	52.804	0.416724	35.5441
		22.916	18.539	0.552792	51.0272			41.046	38.53	0.515809	46.811
		20.159	15.846	0.559894	51.8309			41.837	58.377	0.417477	35.628
		17.771	21.781	0.449307	39.2108			45.96	46.944	0.494704	44.3932
		24.159	14.609	0.623169	58.8386			37.769	44.441	0.459421	40.3602
		19.633	12.777	0.60577	56.9443			39.152	46.923	0.454859	39.8412
		16.584	17.106	0.492253	44.1123			33.984	28.063	0.547714	50.4511
		16.442	19.884	0.452623	39.5872			44.768	40.34	0.526014	47.9783
		24.774	13.658	0.644619	61.1319			40.9	49.756	0.451156	39.4206
		24.436	10.64	0.696659	66.4706			37.505	52.81	0.415269	35.3819
		13.85	21.07	0.396621	33.3182			43.204	49.287	0.467116	41.2372
		16.896	19.989	0.458072	40.2067			37.332	50.961	0.422819	36.225
		1.404	23.594	0.0561645	3.40547			32.588	39.043	0.454943	39.8507
		22.445	16.121	0.581989	54.3124			47.144	48.928	0.490715	43.9362
		15.263	21.913	0.410561	34.8583			37.265	56.671	0.396706	33.3276
		19.203	20.303	0.486078	43.4051			33.458	31.109	0.51819	47.0836
		22.314	18.349	0.548754	50.5693			49.426	37.124	0.571069	53.0897
		17.411	13.988	0.554508	51.2216			39.471	42.276	0.482843	43.0348
		21.245	15.766	0.574019	53.4208			40.583	39.454	0.507053	45.8082
		22.628	14.946	0.602225	56.5549			41.825	41.031	0.504791	45.5491
		26.652	10.99	0.708039	67.5911			44.71	48.443	0.479963	42.7052
		23.67	12.082	0.662061	62.9587			40.928	44.84	0.477194	42.3885
		20.227	19.043	0.515075	46.727			41.851	48.546	0.462969	40.7643
		7.966	21.206	0.27307	20.5886			34.599	49.672	0.410568	34.8591
		14.737	21.44	0.407358	34.5031			37.584	42.309	0.470429	41.6154
		10.115	22.865	0.306701	23.8636			38.027	50.99	0.427188	36.7146
		26.34	11.985	0.68728	65.5339			43.32	42.94	0.502203	45.2524
		24.151	11.943	0.669114	63.687			42.809	45.986	0.48211	42.9509
		17.28	19.207	0.473593	41.9768			40.039	45.797	0.466459	41.1623
		25.565	12.175	0.677398	64.5345			36.604	46.501	0.440455	38.2086
		30.34	12.927	0.701227	66.9226			45.025	51.569	0.466126	41.1243
		25.494	12.449	0.671903	63.9733			45.265	47.373	0.488622	43.6965
		23.199	15.979	0.592144	55.4417			42.161	34.965	0.546651	50.3304
		21.61	14.538	0.59782	56.0696			37.633	50.411	0.427434	36.7422
		27.703	6.822	0.802404	76.1659			45.213	47.602	0.48713	43.5256
		26.388	14.925	0.638734	60.5076			42.139	46.241	0.476793	42.3426
		23.658	16.779	0.585058	54.6546			36.741	53	0.409412	34.7307
		17.696	19.372	0.477393	42.4112			37.393	40.586	0.479527	42.6552
		21.756	21.027	0.50852	45.9762			44.316	52.809	0.456278	40.0026
		15.51	20.418	0.431697	37.2212			44.466	39.939	0.526817	48.0701
		23.601	16.963	0.581821	54.2937			42.318	48.41	0.466427	41.1586
		21.255	13.205	0.616802	58.1488			41.379	46.085	0.473098	41.9202
		0.249	0.759	0.247024	18.1628			42.769	36.95	0.536497	49.1749
		20.446	15.441	0.569733	52.9396			37.586	45.269	0.453636	39.7022
		21.237	10.8	0.66289	63.0446			39.569	28.922	0.577726	53.836
		23.353	5.219	0.817339	77.4024			39.946	49.976	0.444229	38.6355
		26.414	16.456	0.616142	58.077			42.87	45.51	0.485064	43.289
		16.67	17.907	0.482112	42.9511			33.291	44.35	0.428781	36.8935
		11.645	21.849	0.347674	28.0566			36.837	45.413	0.447866	39.0474
		18.755	17.518	0.517051	46.9532			46.78	37.536	0.554818	51.2567
		24.392	15.558	0.610563	57.469			46.825	46.207	0.503321	45.3806
		20.157	16.711	0.546734	50.3399			40.426	47.752	0.458459	40.2507
		25.365	13.697	0.649352	61.6312			40.431	54.133	0.427552	36.7554
		20.504	15.107	0.575777	53.6179			37.139	45.1	0.451598	39.4708
		22.467	14.229	0.612247	57.6528			37.684	38.123	0.497104	44.6682
		20.445	14.2	0.590128	55.2182			35.192	37.822	0.48199	42.9371
		21.062	16.127	0.56635	52.559			36.441	54.277	0.401695	33.877
		23.627	11.904	0.664969	63.2597			43.701	39.993	0.522152	47.5368
		11.726	20.71	0.361512	29.5185			36.992	44.382	0.454592	39.8109
		25.128	13.54	0.64984	61.6824			35.564	54.652	0.394209	33.0535
		20.234	12.497	0.618191	58.2996			35.391	53.533	0.397992	33.469
		22.156	12.178	0.645308	61.2047			38.775	43.084	0.47368	41.9868
		23.244	15.403	0.601444	56.469			32.914	41.349	0.443209	38.52
		19.138	17.268	0.525683	47.9404			36.711	39.059	0.484506	43.2251
		19.421	18.451	0.512806	46.4672			39.178	51.913	0.430097	37.0413
