# Supplementary material for: Unique sperm haplotypes are associated with phenotypically different sperm subpopulations in Astyanax fish
Source: BMC Biol. 2018 Jul 5;16:72. doi: 10.1186/s12915-018-0538-z (PMC6032774; doi:10.1186/s12915-018-0538-z)
Supplement: Supplementary file 9 — Data extracted from the ixo files; the data are in Excel files with the endpoint analyses for all the individuals in all the three subpopulations. (ZIP 252 kb) [file 12915_2018_538_MOESM9_ESM.zip › FishB'P1 analysisColorCorrected.xlsx]

## Sheet: EndPoint Data
	mc1r endpoint										oca2 endpoint
	Experiment: May 24 2016 SpermPop B'P1 FACS PEP PLATE 0038 mc1r RK Active filters: 618-660 (618-660), 498-580 (498-580), 533-580 (533-580), 465-510 (465-510)										Experiment: May 18 2016 SpermPop B'P1 FACS PEP PLATE 0035 oca2 RK Active filters: 618-660 (618-660), 498-580 (498-580), 533-580 (533-580), 465-510 (465-510)
	Include	Color	Pos	Name	498-580	618-660					Include	Color	Pos	Name	533-580	465-510
	TRUE	255	A1	Sample 1	8.544	20.47					TRUE	16711935	A1	Sample 1	1.097	30.755
	TRUE	16744448	A2	Sample 2	20.968	21.563					TRUE	3200768	A2	Sample 2	22.437	43.078
	TRUE	16744448	A3	Sample 3	18.405	18.148					TRUE	16711935	A3	Sample 3	30.671	44.581
	TRUE	16711935	A4	Sample 4	15.023	21.368					TRUE	255	A4	Sample 4	32.869	33.965
	TRUE	16744448	A5	Sample 5	18.812	18.776					TRUE	16711935	A5	Sample 5	27.551	40.07
	TRUE	16744448	A6	Sample 6	16.508	16.587					TRUE	255	A6	Sample 6	28.565	38.884
	TRUE	16744448	A7	Sample 7	19.583	16.435					TRUE	16711935	A7	Sample 7	31.912	20.076
	TRUE	16744448	A8	Sample 8	19.443	18.176					TRUE	16711935	A8	Sample 8	29.924	23.868
	TRUE	16744448	A9	Sample 9	18.692	15.855					TRUE	255	A9	Sample 9	30.615	34.313
	TRUE	16744448	A10	Sample 10	19.842	17.528					TRUE	16711935	A10	Sample 10	33.969	29.213
	TRUE	16744448	A11	Sample 11	18.467	14.091					TRUE	16711935	A11	Sample 11	35.824	1.465
	TRUE	16744448	A12	Sample 12	14.811	17.527					TRUE	16711935	A12	Sample 12	15.75	36.385
	TRUE	16744448	B1	Sample 13	20.705	13.796					TRUE	16711935	B1	Sample 13	34.238	0.372
	TRUE	16711935	B2	Sample 14	13.931	21.213					TRUE	3200768	B2	Sample 14	19.705	36.298
	TRUE	16711935	B3	Sample 15	12.906	20.726					TRUE	3200768	B3	Sample 15	23.744	46.842
	TRUE	16744448	B4	Sample 16	19.543	18.709					TRUE	16711935	B4	Sample 16	33.902	0.652
	TRUE	16744448	B5	Sample 17	20.775	16.798					TRUE	255	B5	Sample 17	28.146	32.509
	TRUE	16744448	B6	Sample 18	22.662	19.04					TRUE	8421504	B6	Sample 18	0.151	0.384
	TRUE	16744448	B7	Sample 19	17.608	19.104					TRUE	16711935	B7	Sample 19	34.503	1.58
	TRUE	16711935	B8	Sample 20	16.88	20.027					TRUE	16711935	B8	Sample 20	1.444	43.627
	TRUE	16744448	B9	Sample 21	19.394	17.499					TRUE	3200768	B9	Sample 21	23.981	43.83
	TRUE	16711935	B10	Sample 22	15.045	22.043					TRUE	16711935	B10	Sample 22	37.32	13.313
	TRUE	16744448	B11	Sample 23	25.1	15.752					TRUE	16711935	B11	Sample 23	1.38	42.983
	TRUE	16744448	B12	Sample 24	20.454	16.298					TRUE	3200768	B12	Sample 24	15.553	30.057
	TRUE	16744448	C1	Sample 25	17.758	16.299					TRUE	16711935	C1	Sample 25	2.273	44.093
	TRUE	16744448	C2	Sample 26	19.757	18.421					TRUE	16711935	C2	Sample 26	34.741	34.165
	TRUE	16744448	C3	Sample 27	14.852	17.904					TRUE	3200768	C3	Sample 27	23.017	38.444
	TRUE	16744448	C4	Sample 28	19.236	18.563					TRUE	255	C4	Sample 28	31.314	39.516
	TRUE	16744448	C5	Sample 29	22.525	14.692					TRUE	16711935	C5	Sample 29	26.614	37.733
	TRUE	16711935	C6	Sample 30	18.484	22.321					TRUE	16711935	C6	Sample 30	34.921	0.494
	TRUE	16744448	C7	Sample 31	18.525	20.015					TRUE	255	C7	Sample 31	27.157	31.551
	TRUE	16744448	C8	Sample 32	17.08	17.665					TRUE	16711935	C8	Sample 32	6.832	17.91
	TRUE	16711935	C9	Sample 33	18.063	22.116					TRUE	255	C9	Sample 33	25.607	29.576
	TRUE	16744448	C10	Sample 34	16.728	18.245					TRUE	3200768	C10	Sample 34	24.937	39.734
	TRUE	16744448	C11	Sample 35	18.295	14.456					TRUE	255	C11	Sample 35	29.258	30.269
	TRUE	16744448	C12	Sample 36	18.556	16.976					TRUE	16711935	C12	Sample 36	31.741	22.683
	TRUE	16744448	D1	Sample 37	18.166	17.368					TRUE	16711935	D1	Sample 37	33.053	26.162
	TRUE	16744448	D2	Sample 38	17.058	19.569					TRUE	8421504	D2	Sample 38	0.694	1.819
	TRUE	16744448	D3	Sample 39	21.654	16.965					TRUE	16711935	D3	Sample 39	1.66	49.75
	TRUE	16744448	D4	Sample 40	21.196	18.992					TRUE	8421504	D4	Sample 40	0.435	1.178
	TRUE	16744448	D5	Sample 41	21.734	19.384					TRUE	8421504	D5	Sample 41	0.136	0.353
	TRUE	16744448	D6	Sample 42	17.548	19.806					TRUE	8421504	D6	Sample 42	0.152	0.3
	TRUE	16744448	D7	Sample 43	19.049	17.548					TRUE	255	D7	Sample 43	26.555	28.633
	TRUE	16744448	D8	Sample 44	21.243	19.177					TRUE	255	D8	Sample 44	29.424	39.297
	TRUE	16744448	D9	Sample 45	21.031	20.366					TRUE	3200768	D9	Sample 45	21.047	32.672
	TRUE	16744448	D10	Sample 46	18.024	20.23					TRUE	8421504	D10	Sample 46	0.131	0.416
	TRUE	16744448	D11	Sample 47	19.889	15.221					TRUE	16711935	D11	Sample 47	37.439	0.463
	TRUE	16744448	D12	Sample 48	21.184	16.521					TRUE	3200768	D12	Sample 48	22.614	39.974
	TRUE	16744448	E1	Sample 49	17.437	17.802					TRUE	16711935	E1	Sample 49	31.876	31.517
	TRUE	16744448	E2	Sample 50	16.58	18.033					TRUE	16711935	E2	Sample 50	28.075	41.378
	TRUE	16744448	E3	Sample 51	17.256	18.824					TRUE	3200768	E3	Sample 51	25.298	41.75
	TRUE	16711935	E4	Sample 52	15.063	21.496					TRUE	16711935	E4	Sample 52	5.497	0.331
	TRUE	16744448	E5	Sample 53	16.352	19.028					TRUE	16711935	E5	Sample 53	1.247	43.082
	TRUE	16744448	E6	Sample 54	17.865	15.213					TRUE	3200768	E6	Sample 54	24.498	41.668
	TRUE	16744448	E7	Sample 55	17.881	19.341					TRUE	255	E7	Sample 55	27.238	33.283
	TRUE	16744448	E8	Sample 56	16.589	18.77					TRUE	16711935	E8	Sample 56	38.412	0.478
	TRUE	16744448	E9	Sample 57	21.245	14.184					TRUE	16711935	E9	Sample 57	32.251	28.37
	TRUE	16744448	E10	Sample 58	20.986	16.094					TRUE	16711935	E10	Sample 58	35.071	25.605
	TRUE	16744448	E11	Sample 59	18.71	14.42					TRUE	16711935	E11	Sample 59	29.777	27.228
	TRUE	16744448	E12	Sample 60	16.501	19.238					TRUE	16711935	E12	Sample 60	2.359	46.038
	TRUE	16744448	F1	Sample 61	18.93	16.97					TRUE	16711935	F1	Sample 61	19.258	48.161
	TRUE	16744448	F2	Sample 62	18.344	17.044					TRUE	3200768	F2	Sample 62	23.908	45.669
	TRUE	16711935	F3	Sample 63	15.963	20.485					TRUE	3200768	F3	Sample 63	23.311	35.492
	TRUE	16744448	F4	Sample 64	18.692	19.117					TRUE	16711935	F4	Sample 64	30.09	28.723
	TRUE	16744448	F5	Sample 65	19.625	17.03					TRUE	8421504	F5	Sample 65	0.543	0.33
	TRUE	16744448	F6	Sample 66	21.228	17.959					TRUE	16711935	F6	Sample 66	29.092	43.165
	TRUE	16744448	F7	Sample 67	16.831	19.848					TRUE	3200768	F7	Sample 67	21.462	41.338
	TRUE	16744448	F8	Sample 68	19.269	16.982					TRUE	16711935	F8	Sample 68	37.038	0.511
	TRUE	16711935	F9	Sample 69	14.979	19.243					TRUE	16711935	F9	Sample 69	6.114	49.562
	TRUE	16744448	F10	Sample 70	19.42	17.671					TRUE	255	F10	Sample 70	28.335	37.717
	TRUE	16744448	F11	Sample 71	17.438	16.128					TRUE	255	F11	Sample 71	25.956	29.768
	TRUE	16711935	F12	Sample 72	16.354	20.474					TRUE	3200768	F12	Sample 72	25.476	45.364
	TRUE	16744448	G1	Sample 73	17.754	20.365					TRUE	255	G1	Sample 73	31.398	34.519
	TRUE	16711935	G2	Sample 74	15.443	21.769					TRUE	16711935	G2	Sample 74	26.899	40.172
	TRUE	16744448	G3	Sample 75	20.389	21.556					TRUE	255	G3	Sample 75	29.252	33.583
	TRUE	16711935	G4	Sample 76	12.408	19.185					TRUE	16711935	G4	Sample 76	30.288	42.635
	TRUE	16744448	G5	Sample 77	21.765	18.465					TRUE	16711935	G5	Sample 77	29.367	41.349
	TRUE	16744448	G6	Sample 78	23.714	15.559					TRUE	255	G6	Sample 78	30.915	34.567
	TRUE	16744448	G7	Sample 79	17.826	18.942					TRUE	3200768	G7	Sample 79	22.061	42.446
	TRUE	16711935	G8	Sample 80	14.348	19.452					TRUE	3200768	G8	Sample 80	21.987	41.611
	TRUE	16744448	G9	Sample 81	18.566	19.399					TRUE	16711935	G9	Sample 81	34.739	0.524
	TRUE	16744448	G10	Sample 82	19.581	17.723					TRUE	16711935	G10	Sample 82	26.478	39.27
	TRUE	16711935	G11	Sample 83	12.353	19.331					TRUE	16711935	G11	Sample 83	28.045	27.896
	TRUE	3200768	G12	Sample 84	0.621	20.507					TRUE	16711935	G12	Sample 84	33.549	30.25
	TRUE	16744448	H1	Sample 85	18.528	19.18					TRUE	3200768	H1	Sample 85	20.666	39.163
	TRUE	16744448	H2	Sample 86	17.697	13.241					TRUE	16711935	H2	Sample 86	36.433	27.842
	TRUE	16744448	H3	Sample 87	22.322	15.51					TRUE	255	H3	Sample 87	34.419	37.982
	TRUE	16744448	H4	Sample 88	17.855	17.465					TRUE	255	H4	Sample 88	27.307	32.813
	TRUE	16744448	H5	Sample 89	18.832	18.87					TRUE	255	H5	Sample 89	34.314	40.363
	TRUE	16744448	H6	Sample 90	17.673	17.4					TRUE	3200768	H6	Sample 90	19.412	36.778
	TRUE	16744448	H7	Sample 91	20.362	17.557					TRUE	16711935	H7	Sample 91	27.357	38.873
	TRUE	16744448	H8	Sample 92	18.797	15.957					TRUE	16711935	H8	Sample 92	25.902	38.073
	TRUE	16744448	H9	Sample 93	20.141	17.068					TRUE	16711935	H9	Sample 93	1.968	47.018
	TRUE	16744448	H10	Sample 94	18.328	15.432					TRUE	3200768	H10	Sample 94	24.44	45.841
	TRUE	16744448	H11	Sample 95	21.426	16.588					TRUE	16711935	H11	Sample 95	1.471	45.199
	TRUE	8421504	H12	Sample 96	0.414	9.938					TRUE	3200768	H12	Sample 96	20.717	38.572

## Sheet: Endpoint Analysis
		Cave	Surface	mc1r				Cave	Surface	oca2
		618-660	498-580					465-510	533-580
		498-580	618-660		Angle			533-580	465-510		Angle
		8.544	20.47	0.294479	22.6552			1.097	30.755	0.0344405	2.04282
		20.968	21.563	0.493005	44.1985			22.437	43.078	0.342471	27.5126
		18.405	18.148	0.503515	45.4028			30.671	44.581	0.407577	34.5273
		15.023	21.368	0.412822	35.1096			32.869	33.965	0.491801	44.0605
		18.812	18.776	0.500479	45.0549			27.551	40.07	0.407433	34.5113
		16.508	16.587	0.498806	44.8632			28.565	38.884	0.423505	36.3018
		19.583	16.435	0.5437	49.995			31.912	20.076	0.613834	57.8258
		19.443	18.176	0.51684	46.929			29.924	23.868	0.556291	51.4234
		18.692	15.855	0.54106	49.6946			30.615	34.313	0.471522	41.7402
		19.842	17.528	0.530961	48.5433			33.969	29.213	0.537637	49.3048
		18.467	14.091	0.567203	52.6551			35.824	1.465	0.960712	87.6583
		14.811	17.527	0.458006	40.1991			15.75	36.385	0.3021	23.4064
		20.705	13.796	0.600128	56.324			34.238	0.372	0.989252	89.3775
		13.931	21.213	0.396398	33.2937			19.705	36.298	0.351856	28.4961
		12.906	20.726	0.383742	31.9104			23.744	46.842	0.336384	26.8803
		19.543	18.709	0.510901	46.249			33.902	0.652	0.981131	88.8983
		20.775	16.798	0.552924	51.0421			28.146	32.509	0.464034	40.8857
		22.662	19.04	0.543427	49.9639			0.151	0.384	0.282243	21.4662
		17.608	19.104	0.479625	42.6665			34.503	1.58	0.956212	87.3781
		16.88	20.027	0.457366	40.1263			1.444	43.627	0.0320383	1.89573
		19.394	17.499	0.525682	47.9404			23.981	43.83	0.353645	28.6847
		15.045	22.043	0.405657	34.3147			37.32	13.313	0.737069	70.3674
		25.1	15.752	0.614413	57.8889			1.38	42.983	0.031107	1.83889
		20.454	16.298	0.556541	51.4517			15.553	30.057	0.341	27.3593
		17.758	16.299	0.52142	47.4531			2.273	44.093	0.049023	2.95099
		19.757	18.421	0.517497	47.0042			34.741	34.165	0.50418	45.479
		14.852	17.904	0.453413	39.6769			23.017	38.444	0.374498	30.9096
		19.236	18.563	0.508902	46.02			31.314	39.516	0.442101	38.3947
		22.525	14.692	0.605234	56.8855			26.614	37.733	0.413601	35.1963
		18.484	22.321	0.452984	39.6281			34.921	0.494	0.986051	89.1896
		18.525	20.015	0.480669	42.786			27.157	31.551	0.462578	40.7197
		17.08	17.665	0.491582	44.0354			6.832	17.91	0.27613	20.88
		18.063	22.116	0.449563	39.2399			25.607	29.576	0.464038	40.8861
		16.728	18.245	0.478312	42.5163			24.937	39.734	0.385598	32.1123
		18.295	14.456	0.558609	51.6856			29.258	30.269	0.491508	44.027
		18.556	16.976	0.522233	47.5461			31.741	22.683	0.583217	54.4494
		18.166	17.368	0.511229	46.2865			33.053	26.162	0.558186	51.6378
		17.058	19.569	0.465722	41.0782			0.694	1.819	0.276164	20.8833
		21.654	16.965	0.560708	51.9228			1.66	49.75	0.0322894	1.91107
		21.196	18.992	0.527421	48.1391			0.435	1.178	0.269684	20.2677
		21.734	19.384	0.528576	48.2711			0.136	0.353	0.278119	21.0701
		17.548	19.806	0.469776	41.5408			0.152	0.3	0.336283	26.8698
		19.049	17.548	0.520507	47.3486			26.555	28.633	0.481173	42.8437
		21.243	19.177	0.525557	47.926			29.424	39.297	0.428166	36.8244
		21.031	20.366	0.508032	45.9203			21.047	32.672	0.391798	32.7893
		18.024	20.23	0.471166	41.6996			0.131	0.416	0.239488	17.4794
		19.889	15.221	0.566477	52.5733			37.439	0.463	0.987784	89.2915
		21.184	16.521	0.561835	52.05			22.614	39.974	0.361315	29.4976
		17.437	17.802	0.494821	44.4066			31.876	31.517	0.502832	45.3245
		16.58	18.033	0.479011	42.5962			28.075	41.378	0.40423	34.1569
		17.256	18.824	0.478271	42.5116			25.298	41.75	0.377312	31.2134
		15.063	21.496	0.412019	35.0203			5.497	0.331	0.943205	86.5541
		16.352	19.028	0.462182	40.6746			1.247	43.082	0.0281306	1.65795
		17.865	15.213	0.540087	49.5839			24.498	41.668	0.370251	30.4527
		17.881	19.341	0.480388	42.7538			27.238	33.283	0.450059	39.2961
		16.589	18.77	0.469159	41.4704			38.412	0.478	0.987709	89.2871
		21.245	14.184	0.59965	56.2714			32.251	28.37	0.53201	48.6631
		20.986	16.094	0.565965	52.5157			35.071	25.605	0.578004	53.8672
		18.71	14.42	0.564745	52.3782			29.777	27.228	0.522358	47.5603
		16.501	19.238	0.461708	40.6207			2.359	46.038	0.0487427	2.93329
		18.93	16.97	0.527298	48.125			19.258	48.161	0.285646	21.7949
		18.344	17.044	0.518368	47.1039			23.908	45.669	0.343619	27.6323
		15.963	20.485	0.437966	37.9276			23.311	35.492	0.396425	33.2968
		18.692	19.117	0.49438	44.356			30.09	28.723	0.511622	46.3315
		19.625	17.03	0.535398	49.0495			0.543	0.33	0.621993	58.7115
		21.228	17.959	0.54171	49.7686			29.092	43.165	0.402618	33.9789
		16.831	19.848	0.458873	40.2978			21.462	41.338	0.341752	27.4376
		19.269	16.982	0.531544	48.6099			37.038	0.511	0.986391	89.2096
		14.979	19.243	0.437701	37.8977			6.114	49.562	0.109814	7.03252
		19.42	17.671	0.523577	47.6998			28.335	37.717	0.42898	36.9158
		17.438	16.128	0.519514	47.235			25.956	29.768	0.465796	41.0866
		16.354	20.474	0.444064	38.6168			25.476	45.364	0.359627	29.3182
		17.754	20.365	0.465752	41.0816			31.398	34.519	0.476326	42.2892
		15.443	21.769	0.415001	35.352			26.899	40.172	0.401053	33.8061
		20.389	21.556	0.486089	43.4063			29.252	33.583	0.465537	41.0571
		12.408	19.185	0.392745	32.893			30.288	42.635	0.415342	35.3901
		21.765	18.465	0.541014	49.6894			29.367	41.349	0.415281	35.3832
		23.714	15.559	0.603825	56.7307			30.915	34.567	0.472114	41.8079
		17.826	18.942	0.484824	43.2615			22.061	42.446	0.341994	27.4628
		14.348	19.452	0.424497	36.4129			21.987	41.611	0.345718	27.8517
		18.566	19.399	0.489029	43.7431			34.739	0.524	0.98514	89.1359
		19.581	17.723	0.524903	47.8514			26.478	39.27	0.402719	33.99
		12.353	19.331	0.389881	32.5796			28.045	27.896	0.501332	45.1526
		0.621	20.507	0.0293923	1.73452			33.549	30.25	0.525855	47.9601
		18.528	19.18	0.491355	44.0094			20.666	39.163	0.345418	27.8203
		17.697	13.241	0.572015	53.196			36.433	27.842	0.56683	52.6131
		22.322	15.51	0.59003	55.2073			34.419	37.982	0.475394	42.1826
		17.855	17.465	0.505521	45.6326			27.307	32.813	0.454208	39.7673
		18.832	18.87	0.499496	44.9423			34.314	40.363	0.459499	40.369
		17.673	17.4	0.503892	45.446			19.412	36.778	0.345471	27.8258
		20.362	17.557	0.536987	49.2307			27.357	38.873	0.413061	35.1361
		18.797	15.957	0.540859	49.6717			25.902	38.073	0.404877	34.2284
		20.141	17.068	0.541294	49.7212			1.968	47.018	0.0401747	2.39679
		18.328	15.432	0.542891	49.903			24.44	45.841	0.347747	28.0642
		21.426	16.588	0.563634	52.253			1.471	45.199	0.0315192	1.86403
		0.414	9.938	0.0399923	2.38547			20.717	38.572	0.349424	28.2402
