# Supplementary material for: Unique sperm haplotypes are associated with phenotypically different sperm subpopulations in Astyanax fish
Source: BMC Biol. 2018 Jul 5;16:72. doi: 10.1186/s12915-018-0538-z (PMC6032774; doi:10.1186/s12915-018-0538-z)
Supplement: Supplementary file 9 — Data extracted from the ixo files; the data are in Excel files with the endpoint analyses for all the individuals in all the three subpopulations. (ZIP 252 kb) [file 12915_2018_538_MOESM9_ESM.zip › FishDP1 analysisColorCorrected.xlsx]

## Sheet: EndPoint Data
	mc1r endpoint										oca2 endpoint
	Experiment: May 16 2016 SpermPopD-P1 FACS PEP Plate 0026mc1r RK Active filters: 618-660 (618-660), 498-580 (498-580), 533-580 (533-580), 465-510 (465-510)										Experiment: May 11 2016 SpermPop DP1 FACS PEP Plate 0018 oca2 RK Active filters: 618-660 (618-660), 498-580 (498-580), 533-580 (533-580), 465-510 (465-510)
	Include	Color	Pos	Name	498-580	618-660					Include	Color	Pos	Name	533-580	465-510
	TRUE	16744448	A1	Sample 1	18.106	5.61					TRUE	3200768	A1	Sample 1	34.777	47.806
	TRUE	8421504	A2	Sample 2	0.252	0.816					TRUE	16711935	A2	Sample 2	37.208	48.205
	TRUE	255	A3	Sample 3	18.061	13.248					TRUE	3200768	A3	Sample 3	34.007	55.123
	TRUE	16711935	A4	Sample 4	14.704	19.495					TRUE	3200768	A4	Sample 4	31.794	59.588
	TRUE	16711935	A5	Sample 5	23.226	13.406					TRUE	3200768	A5	Sample 5	35.72	50.98
	TRUE	16711935	A6	Sample 6	5.391	21.748					TRUE	16711935	A6	Sample 6	39.351	49.845
	TRUE	3200768	A7	Sample 7	16.783	16.346					TRUE	3200768	A7	Sample 7	31.444	53.301
	TRUE	3200768	A8	Sample 8	18.512	18.087					TRUE	3200768	A8	Sample 8	37.652	51.209
	TRUE	255	A9	Sample 9	20.911	16.796					TRUE	3200768	A9	Sample 9	34.417	52.499
	TRUE	16711935	A10	Sample 10	13.66	21.983					TRUE	16711935	A10	Sample 10	32.842	42.547
	TRUE	16744448	A11	Sample 11	21.854	4.311					TRUE	8421504	A11	Sample 11	31.529	40.123
	TRUE	255	A12	Sample 12	21.047	14.29					TRUE	16711935	A12	Sample 12	28.862	46.407
	TRUE	16744448	B1	Sample 13	24.231	4.143					TRUE	3200768	B1	Sample 13	36.289	51.313
	TRUE	3200768	B2	Sample 14	18.223	19.707					TRUE	16711935	B2	Sample 14	26.585	57.029
	TRUE	16744448	B3	Sample 15	29.344	6.982					TRUE	3200768	B3	Sample 15	33.977	59.109
	TRUE	255	B4	Sample 16	19.678	15.547					TRUE	3200768	B4	Sample 16	33.64	50.031
	TRUE	3200768	B5	Sample 17	16.707	18.153					TRUE	3200768	B5	Sample 17	35.744	51.706
	TRUE	16711935	B6	Sample 18	0.996	21.913					TRUE	3200768	B6	Sample 18	31.37	64.054
	TRUE	16744448	B7	Sample 19	28.996	6.565					TRUE	3200768	B7	Sample 19	39.858	64.121
	TRUE	16744448	B8	Sample 20	24.155	5.235					TRUE	3200768	B8	Sample 20	36.745	54.39
	TRUE	16711935	B9	Sample 21	1.244	23.874					TRUE	3200768	B9	Sample 21	36.379	50.285
	TRUE	3200768	B10	Sample 22	17.282	17.185					TRUE	16711935	B10	Sample 22	39.938	48.54
	TRUE	16744448	B11	Sample 23	26.348	9.529					TRUE	3200768	B11	Sample 23	37.867	51.717
	TRUE	255	B12	Sample 24	21.074	15.113					TRUE	16711935	B12	Sample 24	42.496	44.835
	TRUE	16711935	C1	Sample 25	18.694	10.688					TRUE	16711935	C1	Sample 25	39.588	43.851
	TRUE	16711935	C2	Sample 26	1.352	21.029					TRUE	3200768	C2	Sample 26	32.463	46.535
	TRUE	16711935	C3	Sample 27	25.271	10.652					TRUE	3200768	C3	Sample 27	31.74	57.267
	TRUE	16711935	C4	Sample 28	12.801	18.545					TRUE	16711935	C4	Sample 28	42.294	50.774
	TRUE	16744448	C5	Sample 29	22.895	6.896					TRUE	3200768	C5	Sample 29	31.917	56.482
	TRUE	16711935	C6	Sample 30	20.263	11.13					TRUE	3200768	C6	Sample 30	35.712	57.595
	TRUE	16744448	C7	Sample 31	27.972	6.158					TRUE	3200768	C7	Sample 31	44.936	58.197
	TRUE	16711935	C8	Sample 32	21.09	12.403					TRUE	3200768	C8	Sample 32	37.36	48.769
	TRUE	16711935	C9	Sample 33	13.055	20.198					TRUE	3200768	C9	Sample 33	41.968	55.055
	TRUE	16711935	C10	Sample 34	9.788	20.95					TRUE	3200768	C10	Sample 34	35.739	58.208
	TRUE	3200768	C11	Sample 35	0.674	3.624					TRUE	3200768	C11	Sample 35	34.252	55.501
	TRUE	16711935	C12	Sample 36	21.745	10.39					TRUE	3200768	C12	Sample 36	30.266	52.725
	TRUE	16744448	D1	Sample 37	26.665	5.572					TRUE	3200768	D1	Sample 37	34.964	47.601
	TRUE	255	D2	Sample 38	20.875	14.459					TRUE	16711935	D2	Sample 38	38.651	47.658
	TRUE	16711935	D3	Sample 39	22.901	12.124					TRUE	3200768	D3	Sample 39	37.734	50.403
	TRUE	255	D4	Sample 40	20.022	16.199					TRUE	3200768	D4	Sample 40	34.087	58.599
	TRUE	16711935	D5	Sample 41	23.071	9.842					TRUE	3200768	D5	Sample 41	30.522	54.03
	TRUE	16744448	D6	Sample 42	25.496	10.3					TRUE	3200768	D6	Sample 42	36.237	55.255
	TRUE	16711935	D7	Sample 43	19.555	16.702					TRUE	3200768	D7	Sample 43	32.841	64.714
	TRUE	16744448	D8	Sample 44	24.941	5.104					TRUE	3200768	D8	Sample 44	39.905	52.633
	TRUE	3200768	D9	Sample 45	16.329	16.979					TRUE	3200768	D9	Sample 45	36.957	59.491
	TRUE	255	D10	Sample 46	19.988	14.858					TRUE	3200768	D10	Sample 46	33.05	53.171
	TRUE	16711935	D11	Sample 47	6.922	22.079					TRUE	16711935	D11	Sample 47	39.576	49.305
	TRUE	255	D12	Sample 48	19.504	15.332					TRUE	16711935	D12	Sample 48	34.31	45.617
	TRUE	16711935	E1	Sample 49	12.317	17.876					TRUE	3200768	E1	Sample 49	35.457	50.977
	TRUE	3200768	E2	Sample 50	15.487	15.121					TRUE	3200768	E2	Sample 50	39.88	54.086
	TRUE	3200768	E3	Sample 51	17.426	16.457					TRUE	3200768	E3	Sample 51	32.834	58.622
	TRUE	16744448	E4	Sample 52	23.914	4.579					TRUE	3200768	E4	Sample 52	35.869	55.37
	TRUE	16711935	E5	Sample 53	0.947	21.729					TRUE	3200768	E5	Sample 53	33.954	59.588
	TRUE	16711935	E6	Sample 54	4.528	21.502					TRUE	3200768	E6	Sample 54	30.656	60.815
	TRUE	255	E7	Sample 55	19.541	16.146					TRUE	3200768	E7	Sample 55	35.121	63.469
	TRUE	3200768	E8	Sample 56	15.964	15.05					TRUE	16711935	E8	Sample 56	38.783	47.764
	TRUE	16711935	E9	Sample 57	12.005	16.346					TRUE	3200768	E9	Sample 57	38.744	57.619
	TRUE	255	E10	Sample 58	18.602	13.585					TRUE	3200768	E10	Sample 58	33.815	47.091
	TRUE	255	E11	Sample 59	20.167	14.992					TRUE	3200768	E11	Sample 59	33.78	49.914
	TRUE	3200768	E12	Sample 60	17.77	20.154					TRUE	16711935	E12	Sample 60	41.578	50.339
	TRUE	16711935	F1	Sample 61	18.673	9.121					TRUE	16711935	F1	Sample 61	28.429	53.471
	TRUE	16711935	F2	Sample 62	9.127	18.086					TRUE	3200768	F2	Sample 62	32.563	58.097
	TRUE	16744448	F3	Sample 63	25.3	9.701					TRUE	3200768	F3	Sample 63	34.417	62.931
	TRUE	16744448	F4	Sample 64	27.951	8.156					TRUE	3200768	F4	Sample 64	39.659	52.871
	TRUE	16711935	F5	Sample 65	12.218	19.903					TRUE	16711935	F5	Sample 65	40.424	35.623
	TRUE	3200768	F6	Sample 66	18.375	20.38					TRUE	3200768	F6	Sample 66	44.216	61.904
	TRUE	16744448	F7	Sample 67	28.988	10.851					TRUE	16711935	F7	Sample 67	45.751	46.432
	TRUE	16711935	F8	Sample 68	17.78	16.569					TRUE	3200768	F8	Sample 68	37.568	55.092
	TRUE	3200768	F9	Sample 69	15.236	17.171					TRUE	3200768	F9	Sample 69	36.916	48.73
	TRUE	255	F10	Sample 70	20.345	16.712					TRUE	3200768	F10	Sample 70	37.757	60.023
	TRUE	255	F11	Sample 71	24.622	16.834					TRUE	3200768	F11	Sample 71	33.393	46.454
	TRUE	16711935	F12	Sample 72	11.432	21.467					TRUE	3200768	F12	Sample 72	35.095	48.593
	TRUE	16711935	G1	Sample 73	11.012	17.18					TRUE	3200768	G1	Sample 73	34.375	50.994
	TRUE	16711935	G2	Sample 74	22.5	12.758					TRUE	3200768	G2	Sample 74	35.086	52.424
	TRUE	16711935	G3	Sample 75	19.711	17.553					TRUE	3200768	G3	Sample 75	41.024	52.686
	TRUE	255	G4	Sample 76	20.535	14.696					TRUE	3200768	G4	Sample 76	36.394	55.527
	TRUE	16711935	G5	Sample 77	22.883	10.318					TRUE	3200768	G5	Sample 77	39.339	54.535
	TRUE	16711935	G6	Sample 78	24.133	13.827					TRUE	3200768	G6	Sample 78	33.333	58.79
	TRUE	16711935	G7	Sample 79	26.771	15.465					TRUE	3200768	G7	Sample 79	33.54	53.938
	TRUE	3200768	G8	Sample 80	19.293	19.854					TRUE	3200768	G8	Sample 80	36.281	53.002
	TRUE	255	G9	Sample 81	22.492	16.581					TRUE	3200768	G9	Sample 81	38.494	53.908
	TRUE	16711935	G10	Sample 82	13.649	21.267					TRUE	3200768	G10	Sample 82	34.418	56.773
	TRUE	16744448	G11	Sample 83	29.765	6.355					TRUE	16711935	G11	Sample 83	41.229	44.678
	TRUE	8421504	G12	Sample 84	0.747	1.906					TRUE	3200768	G12	Sample 84	36.186	54.714
	TRUE	16711935	H1	Sample 85	12.097	16.608					TRUE	3200768	H1	Sample 85	34.311	50.839
	TRUE	16744448	H2	Sample 86	24.838	6.275					TRUE	3200768	H2	Sample 86	37.577	52.246
	TRUE	16744448	H3	Sample 87	23.393	7.838					TRUE	16711935	H3	Sample 87	29.37	49.16
	TRUE	16744448	H4	Sample 88	20.327	6.961					TRUE	3200768	H4	Sample 88	35.639	52.859
	TRUE	16711935	H5	Sample 89	22.564	11.554					TRUE	16711935	H5	Sample 89	27.773	53.431
	TRUE	16744448	H6	Sample 90	24.574	5.08					TRUE	16711935	H6	Sample 90	40.413	48.403
	TRUE	16711935	H7	Sample 91	21.341	12.625					TRUE	3200768	H7	Sample 91	34.417	55.507
	TRUE	16711935	H8	Sample 92	0.779	21.797					TRUE	3200768	H8	Sample 92	36.85	53.573
	TRUE	8421504	H9	Sample 93	0.252	0.383					TRUE	3200768	H9	Sample 93	35.817	56.566
	TRUE	16744448	H10	Sample 94	24.532	5.275					TRUE	16744448	H10	Sample 94	37.201	37.608
	TRUE	16711935	H11	Sample 95	12.755	18.5					TRUE	16711935	H11	Sample 95	39.569	48.44
	TRUE	16744448	H12	Sample 96	28.058	5.91					TRUE	16711935	H12	Sample 96	43.596	53.843

## Sheet: Endpoint Analysis
		Cave	Surface	mc1r				Cave	Surface	oca2
		618-660	498-580					465-510	533-580
		498-580	618-660		Angle			533-580	465-510		Angle
		18.106	5.61	0.763451	72.7848			34.777	47.806	0.421116	36.0344
		0.252	0.816	0.235955	17.1619			37.208	48.205	0.435625	37.6635
		18.061	13.248	0.576863	53.7394			34.007	55.123	0.381544	31.6717
		14.704	19.495	0.429954	37.0252			31.794	59.588	0.347924	28.0828
		23.226	13.406	0.634036	60.0066			35.72	50.98	0.411995	35.0177
		5.391	21.748	0.198644	13.9221			39.351	49.845	0.441174	38.29
		16.783	16.346	0.506595	45.7558			31.444	53.301	0.371043	30.5378
		18.512	18.087	0.505806	45.6653			37.652	51.209	0.423718	36.3256
		20.911	16.796	0.554565	51.2281			34.417	52.499	0.39598	33.2478
		13.66	21.983	0.383245	31.8564			32.842	42.547	0.435634	37.6645
		21.854	4.311	0.835238	78.8409			31.529	40.123	0.44003	38.1606
		21.047	14.29	0.595608	55.8252			28.862	46.407	0.383451	31.8788
		24.231	4.143	0.853986	80.2975			36.289	51.313	0.414249	35.2683
		18.223	19.707	0.480438	42.7595			26.585	57.029	0.317949	24.9934
		29.344	6.982	0.807796	76.6162			33.977	59.109	0.365007	29.8911
		19.678	15.547	0.558637	51.6888			33.64	50.031	0.402051	33.9162
		16.707	18.153	0.47926	42.6247			35.744	51.706	0.408736	34.6558
		0.996	21.913	0.0434764	2.60244			31.37	64.054	0.328743	26.093
		28.996	6.565	0.815388	77.2427			39.858	64.121	0.383327	31.8653
		24.155	5.235	0.821878	77.7717			36.745	54.39	0.403193	34.0423
		1.244	23.874	0.0495262	2.98281			36.379	50.285	0.419771	35.8841
		17.282	17.185	0.501407	45.1613			39.938	48.54	0.451389	39.4471
		26.348	9.529	0.734398	70.117			37.867	51.717	0.422698	36.2115
		21.074	15.113	0.582364	54.3542			42.496	44.835	0.486608	43.4658
		18.694	10.688	0.63624	60.2419			39.588	43.851	0.474454	42.0752
		1.352	21.029	0.0604084	3.67861			32.463	46.535	0.410934	34.8998
		25.271	10.652	0.703477	67.1441			31.74	57.267	0.356601	28.9972
		12.801	18.545	0.408377	34.616			42.294	50.774	0.454442	39.7938
		22.895	6.896	0.768521	73.2377			31.917	56.482	0.361056	29.47
		20.263	11.13	0.645462	61.221			35.712	57.595	0.382737	31.8012
		27.972	6.158	0.819572	77.5845			44.936	58.197	0.435709	37.673
		21.09	12.403	0.629684	59.5403			37.36	48.769	0.433768	37.4543
		13.055	20.198	0.392596	32.8767			41.968	55.055	0.432557	37.318
		9.788	20.95	0.318433	25.0423			35.739	58.208	0.380417	31.5494
		0.674	3.624	0.156817	10.5356			34.252	55.501	0.381625	31.6805
		21.745	10.39	0.676677	64.461			30.266	52.725	0.36469	29.8573
		26.665	5.572	0.827155	78.1972			34.964	47.601	0.423472	36.2981
		20.875	14.459	0.590791	55.2917			38.651	47.658	0.447821	39.0423
		22.901	12.124	0.653847	62.1029			37.734	50.403	0.428129	36.8202
		20.022	16.199	0.552773	51.0251			34.087	58.599	0.367769	30.1865
		23.071	9.842	0.700969	66.8971			30.522	54.03	0.360985	29.4625
		25.496	10.3	0.712258	68.0021			36.237	55.255	0.396067	33.2574
		19.555	16.702	0.539344	49.4993			32.841	64.714	0.336641	26.9068
		24.941	5.104	0.830121	78.4345			39.905	52.633	0.431228	37.1685
		16.329	16.979	0.490243	43.882			36.957	59.491	0.383181	31.8494
		19.988	14.858	0.57361	53.3749			33.05	53.171	0.383317	31.8642
		6.922	22.079	0.238681	17.4068			39.576	49.305	0.44527	38.7532
		19.504	15.332	0.559881	51.8293			34.31	45.617	0.429267	36.948
		12.317	17.876	0.407942	34.5678			35.457	50.977	0.410221	34.8205
		15.487	15.121	0.505979	45.6851			39.88	54.086	0.424409	36.403
		17.426	16.457	0.514299	46.6381			32.834	58.622	0.359014	29.2531
		23.914	4.579	0.839294	79.1604			35.869	55.37	0.393132	32.9354
		0.947	21.729	0.0417622	2.4955			33.954	59.588	0.362981	29.6751
		4.528	21.502	0.173953	11.8919			30.656	60.815	0.335144	26.7521
		19.541	16.146	0.547566	50.4344			35.121	63.469	0.356233	28.9583
		15.964	15.05	0.514735	46.6881			38.783	47.764	0.448115	39.0756
		12.005	16.346	0.423442	36.2947			38.744	57.619	0.402063	33.9176
		18.602	13.585	0.577935	53.8594			33.815	47.091	0.417954	35.6813
		20.167	14.992	0.573594	53.3732			33.78	49.914	0.403613	34.0887
		17.77	20.154	0.468569	41.403			41.578	50.339	0.452343	39.5554
		18.673	9.121	0.671836	63.9664			28.429	53.471	0.347118	27.9983
		9.127	18.086	0.335391	26.7776			32.563	58.097	0.359177	29.2704
		25.3	9.701	0.722836	69.0213			34.417	62.931	0.353546	28.6743
		27.951	8.156	0.774116	73.733			39.659	52.871	0.428607	36.8739
		12.218	19.903	0.380374	31.5448			40.424	35.623	0.531566	48.6124
		18.375	20.38	0.474132	42.0384			44.216	61.904	0.41666	35.537
		28.988	10.851	0.727629	69.4778			45.751	46.432	0.496306	44.5768
		17.78	16.569	0.517628	47.0192			37.568	55.092	0.405439	34.2906
		15.236	17.171	0.470145	41.583			36.916	48.73	0.43103	37.1462
		20.345	16.712	0.549019	50.5993			37.757	60.023	0.386142	32.1716
		24.622	16.834	0.593931	55.6397			33.393	46.454	0.418212	35.7101
		11.432	21.467	0.347488	28.037			35.095	48.593	0.419355	35.8377
		11.012	17.18	0.390607	32.659			34.375	50.994	0.402664	33.9839
		22.5	12.758	0.638153	60.4458			35.086	52.424	0.400937	33.7934
		19.711	17.553	0.528956	48.3144			41.024	52.686	0.437776	37.9062
		20.535	14.696	0.582867	54.4104			36.394	55.527	0.395927	33.242
		22.883	10.318	0.689226	65.7293			39.339	54.535	0.419062	35.8049
		24.133	13.827	0.635748	60.1895			33.333	58.79	0.361831	29.5526
		26.771	15.465	0.633843	59.986			33.54	53.938	0.383411	31.8744
		19.293	19.854	0.492835	44.179			36.281	53.002	0.40636	34.3925
		22.492	16.581	0.57564	53.6025			38.494	53.908	0.416593	35.5294
		13.649	21.267	0.39091	32.6921			34.418	56.773	0.377428	31.2259
		29.765	6.355	0.824059	77.948			41.229	44.678	0.479926	42.7009
		0.747	1.906	0.281568	21.4012			36.186	54.714	0.398086	33.4793
		12.097	16.608	0.421425	36.069			34.311	50.839	0.402948	34.0152
		24.838	6.275	0.798316	75.8217			37.577	52.246	0.418345	35.7249
		23.393	7.838	0.749031	71.4762			29.37	49.16	0.373997	30.8557
		20.327	6.961	0.744906	71.0962			35.639	52.859	0.40271	33.989
		22.564	11.554	0.661352	62.8851			27.773	53.431	0.342015	27.4651
		24.574	5.08	0.828691	78.3202			40.413	48.403	0.455019	39.8595
		21.341	12.625	0.628305	59.3921			34.417	55.507	0.382734	31.8009
		0.779	21.797	0.0345057	2.04682			36.85	53.573	0.407529	34.522
		0.252	0.383	0.39685	33.3435			35.817	56.566	0.387701	32.3416
		24.532	5.275	0.823028	77.8648			37.201	37.608	0.49728	44.6883
		12.755	18.5	0.408095	34.5847			39.569	48.44	0.449602	39.2442
		28.058	5.91	0.826013	78.1054			43.596	53.843	0.447418	38.9967
