# Supplementary material for: Unique sperm haplotypes are associated with phenotypically different sperm subpopulations in Astyanax fish
Source: BMC Biol. 2018 Jul 5;16:72. doi: 10.1186/s12915-018-0538-z (PMC6032774; doi:10.1186/s12915-018-0538-z)
Supplement: Supplementary file 10 — Data extracted from the ixo files; the data are in Excel files with the endpoint analyses for all the individuals in all the three subpopulations. (ZIP 210 kb) [file 12915_2018_538_MOESM10_ESM.zip]

Archive with 12 entries (12 files):
- FishAP2.2 analysisColorCorrected.xls
- FishA'P2 analysisColorCorrected.xls
- FishBP2 AnalysisColorCorrected.xls
- FishB'P2AnalysisColorCorrectedl.xlsx
- FishDP2.1 analysisColorCorrected.xls
- FishDP2.2 analysisColorCorrected.xls
- FishE'P2 analysisColorCorrected.xls
- FishF5P2 analysisColorCorrected.xlsx
- FishG5P2 analysisColorCorrected.xlsx
- FishH5P2 analysisColorCorrected.xls
- FishI5Pop2V2ColorCorrected.xlsx
- FishAP2.1 analysisColorCorrected.xls
