# Supplementary material for: Unique sperm haplotypes are associated with phenotypically different sperm subpopulations in Astyanax fish
Source: BMC Biol. 2018 Jul 5;16:72. doi: 10.1186/s12915-018-0538-z (PMC6032774; doi:10.1186/s12915-018-0538-z)
Supplement: Supplementary file 10 — Data extracted from the ixo files; the data are in Excel files with the endpoint analyses for all the individuals in all the three subpopulations. (ZIP 210 kb) [file 12915_2018_538_MOESM10_ESM.zip › FishAP2.2 analysisColorCorrected.xls]

## Sheet: EndPoint Data
	mc1r endpoint										oca2 endpoint
	Experiment: May 13 2016 SpermPopAP2-2 FACS PEP Plate 0025mc1r RK Active filters: 618-660 (618-660), 498-580 (498-580), 533-580 (533-580), 465-510 (465-510)										Experiment: May 10 2016 SpermPop AP2-2 FACS PEP Plate 0017 oca2 RK Active filters: 618-660 (618-660), 498-580 (498-580), 533-580 (533-580), 465-510 (465-510)
	Include	Color	Pos	Name	498-580	618-660					Include	Color	Pos	Name	533-580	465-510
	TRUE	8421504	A1	Sample 1	14.708	10.81					TRUE	255	A1	Sample 1	36.905	45.312
	TRUE	255	A2	Sample 2	18.051	16.864					TRUE	255	A2	Sample 2	41.325	46.121
	TRUE	255	A3	Sample 3	18.089	18.164					TRUE	255	A3	Sample 3	40.698	46.549
	TRUE	16744448	A4	Sample 4	22.864	14.811					TRUE	16711935	A4	Sample 4	40.991	43.171
	TRUE	255	A5	Sample 5	19.735	21.042					TRUE	255	A5	Sample 5	38.264	43.627
	TRUE	255	A6	Sample 6	18.968	18.058					TRUE	255	A6	Sample 6	34.766	48.147
	TRUE	16711935	A7	Sample 7	17.682	23.103					TRUE	16711935	A7	Sample 7	36.626	41.732
	TRUE	255	A8	Sample 8	17.815	18.381					TRUE	16711935	A8	Sample 8	35.493	37.758
	TRUE	16711935	A9	Sample 9	23.058	6.481					TRUE	16711935	A9	Sample 9	38.796	36.024
	TRUE	16711935	A10	Sample 10	18.439	10.706					TRUE	16711935	A10	Sample 10	37.735	39.94
	TRUE	16711935	A11	Sample 11	23.562	7.111					TRUE	16711935	A11	Sample 11	36.924	37.133
	TRUE	16744448	A12	Sample 12	20.398	14.357					TRUE	8421504	A12	Sample 12	31.552	32.264
	TRUE	16711935	B1	Sample 13	20.463	16.22					TRUE	255	B1	Sample 13	33.681	44.883
	TRUE	16711935	B2	Sample 14	26.32	9.358					TRUE	16711935	B2	Sample 14	39.981	40.668
	TRUE	255	B3	Sample 15	20.737	17.392					TRUE	16711935	B3	Sample 15	33.27	49.947
	TRUE	255	B4	Sample 16	8.516	22.703					TRUE	255	B4	Sample 16	34.679	45.513
	TRUE	16711935	B5	Sample 17	22.566	10.346					TRUE	255	B5	Sample 17	34.755	46.265
	TRUE	16711935	B6	Sample 18	17.446	22.713					TRUE	16711935	B6	Sample 18	37.435	40.733
	TRUE	16744448	B7	Sample 19	24.049	12.504					TRUE	255	B7	Sample 19	38.569	48.851
	TRUE	16711935	B8	Sample 20	20.65	15.374					TRUE	255	B8	Sample 20	33.276	48.079
	TRUE	16744448	B9	Sample 21	21.014	14.731					TRUE	255	B9	Sample 21	35.683	45.249
	TRUE	255	B10	Sample 22	8.52	24.688					TRUE	255	B10	Sample 22	35.719	47.142
	TRUE	16711935	B11	Sample 23	24.949	9.319					TRUE	255	B11	Sample 23	34.487	48.942
	TRUE	255	B12	Sample 24	11.97	18.32					TRUE	16711935	B12	Sample 24	37.219	37.608
	TRUE	8421504	C1	Sample 25	0.882	21.66					TRUE	16711935	C1	Sample 25	36.727	42.79
	TRUE	16711935	C2	Sample 26	21.574	16.352					TRUE	255	C2	Sample 26	40.836	46.54
	TRUE	255	C3	Sample 27	20.406	20.22					TRUE	16711935	C3	Sample 27	42.588	41.907
	TRUE	16711935	C4	Sample 28	26.21	7.861					TRUE	255	C4	Sample 28	35.787	45.344
	TRUE	16711935	C5	Sample 29	23.357	8.398					TRUE	255	C5	Sample 29	36.887	49.358
	TRUE	16744448	C6	Sample 30	24.522	16.308					TRUE	16711935	C6	Sample 30	37.831	42.152
	TRUE	16711935	C7	Sample 31	27.055	8.075					TRUE	16711935	C7	Sample 31	33.368	49.704
	TRUE	16711935	C8	Sample 32	22.767	5.992					TRUE	16711935	C8	Sample 32	40.869	39.252
	TRUE	16744448	C9	Sample 33	24.577	14.757					TRUE	255	C9	Sample 33	35.323	50.297
	TRUE	16744448	C10	Sample 34	27.275	16.758					TRUE	255	C10	Sample 34	40.534	51.062
	TRUE	16744448	C11	Sample 35	24.546	12.267					TRUE	16711935	C11	Sample 35	40.972	43.245
	TRUE	255	C12	Sample 36	18.113	17.054					TRUE	255	C12	Sample 36	38.461	50.213
	TRUE	16744448	D1	Sample 37	19.854	12.019					TRUE	16711935	D1	Sample 37	36.967	38.755
	TRUE	16711935	D2	Sample 38	15.709	19.999					TRUE	255	D2	Sample 38	30.753	43.296
	TRUE	255	D3	Sample 39	21.856	19.659					TRUE	16711935	D3	Sample 39	37.202	41.044
	TRUE	16744448	D4	Sample 40	22.283	12.913					TRUE	255	D4	Sample 40	35.501	49.172
	TRUE	255	D5	Sample 41	20.03	18.31					TRUE	255	D5	Sample 41	36.877	48.416
	TRUE	16744448	D6	Sample 42	20.801	11.471					TRUE	255	D6	Sample 42	39.105	44.22
	TRUE	16711935	D7	Sample 43	17.186	22.012					TRUE	16711935	D7	Sample 43	40.493	42.771
	TRUE	16711935	D8	Sample 44	24.719	8.522					TRUE	255	D8	Sample 44	35.971	45.495
	TRUE	16744448	D9	Sample 45	23.085	15.536					TRUE	16711935	D9	Sample 45	36.33	42.173
	TRUE	255	D10	Sample 46	19.627	19.999					TRUE	255	D10	Sample 46	34.462	46.594
	TRUE	16744448	D11	Sample 47	20.915	13.006					TRUE	255	D11	Sample 47	35.103	49.273
	TRUE	255	D12	Sample 48	5.021	25.998					TRUE	16711935	D12	Sample 48	38.045	42.135
	TRUE	255	E1	Sample 49	18.974	19.099					TRUE	255	E1	Sample 49	37.419	46.808
	TRUE	16744448	E2	Sample 50	27.234	15.647					TRUE	16711935	E2	Sample 50	35.328	41.613
	TRUE	255	E3	Sample 51	1.399	22.606					TRUE	255	E3	Sample 51	38.133	47.733
	TRUE	16711935	E4	Sample 52	27.152	8.213					TRUE	255	E4	Sample 52	35.925	52.301
	TRUE	255	E5	Sample 53	17.077	18.196					TRUE	16711935	E5	Sample 53	42.23	37.653
	TRUE	16744448	E6	Sample 54	24.327	14.079					TRUE	16711935	E6	Sample 54	35.971	41.285
	TRUE	255	E7	Sample 55	17.92	16.469					TRUE	255	E7	Sample 55	40.347	47.126
	TRUE	255	E8	Sample 56	20.076	16.663					TRUE	16711935	E8	Sample 56	33.191	51.323
	TRUE	16744448	E9	Sample 57	26.378	13.861					TRUE	255	E9	Sample 57	34.718	46.341
	TRUE	255	E10	Sample 58	19.792	19.317					TRUE	255	E10	Sample 58	38.464	44.183
	TRUE	16744448	E11	Sample 59	26.256	10.846					TRUE	16711935	E11	Sample 59	40.561	40.883
	TRUE	255	E12	Sample 60	16.194	16.689					TRUE	255	E12	Sample 60	37.63	48.868
	TRUE	16744448	F1	Sample 61	18.286	13.37					TRUE	255	F1	Sample 61	31.408	39.274
	TRUE	255	F2	Sample 62	21.466	17.884					TRUE	255	F2	Sample 62	36.408	51.907
	TRUE	255	F3	Sample 63	21.319	18.774					TRUE	255	F3	Sample 63	37.344	48.791
	TRUE	16744448	F4	Sample 64	22.66	15.294					TRUE	255	F4	Sample 64	37.017	45.958
	TRUE	16711935	F5	Sample 65	15.878	17.91					TRUE	16711935	F5	Sample 65	34.928	41.557
	TRUE	16711935	F6	Sample 66	15.674	18.612					TRUE	255	F6	Sample 66	41.628	48.388
	TRUE	255	F7	Sample 67	18.421	19.35					TRUE	16711935	F7	Sample 67	30.999	51.168
	TRUE	8421504	F8	Sample 68	0.804	20.306					TRUE	255	F8	Sample 68	35.216	42.971
	TRUE	16711935	F9	Sample 69	19.488	16.091					TRUE	16711935	F9	Sample 69	32.83	49.857
	TRUE	255	F10	Sample 70	20.981	20.866					TRUE	255	F10	Sample 70	37.803	47.082
	TRUE	16711935	F11	Sample 71	23.238	16.11					TRUE	255	F11	Sample 71	41.354	47.365
	TRUE	16711935	F12	Sample 72	21.108	15.659					TRUE	255	F12	Sample 72	39.458	47.217
	TRUE	16711935	G1	Sample 73	26.603	8.426					TRUE	16711935	G1	Sample 73	36.594	38.07
	TRUE	16744448	G2	Sample 74	21.742	11.476					TRUE	3200768	G2	Sample 74	16.118	48.658
	TRUE	16744448	G3	Sample 75	25.072	12.997					TRUE	16711935	G3	Sample 75	42.174	37.785
	TRUE	255	G4	Sample 76	10.201	21.08					TRUE	16711935	G4	Sample 76	37.954	38.913
	TRUE	255	G5	Sample 77	19.182	17.949					TRUE	255	G5	Sample 77	35.03	44.502
	TRUE	255	G6	Sample 78	9.787	20.995					TRUE	255	G6	Sample 78	40.321	47.876
	TRUE	255	G7	Sample 79	20.517	17.112					TRUE	255	G7	Sample 79	38.271	46.175
	TRUE	255	G8	Sample 80	16.552	17.447					TRUE	16711935	G8	Sample 80	34.028	40.792
	TRUE	255	G9	Sample 81	19.518	18.698					TRUE	16711935	G9	Sample 81	33.849	51.861
	TRUE	255	G10	Sample 82	20.89	20.386					TRUE	255	G10	Sample 82	39.142	44.037
	TRUE	255	G11	Sample 83	10.793	22.818					TRUE	255	G11	Sample 83	38.55	47.352
	TRUE	8421504	G12	Sample 84	13.5	14.453					TRUE	16711935	G12	Sample 84	32.731	51.505
	TRUE	255	H1	Sample 85	16.098	16.879					TRUE	255	H1	Sample 85	36.395	42.99
	TRUE	16744448	H2	Sample 86	23.193	10.747					TRUE	16711935	H2	Sample 86	29.653	47.404
	TRUE	16711935	H3	Sample 87	23.708	7.49					TRUE	16711935	H3	Sample 87	31.762	52.323
	TRUE	16711935	H4	Sample 88	20.721	16.836					TRUE	16711935	H4	Sample 88	35.142	36.586
	TRUE	16711935	H5	Sample 89	13.723	19.407					TRUE	16711935	H5	Sample 89	30.69	44.606
	TRUE	16744448	H6	Sample 90	22.679	12.407					TRUE	16711935	H6	Sample 90	39.095	39.05
	TRUE	16711935	H7	Sample 91	19.141	14.535					TRUE	255	H7	Sample 91	36.899	45.398
	TRUE	255	H8	Sample 92	16.285	17.665					TRUE	255	H8	Sample 92	38.459	49.753
	TRUE	16744448	H9	Sample 93	22.691	13.988					TRUE	255	H9	Sample 93	35.093	47.725
	TRUE	16711935	H10	Sample 94	13.576	20.53					TRUE	255	H10	Sample 94	37.951	50.272
	TRUE	16744448	H11	Sample 95	24.797	11.281					TRUE	255	H11	Sample 95	34.559	42.753
	TRUE	16711935	H12	Sample 96	29.325	9.456					TRUE	255	H12	Sample 96	35.142	49.038

## Sheet: Endpoint Analysis
Ap2.2		Cave	Surface	mc1r				Cave	Surface	oca2
		618-660	498-580					465-510	533-580
		618-660	498-580		Angle			465-510	533-580		Angle
		10.81	14.708	0.423623	36.3149			45.312	36.905	0.551127	50.8384
		16.864	18.051	0.483002	43.0529			46.121	41.325	0.527423	48.1393
		18.164	18.089	0.501034	45.1185			46.549	40.698	0.533531	48.8367
		14.811	22.864	0.393125	32.9346			43.171	40.991	0.512951	46.4838
		21.042	19.735	0.516026	46.8359			43.627	38.264	0.532745	48.7469
		18.058	18.968	0.487711	43.5921			48.147	34.766	0.580693	54.1677
		23.103	17.682	0.566458	52.5712			41.732	36.626	0.532581	48.7283
		18.381	17.815	0.507819	45.8959			37.758	35.493	0.515461	46.7711
		6.481	23.058	0.219405	15.6993			36.024	38.796	0.481476	42.8782
		10.706	18.439	0.367336	30.1402			39.94	37.735	0.514194	46.6261
		7.111	23.562	0.231833	16.7938			37.133	36.924	0.501411	45.1617
		14.357	20.398	0.413092	35.1396			32.264	31.552	0.505579	45.6392
		16.22	20.463	0.442167	38.4021			44.883	33.681	0.571292	53.1148
		9.358	26.32	0.26229	19.5727			40.668	39.981	0.504259	45.4881
		17.392	20.737	0.456136	39.9864			49.947	33.27	0.600202	56.3322
		22.703	8.516	0.727217	69.4387			45.513	34.679	0.56755	52.6941
		10.346	22.566	0.314353	24.6304			46.265	34.755	0.571032	53.0856
		22.713	17.446	0.565577	52.4719			40.733	37.435	0.521096	47.416
		12.504	24.049	0.342079	27.4717			48.851	38.569	0.558808	51.7081
		15.374	20.65	0.426771	36.6678			48.079	33.276	0.590978	55.3125
		14.731	21.014	0.412114	35.0308			45.249	35.683	0.559099	51.741
		24.688	8.52	0.743435	70.9601			47.142	35.719	0.568929	52.8492
		9.319	24.949	0.271945	20.4818			48.942	34.487	0.586631	54.8296
		18.32	11.97	0.60482	56.8401			37.608	37.219	0.502599	45.2979
		21.66	0.882	0.960873	87.6682			42.79	36.727	0.538124	49.3603
		16.352	21.574	0.431155	37.1603			46.54	40.836	0.532641	48.735
		20.22	20.406	0.497711	44.7377			41.907	42.588	0.49597	44.5382
		7.861	26.21	0.230724	16.6952			45.344	35.787	0.558899	51.7183
		8.398	23.357	0.264462	19.776			49.358	36.887	0.5723	53.2279
		16.308	24.522	0.399412	33.6253			42.152	37.831	0.527012	48.0924
		8.075	27.055	0.229861	16.6186			49.704	33.368	0.598324	56.1252
		5.992	22.767	0.208352	14.7452			39.252	40.869	0.489909	43.8438
		14.757	24.577	0.375172	30.9823			50.297	35.323	0.587445	54.9201
		16.758	27.275	0.380578	31.5669			51.062	40.534	0.55747	51.5568
		12.267	24.546	0.333225	26.5539			43.245	40.972	0.513495	46.546
		17.054	18.113	0.484943	43.2752			50.213	38.461	0.566265	52.5495
		12.019	19.854	0.37709	31.1894			38.755	36.967	0.511806	46.3527
		19.999	15.709	0.560071	51.8508			43.296	30.753	0.584694	54.614
		19.659	21.856	0.47354	41.9707			41.044	37.202	0.524551	47.8111
		12.913	22.283	0.366888	30.0923			49.172	35.501	0.580728	54.1716
		18.31	20.03	0.477569	42.4313			48.416	36.877	0.567643	52.7046
		11.471	20.801	0.355447	28.8752			44.22	39.105	0.530693	48.5128
		22.012	17.186	0.561559	52.0189			42.771	40.493	0.513679	46.5672
		8.522	24.719	0.25637	19.0219			45.495	35.971	0.558454	51.6681
		15.536	23.085	0.402268	33.9402			42.173	36.33	0.537215	49.2567
		19.999	19.627	0.504694	45.5379			46.594	34.462	0.574837	53.5125
		13.006	20.915	0.38342	31.8754			49.273	35.103	0.583969	54.5332
		25.998	5.021	0.838131	79.0691			42.135	38.045	0.525505	47.9202
		19.099	18.974	0.501642	45.1881			46.808	37.419	0.555736	51.3607
		15.647	27.234	0.364894	29.8791			41.613	35.328	0.540843	49.6699
		22.606	1.399	0.94172	86.4587			47.733	38.133	0.555901	51.3793
		8.213	27.152	0.232235	16.8296			52.301	35.925	0.592807	55.5153
		18.196	17.077	0.515862	46.8171			37.653	42.23	0.471352	41.7208
		14.079	24.327	0.366583	30.0597			41.285	35.971	0.534392	48.9349
		16.469	17.92	0.478903	42.5839			47.126	40.347	0.538749	49.4315
		16.663	20.076	0.453551	39.6926			51.323	33.191	0.607272	57.1089
		13.861	26.378	0.344467	27.7208			46.341	34.718	0.571695	53.16
		19.317	19.792	0.493927	44.3042			44.183	38.464	0.534599	48.9585
		10.846	26.256	0.292329	22.4449			40.883	40.561	0.501977	45.2265
		16.689	16.194	0.507527	45.8624			48.868	37.63	0.564961	52.4025
		13.37	18.286	0.422353	36.1728			39.274	31.408	0.555644	51.3502
		17.884	21.466	0.454485	39.7988			51.907	36.408	0.587748	54.9539
		18.774	21.319	0.468261	41.3679			48.791	37.344	0.566448	52.57
		15.294	22.66	0.402961	34.0168			45.958	37.017	0.553878	51.1502
		17.91	15.878	0.53007	48.4416			41.557	34.928	0.543335	49.9535
		18.612	15.674	0.542845	49.8978			48.388	41.628	0.537549	49.2947
		19.35	18.421	0.512298	46.409			51.168	30.999	0.622732	58.7914
		20.306	0.804	0.961914	87.7326			42.971	35.216	0.549593	50.6644
		16.091	19.488	0.452261	39.5461			49.857	32.83	0.602961	56.6358
		20.866	20.981	0.498626	44.8426			47.082	37.803	0.554656	51.2384
		16.11	23.238	0.409424	34.7321			47.365	41.354	0.533877	48.8761
		15.659	21.108	0.425898	36.5699			47.217	39.458	0.544759	50.1154
		8.426	26.603	0.240544	17.5746			38.07	36.594	0.509884	46.1325
		11.476	21.742	0.345475	27.8263			48.658	16.118	0.751173	71.6725
		12.997	25.072	0.341406	27.4016			37.785	42.174	0.472555	41.8582
		21.08	10.201	0.673891	64.1768			38.913	37.954	0.506238	45.7148
		17.949	19.182	0.483397	43.0981			44.502	35.03	0.559548	51.7918
		20.995	9.787	0.682054	65.007			47.876	40.321	0.54283	49.8961
		17.112	20.517	0.454756	39.8295			46.175	38.271	0.546799	50.3472
		17.447	16.552	0.513162	46.5079			40.792	34.028	0.545202	50.1657
		18.698	19.518	0.489272	43.7708			51.861	33.849	0.605075	56.8681
		20.386	20.89	0.493895	44.3004			44.037	39.142	0.529424	48.3679
		22.818	10.793	0.678885	64.6857			47.352	38.55	0.551233	50.8504
		14.453	13.5	0.517046	46.9526			51.505	32.731	0.611437	57.5644
		16.879	16.098	0.511842	46.3567			42.99	36.395	0.541538	49.749
		10.747	23.193	0.316647	24.8617			47.404	29.653	0.615181	57.9725
		7.49	23.708	0.240079	17.5327			52.323	31.762	0.622263	58.7407
		16.836	20.721	0.448279	39.0942			36.586	35.142	0.510066	46.1533
		19.407	13.723	0.585783	54.7353			44.606	30.69	0.592409	55.4711
		12.407	22.679	0.353617	28.6818			39.05	39.095	0.499712	44.967
		14.535	19.141	0.431613	37.2118			45.398	36.899	0.551636	50.8962
		17.665	16.285	0.520324	47.3277			49.753	38.459	0.564016	52.296
		13.988	22.691	0.381363	31.652			47.725	35.093	0.576264	53.6723
		20.53	13.576	0.601947	56.5243			50.272	37.951	0.569829	52.9504
		11.281	24.797	0.312684	24.4624			42.753	34.559	0.552993	51.05
		9.456	29.325	0.243831	17.8722			49.038	35.142	0.582537	54.3736
