# Supplementary material for: Unique sperm haplotypes are associated with phenotypically different sperm subpopulations in Astyanax fish
Source: BMC Biol. 2018 Jul 5;16:72. doi: 10.1186/s12915-018-0538-z (PMC6032774; doi:10.1186/s12915-018-0538-z)
Supplement: Supplementary file 10 — Data extracted from the ixo files; the data are in Excel files with the endpoint analyses for all the individuals in all the three subpopulations. (ZIP 210 kb) [file 12915_2018_538_MOESM10_ESM.zip › FishA'P2 analysisColorCorrected.xls]

## Sheet: EndPoint Data
	mc1r endpoint										oca2 endpoint
	Experiment: May 17 2016 SpermPop A'P2 FACS PEP PLATE 0031 MC1R RK Active filters: 618-660 (618-660), 498-580 (498-580), 533-580 (533-580), 465-510 (465-510)										Experiment: May 18 2016 SpermPop A'P2 FACS PEP PLATE 0032 OCA2 RK Selected Filter: 533-580 (533-580), 465-510 (465-510)
	Include	Color	Pos	Name	498-580	618-660					Include	Color	Pos	Name	533-580	465-510
	TRUE	3200768	A1	Sample 1	9.24	18.318					TRUE	3200768	A1	Sample 1	2.737	40.629
	TRUE	255	A2	Sample 2	16.743	17.858					TRUE	3200768	A2	Sample 2	4.233	51.591
	TRUE	255	A3	Sample 3	18.77	16.188					TRUE	255	A3	Sample 3	29.582	46.592
	TRUE	255	A4	Sample 4	20.972	16.213					TRUE	3200768	A4	Sample 4	1.721	51.367
	TRUE	255	A5	Sample 5	21.593	21.279					TRUE	255	A5	Sample 5	26.491	41.003
	TRUE	255	A6	Sample 6	21.343	17.325					TRUE	255	A6	Sample 6	27.614	49.075
	TRUE	255	A7	Sample 7	18.788	15.803					TRUE	255	A7	Sample 7	31.404	28.07
	TRUE	255	A8	Sample 8	17.257	17.294					TRUE	3200768	A8	Sample 8	1.813	45.598
	TRUE	255	A9	Sample 9	17.885	15.057					TRUE	16711935	A9	Sample 9	30.161	34.431
	TRUE	255	A10	Sample 10	16.3	16.379					TRUE	16711935	A10	Sample 10	26.89	32.335
	TRUE	255	A11	Sample 11	19.561	15.081					TRUE	16711935	A11	Sample 11	30.741	33.176
	TRUE	255	A12	Sample 12	15.707	16.585					TRUE	255	A12	Sample 12	25.602	36.051
	TRUE	8421504	B1	Sample 13	0.768	0.459					TRUE	3200768	B1	Sample 13	1.649	45.466
	TRUE	255	B2	Sample 14	23.003	12.449					TRUE	255	B2	Sample 14	30.464	37.196
	TRUE	255	B3	Sample 15	14.708	16.159					TRUE	16711935	B3	Sample 15	32.501	33.991
	TRUE	255	B4	Sample 16	18.98	17.702					TRUE	255	B4	Sample 16	29.411	45.209
	TRUE	255	B5	Sample 17	22.392	13.579					TRUE	16711935	B5	Sample 17	14.358	46.408
	TRUE	255	B6	Sample 18	18.062	14.716					TRUE	255	B6	Sample 18	25.029	48.8
	TRUE	16711935	B7	Sample 19	12.822	19.639					TRUE	16711935	B7	Sample 19	32.399	30.108
	TRUE	255	B8	Sample 20	21.755	12.095					TRUE	16711935	B8	Sample 20	25.732	32.669
	TRUE	255	B9	Sample 21	16.089	14.939					TRUE	16744448	B9	Sample 21	32.551	24.924
	TRUE	16711935	B10	Sample 22	12.913	18.37					TRUE	3200768	B10	Sample 22	1.725	50.527
	TRUE	255	B11	Sample 23	17.9	17.27					TRUE	16711935	B11	Sample 23	17.819	50.222
	TRUE	255	B12	Sample 24	16.911	15.449					TRUE	255	B12	Sample 24	28.337	42.05
	TRUE	16711935	C1	Sample 25	14.86	21.557					TRUE	16711935	C1	Sample 25	21.304	53.287
	TRUE	16711935	C2	Sample 26	12.719	18.987					TRUE	16711935	C2	Sample 26	28.299	35.358
	TRUE	255	C3	Sample 27	17.288	19.458					TRUE	8421504	C3	Sample 27	36.288	2.08
	TRUE	255	C4	Sample 28	16.507	18.614					TRUE	8421504	C4	Sample 28	38.084	0.608
	TRUE	255	C5	Sample 29	15.974	17.63					TRUE	16711935	C5	Sample 29	29.705	32.587
	TRUE	16711935	C6	Sample 30	15.877	21.886					TRUE	16744448	C6	Sample 30	39.242	17.458
	TRUE	255	C7	Sample 31	20.391	16.961					TRUE	255	C7	Sample 31	30.614	40.331
	TRUE	255	C8	Sample 32	17.227	15.324					TRUE	16711935	C8	Sample 32	24.67	48.004
	TRUE	255	C9	Sample 33	19.675	15.131					TRUE	8421504	C9	Sample 33	37.235	0.528
	TRUE	255	C10	Sample 34	18.107	15.851					TRUE	255	C10	Sample 34	30.016	44.951
	TRUE	255	C11	Sample 35	14.893	14.859					TRUE	255	C11	Sample 35	31.042	39.223
	TRUE	255	C12	Sample 36	19.237	13.682					TRUE	255	C12	Sample 36	30.529	41.313
	TRUE	255	D1	Sample 37	16.839	16.167					TRUE	16711935	D1	Sample 37	25.843	33.46
	TRUE	255	D2	Sample 38	15.546	15.066					TRUE	16711935	D2	Sample 38	34.255	31.792
	TRUE	255	D3	Sample 39	20.112	17.624					TRUE	8421504	D3	Sample 39	34.986	0.571
	TRUE	255	D4	Sample 40	19.617	18.334					TRUE	16744448	D4	Sample 40	35.473	20.708
	TRUE	255	D5	Sample 41	17.844	15.91					TRUE	255	D5	Sample 41	31.433	51.626
	TRUE	255	D6	Sample 42	19.646	17.491					TRUE	8421504	D6	Sample 42	38.811	0.679
	TRUE	255	D7	Sample 43	17.451	19.266					TRUE	255	D7	Sample 43	28.323	44.245
	TRUE	3200768	D8	Sample 44	11.288	21.145					TRUE	16711935	D8	Sample 44	32.846	29.477
	TRUE	255	D9	Sample 45	18.278	16.012					TRUE	255	D9	Sample 45	24.05	33.886
	TRUE	255	D10	Sample 46	17.069	18.028					TRUE	255	D10	Sample 46	31.532	44.994
	TRUE	255	D11	Sample 47	19.66	17.509					TRUE	255	D11	Sample 47	34.75	42.663
	TRUE	255	D12	Sample 48	18.539	18.586					TRUE	255	D12	Sample 48	33.884	39.978
	TRUE	255	E1	Sample 49	15.146	14.532					TRUE	255	E1	Sample 49	33.198	28.336
	TRUE	255	E2	Sample 50	16.423	16.743					TRUE	16711935	E2	Sample 50	30.571	36.151
	TRUE	255	E3	Sample 51	17.375	19.929					TRUE	255	E3	Sample 51	31.165	41.931
	TRUE	255	E4	Sample 52	20.678	15.265					TRUE	8421504	E4	Sample 52	37.501	0.516
	TRUE	255	E5	Sample 53	22.431	15.253					TRUE	255	E5	Sample 53	28.478	45.595
	TRUE	255	E6	Sample 54	17.8	19.236					TRUE	16711935	E6	Sample 54	20.142	39.177
	TRUE	16711935	E7	Sample 55	13.296	17.756					TRUE	16711935	E7	Sample 55	22.825	48.125
	TRUE	255	E8	Sample 56	20.4	14.902					TRUE	16711935	E8	Sample 56	31.839	31.856
	TRUE	16711935	E9	Sample 57	15.548	20.535					TRUE	3200768	E9	Sample 57	4.108	48.235
	TRUE	255	E10	Sample 58	20.546	14.82					TRUE	255	E10	Sample 58	24.593	45.449
	TRUE	255	E11	Sample 59	19.439	12.094					TRUE	255	E11	Sample 59	33.072	42.286
	TRUE	255	E12	Sample 60	18.027	17.123					TRUE	16711935	E12	Sample 60	24.42	47.934
	TRUE	255	F1	Sample 61	20.383	17.367					TRUE	255	F1	Sample 61	27.235	30.844
	TRUE	255	F2	Sample 62	18.018	19.777					TRUE	255	F2	Sample 62	24.916	34.705
	TRUE	255	F3	Sample 63	17.499	18.04					TRUE	255	F3	Sample 63	31.769	37.905
	TRUE	255	F4	Sample 64	16.023	15.973					TRUE	16711935	F4	Sample 64	9.352	44.439
	TRUE	255	F5	Sample 65	18.922	17.216					TRUE	16711935	F5	Sample 65	27.47	33.368
	TRUE	255	F6	Sample 66	20.728	16.181					TRUE	8421504	F6	Sample 66	30.392	23.552
	TRUE	255	F7	Sample 67	15.735	15.246					TRUE	16711935	F7	Sample 67	34.843	30.841
	TRUE	16711935	F8	Sample 68	14.962	18.214					TRUE	8421504	F8	Sample 68	28.789	25.686
	TRUE	16711935	F9	Sample 69	15.799	19.496					TRUE	255	F9	Sample 69	26.717	35.706
	TRUE	16711935	F10	Sample 70	14.184	18.973					TRUE	255	F10	Sample 70	26.349	36.673
	TRUE	255	F11	Sample 71	18.866	13.633					TRUE	16711935	F11	Sample 71	32.401	37.806
	TRUE	16711935	F12	Sample 72	14.658	19.928					TRUE	255	F12	Sample 72	27.729	43.614
	TRUE	255	G1	Sample 73	18.734	17.053					TRUE	255	G1	Sample 73	26.4	44.198
	TRUE	16711935	G2	Sample 74	12.64	16.927					TRUE	255	G2	Sample 74	31.244	48.013
	TRUE	16711935	G3	Sample 75	16.223	20.485					TRUE	255	G3	Sample 75	30.301	46.402
	TRUE	255	G4	Sample 76	22.869	13.923					TRUE	255	G4	Sample 76	23.034	33.334
	TRUE	255	G5	Sample 77	17.336	16.091					TRUE	16744448	G5	Sample 77	34.251	25.276
	TRUE	255	G6	Sample 78	20.39	14.406					TRUE	255	G6	Sample 78	28.298	39.884
	TRUE	16711935	G7	Sample 79	25.138	9.859					TRUE	255	G7	Sample 79	24.947	41.512
	TRUE	255	G8	Sample 80	15.891	16.169					TRUE	255	G8	Sample 80	30.962	43.489
	TRUE	255	G9	Sample 81	18.775	18.231					TRUE	16711935	G9	Sample 81	24.221	45.068
	TRUE	255	G10	Sample 82	24.569	13.359					TRUE	255	G10	Sample 82	33.229	47.955
	TRUE	16711935	G11	Sample 83	11.953	14.354					TRUE	255	G11	Sample 83	26.798	45.13
	TRUE	255	G12	Sample 84	20.377	14.791					TRUE	16711935	G12	Sample 84	29.91	30.933
	TRUE	255	H1	Sample 85	20.014	14.1					TRUE	16711935	H1	Sample 85	30.043	33.525
	TRUE	16711935	H2	Sample 86	14.348	17.956					TRUE	255	H2	Sample 86	28.592	42.817
	TRUE	255	H3	Sample 87	20.963	16.074					TRUE	255	H3	Sample 87	30.045	36.883
	TRUE	255	H4	Sample 88	19.153	17.096					TRUE	16744448	H4	Sample 88	34.827	23.799
	TRUE	255	H5	Sample 89	17.606	13.045					TRUE	255	H5	Sample 89	27.597	51.109
	TRUE	255	H6	Sample 90	17.68	13.989					TRUE	255	H6	Sample 90	31.772	42.123
	TRUE	255	H7	Sample 91	20.801	14.256					TRUE	255	H7	Sample 91	29.747	45.211
	TRUE	255	H8	Sample 92	18.629	15.612					TRUE	255	H8	Sample 92	24.315	39.708
	TRUE	255	H9	Sample 93	19.634	16.368					TRUE	255	H9	Sample 93	29.845	40.957
	TRUE	16711935	H10	Sample 94	25.324	11.592					TRUE	255	H10	Sample 94	29.912	38.952
	TRUE	255	H11	Sample 95	20.641	17.564					TRUE	16711935	H11	Sample 95	22.412	34.536
	TRUE	255	H12	Sample 96	18.454	15.252					TRUE	8421504	H12	Sample 96	20.453	30.438

## Sheet: Endpoint Analysis
A'P2		Cave	Surface	mc1r				Cave	Surface	oca2
		618-660	498-580					465-510	533-580
		618-660	498-580		Angle			465-510	533-580		Angle
		18.318	9.24	0.664707	63.2326			40.629	2.737	0.936886	86.1461
		17.858	16.743	0.516112	46.8457			51.591	4.233	0.924172	85.3095
		16.188	18.77	0.46307	40.7758			46.592	29.582	0.611652	57.5879
		16.213	20.972	0.436009	37.7068			51.367	1.721	0.967582	88.0811
		21.279	21.593	0.496338	44.5804			41.003	26.491	0.607506	57.1345
		17.325	21.343	0.448045	39.0677			49.075	27.614	0.639922	60.634
		15.803	18.788	0.456853	40.0679			28.07	31.404	0.471971	41.7915
		17.294	17.257	0.500535	45.0614			45.598	1.813	0.96176	87.7231
		15.057	17.885	0.457076	40.0933			34.431	30.161	0.533054	48.7822
		16.379	16.3	0.501209	45.1385			32.335	26.89	0.545969	50.2529
		15.081	19.561	0.435339	37.6313			33.176	30.741	0.519048	47.1817
		16.585	15.707	0.513595	46.5575			36.051	25.602	0.58474	54.6192
		0.459	0.768	0.374083	30.8649			45.466	1.649	0.965001	87.9229
		12.449	23.003	0.351151	28.4218			37.196	30.464	0.549749	50.6821
		16.159	14.708	0.523504	47.6914			33.991	32.501	0.511204	46.2837
		17.702	18.98	0.48258	43.0046			45.209	29.411	0.605856	56.9538
		13.579	22.392	0.377499	31.2336			46.408	14.358	0.763717	72.8087
		14.716	18.062	0.44896	39.1714			48.8	25.029	0.660987	62.8472
		19.639	12.822	0.605003	56.8601			30.108	32.399	0.481674	42.901
		12.095	21.755	0.357312	29.0725			32.669	25.732	0.559391	51.774
		14.939	16.089	0.481468	42.8774			24.924	32.551	0.433649	37.441
		18.37	12.913	0.58722	54.8951			50.527	1.725	0.966987	88.0447
		17.27	17.9	0.491044	43.9738			50.222	17.819	0.738114	70.4651
		15.449	16.911	0.47741	42.4132			42.05	28.337	0.597411	56.0245
		21.557	14.86	0.591949	55.4202			53.287	21.304	0.714389	68.2086
		18.987	12.719	0.598846	56.1827			35.358	28.299	0.555446	51.3278
		19.458	17.288	0.529527	48.3796			2.08	36.288	0.0542118	3.28056
		18.614	16.507	0.529996	48.4332			0.608	38.084	0.0157138	0.914633
		17.63	15.974	0.52464	47.8213			32.587	29.705	0.523133	47.649
		21.886	15.877	0.579562	54.0414			17.458	39.242	0.307901	23.9834
		16.961	20.391	0.454085	39.7533			40.331	30.614	0.568483	52.799
		15.324	17.227	0.470769	41.6542			48.004	24.67	0.660539	62.8007
		15.131	19.675	0.434724	37.562			0.528	37.235	0.0139819	0.812412
		15.851	18.107	0.466782	41.1992			44.951	30.016	0.59961	56.267
		14.859	14.893	0.499429	44.9345			39.223	31.042	0.558215	51.6411
		13.682	19.237	0.415626	35.4217			41.313	30.529	0.575054	53.5368
		16.167	16.839	0.48982	43.8336			33.46	25.843	0.564221	52.3191
		15.066	15.546	0.49216	44.1017			31.792	34.255	0.481354	42.8644
		17.624	20.112	0.467034	41.2279			0.571	34.986	0.0160587	0.935031
		18.334	19.617	0.483097	43.0638			20.708	35.473	0.368594	30.275
		15.91	17.844	0.471352	41.7207			51.626	31.433	0.621558	58.6645
		17.491	19.646	0.470986	41.679			0.679	38.811	0.0171942	1.00229
		19.266	17.451	0.524716	47.83			44.245	28.323	0.609704	57.3751
		21.145	11.288	0.651959	61.905			29.477	32.846	0.472971	41.9058
		16.012	18.278	0.466958	41.2192			33.886	24.05	0.584887	54.6355
		18.028	17.069	0.513662	46.5652			44.994	31.532	0.587957	54.9771
		17.509	19.66	0.471065	41.688			42.663	34.75	0.551109	50.8364
		18.586	18.539	0.500633	45.0726			39.978	33.884	0.541253	49.7165
		14.532	15.146	0.489656	43.8148			28.336	33.198	0.460493	40.4823
		16.743	16.423	0.504824	45.5528			36.151	30.571	0.541815	49.7806
		19.929	17.375	0.534232	48.9166			41.931	31.165	0.573643	53.3786
		15.265	20.678	0.4247	36.4357			0.516	37.501	0.0135729	0.788319
		15.253	22.431	0.404761	34.2156			45.595	28.478	0.615541	58.0117
		19.236	17.8	0.519387	47.2204			39.177	20.142	0.660446	62.791
		17.756	13.296	0.571815	53.1735			48.125	22.825	0.678295	64.6257
		14.902	20.4	0.422129	36.1478			31.856	31.839	0.500133	45.0153
		20.535	15.548	0.569105	52.869			48.235	4.108	0.921518	85.1321
		14.82	20.546	0.419047	35.8032			45.449	24.593	0.648882	61.5817
		12.094	19.439	0.383535	31.8879			42.286	33.072	0.561135	51.971
		17.123	18.027	0.487141	43.5268			47.934	24.42	0.662493	63.0034
		17.367	20.383	0.460053	40.4321			30.844	27.235	0.53107	48.5558
		19.777	18.018	0.52327	47.6647			34.705	24.916	0.582094	54.3241
		18.04	17.499	0.507611	45.8721			37.905	31.769	0.544034	50.0329
		15.973	16.023	0.499219	44.9105			44.439	9.352	0.826142	78.1158
		17.216	18.922	0.476396	42.2972			33.368	27.47	0.548473	50.5373
		16.181	20.728	0.438403	37.9769			23.552	30.392	0.436601	37.7736
		15.246	15.735	0.492108	44.0957			30.841	34.843	0.469536	41.5134
		18.214	14.962	0.549011	50.5984			25.686	28.789	0.471519	41.7399
		19.496	15.799	0.552373	50.9797			35.706	26.717	0.572001	53.1944
		18.973	14.184	0.572217	53.2186			36.673	26.349	0.581908	54.3033
		13.633	18.866	0.41949	35.8527			37.806	32.401	0.538493	49.4023
		19.928	14.658	0.576187	53.6638			43.614	27.729	0.611328	57.5526
		17.053	18.734	0.476514	42.3107			44.198	26.4	0.626052	59.1496
		16.927	12.64	0.572496	53.25			48.013	31.244	0.605789	56.9463
		20.485	16.223	0.558053	51.6227			46.402	30.301	0.604957	56.8551
		13.923	22.869	0.378425	31.3337			33.334	23.034	0.591364	55.3553
		16.091	17.336	0.481377	42.867			25.276	34.251	0.424614	36.426
		14.406	20.39	0.414013	35.2421			39.884	28.298	0.584964	54.644
		9.859	25.138	0.28171	21.4149			41.512	24.947	0.624626	58.9959
		16.169	15.891	0.504336	45.4968			43.489	30.962	0.584129	54.551
		18.231	18.775	0.49265	44.1578			45.068	24.221	0.650435	61.745
		13.359	24.569	0.35222	28.5344			47.955	33.229	0.590695	55.2811
		14.354	11.953	0.545634	50.2149			45.13	26.798	0.627433	59.2984
		14.791	20.377	0.420581	35.9747			30.933	29.91	0.508407	45.9633
		14.1	20.014	0.41332	35.165			33.525	30.043	0.527388	48.1353
		17.956	14.348	0.555844	51.3729			42.817	28.592	0.599602	56.2661
		16.074	20.963	0.433998	37.4803			36.883	30.045	0.551085	50.8337
		17.096	19.153	0.471627	41.7522			23.799	34.827	0.405946	34.3467
		13.045	17.606	0.425598	36.5363			51.109	27.597	0.649366	61.6326
		13.989	17.68	0.441725	38.3522			42.123	31.772	0.570039	52.974
		14.256	20.801	0.406652	34.4249			45.211	29.747	0.603151	56.6567
		15.612	18.629	0.455945	39.9646			39.708	24.315	0.620215	58.519
		16.368	19.634	0.454641	39.8165			40.957	29.845	0.578472	53.9195
		11.592	25.324	0.31401	24.5958			38.952	29.912	0.565637	52.4787
		17.564	20.641	0.45973	40.3954			34.536	22.412	0.606448	57.0186
		15.252	18.454	0.452501	39.5733			30.438	20.453	0.598102	56.1007
