# Supplementary material for: Unique sperm haplotypes are associated with phenotypically different sperm subpopulations in Astyanax fish
Source: BMC Biol. 2018 Jul 5;16:72. doi: 10.1186/s12915-018-0538-z (PMC6032774; doi:10.1186/s12915-018-0538-z)
Supplement: Supplementary file 10 — Data extracted from the ixo files; the data are in Excel files with the endpoint analyses for all the individuals in all the three subpopulations. (ZIP 210 kb) [file 12915_2018_538_MOESM10_ESM.zip › FishBP2 AnalysisColorCorrected.xls]

## Sheet: EndPoint Data
	mc1r endpoint										oca2 endpoint
	Experiment: May 6 2016 SpermPop2 FACS PEP Plate 0012 Active filters: 465-510 (465-510), 498-580 (498-580), 533-580 (533-580), 618-660 (618-660)										Experiment: May 6 2016 SpermPop2 FACS PEP Plate 0011 Active filters: 465-510 (465-510), 498-580 (498-580), 533-580 (533-580), 618-660 (618-660)
	Include	Color	Pos	Name	498-580	618-660					Include	Color	Pos	Name	465-510	533-580
	TRUE	16711935	A1	Sample 1	9.956	3.703					TRUE	255	A1	Sample 1	29.447	20.621
	TRUE	3200768	A2	Sample 2	5.018	5.896					TRUE	255	A2	Sample 2	30.848	22.484
	TRUE	255	A3	Sample 3	7.705	6.329					TRUE	16711935	A3	Sample 3	30.505	19.67
	TRUE	16744448	A4	Sample 4	11.071	6.559					TRUE	255	A4	Sample 4	32.923	23.182
	TRUE	16744448	A5	Sample 5	9.096	5.122					TRUE	16711935	A5	Sample 5	31.94	20.946
	TRUE	16744448	A6	Sample 6	6.211	4.628					TRUE	16744448	A6	Sample 6	33.071	19.583
	TRUE	3200768	A7	Sample 7	5.779	6.879					TRUE	3200768	A7	Sample 7	26.148	22.267
	TRUE	16711935	A8	Sample 8	9.064	3.531					TRUE	3200768	A8	Sample 8	29.07	23.559
	TRUE	3200768	A9	Sample 9	5.26	6.548					TRUE	16744448	A9	Sample 9	31.422	18.148
	TRUE	16711935	A10	Sample 10	8.488	3.601					TRUE	255	A10	Sample 10	28.368	21.295
	TRUE	16744448	A11	Sample 11	6.138	4.659					TRUE	8421504	A11	Sample 11	7.573	5.82
	TRUE	255	A12	Sample 12	7.722	6.775					TRUE	16711935	A12	Sample 12	28.104	26.782
	TRUE	16711935	B1	Sample 13	7.32	7.281					TRUE	3200768	B1	Sample 13	27.513	22.941
	TRUE	16744448	B2	Sample 14	9.208	4.131					TRUE	255	B2	Sample 14	33.102	23.831
	TRUE	255	B3	Sample 15	11.742	9.737					TRUE	3200768	B3	Sample 15	29.673	27.094
	TRUE	16711935	B4	Sample 16	8.65	2.704					TRUE	3200768	B4	Sample 16	31.446	25.96
	TRUE	16711935	B5	Sample 17	7.033	9.546					TRUE	255	B5	Sample 17	32.776	22.869
	TRUE	16744448	B6	Sample 18	9.705	4.345					TRUE	255	B6	Sample 18	33.494	24.544
	TRUE	16744448	B7	Sample 19	6.539	4.904					TRUE	3200768	B7	Sample 19	30.841	25.359
	TRUE	3200768	B8	Sample 20	6.445	7.318					TRUE	255	B8	Sample 20	31.283	23.157
	TRUE	16711935	B9	Sample 21	7.689	6.16					TRUE	3200768	B9	Sample 21	27.995	22.84
	TRUE	8421504	B10	Sample 22	0.976	7.074					TRUE	16711935	B10	Sample 22	34.831	22.582
	TRUE	16711935	B11	Sample 23	6.818	10.083					TRUE	255	B11	Sample 23	25.743	18.777
	TRUE	16711935	B12	Sample 24	9.374	2.837					TRUE	3200768	B12	Sample 24	29.992	27.377
	TRUE	16744448	C1	Sample 25	6.715	4.565					TRUE	255	C1	Sample 25	31.937	23.644
	TRUE	16711935	C2	Sample 26	9.22	6.792					TRUE	255	C2	Sample 26	33.959	24.681
	TRUE	16711935	C3	Sample 27	7.029	5.477					TRUE	255	C3	Sample 27	32.437	22.633
	TRUE	16744448	C4	Sample 28	9.374	5.556					TRUE	255	C4	Sample 28	32.303	22.263
	TRUE	16744448	C5	Sample 29	6.744	4.448					TRUE	255	C5	Sample 29	32.83	22.806
	TRUE	16744448	C6	Sample 30	7.91	5.229					TRUE	255	C6	Sample 30	32.173	23.468
	TRUE	255	C7	Sample 31	9.225	8.248					TRUE	16744448	C7	Sample 31	37.195	22.946
	TRUE	3200768	C8	Sample 32	7.176	7.679					TRUE	255	C8	Sample 32	30.019	20.91
	TRUE	255	C9	Sample 33	6.4	6.155					TRUE	255	C9	Sample 33	32.286	23.733
	TRUE	255	C10	Sample 34	9.296	7.832					TRUE	16744448	C10	Sample 34	35.439	20.193
	TRUE	16744448	C11	Sample 35	9.102	5.013					TRUE	3200768	C11	Sample 35	24.827	19.987
	TRUE	3200768	C12	Sample 36	2.512	7.842					TRUE	255	C12	Sample 36	33.26	24.73
	TRUE	8421504	D1	Sample 37	5.555	3.621					TRUE	255	D1	Sample 37	31.449	22.409
	TRUE	16711935	D2	Sample 38	5.488	4.94					TRUE	16744448	D2	Sample 38	33.395	19.39
	TRUE	16744448	D3	Sample 39	9.381	5.571					TRUE	16711935	D3	Sample 39	34.752	22.177
	TRUE	16711935	D4	Sample 40	9.694	8.989					TRUE	16744448	D4	Sample 40	35.593	21.745
	TRUE	3200768	D5	Sample 41	6.491	7.053					TRUE	255	D5	Sample 41	31.878	23.379
	TRUE	3200768	D6	Sample 42	6.427	7.111					TRUE	255	D6	Sample 42	32.747	23
	TRUE	16744448	D7	Sample 43	8.346	5.492					TRUE	16744448	D7	Sample 43	38.81	21.926
	TRUE	16711935	D8	Sample 44	6.995	3.777					TRUE	255	D8	Sample 44	32.84	23.485
	TRUE	3200768	D9	Sample 45	3.068	8.246					TRUE	16744448	D9	Sample 45	34.94	21.587
	TRUE	16744448	D10	Sample 46	9.532	5.746					TRUE	255	D10	Sample 46	34.094	23.913
	TRUE	16744448	D11	Sample 47	9.43	6.279					TRUE	16711935	D11	Sample 47	27.366	18.476
	TRUE	16744448	D12	Sample 48	10.313	4.817					TRUE	16744448	D12	Sample 48	32.437	17.966
	TRUE	16711935	E1	Sample 49	6.853	3.384					TRUE	16744448	E1	Sample 49	32.755	17.849
	TRUE	8421504	E2	Sample 50	4.486	5.375					TRUE	16744448	E2	Sample 50	36.671	19.359
	TRUE	255	E3	Sample 51	11.375	9.558					TRUE	16744448	E3	Sample 51	35.208	19.557
	TRUE	8421504	E4	Sample 52	4.772	3.572					TRUE	255	E4	Sample 52	32.201	22.973
	TRUE	16711935	E5	Sample 53	7.98	6.438					TRUE	16744448	E5	Sample 53	34.249	20.893
	TRUE	255	E6	Sample 54	8.807	7.778					TRUE	255	E6	Sample 54	31.171	21.932
	TRUE	16744448	E7	Sample 55	8.351	5.572					TRUE	255	E7	Sample 55	30.962	23.147
	TRUE	16711935	E8	Sample 56	7.112	3.937					TRUE	16711935	E8	Sample 56	32.945	21.268
	TRUE	16711935	E9	Sample 57	4.802	8.076					TRUE	16744448	E9	Sample 57	33.107	19.327
	TRUE	3200768	E10	Sample 58	8.73	9.003					TRUE	3200768	E10	Sample 58	30.199	24.469
	TRUE	16744448	E11	Sample 59	8.059	4.902					TRUE	16744448	E11	Sample 59	25.054	13.928
	TRUE	16711935	E12	Sample 60	4.691	6.707					TRUE	16711935	E12	Sample 60	36.275	12.809
	TRUE	8421504	F1	Sample 61	4.41	5.275					TRUE	16711935	F1	Sample 61	27.311	21.066
	TRUE	255	F2	Sample 62	6.61	6.464					TRUE	16711935	F2	Sample 62	35.48	23.276
	TRUE	16711935	F3	Sample 63	4.022	15.646					TRUE	16711935	F3	Sample 63	35.981	16.854
	TRUE	16711935	F4	Sample 64	7.07	3.158					TRUE	16711935	F4	Sample 64	30.701	23.916
	TRUE	16711935	F5	Sample 65	10.245	3.915					TRUE	3200768	F5	Sample 65	29.506	23.362
	TRUE	16744448	F6	Sample 66	11.428	4.887					TRUE	16711935	F6	Sample 66	36.655	17.552
	TRUE	255	F7	Sample 67	6.925	5.903					TRUE	16744448	F7	Sample 67	41.319	21.978
	TRUE	8421504	F8	Sample 68	3.817	4.682					TRUE	16744448	F8	Sample 68	33.429	20.934
	TRUE	16744448	F9	Sample 69	7.642	5.172					TRUE	16744448	F9	Sample 69	33.346	21.118
	TRUE	255	F10	Sample 70	6.792	6.638					TRUE	255	F10	Sample 70	26.891	18.814
	TRUE	255	F11	Sample 71	6.026	5.522					TRUE	16711935	F11	Sample 71	30.066	22.997
	TRUE	255	F12	Sample 72	7.549	6.768					TRUE	16744448	F12	Sample 72	32.48	18.475
	TRUE	16711935	G1	Sample 73	4.289	9.736					TRUE	255	G1	Sample 73	29.603	21.902
	TRUE	16711935	G2	Sample 74	9.248	3.444					TRUE	16711935	G2	Sample 74	33.397	22.632
	TRUE	16711935	G3	Sample 75	10.208	3.535					TRUE	16744448	G3	Sample 75	34.045	21.171
	TRUE	3200768	G4	Sample 76	2.618	8.209					TRUE	255	G4	Sample 76	29.64	21.337
	TRUE	16744448	G5	Sample 77	7.463	5.38					TRUE	16711935	G5	Sample 77	34.914	23.515
	TRUE	3200768	G6	Sample 78	9.259	9.008					TRUE	16744448	G6	Sample 78	36.746	21.897
	TRUE	16711935	G7	Sample 79	3.608	8.423					TRUE	3200768	G7	Sample 79	32.372	25.633
	TRUE	8421504	G8	Sample 80	3.836	6.335					TRUE	255	G8	Sample 80	33.398	23.158
	TRUE	8421504	G9	Sample 81	4.022	3.794					TRUE	255	G9	Sample 81	32.233	22.331
	TRUE	16744448	G10	Sample 82	7.838	5.309					TRUE	255	G10	Sample 82	32.32	22.717
	TRUE	8421504	G11	Sample 83	4.612	4.97					TRUE	16744448	G11	Sample 83	37.108	20.15
	TRUE	3200768	G12	Sample 84	6.491	7.732					TRUE	255	G12	Sample 84	31.962	22.734
	TRUE	16711935	H1	Sample 85	6.172	3.729					TRUE	16744448	H1	Sample 85	30.987	17.999
	TRUE	16711935	H2	Sample 86	5.477	4.77					TRUE	16744448	H2	Sample 86	32.801	19.796
	TRUE	16744448	H3	Sample 87	8.232	4.265					TRUE	16744448	H3	Sample 87	34.174	21.3
	TRUE	16711935	H4	Sample 88	5.345	5.19					TRUE	16744448	H4	Sample 88	35.76	19.304
	TRUE	16711935	H5	Sample 89	6.207	11.093					TRUE	16744448	H5	Sample 89	29.992	18.533
	TRUE	16744448	H6	Sample 90	7.604	5.052					TRUE	16744448	H6	Sample 90	36.563	20.919
	TRUE	16711935	H7	Sample 91	5.587	7.552					TRUE	16744448	H7	Sample 91	36.278	20.36
	TRUE	16744448	H8	Sample 92	7.721	4.699					TRUE	16711935	H8	Sample 92	33.911	22.136
	TRUE	16711935	H9	Sample 93	8.683	6.198					TRUE	16744448	H9	Sample 93	32.2	20.046
	TRUE	16711935	H10	Sample 94	8.191	3.75					TRUE	16744448	H10	Sample 94	32.638	20.011
	TRUE	16711935	H11	Sample 95	11.778	3.742					TRUE	255	H11	Sample 95	31.891	23.209
	TRUE	16711935	H12	Sample 96	9.576	3.193					TRUE	16744448	H12	Sample 96	31.704	19.291

## Sheet: Endpoint Analysis
		Cave	Surface	mc1r				Cave	Surface	oca2
		618-660	498-580	Switched to be correct				465-510	533-580
		618-660	498-580		Angle			465-510	533-580		Angle
		3.703	9.956	0.271103	20.402			29.447	20.621	0.58814	54.9974
		5.896	5.018	0.540224	49.5994			30.848	22.484	0.578414	53.9131
		6.329	7.705	0.450976	39.4002			30.505	19.67	0.607972	57.1856
		6.559	11.071	0.372036	30.6446			32.923	23.182	0.58681	54.8496
		5.122	9.096	0.360248	29.3841			31.94	20.946	0.603941	56.7435
		4.628	6.211	0.426977	36.6909			33.071	19.583	0.628081	59.3681
		6.879	5.779	0.543451	49.9666			26.148	22.267	0.540081	49.5831
		3.531	9.064	0.280349	21.2841			29.07	23.559	0.552357	50.9779
		6.548	5.26	0.554539	51.2251			31.422	18.148	0.633891	59.9911
		3.601	8.488	0.297874	22.9889			28.368	21.295	0.57121	53.1056
		4.659	6.138	0.431509	37.2			7.573	5.82	0.565445	52.457
		6.775	7.722	0.467338	41.2625			28.104	26.782	0.512043	46.3798
		7.281	7.32	0.498664	44.847			27.513	22.941	0.545309	50.1779
		4.131	9.208	0.309693	24.1625			33.102	23.831	0.58142	54.2489
		9.737	11.742	0.453327	39.6671			29.673	27.094	0.522716	47.6013
		2.704	8.65	0.238154	17.3593			31.446	25.96	0.547782	50.4589
		9.546	7.033	0.575789	53.6191			32.776	22.869	0.58902	55.0951
		4.345	9.705	0.309253	24.1184			33.494	24.544	0.577105	53.7665
		4.904	6.539	0.428559	36.8685			30.841	25.359	0.548772	50.5713
		7.318	6.445	0.531715	48.6295			31.283	23.157	0.574633	53.4896
		6.16	7.689	0.444797	38.6998			27.995	22.84	0.550703	50.7904
		7.074	0.976	0.878758	82.1445			34.831	22.582	0.606674	57.0434
		10.083	6.818	0.596592	55.9339			25.743	18.777	0.578235	53.8929
		2.837	9.374	0.232332	16.8382			29.992	27.377	0.522791	47.6099
		4.565	6.715	0.404699	34.2087			31.937	23.644	0.574603	53.4863
		6.792	9.22	0.424182	36.3776			33.959	24.681	0.57911	53.9908
		5.477	7.029	0.43795	37.9258			32.437	22.633	0.589014	55.0945
		5.556	9.374	0.372137	30.6554			32.303	22.263	0.591999	55.4257
		4.448	6.744	0.397427	33.4068			32.83	22.806	0.590086	55.2135
		5.229	7.91	0.397975	33.4672			32.173	23.468	0.578225	53.8918
		8.248	9.225	0.472043	41.7997			37.195	22.946	0.618463	58.3291
		7.679	7.176	0.51693	46.9393			30.019	20.91	0.589428	55.1405
		6.155	6.4	0.490243	43.8821			32.286	23.733	0.57634	53.6809
		7.832	9.296	0.457263	40.1146			35.439	20.193	0.637025	60.3257
		5.013	9.102	0.355154	28.8441			24.827	19.987	0.554001	51.1642
		7.842	2.512	0.757388	72.2384			33.26	24.73	0.573547	53.3679
		3.621	5.555	0.394616	33.0981			31.449	22.409	0.583924	54.5282
		4.94	5.488	0.473725	41.9918			33.395	19.39	0.632661	59.8595
		5.571	9.381	0.372592	30.7044			34.752	22.177	0.610445	57.456
		8.989	9.694	0.481133	42.839			35.593	21.745	0.620758	58.5778
		7.053	6.491	0.520747	47.3761			31.878	23.379	0.576904	53.7441
		7.111	6.427	0.525262	47.8924			32.747	23	0.587422	54.9176
		5.492	8.346	0.396878	33.3465			38.81	21.926	0.638995	60.5354
		3.777	6.995	0.350631	28.3672			32.84	23.485	0.583045	54.4302
		8.246	3.068	0.728832	69.5918			34.94	21.587	0.618112	58.291
		5.746	9.532	0.376096	31.0821			34.094	23.913	0.587757	54.9548
		6.279	9.43	0.399707	33.6578			27.366	18.476	0.596963	55.975
		4.817	10.313	0.318374	25.0364			32.437	17.966	0.643553	61.0191
		3.384	6.853	0.330566	26.2801			32.755	17.849	0.647281	61.413
		5.375	4.486	0.545077	50.1515			36.671	19.359	0.654489	62.17
		9.558	11.375	0.4566	40.0391			35.208	19.557	0.642892	60.9491
		3.572	4.772	0.428092	36.8161			32.201	22.973	0.583626	54.495
		6.438	7.98	0.446525	38.8955			34.249	20.893	0.621106	58.6155
		7.778	8.807	0.468978	41.4497			31.171	21.932	0.586991	54.8697
		5.572	8.351	0.400201	33.7122			30.962	23.147	0.572215	53.2185
		3.937	7.112	0.356322	28.9677			32.945	21.268	0.607696	57.1553
		8.076	4.802	0.627116	59.2643			33.107	19.327	0.631403	59.7248
		9.003	8.73	0.507698	45.882			30.199	24.469	0.552407	50.9836
		4.902	8.059	0.378212	31.3107			25.054	13.928	0.642707	60.9295
		6.707	4.691	0.588437	55.0304			36.275	12.809	0.739039	70.5515
		5.275	4.41	0.544657	50.1038			27.311	21.066	0.564545	52.3557
		6.464	6.61	0.494416	44.3602			35.48	23.276	0.603853	56.7339
		15.646	4.022	0.795505	75.5836			35.981	16.854	0.681007	64.901
		3.158	7.07	0.30876	24.0692			30.701	23.916	0.562114	52.0815
		3.915	10.245	0.276483	20.9137			29.506	23.362	0.558107	51.6289
		4.887	11.428	0.29954	23.1532			36.655	17.552	0.676204	64.4129
		5.903	6.925	0.460165	40.4449			41.319	21.978	0.65278	61.9911
		4.682	3.817	0.550888	50.8114			33.429	20.934	0.614922	57.9443
		5.172	7.642	0.403621	34.0896			33.346	21.118	0.612258	57.654
		6.638	6.792	0.494267	44.343			26.891	18.814	0.58836	55.0219
		5.522	6.026	0.478178	42.501			30.066	22.997	0.56661	52.5882
		6.768	7.549	0.472725	41.8776			32.48	18.475	0.637425	60.3683
		9.736	4.289	0.694189	66.2251			29.603	21.902	0.57476	53.5039
		3.444	9.248	0.271352	20.4256			33.397	22.632	0.596066	55.8759
		3.535	10.208	0.257222	19.1008			34.045	21.171	0.616579	58.1245
		8.209	2.618	0.758197	72.3116			29.64	21.337	0.581439	54.251
		5.38	7.463	0.418905	35.7875			34.914	23.515	0.597546	56.0393
		9.008	9.259	0.49313	44.2128			36.746	21.897	0.626605	59.2092
		8.423	3.608	0.700108	66.8121			32.372	25.633	0.55809	51.6269
		6.335	3.836	0.622849	58.8041			33.398	23.158	0.59053	55.2628
		3.794	4.022	0.485415	43.3291			32.233	22.331	0.590737	55.2858
		5.309	7.838	0.403818	34.1114			32.32	22.717	0.587241	54.8975
		4.97	4.612	0.518681	47.1397			37.108	20.15	0.648084	61.4976
		7.732	6.491	0.543627	49.9866			31.962	22.734	0.584357	54.5765
		3.729	6.172	0.376629	31.1396			30.987	17.999	0.632568	59.8496
		4.77	5.477	0.465502	41.0531			32.801	19.796	0.623629	58.8883
		4.265	8.232	0.341282	27.3887			34.174	21.3	0.616036	58.0655
		5.19	5.345	0.492644	44.1571			35.76	19.304	0.649426	61.6389
		11.093	6.207	0.641214	60.7712			29.992	18.533	0.618073	58.2868
		5.052	7.604	0.399178	33.5996			36.563	20.919	0.636077	60.2246
		7.552	5.587	0.574777	53.5058			36.278	20.36	0.640524	60.6979
		4.699	7.721	0.378341	31.3247			33.911	22.136	0.605046	56.8648
		6.198	8.683	0.416504	35.5196			32.2	20.046	0.616315	58.0958
		3.75	8.191	0.314044	24.5992			32.638	20.011	0.619917	58.4867
		3.742	11.778	0.241108	17.6256			31.891	23.209	0.578784	53.9544
		3.193	9.576	0.250059	18.4403			31.704	19.291	0.621708	58.6807
