# Supplementary material for: Unique sperm haplotypes are associated with phenotypically different sperm subpopulations in Astyanax fish
Source: BMC Biol. 2018 Jul 5;16:72. doi: 10.1186/s12915-018-0538-z (PMC6032774; doi:10.1186/s12915-018-0538-z)
Supplement: Supplementary file 10 — Data extracted from the ixo files; the data are in Excel files with the endpoint analyses for all the individuals in all the three subpopulations. (ZIP 210 kb) [file 12915_2018_538_MOESM10_ESM.zip › FishB'P2AnalysisColorCorrectedl.xlsx]

## Sheet: EndPoint Data
	mc1r endpoint										oca2 endpoint
	Experiment: May 24 2016 SpermPop B'P2 FACS PEP PLATE 0040 mc1r RK Active filters: 618-660 (618-660), 498-580 (498-580), 533-580 (533-580), 465-510 (465-510)										Experiment: May 24 2016 SpermPop B'P2 FACS PEP PLATE 0039 oca2 RK Active filters: 618-660 (618-660), 498-580 (498-580), 533-580 (533-580), 465-510 (465-510)
	Include	Color	Pos	Name	498-580	618-660					Include	Color	Pos	Name	533-580	465-510
	TRUE	10789024	A1	Sample 1	16.697	15.862					TRUE	16711935	A1	Sample 1	20.403	46.581
	TRUE	10789024	A2	Sample 2	19.376	19.892					TRUE	3200768	A2	Sample 2	29.033	44.161
	TRUE	10789024	A3	Sample 3	11.48	14.998					TRUE	255	A3	Sample 3	32.292	43.278
	TRUE	10789024	A4	Sample 4	12.449	18.204					TRUE	16711935	A4	Sample 4	30.802	44.889
	TRUE	10789024	A5	Sample 5	21.428	8.987					TRUE	16711935	A5	Sample 5	6.048	51.549
	TRUE	10789024	A6	Sample 6	20.058	5.562					TRUE	16711935	A6	Sample 6	34.072	38.858
	TRUE	10789024	A7	Sample 7	15.988	15.693					TRUE	16744448	A7	Sample 7	33.293	30.184
	TRUE	10789024	A8	Sample 8	15.231	13.034					TRUE	16711935	A8	Sample 8	2.875	48.633
	TRUE	10789024	A9	Sample 9	17.907	13.409					TRUE	16711935	A9	Sample 9	9.935	42.821
	TRUE	10789024	A10	Sample 10	19.586	15.234					TRUE	16711935	A10	Sample 10	34.03	24.338
	TRUE	10789024	A11	Sample 11	14.254	12.32					TRUE	16711935	A11	Sample 11	32.08	23.696
	TRUE	10789024	A12	Sample 12	20.451	11.059					TRUE	3200768	A12	Sample 12	23.633	35.631
	TRUE	10789024	B1	Sample 13	21.799	14.818					TRUE	255	B1	Sample 13	30.311	36.541
	TRUE	10789024	B2	Sample 14	23.445	11.224					TRUE	16711935	B2	Sample 14	23.595	32.815
	TRUE	10789024	B3	Sample 15	17.603	14.577					TRUE	3200768	B3	Sample 15	24.915	43.576
	TRUE	10789024	B4	Sample 16	18.531	17.005					TRUE	16711935	B4	Sample 16	1.194	33.258
	TRUE	10789024	B5	Sample 17	21.634	5.466					TRUE	255	B5	Sample 17	29.523	38.716
	TRUE	10789024	B6	Sample 18	15.621	16.547					TRUE	16711935	B6	Sample 18	36.893	2.044
	TRUE	10789024	B7	Sample 19	18.592	6.69					TRUE	16711935	B7	Sample 19	25.544	36.415
	TRUE	10789024	B8	Sample 20	19.054	14.962					TRUE	8421504	B8	Sample 20	0.526	1.434
	TRUE	10789024	B9	Sample 21	9.044	15.864					TRUE	16711935	B9	Sample 21	28.435	31.599
	TRUE	10789024	B10	Sample 22	7.17	16.495					TRUE	255	B10	Sample 22	30.476	38.65
	TRUE	10789024	B11	Sample 23	15.438	3.522					TRUE	16711935	B11	Sample 23	35.054	20.577
	TRUE	10789024	B12	Sample 24	18.198	11.763					TRUE	255	B12	Sample 24	26.809	32.047
	TRUE	10789024	C1	Sample 25	19.995	12.98					TRUE	16711935	C1	Sample 25	33.188	15.106
	TRUE	10789024	C2	Sample 26	19.901	11.502					TRUE	16711935	C2	Sample 26	19.65	46.842
	TRUE	10789024	C3	Sample 27	23.265	10.677					TRUE	16711935	C3	Sample 27	10.506	48.307
	TRUE	10789024	C4	Sample 28	24.281	5.805					TRUE	255	C4	Sample 28	32.151	43.11
	TRUE	10789024	C5	Sample 29	14.806	7.93					TRUE	16711935	C5	Sample 29	1.616	49.662
	TRUE	10789024	C6	Sample 30	19.401	10.368					TRUE	16711935	C6	Sample 30	21.981	45.746
	TRUE	10789024	C7	Sample 31	17.705	15.208					TRUE	16711935	C7	Sample 31	36.874	16.457
	TRUE	10789024	C8	Sample 32	21.011	8.536					TRUE	16711935	C8	Sample 32	32.24	35.723
	TRUE	10789024	C9	Sample 33	20.794	10.914					TRUE	3200768	C9	Sample 33	22.038	44.561
	TRUE	10789024	C10	Sample 34	23.813	8.565					TRUE	16744448	C10	Sample 34	37.115	31.006
	TRUE	10789024	C11	Sample 35	21.268	7.133					TRUE	16711935	C11	Sample 35	2.265	48.388
	TRUE	10789024	C12	Sample 36	18.939	11.71					TRUE	16711935	C12	Sample 36	30.191	43.323
	TRUE	10789024	D1	Sample 37	12.109	17.482					TRUE	3200768	D1	Sample 37	26.828	41.627
	TRUE	10789024	D2	Sample 38	17.306	13.01					TRUE	255	D2	Sample 38	26.31	31.02
	TRUE	10789024	D3	Sample 39	19.894	9.679					TRUE	16711935	D3	Sample 39	28.772	39.105
	TRUE	10789024	D4	Sample 40	27.067	8.056					TRUE	16744448	D4	Sample 40	33.568	28.322
	TRUE	10789024	D5	Sample 41	24.391	5.421					TRUE	16744448	D5	Sample 41	31.536	27.226
	TRUE	10789024	D6	Sample 42	22.35	5.511					TRUE	3200768	D6	Sample 42	24.702	47.31
	TRUE	10789024	D7	Sample 43	19.359	8.229					TRUE	16711935	D7	Sample 43	3.6	38.174
	TRUE	10789024	D8	Sample 44	22.565	9.786					TRUE	16711935	D8	Sample 44	32.625	36.705
	TRUE	10789024	D9	Sample 45	20.557	4.761					TRUE	16744448	D9	Sample 45	34.547	32.798
	TRUE	10789024	D10	Sample 46	21.24	12.903					TRUE	16711935	D10	Sample 46	17.849	48.997
	TRUE	10789024	D11	Sample 47	12.799	14.361					TRUE	3200768	D11	Sample 47	28.116	44.282
	TRUE	10789024	D12	Sample 48	24.281	12.263					TRUE	16711935	D12	Sample 48	34.947	39.661
	TRUE	10789024	E1	Sample 49	19.939	12.423					TRUE	16744448	E1	Sample 49	29.413	27.24
	TRUE	10789024	E2	Sample 50	23.865	12.839					TRUE	16711935	E2	Sample 50	37.87	27.703
	TRUE	10789024	E3	Sample 51	20.833	10.656					TRUE	3200768	E3	Sample 51	26.841	43.301
	TRUE	10789024	E4	Sample 52	16.402	11.163					TRUE	16711935	E4	Sample 52	1.472	49.778
	TRUE	10789024	E5	Sample 53	22.501	9.297					TRUE	16711935	E5	Sample 53	36.867	0.427
	TRUE	10789024	E6	Sample 54	15.306	16.262					TRUE	3200768	E6	Sample 54	20.599	35.614
	TRUE	10789024	E7	Sample 55	13.863	15.57					TRUE	16711935	E7	Sample 55	1.436	52.035
	TRUE	10789024	E8	Sample 56	20.976	7.594					TRUE	3200768	E8	Sample 56	23.905	42.259
	TRUE	10789024	E9	Sample 57	18.468	9.505					TRUE	16744448	E9	Sample 57	35.147	34.469
	TRUE	10789024	E10	Sample 58	15.467	18.366					TRUE	16744448	E10	Sample 58	33.613	34.464
	TRUE	10789024	E11	Sample 59	16.646	15.781					TRUE	16711935	E11	Sample 59	27.639	39.808
	TRUE	10789024	E12	Sample 60	17.341	15.49					TRUE	16711935	E12	Sample 60	30.359	34.144
	TRUE	10789024	F1	Sample 61	1.41	19.86					TRUE	3200768	F1	Sample 61	25.699	47.437
	TRUE	10789024	F2	Sample 62	18.505	10.063					TRUE	16711935	F2	Sample 62	2.7	46.964
	TRUE	10789024	F3	Sample 63	23.91	6.534					TRUE	16711935	F3	Sample 63	26.613	38.57
	TRUE	10789024	F4	Sample 64	18.946	4.601					TRUE	3200768	F4	Sample 64	26.763	41.652
	TRUE	10789024	F5	Sample 65	12.777	17.611					TRUE	16711935	F5	Sample 65	25.626	28.349
	TRUE	10789024	F6	Sample 66	14.237	14.354					TRUE	16744448	F6	Sample 66	32.824	29.93
	TRUE	10789024	F7	Sample 67	13.093	12.046					TRUE	16711935	F7	Sample 67	25.633	36.083
	TRUE	10789024	F8	Sample 68	7.03	20.273					TRUE	255	F8	Sample 68	30.426	36.249
	TRUE	10789024	F9	Sample 69	16.499	16.789					TRUE	3200768	F9	Sample 69	29.586	45.429
	TRUE	10789024	F10	Sample 70	16.554	13.658					TRUE	16711935	F10	Sample 70	31.455	43.256
	TRUE	10789024	F11	Sample 71	22.472	6.854					TRUE	16744448	F11	Sample 71	36.435	31.076
	TRUE	10789024	F12	Sample 72	14.422	11.814					TRUE	16744448	F12	Sample 72	35.925	30.314
	TRUE	10789024	G1	Sample 73	21.002	11.789					TRUE	255	G1	Sample 73	33.246	39.581
	TRUE	10789024	G2	Sample 74	23.535	9.657					TRUE	3200768	G2	Sample 74	20.543	39.69
	TRUE	10789024	G3	Sample 75	18.632	8.301					TRUE	16744448	G3	Sample 75	34.936	28.471
	TRUE	10789024	G4	Sample 76	22.666	6.723					TRUE	3200768	G4	Sample 76	23.702	40.343
	TRUE	10789024	G5	Sample 77	22.069	5.465					TRUE	16711935	G5	Sample 77	33.314	21.391
	TRUE	10789024	G6	Sample 78	24.863	5.953					TRUE	3200768	G6	Sample 78	23.798	44.414
	TRUE	10789024	G7	Sample 79	0.75	20.808					TRUE	16711935	G7	Sample 79	35.725	0.61
	TRUE	10789024	G8	Sample 80	20.298	9.404					TRUE	3200768	G8	Sample 80	21.975	39.95
	TRUE	10789024	G9	Sample 81	13.793	10.764					TRUE	16711935	G9	Sample 81	36.227	1.779
	TRUE	10789024	G10	Sample 82	22.014	10.946					TRUE	16711935	G10	Sample 82	20.272	42.612
	TRUE	10789024	G11	Sample 83	7.481	15.093					TRUE	3200768	G11	Sample 83	24.756	42.204
	TRUE	10789024	G12	Sample 84	13.354	16.574					TRUE	16711935	G12	Sample 84	28.244	39.133
	TRUE	10789024	H1	Sample 85	20.307	11.296					TRUE	3200768	H1	Sample 85	27.52	41.521
	TRUE	10789024	H2	Sample 86	11.565	17.005					TRUE	255	H2	Sample 86	28.689	34.031
	TRUE	10789024	H3	Sample 87	22.008	9.027					TRUE	16711935	H3	Sample 87	30.991	42.72
	TRUE	10789024	H4	Sample 88	22.068	8.709					TRUE	16711935	H4	Sample 88	24.696	35.854
	TRUE	10789024	H5	Sample 89	21.086	5.053					TRUE	16711935	H5	Sample 89	25.049	36.182
	TRUE	10789024	H6	Sample 90	20.661	4.525					TRUE	16711935	H6	Sample 90	32.461	34.494
	TRUE	10789024	H7	Sample 91	18.061	14.112					TRUE	16711935	H7	Sample 91	31.318	21.843
	TRUE	10789024	H8	Sample 92	17.02	12.341					TRUE	255	H8	Sample 92	30.002	38.421
	TRUE	10789024	H9	Sample 93	19.015	12.052					TRUE	16711935	H9	Sample 93	34.748	25.791
	TRUE	10789024	H10	Sample 94	19.52	8.399					TRUE	16711935	H10	Sample 94	36.375	23.068
	TRUE	10789024	H11	Sample 95	20.79	5.279					TRUE	16711935	H11	Sample 95	26.669	18.003
	TRUE	10789024	H12	Sample 96	21.871	10.686					TRUE	3200768	H12	Sample 96	28.832	43.346

## Sheet: Endpoint Analysis
B'P2		Cave	Surface	mc1r				Cave	Surface	oca2
		618-660	498-580					465-510	533-580
		618-660	498-580		Angle			465-510	533-580
		15.862	16.697	0.487177	43.5309			46.581	20.403	0.695405	66.3461
		19.892	19.376	0.50657	45.7529			44.161	29.033	0.603342	56.6777
		14.998	11.48	0.566433	52.5683			43.278	32.292	0.572688	53.2715
		18.204	12.449	0.593873	55.6333			44.889	30.802	0.593056	55.5428
		8.987	21.428	0.295479	22.7534			51.549	6.048	0.894995	83.3084
		5.562	20.058	0.217096	15.4985			38.858	34.072	0.532812	48.7546
		15.693	15.988	0.495344	44.4665			30.184	33.293	0.475511	42.196
		13.034	15.231	0.461136	40.5554			48.633	2.875	0.944183	86.6169
		13.409	17.907	0.428184	36.8264			42.821	9.935	0.81168	76.9378
		15.234	19.586	0.437507	37.8758			24.338	34.03	0.416975	35.5721
		12.32	14.254	0.463611	40.8375			23.696	32.08	0.424842	36.4516
		11.059	20.451	0.350968	28.4026			35.631	23.633	0.601225	56.4449
		14.818	21.799	0.404675	34.2062			36.541	30.311	0.546595	50.3241
		11.224	23.445	0.323747	25.5822			32.815	23.595	0.581723	54.2827
		14.577	17.603	0.452983	39.6281			43.576	24.915	0.63623	60.2408
		17.005	18.531	0.478529	42.5411			33.258	1.194	0.965343	87.9439
		5.466	21.634	0.201697	14.1795			38.716	29.523	0.567359	52.6726
		16.547	15.621	0.514393	46.6489			2.044	36.893	0.0524951	3.17114
		6.69	18.592	0.264615	19.7904			36.415	25.544	0.587727	54.9515
		14.962	19.054	0.439852	38.1405			1.434	0.526	0.731633	69.8567
		15.864	9.044	0.636904	60.3127			31.599	28.435	0.526352	48.0169
		16.495	7.17	0.697021	66.5065			38.65	30.476	0.559124	51.7438
		3.522	15.438	0.185759	12.8514			20.577	35.054	0.369884	30.4133
		11.763	18.198	0.39261	32.8782			32.047	26.809	0.544498	50.0858
		12.98	19.995	0.393632	32.9901			15.106	33.188	0.312792	24.4734
		11.502	19.901	0.366271	30.0262			46.842	19.65	0.704476	67.2422
		10.677	23.265	0.314566	24.6518			48.307	10.506	0.821366	77.7302
		5.805	24.281	0.192947	13.4457			43.11	32.151	0.572807	53.2848
		7.93	14.806	0.348786	28.1732			49.662	1.616	0.968486	88.1363
		10.368	19.401	0.348282	28.1203			45.746	21.981	0.675447	64.3357
		15.208	17.705	0.462067	40.6615			16.457	36.874	0.308582	24.0514
		8.536	21.011	0.288896	22.1101			35.723	32.24	0.525624	47.9338
		10.914	20.794	0.344203	27.6933			44.561	22.038	0.669094	63.685
		8.565	23.813	0.264531	19.7825			31.006	37.115	0.455161	39.8755
		7.133	21.268	0.251153	18.5408			48.388	2.265	0.955284	87.32
		11.71	18.939	0.382068	31.7285			43.323	30.191	0.589316	55.1281
		17.482	12.109	0.590788	55.2914			41.627	26.828	0.608093	57.1988
		13.01	17.306	0.429146	36.9345			31.02	26.31	0.541078	49.6967
		9.679	19.894	0.327292	25.9443			39.105	28.772	0.576116	53.6558
		8.056	27.067	0.229365	16.5747			28.322	33.568	0.457618	40.155
		5.421	24.391	0.18184	12.5306			27.226	31.536	0.463327	40.8051
		5.511	22.35	0.197803	13.8515			47.31	24.702	0.656974	62.4296
		8.229	19.359	0.298282	23.0291			38.174	3.6	0.913822	84.6127
		9.786	22.565	0.302495	23.4454			36.705	32.625	0.529424	48.3679
		4.761	20.557	0.188048	13.0398			32.798	34.547	0.487015	43.5123
		12.903	21.24	0.377911	31.2781			48.997	17.849	0.732983	69.984
		14.361	12.799	0.528756	48.2915			44.282	28.116	0.611647	57.5873
		12.263	24.281	0.335568	26.7958			39.661	34.947	0.531592	48.6154
		12.423	19.939	0.383876	31.925			27.24	29.413	0.480822	42.8034
		12.839	23.865	0.349798	28.2796			27.703	37.87	0.422476	36.1866
		10.656	20.833	0.338404	27.0896			43.301	26.841	0.617333	58.2065
		11.163	16.402	0.40497	34.2387			49.778	1.472	0.971278	88.3062
		9.297	22.501	0.292377	22.4495			0.427	36.867	0.0114496	0.66358
		16.262	15.306	0.515142	46.7346			35.614	20.599	0.633555	59.9551
		15.57	13.863	0.528998	48.3192			52.035	1.436	0.973144	88.4193
		7.594	20.976	0.265803	19.9019			42.259	23.905	0.638701	60.5041
		9.505	18.468	0.339792	27.2337			34.469	35.147	0.49513	44.442
		18.366	15.467	0.542843	49.8975			34.464	33.613	0.50625	45.7162
		15.781	16.646	0.486662	43.472			39.808	27.639	0.590212	55.2275
		15.49	17.341	0.47181	41.7731			34.144	30.359	0.52934	48.3583
		19.86	1.41	0.933709	85.939			47.437	25.699	0.648614	61.5534
		10.063	18.505	0.352247	28.5373			46.964	2.7	0.945635	86.7097
		6.534	23.91	0.214624	15.2843			38.57	26.613	0.591719	55.3946
		4.601	18.946	0.195396	13.6499			41.652	26.763	0.608814	57.2777
		17.611	12.777	0.579538	54.0387			28.349	25.626	0.525225	47.8881
		14.354	14.237	0.502046	45.2345			29.93	32.824	0.476942	42.3596
		12.046	13.093	0.479176	42.6151			36.083	25.633	0.584662	54.6104
		20.273	7.03	0.742519	70.8752			36.249	30.426	0.543667	49.9912
		16.789	16.499	0.504356	45.4992			45.429	29.586	0.605599	56.9255
		13.658	16.554	0.452072	39.5246			43.256	31.455	0.578978	53.976
		6.854	22.472	0.233718	16.9618			31.076	36.435	0.46031	40.4614
		11.814	14.422	0.450297	39.3232			30.314	35.925	0.457646	40.1581
		11.789	21.002	0.359519	29.3067			39.581	33.246	0.543493	49.9715
		9.657	23.535	0.290944	22.3096			39.69	20.543	0.658941	62.6346
		8.301	18.632	0.308209	24.0141			28.471	34.936	0.44902	39.1782
		6.723	22.666	0.228759	16.521			40.343	23.702	0.629916	59.5653
		5.465	22.069	0.198482	13.9085			21.391	33.314	0.391025	32.7046
		5.953	24.863	0.193179	13.465			44.414	23.798	0.651117	61.8166
		20.808	0.75	0.96521	87.9358			0.61	35.725	0.0167882	0.978224
		9.404	20.298	0.316612	24.8582			39.95	21.975	0.645135	61.1865
		10.764	13.793	0.438327	37.9683			1.779	36.227	0.0468084	2.81137
		10.946	22.014	0.3321	26.4379			42.612	20.272	0.677629	64.558
		15.093	7.481	0.668601	63.6342			42.204	24.756	0.630287	59.605
		16.574	13.354	0.553796	51.1409			39.133	28.244	0.580807	54.1804
		11.296	20.307	0.357434	29.0855			41.521	27.52	0.601396	56.4637
		17.005	11.565	0.595205	55.7806			34.031	28.689	0.542586	49.8683
		9.027	22.008	0.290865	22.3019			42.72	30.991	0.579561	54.0412
		8.709	22.068	0.282971	21.5364			35.854	24.696	0.592139	55.4412
		5.053	21.086	0.193313	13.4761			36.182	25.049	0.59091	55.3049
		4.525	20.661	0.179663	12.3534			34.494	32.461	0.515182	46.7392
		14.112	18.061	0.438629	38.0024			21.843	31.318	0.410884	34.8942
		12.341	17.02	0.420319	35.9454			38.421	30.002	0.561522	52.0146
		12.052	19.015	0.387936	32.3672			25.791	34.748	0.426023	36.5839
		8.399	19.52	0.300835	23.2811			23.068	36.375	0.388069	32.3817
		5.279	20.79	0.202501	14.2474			18.003	26.669	0.403004	34.0215
		10.686	21.871	0.328224	26.0398			43.346	28.832	0.600543	56.3698
