# Supplementary material for: Unique sperm haplotypes are associated with phenotypically different sperm subpopulations in Astyanax fish
Source: BMC Biol. 2018 Jul 5;16:72. doi: 10.1186/s12915-018-0538-z (PMC6032774; doi:10.1186/s12915-018-0538-z)
Supplement: Supplementary file 10 — Data extracted from the ixo files; the data are in Excel files with the endpoint analyses for all the individuals in all the three subpopulations. (ZIP 210 kb) [file 12915_2018_538_MOESM10_ESM.zip › FishDP2.1 analysisColorCorrected.xls]

## Sheet: EndPoint Data
	mc1r endpoint										oca2 endpoint
	Experiment: May 16 2016 SpermPopD-P2.1 FACS PEP Plate 0027mc1r RK Active filters: 618-660 (618-660), 498-580 (498-580), 533-580 (533-580), 465-510 (465-510)										Experiment: May 11 2016 Sperm Pop DP2-1 FACS PEP Plate 0019 oca2 RK Active filters: 618-660 (618-660), 498-580 (498-580), 533-580 (533-580), 465-510 (465-510)
	Include	Color	Pos	Name	498-580	618-660					Include	Color	Pos	Name	533-580	465-510
	TRUE	16711935	A1	Sample 1	3.192	20.46					TRUE	3200768	A1	Sample 1	32.33	38.174
	TRUE	16711935	A2	Sample 2	7.54	21.288					TRUE	3200768	A2	Sample 2	31.515	46.066
	TRUE	16711935	A3	Sample 3	26.527	10.239					TRUE	3200768	A3	Sample 3	25.367	50.019
	TRUE	16711935	A4	Sample 4	22.186	15.967					TRUE	3200768	A4	Sample 4	25.409	52.616
	TRUE	255	A5	Sample 5	19.874	12.67					TRUE	3200768	A5	Sample 5	29.96	40.403
	TRUE	3200768	A6	Sample 6	14.269	19.037					TRUE	3200768	A6	Sample 6	29.597	25.742
	TRUE	16711935	A7	Sample 7	25.25	10.591					TRUE	3200768	A7	Sample 7	28.759	50.473
	TRUE	16711935	A8	Sample 8	6.028	17.419					TRUE	3200768	A8	Sample 8	29.235	48.546
	TRUE	16711935	A9	Sample 9	13.326	19.138					TRUE	3200768	A9	Sample 9	30.302	50.07
	TRUE	16744448	A10	Sample 10	28.341	5.889					TRUE	3200768	A10	Sample 10	32.114	45.765
	TRUE	3200768	A11	Sample 11	15.03	17.437					TRUE	3200768	A11	Sample 11	31.746	41.827
	TRUE	3200768	A12	Sample 12	14.397	15.607					TRUE	3200768	A12	Sample 12	27.106	47.304
	TRUE	3200768	B1	Sample 13	16.5	15.701					TRUE	3200768	B1	Sample 13	29.811	51.328
	TRUE	16744448	B2	Sample 14	28.684	5.899					TRUE	3200768	B2	Sample 14	32.203	42.49
	TRUE	255	B3	Sample 15	23.912	15.528					TRUE	3200768	B3	Sample 15	38.579	47.315
	TRUE	16744448	B4	Sample 16	24.172	5.272					TRUE	3200768	B4	Sample 16	26.559	50.556
	TRUE	16744448	B5	Sample 17	29.628	6.412					TRUE	3200768	B5	Sample 17	37.893	48.595
	TRUE	16744448	B6	Sample 18	30.877	9.728					TRUE	3200768	B6	Sample 18	32.872	50.523
	TRUE	16744448	B7	Sample 19	24.953	6.431					TRUE	3200768	B7	Sample 19	30.987	56.486
	TRUE	16744448	B8	Sample 20	28.261	5.722					TRUE	3200768	B8	Sample 20	27.764	44.714
	TRUE	3200768	B9	Sample 21	16.158	15.072					TRUE	3200768	B9	Sample 21	31.26	49.352
	TRUE	3200768	B10	Sample 22	18.041	20.477					TRUE	3200768	B10	Sample 22	33.826	48.118
	TRUE	3200768	B11	Sample 23	16.976	16.051					TRUE	3200768	B11	Sample 23	29.12	51.112
	TRUE	255	B12	Sample 24	25.327	12.837					TRUE	3200768	B12	Sample 24	35.704	46.028
	TRUE	255	C1	Sample 25	23.688	12.185					TRUE	3200768	C1	Sample 25	31.762	45.553
	TRUE	3200768	C2	Sample 26	17.585	18.218					TRUE	3200768	C2	Sample 26	37.059	55.769
	TRUE	3200768	C3	Sample 27	16.62	18.085					TRUE	3200768	C3	Sample 27	35.598	45.845
	TRUE	16744448	C4	Sample 28	14.767	3.14					TRUE	3200768	C4	Sample 28	28.23	44.332
	TRUE	3200768	C5	Sample 29	18.62	18.628					TRUE	3200768	C5	Sample 29	35.326	46.924
	TRUE	16711935	C6	Sample 30	11.256	20.126					TRUE	3200768	C6	Sample 30	33.958	48.903
	TRUE	16744448	C7	Sample 31	30.339	8.113					TRUE	3200768	C7	Sample 31	35.883	50.554
	TRUE	16744448	C8	Sample 32	25.081	7.973					TRUE	3200768	C8	Sample 32	25.335	46.243
	TRUE	3200768	C9	Sample 33	14.647	20.292					TRUE	8421504	C9	Sample 33	20.815	10.989
	TRUE	16711935	C10	Sample 34	0.78	21.898					TRUE	3200768	C10	Sample 34	32.649	44.154
	TRUE	16711935	C11	Sample 35	11.1	23.808					TRUE	3200768	C11	Sample 35	36.389	47.882
	TRUE	16711935	C12	Sample 36	8.091	22.454					TRUE	3200768	C12	Sample 36	30.564	37.422
	TRUE	255	D1	Sample 37	18.978	12.693					TRUE	3200768	D1	Sample 37	26.723	41.104
	TRUE	16711935	D2	Sample 38	14.063	19.962					TRUE	3200768	D2	Sample 38	31.841	43.027
	TRUE	3200768	D3	Sample 39	16.653	17.682					TRUE	3200768	D3	Sample 39	33.028	51.598
	TRUE	8421504	D4	Sample 40	0.281	0.466					TRUE	3200768	D4	Sample 40	32.745	45.88
	TRUE	16744448	D5	Sample 41	27.146	5.648					TRUE	3200768	D5	Sample 41	26.331	43.017
	TRUE	3200768	D6	Sample 42	14.969	21.002					TRUE	3200768	D6	Sample 42	31.033	56.926
	TRUE	16711935	D7	Sample 43	11.181	20.607					TRUE	3200768	D7	Sample 43	30.624	42.569
	TRUE	16711935	D8	Sample 44	8.724	21.689					TRUE	16711935	D8	Sample 44	35.023	26.163
	TRUE	3200768	D9	Sample 45	19.305	18.451					TRUE	3200768	D9	Sample 45	30.802	38.53
	TRUE	16744448	D10	Sample 46	28.811	6.028					TRUE	3200768	D10	Sample 46	35.17	45.054
	TRUE	16711935	D11	Sample 47	7.681	21.603					TRUE	3200768	D11	Sample 47	32.186	39.657
	TRUE	16711935	D12	Sample 48	26.694	9.632					TRUE	3200768	D12	Sample 48	27.976	45.631
	TRUE	255	E1	Sample 49	25.724	13.23					TRUE	3200768	E1	Sample 49	38.612	48.336
	TRUE	16711935	E2	Sample 50	11.749	19.667					TRUE	3200768	E2	Sample 50	32.871	44.784
	TRUE	16711935	E3	Sample 51	25.153	11.081					TRUE	3200768	E3	Sample 51	26.9	51.875
	TRUE	16744448	E4	Sample 52	29.224	6.028					TRUE	3200768	E4	Sample 52	35.337	45.615
	TRUE	16711935	E5	Sample 53	25.777	12.133					TRUE	3200768	E5	Sample 53	26.297	53.933
	TRUE	16711935	E6	Sample 54	12.899	18.422					TRUE	3200768	E6	Sample 54	27.842	53.541
	TRUE	16711935	E7	Sample 55	26.587	10.795					TRUE	3200768	E7	Sample 55	39.306	54.293
	TRUE	3200768	E8	Sample 56	16.728	16.512					TRUE	3200768	E8	Sample 56	34.589	47.082
	TRUE	16711935	E9	Sample 57	21.257	15.243					TRUE	16711935	E9	Sample 57	38.915	35.318
	TRUE	3200768	E10	Sample 58	18.505	16.624					TRUE	3200768	E10	Sample 58	35.626	51.42
	TRUE	16711935	E11	Sample 59	19.32	14.919					TRUE	3200768	E11	Sample 59	34.798	48.095
	TRUE	255	E12	Sample 60	25.407	14.936					TRUE	3200768	E12	Sample 60	32.778	46.097
	TRUE	16744448	F1	Sample 61	23.158	5.06					TRUE	3200768	F1	Sample 61	31.307	35.281
	TRUE	3200768	F2	Sample 62	20.574	17.582					TRUE	16711935	F2	Sample 62	38.412	34.274
	TRUE	255	F3	Sample 63	23.225	15.834					TRUE	16744448	F3	Sample 63	41.915	25.785
	TRUE	16711935	F4	Sample 64	21.111	15.449					TRUE	3200768	F4	Sample 64	27.689	43.989
	TRUE	3200768	F5	Sample 65	17.751	16.088					TRUE	3200768	F5	Sample 65	35.38	45.356
	TRUE	16711935	F6	Sample 66	10.606	20.37					TRUE	3200768	F6	Sample 66	40.972	47.7
	TRUE	255	F7	Sample 67	24.626	12.853					TRUE	3200768	F7	Sample 67	33.203	42.88
	TRUE	16744448	F8	Sample 68	23.58	5.48					TRUE	3200768	F8	Sample 68	32.961	33.354
	TRUE	16711935	F9	Sample 69	0.726	21.668					TRUE	3200768	F9	Sample 69	29.593	48.506
	TRUE	16711935	F10	Sample 70	21.091	16.595					TRUE	3200768	F10	Sample 70	38.883	44.763
	TRUE	3200768	F11	Sample 71	14.725	19.365					TRUE	3200768	F11	Sample 71	39.506	37.848
	TRUE	16744448	F12	Sample 72	26.52	4.953					TRUE	3200768	F12	Sample 72	32.718	44.513
	TRUE	16744448	G1	Sample 73	24.078	5.246					TRUE	16711935	G1	Sample 73	36.937	27.063
	TRUE	255	G2	Sample 74	25.071	13.537					TRUE	16744448	G2	Sample 74	41.31	18.092
	TRUE	16711935	G3	Sample 75	10.102	20.447					TRUE	3200768	G3	Sample 75	33.853	48.536
	TRUE	3200768	G4	Sample 76	13.333	14.719					TRUE	3200768	G4	Sample 76	31.221	44.113
	TRUE	255	G5	Sample 77	21.745	13.442					TRUE	3200768	G5	Sample 77	31.534	38.844
	TRUE	16711935	G6	Sample 78	25.495	11.107					TRUE	3200768	G6	Sample 78	33.915	53.21
	TRUE	3200768	G7	Sample 79	18.126	17.848					TRUE	3200768	G7	Sample 79	39.808	42.036
	TRUE	16711935	G8	Sample 80	12.703	20.731					TRUE	3200768	G8	Sample 80	32.966	46.354
	TRUE	16711935	G9	Sample 81	8.49	22.288					TRUE	3200768	G9	Sample 81	26.407	47.618
	TRUE	3200768	G10	Sample 82	20.528	19.678					TRUE	3200768	G10	Sample 82	37.832	45.558
	TRUE	8421504	G11	Sample 83	0.255	0.367					TRUE	3200768	G11	Sample 83	31.631	58.078
	TRUE	3200768	G12	Sample 84	20.18	17.357					TRUE	3200768	G12	Sample 84	27.853	44.858
	TRUE	255	H1	Sample 85	18.757	12.218					TRUE	3200768	H1	Sample 85	28.32	36.068
	TRUE	255	H2	Sample 86	21.668	11.878					TRUE	3200768	H2	Sample 86	32.761	39.282
	TRUE	255	H3	Sample 87	23.761	13.09					TRUE	3200768	H3	Sample 87	36.365	47.644
	TRUE	16711935	H4	Sample 88	17.687	13.138					TRUE	3200768	H4	Sample 88	20.389	52.403
	TRUE	255	H5	Sample 89	23.389	13.416					TRUE	3200768	H5	Sample 89	21.641	53.751
	TRUE	16711935	H6	Sample 90	0.815	21.288					TRUE	3200768	H6	Sample 90	33.01	48.354
	TRUE	3200768	H7	Sample 91	20.927	17.612					TRUE	3200768	H7	Sample 91	35.709	47.8
	TRUE	3200768	H8	Sample 92	17.803	19.373					TRUE	3200768	H8	Sample 92	34.001	41.458
	TRUE	16744448	H9	Sample 93	21.279	4.029					TRUE	3200768	H9	Sample 93	28.646	39.709
	TRUE	255	H10	Sample 94	23.639	11.426					TRUE	3200768	H10	Sample 94	36.033	44.272
	TRUE	3200768	H11	Sample 95	18.836	18.317					TRUE	3200768	H11	Sample 95	32.513	45.421
	TRUE	255	H12	Sample 96	22.327	14.269					TRUE	3200768	H12	Sample 96	32.328	47.349

## Sheet: Endpoint Analysis
		Surface	Cave	mc1r				Cave	Surface	oca2
		498-580	618-660		Angle			465-510	533-580		Angle
DP2.1		3.192	20.46	0.865043	81.1327			38.174	32.33	0.541444	49.7384
		7.54	21.288	0.738449	70.4964			46.066	31.515	0.593779	55.6229
		26.527	10.239	0.278491	21.1058			50.019	25.367	0.663505	63.1083
		22.186	15.967	0.418499	35.7421			52.616	25.409	0.674348	64.2235
		19.874	12.67	0.389319	32.5182			40.403	29.96	0.574208	53.442
		14.269	19.037	0.571579	53.147			25.742	29.597	0.465169	41.0151
		25.25	10.591	0.2955	22.7554			50.473	28.759	0.637028	60.326
		6.028	17.419	0.74291	70.9114			48.546	29.235	0.624137	58.9432
		13.326	19.138	0.589515	55.1501			50.07	30.302	0.622978	58.818
		28.341	5.889	0.172042	11.7385			45.765	32.114	0.587642	54.9421
		15.03	17.437	0.537068	49.24			41.827	31.746	0.56851	52.8021
		14.397	15.607	0.520164	47.3094			47.304	27.106	0.635721	60.1866
		16.5	15.701	0.487594	43.5786			51.328	29.811	0.632593	59.8523
		28.684	5.899	0.170575	11.6211			42.49	32.203	0.568862	52.8417
		23.912	15.528	0.393712	32.9989			47.315	38.579	0.550853	50.8074
		24.172	5.272	0.179052	12.3037			50.556	26.559	0.655592	62.2854
		29.628	6.412	0.177913	12.2115			48.595	37.893	0.56187	52.0539
		30.877	9.728	0.239576	17.4874			50.523	32.872	0.605828	56.9506
		24.953	6.431	0.204913	14.452			56.486	30.987	0.645754	61.2518
		28.261	5.722	0.168378	11.4459			44.714	27.764	0.616932	58.1629
		16.158	15.072	0.482613	43.0084			49.352	31.26	0.612217	57.6495
		18.041	20.477	0.531622	48.6188			48.118	33.826	0.587206	54.8936
		16.976	16.051	0.485996	43.3957			51.112	29.12	0.637053	60.3286
		25.327	12.837	0.336364	26.8782			46.028	35.704	0.563158	52.1992
		23.688	12.185	0.339671	27.2211			45.553	31.762	0.589187	55.1137
		17.585	18.218	0.50884	46.0129			55.769	37.059	0.600778	56.3956
		16.62	18.085	0.521106	47.4172			45.845	35.598	0.562909	52.1712
		14.767	3.14	0.17535	12.0044			44.332	28.23	0.610953	57.5116
		18.62	18.628	0.500107	45.0123			46.924	35.326	0.570505	53.0263
		11.256	20.126	0.641323	60.7828			48.903	33.958	0.590181	55.2241
		30.339	8.113	0.21099	14.9713			50.554	35.883	0.584865	54.6331
		25.081	7.973	0.241211	17.6349			46.243	25.335	0.64605	61.2832
		14.647	20.292	0.580784	54.1778			10.989	20.815	0.345523	27.8312
		0.78	21.898	0.965605	87.96			44.154	32.649	0.574899	53.5195
		11.1	23.808	0.682021	65.0037			47.882	36.389	0.568191	52.7662
		8.091	22.454	0.735112	70.1841			37.422	30.564	0.550437	50.7602
		18.978	12.693	0.400777	33.7757			41.104	26.723	0.606012	56.9709
		14.063	19.962	0.586686	54.8358			43.027	31.841	0.574705	53.4977
		16.653	17.682	0.514985	46.7166			51.598	33.028	0.609718	57.3766
		0.281	0.466	0.623829	58.9099			45.88	32.745	0.583529	54.4842
		27.146	5.648	0.172227	11.7533			43.017	26.331	0.620306	58.5289
		14.969	21.002	0.583859	54.521			56.926	31.033	0.647188	61.4032
		11.181	20.607	0.648263	61.5165			42.569	30.624	0.581599	54.2689
		8.724	21.689	0.713149	68.0885			26.163	35.023	0.427598	36.7606
		19.305	18.451	0.488691	43.7043			38.53	30.802	0.555732	51.3602
		28.811	6.028	0.173024	11.8173			45.054	35.17	0.561603	52.0238
		7.681	21.603	0.737707	70.4271			39.657	32.186	0.551995	50.9369
		26.694	9.632	0.265154	19.841			45.631	27.976	0.619927	58.4879
		25.724	13.23	0.339631	27.217			48.336	38.612	0.555918	51.3813
		11.749	19.667	0.626019	59.1461			44.784	32.871	0.576705	53.7217
		25.153	11.081	0.305818	23.7756			51.875	26.9	0.658521	62.5908
		29.224	6.028	0.170997	11.6549			45.615	35.337	0.563482	52.2358
		25.777	12.133	0.320047	25.2059			53.933	26.297	0.67223	64.0068
		12.899	18.422	0.588168	55.0005			53.541	27.842	0.657889	62.525
		26.587	10.795	0.288775	22.0984			54.293	39.306	0.58006	54.097
		16.728	16.512	0.496751	44.6277			47.082	34.589	0.576484	53.697
		21.257	15.243	0.417616	35.6436			35.318	38.915	0.475772	42.2259
		18.505	16.624	0.473227	41.935			51.42	35.626	0.590722	55.2841
		19.32	14.919	0.435731	37.6755			48.095	34.798	0.580206	54.1133
		25.407	14.936	0.370225	30.45			46.097	32.778	0.584431	54.5847
		23.158	5.06	0.179318	12.3254			35.281	31.307	0.52984	48.4154
		20.574	17.582	0.460793	40.5163			34.274	38.412	0.471535	41.7417
		23.225	15.834	0.405387	34.2848			25.785	41.915	0.380871	31.5987
		21.111	15.449	0.422566	36.1966			43.989	27.689	0.613703	57.8115
		17.751	16.088	0.475428	42.1865			45.356	35.38	0.561782	52.044
		10.606	20.37	0.657606	62.4955			47.7	40.972	0.537938	49.339
		24.626	12.853	0.342939	27.5613			42.88	33.203	0.563595	52.2486
		23.58	5.48	0.188575	13.0833			33.354	32.961	0.502963	45.3396
		0.726	21.668	0.967581	88.081			48.506	29.593	0.621083	58.6131
		21.091	16.595	0.440349	38.1967			44.763	38.883	0.535148	49.0211
		14.725	19.365	0.568055	52.7509			37.848	39.506	0.489283	43.7721
		26.52	4.953	0.157373	10.579			44.513	32.718	0.576362	53.6833
		24.078	5.246	0.178898	12.2913			27.063	36.937	0.422859	36.2295
		25.071	13.537	0.350627	28.3667			18.092	41.31	0.304569	23.6514
		10.102	20.447	0.669318	63.708			48.536	33.853	0.589108	55.1049
		13.333	14.719	0.524704	47.8286			44.113	31.221	0.585566	54.711
		21.745	13.442	0.382016	31.7229			38.844	31.534	0.551934	50.9299
		25.495	11.107	0.303453	23.5406			53.21	33.915	0.610732	57.4874
		18.126	17.848	0.496136	44.5573			42.036	39.808	0.513611	46.5594
		12.703	20.731	0.620057	58.502			46.354	32.966	0.584392	54.5804
		8.49	22.288	0.724154	69.1471			47.618	26.407	0.643269	60.9891
		20.528	19.678	0.489429	43.7889			45.558	37.832	0.546324	50.2933
		0.255	0.367	0.590032	55.2076			58.078	31.631	0.647404	61.426
		20.18	17.357	0.462397	40.6991			44.858	27.853	0.616936	58.1633
		18.757	12.218	0.394447	33.0796			36.068	28.32	0.560166	51.8616
		21.668	11.878	0.354081	28.7308			39.282	32.761	0.545258	50.1721
		23.761	13.09	0.355214	28.8505			47.644	36.365	0.56713	52.6468
		17.687	13.138	0.426212	36.6052			52.403	20.389	0.719901	68.74
		23.389	13.416	0.364516	29.8387			53.751	21.641	0.712954	68.0695
		0.815	21.288	0.963127	87.8076			48.354	33.01	0.594292	55.6797
		20.927	17.612	0.456992	40.0837			47.8	35.709	0.572393	53.2384
		17.803	19.373	0.521116	47.4183			41.458	34.001	0.549411	50.6438
		21.279	4.029	0.159199	10.7216			39.709	28.646	0.580923	54.1934
		23.639	11.426	0.325852	25.797			44.272	36.033	0.551298	50.8579
		18.836	18.317	0.493015	44.1997			45.421	32.513	0.582814	54.4044
		22.327	14.269	0.389906	32.5823			47.349	32.328	0.594262	55.6763
