# Supplementary material for: Unique sperm haplotypes are associated with phenotypically different sperm subpopulations in Astyanax fish
Source: BMC Biol. 2018 Jul 5;16:72. doi: 10.1186/s12915-018-0538-z (PMC6032774; doi:10.1186/s12915-018-0538-z)
Supplement: Supplementary file 10 — Data extracted from the ixo files; the data are in Excel files with the endpoint analyses for all the individuals in all the three subpopulations. (ZIP 210 kb) [file 12915_2018_538_MOESM10_ESM.zip › FishDP2.2 analysisColorCorrected.xls]

## Sheet: EndPoint Data
	mc1r endpoint										oca2 endpoint
	Experiment: May 16 2016 SpermPopD-P2.2 FACS PEP Plate 0028 mc1r RK Active filters: 618-660 (618-660), 498-580 (498-580), 533-580 (533-580), 465-510 (465-510)										Experiment: May 11 2016 SpermPop DP2-2 FACS PEP Plate 0020 oca2 RK Selected Filter: 533-580 (533-580), 465-510 (465-510)
	Include	Color	Pos	Name	498-580	618-660					Include	Color	Pos	Name	533-580	465-510
	TRUE	16711935	A1	Sample 1	21.133	4					TRUE	3200768	A1	Sample 1	29.445	46.386
	TRUE	16711935	A2	Sample 2	18.671	10.787					TRUE	3200768	A2	Sample 2	31.662	51.506
	TRUE	16711935	A3	Sample 3	0.851	21.259					TRUE	3200768	A3	Sample 3	27.422	53.693
	TRUE	16711935	A4	Sample 4	9.437	19.102					TRUE	3200768	A4	Sample 4	30.141	55.139
	TRUE	16711935	A5	Sample 5	0.821	22.153					TRUE	3200768	A5	Sample 5	32.299	51.011
	TRUE	16711935	A6	Sample 6	24.088	4.983					TRUE	255	A6	Sample 6	37.185	42.43
	TRUE	16711935	A7	Sample 7	22.796	4.407					TRUE	3200768	A7	Sample 7	31.027	45.236
	TRUE	16711935	A8	Sample 8	10.047	20.97					TRUE	16711935	A8	Sample 8	36.544	48.299
	TRUE	16711935	A9	Sample 9	13.054	17.452					TRUE	16711935	A9	Sample 9	36.397	48.447
	TRUE	16711935	A10	Sample 10	18.185	4.798					TRUE	3200768	A10	Sample 10	30.576	44.057
	TRUE	16711935	A11	Sample 11	8.597	17.655					TRUE	3200768	A11	Sample 11	33.055	46.566
	TRUE	16711935	A12	Sample 12	11.849	16.762					TRUE	255	A12	Sample 12	28.254	36.457
	TRUE	16711935	B1	Sample 13	17.594	14.124					TRUE	3200768	B1	Sample 13	29.407	50.765
	TRUE	16711935	B2	Sample 14	25.117	5.229					TRUE	3200768	B2	Sample 14	33.118	49.338
	TRUE	16711935	B3	Sample 15	22.389	13.302					TRUE	3200768	B3	Sample 15	34.831	52.026
	TRUE	16744448	B4	Sample 16	21.752	9.042					TRUE	16711935	B4	Sample 16	38.522	52.322
	TRUE	16711935	B5	Sample 17	19.932	4.448					TRUE	3200768	B5	Sample 17	31.146	51.538
	TRUE	3200768	B6	Sample 18	17.609	14.641					TRUE	3200768	B6	Sample 18	39.104	54.275
	TRUE	3200768	B7	Sample 19	16.7	14.168					TRUE	3200768	B7	Sample 19	35.02	58.349
	TRUE	255	B8	Sample 20	20.481	14.263					TRUE	3200768	B8	Sample 20	27.658	56.184
	TRUE	16711935	B9	Sample 21	19.378	11.116					TRUE	3200768	B9	Sample 21	32.336	52.44
	TRUE	16711935	B10	Sample 22	7.609	20.597					TRUE	3200768	B10	Sample 22	27.584	48.429
	TRUE	16711935	B11	Sample 23	0.741	22.81					TRUE	3200768	B11	Sample 23	28.644	44.829
	TRUE	16711935	B12	Sample 24	20.583	12.153					TRUE	255	B12	Sample 24	33.035	36.196
	TRUE	16711935	C1	Sample 25	12.844	17.2					TRUE	3200768	C1	Sample 25	31.667	48.067
	TRUE	3200768	C2	Sample 26	15.952	16.428					TRUE	255	C2	Sample 26	36.782	41.871
	TRUE	255	C3	Sample 27	19.21	13.5					TRUE	3200768	C3	Sample 27	34.405	54.026
	TRUE	16744448	C4	Sample 28	23.042	10.104					TRUE	3200768	C4	Sample 28	28.055	53.022
	TRUE	16711935	C5	Sample 29	13.794	16.854					TRUE	3200768	C5	Sample 29	29.985	51.001
	TRUE	16711935	C6	Sample 30	12.633	18.767					TRUE	3200768	C6	Sample 30	39.356	53.561
	TRUE	16744448	C7	Sample 31	20.417	10.438					TRUE	3200768	C7	Sample 31	35.607	57.025
	TRUE	255	C8	Sample 32	21.064	13.053					TRUE	16711935	C8	Sample 32	36.222	46.649
	TRUE	16711935	C9	Sample 33	14.023	17.345					TRUE	3200768	C9	Sample 33	25.462	49.677
	TRUE	3200768	C10	Sample 34	16.155	17.072					TRUE	3200768	C10	Sample 34	32.787	53.546
	TRUE	3200768	C11	Sample 35	13.598	15.171					TRUE	3200768	C11	Sample 35	33.301	49.573
	TRUE	3200768	C12	Sample 36	13.841	12.428					TRUE	255	C12	Sample 36	32.161	34.556
	TRUE	16711935	D1	Sample 37	21.72	6.128					TRUE	3200768	D1	Sample 37	27.255	54.666
	TRUE	3200768	D2	Sample 38	18.855	16.324					TRUE	3200768	D2	Sample 38	27.255	53.79
	TRUE	255	D3	Sample 39	19.486	13.031					TRUE	3200768	D3	Sample 39	34.263	51.923
	TRUE	16711935	D4	Sample 40	11.437	19.327					TRUE	16711935	D4	Sample 40	36.543	50.107
	TRUE	3200768	D5	Sample 41	14.29	14.639					TRUE	3200768	D5	Sample 41	36.308	52.416
	TRUE	16711935	D6	Sample 42	22.165	12.818					TRUE	3200768	D6	Sample 42	28.819	57.132
	TRUE	16711935	D7	Sample 43	1.023	21.992					TRUE	3200768	D7	Sample 43	35.857	60.146
	TRUE	16711935	D8	Sample 44	18.839	15.342					TRUE	3200768	D8	Sample 44	30.856	50.19
	TRUE	16711935	D9	Sample 45	19.399	14.684					TRUE	16711935	D9	Sample 45	36.816	46.931
	TRUE	16711935	D10	Sample 46	19.497	4.094					TRUE	3200768	D10	Sample 46	34.463	49.652
	TRUE	16711935	D11	Sample 47	24.967	7.616					TRUE	3200768	D11	Sample 47	29.738	47.172
	TRUE	255	D12	Sample 48	20.157	13.268					TRUE	255	D12	Sample 48	38.026	37.832
	TRUE	255	E1	Sample 49	15.954	11.381					TRUE	3200768	E1	Sample 49	31.255	48.414
	TRUE	255	E2	Sample 50	20.635	13.725					TRUE	3200768	E2	Sample 50	28.91	46.992
	TRUE	3200768	E3	Sample 51	14.673	15.916					TRUE	3200768	E3	Sample 51	29.176	52.079
	TRUE	3200768	E4	Sample 52	16.257	16.022					TRUE	8421504	E4	Sample 52	12.02	21.967
	TRUE	16711935	E5	Sample 53	8.465	20.625					TRUE	3200768	E5	Sample 53	28.03	50.876
	TRUE	16711935	E6	Sample 54	23.244	4.675					TRUE	16711935	E6	Sample 54	37.515	49.721
	TRUE	16711935	E7	Sample 55	19.14	14.198					TRUE	3200768	E7	Sample 55	33.71	50.433
	TRUE	16711935	E8	Sample 56	0.535	19.634					TRUE	3200768	E8	Sample 56	30.839	44.731
	TRUE	3200768	E9	Sample 57	17.75	15.19					TRUE	3200768	E9	Sample 57	33.468	51.55
	TRUE	255	E10	Sample 58	17.83	11.282					TRUE	3200768	E10	Sample 58	32.05	54.423
	TRUE	16711935	E11	Sample 59	17.266	13.361					TRUE	3200768	E11	Sample 59	33.14	50.615
	TRUE	16711935	E12	Sample 60	5.661	20.997					TRUE	3200768	E12	Sample 60	27.338	44.267
	TRUE	3200768	F1	Sample 61	11.327	12.632					TRUE	16711935	F1	Sample 61	31.207	42.868
	TRUE	16744448	F2	Sample 62	21.817	9.693					TRUE	255	F2	Sample 62	36.398	39.891
	TRUE	16711935	F3	Sample 63	8.997	18.452					TRUE	16711935	F3	Sample 63	34.235	45.472
	TRUE	16711935	F4	Sample 64	11.83	18.427					TRUE	255	F4	Sample 64	34.053	40.795
	TRUE	16711935	F5	Sample 65	0.752	21.585					TRUE	255	F5	Sample 65	35.517	37.964
	TRUE	16711935	F6	Sample 66	10.719	18.85					TRUE	16711935	F6	Sample 66	34.937	46.475
	TRUE	16711935	F7	Sample 67	0.642	20.64					TRUE	3200768	F7	Sample 67	36.589	50.685
	TRUE	3200768	F8	Sample 68	13.831	13.141					TRUE	3200768	F8	Sample 68	30.642	43.804
	TRUE	16711935	F9	Sample 69	16.979	13.484					TRUE	16711935	F9	Sample 69	32.691	42.863
	TRUE	16711935	F10	Sample 70	14.408	17.169					TRUE	255	F10	Sample 70	34.002	34.903
	TRUE	16711935	F11	Sample 71	9.993	18.44					TRUE	3200768	F11	Sample 71	32.82	52.422
	TRUE	255	F12	Sample 72	17.27	12.232					TRUE	16711935	F12	Sample 72	31.957	42.463
	TRUE	16711935	G1	Sample 73	17.486	14.017					TRUE	16711935	G1	Sample 73	29.844	30.025
	TRUE	3200768	G2	Sample 74	22.064	19.923					TRUE	255	G2	Sample 74	34.455	36.39
	TRUE	16711935	G3	Sample 75	16.313	18.657					TRUE	3200768	G3	Sample 75	33.646	49.523
	TRUE	16744448	G4	Sample 76	20.29	9.494					TRUE	3200768	G4	Sample 76	27.941	42.896
	TRUE	16711935	G5	Sample 77	23.365	5.573					TRUE	3200768	G5	Sample 77	31.272	46.1
	TRUE	16711935	G6	Sample 78	11.064	17.846					TRUE	3200768	G6	Sample 78	32.932	49.282
	TRUE	16711935	G7	Sample 79	11.437	16.293					TRUE	3200768	G7	Sample 79	34.918	48.659
	TRUE	16711935	G8	Sample 80	19.896	12.044					TRUE	3200768	G8	Sample 80	28.078	47.001
	TRUE	255	G9	Sample 81	20.08	14.257					TRUE	255	G9	Sample 81	27.954	35.905
	TRUE	16744448	G10	Sample 82	20.429	10.09					TRUE	3200768	G10	Sample 82	26.268	50.37
	TRUE	16744448	G11	Sample 83	21.782	10.07					TRUE	255	G11	Sample 83	41.731	44.398
	TRUE	3200768	G12	Sample 84	17.528	16.149					TRUE	3200768	G12	Sample 84	29.078	45.957
	TRUE	16711935	H1	Sample 85	13.064	2.433					TRUE	3200768	H1	Sample 85	24.705	37.493
	TRUE	16744448	H2	Sample 86	21.476	9.631					TRUE	3200768	H2	Sample 86	28.953	49.287
	TRUE	16744448	H3	Sample 87	20.417	10.681					TRUE	3200768	H3	Sample 87	30.569	45.192
	TRUE	8421504	H4	Sample 88	0.328	0.798					TRUE	3200768	H4	Sample 88	33.882	47.661
	TRUE	16711935	H5	Sample 89	26.235	5.141					TRUE	16711935	H5	Sample 89	33.053	43.087
	TRUE	16744448	H6	Sample 90	20.823	10.142					TRUE	16711935	H6	Sample 90	32.402	43.036
	TRUE	255	H7	Sample 91	18.006	12.822					TRUE	3200768	H7	Sample 91	31.593	44.817
	TRUE	16711935	H8	Sample 92	2.348	6.663					TRUE	16744448	H8	Sample 92	35.511	23.759
	TRUE	3200768	H9	Sample 93	16.192	16.485					TRUE	255	H9	Sample 93	34.425	39.252
	TRUE	255	H10	Sample 94	21.29	14.441					TRUE	16711935	H10	Sample 94	21.878	47.166
	TRUE	255	H11	Sample 95	20.611	14.984					TRUE	3200768	H11	Sample 95	28.626	45.653
	TRUE	16744448	H12	Sample 96	21.356	9.405					TRUE	16711935	H12	Sample 96	34.453	43.059

## Sheet: Endpoint Analysis
		Cave	Surface	mc1r				Cave	Surface	oca2
		618-660	498-580					465-510	533-580
		618-660	498-580		Angle			465-510	533-580		Angle
DP2.2		4	21.133	0.159153	10.718			46.386	29.445	0.611702	57.5934
		10.787	18.671	0.366182	30.0168			51.506	31.662	0.619301	58.42
		21.259	0.851	0.961511	87.7077			53.693	27.422	0.661937	62.9458
		19.102	9.437	0.66933	63.7092			55.139	30.141	0.646564	61.3374
		22.153	0.821	0.964264	87.8776			51.011	32.299	0.612303	57.659
		4.983	24.088	0.171408	11.6877			42.43	37.185	0.53294	48.7692
		4.407	22.796	0.162004	10.9416			45.236	31.027	0.593158	55.5541
		20.97	10.047	0.676081	64.4003			48.299	36.544	0.569275	52.8881
		17.452	13.054	0.572084	53.2037			48.447	36.397	0.571013	53.0834
		4.798	18.185	0.208763	14.7803			44.057	30.576	0.590315	55.239
		17.655	8.597	0.67252	64.0365			46.566	33.055	0.584846	54.6309
		16.762	11.849	0.585859	54.7437			36.457	28.254	0.563382	52.2245
		14.124	17.594	0.445299	38.7566			50.765	29.407	0.633201	59.9173
		5.229	25.117	0.172313	11.7602			49.338	33.118	0.598355	56.1286
		13.302	22.389	0.372699	30.7159			52.026	34.831	0.598985	56.198
		9.042	21.752	0.293629	22.572			52.322	38.522	0.575954	53.6377
		4.448	19.932	0.182445	12.5799			51.538	31.146	0.623313	58.8542
		14.641	17.609	0.453984	39.7418			54.275	39.104	0.581233	54.2281
		14.168	16.7	0.458987	40.3107			58.349	35.02	0.624929	59.0286
		14.263	20.481	0.410517	34.8534			56.184	27.658	0.670118	63.7901
		11.116	19.378	0.364531	29.8403			52.44	32.336	0.618571	58.3409
		20.597	7.609	0.730235	69.7246			48.429	27.584	0.637115	60.3352
		22.81	0.741	0.968536	88.1394			44.829	28.644	0.610143	57.423
		12.153	20.583	0.371243	30.5593			36.196	33.035	0.522829	47.6143
		17.2	12.844	0.572494	53.2497			48.067	31.667	0.602842	56.6227
		16.428	15.952	0.50735	45.8422			41.871	36.782	0.532351	48.702
		13.5	19.21	0.412718	35.098			54.026	34.405	0.61094	57.5101
		10.104	23.042	0.304833	23.6776			53.022	28.055	0.653971	62.1158
		16.854	13.794	0.549922	50.7017			51.001	29.985	0.629751	59.5475
		18.767	12.633	0.597675	56.0536			53.561	39.356	0.576439	53.692
		10.438	20.417	0.338292	27.078			57.025	35.607	0.615608	58.0189
		13.053	21.064	0.382595	31.7858			46.649	36.222	0.562911	52.1714
		17.345	14.023	0.552952	51.0453			49.677	25.462	0.661135	62.8626
		17.072	16.155	0.513799	46.5809			53.546	32.787	0.620226	58.5203
		15.171	13.598	0.527338	48.1297			49.573	33.301	0.598173	56.1085
		12.428	13.841	0.473105	41.9211			34.556	32.161	0.517949	47.0559
		6.128	21.72	0.220052	15.7557			54.666	27.255	0.667301	63.5004
		16.324	18.855	0.464027	40.8849			53.79	27.255	0.663705	63.129
		13.031	19.486	0.400744	33.7721			51.923	34.263	0.602453	56.58
		19.327	11.437	0.628234	59.3846			50.107	36.543	0.578269	53.8968
		14.639	14.29	0.506032	45.6912			52.416	36.308	0.590776	55.2901
		12.818	22.165	0.366407	30.0408			57.132	28.819	0.664704	63.2324
		21.992	1.023	0.955551	87.3367			60.146	35.857	0.626501	59.1981
		15.342	18.839	0.448846	39.1585			50.19	30.856	0.619278	58.4175
		14.684	19.399	0.430831	37.1238			46.931	36.816	0.56039	51.8869
		4.094	19.497	0.173541	11.8587			49.652	34.463	0.590287	55.2359
		7.616	24.967	0.233742	16.9639			47.172	29.738	0.61334	57.772
		13.268	20.157	0.396948	33.3542			37.832	38.026	0.498721	44.8535
		11.381	15.954	0.416353	35.5027			48.414	31.255	0.607689	57.1546
		13.725	20.635	0.399447	33.6292			46.992	28.91	0.619114	58.3997
		15.916	14.673	0.520318	47.327			52.079	29.176	0.640933	60.7413
		16.022	16.257	0.49636	44.5829			21.967	12.02	0.646335	61.3132
		20.625	8.465	0.709007	67.6856			50.876	28.03	0.644767	61.1476
		4.675	23.244	0.167449	11.372			49.721	37.515	0.56996	52.9651
		14.198	19.14	0.42588	36.5679			50.433	33.71	0.599372	56.2408
		19.634	0.535	0.973474	88.4392			44.731	30.839	0.591915	55.4164
		15.19	17.75	0.461141	40.5561			51.55	33.468	0.606342	57.007
		11.282	17.83	0.387538	32.3237			54.423	32.05	0.629364	59.506
		13.361	17.266	0.436249	37.7339			50.615	33.14	0.604322	56.7854
		20.997	5.661	0.787643	74.9113			44.267	27.338	0.618211	58.3018
		12.632	11.327	0.527234	48.1177			42.868	31.207	0.578711	53.9462
		9.693	21.817	0.307617	23.9549			39.891	36.398	0.522893	47.6216
		18.452	8.997	0.672228	64.0066			45.472	34.235	0.570489	53.0246
		18.427	11.83	0.609016	57.2999			40.795	34.053	0.545038	50.1471
		21.585	0.752	0.966334	88.0047			37.964	35.517	0.516651	46.9073
		18.85	10.719	0.637492	60.3754			46.475	34.937	0.570862	53.0665
		20.64	0.642	0.969834	88.2184			50.685	36.589	0.580757	54.1749
		13.141	13.831	0.487209	43.5346			43.804	30.642	0.5884	55.0263
		13.484	16.979	0.442635	38.4551			42.863	32.691	0.567316	52.6678
		17.169	14.408	0.543719	49.9971			34.903	34.002	0.506538	45.7492
		18.44	9.993	0.648542	61.5459			52.422	32.82	0.614979	57.9504
		12.232	17.27	0.414616	35.3092			42.463	31.957	0.570586	53.0355
		14.017	17.486	0.444942	38.7161			30.025	29.844	0.501512	45.1732
		19.923	22.064	0.474504	42.0809			36.39	34.455	0.513657	46.5646
		18.657	16.313	0.533514	48.8348			49.523	33.646	0.59545	55.8078
		9.494	20.29	0.318762	25.0756			42.896	27.941	0.605559	56.9212
		5.573	23.365	0.192584	13.4155			46.1	31.272	0.595823	55.849
		17.846	11.064	0.617295	58.2023			49.282	32.932	0.599436	56.2478
		16.293	11.437	0.587559	54.9328			48.659	34.918	0.582206	54.3366
		12.044	19.896	0.377082	31.1885			47.001	28.078	0.626021	59.1463
		14.257	20.08	0.415208	35.3751			35.905	27.954	0.562254	52.0973
		10.09	20.429	0.330614	26.285			50.37	26.268	0.657246	62.4579
		10.07	21.782	0.31615	24.8115			44.398	41.731	0.515483	46.7736
		16.149	17.528	0.479526	42.6552			45.957	29.078	0.612474	57.6776
		2.433	13.064	0.156998	10.5497			37.493	24.705	0.602801	56.6182
		9.631	21.476	0.309609	24.1541			49.287	28.953	0.629946	59.5685
		10.681	20.417	0.343463	27.616			45.192	30.569	0.596507	55.9246
		0.798	0.328	0.708703	67.656			47.661	33.882	0.584489	54.5912
		5.141	26.235	0.163851	11.0872			43.087	33.053	0.565892	52.5074
		10.142	20.823	0.327531	25.9688			43.036	32.402	0.570482	53.0238
		12.822	18.006	0.415921	35.4545			44.817	31.593	0.586533	54.8187
		6.663	2.348	0.73943	70.5879			23.759	35.511	0.40086	33.7849
		16.485	16.192	0.504483	45.5137			39.252	34.425	0.532758	48.7484
		14.441	21.29	0.404159	34.149			47.166	21.878	0.68313	65.1157
		14.984	20.611	0.420958	36.0168			45.653	28.626	0.614615	57.9109
		9.405	21.356	0.305744	23.7683			43.059	34.453	0.555514	51.3355
