# Supplementary material for: Unique sperm haplotypes are associated with phenotypically different sperm subpopulations in Astyanax fish
Source: BMC Biol. 2018 Jul 5;16:72. doi: 10.1186/s12915-018-0538-z (PMC6032774; doi:10.1186/s12915-018-0538-z)
Supplement: Supplementary file 10 — Data extracted from the ixo files; the data are in Excel files with the endpoint analyses for all the individuals in all the three subpopulations. (ZIP 210 kb) [file 12915_2018_538_MOESM10_ESM.zip › FishE'P2 analysisColorCorrected.xls]

## Sheet: EndPoint Data
	mc1r endpoint										oca2 endpoint
	Experiment: May 26 2016 SpermPop E'P2 FACS PEP PLATE 0047 mc1r RK Selected Filter: 498-580 (498-580), 618-660 (618-660)										Experiment: May 25 2016 SpermPop E'P2 FACS PEP PLATE 0046 oca2 RK Selected Filter: 533-580 (533-580), 465-510 (465-510)
	Include	Color	Pos	Name	498-580	618-660	Call	Score	Status		Include	Color	Pos	Name	533-580	465-510	Call	Score	Status
	TRUE	255	A1	Sample 1	13.728	11.708	Both Alleles	0.83			TRUE	10789024	A1	Sample 1	0.099	0.262		0
	TRUE	3200768	A2	Sample 2	12.809	13.588	Allele Y	0.86			TRUE	10789024	A2	Sample 2	26.978	31.747		0
	TRUE	16711935	A3	Sample 3	6.845	16.445	Unknown	0.26			TRUE	10789024	A3	Sample 3	22.75	46.81		0
	TRUE	16711935	A4	Sample 4	13.455	13.45	Unknown	0.39			TRUE	10789024	A4	Sample 4	21.412	28.381		0
	TRUE	16711935	A5	Sample 5	16.364	12.212	Unknown	0.52			TRUE	10789024	A5	Sample 5	19.051	45.295		0
	TRUE	16711935	A6	Sample 6	9.452	17.091	Unknown	0.25			TRUE	10789024	A6	Sample 6	20.506	46.633		0
	TRUE	3200768	A7	Sample 7	11.896	15.134	Allele Y	0.56			TRUE	10789024	A7	Sample 7	21.148	40.338		0
	TRUE	16744448	A8	Sample 8	13.695	9.152	Allele X	0.67			TRUE	10789024	A8	Sample 8	1.137	36.108		0
	TRUE	16744448	A9	Sample 9	19.267	7.625	Allele X	0.65			TRUE	10789024	A9	Sample 9	22.414	25.595		0
	TRUE	16744448	A10	Sample 10	19.589	8.068	Allele X	0.68			TRUE	10789024	A10	Sample 10	16.57	40.46		0
	TRUE	16744448	A11	Sample 11	17.676	9.655	Allele X	0.99			TRUE	10789024	A11	Sample 11	27.649	30.033		0
	TRUE	16744448	A12	Sample 12	14.245	7.339	Allele X	0.75			TRUE	10789024	A12	Sample 12	22.055	25.296		0
	TRUE	255	B1	Sample 13	13.743	12.423	Both Alleles	0.88			TRUE	10789024	B1	Sample 13	27.242	42.443		0
	TRUE	16711935	B2	Sample 14	22.396	6.271	Unknown	0.51			TRUE	10789024	B2	Sample 14	4.219	54.848		0
	TRUE	16711935	B3	Sample 15	15.108	14.691	Unknown	0.39			TRUE	10789024	B3	Sample 15	26.677	32.397		0
	TRUE	16711935	B4	Sample 16	15.813	10.397	Unknown	0.49			TRUE	10789024	B4	Sample 16	20.149	55.416		0
	TRUE	16711935	B5	Sample 17	0.663	19.994	Unknown	0.49			TRUE	10789024	B5	Sample 17	26.294	35.453		0
	TRUE	16744448	B6	Sample 18	19.756	10.002	Allele X	0.94			TRUE	10789024	B6	Sample 18	18.699	47.73		0
	TRUE	16744448	B7	Sample 19	19.438	7.272	Allele X	0.61			TRUE	10789024	B7	Sample 19	1.021	58.116		0
	TRUE	16744448	B8	Sample 20	15.855	8.362	Allele X	0.86			TRUE	10789024	B8	Sample 20	26.136	40.924		0
	TRUE	16744448	B9	Sample 21	19.215	11.056	Allele X	0.77			TRUE	10789024	B9	Sample 21	26.674	0.562		0
	TRUE	16744448	B10	Sample 22	19.468	10.951	Allele X	0.83			TRUE	10789024	B10	Sample 22	1.374	50.603		0
	TRUE	16744448	B11	Sample 23	23.584	12.042	Allele X	0.92			TRUE	10789024	B11	Sample 23	1.308	46.513		0
	TRUE	16744448	B12	Sample 24	15.895	7.809	Allele X	0.76			TRUE	10789024	B12	Sample 24	18.11	43.666		0
	TRUE	16711935	C1	Sample 25	7.871	17.7	Unknown	0.04			TRUE	10789024	C1	Sample 25	1.127	40.949		0
	TRUE	16711935	C2	Sample 26	18.618	4.323	Unknown	0.35			TRUE	10789024	C2	Sample 26	17.889	25.312		0
	TRUE	16711935	C3	Sample 27	0.672	20.651	Unknown	0.46			TRUE	10789024	C3	Sample 27	11.184	49.714		0
	TRUE	16711935	C4	Sample 28	15.842	11.598	Unknown	0.35			TRUE	10789024	C4	Sample 28	24.338	28.312		0
	TRUE	16711935	C5	Sample 29	6.543	18.006	Unknown	0.23			TRUE	10789024	C5	Sample 29	23.656	46.729		0
	TRUE	16744448	C6	Sample 30	19.727	8.764	Allele X	0.76			TRUE	10789024	C6	Sample 30	11.76	52.043		0
	TRUE	16711935	C7	Sample 31	13.162	10.208	Unknown	0.33			TRUE	10789024	C7	Sample 31	24.709	46.225		0
	TRUE	16744448	C8	Sample 32	19.085	7.713	Allele X	0.66			TRUE	10789024	C8	Sample 32	1.461	53.197		0
	TRUE	255	C9	Sample 33	12.553	11.866	Both Alleles	0.73			TRUE	10789024	C9	Sample 33	23.209	39.478		0
	TRUE	16711935	C10	Sample 34	6.208	15.472	Unknown	0.43			TRUE	10789024	C10	Sample 34	23.06	34.123		0
	TRUE	255	C11	Sample 35	13.375	11.13	Both Alleles	0.73			TRUE	10789024	C11	Sample 35	22.955	31.073		0
	TRUE	8421504	C12	Sample 36	6.758	10.827	Negative	0			TRUE	10789024	C12	Sample 36	12.365	38.435		0
	TRUE	255	D1	Sample 37	13.567	12.268	Both Alleles	0.9			TRUE	10789024	D1	Sample 37	18.99	41.405		0
	TRUE	3200768	D2	Sample 38	5.37	14.131	Allele Y	0.69			TRUE	10789024	D2	Sample 38	28.801	0.51		0
	TRUE	16744448	D3	Sample 39	21.954	8.35	Allele X	0.66			TRUE	10789024	D3	Sample 39	1.247	45.824		0
	TRUE	255	D4	Sample 40	14.495	13.249	Both Alleles	0.68			TRUE	10789024	D4	Sample 40	24.738	46.96		0
	TRUE	255	D5	Sample 41	16.017	12.496	Both Alleles	0.7			TRUE	10789024	D5	Sample 41	23.978	0.519		0
	TRUE	16711935	D6	Sample 42	13.068	12.854	Unknown	0.03			TRUE	10789024	D6	Sample 42	20.205	48.924		0
	TRUE	16711935	D7	Sample 43	7.544	16.181	Unknown	0.15			TRUE	10789024	D7	Sample 43	25.249	38.341		0
	TRUE	3200768	D8	Sample 44	14.114	15.274	Allele Y	0.9			TRUE	10789024	D8	Sample 44	26.595	30.227		0
	TRUE	16711935	D9	Sample 45	14.824	11.417	Unknown	0.54			TRUE	10789024	D9	Sample 45	28.074	0.444		0
	TRUE	3200768	D10	Sample 46	11.796	14.266	Allele Y	0.67			TRUE	10789024	D10	Sample 46	21.553	49.033		0
	TRUE	255	D11	Sample 47	14.486	12.805	Both Alleles	0.93			TRUE	10789024	D11	Sample 47	1.783	54.836		0
	TRUE	16744448	D12	Sample 48	13.871	8.529	Allele X	0.94			TRUE	10789024	D12	Sample 48	25.523	31.041		0
	TRUE	16744448	E1	Sample 49	19.343	10.193	Allele X	1			TRUE	10789024	E1	Sample 49	11.904	47.711		0
	TRUE	16744448	E2	Sample 50	18.393	10.066	Allele X	0.95			TRUE	10789024	E2	Sample 50	1.602	54.571		0
	TRUE	16744448	E3	Sample 51	18.482	9.793	Allele X	0.98			TRUE	10789024	E3	Sample 51	15.274	52.472		0
	TRUE	16744448	E4	Sample 52	19.278	7.25	Allele X	0.61			TRUE	10789024	E4	Sample 52	26.394	42.262		0
	TRUE	16744448	E5	Sample 53	20.533	7.168	Allele X	0.59			TRUE	10789024	E5	Sample 53	26.63	36.461		0
	TRUE	16744448	E6	Sample 54	16.585	9.253	Allele X	1			TRUE	10789024	E6	Sample 54	19.539	34.29		0
	TRUE	3200768	E7	Sample 55	13.592	14.383	Allele Y	0.94			TRUE	10789024	E7	Sample 55	4.632	0.43		0
	TRUE	16711935	E8	Sample 56	12.871	12.471	Unknown	0.37			TRUE	10789024	E8	Sample 56	11.411	0.233		0
	TRUE	255	E9	Sample 57	14.599	12.637	Both Alleles	0.97			TRUE	10789024	E9	Sample 57	10.322	49.107		0
	TRUE	16711935	E10	Sample 58	10.395	15.745	Unknown	0.38			TRUE	10789024	E10	Sample 58	1.425	47.215		0
	TRUE	255	E11	Sample 59	14.793	12.311	Both Alleles	0.82			TRUE	10789024	E11	Sample 59	21.115	35.667		0
	TRUE	3200768	E12	Sample 60	11.665	12.977	Allele Y	0.99			TRUE	10789024	E12	Sample 60	23.899	31.868		0
	TRUE	255	F1	Sample 61	12.859	11.043	Both Alleles	0.79			TRUE	10789024	F1	Sample 61	26.647	32.291		0
	TRUE	16711935	F2	Sample 62	15.908	4.205	Unknown	0.17			TRUE	10789024	F2	Sample 62	23.749	31.751		0
	TRUE	3200768	F3	Sample 63	10.548	12.504	Allele Y	0.82			TRUE	10789024	F3	Sample 63	22.837	30.698		0
	TRUE	16744448	F4	Sample 64	15.083	8.932	Allele X	0.95			TRUE	10789024	F4	Sample 64	22.89	48.231		0
	TRUE	3200768	F5	Sample 65	14.363	14.793	Allele Y	0.84			TRUE	10789024	F5	Sample 65	16.421	47.258		0
	TRUE	16711935	F6	Sample 66	12.773	9.496	Unknown	0.16			TRUE	10789024	F6	Sample 66	22.149	17.278		0
	TRUE	16744448	F7	Sample 67	17.553	6.228	Allele X	0.55			TRUE	10789024	F7	Sample 67	20.888	38.14		0
	TRUE	16711935	F8	Sample 68	20.234	4.781	Unknown	0.44			TRUE	10789024	F8	Sample 68	23.4	39.326		0
	TRUE	3200768	F9	Sample 69	12.232	13.287	Allele Y	0.94			TRUE	10789024	F9	Sample 69	20.133	28.88		0
	TRUE	16711935	F10	Sample 70	21.572	5.374	Unknown	0.47			TRUE	10789024	F10	Sample 70	16.461	49.287		0
	TRUE	16744448	F11	Sample 71	14.619	8.378	Allele X	0.95			TRUE	10789024	F11	Sample 71	23.242	40.564		0
	TRUE	16711935	F12	Sample 72	17.092	10.871	Unknown	0.52			TRUE	10789024	F12	Sample 72	1.072	37.454		0
	TRUE	255	G1	Sample 73	12.676	11.895	Both Alleles	0.77			TRUE	10789024	G1	Sample 73	18.317	38.899		0
	TRUE	16744448	G2	Sample 74	19.92	11.945	Allele X	0.57			TRUE	10789024	G2	Sample 74	19.468	48.794		0
	TRUE	16711935	G3	Sample 75	15.723	11.29	Unknown	0.18			TRUE	10789024	G3	Sample 75	24.915	49.06		0
	TRUE	16744448	G4	Sample 76	14.968	8.508	Allele X	0.95			TRUE	10789024	G4	Sample 76	19.423	50.551		0
	TRUE	16711935	G5	Sample 77	15.187	14.844	Unknown	0.47			TRUE	10789024	G5	Sample 77	18.463	33.47		0
	TRUE	16744448	G6	Sample 78	19.015	9.865	Allele X	0.96			TRUE	10789024	G6	Sample 78	25.051	45.022		0
	TRUE	16744448	G7	Sample 79	18.247	8.994	Allele X	0.85			TRUE	10789024	G7	Sample 79	22.549	42.926		0
	TRUE	16711935	G8	Sample 80	17.186	11.147	Unknown	0.41			TRUE	10789024	G8	Sample 80	15.58	34.391		0
	TRUE	255	G9	Sample 81	14.099	12.389	Both Alleles	1			TRUE	10789024	G9	Sample 81	27.338	0.595		0
	TRUE	16744448	G10	Sample 82	19.873	9.111	Allele X	0.8			TRUE	10789024	G10	Sample 82	24.256	31.833		0
	TRUE	16711935	G11	Sample 83	13.441	12.98	Unknown	0.24			TRUE	10789024	G11	Sample 83	17.608	36.402		0
	TRUE	16711935	G12	Sample 84	10.683	14.532	Unknown	0.49			TRUE	10789024	G12	Sample 84	17.651	45.882		0
	TRUE	3200768	H1	Sample 85	11.919	14.069	Allele Y	0.73			TRUE	10789024	H1	Sample 85	1.462	47.744		0
	TRUE	3200768	H2	Sample 86	10.769	13.326	Allele Y	0.67			TRUE	10789024	H2	Sample 86	15.219	28.924		0
	TRUE	16744448	H3	Sample 87	20.26	8.635	Allele X	0.73			TRUE	10789024	H3	Sample 87	26.19	42.071		0
	TRUE	16711935	H4	Sample 88	15.638	11.833	Unknown	0.53			TRUE	10789024	H4	Sample 88	23.214	38.632		0
	TRUE	3200768	H5	Sample 89	14.015	15.282	Allele Y	0.88			TRUE	10789024	H5	Sample 89	21.385	36.638		0
	TRUE	16744448	H6	Sample 90	17.879	10.847	Allele X	0.67			TRUE	10789024	H6	Sample 90	22.999	43.434		0
	TRUE	255	H7	Sample 91	14.892	12.16	Both Alleles	0.77			TRUE	10789024	H7	Sample 91	1.713	52.566		0
	TRUE	16744448	H8	Sample 92	20.605	6.872	Allele X	0.57			TRUE	10789024	H8	Sample 92	12.635	49.73		0
	TRUE	16711935	H9	Sample 93	10.766	16.206	Unknown	0.38			TRUE	10789024	H9	Sample 93	25.291	32.163		0
	TRUE	255	H10	Sample 94	14.475	12.982	Both Alleles	0.83			TRUE	10789024	H10	Sample 94	22.675	23.93		0
	TRUE	16711935	H11	Sample 95	18.705	3.871	Unknown	0.3			TRUE	10789024	H11	Sample 95	22.012	34.05		0
	TRUE	255	H12	Sample 96	11.941	11.334	Both Alleles	0.82			TRUE	10789024	H12	Sample 96	30.874	48.545		0

## Sheet: Endpoint Analysis
		Cave	Surface	mc1r				Cave	Surface	oca2
		618-660	498-580		Angle			465-510	533-580		Angle
E'P2		11.708	13.728	0.460292	40.4594			0.262	0.099	0.725762	69.3003
		13.588	12.809	0.514755	46.6904			31.747	26.978	0.540605	49.6428
		16.445	6.845	0.706097	67.4012			46.81	22.75	0.672944	64.0799
		13.45	13.455	0.499907	44.9894			28.381	21.412	0.56998	52.9673
		12.212	16.364	0.427352	36.733			45.295	19.051	0.703929	67.1885
		17.091	9.452	0.643899	61.0557			46.633	20.506	0.694574	66.2634
		15.134	11.896	0.559896	51.8311			40.338	21.148	0.656052	62.3334
		9.152	13.695	0.400578	33.7538			36.108	1.137	0.969472	88.1964
		7.625	19.267	0.283542	21.5914			25.595	22.414	0.533129	48.7908
		8.068	19.589	0.291716	22.385			40.46	16.57	0.709451	67.7289
		9.655	17.676	0.353262	28.6443			30.033	27.649	0.520665	47.3667
		7.339	14.245	0.34002	27.2575			25.296	22.055	0.534223	48.9156
		12.423	13.743	0.474776	42.1121			42.443	27.242	0.609069	57.3057
		6.271	22.396	0.218753	15.6425			54.848	4.219	0.928573	85.6014
		14.691	15.108	0.493003	44.1983			32.397	26.677	0.548414	50.5306
		10.397	15.813	0.396681	33.3248			55.416	20.149	0.733355	70.019
		19.994	0.663	0.967904	88.1008			35.453	26.294	0.574166	53.4372
		10.002	19.756	0.336111	26.852			47.73	18.699	0.718511	68.6065
		7.272	19.438	0.272258	20.5115			58.116	1.021	0.982735	88.9935
		8.362	15.855	0.345295	27.8074			40.924	26.136	0.610259	57.4358
		11.056	19.215	0.365234	29.9154			0.562	26.674	0.0206345	1.207
		10.951	19.468	0.360005	29.3583			50.603	1.374	0.973565	88.4447
		12.042	23.584	0.338012	27.0489			46.513	1.308	0.972648	88.3892
		7.809	15.895	0.329438	26.1643			43.666	18.11	0.706844	67.4743
		17.7	7.871	0.69219	66.0258			40.949	1.127	0.973215	88.4235
		4.323	18.618	0.18844	13.0721			25.312	17.889	0.585912	54.7496
		20.651	0.672	0.968485	88.1362			49.714	11.184	0.816349	77.3215
		11.598	15.842	0.422668	36.208			28.312	24.338	0.53774	49.3165
		18.006	6.543	0.733472	70.0299			46.729	23.656	0.663906	63.1498
		8.764	19.727	0.307606	23.9539			52.043	11.76	0.815683	77.2669
		10.208	13.162	0.436799	37.796			46.225	24.709	0.651662	61.8738
		7.713	19.085	0.28782	22.0056			53.197	1.461	0.97327	88.4269
		11.866	12.553	0.485933	43.3885			39.478	23.209	0.629764	59.5489
		15.472	6.208	0.713653	68.1373			34.123	23.06	0.596733	55.9496
		11.13	13.375	0.454193	39.7655			31.073	22.955	0.575128	53.5451
		10.827	6.758	0.615695	58.0284			38.435	12.365	0.756594	72.1664
		12.268	13.567	0.47486	42.1216			41.405	18.99	0.68557	65.3619
		14.131	5.37	0.72463	69.1925			0.51	28.801	0.0173996	1.01447
		8.35	21.954	0.275541	20.8239			45.824	1.247	0.973508	88.4412
		13.249	14.495	0.477545	42.4286			46.96	24.738	0.654969	62.2203
		12.496	16.017	0.438256	37.9603			0.519	23.978	0.0211863	1.23996
		12.854	13.068	0.495872	44.527			48.924	20.205	0.70772	67.56
		16.181	7.544	0.682023	65.0039			38.341	25.249	0.602941	56.6336
		15.274	14.114	0.519736	47.2604			30.227	26.595	0.531959	48.6573
		11.417	14.824	0.435083	37.6024			0.444	28.074	0.0155691	0.906077
		14.266	11.796	0.547387	50.414			49.033	21.553	0.694656	66.2716
		12.805	14.486	0.469202	41.4753			54.836	1.783	0.968509	88.1377
		8.529	13.871	0.380759	31.5865			31.041	25.523	0.548777	50.5718
		10.193	19.343	0.345104	27.7875			47.711	11.904	0.800319	75.9906
		10.066	18.393	0.353702	28.6907			54.571	1.602	0.971481	88.3185
		9.793	18.482	0.346348	27.9176			52.472	15.274	0.77454	73.7704
		7.25	19.278	0.273296	20.6101			42.262	26.394	0.615562	58.0139
		7.168	20.533	0.258763	19.2439			36.461	26.63	0.577911	53.8568
		9.253	16.585	0.358116	29.1578			34.29	19.539	0.637017	60.3248
		14.383	13.592	0.514138	46.6196			0.43	4.632	0.0849467	5.30371
		12.471	12.871	0.492108	44.0957			0.233	11.411	0.0200103	1.16975
		12.637	14.599	0.463981	40.8797			49.107	10.322	0.826314	78.1296
		15.745	10.395	0.602334	56.5668			47.215	1.425	0.970703	88.2713
		12.311	14.793	0.454213	39.7678			35.667	21.115	0.628139	59.3743
		12.977	11.665	0.526621	48.0477			31.868	23.899	0.571449	53.1324
		11.043	12.859	0.462012	40.6552			32.291	26.647	0.547881	50.4701
		4.205	15.908	0.209069	14.8065			31.751	23.749	0.57209	53.2044
		12.504	10.548	0.542426	49.85			30.698	22.837	0.573419	53.3535
		8.932	15.083	0.371934	30.6336			48.231	22.89	0.678154	64.6114
		14.793	14.363	0.507374	45.845			47.258	16.421	0.742128	70.8389
		9.496	12.773	0.426422	36.6287			17.278	22.149	0.438228	37.9571
		6.228	17.553	0.26189	19.5353			38.14	20.888	0.646134	61.292
		4.781	20.234	0.191125	13.2943			39.326	23.4	0.626949	59.2463
		13.287	12.232	0.520671	47.3674			28.88	20.133	0.589231	55.1187
		5.374	21.572	0.199436	13.9887			49.287	16.461	0.749635	71.5316
		8.378	14.619	0.364308	29.8166			40.564	23.242	0.63574	60.1886
		10.871	17.092	0.388764	32.4575			37.454	1.072	0.972175	88.3606
		11.895	12.676	0.484107	43.1795			38.899	18.317	0.679862	64.7849
		11.945	19.92	0.374863	30.949			48.794	19.468	0.714805	68.2488
		11.29	15.723	0.417947	35.6805			49.06	24.915	0.663197	63.0764
		8.508	14.968	0.362413	29.6145			50.551	19.423	0.722425	68.982
		14.844	15.187	0.494289	44.3456			33.47	18.463	0.644484	61.1176
		9.865	19.015	0.341586	27.4203			45.022	25.051	0.642501	60.9077
		8.994	18.247	0.330164	26.2388			42.926	22.549	0.655609	62.2871
		11.147	17.186	0.393428	32.9678			34.391	15.58	0.688219	65.6283
		12.389	14.099	0.467721	41.3063			0.595	27.338	0.021301	1.24682
		9.111	19.873	0.314346	24.6296			31.833	24.256	0.567544	52.6935
		12.98	13.441	0.491276	44.0004			36.402	17.608	0.673986	64.1865
		14.532	10.683	0.576324	53.6791			45.882	17.651	0.722176	68.9581
		14.069	11.919	0.541365	49.7294			47.744	1.462	0.970288	88.2461
		13.326	10.769	0.553061	51.0577			28.924	15.219	0.655234	62.2479
		8.635	20.26	0.298841	23.0842			42.071	26.19	0.616326	58.097
		11.833	15.638	0.430745	37.1142			38.632	23.214	0.624648	58.9983
		15.282	14.015	0.521623	47.4763			36.638	21.385	0.631439	59.7286
		10.847	17.879	0.377602	31.2448			43.434	22.999	0.653802	62.0981
		12.16	14.892	0.449505	39.2332			52.566	1.713	0.968441	88.1336
		6.872	20.605	0.2501	18.4441			49.73	12.635	0.797402	75.7444
		16.206	10.766	0.600845	56.4031			32.163	25.291	0.559804	51.8207
		12.982	14.475	0.472812	41.8876			23.93	22.675	0.513464	46.5425
		3.871	18.705	0.171465	11.6923			34.05	22.012	0.607363	57.1189
		11.334	11.941	0.48696	43.5061			48.545	30.874	0.611252	57.5442
