# Supplementary material for: Unique sperm haplotypes are associated with phenotypically different sperm subpopulations in Astyanax fish
Source: BMC Biol. 2018 Jul 5;16:72. doi: 10.1186/s12915-018-0538-z (PMC6032774; doi:10.1186/s12915-018-0538-z)
Supplement: Supplementary file 10 — Data extracted from the ixo files; the data are in Excel files with the endpoint analyses for all the individuals in all the three subpopulations. (ZIP 210 kb) [file 12915_2018_538_MOESM10_ESM.zip › FishF5P2 analysisColorCorrected.xlsx]

## Sheet: EndPoint Data
	mc1r endpoint										oca2 endpoint
	Experiment: Jun 28 2016 0061 FACS Plate F5P2 mc1r RK Active filters: 618-660 (618-660), 498-580 (498-580), 533-580 (533-580), 465-510 (465-510)										Experiment: Jun 28 2016 0060 FACS Plate F5P2 oca2 RK Active filters: 618-660 (618-660), 498-580 (498-580), 533-580 (533-580), 465-510 (465-510)
	Include	Color	Pos	Name	498-580	618-660					Include	Color	Pos	Name	533-580	465-510
	TRUE	3200768	A1	Sample 1	11.631	18.424					TRUE	16711935	A1	Sample 1	30.067	35.539
	TRUE	16711935	A2	Sample 2	17.398	16.421					TRUE	255	A2	Sample 2	32.774	39.974
	TRUE	255	A3	Sample 3	15.6	19.579					TRUE	3200768	A3	Sample 3	32.754	44.913
	TRUE	16711935	A4	Sample 4	15.71	16.298					TRUE	255	A4	Sample 4	33.245	39.613
	TRUE	16711935	A5	Sample 5	11.737	21.503					TRUE	16711935	A5	Sample 5	32.441	44.067
	TRUE	16711935	A6	Sample 6	21.678	18.326					TRUE	255	A6	Sample 6	34.541	43.03
	TRUE	255	A7	Sample 7	14.854	18.332					TRUE	16711935	A7	Sample 7	33.053	44.729
	TRUE	3200768	A8	Sample 8	12.53	18.261					TRUE	255	A8	Sample 8	32.338	40.885
	TRUE	255	A9	Sample 9	15.582	20.282					TRUE	8421504	A9	Sample 9	22.013	30.975
	TRUE	3200768	A10	Sample 10	13.577	21.711					TRUE	3200768	A10	Sample 10	30.028	41.973
	TRUE	255	A11	Sample 11	15.235	18.364					TRUE	255	A11	Sample 11	33.095	42.065
	TRUE	3200768	A12	Sample 12	12.471	18.765					TRUE	16711935	A12	Sample 12	28.332	34.037
	TRUE	16711935	B1	Sample 13	12.395	16.319					TRUE	16711935	B1	Sample 13	31.124	42.37
	TRUE	3200768	B2	Sample 14	12.907	18.524					TRUE	255	B2	Sample 14	32.965	41.554
	TRUE	16711935	B3	Sample 15	14.332	18.914					TRUE	3200768	B3	Sample 15	31.364	45.019
	TRUE	16711935	B4	Sample 16	13.107	22.54					TRUE	3200768	B4	Sample 16	32.377	45.122
	TRUE	16711935	B5	Sample 17	8.842	21.87					TRUE	3200768	B5	Sample 17	32.205	44.973
	TRUE	255	B6	Sample 18	15.882	19.425					TRUE	16711935	B6	Sample 18	35.963	40.652
	TRUE	16711935	B7	Sample 19	10.241	19.128					TRUE	16711935	B7	Sample 19	31.893	43.353
	TRUE	255	B8	Sample 20	15.676	19.699					TRUE	255	B8	Sample 20	31.42	39.624
	TRUE	16711935	B9	Sample 21	13.863	18.047					TRUE	255	B9	Sample 21	33.276	42.1
	TRUE	3200768	B10	Sample 22	14.113	21.127					TRUE	255	B10	Sample 22	34.179	41.798
	TRUE	16711935	B11	Sample 23	10.623	20.565					TRUE	16711935	B11	Sample 23	35.913	39.897
	TRUE	16711935	B12	Sample 24	17.015	15.851					TRUE	16711935	B12	Sample 24	31.322	35.075
	TRUE	3200768	C1	Sample 25	12.796	17.889					TRUE	255	C1	Sample 25	31	40.984
	TRUE	16711935	C2	Sample 26	11.391	21.56					TRUE	3200768	C2	Sample 26	30.628	44.543
	TRUE	16711935	C3	Sample 27	11.667	21.635					TRUE	255	C3	Sample 27	34.898	41.256
	TRUE	16711935	C4	Sample 28	15.544	20.974					TRUE	255	C4	Sample 28	32.217	41.544
	TRUE	3200768	C5	Sample 29	14.09	20.146					TRUE	3200768	C5	Sample 29	32.234	45.522
	TRUE	255	C6	Sample 30	14.85	18.081					TRUE	3200768	C6	Sample 30	33.352	46.617
	TRUE	16711935	C7	Sample 31	10.464	19.942					TRUE	16711935	C7	Sample 31	28.208	45.368
	TRUE	255	C8	Sample 32	17.686	19.834					TRUE	3200768	C8	Sample 32	30.85	43.459
	TRUE	16711935	C9	Sample 33	13.961	18.637					TRUE	255	C9	Sample 33	34.175	41.694
	TRUE	255	C10	Sample 34	16.612	20.729					TRUE	255	C10	Sample 34	33.981	41.603
	TRUE	16711935	C11	Sample 35	12.514	16.862					TRUE	16711935	C11	Sample 35	31.287	37.363
	TRUE	16711935	C12	Sample 36	11.315	19.122					TRUE	255	C12	Sample 36	31.6	40.127
	TRUE	16711935	D1	Sample 37	8.257	18.936					TRUE	16711935	D1	Sample 37	33.223	38.591
	TRUE	16711935	D2	Sample 38	14.027	14.254					TRUE	3200768	D2	Sample 38	31.25	44.202
	TRUE	16711935	D3	Sample 39	7.542	20.328					TRUE	255	D3	Sample 39	33.188	41.792
	TRUE	3200768	D4	Sample 40	14.084	20.929					TRUE	16711935	D4	Sample 40	32.532	44.199
	TRUE	3200768	D5	Sample 41	13.591	19.096					TRUE	255	D5	Sample 41	33.477	42.315
	TRUE	16711935	D6	Sample 42	15.273	15.419					TRUE	3200768	D6	Sample 42	31.39	44.96
	TRUE	255	D7	Sample 43	14.668	17.438					TRUE	255	D7	Sample 43	34.121	40.7
	TRUE	3200768	D8	Sample 44	11.175	16.286					TRUE	255	D8	Sample 44	33.894	43.423
	TRUE	255	D9	Sample 45	14.809	19.254					TRUE	3200768	D9	Sample 45	32.759	47.742
	TRUE	16711935	D10	Sample 46	19.637	16.216					TRUE	16711935	D10	Sample 46	33.34	44.197
	TRUE	3200768	D11	Sample 47	12.566	17.869					TRUE	255	D11	Sample 47	32.648	38.566
	TRUE	3200768	D12	Sample 48	12.779	18.945					TRUE	255	D12	Sample 48	32.797	41.443
	TRUE	3200768	E1	Sample 49	11.927	16.354					TRUE	255	E1	Sample 49	34.423	40.805
	TRUE	255	E2	Sample 50	16.631	19.395					TRUE	255	E2	Sample 50	33.582	41.159
	TRUE	16711935	E3	Sample 51	15.621	20.498					TRUE	16711935	E3	Sample 51	31.883	43.306
	TRUE	255	E4	Sample 52	15.413	18.417					TRUE	255	E4	Sample 52	33.783	43.232
	TRUE	16711935	E5	Sample 53	17.658	15.528					TRUE	3200768	E5	Sample 53	31.753	46.516
	TRUE	255	E6	Sample 54	18.19	19.844					TRUE	255	E6	Sample 54	33.775	43.47
	TRUE	16711935	E7	Sample 55	12.078	20.589					TRUE	255	E7	Sample 55	35.041	44.415
	TRUE	3200768	E8	Sample 56	14.054	20.824					TRUE	255	E8	Sample 56	34.837	42.842
	TRUE	16711935	E9	Sample 57	10.017	22.881					TRUE	255	E9	Sample 57	34.684	43.388
	TRUE	255	E10	Sample 58	15.41	18.689					TRUE	3200768	E10	Sample 58	30.425	47.081
	TRUE	255	E11	Sample 59	16.74	18.645					TRUE	3200768	E11	Sample 59	29.542	42.487
	TRUE	16711935	E12	Sample 60	17.751	18.202					TRUE	3200768	E12	Sample 60	30.344	44.055
	TRUE	16711935	F1	Sample 61	11.901	20.013					TRUE	255	F1	Sample 61	32.168	41.65
	TRUE	255	F2	Sample 62	17.856	21.27					TRUE	255	F2	Sample 62	32.933	41.038
	TRUE	255	F3	Sample 63	15.093	18.292					TRUE	255	F3	Sample 63	31.035	40.921
	TRUE	16711935	F4	Sample 64	16.527	17.842					TRUE	16711935	F4	Sample 64	33.053	45.049
	TRUE	255	F5	Sample 65	14.35	18.586					TRUE	255	F5	Sample 65	32.79	40.455
	TRUE	16711935	F6	Sample 66	17.777	15.753					TRUE	255	F6	Sample 66	32.157	42.082
	TRUE	16711935	F7	Sample 67	15.53	15.116					TRUE	3200768	F7	Sample 67	31.391	44.706
	TRUE	16711935	F8	Sample 68	9.985	20.004					TRUE	16711935	F8	Sample 68	31.451	42.583
	TRUE	3200768	F9	Sample 69	14.132	20.941					TRUE	255	F9	Sample 69	32.664	40.35
	TRUE	255	F10	Sample 70	13.729	16.595					TRUE	255	F10	Sample 70	33.374	41.377
	TRUE	3200768	F11	Sample 71	12.623	19.046					TRUE	16711935	F11	Sample 71	33.252	38.426
	TRUE	16711935	F12	Sample 72	18.889	18.133					TRUE	16711935	F12	Sample 72	33.386	37.231
	TRUE	16711935	G1	Sample 73	15.64	17.154					TRUE	255	G1	Sample 73	32.214	41.831
	TRUE	255	G2	Sample 74	16.01	20.72					TRUE	255	G2	Sample 74	36.1	41.712
	TRUE	16711935	G3	Sample 75	13.083	17.766					TRUE	3200768	G3	Sample 75	31.917	47.349
	TRUE	16711935	G4	Sample 76	17.053	18.303					TRUE	255	G4	Sample 76	32.108	41.38
	TRUE	16711935	G5	Sample 77	18.052	19.313					TRUE	3200768	G5	Sample 77	29.581	44.213
	TRUE	8421504	G6	Sample 78	9.869	9.564					TRUE	3200768	G6	Sample 78	29.39	43.597
	TRUE	255	G7	Sample 79	16.579	19.564					TRUE	255	G7	Sample 79	33.038	42.106
	TRUE	16711935	G8	Sample 80	17.125	17.295					TRUE	16711935	G8	Sample 80	32.044	43.158
	TRUE	255	G9	Sample 81	15.961	20.259					TRUE	16711935	G9	Sample 81	32.14	42.342
	TRUE	255	G10	Sample 82	15.692	18.495					TRUE	255	G10	Sample 82	35.012	44.37
	TRUE	3200768	G11	Sample 83	11.72	16.68					TRUE	3200768	G11	Sample 83	32.134	46.254
	TRUE	255	G12	Sample 84	14.885	16.931					TRUE	255	G12	Sample 84	33.966	42.139
	TRUE	16711935	H1	Sample 85	21.373	19.868					TRUE	255	H1	Sample 85	35.03	44.026
	TRUE	16711935	H2	Sample 86	19.233	17.819					TRUE	255	H2	Sample 86	35.019	44.598
	TRUE	16711935	H3	Sample 87	13.277	18.103					TRUE	255	H3	Sample 87	34.281	41.385
	TRUE	3200768	H4	Sample 88	11.903	19.077					TRUE	3200768	H4	Sample 88	32.357	45.356
	TRUE	3200768	H5	Sample 89	13.108	19.53					TRUE	255	H5	Sample 89	36.111	45.809
	TRUE	16711935	H6	Sample 90	18.196	17.503					TRUE	16711935	H6	Sample 90	30.083	49.16
	TRUE	16711935	H7	Sample 91	14.979	20.517					TRUE	16711935	H7	Sample 91	33.583	44.347
	TRUE	3200768	H8	Sample 92	11.888	17.625					TRUE	255	H8	Sample 92	32.08	41.621
	TRUE	255	H9	Sample 93	16.214	18.628					TRUE	255	H9	Sample 93	32.299	42.2
	TRUE	16711935	H10	Sample 94	19.691	17.838					TRUE	16711935	H10	Sample 94	32.876	43.491
	TRUE	16711935	H11	Sample 95	15.272	16.092					TRUE	255	H11	Sample 95	34.098	42.712
	TRUE	255	H12	Sample 96	16.042	19.681					TRUE	16711935	H12	Sample 96	31.072	35.97

## Sheet: Endpoint Analysis
		Surface	Cave	mc1r				Surface	Cave	oca2
		498-580	618-660		Angle			533-580	465-510		Angle
F5P2		11.631	18.424	0.386991	57.736			30.067	35.539	0.458296	49.7679															#DIV/0!
		17.398	16.421	0.514445	43.3453			32.774	39.974	0.450514	50.6523
		15.6	19.579	0.443446	51.4532			32.754	44.913	0.421724	53.8976
		15.71	16.298	0.490815	46.0524			33.245	39.613	0.456299	49.9951
		11.737	21.503	0.353099	61.3729			32.441	44.067	0.424021	53.6405
		21.678	18.326	0.541896	40.2103			34.541	43.03	0.445282	51.2453
		14.854	18.332	0.447598	50.983			33.053	44.729	0.424944	53.5371
		12.53	18.261	0.406937	55.5436			32.338	40.885	0.441637	51.6578
		15.582	20.282	0.434475	52.4661			22.013	30.975	0.415434	54.5998
		13.577	21.711	0.384748	57.9802			30.028	41.973	0.41705	54.4196
		15.235	18.364	0.453436	50.3205			33.095	42.065	0.440327	51.8058
		12.471	18.765	0.399251	56.3925			28.332	34.037	0.454264	50.2264
		12.395	16.319	0.431671	52.7817			31.124	42.37	0.42349	53.6999
		12.907	18.524	0.410646	55.1323			32.965	41.554	0.44237	51.5749
		14.332	18.914	0.431089	52.8472			31.364	45.019	0.410615	55.1357
		13.107	22.54	0.367689	59.822			32.377	45.122	0.417773	54.3389
		8.842	21.87	0.2879	67.9866			32.205	44.973	0.417282	54.3937
		15.882	19.425	0.449826	50.7304			35.963	40.652	0.469399	48.5023
		10.241	19.128	0.348701	61.8357			31.893	43.353	0.42385	53.6596
		15.676	19.699	0.443138	51.4881			31.42	39.624	0.442261	51.5872
		13.863	18.047	0.434441	52.47			33.276	42.1	0.441467	51.677
		14.113	21.127	0.400482	56.2568			34.179	41.798	0.44986	50.7265
		10.623	20.565	0.340612	62.6811			35.913	39.897	0.473724	48.0083
		17.015	15.851	0.517708	42.9716			31.322	35.075	0.471738	48.2351
		12.796	17.889	0.417012	54.4239			31	40.984	0.430651	52.8964
		11.391	21.56	0.345695	62.1508			30.628	44.543	0.407444	55.4874
		11.667	21.635	0.350339	61.6636			34.898	41.256	0.458256	49.7725
		15.544	20.974	0.425653	53.4576			32.217	41.544	0.436776	52.2068
		14.09	20.146	0.411555	55.0313			32.234	45.522	0.414553	54.6978
		14.85	18.081	0.450943	50.6036			33.352	46.617	0.417062	54.4183
		10.464	19.942	0.344143	62.3131			28.208	45.368	0.383386	58.1283
		17.686	19.834	0.471375	48.2766			30.85	43.459	0.415158	54.6304
		13.961	18.637	0.428278	53.1631			34.175	41.694	0.450447	50.6598
		16.612	20.729	0.444873	51.2917			33.981	41.603	0.449579	50.7583
		12.514	16.862	0.425994	53.4194			31.287	37.363	0.455747	50.0579
		11.315	19.122	0.371751	59.3861			31.6	40.127	0.440559	51.7796
		8.257	18.936	0.303644	66.4405			33.223	38.591	0.462626	49.2749
		14.027	14.254	0.495987	45.4599			31.25	44.202	0.414171	54.7404
		7.542	20.328	0.270614	69.6444			33.188	41.792	0.442625	51.5461
		14.084	20.929	0.402251	56.0618			32.532	44.199	0.423975	53.6457
		13.591	19.096	0.415792	54.5598			33.477	42.315	0.441696	51.6512
		15.273	15.419	0.497622	45.2726			31.39	44.96	0.411133	55.0782
		14.668	17.438	0.456862	49.9311			34.121	40.7	0.456035	50.0251
		11.175	16.286	0.406941	55.5432			33.894	43.423	0.438377	52.0261
		14.809	19.254	0.434753	52.4347			32.759	47.742	0.406939	55.5434
		19.637	16.216	0.547709	39.5495			33.34	44.197	0.429988	52.9709
		12.566	17.869	0.41288	54.884			32.648	38.566	0.458449	49.7505
		12.779	18.945	0.402818	55.9991			32.797	41.443	0.44177	51.6428
		11.927	16.354	0.421732	53.8967			34.423	40.805	0.457582	49.8491
		16.631	19.395	0.461639	49.3873			33.582	41.159	0.449312	50.7887
		15.621	20.498	0.432487	52.6899			31.883	43.306	0.424038	53.6386
		15.413	18.417	0.455602	50.0744			33.783	43.232	0.438655	51.9947
		17.658	15.528	0.532092	41.3276			31.753	46.516	0.405691	55.6816
		18.19	19.844	0.478256	47.4901			33.775	43.47	0.437245	52.1538
		12.078	20.589	0.369731	59.6031			35.041	44.415	0.441011	51.7285
		14.054	20.824	0.402947	55.9848			34.837	42.842	0.448474	50.8837
		10.017	22.881	0.304487	66.3569			34.684	43.388	0.444257	51.3615
		15.41	18.689	0.451919	50.4928			30.425	47.081	0.39255	57.1284
		16.74	18.645	0.473082	48.0816			29.542	42.487	0.41014	55.1884
		17.751	18.202	0.493728	45.7187			30.344	44.055	0.407855	55.4419
		11.901	20.013	0.372908	59.2616			32.168	41.65	0.435774	52.3196
		17.856	21.27	0.456372	49.9868			32.933	41.038	0.445215	51.253
		15.093	18.292	0.452089	50.4735			31.035	40.921	0.431305	52.8229
		16.527	17.842	0.480869	47.1912			33.053	45.049	0.423203	53.7321
		14.35	18.586	0.435693	52.3288			32.79	40.455	0.447676	50.9742
		17.777	15.753	0.530182	41.5456			32.157	42.082	0.433155	52.6147
		15.53	15.116	0.506755	44.226			31.391	44.706	0.412513	54.9248
		9.985	20.004	0.332955	63.4739			31.451	42.583	0.424818	53.5511
		14.132	20.941	0.402931	55.9866			32.664	40.35	0.447366	51.0093
		13.729	16.595	0.452744	50.3992			33.374	41.377	0.446469	51.1109
		12.623	19.046	0.398592	56.465			33.252	38.426	0.463908	49.1287
		18.889	18.133	0.51021	43.8302			33.386	37.231	0.472776	48.1166
		15.64	17.154	0.476917	47.6433			32.214	41.831	0.43506	52.4002
		16.01	20.72	0.435883	52.3074			36.1	41.712	0.463939	49.1252
		13.083	17.766	0.424098	53.6318			31.917	47.349	0.402657	56.0169
		17.053	18.303	0.482323	47.0248			32.108	41.38	0.436915	52.191
		18.052	19.313	0.483126	46.9329			29.581	44.213	0.400859	56.2153
		9.869	9.564	0.507847	44.1008			29.39	43.597	0.402674	56.015
		16.579	19.564	0.458706	49.7213			33.038	42.106	0.439663	51.8809
		17.125	17.295	0.497531	45.283			32.044	43.158	0.426106	53.4068
		15.961	20.259	0.440668	51.7673			32.14	42.342	0.431514	52.7994
		15.692	18.495	0.459005	49.6872			35.012	44.37	0.441057	51.7233
		11.72	16.68	0.412676	54.9067			32.134	46.254	0.409935	55.2112
		14.885	16.931	0.467846	48.6795			33.966	42.139	0.446304	51.1296
		21.373	19.868	0.518246	42.9101			35.03	44.026	0.443104	51.4919
		19.233	17.819	0.519081	42.8145			35.019	44.598	0.439843	51.8605
		13.277	18.103	0.423104	53.7432			34.281	41.385	0.453057	50.3636
		11.903	19.077	0.384216	58.0381			32.357	45.356	0.416365	54.4959
		13.108	19.53	0.401618	56.1316			36.111	45.809	0.440808	51.7515
		18.196	17.503	0.509706	43.8879			30.083	49.16	0.37963	58.5359
		14.979	20.517	0.421991	53.8677			33.583	44.347	0.430938	52.8642
		11.888	17.625	0.402806	56.0005			32.08	41.621	0.435272	52.3762
		16.214	18.628	0.465358	48.9634			32.299	42.2	0.433549	52.5703
		19.691	17.838	0.524688	42.1733			32.876	43.491	0.4305	52.9134
		15.272	16.092	0.486928	46.4977			34.098	42.712	0.443927	51.3988
		16.042	19.681	0.449066	50.8165			31.072	35.97	0.463471	49.1785
