# Supplementary material for: Unique sperm haplotypes are associated with phenotypically different sperm subpopulations in Astyanax fish
Source: BMC Biol. 2018 Jul 5;16:72. doi: 10.1186/s12915-018-0538-z (PMC6032774; doi:10.1186/s12915-018-0538-z)
Supplement: Supplementary file 10 — Data extracted from the ixo files; the data are in Excel files with the endpoint analyses for all the individuals in all the three subpopulations. (ZIP 210 kb) [file 12915_2018_538_MOESM10_ESM.zip › FishG5P2 analysisColorCorrected.xlsx]

## Sheet: EndPoint Data
	mc1r endpoint										oca2 endpoint
	Experiment: Jun 30 2016 0067 FACS Plate G5P2 mc1r RK Active filters: 618-660 (618-660), 498-580 (498-580), 533-580 (533-580), 465-510 (465-510)										Experiment: Jun 30 2016 0066 FACS Plate G5P2 oca2 RK Active filters: 618-660 (618-660), 498-580 (498-580), 533-580 (533-580), 465-510 (465-510)
	Include	Color	Pos	Name	498-580	618-660					Include	Color	Pos	Name	533-580	465-510
	TRUE	16711935	A1	Sample 1	22.164	8.271					TRUE	16711935	A1	Sample 1	17.691	34.75
	TRUE	16744448	A2	Sample 2	20.637	5.115					TRUE	3200768	A2	Sample 2	1.433	42.956
	TRUE	16744448	A3	Sample 3	23.017	4.784					TRUE	255	A3	Sample 3	25.418	25.519
	TRUE	3200768	A4	Sample 4	17.104	16.712					TRUE	255	A4	Sample 4	24.473	36.652
	TRUE	16711935	A5	Sample 5	22.211	9.636					TRUE	255	A5	Sample 5	30.838	30.639
	TRUE	16744448	A6	Sample 6	24.394	6.575					TRUE	16711935	A6	Sample 6	35.723	18.576
	TRUE	16744448	A7	Sample 7	21.919	4.803					TRUE	16744448	A7	Sample 7	30.652	0.669
	TRUE	16711935	A8	Sample 8	16.36	12.066					TRUE	255	A8	Sample 8	27.86	28.698
	TRUE	3200768	A9	Sample 9	14.156	14.277					TRUE	8421504	A9	Sample 9	0.138	0.446
	TRUE	255	A10	Sample 10	20.676	9.832					TRUE	3200768	A10	Sample 10	2.08	42.162
	TRUE	16744448	A11	Sample 11	20.275	6.349					TRUE	255	A11	Sample 11	19.757	35.741
	TRUE	3200768	A12	Sample 12	12.614	12.742					TRUE	16711935	A12	Sample 12	16.933	35.552
	TRUE	16744448	B1	Sample 13	24.513	7.21					TRUE	16711935	B1	Sample 13	15.821	36.974
	TRUE	255	B2	Sample 14	21.813	13.32					TRUE	255	B2	Sample 14	23.155	40.071
	TRUE	16744448	B3	Sample 15	25.699	7.423					TRUE	8421504	B3	Sample 15	0.223	0.407
	TRUE	16744448	B4	Sample 16	26.661	8.198					TRUE	3200768	B4	Sample 16	1.481	44.757
	TRUE	16711935	B5	Sample 17	22.818	8.284					TRUE	255	B5	Sample 17	25.731	27.468
	TRUE	16744448	B6	Sample 18	25.322	5.637					TRUE	16744448	B6	Sample 18	42.427	3.315
	TRUE	16711935	B7	Sample 19	16.136	12.202					TRUE	255	B7	Sample 19	28.301	29.731
	TRUE	16744448	B8	Sample 20	21.986	4.593					TRUE	16711935	B8	Sample 20	33.829	18.58
	TRUE	3200768	B9	Sample 21	11.699	11.38					TRUE	255	B9	Sample 21	31.518	32.149
	TRUE	16744448	B10	Sample 22	23.827	5.054					TRUE	255	B10	Sample 22	22.653	39.06
	TRUE	255	B11	Sample 23	24.218	10.443					TRUE	16711935	B11	Sample 23	34.953	22.948
	TRUE	16744448	B12	Sample 24	21.298	4.64					TRUE	255	B12	Sample 24	26.03	20.769
	TRUE	16744448	C1	Sample 25	22.432	4.573					TRUE	255	C1	Sample 25	28.877	27.209
	TRUE	16711935	C2	Sample 26	16.117	6.191					TRUE	255	C2	Sample 26	29.658	35.509
	TRUE	16711935	C3	Sample 27	21.455	8.071					TRUE	16744448	C3	Sample 27	42.809	0.446
	TRUE	255	C4	Sample 28	17.987	9.487					TRUE	3200768	C4	Sample 28	1.515	37.645
	TRUE	255	C5	Sample 29	19.02	10.057					TRUE	255	C5	Sample 29	23.051	28.657
	TRUE	16711935	C6	Sample 30	22.345	8.489					TRUE	16711935	C6	Sample 30	21.586	49.007
	TRUE	16744448	C7	Sample 31	25.259	5.241					TRUE	255	C7	Sample 31	20.611	26.151
	TRUE	255	C8	Sample 32	20.809	11.991					TRUE	16744448	C8	Sample 32	36.102	7.607
	TRUE	255	C9	Sample 33	20.35	10.047					TRUE	255	C9	Sample 33	30.78	39.827
	TRUE	255	C10	Sample 34	18.919	11.009					TRUE	16744448	C10	Sample 34	41.751	0.644
	TRUE	3200768	C11	Sample 35	14.708	13.215					TRUE	255	C11	Sample 35	31.311	30.035
	TRUE	16744448	C12	Sample 36	20.071	6.855					TRUE	16744448	C12	Sample 36	27.162	0.817
	TRUE	16744448	D1	Sample 37	14.646	3.55					TRUE	255	D1	Sample 37	23.784	30.758
	TRUE	255	D2	Sample 38	21.182	10.735					TRUE	3200768	D2	Sample 38	0.779	32.588
	TRUE	16744448	D3	Sample 39	21.451	4.668					TRUE	255	D3	Sample 39	26.949	32.86
	TRUE	255	D4	Sample 40	19.658	9.566					TRUE	255	D4	Sample 40	26.846	33.62
	TRUE	255	D5	Sample 41	17.028	9.026					TRUE	255	D5	Sample 41	29.559	31.766
	TRUE	3200768	D6	Sample 42	14.066	13.041					TRUE	16711935	D6	Sample 42	18.895	46.392
	TRUE	16744448	D7	Sample 43	23.765	6.012					TRUE	255	D7	Sample 43	32.835	28.511
	TRUE	16744448	D8	Sample 44	25.299	5.244					TRUE	16744448	D8	Sample 44	34.703	0.71
	TRUE	16744448	D9	Sample 45	24.841	6.79					TRUE	3200768	D9	Sample 45	0.855	31.254
	TRUE	16744448	D10	Sample 46	23.344	6.916					TRUE	255	D10	Sample 46	23.555	34.005
	TRUE	3200768	D11	Sample 47	17.858	19.99					TRUE	255	D11	Sample 47	29.15	37.897
	TRUE	8421504	D12	Sample 48	5.694	8.901					TRUE	255	D12	Sample 48	35.341	26.079
	TRUE	16711935	E1	Sample 49	23.616	7.728					TRUE	255	E1	Sample 49	28.694	31.588
	TRUE	255	E2	Sample 50	21.984	11.583					TRUE	16711935	E2	Sample 50	34.044	13.086
	TRUE	16744448	E3	Sample 51	20.521	6.99					TRUE	255	E3	Sample 51	32.57	29.884
	TRUE	3200768	E4	Sample 52	13.716	12.548					TRUE	255	E4	Sample 52	33.562	25.215
	TRUE	16711935	E5	Sample 53	20.525	7.237					TRUE	255	E5	Sample 53	24.002	35.177
	TRUE	16744448	E6	Sample 54	19.127	4.039					TRUE	16744448	E6	Sample 54	34.286	0.61
	TRUE	16744448	E7	Sample 55	22.271	4.728					TRUE	16744448	E7	Sample 55	36.794	0.536
	TRUE	16744448	E8	Sample 56	24.434	6.709					TRUE	16711935	E8	Sample 56	12.283	29.066
	TRUE	16744448	E9	Sample 57	20.81	5.468					TRUE	255	E9	Sample 57	34.091	35.609
	TRUE	16711935	E10	Sample 58	13.563	6.072					TRUE	255	E10	Sample 58	27.949	36.316
	TRUE	16744448	E11	Sample 59	20.815	6.029					TRUE	255	E11	Sample 59	26.533	28.383
	TRUE	16711935	E12	Sample 60	9.467	16.501					TRUE	255	E12	Sample 60	31.26	24.917
	TRUE	16744448	F1	Sample 61	26.039	5.111					TRUE	255	F1	Sample 61	26.922	29.827
	TRUE	16744448	F2	Sample 62	20.502	3.851					TRUE	16744448	F2	Sample 62	40.058	1.046
	TRUE	16711935	F3	Sample 63	9.602	10.731					TRUE	255	F3	Sample 63	21.959	33.48
	TRUE	16744448	F4	Sample 64	23.245	4.805					TRUE	3200768	F4	Sample 64	1.154	43.221
	TRUE	255	F5	Sample 65	20.211	10.606					TRUE	255	F5	Sample 65	25.434	38.023
	TRUE	16744448	F6	Sample 66	20.27	4.497					TRUE	16711935	F6	Sample 66	11.908	40.346
	TRUE	16744448	F7	Sample 67	19.076	5.695					TRUE	255	F7	Sample 67	29.469	34.232
	TRUE	16744448	F8	Sample 68	21.607	5.054					TRUE	16711935	F8	Sample 68	29.853	21.709
	TRUE	16744448	F9	Sample 69	17.025	4.621					TRUE	16711935	F9	Sample 69	2.879	2.871
	TRUE	3200768	F10	Sample 70	14.014	16.042					TRUE	16711935	F10	Sample 70	33.872	19.084
	TRUE	16744448	F11	Sample 71	22.108	4.558					TRUE	3200768	F11	Sample 71	1.437	43.283
	TRUE	16711935	F12	Sample 72	9.154	11.127					TRUE	255	F12	Sample 72	27.649	41.407
	TRUE	255	G1	Sample 73	20.465	9.269					TRUE	255	G1	Sample 73	26.184	27.933
	TRUE	16744448	G2	Sample 74	24.662	4.988					TRUE	16711935	G2	Sample 74	27.418	18.832
	TRUE	16711935	G3	Sample 75	23.35	8.504					TRUE	16711935	G3	Sample 75	32.064	20.145
	TRUE	16744448	G4	Sample 76	25.782	6.98					TRUE	255	G4	Sample 76	30.312	34.672
	TRUE	16711935	G5	Sample 77	7.129	12.357					TRUE	255	G5	Sample 77	19.407	34.921
	TRUE	16744448	G6	Sample 78	24.69	6.568					TRUE	16711935	G6	Sample 78	17.19	46.637
	TRUE	16744448	G7	Sample 79	21.549	4.746					TRUE	16711935	G7	Sample 79	21.081	43.072
	TRUE	3200768	G8	Sample 80	12.31	14.952					TRUE	255	G8	Sample 80	24.461	26.335
	TRUE	255	G9	Sample 81	21.321	10.663					TRUE	255	G9	Sample 81	26.375	38.458
	TRUE	16711935	G10	Sample 82	25.388	8.22					TRUE	255	G10	Sample 82	32.504	37.427
	TRUE	16744448	G11	Sample 83	21.334	4.544					TRUE	255	G11	Sample 83	30.395	32.954
	TRUE	8421504	G12	Sample 84	7.955	8.547					TRUE	255	G12	Sample 84	34.405	42.804
	TRUE	3200768	H1	Sample 85	19.856	16.924					TRUE	255	H1	Sample 85	33.954	40.748
	TRUE	16711935	H2	Sample 86	21.676	17.848					TRUE	255	H2	Sample 86	40.663	49.375
	TRUE	16744448	H3	Sample 87	20.062	6.429					TRUE	8421504	H3	Sample 87	0.509	1.121
	TRUE	16744448	H4	Sample 88	27.781	7.556					TRUE	16711935	H4	Sample 88	13.544	47.725
	TRUE	16744448	H5	Sample 89	22.68	7.135					TRUE	8421504	H5	Sample 89	0.8	0.465
	TRUE	16744448	H6	Sample 90	24.254	4.985					TRUE	255	H6	Sample 90	22.562	32.13
	TRUE	16744448	H7	Sample 91	22.685	3.847					TRUE	16744448	H7	Sample 91	37.316	0.452
	TRUE	16711935	H8	Sample 92	18.39	7.945					TRUE	16744448	H8	Sample 92	35.927	0.543
	TRUE	255	H9	Sample 93	18.525	8.861					TRUE	255	H9	Sample 93	22.441	34.133
	TRUE	16744448	H10	Sample 94	23.428	4.533					TRUE	255	H10	Sample 94	28.541	35.327
	TRUE	255	H11	Sample 95	19.151	10.243					TRUE	16744448	H11	Sample 95	39.63	0.915
	TRUE	16711935	H12	Sample 96	9.008	9.846					TRUE	3200768	H12	Sample 96	0.989	27.311

## Sheet: Endpoint Analysis
		Surface	Cave	mc1r				Surface	Cave	oca2
		498-580	618-660		Angle			533-580	465-510		Angle
G5P2		22.164	8.271	0.728241	20.4642			17.691	34.75	0.337351	63.0197
		20.637	5.115	0.801375	13.9206			1.433	42.956	0.0322828	88.0894
		23.017	4.784	0.82792	11.7416			25.418	25.519	0.499009	45.1136
		17.104	16.712	0.505796	44.3359			24.473	36.652	0.400376	56.2685
		22.211	9.636	0.697428	23.4531			30.838	30.639	0.501618	44.8146
		24.394	6.575	0.787691	15.0847			35.723	18.576	0.657894	27.4745
		21.919	4.803	0.82026	12.3596			30.652	0.669	0.978641	1.25032
		16.36	12.066	0.575529	36.4099			27.86	28.698	0.492592	45.8489
		14.156	14.277	0.497872	45.2438			0.138	0.446	0.236301	72.8071
		20.676	9.832	0.677724	25.4324			2.08	42.162	0.0470141	87.1757
		20.275	6.349	0.761531	17.3877			19.757	35.741	0.355995	61.067
		12.614	12.742	0.497476	45.2892			16.933	35.552	0.322626	64.5321
		24.513	7.21	0.77272	16.3902			15.821	36.974	0.299669	66.8342
		21.813	13.32	0.620869	31.4101			23.155	40.071	0.366226	59.9786
		25.699	7.423	0.775889	16.111			0.223	0.407	0.353968	61.2812
		26.661	8.198	0.764824	17.0922			1.481	44.757	0.0320299	88.1048
		22.818	8.284	0.733651	19.9533			25.731	27.468	0.483675	46.8701
		25.322	5.637	0.81792	12.5501			42.427	3.315	0.927528	4.46768
		16.136	12.202	0.569412	37.0965			28.301	29.731	0.487679	46.4116
		21.986	4.593	0.827194	11.7997			33.829	18.58	0.645481	28.777
		11.699	11.38	0.506911	44.2081			31.518	32.149	0.495045	45.5679
		23.827	5.054	0.825006	11.9756			22.653	39.06	0.36707	59.8883
		24.218	10.443	0.69871	23.3261			34.953	22.948	0.603668	33.2865
		21.298	4.64	0.821112	12.2905			26.03	20.769	0.556208	38.5859
		22.432	4.573	0.830661	11.5225			28.877	27.209	0.51487	43.2965
		16.117	6.191	0.722476	21.0132			29.658	35.509	0.455108	50.1305
		21.455	8.071	0.726648	20.6154			42.809	0.446	0.989689	0.596907
		17.987	9.487	0.654692	27.8088			1.515	37.645	0.0386874	87.6954
		19.02	10.057	0.654125	27.8681			23.051	28.657	0.445792	51.1877
		22.345	8.489	0.724687	20.8021			21.586	49.007	0.305781	66.2281
		25.259	5.241	0.828164	11.722			20.611	26.151	0.440764	51.7565
		20.809	11.991	0.634421	29.9523			36.102	7.607	0.825963	11.8987
		20.35	10.047	0.669474	26.276			30.78	39.827	0.435934	52.3016
		18.919	11.009	0.63215	30.1952			41.751	0.644	0.98481	0.883705
		14.708	13.215	0.526734	41.9394			31.311	30.035	0.5104	43.8084
		20.071	6.855	0.745413	18.857			27.162	0.817	0.9708	1.72287
		14.646	3.55	0.804902	13.625			23.784	30.758	0.436068	52.2866
		21.182	10.735	0.663659	26.8758			0.779	32.588	0.0233464	88.6307
		21.451	4.668	0.82128	12.2769			26.949	32.86	0.450584	50.6443
		19.658	9.566	0.672666	25.9485			26.846	33.62	0.443985	51.3922
		17.028	9.026	0.653566	27.9266			29.559	31.766	0.482006	47.0611
		14.066	13.041	0.518907	42.8345			18.895	46.392	0.289414	67.8394
		23.765	6.012	0.798099	14.1967			32.835	28.511	0.535243	40.9682
		25.299	5.244	0.828308	11.7105			34.703	0.71	0.979951	1.17207
		24.841	6.79	0.785337	15.2877			0.855	31.254	0.026628	88.433
		23.344	6.916	0.771447	16.5027			23.555	34.005	0.409225	55.29
		17.858	19.99	0.471835	48.2241			29.15	37.897	0.43477	52.4329
		5.694	8.901	0.390134	57.3928			35.341	26.079	0.575399	36.4245
		23.616	7.728	0.753446	18.12			28.694	31.588	0.475996	47.7485
		21.984	11.583	0.654929	27.784			34.044	13.086	0.722342	21.026
		20.521	6.99	0.74592	18.8102			32.57	29.884	0.521504	42.5374
		13.716	12.548	0.522236	42.4537			33.562	25.215	0.571006	36.9174
		20.525	7.237	0.73932	19.4224			24.002	35.177	0.405583	55.6935
		19.127	4.039	0.82565	11.9238			34.286	0.61	0.982519	1.01927
		22.271	4.728	0.824882	11.9856			36.794	0.536	0.985642	0.834603
		24.434	6.709	0.784574	15.3537			12.283	29.066	0.297057	67.0916
		20.81	5.468	0.791917	14.7222			34.091	35.609	0.48911	46.2477
		13.563	6.072	0.690756	24.1175			27.949	36.316	0.434902	52.4179
		20.815	6.029	0.775406	16.1535			26.533	28.383	0.483156	46.9295
		9.467	16.501	0.364564	60.1561			31.26	24.917	0.556455	38.558
		26.039	5.111	0.835923	11.105			26.922	29.827	0.474405	47.9304
		20.502	3.851	0.841868	10.6382			40.058	1.046	0.974552	1.49578
		9.602	10.731	0.472237	48.1781			21.959	33.48	0.396093	56.7398
		23.245	4.805	0.828699	11.6792			1.154	43.221	0.0260056	88.4706
		20.211	10.606	0.655839	27.6889			25.434	38.023	0.400807	56.221
		20.27	4.497	0.818428	12.5088			11.908	40.346	0.227887	73.5562
		19.076	5.695	0.770094	16.6226			29.469	34.232	0.462614	49.2761
		21.607	5.054	0.810435	13.1651			29.853	21.709	0.578973	36.0245
		17.025	4.621	0.786519	15.1856			2.879	2.871	0.500696	44.9203
		14.014	16.042	0.466263	48.8601			33.872	19.084	0.639625	29.3976
		22.108	4.558	0.829071	11.6494			1.437	43.283	0.0321333	88.0985
		9.154	11.127	0.451358	50.5564			27.649	41.407	0.400385	56.2675
		20.465	9.269	0.688269	24.3667			26.184	27.933	0.483841	46.8511
		24.662	4.988	0.831771	11.4341			27.418	18.832	0.592822	34.4832
		23.35	8.504	0.733032	20.0115			32.064	20.145	0.614147	32.1401
		25.782	6.98	0.786948	15.1486			30.312	34.672	0.466453	48.8384
		7.129	12.357	0.365852	60.0185			19.407	34.921	0.357219	60.9373
		24.69	6.568	0.789878	14.8968			17.19	46.637	0.269322	69.7666
		21.549	4.746	0.819509	12.4207			21.081	43.072	0.328605	63.9212
		12.31	14.952	0.451544	50.5353			24.461	26.335	0.481554	47.1129
		21.321	10.663	0.666615	26.5704			26.375	38.458	0.406814	55.5572
		25.388	8.22	0.755415	17.9407			32.504	37.427	0.464801	49.0269
		21.334	4.544	0.824407	12.0239			30.395	32.954	0.479802	47.3132
		7.955	8.547	0.482063	47.0546			34.405	42.804	0.445609	51.2084
		19.856	16.924	0.539859	40.4422			33.954	40.748	0.454526	50.1967
		21.676	17.848	0.548426	39.468			40.663	49.375	0.45162	50.5267
		20.062	6.429	0.757314	17.7684			0.509	1.121	0.31227	65.5792
		27.781	7.556	0.786173	15.2155			13.544	47.725	0.221058	74.1565
		22.68	7.135	0.760691	17.4633			0.8	0.465	0.632411	30.1673
		24.254	4.985	0.829509	11.6144			22.562	32.13	0.412528	54.9231
		22.685	3.847	0.855005	9.62485			37.316	0.452	0.988032	0.693977
		18.39	7.945	0.69831	23.3657			35.927	0.543	0.985111	0.865902
		18.525	8.861	0.676441	25.563			22.441	34.133	0.396666	56.6768
		23.428	4.533	0.837881	10.9506			28.541	35.327	0.446875	51.065
		19.151	10.243	0.651528	28.1403			39.63	0.915	0.977432	1.32264
		9.008	9.846	0.477777	47.545			0.989	27.311	0.034947	87.9261
