# Supplementary material for: Unique sperm haplotypes are associated with phenotypically different sperm subpopulations in Astyanax fish
Source: BMC Biol. 2018 Jul 5;16:72. doi: 10.1186/s12915-018-0538-z (PMC6032774; doi:10.1186/s12915-018-0538-z)
Supplement: Supplementary file 10 — Data extracted from the ixo files; the data are in Excel files with the endpoint analyses for all the individuals in all the three subpopulations. (ZIP 210 kb) [file 12915_2018_538_MOESM10_ESM.zip › FishH5P2 analysisColorCorrected.xls]

## Sheet: EndPoint Data
	mc1r endpoint										oca2 endpoint
	Experiment: Jul 6 2016 0077 FACS plate H5P2 mc1r RK Active filters: 618-660 (618-660), 498-580 (498-580), 533-580 (533-580), 465-510 (465-510)										Experiment: Jul 6 2016 0076 FACS plate H5P2 oca2 RK Selected Filter: 533-580 (533-580), 465-510 (465-510)
	Include	Color	Pos	Name	498-580	618-660					Include	Color	Pos	Name	533-580	465-510
	TRUE	8421504	A1	Sample 1	0.671	1.467					TRUE	16711935	A1	Sample 1	25.525	35.445
	TRUE	8421504	A2	Sample 2	0.241	0.274					TRUE	16711935	A2	Sample 2	27.315	23.548
	TRUE	16711935	A3	Sample 3	7.621	14.512					TRUE	255	A3	Sample 3	24.93	32.048
	TRUE	8421504	A4	Sample 4	0.311	0.482					TRUE	3200768	A4	Sample 4	20.325	38.051
	TRUE	16744448	A5	Sample 5	24.053	4.837					TRUE	255	A5	Sample 5	30.008	32.056
	TRUE	3200768	A6	Sample 6	0.862	19.618					TRUE	16744448	A6	Sample 6	36.87	21.604
	TRUE	8421504	A7	Sample 7	0.31	1.267					TRUE	255	A7	Sample 7	29.625	36.675
	TRUE	16744448	A8	Sample 8	24.453	4.586					TRUE	16711935	A8	Sample 8	34.73	27.792
	TRUE	16744448	A9	Sample 9	9.167	2.038					TRUE	3200768	A9	Sample 9	22.077	40.237
	TRUE	8421504	A10	Sample 10	0.279	0.341					TRUE	16711935	A10	Sample 10	35.565	33.794
	TRUE	16744448	A11	Sample 11	19.81	5.235					TRUE	16711935	A11	Sample 11	40.845	0.625
	TRUE	8421504	A12	Sample 12	0.576	1.329					TRUE	255	A12	Sample 12	23.931	28.237
	TRUE	3200768	B1	Sample 13	0.329	4.655					TRUE	255	B1	Sample 13	35.088	34.424
	TRUE	8421504	B2	Sample 14	0.261	0.317					TRUE	3200768	B2	Sample 14	21.299	50.415
	TRUE	16744448	B3	Sample 15	19.179	5.498					TRUE	255	B3	Sample 15	26.931	36.061
	TRUE	16744448	B4	Sample 16	19.925	5.471					TRUE	3200768	B4	Sample 16	20.648	38.391
	TRUE	8421504	B5	Sample 17	0.297	0.356					TRUE	255	B5	Sample 17	32.406	37.587
	TRUE	16744448	B6	Sample 18	22.669	4.535					TRUE	16711935	B6	Sample 18	35.771	28.182
	TRUE	8421504	B7	Sample 19	0.272	1.944					TRUE	16711935	B7	Sample 19	37.314	34.185
	TRUE	16744448	B8	Sample 20	19.277	6.419					TRUE	3200768	B8	Sample 20	25.447	47.973
	TRUE	16744448	B9	Sample 21	19.308	3.905					TRUE	16711935	B9	Sample 21	2.698	51.002
	TRUE	255	B10	Sample 22	13.551	11.643					TRUE	16711935	B10	Sample 22	33.585	32.077
	TRUE	3200768	B11	Sample 23	0.929	17.754					TRUE	16744448	B11	Sample 23	44.536	32.673
	TRUE	3200768	B12	Sample 24	0.543	8.709					TRUE	16744448	B12	Sample 24	37.261	0.886
	TRUE	255	C1	Sample 25	9.074	6.117					TRUE	255	C1	Sample 25	28.451	35.727
	TRUE	16711935	C2	Sample 26	21.632	9.276					TRUE	255	C2	Sample 26	31.959	37.807
	TRUE	16744448	C3	Sample 27	18.729	4.684					TRUE	16711935	C3	Sample 27	37.452	31.913
	TRUE	16711935	C4	Sample 28	18.393	11.323					TRUE	16711935	C4	Sample 28	33.621	31.335
	TRUE	8421504	C5	Sample 29	0.282	0.384					TRUE	16711935	C5	Sample 29	33.988	29.97
	TRUE	16744448	C6	Sample 30	18.501	3.984					TRUE	3200768	C6	Sample 30	26.661	46.632
	TRUE	16744448	C7	Sample 31	15.844	3.157					TRUE	255	C7	Sample 31	30.29	29.79
	TRUE	8421504	C8	Sample 32	0.307	0.449					TRUE	8421504	C8	Sample 32	28.743	1.777
	TRUE	8421504	C9	Sample 33	0.646	1.425					TRUE	255	C9	Sample 33	25.446	27.111
	TRUE	255	C10	Sample 34	14.373	13.16					TRUE	3200768	C10	Sample 34	24.271	41.634
	TRUE	8421504	C11	Sample 35	0.345	0.3					TRUE	3200768	C11	Sample 35	23.576	41.476
	TRUE	3200768	C12	Sample 36	0.568	15.995					TRUE	16711935	C12	Sample 36	32.075	31.06
	TRUE	16711935	D1	Sample 37	15.903	9.74					TRUE	16744448	D1	Sample 37	35.693	26.057
	TRUE	16744448	D2	Sample 38	24.108	4.574					TRUE	255	D2	Sample 38	31.211	36.95
	TRUE	3200768	D3	Sample 39	0.626	17.759					TRUE	3200768	D3	Sample 39	23.362	43.09
	TRUE	3200768	D4	Sample 40	1.387	22.21					TRUE	16711935	D4	Sample 40	31.059	47.701
	TRUE	8421504	D5	Sample 41	0.256	0.346					TRUE	255	D5	Sample 41	30.982	41.287
	TRUE	255	D6	Sample 42	18.645	13.014					TRUE	255	D6	Sample 42	34.756	36.999
	TRUE	16744448	D7	Sample 43	23.879	4.938					TRUE	255	D7	Sample 43	35.215	41.893
	TRUE	16744448	D8	Sample 44	22.121	8.595					TRUE	16711935	D8	Sample 44	43.026	1.228
	TRUE	3200768	D9	Sample 45	0.286	3.921					TRUE	255	D9	Sample 45	29.099	30.331
	TRUE	8421504	D10	Sample 46	0.26	0.319					TRUE	255	D10	Sample 46	32.579	39.159
	TRUE	8421504	D11	Sample 47	0.256	0.314					TRUE	16711935	D11	Sample 47	29.06	39.731
	TRUE	3200768	D12	Sample 48	2.428	18.707					TRUE	16711935	D12	Sample 48	6.916	43.381
	TRUE	16744448	E1	Sample 49	20.788	4.196					TRUE	16711935	E1	Sample 49	32.921	29.939
	TRUE	16711935	E2	Sample 50	8.705	13.875					TRUE	3200768	E2	Sample 50	27.832	44.894
	TRUE	16744448	E3	Sample 51	22	4.463					TRUE	16711935	E3	Sample 51	26.802	40.301
	TRUE	16711935	E4	Sample 52	6.6	14.97					TRUE	255	E4	Sample 52	33.299	39.19
	TRUE	16711935	E5	Sample 53	18.276	10.392					TRUE	16744448	E5	Sample 53	42.028	25.969
	TRUE	8421504	E6	Sample 54	0.257	0.317					TRUE	255	E6	Sample 54	32.107	42.034
	TRUE	16744448	E7	Sample 55	23.071	4.506					TRUE	255	E7	Sample 55	31.289	41.604
	TRUE	8421504	E8	Sample 56	0.339	0.385					TRUE	255	E8	Sample 56	27.686	36.647
	TRUE	8421504	E9	Sample 57	0.738	1.652					TRUE	16711935	E9	Sample 57	10.866	41.167
	TRUE	255	E10	Sample 58	14.05	11.711					TRUE	16711935	E10	Sample 58	33.763	25.714
	TRUE	8421504	E11	Sample 59	0.251	0.307					TRUE	3200768	E11	Sample 59	22.329	37.426
	TRUE	8421504	E12	Sample 60	1.239	0.518					TRUE	16711935	E12	Sample 60	30.215	13.739
	TRUE	16744448	F1	Sample 61	22.415	5.406					TRUE	255	F1	Sample 61	29.288	36.885
	TRUE	16711935	F2	Sample 62	0.854	2.342					TRUE	16744448	F2	Sample 62	42.962	26.239
	TRUE	255	F3	Sample 63	15.756	10.548					TRUE	16744448	F3	Sample 63	35.854	21.874
	TRUE	8421504	F4	Sample 64	0.709	0.461					TRUE	255	F4	Sample 64	33.102	37.649
	TRUE	16744448	F5	Sample 65	20.793	4.209					TRUE	16711935	F5	Sample 65	32.251	29.629
	TRUE	3200768	F6	Sample 66	1.643	17.379					TRUE	16744448	F6	Sample 66	35.835	16.713
	TRUE	16744448	F7	Sample 67	18.591	3.668					TRUE	255	F7	Sample 67	27.238	34.475
	TRUE	16744448	F8	Sample 68	20.591	4.222					TRUE	255	F8	Sample 68	30.924	31.124
	TRUE	16744448	F9	Sample 69	20.168	5.019					TRUE	255	F9	Sample 69	31.288	39.312
	TRUE	8421504	F10	Sample 70	0.264	0.344					TRUE	16711935	F10	Sample 70	27.262	37.46
	TRUE	16744448	F11	Sample 71	14.108	2.971					TRUE	16711935	F11	Sample 71	37.164	7.578
	TRUE	3200768	F12	Sample 72	0.385	12.306					TRUE	16744448	F12	Sample 72	32.165	18.666
	TRUE	8421504	G1	Sample 73	0.257	0.329					TRUE	16711935	G1	Sample 73	36.694	35.043
	TRUE	3200768	G2	Sample 74	0.472	8.57					TRUE	16711935	G2	Sample 74	28.819	44.566
	TRUE	3200768	G3	Sample 75	0.666	18.141					TRUE	3200768	G3	Sample 75	28.536	47.294
	TRUE	8421504	G4	Sample 76	1.704	0.624					TRUE	255	G4	Sample 76	32.203	36.764
	TRUE	3200768	G5	Sample 77	0.337	3.46					TRUE	255	G5	Sample 77	34.363	34.429
	TRUE	3200768	G6	Sample 78	0.866	20.355					TRUE	16744448	G6	Sample 78	44.108	23.792
	TRUE	16744448	G7	Sample 79	20.732	4.082					TRUE	255	G7	Sample 79	32.802	37.51
	TRUE	16744448	G8	Sample 80	20.015	3.782					TRUE	255	G8	Sample 80	27.905	35.468
	TRUE	16744448	G9	Sample 81	11.154	2.156					TRUE	255	G9	Sample 81	29.753	39.303
	TRUE	8421504	G10	Sample 82	0.759	1.756					TRUE	16711935	G10	Sample 82	34.313	33.398
	TRUE	16744448	G11	Sample 83	15.464	2.974					TRUE	3200768	G11	Sample 83	20.8	40.248
	TRUE	3200768	G12	Sample 84	0.604	17.902					TRUE	3200768	G12	Sample 84	25.304	40.386
	TRUE	255	H1	Sample 85	22.825	19.249					TRUE	255	H1	Sample 85	38.598	49.507
	TRUE	255	H2	Sample 86	20.886	17.796					TRUE	255	H2	Sample 86	42.528	51.392
	TRUE	8421504	H3	Sample 87	1.844	0.877					TRUE	16711935	H3	Sample 87	29.114	40.978
	TRUE	3200768	H4	Sample 88	0.389	11.796					TRUE	255	H4	Sample 88	28.882	35.725
	TRUE	16744448	H5	Sample 89	21.952	4.833					TRUE	255	H5	Sample 89	33.256	38.647
	TRUE	3200768	H6	Sample 90	1.197	19.387					TRUE	255	H6	Sample 90	31.506	36.447
	TRUE	3200768	H7	Sample 91	0.653	18.204					TRUE	255	H7	Sample 91	27.175	31.996
	TRUE	8421504	H8	Sample 92	0.208	0.159					TRUE	16711935	H8	Sample 92	30.067	14.898
	TRUE	8421504	H9	Sample 93	0.389	0.722					TRUE	3200768	H9	Sample 93	17.307	37.072
	TRUE	16744448	H10	Sample 94	12.262	2.942					TRUE	16744448	H10	Sample 94	35.054	21.101
	TRUE	16744448	H11	Sample 95	24.143	4.251					TRUE	16711935	H11	Sample 95	17.749	45.117
	TRUE	16744448	H12	Sample 96	11.338	2.24					TRUE	16711935	H12	Sample 96	41.55	6.175

## Sheet: Endpoint Analysis
		Surface	Cave	mc1r	Average=			Surface	Cave	oca2
		498-580	618-660		Angle			533-580	465-510		Angle
H5P2		0.671	1.467	0.313845	65.4209			25.525	35.445	0.418649	54.2412
		0.241	0.274	0.467961	48.6664			27.315	23.548	0.537031	40.7643
		7.621	14.512	0.344327	62.2937			24.93	32.048	0.437537	52.1208
		0.311	0.482	0.392182	57.1688			20.325	38.051	0.348174	61.891
		24.053	4.837	0.832572	11.3704			30.008	32.056	0.483501	46.89
		0.862	19.618	0.0420898	87.4841			36.87	21.604	0.630537	30.3682
		0.31	1.267	0.196576	76.2514			29.625	36.675	0.446833	51.0697
		24.453	4.586	0.842074	10.6221			34.73	27.792	0.555484	38.6679
		9.167	2.038	0.818117	12.5341			22.077	40.237	0.354286	61.2476
		0.279	0.341	0.45	50.7106			35.565	33.794	0.512767	43.5374
		19.81	5.235	0.790976	14.8026			40.845	0.625	0.984929	0.876658
		0.576	1.329	0.302362	66.5677			23.931	28.237	0.458729	49.7186
		0.329	4.655	0.0660112	85.9573			35.088	34.424	0.504776	44.4527
		0.261	0.317	0.451557	50.5339			21.299	50.415	0.296999	67.0973
		19.179	5.498	0.777201	15.9959			26.931	36.061	0.42753	53.247
		19.925	5.471	0.784572	15.3539			20.648	38.391	0.349735	61.7271
		0.297	0.356	0.454824	50.1628			32.406	37.587	0.462989	49.2334
		22.669	4.535	0.833297	11.3129			35.771	28.182	0.559333	38.2326
		0.272	1.944	0.122744	82.035			37.314	34.185	0.521881	42.4942
		19.277	6.419	0.750195	18.4171			25.447	47.973	0.346595	62.0566
		19.308	3.905	0.831775	11.4337			2.698	51.002	0.0502421	86.9719
		13.551	11.643	0.537866	40.6691			33.585	32.077	0.511483	43.6844
		0.929	17.754	0.0497243	87.0047			44.536	32.673	0.576824	36.2649
		0.543	8.709	0.05869	86.4323			37.261	0.886	0.976774	1.36214
		9.074	6.117	0.597327	33.9849			28.451	35.727	0.443314	51.4681
		21.632	9.276	0.699884	23.2101			31.959	37.807	0.458088	49.7915
		18.729	4.684	0.79994	14.0413			37.452	31.913	0.539926	40.4345
		18.393	11.323	0.618959	31.6171			33.621	31.335	0.517597	42.9844
		0.282	0.384	0.423423	53.7074			33.988	29.97	0.531411	41.4053
		18.501	3.984	0.822815	12.1525			26.661	46.632	0.363759	60.242
		15.844	3.157	0.833851	11.2689			30.29	29.79	0.504161	44.5232
		0.307	0.449	0.406085	55.638			28.743	1.777	0.941776	3.53774
		0.646	1.425	0.311927	65.6137			25.446	27.111	0.48416	46.8145
		14.373	13.16	0.522028	42.4774			24.271	41.634	0.368273	59.7595
		0.345	0.3	0.534884	41.0091			23.576	41.476	0.362418	60.385
		0.568	15.995	0.0342933	87.9663			32.075	31.06	0.508038	44.079
		15.903	9.74	0.620169	31.4859			35.693	26.057	0.578024	36.1306
		24.108	4.574	0.840527	10.743			31.211	36.95	0.457901	49.8128
		0.626	17.759	0.0340495	87.9812			23.362	43.09	0.351562	61.5349
		1.387	22.21	0.0587787	86.4266			31.059	47.701	0.39435	56.9311
		0.256	0.346	0.425249	53.5029			30.982	41.287	0.428704	53.1152
		18.645	13.014	0.588932	34.9146			34.756	36.999	0.48437	46.7905
		23.879	4.938	0.828643	11.6837			35.215	41.893	0.456697	49.9498
		22.121	8.595	0.720178	21.2334			43.026	1.228	0.972251	1.63483
		0.286	3.921	0.0679819	85.8282			29.099	30.331	0.489635	46.1876
		0.26	0.319	0.44905	50.8184			32.579	39.159	0.454139	50.2407
		0.256	0.314	0.449123	50.8101			29.06	39.731	0.422439	53.8176
		2.428	18.707	0.114881	82.6049			6.916	43.381	0.137503	80.9419
		20.788	4.196	0.832053	11.4117			32.921	29.939	0.523719	42.284
		8.705	13.875	0.385518	57.8964			27.832	44.894	0.382697	58.2032
		22	4.463	0.831349	11.4676			26.802	40.301	0.399416	56.3743
		6.6	14.97	0.305981	66.2082			33.299	39.19	0.459366	49.6461
		18.276	10.392	0.637505	29.6232			42.028	25.969	0.618086	31.7118
		0.257	0.317	0.447735	50.9675			32.107	42.034	0.433053	52.6262
		23.071	4.506	0.836603	11.0513			31.289	41.604	0.429246	53.0544
		0.339	0.385	0.468232	48.6355			27.686	36.647	0.430355	52.9298
		0.738	1.652	0.308787	65.9282			10.866	41.167	0.208829	75.2141
		14.05	11.711	0.545398	39.812			33.763	25.714	0.567665	37.293
		0.251	0.307	0.449821	50.7309			22.329	37.426	0.373676	59.179
		1.239	0.518	0.705179	22.6888			30.215	13.739	0.687423	24.4517
		22.415	5.406	0.805686	13.5595			29.288	36.885	0.442597	51.5492
		0.854	2.342	0.267209	69.9659			42.962	26.239	0.620829	31.4145
		15.756	10.548	0.598996	33.8007			35.854	21.874	0.621085	31.3868
		0.709	0.461	0.605983	33.0324			33.102	37.649	0.467866	48.6772
		20.793	4.209	0.831653	11.4434			32.251	29.629	0.521186	42.5737
		1.643	17.379	0.0863737	84.5994			35.835	16.713	0.681948	25.0038
		18.591	3.668	0.835213	11.1611			27.238	34.475	0.441366	51.6885
		20.591	4.222	0.829847	11.5874			30.924	31.124	0.498388	45.1847
		20.168	5.019	0.800731	13.9747			31.288	39.312	0.443173	51.4841
		0.264	0.344	0.434211	52.4959			27.262	37.46	0.421217	53.9543
		14.108	2.971	0.826044	11.8921			37.164	7.578	0.830629	11.525
		0.385	12.306	0.0303365	88.2081			32.165	18.666	0.632783	30.1275
		0.257	0.329	0.438567	52.0047			36.694	35.043	0.511507	43.6816
		0.472	8.57	0.0522008	86.8476			28.819	44.566	0.39271	57.1109
		0.666	18.141	0.0354123	87.8975			28.536	47.294	0.376315	58.8943
		1.704	0.624	0.731959	20.1126			32.203	36.764	0.466933	48.7837
		0.337	3.46	0.0887543	84.437			34.363	34.429	0.49952	45.055
		0.866	20.355	0.0408086	87.5639			44.108	23.792	0.649602	28.3426
		20.732	4.082	0.835496	11.1387			32.802	37.51	0.466521	48.8308
		20.015	3.782	0.841072	10.7004			27.905	35.468	0.440329	51.8056
		11.154	2.156	0.838017	10.94			29.753	39.303	0.430853	52.8737
		0.759	1.756	0.301789	66.6245			34.313	33.398	0.506757	44.2258
		15.464	2.974	0.838703	10.8861			20.8	40.248	0.340716	62.6703
		0.604	17.902	0.0326381	88.0676			25.304	40.386	0.385203	57.9307
		22.825	19.249	0.542497	40.1419			38.598	49.507	0.438091	52.0584
		20.886	17.796	0.539941	40.4328			42.528	51.392	0.452811	50.3915
		1.844	0.877	0.677692	25.4356			29.114	40.978	0.415368	54.607
		0.389	11.796	0.0319245	88.1113			28.882	35.725	0.447041	51.0461
		21.952	4.833	0.819563	12.4163			33.256	38.647	0.462512	49.2878
		1.197	19.387	0.058152	86.4669			31.506	36.447	0.463644	49.1588
		0.653	18.204	0.0346291	87.9456			27.175	31.996	0.459262	49.6579
		0.208	0.159	0.566757	37.3951			30.067	14.898	0.668676	26.3581
		0.389	0.722	0.350135	61.6851			17.307	37.072	0.318266	64.9746
		12.262	2.942	0.806498	13.4919			35.054	21.101	0.624236	31.0461
		24.143	4.251	0.850285	9.98605			17.749	45.117	0.282331	68.5254
		11.338	2.24	0.835027	11.1758			41.55	6.175	0.870613	8.45321
