# Supplementary material for: Unique sperm haplotypes are associated with phenotypically different sperm subpopulations in Astyanax fish
Source: BMC Biol. 2018 Jul 5;16:72. doi: 10.1186/s12915-018-0538-z (PMC6032774; doi:10.1186/s12915-018-0538-z)
Supplement: Supplementary file 10 — Data extracted from the ixo files; the data are in Excel files with the endpoint analyses for all the individuals in all the three subpopulations. (ZIP 210 kb) [file 12915_2018_538_MOESM10_ESM.zip › FishI5Pop2V2ColorCorrected.xlsx]

## Sheet: EndPoint Data
	mc1r endpoint										oca2 endpoint
	Experiment: Jul 11 2016 0087 FACS plate I5P2 mc1r RK Active filters: 618-660 (618-660), 498-580 (498-580), 533-580 (533-580), 465-510 (465-510)										Experiment: Jul 11 2016 0086 FACS plate I5P2 oca2 RK Active filters: 618-660 (618-660), 498-580 (498-580), 533-580 (533-580), 465-510 (465-510)
	Include	Color	Pos	Name	498-580	618-660					Include	Color	Pos	Name	533-580	465-510
	TRUE	16744448	A1	Sample 1	22.089	7.644					TRUE	3200768	A1	Sample 1	13.648	18.913
	TRUE	8421504	A2	Sample 2	18.469	7.93					TRUE	16711935	A2	Sample 2	16.184	38.109
	TRUE	16744448	A3	Sample 3	24.782	8.201					TRUE	255	A3	Sample 3	17.11	19.348
	TRUE	16744448	A4	Sample 4	25.006	9.02					TRUE	255	A4	Sample 4	28.931	31.235
	TRUE	16744448	A5	Sample 5	24.705	7.194					TRUE	3200768	A5	Sample 5	17.419	31.731
	TRUE	16744448	A6	Sample 6	23.261	8.079					TRUE	16711935	A6	Sample 6	6.79	20.118
	TRUE	16744448	A7	Sample 7	21.518	7.128					TRUE	3200768	A7	Sample 7	10.229	14.915
	TRUE	16744448	A8	Sample 8	20.808	8.145					TRUE	16744448	A8	Sample 8	13.983	10.485
	TRUE	16744448	A9	Sample 9	24.162	9.118					TRUE	3200768	A9	Sample 9	14.251	22.129
	TRUE	16711935	A10	Sample 10	20.276	6.945					TRUE	16711935	A10	Sample 10	32.325	16.059
	TRUE	16711935	A11	Sample 11	20.453	6.299					TRUE	16744448	A11	Sample 11	23.749	21.618
	TRUE	16711935	A12	Sample 12	19.013	8.215					TRUE	16744448	A12	Sample 12	24.092	17.907
	TRUE	16744448	B1	Sample 13	23.738	7.879					TRUE	16711935	B1	Sample 13	16.862	4.216
	TRUE	16744448	B2	Sample 14	22.926	8.152					TRUE	3200768	B2	Sample 14	21.804	33.816
	TRUE	16744448	B3	Sample 15	22.682	8.836					TRUE	16711935	B3	Sample 15	15.703	19.852
	TRUE	16744448	B4	Sample 16	20.558	7.275					TRUE	16744448	B4	Sample 16	23.317	20.668
	TRUE	16744448	B5	Sample 17	23.75	9.187					TRUE	3200768	B5	Sample 17	18.136	26.216
	TRUE	16744448	B6	Sample 18	23.136	9.684					TRUE	3200768	B6	Sample 18	16.995	24.684
	TRUE	16744448	B7	Sample 19	22.766	8.054					TRUE	16711935	B7	Sample 19	10.798	23.902
	TRUE	16744448	B8	Sample 20	23.465	9.499					TRUE	16711935	B8	Sample 20	8.824	23.49
	TRUE	16744448	B9	Sample 21	23.159	8.529					TRUE	3200768	B9	Sample 21	16.782	25.648
	TRUE	16744448	B10	Sample 22	23.378	8.773					TRUE	255	B10	Sample 22	13.634	16.087
	TRUE	16744448	B11	Sample 23	25.903	8.467					TRUE	255	B11	Sample 23	19.586	24.712
	TRUE	16744448	B12	Sample 24	21.783	7.829					TRUE	255	B12	Sample 24	14.923	15.495
	TRUE	16744448	C1	Sample 25	21.6	8.617					TRUE	16711935	C1	Sample 25	9.987	22.756
	TRUE	16744448	C2	Sample 26	22.405	7.425					TRUE	16744448	C2	Sample 26	22.929	14.378
	TRUE	16744448	C3	Sample 27	21.028	7.386					TRUE	16711935	C3	Sample 27	5.997	17.781
	TRUE	16744448	C4	Sample 28	22.807	7.955					TRUE	16711935	C4	Sample 28	12.551	26.302
	TRUE	16744448	C5	Sample 29	23.834	8.161					TRUE	16744448	C5	Sample 29	12.41	8.997
	TRUE	16744448	C6	Sample 30	24.116	8.929					TRUE	16711935	C6	Sample 30	25.531	12.021
	TRUE	16711935	C7	Sample 31	22.753	10.96					TRUE	16711935	C7	Sample 31	19.631	20.595
	TRUE	16744448	C8	Sample 32	24.189	8.514					TRUE	16711935	C8	Sample 32	24.594	34.227
	TRUE	16744448	C9	Sample 33	21.712	8.209					TRUE	16744448	C9	Sample 33	19.134	16.458
	TRUE	16744448	C10	Sample 34	24.826	8.181					TRUE	3200768	C10	Sample 34	17.206	25.978
	TRUE	16744448	C11	Sample 35	24.424	8.114					TRUE	16744448	C11	Sample 35	24.749	19.707
	TRUE	16744448	C12	Sample 36	22.205	7.694					TRUE	255	C12	Sample 36	12.006	12.82
	TRUE	16744448	D1	Sample 37	21.05	6.999					TRUE	16711935	D1	Sample 37	18.202	18.851
	TRUE	16744448	D2	Sample 38	24.207	8.224					TRUE	16711935	D2	Sample 38	9.928	20.553
	TRUE	16744448	D3	Sample 39	23.596	7.267					TRUE	16744448	D3	Sample 39	13.741	11.814
	TRUE	16744448	D4	Sample 40	24.531	9.599					TRUE	16744448	D4	Sample 40	22.958	19.122
	TRUE	16744448	D5	Sample 41	24.242	9.249					TRUE	16711935	D5	Sample 41	12.2	20.892
	TRUE	16744448	D6	Sample 42	22.59	8.644					TRUE	3200768	D6	Sample 42	19.624	28.176
	TRUE	16744448	D7	Sample 43	22.673	8.65					TRUE	16711935	D7	Sample 43	21.916	8.82
	TRUE	16744448	D8	Sample 44	24.054	9.477					TRUE	8421504	D8	Sample 44	4.997	7.76
	TRUE	16744448	D9	Sample 45	22.964	7.521					TRUE	16711935	D9	Sample 45	8.153	20.595
	TRUE	16744448	D10	Sample 46	26.41	8.647					TRUE	16744448	D10	Sample 46	19.273	17.636
	TRUE	16744448	D11	Sample 47	24.598	9.383					TRUE	16711935	D11	Sample 47	32.583	11.895
	TRUE	16744448	D12	Sample 48	24.293	9.383					TRUE	16744448	D12	Sample 48	26.437	21.984
	TRUE	16744448	E1	Sample 49	22.189	7.67					TRUE	255	E1	Sample 49	16.335	19.456
	TRUE	16744448	E2	Sample 50	22.443	7.315					TRUE	16711935	E2	Sample 50	14.063	28.075
	TRUE	16744448	E3	Sample 51	23.153	10.269					TRUE	16744448	E3	Sample 51	14.744	10.029
	TRUE	16744448	E4	Sample 52	21.592	8.946					TRUE	16711935	E4	Sample 52	24.032	11.938
	TRUE	16744448	E5	Sample 53	25.074	10.204					TRUE	16711935	E5	Sample 53	5.674	22.339
	TRUE	16744448	E6	Sample 54	23.48	8.63					TRUE	16711935	E6	Sample 54	10.716	27.213
	TRUE	16744448	E7	Sample 55	27.213	9.158					TRUE	16744448	E7	Sample 55	20.914	15.667
	TRUE	16711935	E8	Sample 56	21.702	9.915					TRUE	16744448	E8	Sample 56	16.873	11.882
	TRUE	16744448	E9	Sample 57	22.664	8.363					TRUE	16711935	E9	Sample 57	7.647	18.804
	TRUE	16744448	E10	Sample 58	24.626	8.031					TRUE	16711935	E10	Sample 58	12.872	25.118
	TRUE	16744448	E11	Sample 59	23.43	8.448					TRUE	16744448	E11	Sample 59	33.181	26.296
	TRUE	16744448	E12	Sample 60	22.712	8.525					TRUE	16711935	E12	Sample 60	17.592	11.015
	TRUE	16744448	F1	Sample 61	20.328	7.228					TRUE	16711935	F1	Sample 61	15.016	15.337
	TRUE	16744448	F2	Sample 62	22.46	8.453					TRUE	16711935	F2	Sample 62	9.601	16.406
	TRUE	16744448	F3	Sample 63	21.771	7.669					TRUE	16711935	F3	Sample 63	21.123	28.727
	TRUE	16744448	F4	Sample 64	23.3	8.986					TRUE	16711935	F4	Sample 64	7.05	14.06
	TRUE	16744448	F5	Sample 65	21.911	9.561					TRUE	16744448	F5	Sample 65	17.362	11.805
	TRUE	16744448	F6	Sample 66	25.787	9.158					TRUE	255	F6	Sample 66	20.187	23.846
	TRUE	16744448	F7	Sample 67	23.409	9.986					TRUE	16711935	F7	Sample 67	8.702	34.809
	TRUE	16744448	F8	Sample 68	21.484	7.694					TRUE	16711935	F8	Sample 68	13.59	27.459
	TRUE	8421504	F9	Sample 69	18.495	6.615					TRUE	255	F9	Sample 69	13.897	16.632
	TRUE	16744448	F10	Sample 70	23.841	8.368					TRUE	16711935	F10	Sample 70	19.004	17.573
	TRUE	16744448	F11	Sample 71	24.28	8.475					TRUE	16711935	F11	Sample 71	23.412	11.814
	TRUE	16744448	F12	Sample 72	20.257	8.405					TRUE	3200768	F12	Sample 72	12.801	18.354
	TRUE	16744448	G1	Sample 73	22.375	9.125					TRUE	16711935	G1	Sample 73	9.727	20.856
	TRUE	16744448	G2	Sample 74	22.186	6.937					TRUE	3200768	G2	Sample 74	18.887	30.151
	TRUE	16744448	G3	Sample 75	24.646	9.714					TRUE	16711935	G3	Sample 75	28.317	28.011
	TRUE	16744448	G4	Sample 76	23.592	8.351					TRUE	3200768	G4	Sample 76	15.895	26.82
	TRUE	16744448	G5	Sample 77	26.165	8.41					TRUE	16711935	G5	Sample 77	4.691	17.239
	TRUE	16744448	G6	Sample 78	23.812	7.796					TRUE	3200768	G6	Sample 78	16.492	27.797
	TRUE	16744448	G7	Sample 79	22.692	8.62					TRUE	16711935	G7	Sample 79	16.839	21.788
	TRUE	16744448	G8	Sample 80	21.147	8.623					TRUE	3200768	G8	Sample 80	10.427	14.23
	TRUE	16744448	G9	Sample 81	22.29	6.645					TRUE	16744448	G9	Sample 81	16.465	12.501
	TRUE	16744448	G10	Sample 82	22.289	8.621					TRUE	16711935	G10	Sample 82	14.93	28.797
	TRUE	16744448	G11	Sample 83	24.044	8.749					TRUE	16711935	G11	Sample 83	24.782	12.711
	TRUE	8421504	G12	Sample 84	10.285	14.091					TRUE	16744448	G12	Sample 84	32.885	28.33
	TRUE	255	H1	Sample 85	20	15.005					TRUE	255	H1	Sample 85	36.098	44.54
	TRUE	255	H2	Sample 86	21.937	13.976					TRUE	16744448	H2	Sample 86	36.868	29.487
	TRUE	16744448	H3	Sample 87	26.357	8.685					TRUE	16711935	H3	Sample 87	16.917	34.64
	TRUE	16744448	H4	Sample 88	22.196	9.933					TRUE	16711935	H4	Sample 88	5.852	19.344
	TRUE	16744448	H5	Sample 89	23.575	8.232					TRUE	16711935	H5	Sample 89	24.177	23.469
	TRUE	16744448	H6	Sample 90	20.332	7.602					TRUE	255	H6	Sample 90	28.088	34.121
	TRUE	16744448	H7	Sample 91	23.773	7.862					TRUE	16744448	H7	Sample 91	23.569	16.101
	TRUE	16744448	H8	Sample 92	20.862	7.574					TRUE	16711935	H8	Sample 92	22.25	9.642
	TRUE	16744448	H9	Sample 93	24.382	8.08					TRUE	16711935	H9	Sample 93	20.579	9.589
	TRUE	16744448	H10	Sample 94	23.292	7.405					TRUE	255	H10	Sample 94	18.056	19.607
	TRUE	16744448	H11	Sample 95	23.848	9.871					TRUE	3200768	H11	Sample 95	16.299	23.818
	TRUE	255	H12	Sample 96	18.109	10.261					TRUE	16711935	H12	Sample 96	18.278	23.108

## Sheet: Endpoint Analysis
		Surface	Cave	mc1r				Surface	Cave	oca2
		498-580	618-660		Angle			533-580	465-510		Angle
I5P2		22.089	7.644	0.742912	19.0884			13.648	18.913	0.419152	54.185
		18.469	7.93	0.69961	23.2372			16.184	38.109	0.298086	66.9902
		24.782	8.201	0.751357	18.3107			17.11	19.348	0.469307	48.5128
		25.006	9.02	0.734909	19.8351			28.931	31.235	0.480853	47.193
		24.705	7.194	0.774476	16.2354			17.419	31.731	0.354405	61.2351
		23.261	8.079	0.742214	19.1531			6.79	20.118	0.252341	71.35
		21.518	7.128	0.751169	18.3278			10.229	14.915	0.406817	55.5569
		20.808	8.145	0.718682	21.3772			13.983	10.485	0.571481	36.864
		24.162	9.118	0.726022	20.675			14.251	22.129	0.391726	57.2186
		20.276	6.945	0.744866	18.9075			32.325	16.059	0.668093	26.4181
		20.453	6.299	0.764541	17.1175			23.749	21.618	0.523486	42.3107
		19.013	8.215	0.698289	23.3679			24.092	17.907	0.573633	36.6225
		23.738	7.879	0.750799	18.3618			16.862	4.216	0.799981	14.0378
		22.926	8.152	0.737692	19.5743			21.804	33.816	0.392017	57.1868
		22.682	8.836	0.719652	21.2839			15.703	19.852	0.441654	51.6559
		20.558	7.275	0.73862	19.4877			23.317	20.668	0.530113	41.5535
		23.75	9.187	0.721074	21.1475			18.136	26.216	0.408911	55.3249
		23.136	9.684	0.704936	22.7127			16.995	24.684	0.407759	55.4525
		22.766	8.054	0.738676	19.4824			10.798	23.902	0.311182	65.6884
		23.465	9.499	0.711837	22.0389			8.824	23.49	0.27307	69.4114
		23.159	8.529	0.730844	20.2178			16.782	25.648	0.395522	56.8025
		23.378	8.773	0.727131	20.5695			13.634	16.087	0.458733	49.7182
		25.903	8.467	0.753651	18.1012			19.586	24.712	0.442142	51.6007
		21.783	7.829	0.735614	19.7689			14.923	15.495	0.490598	46.0773
		21.6	8.617	0.714829	21.7488			9.987	22.756	0.305012	66.3046
		22.405	7.425	0.75109	18.3352			22.929	14.378	0.614603	32.0904
		21.028	7.386	0.740058	19.3536			5.997	17.781	0.252208	71.3623
		22.807	7.955	0.741402	19.2286			12.551	26.302	0.323038	64.4901
		23.834	8.161	0.744929	18.9017			12.41	8.997	0.579717	35.9414
		24.116	8.929	0.729793	20.3172			25.531	12.021	0.679884	25.2129
		22.753	10.96	0.674903	25.7199			19.631	20.595	0.488018	46.3728
		24.189	8.514	0.739657	19.391			24.594	34.227	0.418116	54.3007
		21.712	8.209	0.725644	20.7109			19.134	16.458	0.537593	40.7003
		24.826	8.181	0.752143	18.2388			17.206	25.978	0.398435	56.4823
		24.424	8.114	0.75063	18.3772			24.749	19.707	0.556708	38.5294
		22.205	7.694	0.742667	19.1111			12.006	12.82	0.483606	46.878
		21.05	6.999	0.750472	18.3917			18.202	18.851	0.491242	46.0035
		24.207	8.224	0.746415	18.7645			9.928	20.553	0.325711	64.2174
		23.596	7.267	0.76454	17.1176			13.741	11.814	0.537703	40.6877
		24.531	9.599	0.718752	21.3705			22.958	19.122	0.54558	39.7913
		24.242	9.249	0.723836	20.8833			12.2	20.892	0.368669	59.717
		22.59	8.644	0.72325	20.9392			19.624	28.176	0.410544	55.1436
		22.673	8.65	0.723845	20.8824			21.916	8.82	0.71304	21.9221
		24.054	9.477	0.717366	21.5039			4.997	7.76	0.391707	57.2208
		22.964	7.521	0.753289	18.1343			8.153	20.595	0.283602	68.4028
		26.41	8.647	0.753345	18.1292			19.273	17.636	0.522176	42.4605
		24.598	9.383	0.723875	20.8795			32.583	11.895	0.732564	20.0555
		24.293	9.383	0.721374	21.1187			26.437	21.984	0.545982	39.7456
		22.189	7.67	0.743126	19.0686			16.335	19.456	0.4564	49.9836
		22.443	7.315	0.754184	18.0527			14.063	28.075	0.333737	63.3934
		23.153	10.269	0.692747	23.9186			14.744	10.029	0.595164	34.2239
		21.592	8.946	0.707054	22.5052			24.032	11.938	0.668112	26.4161
		25.074	10.204	0.710755	22.1441			5.674	22.339	0.202549	75.7485
		23.48	8.63	0.731236	20.1808			10.716	27.213	0.282528	68.5064
		27.213	9.158	0.748206	18.5997			20.914	15.667	0.571718	36.8375
		21.702	9.915	0.686403	24.5543			16.873	11.882	0.586785	35.1533
		22.664	8.363	0.730461	20.254			7.647	18.804	0.289101	67.87
		24.626	8.031	0.75408	18.0621			12.872	25.118	0.338826	62.8666
		23.43	8.448	0.73499	19.8275			33.181	26.296	0.55788	38.3969
		22.712	8.525	0.727086	20.5737			17.592	11.015	0.614954	32.0522
		20.328	7.228	0.737698	19.5738			15.016	15.337	0.494712	45.6059
		22.46	8.453	0.726555	20.6242			9.601	16.406	0.36917	59.6633
		21.771	7.669	0.739504	19.4052			21.123	28.727	0.423731	53.6729
		23.3	8.986	0.721675	21.0899			7.05	14.06	0.333965	63.3698
		21.911	9.561	0.696206	23.5744			17.362	11.805	0.595262	34.2131
		25.787	9.158	0.737931	19.552			20.187	23.846	0.458452	49.7502
		23.409	9.986	0.700973	23.1025			8.702	34.809	0.199995	75.9642
		21.484	7.694	0.736308	19.7038			13.59	27.459	0.331068	63.6683
		18.495	6.615	0.736559	19.6803			13.897	16.632	0.455207	50.1193
		23.841	8.368	0.740197	19.3407			19.004	17.573	0.519561	42.7596
		24.28	8.475	0.741261	19.2417			23.412	11.814	0.664623	26.7761
		20.257	8.405	0.706755	22.5345			12.801	18.354	0.410881	55.1062
		22.375	9.125	0.710317	22.1867			9.727	20.856	0.318053	64.9962
		22.186	6.937	0.761803	17.3631			18.887	30.151	0.38515	57.9364
		24.646	9.714	0.717288	21.5114			28.317	28.011	0.502716	44.6888
		23.592	8.351	0.738566	19.4927			15.895	26.82	0.372118	59.3467
		26.165	8.41	0.756761	17.8185			4.691	17.239	0.213908	74.7775
		23.812	7.796	0.753354	18.1283			16.492	27.797	0.372372	59.3193
		22.692	8.62	0.724706	20.8003			16.839	21.788	0.435939	52.3011
		21.147	8.623	0.710346	22.1839			10.427	14.23	0.422882	53.768
		22.29	6.645	0.770347	16.6002			16.465	12.501	0.568425	37.2075
		22.289	8.621	0.721093	21.1456			14.93	28.797	0.341437	62.5952
		24.044	8.749	0.733205	19.9952			24.782	12.711	0.660977	27.1539
		10.285	14.091	0.421931	53.8744			32.885	28.33	0.537205	40.7445
		20	15.005	0.571347	36.8791			36.098	44.54	0.447655	50.9765
		21.937	13.976	0.610837	32.5011			36.868	29.487	0.555618	38.6528
		26.357	8.685	0.752155	18.2378			16.917	34.64	0.328122	63.9707
		22.196	9.933	0.69084	24.1091			5.852	19.344	0.232259	73.1683
		23.575	8.232	0.741189	19.2484			24.177	23.469	0.50743	44.1487
		20.332	7.602	0.727859	20.5004			28.088	34.121	0.45151	50.5392
		23.773	7.862	0.751478	18.2996			23.569	16.101	0.594127	34.3387
		20.862	7.574	0.733647	19.9536			22.25	9.642	0.697667	23.4294
		24.382	8.08	0.751094	18.3348			20.579	9.589	0.682147	24.9837
		23.292	7.405	0.758771	17.6365			18.056	19.607	0.47941	47.3582
		23.848	9.871	0.707257	22.4853			16.299	23.818	0.406287	55.6156
		18.109	10.261	0.638315	29.537			18.278	23.108	0.441647	51.6567
