# Supplementary material for: Unique sperm haplotypes are associated with phenotypically different sperm subpopulations in Astyanax fish
Source: BMC Biol. 2018 Jul 5;16:72. doi: 10.1186/s12915-018-0538-z (PMC6032774; doi:10.1186/s12915-018-0538-z)
Supplement: Supplementary file 10 — Data extracted from the ixo files; the data are in Excel files with the endpoint analyses for all the individuals in all the three subpopulations. (ZIP 210 kb) [file 12915_2018_538_MOESM10_ESM.zip › FishAP2.1 analysisColorCorrected.xls]

## Sheet: EndPoint Data
	mc1r endpoint										oca2 endpoint
	Experiment: May 13 2016 SpermPopAP2-1 FACS PEP Plate 0024mc1r RK Active filters: 618-660 (618-660), 498-580 (498-580), 533-580 (533-580), 465-510 (465-510)										Experiment: May 10 2016 SpermPop AP2-1 FACS PEP Plate 0016 oca2 RK Active filters: 618-660 (618-660), 498-580 (498-580), 533-580 (533-580), 465-510 (465-510)
	Include	Color	Pos	Name	618-660	498-580					Include	Color	Pos	Name	465-510	533-580
	TRUE	16744448	A1	Sample 1	20.918	14.879					TRUE	16711935	A1	Sample 1	42.069	37.169
	TRUE	16744448	A2	Sample 2	20.101	17.181					TRUE	255	A2	Sample 2	44.432	36.402
	TRUE	3200768	A3	Sample 3	14.023	26.055					TRUE	16711935	A3	Sample 3	47.236	41.145
	TRUE	16711935	A4	Sample 4	16.738	25.931					TRUE	255	A4	Sample 4	50.887	41.143
	TRUE	255	A5	Sample 5	14.486	20.617					TRUE	255	A5	Sample 5	48.551	40.139
	TRUE	255	A6	Sample 6	16.47	22.978					TRUE	16744448	A6	Sample 6	55.793	37.343
	TRUE	255	A7	Sample 7	17.575	20.784					TRUE	16744448	A7	Sample 7	46.624	33.561
	TRUE	255	A8	Sample 8	17.725	22.441					TRUE	8421504	A8	Sample 8	38.692	36.289
	TRUE	16711935	A9	Sample 9	23.188	23.747					TRUE	255	A9	Sample 9	48.316	38.287
	TRUE	16744448	A10	Sample 10	21.902	16.476					TRUE	16711935	A10	Sample 10	56.685	32.626
	TRUE	16744448	A11	Sample 11	21.06	14.518					TRUE	16711935	A11	Sample 11	47.255	28.272
	TRUE	255	A12	Sample 12	16.615	22.345					TRUE	3200768	A12	Sample 12	36.583	39.14
	TRUE	16711935	B1	Sample 13	21.351	2.53					TRUE	16711935	B1	Sample 13	46.077	44.058
	TRUE	3200768	B2	Sample 14	13.899	28.45					TRUE	16711935	B2	Sample 14	45.219	43.004
	TRUE	255	B3	Sample 15	18.131	24.531					TRUE	255	B3	Sample 15	49.86	40.45
	TRUE	16744448	B4	Sample 16	20.547	13.722					TRUE	16711935	B4	Sample 16	43.611	38.227
	TRUE	255	B5	Sample 17	16.348	24.628					TRUE	16744448	B5	Sample 17	53.659	38.168
	TRUE	8421504	B6	Sample 18	0.322	0.247					TRUE	255	B6	Sample 18	51.825	40.173
	TRUE	16711935	B7	Sample 19	20.701	22.366					TRUE	255	B7	Sample 19	50.418	38.908
	TRUE	16744448	B8	Sample 20	23.371	15.699					TRUE	16711935	B8	Sample 20	42.517	35.25
	TRUE	16744448	B9	Sample 21	21.779	16.601					TRUE	16744448	B9	Sample 21	53.369	35.727
	TRUE	16711935	B10	Sample 22	19.38	17.475					TRUE	16711935	B10	Sample 22	37.752	42.879
	TRUE	16711935	B11	Sample 23	16.553	17.948					TRUE	3200768	B11	Sample 23	41.201	41.293
	TRUE	3200768	B12	Sample 24	12.258	26.288					TRUE	16744448	B12	Sample 24	50.259	36.468
	TRUE	16711935	C1	Sample 25	12.55	22.017					TRUE	16711935	C1	Sample 25	42.59	35.81
	TRUE	255	C2	Sample 26	19.011	23.834					TRUE	16711935	C2	Sample 26	47.526	41.612
	TRUE	255	C3	Sample 27	18.871	23.916					TRUE	16711935	C3	Sample 27	45.025	40.001
	TRUE	255	C4	Sample 28	19.269	22.72					TRUE	16744448	C4	Sample 28	52.68	37.223
	TRUE	3200768	C5	Sample 29	14.321	29.978					TRUE	255	C5	Sample 29	49.666	40.114
	TRUE	255	C6	Sample 30	19.779	24.743					TRUE	16711935	C6	Sample 30	48.406	45.132
	TRUE	16711935	C7	Sample 31	19.764	18.898					TRUE	16711935	C7	Sample 31	46.552	43.031
	TRUE	16711935	C8	Sample 32	6.599	26.219					TRUE	16711935	C8	Sample 32	51.035	38.801
	TRUE	16711935	C9	Sample 33	22.258	20.243					TRUE	255	C9	Sample 33	49.27	41.896
	TRUE	255	C10	Sample 34	20.294	23.804					TRUE	3200768	C10	Sample 34	45.217	43.171
	TRUE	16744448	C11	Sample 35	21.934	15.395					TRUE	16744448	C11	Sample 35	49.072	35.971
	TRUE	16711935	C12	Sample 36	24.134	1.582					TRUE	16711935	C12	Sample 36	44.593	38.766
	TRUE	3200768	D1	Sample 37	13.413	25.7					TRUE	255	D1	Sample 37	49.767	41.958
	TRUE	255	D2	Sample 38	18.259	21.577					TRUE	16711935	D2	Sample 38	48.558	42.331
	TRUE	3200768	D3	Sample 39	11.908	29.437					TRUE	16711935	D3	Sample 39	44.276	39.318
	TRUE	16711935	D4	Sample 40	13.109	22.53					TRUE	16711935	D4	Sample 40	45.469	40.312
	TRUE	16711935	D5	Sample 41	20.256	20.541					TRUE	255	D5	Sample 41	51.349	39.913
	TRUE	16711935	D6	Sample 42	20.521	18.175					TRUE	16711935	D6	Sample 42	48.873	45.327
	TRUE	3200768	D7	Sample 43	12.24	26.519					TRUE	16711935	D7	Sample 43	47.174	42.807
	TRUE	255	D8	Sample 44	16.858	24.24					TRUE	255	D8	Sample 44	54.22	41.651
	TRUE	16711935	D9	Sample 45	5.085	25.457					TRUE	255	D9	Sample 45	51.194	41.45
	TRUE	3200768	D10	Sample 46	12.485	27.519					TRUE	255	D10	Sample 46	48.681	39.136
	TRUE	255	D11	Sample 47	17.521	24.607					TRUE	255	D11	Sample 47	44.235	37.105
	TRUE	255	D12	Sample 48	17.039	22.106					TRUE	16711935	D12	Sample 48	48.536	43.017
	TRUE	3200768	E1	Sample 49	12.423	24.443					TRUE	8421504	E1	Sample 49	33.443	37.849
	TRUE	255	E2	Sample 50	17.086	24.38					TRUE	255	E2	Sample 50	49.282	41.843
	TRUE	255	E3	Sample 51	18.024	23.889					TRUE	255	E3	Sample 51	52.228	40.835
	TRUE	16744448	E4	Sample 52	20.629	14.015					TRUE	255	E4	Sample 52	49.327	39.645
	TRUE	3200768	E5	Sample 53	12.751	25.522					TRUE	16711935	E5	Sample 53	43.564	40.845
	TRUE	16711935	E6	Sample 54	17.278	17.527					TRUE	16744448	E6	Sample 54	53.775	37.559
	TRUE	16744448	E7	Sample 55	20.995	17.499					TRUE	16711935	E7	Sample 55	47.248	40.939
	TRUE	255	E8	Sample 56	15.649	23.571					TRUE	16711935	E8	Sample 56	49.688	43.597
	TRUE	16711935	E9	Sample 57	7.798	29.157					TRUE	16711935	E9	Sample 57	42.759	38.721
	TRUE	255	E10	Sample 58	17.055	24.249					TRUE	16711935	E10	Sample 58	55.343	41.646
	TRUE	16744448	E11	Sample 59	18.829	15.789					TRUE	16711935	E11	Sample 59	47.605	36.136
	TRUE	16711935	E12	Sample 60	19.139	20.466					TRUE	255	E12	Sample 60	49.762	38.58
	TRUE	16744448	F1	Sample 61	20.652	14.487					TRUE	16711935	F1	Sample 61	44.212	38.352
	TRUE	16711935	F2	Sample 62	19.864	20.205					TRUE	3200768	F2	Sample 62	42.121	44.096
	TRUE	16744448	F3	Sample 63	20.056	17.083					TRUE	16711935	F3	Sample 63	52.238	39.679
	TRUE	16711935	F4	Sample 64	6.899	26.957					TRUE	16744448	F4	Sample 64	53.779	37.028
	TRUE	255	F5	Sample 65	18.923	21.825					TRUE	16711935	F5	Sample 65	46.987	36.472
	TRUE	3200768	F6	Sample 66	14.691	28.109					TRUE	255	F6	Sample 66	54.016	43.687
	TRUE	16711935	F7	Sample 67	19.328	18.744					TRUE	255	F7	Sample 67	52.799	42.665
	TRUE	16711935	F8	Sample 68	15.451	23.994					TRUE	255	F8	Sample 68	51.547	40.134
	TRUE	16711935	F9	Sample 69	14.618	25.308					TRUE	255	F9	Sample 69	48.788	37.803
	TRUE	16744448	F10	Sample 70	21.707	16.058					TRUE	255	F10	Sample 70	57.205	43.519
	TRUE	3200768	F11	Sample 71	9.706	29.703					TRUE	16711935	F11	Sample 71	53.005	39.248
	TRUE	16711935	F12	Sample 72	20.742	21.922					TRUE	255	F12	Sample 72	47.965	38.542
	TRUE	255	G1	Sample 73	18.275	22.21					TRUE	255	G1	Sample 73	47.94	38.382
	TRUE	16711935	G2	Sample 74	15.969	26.364					TRUE	16744448	G2	Sample 74	52.4	37.503
	TRUE	16744448	G3	Sample 75	20.498	13.744					TRUE	16744448	G3	Sample 75	55.922	38.147
	TRUE	16744448	G4	Sample 76	20.61	8.519					TRUE	16711935	G4	Sample 76	43.667	37.157
	TRUE	255	G5	Sample 77	17.857	22.717					TRUE	3200768	G5	Sample 77	43.105	44.563
	TRUE	16711935	G6	Sample 78	3.212	16.844					TRUE	255	G6	Sample 78	48.573	41.846
	TRUE	255	G7	Sample 79	18.705	27.032					TRUE	3200768	G7	Sample 79	42.778	42.902
	TRUE	16711935	G8	Sample 80	15.135	25.81					TRUE	16744448	G8	Sample 80	51.142	36.148
	TRUE	16711935	G9	Sample 81	20.256	21.046					TRUE	3200768	G9	Sample 81	41.122	41.114
	TRUE	255	G10	Sample 82	17.487	23.924					TRUE	255	G10	Sample 82	50.631	39.679
	TRUE	16744448	G11	Sample 83	22.005	18.16					TRUE	16711935	G11	Sample 83	38.84	40.201
	TRUE	3200768	G12	Sample 84	13.534	27.843					TRUE	255	G12	Sample 84	49.862	38.374
	TRUE	3200768	H1	Sample 85	12.793	22.527					TRUE	16711935	H1	Sample 85	47.172	32.109
	TRUE	16711935	H2	Sample 86	15.467	24.793					TRUE	16711935	H2	Sample 86	40.472	37.664
	TRUE	16711935	H3	Sample 87	19.066	18.556					TRUE	16744448	H3	Sample 87	44.954	27.757
	TRUE	3200768	H4	Sample 88	13.343	27.913					TRUE	16744448	H4	Sample 88	50.353	35.617
	TRUE	3200768	H5	Sample 89	13.494	26.638					TRUE	255	H5	Sample 89	49.463	39.479
	TRUE	255	H6	Sample 90	15.425	22.474					TRUE	16711935	H6	Sample 90	42.933	39.703
	TRUE	3200768	H7	Sample 91	13.174	23.468					TRUE	16711935	H7	Sample 91	46.615	42.787
	TRUE	16744448	H8	Sample 92	21.402	17.825					TRUE	255	H8	Sample 92	48.138	38.149
	TRUE	255	H9	Sample 93	15.309	18.752					TRUE	16711935	H9	Sample 93	48.694	31.835
	TRUE	16711935	H10	Sample 94	19.262	19.747					TRUE	16711935	H10	Sample 94	49.24	30.52
	TRUE	16711935	H11	Sample 95	7.437	29.484					TRUE	255	H11	Sample 95	49.219	40.93
	TRUE	255	H12	Sample 96	19.341	22.285					TRUE	255	H12	Sample 96	47.443	37.478

## Sheet: Endpoint Analysis
Ap2.1		Cave	Surface	mc1r				Cave	Surface	oca2
		618-660	498-580					465-510	533-580
		618-660	498-580		Angle			465-510	533-580		Angle
		20.918	14.879	0.584351	54.5757			42.069	37.169	0.53092	48.5386
		20.101	17.181	0.539161	49.4784			44.432	36.402	0.54967	50.6731
		14.023	26.055	0.349893	28.2895			47.236	41.145	0.534459	48.9425
		16.738	25.931	0.392275	32.8415			50.887	41.143	0.552939	51.0439
		14.486	20.617	0.412671	35.0928			48.551	40.139	0.547424	50.4182
		16.47	22.978	0.417512	35.6319			55.793	37.343	0.599049	56.2051
		17.575	20.784	0.458171	40.218			46.624	33.561	0.581455	54.2528
		17.725	22.441	0.441294	38.3034			38.692	36.289	0.516024	46.8356
		23.188	23.747	0.494045	44.3177			48.316	38.287	0.557902	51.6057
		21.902	16.476	0.570692	53.0473			56.685	32.626	0.634692	60.0767
		21.06	14.518	0.591939	55.419			47.255	28.272	0.62567	59.1085
		16.615	22.345	0.426463	36.6333			36.583	39.14	0.483116	43.066
		21.351	2.53	0.894058	83.2422			46.077	44.058	0.5112	46.2832
		13.899	28.45	0.328201	26.0374			45.219	43.004	0.512553	46.4382
		18.131	24.531	0.424992	36.4683			49.86	40.45	0.552098	50.9486
		20.547	13.722	0.59958	56.2636			43.611	38.227	0.532894	48.764
		16.348	24.628	0.398965	33.5761			53.659	38.168	0.584349	54.5755
		0.322	0.247	0.565905	52.5089			51.825	40.173	0.563327	52.2184
		20.701	22.366	0.48067	42.786			50.418	38.908	0.564427	52.3423
		23.371	15.699	0.598183	56.1096			42.517	35.25	0.546723	50.3386
		21.779	16.601	0.567457	52.6836			53.369	35.727	0.599006	56.2003
		19.38	17.475	0.525845	47.9589			37.752	42.879	0.468207	41.3617
		16.553	17.948	0.479783	42.6846			41.201	41.293	0.499442	44.9361
		12.258	26.288	0.31801	24.9995			50.259	36.468	0.579508	54.0353
		12.55	22.017	0.363063	29.6838			42.59	35.81	0.54324	49.9426
		19.011	23.834	0.443716	38.5773			47.526	41.612	0.533173	48.7958
		18.871	23.916	0.441045	38.2753			45.025	40.001	0.529544	48.3816
		19.269	22.72	0.458906	40.3015			52.68	37.223	0.585965	54.7555
		14.321	29.978	0.32328	25.5346			49.666	40.114	0.553197	51.0731
		19.779	24.743	0.444252	38.6381			48.406	45.132	0.517501	47.0047
		19.764	18.898	0.5112	46.2832			46.552	43.031	0.519652	47.2508
		6.599	26.219	0.201079	14.1272			51.035	38.801	0.568091	52.7549
		22.258	20.243	0.523705	47.7144			49.27	41.896	0.540443	49.6243
		20.294	23.804	0.460202	40.4491			45.217	43.171	0.511574	46.3261
		21.934	15.395	0.587586	54.9358			49.072	35.971	0.577026	53.7577
		24.134	1.582	0.938482	86.2496			44.593	38.766	0.534951	48.9986
		13.413	25.7	0.342929	27.5604			49.767	41.958	0.542567	49.8662
		18.259	21.577	0.458354	40.2388			48.558	42.331	0.534256	48.9193
		11.908	29.437	0.288015	22.0246			44.276	39.318	0.529655	48.3943
		13.109	22.53	0.367827	30.1928			45.469	40.312	0.530059	48.4404
		20.256	20.541	0.496507	44.5998			51.349	39.913	0.562655	52.1425
		20.521	18.175	0.530313	48.4694			48.873	45.327	0.518822	47.1558
		12.24	26.519	0.315798	24.776			47.174	42.807	0.524266	47.7785
		16.858	24.24	0.41019	34.8172			54.22	41.651	0.565552	52.4691
		5.085	25.457	0.166492	11.2961			51.194	41.45	0.552588	51.0041
		12.485	27.519	0.312094	24.4032			48.681	39.136	0.554346	51.2033
		17.521	24.607	0.415899	35.4521			44.235	37.105	0.543828	50.0096
		17.039	22.106	0.435279	37.6246			48.536	43.017	0.530141	48.4497
		12.423	24.443	0.336977	26.9417			33.443	37.849	0.469099	41.4635
		17.086	24.38	0.412048	35.0236			49.282	41.843	0.540818	49.667
		18.024	23.889	0.430034	37.0342			52.228	40.835	0.561211	51.9796
		20.629	14.015	0.595457	55.8085			49.327	39.645	0.55441	51.2106
		12.751	25.522	0.333159	26.5471			43.564	40.845	0.516106	46.845
		17.278	17.527	0.496423	44.5901			53.775	37.559	0.588773	55.0678
		20.995	17.499	0.54541	50.1893			47.248	40.939	0.535771	49.0921
		15.649	23.571	0.399006	33.5806			49.688	43.597	0.532647	48.7358
		7.798	29.157	0.211013	14.9732			42.759	38.721	0.524779	47.8372
		17.055	24.249	0.412914	35.1198			55.343	41.646	0.570611	53.0383
		18.829	15.789	0.543908	50.0186			47.605	36.136	0.568479	52.7986
		19.139	20.466	0.483247	43.081			49.762	38.58	0.563288	52.2139
		20.652	14.487	0.587723	54.9511			44.212	38.352	0.535488	49.0598
		19.864	20.205	0.495745	44.5124			42.121	44.096	0.488546	43.6878
		20.056	17.083	0.540025	49.5768			52.238	39.679	0.568317	52.7804
		6.899	26.957	0.203775	14.3554			53.779	37.028	0.592234	55.4518
		18.923	21.825	0.464391	40.9264			46.987	36.472	0.562995	52.1809
		14.691	28.109	0.343248	27.5936			54.016	43.687	0.552859	51.0348
		19.328	18.744	0.50767	45.8788			52.799	42.665	0.553078	51.0596
		15.451	23.994	0.39171	32.7796			51.547	40.134	0.562243	52.096
		14.618	25.308	0.366127	30.0109			48.788	37.803	0.56343	52.23
		21.707	16.058	0.574791	53.5074			57.205	43.519	0.567938	52.7378
		9.706	29.703	0.246289	18.0958			53.005	39.248	0.574561	53.4816
		20.742	21.922	0.486171	43.4157			47.965	38.542	0.554464	51.2166
		18.275	22.21	0.451402	39.4485			47.94	38.382	0.555362	51.3184
		15.969	26.364	0.377223	31.2038			52.4	37.503	0.58285	54.4085
		20.498	13.744	0.598622	56.158			55.922	38.147	0.594479	55.7003
		20.61	8.519	0.707542	67.5426			43.667	37.157	0.540273	49.605
		17.857	22.717	0.440109	38.1696			43.105	44.563	0.491685	44.0472
		3.212	16.844	0.160152	10.7962			48.573	41.846	0.537199	49.2549
		18.705	27.032	0.408969	34.6816			42.778	42.902	0.499276	44.9171
		15.135	25.81	0.369642	30.3874			51.142	36.148	0.585886	54.7467
		20.256	21.046	0.490436	43.9042			41.122	41.114	0.500049	45.0056
		17.487	23.924	0.422279	36.1646			50.631	39.679	0.560636	51.9146
		22.005	18.16	0.547865	50.4683			38.84	40.201	0.491391	44.0135
		13.534	27.843	0.32709	25.9236			49.862	38.374	0.565098	52.418
		12.793	22.527	0.362203	29.5921			47.172	32.109	0.594998	55.7577
		15.467	24.793	0.384178	31.9578			40.472	37.664	0.517969	47.0582
		19.066	18.556	0.506778	45.7767			44.954	27.757	0.618256	58.3066
		13.343	27.913	0.32342	25.5488			50.353	35.617	0.585704	54.7265
		13.494	26.638	0.33624	26.8654			49.463	39.479	0.556126	51.4048
		15.425	22.474	0.407003	34.4637			42.933	39.703	0.519544	47.2384
		13.174	23.468	0.359533	29.3081			46.615	42.787	0.521409	47.4518
		21.402	17.825	0.545594	50.2102			48.138	38.149	0.557882	51.6035
		15.309	18.752	0.449458	39.228			48.694	31.835	0.604677	56.8243
		19.262	19.747	0.493783	44.2877			49.24	30.52	0.617352	58.2085
		7.437	29.484	0.20143	14.1569			49.219	40.93	0.545974	50.2535
		19.341	22.285	0.464637	40.9545			47.443	37.478	0.558672	51.6927
