# Supplementary material for: Unique sperm haplotypes are associated with phenotypically different sperm subpopulations in Astyanax fish
Source: BMC Biol. 2018 Jul 5;16:72. doi: 10.1186/s12915-018-0538-z (PMC6032774; doi:10.1186/s12915-018-0538-z)
Supplement: Supplementary file 11 — Data extracted from the ixo files; the data are in Excel files with the endpoint analyses for all the individuals in all the three subpopulations. (ZIP 128 kb) [file 12915_2018_538_MOESM11_ESM.zip]

Archive with 8 entries (8 files):
- FishBP3 analysisColorCorrected.xls
- FishB'P3 analysisColorCorrected.xls
- FishE'P3 analysisColorCorrected.xls
- FishF5P3 analysisColorCorrected.xls
- FishG5P3 analysisColorCorrected.xls
- FishH5P3analysisColorCorrected.xlsx
- I5Pop3analysisColorCorrected.xlsx
- FishA'P3 analysisColorCorrected.xls
