# Supplementary material for: Unique sperm haplotypes are associated with phenotypically different sperm subpopulations in Astyanax fish
Source: BMC Biol. 2018 Jul 5;16:72. doi: 10.1186/s12915-018-0538-z (PMC6032774; doi:10.1186/s12915-018-0538-z)
Supplement: Supplementary file 11 — Data extracted from the ixo files; the data are in Excel files with the endpoint analyses for all the individuals in all the three subpopulations. (ZIP 128 kb) [file 12915_2018_538_MOESM11_ESM.zip › FishBP3 analysisColorCorrected.xls]

## Sheet: EndPoint Data
	mc1r endpoint										oca2 endpoint
	Experiment: May 13 2016 SpermPop B-P3 FACS PEP Plate 0022 mc1r RK Active filters: 618-660 (618-660), 498-580 (498-580), 533-580 (533-580), 465-510 (465-510)										Experiment: May 9 2016 SpermPop3 FACS PEP Plate 0014 oca2 RK Active filters: 465-510 (465-510), 498-580 (498-580), 533-580 (533-580), 618-660 (618-660)
	Include	Color	Pos	Name	618-660	498-580					Include	Color	Pos	Name	465-510	533-580
	TRUE	3200768	A1	Sample 1	12.84	19.154					TRUE	16744448	A1	Sample 1	43.298	31.897
	TRUE	3200768	A2	Sample 2	11.09	24.133					TRUE	16744448	A2	Sample 2	52.582	34.88
	TRUE	3200768	A3	Sample 3	12.089	27.615					TRUE	16711935	A3	Sample 3	41.616	41.224
	TRUE	3200768	A4	Sample 4	15.764	26.201					TRUE	16711935	A4	Sample 4	35.172	43.383
	TRUE	3200768	A5	Sample 5	11.989	22.306					TRUE	16744448	A5	Sample 5	49.87	33.544
	TRUE	3200768	A6	Sample 6	13.915	24.046					TRUE	16744448	A6	Sample 6	47.595	36.312
	TRUE	3200768	A7	Sample 7	12.499	23.602					TRUE	16711935	A7	Sample 7	34.908	40.051
	TRUE	3200768	A8	Sample 8	13.436	19.428					TRUE	16744448	A8	Sample 8	43.277	40.796
	TRUE	16711935	A9	Sample 9	18.951	16.179					TRUE	16744448	A9	Sample 9	45.108	29.225
	TRUE	16711935	A10	Sample 10	22.891	16.396					TRUE	16744448	A10	Sample 10	41.264	39.566
	TRUE	3200768	A11	Sample 11	12.436	23.693					TRUE	16711935	A11	Sample 11	41.035	39.874
	TRUE	16711935	A12	Sample 12	17.003	19.68					TRUE	16711935	A12	Sample 12	38.816	39.008
	TRUE	3200768	B1	Sample 13	12.748	24.103					TRUE	16711935	B1	Sample 13	38.405	38.956
	TRUE	16711935	B2	Sample 14	18.506	19.576					TRUE	16744448	B2	Sample 14	43.035	39.689
	TRUE	3200768	B3	Sample 15	14.106	27.266					TRUE	16744448	B3	Sample 15	45.718	40.154
	TRUE	16711935	B4	Sample 16	17.289	17.928					TRUE	16744448	B4	Sample 16	50.941	36.035
	TRUE	16711935	B5	Sample 17	9.424	26.405					TRUE	3200768	B5	Sample 17	33.123	43.408
	TRUE	3200768	B6	Sample 18	13.033	27.82					TRUE	16744448	B6	Sample 18	46.824	40.554
	TRUE	16711935	B7	Sample 19	19.139	20.387					TRUE	16711935	B7	Sample 19	44.844	42.514
	TRUE	3200768	B8	Sample 20	13.157	20.678					TRUE	16744448	B8	Sample 20	45.992	38.329
	TRUE	3200768	B9	Sample 21	13.467	22.731					TRUE	16744448	B9	Sample 21	40.902	38.695
	TRUE	3200768	B10	Sample 22	16.08	16.281					TRUE	16744448	B10	Sample 22	46.369	37.955
	TRUE	3200768	B11	Sample 23	14.822	22.464					TRUE	16744448	B11	Sample 23	46.715	39.804
	TRUE	3200768	B12	Sample 24	13.854	21.386					TRUE	16711935	B12	Sample 24	38.467	40.336
	TRUE	8421504	C1	Sample 25	21.453	1.338					TRUE	16744448	C1	Sample 25	40.49	36.828
	TRUE	16711935	C2	Sample 26	21.63	15.169					TRUE	16711935	C2	Sample 26	36.692	39.837
	TRUE	16711935	C3	Sample 27	6.784	27.913					TRUE	16744448	C3	Sample 27	47.457	42.108
	TRUE	16711935	C4	Sample 28	20.542	17.633					TRUE	16744448	C4	Sample 28	44	36.673
	TRUE	16711935	C5	Sample 29	16.201	19.208					TRUE	16744448	C5	Sample 29	42.815	36.33
	TRUE	16711935	C6	Sample 30	6.686	26.767					TRUE	16744448	C6	Sample 30	49.371	40.24
	TRUE	3200768	C7	Sample 31	11.881	29.696					TRUE	16744448	C7	Sample 31	39.729	33.879
	TRUE	16711935	C8	Sample 32	19.326	19.365					TRUE	16744448	C8	Sample 32	44.448	30.88
	TRUE	16711935	C9	Sample 33	22.671	0.905					TRUE	16744448	C9	Sample 33	44.998	38.292
	TRUE	3200768	C10	Sample 34	15.151	22.931					TRUE	16744448	C10	Sample 34	53.723	40.725
	TRUE	3200768	C11	Sample 35	11.4	24.726					TRUE	16744448	C11	Sample 35	44.995	40.594
	TRUE	16744448	C12	Sample 36	22.471	6.837					TRUE	16711935	C12	Sample 36	41.489	40.217
	TRUE	3200768	D1	Sample 37	14.146	22.917					TRUE	16744448	D1	Sample 37	44.123	36.226
	TRUE	16711935	D2	Sample 38	16.36	20.642					TRUE	16744448	D2	Sample 38	44.603	38.437
	TRUE	16711935	D3	Sample 39	16.631	19.511					TRUE	16744448	D3	Sample 39	46.767	30.676
	TRUE	3200768	D4	Sample 40	14.485	21.617					TRUE	16744448	D4	Sample 40	39.432	36.966
	TRUE	16711935	D5	Sample 41	8.965	28.134					TRUE	16744448	D5	Sample 41	42.314	39.47
	TRUE	16711935	D6	Sample 42	8.288	28.376					TRUE	16711935	D6	Sample 42	38.404	43.694
	TRUE	16711935	D7	Sample 43	18.464	19.629					TRUE	16744448	D7	Sample 43	47.544	35.959
	TRUE	3200768	D8	Sample 44	16.723	16.233					TRUE	16744448	D8	Sample 44	46.106	39.271
	TRUE	16711935	D9	Sample 45	17.855	18.59					TRUE	16711935	D9	Sample 45	28.541	35.199
	TRUE	3200768	D10	Sample 46	12.814	26.069					TRUE	16744448	D10	Sample 46	49.175	32.472
	TRUE	3200768	D11	Sample 47	11.12	25.815					TRUE	3200768	D11	Sample 47	23.66	34.971
	TRUE	16711935	D12	Sample 48	16.566	17.712					TRUE	16744448	D12	Sample 48	39.531	32.158
	TRUE	16711935	E1	Sample 49	7.225	25.599					TRUE	16744448	E1	Sample 49	44.178	36.006
	TRUE	3200768	E2	Sample 50	15.198	22.372					TRUE	16744448	E2	Sample 50	50.062	36.232
	TRUE	3200768	E3	Sample 51	16.519	23.172					TRUE	16711935	E3	Sample 51	35.908	40.766
	TRUE	16711935	E4	Sample 52	8.007	26.796					TRUE	8421504	E4	Sample 52	17.087	24.152
	TRUE	3200768	E5	Sample 53	22.082	13.869					TRUE	16744448	E5	Sample 53	48.191	36.974
	TRUE	16744448	E6	Sample 54	23.409	9.03					TRUE	16744448	E6	Sample 54	32.584	28.249
	TRUE	3200768	E7	Sample 55	13.247	26.87					TRUE	16744448	E7	Sample 55	53.23	34.209
	TRUE	16711935	E8	Sample 56	18.374	22.162					TRUE	16744448	E8	Sample 56	40.676	39.331
	TRUE	3200768	E9	Sample 57	12.177	23.125					TRUE	16744448	E9	Sample 57	48.556	37.744
	TRUE	3200768	E10	Sample 58	15.541	22.446					TRUE	16744448	E10	Sample 58	43.769	35.689
	TRUE	3200768	E11	Sample 59	13.026	24.064					TRUE	16744448	E11	Sample 59	46.049	36.832
	TRUE	16744448	E12	Sample 60	23.959	1.301					TRUE	16744448	E12	Sample 60	46.99	34.955
	TRUE	3200768	F1	Sample 61	16.233	24.023					TRUE	16744448	F1	Sample 61	43.943	32.69
	TRUE	3200768	F2	Sample 62	11.888	25.092					TRUE	16711935	F2	Sample 62	32.766	38.591
	TRUE	3200768	F3	Sample 63	12.076	17.59					TRUE	16744448	F3	Sample 63	49.017	38.839
	TRUE	3200768	F4	Sample 64	14.986	22.519					TRUE	16744448	F4	Sample 64	47.536	35.088
	TRUE	3200768	F5	Sample 65	15.652	21.808					TRUE	16744448	F5	Sample 65	42.454	35.433
	TRUE	16711935	F6	Sample 66	17.037	21.612					TRUE	16711935	F6	Sample 66	38.693	41.037
	TRUE	16711935	F7	Sample 67	21.389	17.273					TRUE	16744448	F7	Sample 67	50.983	39.6
	TRUE	3200768	F8	Sample 68	12.152	23.893					TRUE	16744448	F8	Sample 68	40.458	33.264
	TRUE	16711935	F9	Sample 69	6.135	23.356					TRUE	16744448	F9	Sample 69	48.173	35.68
	TRUE	3200768	F10	Sample 70	15.459	23.139					TRUE	16711935	F10	Sample 70	37.41	39.144
	TRUE	16711935	F11	Sample 71	17.239	22.106					TRUE	16711935	F11	Sample 71	39.73	40.463
	TRUE	16711935	F12	Sample 72	4.953	23.457					TRUE	16744448	F12	Sample 72	40.514	36.382
	TRUE	16711935	G1	Sample 73	14.796	17.602					TRUE	16744448	G1	Sample 73	37.524	35.284
	TRUE	3200768	G2	Sample 74	13.709	26.662					TRUE	16744448	G2	Sample 74	49.179	38.524
	TRUE	3200768	G3	Sample 75	11.936	26.196					TRUE	16744448	G3	Sample 75	36.374	35.014
	TRUE	16711935	G4	Sample 76	19.775	19.564					TRUE	16744448	G4	Sample 76	42.241	38.681
	TRUE	3200768	G5	Sample 77	13.183	22.77					TRUE	16711935	G5	Sample 77	37.142	40.979
	TRUE	16711935	G6	Sample 78	9.254	26.873					TRUE	16744448	G6	Sample 78	48.081	35.165
	TRUE	3200768	G7	Sample 79	16.107	24.665					TRUE	16744448	G7	Sample 79	52.078	41.512
	TRUE	16711935	G8	Sample 80	6.506	26.713					TRUE	16744448	G8	Sample 80	43.677	34.353
	TRUE	16711935	G9	Sample 81	16.157	20.226					TRUE	16711935	G9	Sample 81	37.372	38.721
	TRUE	3200768	G10	Sample 82	19.875	13.285					TRUE	16711935	G10	Sample 82	33.784	39.119
	TRUE	16711935	G11	Sample 83	6.316	25.978					TRUE	16711935	G11	Sample 83	38.646	40.447
	TRUE	16711935	G12	Sample 84	16.504	17.204					TRUE	16711935	G12	Sample 84	34.928	41.68
	TRUE	3200768	H1	Sample 85	14.32	20.351					TRUE	16744448	H1	Sample 85	38.933	35.236
	TRUE	16744448	H2	Sample 86	21.873	10.789					TRUE	16744448	H2	Sample 86	43.181	39.195
	TRUE	16711935	H3	Sample 87	10.17	18.52					TRUE	16744448	H3	Sample 87	48.38	35.435
	TRUE	3200768	H4	Sample 88	18.233	14.68					TRUE	16744448	H4	Sample 88	41.219	37.67
	TRUE	8421504	H5	Sample 89	21.297	0.899					TRUE	16744448	H5	Sample 89	49.34	39.282
	TRUE	3200768	H6	Sample 90	12.235	23.505					TRUE	16744448	H6	Sample 90	46.907	36.348
	TRUE	3200768	H7	Sample 91	14.987	20.608					TRUE	16744448	H7	Sample 91	49.061	36.761
	TRUE	16711935	H8	Sample 92	9.686	25.918					TRUE	16744448	H8	Sample 92	46.261	35.195
	TRUE	3200768	H9	Sample 93	15.14	23.893					TRUE	16744448	H9	Sample 93	35.757	34.244
	TRUE	3200768	H10	Sample 94	12.014	25.228					TRUE	16744448	H10	Sample 94	43.644	35.056
	TRUE	3200768	H11	Sample 95	11.917	25.601					TRUE	16711935	H11	Sample 95	44.435	44.221
	TRUE	3200768	H12	Sample 96	14.118	20.988					TRUE	16744448	H12	Sample 96	36.331	28.874

## Sheet: Endpoint Analysis
		Cave	Surface	mc1r				Cave	Surface	oca2
		618-660	498-580					465-510	533-580
		618-660	498-580		Angle			465-510	533-580
		12.84	19.154	0.401325	33.8362			43.298	31.897	0.57581	53.6215
		11.09	24.133	0.314851	24.6805			52.582	34.88	0.601198	56.4419
		12.089	27.615	0.304478	23.6423			41.616	41.224	0.502366	45.2711
		15.764	26.201	0.375646	31.0335			35.172	43.383	0.447737	39.0328
		11.989	22.306	0.349584	28.2571			49.87	33.544	0.597861	56.0741
		13.915	24.046	0.36656	30.0572			47.595	36.312	0.567235	52.6587
		12.499	23.602	0.346223	27.9045			34.908	40.051	0.465695	41.0751
		13.436	19.428	0.408836	34.6669			43.277	40.796	0.514755	46.6903
		18.951	16.179	0.539453	49.5117			45.108	29.225	0.606837	57.0612
		22.891	16.396	0.582661	54.3874			41.264	39.566	0.510504	46.2035
		12.436	23.693	0.344211	27.6941			41.035	39.874	0.507175	45.8221
		17.003	19.68	0.463512	40.8262			38.816	39.008	0.498766	44.8587
		12.748	24.103	0.345934	27.8742			38.405	38.956	0.496439	44.5919
		18.506	19.576	0.485951	43.3906			43.035	39.689	0.520224	47.3162
		14.106	27.266	0.340955	27.3547			45.718	40.154	0.532397	48.7073
		17.289	17.928	0.490928	43.9605			50.941	36.035	0.58569	54.7249
		9.424	26.405	0.263027	19.6416			33.123	43.408	0.432805	37.3459
		13.033	27.82	0.319022	25.102			46.824	40.554	0.535879	49.1044
		19.139	20.387	0.484213	43.1916			44.844	42.514	0.513336	46.5278
		13.157	20.678	0.388858	32.4678			45.992	38.329	0.545439	50.1927
		13.467	22.731	0.372037	30.6447			40.902	38.695	0.513864	46.5883
		16.08	16.281	0.496894	44.6441			46.369	37.955	0.549891	50.6982
		14.822	22.464	0.397522	33.4173			46.715	39.804	0.539939	49.567
		13.854	21.386	0.393133	32.9355			38.467	40.336	0.488141	43.6414
		21.453	1.338	0.941293	86.4312			40.49	36.828	0.523681	47.7117
		21.63	15.169	0.587788	54.9583			36.692	39.837	0.479452	42.6467
		6.784	27.913	0.195521	13.6604			47.457	42.108	0.529861	48.4178
		20.542	17.633	0.538101	49.3576			44	36.673	0.545412	50.1896
		16.201	19.208	0.457539	40.146			42.815	36.33	0.540969	49.6843
		6.686	26.767	0.199862	14.0247			49.371	40.24	0.550948	50.8181
		11.881	29.696	0.285759	21.8057			39.729	33.879	0.539738	49.5441
		19.326	19.365	0.499496	44.9423			44.448	30.88	0.590059	55.2106
		22.671	0.905	0.961614	87.7141			44.998	38.292	0.540257	49.6032
		15.151	22.931	0.397852	33.4536			53.723	40.725	0.56881	52.8359
		11.4	24.726	0.315562	24.7522			44.995	40.594	0.52571	47.9436
		22.471	6.837	0.766719	73.0772			41.489	40.217	0.507784	45.8919
		14.146	22.917	0.381674	31.6858			44.123	36.226	0.549142	50.6132
		16.36	20.642	0.442138	38.3989			44.603	38.437	0.537127	49.2466
		16.631	19.511	0.460157	40.444			46.767	30.676	0.603889	56.7378
		14.485	21.617	0.401224	33.825			39.432	36.966	0.516139	46.8488
		8.965	28.134	0.241651	17.6747			42.314	39.47	0.517387	46.9916
		8.288	28.376	0.226053	16.2819			38.404	43.694	0.467782	41.3132
		18.464	19.629	0.484708	43.2483			47.544	35.959	0.569369	52.8987
		16.723	16.233	0.507434	45.8518			46.106	39.271	0.540028	49.5772
		17.855	18.59	0.489916	43.8447			28.541	35.199	0.447772	39.0368
		12.814	26.069	0.329553	26.176			49.175	32.472	0.602288	56.5618
		11.12	25.815	0.301069	23.3043			23.66	34.971	0.403541	34.0807
		16.566	17.712	0.483284	43.0852			39.531	32.158	0.551424	50.8721
		7.225	25.599	0.220113	15.7611			44.178	36.006	0.550958	50.8193
		15.198	22.372	0.404525	34.1895			50.062	36.232	0.580133	54.1052
		16.519	23.172	0.41619	35.4846			35.908	40.766	0.46832	41.3746
		8.007	26.796	0.230066	16.6368			17.087	24.152	0.414341	35.2786
		22.082	13.869	0.614225	57.8684			48.191	36.974	0.565855	52.5032
		23.409	9.03	0.721631	68.906			32.584	28.249	0.53563	49.0761
		13.247	26.87	0.330209	26.2435			53.23	34.209	0.608767	57.2726
		18.374	22.162	0.453276	39.6614			40.676	39.331	0.508406	45.9631
		12.177	23.125	0.344938	27.7701			48.556	37.744	0.562642	52.1411
		15.541	22.446	0.409114	34.6977			43.769	35.689	0.550844	50.8064
		13.026	24.064	0.3512	28.427			46.049	36.832	0.555604	51.3457
		23.959	1.301	0.948496	86.8919			46.99	34.955	0.573433	53.3551
		16.233	24.023	0.403244	34.048			43.943	32.69	0.573421	53.3538
		11.888	25.092	0.321471	25.3505			32.766	38.591	0.459184	40.3332
		12.076	17.59	0.407065	34.4706			49.017	38.839	0.557924	51.6082
		14.986	22.519	0.399573	33.6431			47.536	35.088	0.575329	53.5677
		15.652	21.808	0.417832	35.6677			42.454	35.433	0.545072	50.1509
		17.037	21.612	0.440813	38.2492			38.693	41.037	0.4853	43.316
		21.389	17.273	0.553231	51.0769			50.983	39.6	0.562832	52.1625
		12.152	23.893	0.337134	26.9579			40.458	33.264	0.548791	50.5735
		6.135	23.356	0.20803	14.7176			48.173	35.68	0.574493	53.474
		15.459	23.139	0.400513	33.7466			37.41	39.144	0.488675	43.7024
		17.239	22.106	0.43815	37.9483			39.73	40.463	0.49543	44.4763
		4.953	23.457	0.17434	11.923			40.514	36.382	0.526867	48.0758
		14.796	17.602	0.456695	40.05			37.524	35.284	0.515383	46.7622
		13.709	26.662	0.339575	27.2112			49.179	38.524	0.560745	51.9269
		11.936	26.196	0.313018	24.496			36.374	35.014	0.509525	46.0914
		19.775	19.564	0.502682	45.3073			42.241	38.681	0.521996	47.519
		13.183	22.77	0.366673	30.0693			37.142	40.979	0.475442	42.1881
		9.254	26.873	0.256152	19.0017			48.081	35.165	0.577577	53.8194
		16.107	24.665	0.395051	33.1458			52.078	41.512	0.556448	51.4412
		6.506	26.713	0.195852	13.688			43.677	34.353	0.559746	51.8141
		16.157	20.226	0.444081	38.6187			37.372	38.721	0.491136	43.9844
		19.875	13.285	0.599367	56.2402			33.784	39.119	0.46341	40.8146
		6.316	25.978	0.195578	13.6651			38.646	40.447	0.488615	43.6956
		16.504	17.204	0.489617	43.8103			34.928	41.68	0.455931	39.9632
		14.32	20.351	0.413025	35.1322			38.933	35.236	0.524923	47.8536
		21.873	10.789	0.669677	63.7449			43.181	39.195	0.524194	47.7703
		10.17	18.52	0.354479	28.7728			48.38	35.435	0.577224	53.7798
		18.233	14.68	0.553976	51.1613			41.219	37.67	0.522494	47.5759
		21.297	0.899	0.959497	87.5829			49.34	39.282	0.556747	51.475
		12.235	23.505	0.342334	27.4982			46.907	36.348	0.563414	52.2281
		14.987	20.608	0.421042	36.0262			49.061	36.761	0.57166	53.1561
		9.686	25.918	0.272048	20.4916			46.261	35.195	0.567926	52.7364
		15.14	23.893	0.387877	32.3607			35.757	34.244	0.510807	46.2382
		12.014	25.228	0.322593	25.4646			43.644	35.056	0.554562	51.2277
		11.917	25.601	0.317634	24.9615			44.435	44.221	0.501207	45.1383
		14.118	20.988	0.402153	33.9276			36.331	28.874	0.557181	51.5242
