# Supplementary material for: Unique sperm haplotypes are associated with phenotypically different sperm subpopulations in Astyanax fish
Source: BMC Biol. 2018 Jul 5;16:72. doi: 10.1186/s12915-018-0538-z (PMC6032774; doi:10.1186/s12915-018-0538-z)
Supplement: Supplementary file 11 — Data extracted from the ixo files; the data are in Excel files with the endpoint analyses for all the individuals in all the three subpopulations. (ZIP 128 kb) [file 12915_2018_538_MOESM11_ESM.zip › FishB'P3 analysisColorCorrected.xls]

## Sheet: EndPoint Data
	mc1r endpoint										oca2 endpoint
	Experiment: May 24 2016 SpermPop B'P3 FACS PEP PLATE 0042 mc1r RK Active filters: 618-660 (618-660), 498-580 (498-580), 533-580 (533-580), 465-510 (465-510)										Experiment: May 24 2016 SpermPop B'P3 FACS PEP PLATE 0041 oca2 RK Active filters: 618-660 (618-660), 498-580 (498-580), 533-580 (533-580), 465-510 (465-510)
	Include	Color	Pos	Name	498-580	618-660					Include	Color	Pos	Name	533-580	465-510
	TRUE	16711935	A1	Sample 1	15.648	11.261					TRUE	3200768	A1	Sample 1	21.005	30.506
	TRUE	255	A2	Sample 2	13.594	15.001					TRUE	3200768	A2	Sample 2	7.002	8.947
	TRUE	3200768	A3	Sample 3	6.013	8.798					TRUE	16711935	A3	Sample 3	32.189	2.172
	TRUE	3200768	A4	Sample 4	6.363	11.006					TRUE	3200768	A4	Sample 4	16.834	32.995
	TRUE	8421504	A5	Sample 5	5.751	3.256					TRUE	3200768	A5	Sample 5	7.176	12.358
	TRUE	8421504	A6	Sample 6	4.172	5.185					TRUE	3200768	A6	Sample 6	10.548	13.17
	TRUE	3200768	A7	Sample 7	10.431	17.264					TRUE	16711935	A7	Sample 7	10.357	5.103
	TRUE	8421504	A8	Sample 8	0.259	6.246					TRUE	16711935	A8	Sample 8	18.145	14.462
	TRUE	8421504	A9	Sample 9	4.96	1.691					TRUE	3200768	A9	Sample 9	19.644	44.257
	TRUE	16711935	A10	Sample 10	7.1	6.246					TRUE	3200768	A10	Sample 10	15.471	24.522
	TRUE	16744448	A11	Sample 11	10.187	5.385					TRUE	3200768	A11	Sample 11	11.605	23.054
	TRUE	16744448	A12	Sample 12	17.43	4.874					TRUE	3200768	A12	Sample 12	18.844	37.767
	TRUE	255	B1	Sample 13	7.414	7.379					TRUE	3200768	B1	Sample 13	14.47	21.706
	TRUE	16711935	B2	Sample 14	8.154	2.068					TRUE	16711935	B2	Sample 14	15.505	10.963
	TRUE	255	B3	Sample 15	8.207	7.48					TRUE	8421504	B3	Sample 15	4.81	2.119
	TRUE	16711935	B4	Sample 16	8.424	7.074					TRUE	3200768	B4	Sample 16	14.314	22.086
	TRUE	8421504	B5	Sample 17	6.427	2.106					TRUE	3200768	B5	Sample 17	5.701	8.543
	TRUE	3200768	B6	Sample 18	6.08	8.993					TRUE	3200768	B6	Sample 18	5.209	13.218
	TRUE	8421504	B7	Sample 19	0.427	8.699					TRUE	16711935	B7	Sample 19	11.657	0.454
	TRUE	3200768	B8	Sample 20	5.512	8.963					TRUE	3200768	B8	Sample 20	14.669	16.044
	TRUE	8421504	B9	Sample 21	5.335	6.335					TRUE	3200768	B9	Sample 21	20.173	26.178
	TRUE	255	B10	Sample 22	16.195	16.231					TRUE	3200768	B10	Sample 22	16.167	21.516
	TRUE	3200768	B11	Sample 23	9.665	14.272					TRUE	3200768	B11	Sample 23	14.862	19.273
	TRUE	16711935	B12	Sample 24	10.074	2.168					TRUE	3200768	B12	Sample 24	8.094	22.725
	TRUE	16744448	C1	Sample 25	12.829	4.713					TRUE	3200768	C1	Sample 25	14.849	13.752
	TRUE	16744448	C2	Sample 26	10.064	4.693					TRUE	16711935	C2	Sample 26	19.157	12.734
	TRUE	255	C3	Sample 27	8.323	7.96					TRUE	3200768	C3	Sample 27	8.019	46.229
	TRUE	16711935	C4	Sample 28	4.008	9.733					TRUE	3200768	C4	Sample 28	32.24	37.866
	TRUE	3200768	C5	Sample 29	0.4	10.03					TRUE	3200768	C5	Sample 29	14.53	14.815
	TRUE	16711935	C6	Sample 30	8.912	5.352					TRUE	3200768	C6	Sample 30	17.811	51.582
	TRUE	16711935	C7	Sample 31	1.253	22.478					TRUE	16711935	C7	Sample 31	31.53	12.553
	TRUE	16711935	C8	Sample 32	8.128	7.209					TRUE	16711935	C8	Sample 32	14.734	0.336
	TRUE	16711935	C9	Sample 33	8.613	7.161					TRUE	3200768	C9	Sample 33	15.421	16.957
	TRUE	16711935	C10	Sample 34	6.676	9.412					TRUE	3200768	C10	Sample 34	14.63	20.621
	TRUE	255	C11	Sample 35	6.908	7.974					TRUE	3200768	C11	Sample 35	13.014	17.852
	TRUE	8421504	C12	Sample 36	2.198	4.186					TRUE	3200768	C12	Sample 36	7.8	10.496
	TRUE	16711935	D1	Sample 37	8.234	4.545					TRUE	16711935	D1	Sample 37	32.849	21.388
	TRUE	16711935	D2	Sample 38	10.46	2.362					TRUE	16711935	D2	Sample 38	1.117	22.763
	TRUE	16744448	D3	Sample 39	20.577	6.996					TRUE	3200768	D3	Sample 39	29.57	31.253
	TRUE	16711935	D4	Sample 40	8.575	6.711					TRUE	16711935	D4	Sample 40	1.493	40.968
	TRUE	16711935	D5	Sample 41	7.495	9.427					TRUE	16711935	D5	Sample 41	20.56	2.836
	TRUE	255	D6	Sample 42	8.47	8.6					TRUE	16711935	D6	Sample 42	20.451	0.462
	TRUE	3200768	D7	Sample 43	9.688	16.71					TRUE	3200768	D7	Sample 43	30.848	43.942
	TRUE	16711935	D8	Sample 44	8.91	2.74					TRUE	16711935	D8	Sample 44	0.758	24.682
	TRUE	8421504	D9	Sample 45	0.455	7.918					TRUE	3200768	D9	Sample 45	13.289	12.962
	TRUE	16711935	D10	Sample 46	6.009	8.006					TRUE	3200768	D10	Sample 46	19.92	19.301
	TRUE	16711935	D11	Sample 47	6.302	8.837					TRUE	3200768	D11	Sample 47	15.978	21.115
	TRUE	255	D12	Sample 48	22.177	19.558					TRUE	3200768	D12	Sample 48	37.008	50.633
	TRUE	8421504	E1	Sample 49	5.354	3.761					TRUE	16711935	E1	Sample 49	35.445	24.006
	TRUE	16711935	E2	Sample 50	9.699	6.773					TRUE	3200768	E2	Sample 50	23.701	45.802
	TRUE	3200768	E3	Sample 51	9.654	17.642					TRUE	3200768	E3	Sample 51	30.397	37.958
	TRUE	3200768	E4	Sample 52	5.455	9.248					TRUE	3200768	E4	Sample 52	18.617	16.746
	TRUE	16744448	E5	Sample 53	11.712	5.127					TRUE	3200768	E5	Sample 53	16.442	14.364
	TRUE	255	E6	Sample 54	15.268	16.422					TRUE	3200768	E6	Sample 54	28.035	44.315
	TRUE	16744448	E7	Sample 55	22.286	5.621					TRUE	3200768	E7	Sample 55	28.378	30.235
	TRUE	16711935	E8	Sample 56	18.878	11.05					TRUE	3200768	E8	Sample 56	9.152	12.01
	TRUE	16744448	E9	Sample 57	11.68	3.115					TRUE	3200768	E9	Sample 57	17.591	16.711
	TRUE	16711935	E10	Sample 58	4.622	10.378					TRUE	16711935	E10	Sample 58	0.949	26.713
	TRUE	16711935	E11	Sample 59	10.518	2.164					TRUE	3200768	E11	Sample 59	17.33	18.142
	TRUE	8421504	E12	Sample 60	4.392	3.523					TRUE	3200768	E12	Sample 60	6.267	7.599
	TRUE	255	F1	Sample 61	8.014	9.076					TRUE	3200768	F1	Sample 61	14.602	22.312
	TRUE	16711935	F2	Sample 62	6.152	8.317					TRUE	3200768	F2	Sample 62	15.221	25.742
	TRUE	16744448	F3	Sample 63	10.446	2.673					TRUE	3200768	F3	Sample 63	13.973	22.849
	TRUE	16711935	F4	Sample 64	6.322	8.856					TRUE	3200768	F4	Sample 64	15.026	17.774
	TRUE	16711935	F5	Sample 65	7.387	3.095					TRUE	3200768	F5	Sample 65	14.372	19.406
	TRUE	255	F6	Sample 66	12.91	14.335					TRUE	3200768	F6	Sample 66	28.458	45.818
	TRUE	3200768	F7	Sample 67	11.307	16.868					TRUE	3200768	F7	Sample 67	15.053	20.557
	TRUE	255	F8	Sample 68	14.682	16.524					TRUE	3200768	F8	Sample 68	12.124	21.624
	TRUE	16711935	F9	Sample 69	8.561	5.972					TRUE	3200768	F9	Sample 69	17.143	24.789
	TRUE	16744448	F10	Sample 70	11.257	4.664					TRUE	16711935	F10	Sample 70	0.87	14.561
	TRUE	16711935	F11	Sample 71	5.338	6.98					TRUE	3200768	F11	Sample 71	18.917	44.881
	TRUE	8421504	F12	Sample 72	6.045	3.709					TRUE	3200768	F12	Sample 72	9.894	13.985
	TRUE	16744448	G1	Sample 73	12.014	3.063					TRUE	16711935	G1	Sample 73	17.276	10.625
	TRUE	16711935	G2	Sample 74	15.998	11.829					TRUE	3200768	G2	Sample 74	15.15	21.08
	TRUE	3200768	G3	Sample 75	0.49	10.883					TRUE	3200768	G3	Sample 75	12.569	20.913
	TRUE	16744448	G4	Sample 76	19.528	5.766					TRUE	3200768	G4	Sample 76	29.226	38.359
	TRUE	255	G5	Sample 77	16.764	16.978					TRUE	3200768	G5	Sample 77	14.689	24.456
	TRUE	16711935	G6	Sample 78	14.579	17.261					TRUE	3200768	G6	Sample 78	10.241	15.978
	TRUE	255	G7	Sample 79	12.78	13.797					TRUE	3200768	G7	Sample 79	10.807	15.659
	TRUE	16711935	G8	Sample 80	5.904	8.2					TRUE	3200768	G8	Sample 80	32.21	29.628
	TRUE	16711935	G9	Sample 81	8.171	6.522					TRUE	3200768	G9	Sample 81	16.716	20.404
	TRUE	255	G10	Sample 82	18.716	17.768					TRUE	3200768	G10	Sample 82	13.006	17.539
	TRUE	16711935	G11	Sample 83	10.725	7.423					TRUE	3200768	G11	Sample 83	15.833	25.799
	TRUE	3200768	G12	Sample 84	4.976	9.139					TRUE	3200768	G12	Sample 84	6.243	10.219
	TRUE	16744448	H1	Sample 85	10.78	2.773					TRUE	3200768	H1	Sample 85	22.119	32.694
	TRUE	3200768	H2	Sample 86	3.69	8.125					TRUE	3200768	H2	Sample 86	12.991	20.828
	TRUE	8421504	H3	Sample 87	5.149	4.332					TRUE	3200768	H3	Sample 87	14.576	22.859
	TRUE	3200768	H4	Sample 88	4.885	8.072					TRUE	3200768	H4	Sample 88	29.07	41.876
	TRUE	8421504	H5	Sample 89	6.373	3.101					TRUE	16711935	H5	Sample 89	1.825	48.165
	TRUE	16744448	H6	Sample 90	18.28	4.519					TRUE	16711935	H6	Sample 90	31.099	20.476
	TRUE	16711935	H7	Sample 91	9.584	6.883					TRUE	3200768	H7	Sample 91	14.545	18.354
	TRUE	16711935	H8	Sample 92	18.882	10.148					TRUE	3200768	H8	Sample 92	30.223	28.692
	TRUE	8421504	H9	Sample 93	5.368	2.872					TRUE	3200768	H9	Sample 93	6.162	10.944
	TRUE	16744448	H10	Sample 94	21.71	8.645					TRUE	3200768	H10	Sample 94	6.727	16.297
	TRUE	16744448	H11	Sample 95	18.538	4.417					TRUE	3200768	H11	Sample 95	18.063	18.94
	TRUE	16744448	H12	Sample 96	23.545	8.274					TRUE	3200768	H12	Sample 96	13.433	17.187

## Sheet: Endpoint Analysis
		Cave	Surface	mc1r				Cave	Surface	oca2
		618-660	498-580					465-510	533-580
		498-580	618-660		Angle			533-580	465-510		Angle
		15.648	11.261	0.581515	54.2595			21.005	30.506	0.407777	34.5495
		13.594	15.001	0.475398	42.1831			7.002	8.947	0.439024	38.0471
		6.013	8.798	0.405982	34.3507			32.189	2.172	0.936789	86.1398
		6.363	11.006	0.366342	30.0339			16.834	32.995	0.337835	27.0306
		5.751	3.256	0.638503	60.4831			7.176	12.358	0.367359	30.1427
		4.172	5.185	0.445869	38.8212			10.548	13.17	0.444726	38.6916
		10.431	17.264	0.376638	31.1406			10.357	5.103	0.669922	63.7701
		0.259	6.246	0.0398155	2.3745			18.145	14.462	0.556476	51.4443
		4.96	1.691	0.745753	71.1744			19.644	44.257	0.307413	23.9346
		7.1	6.246	0.531995	48.6613			15.471	24.522	0.386843	32.248
		10.187	5.385	0.654187	62.1384			11.605	23.054	0.334834	26.7199
		17.43	4.874	0.781474	74.3773			18.844	37.767	0.332868	26.5171
		7.414	7.379	0.501183	45.1356			14.47	21.706	0.399989	33.6889
		8.154	2.068	0.797691	75.7689			15.505	10.963	0.585802	54.7373
		8.207	7.48	0.523172	47.6534			4.81	2.119	0.694184	66.2246
		8.424	7.074	0.543554	49.9784			14.314	22.086	0.393242	32.9474
		6.427	2.106	0.753193	71.8571			5.701	8.543	0.400239	33.7164
		6.08	8.993	0.40337	34.0619			5.209	13.218	0.282683	21.5086
		0.427	8.699	0.0467894	2.81017			11.657	0.454	0.962513	87.7697
		5.512	8.963	0.380794	31.5904			14.669	16.044	0.477615	42.4366
		5.335	6.335	0.457155	40.1023			20.173	26.178	0.435223	37.6182
		16.195	16.231	0.499445	44.9364			16.167	21.516	0.429026	36.921
		9.665	14.272	0.403768	34.1059			14.862	19.273	0.435389	37.6369
		10.074	2.168	0.822905	77.8548			8.094	22.725	0.26263	19.6045
		12.829	4.713	0.731331	69.8282			14.849	13.752	0.519178	47.1965
		10.064	4.693	0.681981	64.9997			19.157	12.734	0.600702	56.3873
		8.323	7.96	0.511147	46.2771			8.019	46.229	0.147821	9.84075
		4.008	9.733	0.291682	22.3816			32.24	37.866	0.459875	40.4119
		0.4	10.03	0.0383509	2.28377			14.53	14.815	0.495144	44.4436
		8.912	5.352	0.62479	59.0136			17.811	51.582	0.256669	19.0495
		1.253	22.478	0.0528001	3.19056			31.53	12.553	0.715242	68.2911
		8.128	7.209	0.52996	48.4291			14.734	0.336	0.977704	88.6937
		8.613	7.161	0.546025	50.2593			15.421	16.957	0.47628	42.284
		6.676	9.412	0.414968	35.3484			14.63	20.621	0.415024	35.3546
		6.908	7.974	0.464185	40.9029			13.014	17.852	0.421629	36.0918
		2.198	4.186	0.344298	27.7032			7.8	10.496	0.426323	36.6175
		8.234	4.545	0.644338	61.1022			32.849	21.388	0.605657	56.9318
		10.46	2.362	0.815785	77.2753			1.117	22.763	0.0467755	2.8093
		20.577	6.996	0.746274	71.2224			29.57	31.253	0.486165	43.415
		8.575	6.711	0.560971	51.9524			1.493	40.968	0.0351617	2.08711
		7.495	9.427	0.442915	38.4867			20.56	2.836	0.878783	82.1463
		8.47	8.6	0.496192	44.5637			20.451	0.462	0.977908	88.7059
		9.688	16.71	0.366997	30.104			30.848	43.942	0.412462	35.0695
		8.91	2.74	0.764807	72.9063			0.758	24.682	0.0297956	1.75904
		0.455	7.918	0.0543413	3.28883			13.289	12.962	0.506228	45.7137
		6.009	8.006	0.428755	36.8905			19.92	19.301	0.507891	45.9042
		6.302	8.837	0.416276	35.4941			15.978	21.115	0.430755	37.1153
		22.177	19.558	0.531377	48.5908			37.008	50.633	0.422268	36.1633
		5.354	3.761	0.587383	54.9133			35.445	24.006	0.596205	55.8912
		9.699	6.773	0.588817	55.0727			23.701	45.802	0.341007	27.3601
		9.654	17.642	0.353678	28.6882			30.397	37.958	0.444693	38.688
		5.455	9.248	0.371013	30.5345			18.617	16.746	0.526454	48.0286
		11.712	5.127	0.695528	66.3583			16.442	14.364	0.533727	48.859
		15.268	16.422	0.481792	42.9145			28.035	44.315	0.387491	32.3187
		22.286	5.621	0.798581	75.8441			28.378	30.235	0.484159	43.1854
		18.878	11.05	0.630781	59.658			9.152	12.01	0.432473	37.3086
		11.68	3.115	0.789456	75.0671			17.591	16.711	0.512827	46.4696
		4.622	10.378	0.308133	24.0065			0.949	26.713	0.034307	2.03462
		10.518	2.164	0.829364	78.3741			17.33	18.142	0.488554	43.6887
		4.392	3.523	0.554896	51.2655			6.267	7.599	0.451969	39.5129
		8.014	9.076	0.468929	41.4441			14.602	22.312	0.395568	33.2026
		6.152	8.317	0.425185	36.49			15.221	25.742	0.371579	30.5954
		10.446	2.673	0.79625	75.6467			13.973	22.849	0.379474	31.4473
		6.322	8.856	0.416524	35.5218			15.026	17.774	0.45811	40.2109
		7.387	3.095	0.704732	67.2673			14.372	19.406	0.425484	36.5235
		12.91	14.335	0.473848	42.006			28.458	45.818	0.383139	31.8448
		11.307	16.868	0.401313	33.8348			15.053	20.557	0.422718	36.2137
		14.682	16.524	0.470486	41.6219			12.124	21.624	0.359251	29.2782
		8.561	5.972	0.589073	55.1011			17.143	24.789	0.408829	34.6661
		11.257	4.664	0.707054	67.4948			0.87	14.561	0.05638	3.41928
		5.338	6.98	0.43335	37.4072			18.917	44.881	0.296514	22.8551
		6.045	3.709	0.619746	58.4682			9.894	13.985	0.414339	35.2784
		12.014	3.063	0.796843	75.697			17.276	10.625	0.619189	58.4079
		15.998	11.829	0.574909	53.5206			15.15	21.08	0.418162	35.7045
		0.49	10.883	0.0430845	2.57797			12.569	20.913	0.375396	31.0065
		19.528	5.766	0.772041	73.5498			29.226	38.359	0.432433	37.3041
		16.764	16.978	0.496829	44.6366			14.689	24.456	0.375246	30.9903
		14.579	17.261	0.457883	40.1851			10.241	15.978	0.390595	32.6576
		12.78	13.797	0.480867	42.8086			10.807	15.659	0.408335	34.6114
		5.904	8.2	0.418605	35.7539			32.21	29.628	0.520877	47.391
		8.171	6.522	0.556115	51.4035			16.716	20.404	0.450323	39.3261
		18.716	17.768	0.512992	46.4885			13.006	17.539	0.425798	36.5587
		10.725	7.423	0.590974	55.3121			15.833	25.799	0.380308	31.5377
		4.976	9.139	0.352533	28.5674			6.243	10.219	0.379237	31.4216
		10.78	2.773	0.795396	75.5743			22.119	32.694	0.403536	34.0802
		3.69	8.125	0.312315	24.4254			12.991	20.828	0.384133	31.9529
		5.149	4.332	0.543086	49.9252			14.576	22.859	0.389368	32.5236
		4.885	8.072	0.377016	31.1814			29.07	41.876	0.409748	34.7681
		6.373	3.101	0.672683	64.0532			1.825	48.165	0.0365073	2.16993
		18.28	4.519	0.80179	76.1143			31.099	20.476	0.602986	56.6386
		9.584	6.883	0.582013	54.315			14.545	18.354	0.442111	38.3958
		18.882	10.148	0.650431	61.7445			30.223	28.692	0.512993	46.4886
		5.368	2.872	0.651456	61.8522			6.162	10.944	0.360224	29.3816
		21.71	8.645	0.715203	68.2874			6.727	16.297	0.292173	22.4296
		18.538	4.417	0.80758	76.5982			18.063	18.94	0.48815	43.6423
		23.545	8.274	0.739967	70.6379			13.433	17.187	0.4387	38.0105
