# Supplementary material for: Unique sperm haplotypes are associated with phenotypically different sperm subpopulations in Astyanax fish
Source: BMC Biol. 2018 Jul 5;16:72. doi: 10.1186/s12915-018-0538-z (PMC6032774; doi:10.1186/s12915-018-0538-z)
Supplement: Supplementary file 11 — Data extracted from the ixo files; the data are in Excel files with the endpoint analyses for all the individuals in all the three subpopulations. (ZIP 128 kb) [file 12915_2018_538_MOESM11_ESM.zip › FishE'P3 analysisColorCorrected.xls]

## Sheet: EndPoint Data
	mc1r endpoint										oca2 endpoint
	Experiment: May 31 2016 SpermPop E'P3 FACS PEP PLATE 0049 mc1r RK Active filters: 618-660 (618-660), 498-580 (498-580), 533-580 (533-580), 465-510 (465-510)										Experiment: May 27 2016 SpermPop E'P2 FACS PEP PLATE 0048 oca2 RK Active filters: 618-660 (618-660), 498-580 (498-580), 533-580 (533-580), 465-510 (465-510)
	Include	Color	Pos	Name	498-580	618-660					Include	Color	Pos	Name	533-580	465-510
	TRUE	16744448	A1	Sample 1	18.163	5.52					TRUE	16711935	A1	Sample 1	1.964	44.457
	TRUE	255	A2	Sample 2	16.275	13.396					TRUE	3200768	A2	Sample 2	22.291	41.942
	TRUE	255	A3	Sample 3	16.026	12.781					TRUE	255	A3	Sample 3	24.183	32.17
	TRUE	16744448	A4	Sample 4	20.117	4.939					TRUE	16711935	A4	Sample 4	16.758	43.626
	TRUE	255	A5	Sample 5	15.961	10.804					TRUE	3200768	A5	Sample 5	17.785	37.315
	TRUE	16744448	A6	Sample 6	20.059	7.077					TRUE	3200768	A6	Sample 6	23.179	45.086
	TRUE	16744448	A7	Sample 7	18.303	7.576					TRUE	255	A7	Sample 7	31.452	41.023
	TRUE	3200768	A8	Sample 8	0.823	16.278					TRUE	16711935	A8	Sample 8	1.586	46.227
	TRUE	16711935	A9	Sample 9	8.587	18.913					TRUE	16711935	A9	Sample 9	31.765	34.532
	TRUE	16711935	A10	Sample 10	11.753	7.419					TRUE	16711935	A10	Sample 10	22.264	31.8
	TRUE	255	A11	Sample 11	15.441	14.39					TRUE	16711935	A11	Sample 11	31.962	36.199
	TRUE	8421504	A12	Sample 12	0.18	0.1					TRUE	3200768	A12	Sample 12	21.803	35.23
	TRUE	16711935	B1	Sample 13	9.68	16.486					TRUE	16711935	B1	Sample 13	37.063	0.422
	TRUE	255	B2	Sample 14	15.184	14.538					TRUE	255	B2	Sample 14	30.512	42.55
	TRUE	16744448	B3	Sample 15	19.078	9.108					TRUE	8421504	B3	Sample 15	4.577	10.979
	TRUE	16711935	B4	Sample 16	21.134	12.063					TRUE	255	B4	Sample 16	29.912	36.47
	TRUE	16744448	B5	Sample 17	18.185	6.081					TRUE	16711935	B5	Sample 17	27.78	41.17
	TRUE	16744448	B6	Sample 18	20.322	7.108					TRUE	3200768	B6	Sample 18	23.486	50.351
	TRUE	255	B7	Sample 19	10.602	11.866					TRUE	16711935	B7	Sample 19	13.79	34.838
	TRUE	255	B8	Sample 20	10.689	10.568					TRUE	3200768	B8	Sample 20	22.149	36.326
	TRUE	16744448	B9	Sample 21	18.792	8.656					TRUE	3200768	B9	Sample 21	19.088	40.351
	TRUE	16744448	B10	Sample 22	20.213	5.305					TRUE	16711935	B10	Sample 22	27.401	30.637
	TRUE	16744448	B11	Sample 23	16.473	6.217					TRUE	16711935	B11	Sample 23	26.139	39.251
	TRUE	16744448	B12	Sample 24	6.92	1.519					TRUE	16711935	B12	Sample 24	31.317	34.58
	TRUE	16744448	C1	Sample 25	15.887	3.852					TRUE	3200768	C1	Sample 25	17.986	30.112
	TRUE	16744448	C2	Sample 26	22.05	9.116					TRUE	255	C2	Sample 26	25.429	35.123
	TRUE	255	C3	Sample 27	17.407	13.841					TRUE	16744448	C3	Sample 27	32.327	28.101
	TRUE	16744448	C4	Sample 28	14.367	5.198					TRUE	16711935	C4	Sample 28	34.777	37.829
	TRUE	255	C5	Sample 29	17.66	13.757					TRUE	255	C5	Sample 29	25.62	31.371
	TRUE	255	C6	Sample 30	14.292	14.309					TRUE	16711935	C6	Sample 30	1.289	43.264
	TRUE	16711935	C7	Sample 31	19.687	12.062					TRUE	255	C7	Sample 31	28.552	39.287
	TRUE	16744448	C8	Sample 32	18.279	4.384					TRUE	255	C8	Sample 32	29.689	37.72
	TRUE	16711935	C9	Sample 33	20.575	11.508					TRUE	255	C9	Sample 33	25.952	33.324
	TRUE	16711935	C10	Sample 34	15.394	9.463					TRUE	16711935	C10	Sample 34	1.444	37.954
	TRUE	255	C11	Sample 35	10.96	12.697					TRUE	16711935	C11	Sample 35	25.3	27.809
	TRUE	16711935	C12	Sample 36	8.719	1.335					TRUE	16711935	C12	Sample 36	23.11	34.996
	TRUE	16711935	D1	Sample 37	14.982	8.738					TRUE	3200768	D1	Sample 37	19.303	41.453
	TRUE	255	D2	Sample 38	12.22	11.603					TRUE	8421504	D2	Sample 38	11.093	9.694
	TRUE	16711935	D3	Sample 39	7.907	17.721					TRUE	16711935	D3	Sample 39	30.824	20.077
	TRUE	16744448	D4	Sample 40	21.819	7.241					TRUE	3200768	D4	Sample 40	21.988	38.869
	TRUE	255	D5	Sample 41	11.854	12.312					TRUE	255	D5	Sample 41	20.946	24.45
	TRUE	255	D6	Sample 42	14.738	18.176					TRUE	16711935	D6	Sample 42	2.274	48.02
	TRUE	3200768	D7	Sample 43	0.692	19.019					TRUE	16711935	D7	Sample 43	13.577	48.211
	TRUE	3200768	D8	Sample 44	1.082	18.458					TRUE	16744448	D8	Sample 44	32.609	34.256
	TRUE	16711935	D9	Sample 45	17.528	11.653					TRUE	255	D9	Sample 45	31.559	38.215
	TRUE	255	D10	Sample 46	19.075	16.012					TRUE	16711935	D10	Sample 46	31.184	12.676
	TRUE	255	D11	Sample 47	18.388	14.827					TRUE	16711935	D11	Sample 47	13.18	38.319
	TRUE	255	D12	Sample 48	17.815	14.243					TRUE	16711935	D12	Sample 48	35.539	17.311
	TRUE	255	E1	Sample 49	12.416	10.919					TRUE	16744448	E1	Sample 49	32.102	29.947
	TRUE	16711935	E2	Sample 50	18.065	11.742					TRUE	3200768	E2	Sample 50	24.686	45.859
	TRUE	16744448	E3	Sample 51	17.816	9.133					TRUE	3200768	E3	Sample 51	21.971	36.886
	TRUE	255	E4	Sample 52	16.5	12.395					TRUE	16711935	E4	Sample 52	33.714	24.92
	TRUE	16711935	E5	Sample 53	14.927	10.012					TRUE	3200768	E5	Sample 53	20.995	46.241
	TRUE	16744448	E6	Sample 54	21.104	7.236					TRUE	3200768	E6	Sample 54	22.52	37.056
	TRUE	16711935	E7	Sample 55	19.273	11.768					TRUE	255	E7	Sample 55	30.742	39.974
	TRUE	255	E8	Sample 56	14.654	14.571					TRUE	255	E8	Sample 56	31.804	39.671
	TRUE	16711935	E9	Sample 57	17.154	10.832					TRUE	3200768	E9	Sample 57	25.809	44.018
	TRUE	16744448	E10	Sample 58	20.93	9.585					TRUE	255	E10	Sample 58	31.481	40.21
	TRUE	16711935	E11	Sample 59	10.815	15.195					TRUE	16744448	E11	Sample 59	29.905	31.041
	TRUE	255	E12	Sample 60	12.117	9.704					TRUE	3200768	E12	Sample 60	20.578	33.235
	TRUE	255	F1	Sample 61	6.851	7.212					TRUE	16711935	F1	Sample 61	13.646	43.827
	TRUE	3200768	F2	Sample 62	4.066	18.738					TRUE	3200768	F2	Sample 62	26.056	45.482
	TRUE	16744448	F3	Sample 63	21.197	4.867					TRUE	16711935	F3	Sample 63	30.745	19.492
	TRUE	16744448	F4	Sample 64	18.244	8.485					TRUE	16744448	F4	Sample 64	34.64	29.316
	TRUE	3200768	F5	Sample 65	4.6	22.875					TRUE	16744448	F5	Sample 65	26.342	25.783
	TRUE	255	F6	Sample 66	16.228	12.695					TRUE	16711935	F6	Sample 66	25.455	37.326
	TRUE	255	F7	Sample 67	13.629	9.31					TRUE	16744448	F7	Sample 67	31.647	29.52
	TRUE	255	F8	Sample 68	15.215	10.319					TRUE	255	F8	Sample 68	27.828	34.462
	TRUE	3200768	F9	Sample 69	1.122	17.446					TRUE	16744448	F9	Sample 69	32.643	29.401
	TRUE	255	F10	Sample 70	16.446	13.5					TRUE	3200768	F10	Sample 70	21.868	45.266
	TRUE	16744448	F11	Sample 71	22.201	10.079					TRUE	16711935	F11	Sample 71	30.872	33.932
	TRUE	255	F12	Sample 72	12.208	8.752					TRUE	16744448	F12	Sample 72	32.256	34.249
	TRUE	16744448	G1	Sample 73	19.657	4.124					TRUE	16711935	G1	Sample 73	1.424	34.827
	TRUE	255	G2	Sample 74	9.793	11.449					TRUE	255	G2	Sample 74	21.123	26.06
	TRUE	16744448	G3	Sample 75	19.144	9.105					TRUE	16744448	G3	Sample 75	34.273	29.261
	TRUE	16711935	G4	Sample 76	17.508	10.765					TRUE	255	G4	Sample 76	27.022	37.293
	TRUE	255	G5	Sample 77	17.92	12.704					TRUE	3200768	G5	Sample 77	20.948	35.051
	TRUE	255	G6	Sample 78	14.138	10.107					TRUE	16711935	G6	Sample 78	29.805	43.366
	TRUE	16711935	G7	Sample 79	10.691	13.499					TRUE	3200768	G7	Sample 79	22.521	45.901
	TRUE	16744448	G8	Sample 80	14.661	5.967					TRUE	16711935	G8	Sample 80	33.712	37.676
	TRUE	16744448	G9	Sample 81	19.432	6.737					TRUE	16711935	G9	Sample 81	28.695	31.366
	TRUE	255	G10	Sample 82	13.738	11.824					TRUE	16711935	G10	Sample 82	12.087	46.147
	TRUE	255	G11	Sample 83	17.011	14.515					TRUE	3200768	G11	Sample 83	26.125	41.852
	TRUE	16744448	G12	Sample 84	10.367	4.129					TRUE	16711935	G12	Sample 84	29.243	33.874
	TRUE	16744448	H1	Sample 85	21.614	9.67					TRUE	3200768	H1	Sample 85	15.472	37.734
	TRUE	16744448	H2	Sample 86	18.328	8.035					TRUE	16711935	H2	Sample 86	26.63	41.897
	TRUE	16711935	H3	Sample 87	18.937	11.28					TRUE	16711935	H3	Sample 87	27.159	0.646
	TRUE	16744448	H4	Sample 88	18.916	8.427					TRUE	255	H4	Sample 88	30.535	39.044
	TRUE	16744448	H5	Sample 89	23.169	5.801					TRUE	16711935	H5	Sample 89	35.292	26.665
	TRUE	255	H6	Sample 90	14.642	12.237					TRUE	3200768	H6	Sample 90	22.095	44.836
	TRUE	16711935	H7	Sample 91	10.69	16.072					TRUE	16744448	H7	Sample 91	36.653	35.268
	TRUE	255	H8	Sample 92	11.924	12.595					TRUE	16711935	H8	Sample 92	25.679	36.901
	TRUE	255	H9	Sample 93	17.241	13.883					TRUE	3200768	H9	Sample 93	17.683	34.801
	TRUE	255	H10	Sample 94	12.953	10.322					TRUE	16711935	H10	Sample 94	27.945	42.799
	TRUE	255	H11	Sample 95	13.093	13.928					TRUE	3200768	H11	Sample 95	20.575	43.922
	TRUE	16744448	H12	Sample 96	13.457	5.348					TRUE	255	H12	Sample 96	20.572	25.616

## Sheet: Endpoint Analysis
		Surface	Cave	mc1r				Surface	Cave	oca2
		498-580	618-660		Angle			533-580	465-510
		18.163	5.52	0.766921	73.0952			1.964	44.457	0.0423084	2.52954
		16.275	13.396	0.548515	50.5421			22.291	41.942	0.347033	27.9894
		16.026	12.781	0.556323	51.4271			24.183	32.17	0.429134	36.9331
		20.117	4.939	0.802882	76.206			16.758	43.626	0.277524	21.0132
		15.961	10.804	0.596339	55.906			17.785	37.315	0.322777	25.4833
		20.059	7.077	0.739203	70.5667			23.179	45.086	0.339544	27.208
		18.303	7.576	0.707253	67.5143			31.452	41.023	0.43397	37.4771
		0.823	16.278	0.0481258	2.89436			1.586	46.227	0.0331709	1.96499
		8.587	18.913	0.312255	24.4193			31.765	34.532	0.479132	42.6101
		11.753	7.419	0.613029	57.7381			22.264	31.8	0.411808	34.9969
		15.441	14.39	0.517616	47.0178			31.962	36.199	0.468919	41.443
		0.18	0.1	0.642857	60.9454			21.803	35.23	0.382287	31.7524
		9.68	16.486	0.369946	30.42			37.063	0.422	0.988742	89.3477
		15.184	14.538	0.510867	46.2451			30.512	42.55	0.417618	35.6438
		19.078	9.108	0.676861	64.4798			4.577	10.979	0.294227	22.6306
		21.134	12.063	0.636624	60.2829			29.912	36.47	0.450604	39.358
		18.185	6.081	0.749402	71.5103			27.78	41.17	0.402901	34.01
		20.322	7.108	0.740868	70.7218			23.486	50.351	0.318079	25.0065
		10.602	11.866	0.471871	41.7801			13.79	34.838	0.283581	21.5953
		10.689	10.568	0.502846	45.3262			22.149	36.326	0.378777	31.3719
		18.792	8.656	0.68464	65.2682			19.088	40.351	0.321136	25.3165
		20.213	5.305	0.792108	75.2941			27.401	30.637	0.472122	41.8087
		16.473	6.217	0.726003	69.3232			26.139	39.251	0.39974	33.6614
		6.92	1.519	0.820002	77.6195			31.317	34.58	0.475242	42.1652
		15.887	3.852	0.804853	76.371			17.986	30.112	0.373945	30.85
		22.05	9.116	0.707502	67.5386			25.429	35.123	0.419953	35.9045
		17.407	13.841	0.55706	51.5104			32.327	28.101	0.534967	49.0005
		14.367	5.198	0.734321	70.1098			34.777	37.829	0.478982	42.593
		17.66	13.757	0.562116	52.0817			25.62	31.371	0.449545	39.2378
		14.292	14.309	0.499703	44.966			1.289	43.264	0.0289318	1.70656
		19.687	12.062	0.620083	58.5047			28.552	39.287	0.420879	36.008
		18.279	4.384	0.806557	76.5131			29.689	37.72	0.440431	38.2059
		20.575	11.508	0.641305	60.7809			25.952	33.324	0.437816	37.9107
		15.394	9.463	0.619302	58.4201			1.444	37.954	0.0366516	2.17883
		10.96	12.697	0.463288	40.8006			25.3	27.809	0.476379	42.2952
		8.719	1.335	0.867217	81.2949			23.11	34.996	0.397721	33.4392
		14.982	8.738	0.631619	59.7479			19.303	41.453	0.317713	24.9695
		12.22	11.603	0.51295	46.4836			11.093	9.694	0.533651	48.8503
		7.907	17.721	0.30853	24.0461			30.824	20.077	0.605568	56.9221
		21.819	7.241	0.750826	71.6407			21.988	38.869	0.361306	29.4966
		11.854	12.312	0.490524	43.9143			20.946	24.45	0.461406	40.5863
		14.738	18.176	0.447773	39.0369			2.274	48.02	0.0452141	2.71123
		0.692	19.019	0.0351073	2.08377			13.577	48.211	0.219735	15.7281
		1.082	18.458	0.0553736	3.35482			32.609	34.256	0.487684	43.589
		17.528	11.653	0.600665	56.3832			31.559	38.215	0.452303	39.5508
		19.075	16.012	0.543649	49.9891			31.184	12.676	0.71099	67.8787
		18.388	14.827	0.553605	51.1194			13.18	38.319	0.255927	18.9809
		17.815	14.243	0.555712	51.3579			35.539	17.311	0.67245	64.0294
		12.416	10.919	0.532076	48.6707			32.102	29.947	0.517365	46.9891
		18.065	11.742	0.606066	56.9767			24.686	45.859	0.349933	28.2937
		17.816	9.133	0.661101	62.859			21.971	36.886	0.373295	30.78
		16.5	12.395	0.571033	53.0857			33.714	24.92	0.574991	53.5297
		14.927	10.012	0.59854	56.149			20.995	46.241	0.312258	24.4197
		21.104	7.236	0.744672	71.0745			22.52	37.056	0.378005	31.2883
		19.273	11.768	0.620889	58.592			30.742	39.974	0.434725	37.5621
		14.654	14.571	0.50142	45.1627			31.804	39.671	0.444967	38.719
		17.154	10.832	0.612949	57.7294			25.809	44.018	0.369613	30.3843
		20.93	9.585	0.685892	65.3944			31.481	40.21	0.439121	38.0579
		10.815	15.195	0.415802	35.4413			29.905	31.041	0.49068	43.9322
		12.117	9.704	0.555291	51.3102			20.578	33.235	0.382398	31.7644
		6.851	7.212	0.487165	43.5295			13.646	43.827	0.237433	17.2945
		4.066	18.738	0.178302	12.2429			26.056	45.482	0.364226	29.8078
		21.197	4.867	0.813267	77.0686			30.745	19.492	0.611999	57.6258
		18.244	8.485	0.682555	65.0576			34.64	29.316	0.541622	49.7586
		4.6	22.875	0.167425	11.3701			26.342	25.783	0.505362	45.6144
		16.228	12.695	0.561076	51.9643			25.455	37.326	0.405457	34.2926
		13.629	9.31	0.594141	55.663			31.647	29.52	0.517387	46.9916
		15.215	10.319	0.595872	55.8544			27.828	34.462	0.446749	38.9208
		1.122	17.446	0.0604265	3.67978			32.643	29.401	0.526127	47.9912
		16.446	13.5	0.549189	50.6185			21.868	45.266	0.325737	25.7852
		22.201	10.079	0.687763	65.5825			30.872	33.932	0.47639	42.2966
		12.208	8.752	0.582443	54.363			32.256	34.249	0.485016	43.2835
		19.657	4.124	0.826584	78.1513			1.424	34.827	0.0392817	2.3414
		9.793	11.449	0.461021	40.5423			21.123	26.06	0.447682	39.0266
		19.144	9.105	0.677688	64.564			34.273	29.261	0.539443	49.5106
		17.508	10.765	0.619248	58.4143			27.022	37.293	0.420151	35.9266
		17.92	12.704	0.585162	54.6661			20.948	35.051	0.374078	30.8644
		14.138	10.107	0.583131	54.4397			29.805	43.366	0.407334	34.5003
		10.691	13.499	0.441959	38.3787			22.521	45.901	0.329149	26.1346
		14.661	5.967	0.710733	67.8538			33.712	37.676	0.472236	41.8218
		19.432	6.737	0.742558	70.8788			28.695	31.366	0.477764	42.4537
		13.738	11.824	0.537438	49.2821			12.087	46.147	0.207559	14.6774
		17.011	14.515	0.539586	49.5268			26.125	41.852	0.384321	31.9734
		10.367	4.129	0.715163	68.2835			29.243	33.874	0.463314	40.8036
		21.614	9.67	0.690896	65.8965			15.472	37.734	0.290794	22.295
		18.328	8.035	0.695217	66.3274			26.63	41.897	0.388606	32.4403
		18.937	11.28	0.6267	59.2195			27.159	0.646	0.976767	88.6375
		18.916	8.427	0.691804	65.9872			30.535	39.044	0.438854	38.0278
		23.169	5.801	0.799758	75.9434			35.292	26.665	0.569621	52.927
		14.642	12.237	0.544738	50.1129			22.095	44.836	0.330116	26.2339
		10.69	16.072	0.399447	33.6292			36.653	35.268	0.509629	46.1032
		11.924	12.595	0.486317	43.4324			25.679	36.901	0.410339	34.8336
		17.241	13.883	0.553946	51.1579			17.683	34.801	0.336922	26.9359
		12.953	10.322	0.55652	51.4493			27.945	42.799	0.395016	33.142
		13.093	13.928	0.484549	43.23			20.575	43.922	0.319007	25.1005
		13.457	5.348	0.715608	68.3265			20.572	25.616	0.445397	38.7677
