# Supplementary material for: Unique sperm haplotypes are associated with phenotypically different sperm subpopulations in Astyanax fish
Source: BMC Biol. 2018 Jul 5;16:72. doi: 10.1186/s12915-018-0538-z (PMC6032774; doi:10.1186/s12915-018-0538-z)
Supplement: Supplementary file 11 — Data extracted from the ixo files; the data are in Excel files with the endpoint analyses for all the individuals in all the three subpopulations. (ZIP 128 kb) [file 12915_2018_538_MOESM11_ESM.zip › FishF5P3 analysisColorCorrected.xls]

## Sheet: EndPoint Data
	mc1r endpoint										oca2 endpoint
	Experiment: Jun 29 2016 0063 FACS Plate F5P3 mc1r RK Selected Filter: 498-580 (498-580), 618-660 (618-660)										Experiment: Jun 29 2016 0062 FACS Plate F5P3 oca2 RK Active filters: 618-660 (618-660), 498-580 (498-580), 533-580 (533-580), 465-510 (465-510)
	Include	Color	Pos	Name	498-580	618-660					Include	Color	Pos	Name	533-580	465-510
	TRUE	16744448	A1	Sample 1	14.73	16.58					TRUE	255	A1	Sample 1	32.164	39.26
	TRUE	255	A2	Sample 2	13.01	18.114					TRUE	255	A2	Sample 2	35.379	42.474
	TRUE	255	A3	Sample 3	15.279	19.901					TRUE	255	A3	Sample 3	35.045	39.458
	TRUE	255	A4	Sample 4	15.286	18.408					TRUE	16711935	A4	Sample 4	33.132	43.812
	TRUE	16711935	A5	Sample 5	13.256	20.003					TRUE	255	A5	Sample 5	33.775	41.046
	TRUE	3200768	A6	Sample 6	10.635	22.098					TRUE	255	A6	Sample 6	35.454	43.428
	TRUE	3200768	A7	Sample 7	12.276	20.195					TRUE	3200768	A7	Sample 7	27.417	41.519
	TRUE	255	A8	Sample 8	16.837	21.297					TRUE	255	A8	Sample 8	31.847	36.828
	TRUE	255	A9	Sample 9	14.852	18.421					TRUE	255	A9	Sample 9	34.485	40.256
	TRUE	3200768	A10	Sample 10	12.481	19.622					TRUE	255	A10	Sample 10	32.835	36.909
	TRUE	8421504	A11	Sample 11	6.349	17.181					TRUE	255	A11	Sample 11	33.316	39.521
	TRUE	16744448	A12	Sample 12	15.077	15.88					TRUE	8421504	A12	Sample 12	25.634	30.757
	TRUE	16711935	B1	Sample 13	9.182	20.787					TRUE	255	B1	Sample 13	35.773	39.043
	TRUE	3200768	B2	Sample 14	11.9	20.606					TRUE	255	B2	Sample 14	34.383	40.859
	TRUE	16711935	B3	Sample 15	15.84	15.123					TRUE	255	B3	Sample 15	33.75	39.383
	TRUE	16711935	B4	Sample 16	15.745	14.093					TRUE	16711935	B4	Sample 16	32.282	41.572
	TRUE	255	B5	Sample 17	14.265	19.058					TRUE	255	B5	Sample 17	33.936	39.491
	TRUE	255	B6	Sample 18	16.572	19.026					TRUE	255	B6	Sample 18	34.611	41.619
	TRUE	255	B7	Sample 19	14.281	18.151					TRUE	255	B7	Sample 19	33.737	40.827
	TRUE	3200768	B8	Sample 20	12.051	19.196					TRUE	16711935	B8	Sample 20	31.182	41.666
	TRUE	16744448	B9	Sample 21	14.146	15.32					TRUE	255	B9	Sample 21	31.843	38.873
	TRUE	8421504	B10	Sample 22	9.501	15.095					TRUE	255	B10	Sample 22	35.176	37.051
	TRUE	255	B11	Sample 23	14.745	19.097					TRUE	255	B11	Sample 23	36.998	38.944
	TRUE	16711935	B12	Sample 24	15.965	12.699					TRUE	255	B12	Sample 24	33.6	35.849
	TRUE	3200768	C1	Sample 25	10.591	20.391					TRUE	255	C1	Sample 25	33.062	40.532
	TRUE	3200768	C2	Sample 26	10.734	18.817					TRUE	255	C2	Sample 26	36.134	41.19
	TRUE	16711935	C3	Sample 27	12.938	19.053					TRUE	16711935	C3	Sample 27	33.708	44.715
	TRUE	3200768	C4	Sample 28	11.15	19.306					TRUE	255	C4	Sample 28	34.973	44.154
	TRUE	255	C5	Sample 29	17.203	19.171					TRUE	16711935	C5	Sample 29	34.097	48.911
	TRUE	3200768	C6	Sample 30	12.334	20.242					TRUE	255	C6	Sample 30	33.527	43.291
	TRUE	16711935	C7	Sample 31	9.966	21.835					TRUE	16711935	C7	Sample 31	32.393	42.211
	TRUE	16744448	C8	Sample 32	16.372	17.008					TRUE	255	C8	Sample 32	34.382	39.008
	TRUE	255	C9	Sample 33	15.138	18.272					TRUE	3200768	C9	Sample 33	30.652	45.194
	TRUE	255	C10	Sample 34	14.411	19.279					TRUE	255	C10	Sample 34	34.955	40.871
	TRUE	255	C11	Sample 35	12.114	16.41					TRUE	255	C11	Sample 35	32.66	37.912
	TRUE	16711935	C12	Sample 36	13.609	14.698					TRUE	255	C12	Sample 36	32.516	36.527
	TRUE	16744448	D1	Sample 37	15.408	16.087					TRUE	255	D1	Sample 37	35.781	37.86
	TRUE	255	D2	Sample 38	14.278	18.132					TRUE	255	D2	Sample 38	35.51	41.471
	TRUE	255	D3	Sample 39	13.189	18.313					TRUE	16711935	D3	Sample 39	33.44	43.523
	TRUE	16744448	D4	Sample 40	16.368	16.898					TRUE	255	D4	Sample 40	34.779	40.215
	TRUE	255	D5	Sample 41	14.776	18.608					TRUE	255	D5	Sample 41	36.983	40.072
	TRUE	255	D6	Sample 42	15.016	18.766					TRUE	16711935	D6	Sample 42	33.125	48.633
	TRUE	255	D7	Sample 43	15.361	20.17					TRUE	255	D7	Sample 43	36.293	42.985
	TRUE	16711935	D8	Sample 44	16.497	18.647					TRUE	255	D8	Sample 44	33.747	41.88
	TRUE	16744448	D9	Sample 45	17.995	18.139					TRUE	16711935	D9	Sample 45	31.772	41.508
	TRUE	3200768	D10	Sample 46	11.247	18.302					TRUE	255	D10	Sample 46	34.264	38.933
	TRUE	16711935	D11	Sample 47	17.812	15.851					TRUE	255	D11	Sample 47	35.871	37.152
	TRUE	16711935	D12	Sample 48	11.19	16.711					TRUE	255	D12	Sample 48	35.189	39.145
	TRUE	16711935	E1	Sample 49	12.207	18.411					TRUE	255	E1	Sample 49	33.275	42.123
	TRUE	16711935	E2	Sample 50	13.991	13.991					TRUE	255	E2	Sample 50	36.47	43.982
	TRUE	255	E3	Sample 51	12.165	17.01					TRUE	16711935	E3	Sample 51	31.814	42.064
	TRUE	3200768	E4	Sample 52	10.699	18.534					TRUE	255	E4	Sample 52	33.543	42.658
	TRUE	16711935	E5	Sample 53	14.042	19.436					TRUE	255	E5	Sample 53	34.684	41.534
	TRUE	16711935	E6	Sample 54	13.62	19.281					TRUE	16711935	E6	Sample 54	31.577	43.774
	TRUE	255	E7	Sample 55	14.886	18.107					TRUE	255	E7	Sample 55	36.489	40.901
	TRUE	255	E8	Sample 56	13.692	17.927					TRUE	255	E8	Sample 56	34.781	38.859
	TRUE	16744448	E9	Sample 57	13.648	16.055					TRUE	255	E9	Sample 57	34.855	40.367
	TRUE	255	E10	Sample 58	13.267	17.562					TRUE	16711935	E10	Sample 58	30.98	41.829
	TRUE	255	E11	Sample 59	14.371	18.051					TRUE	255	E11	Sample 59	31.8	40.117
	TRUE	16744448	E12	Sample 60	13.589	15.977					TRUE	255	E12	Sample 60	33.034	39.586
	TRUE	16711935	F1	Sample 61	16.769	18.241					TRUE	255	F1	Sample 61	33.378	39.205
	TRUE	16744448	F2	Sample 62	12.939	15.959					TRUE	255	F2	Sample 62	34.013	43.962
	TRUE	3200768	F3	Sample 63	12.213	20.871					TRUE	255	F3	Sample 63	32.597	39.628
	TRUE	16744448	F4	Sample 64	13.847	16.174					TRUE	255	F4	Sample 64	33.614	38.86
	TRUE	255	F5	Sample 65	14.334	18.638					TRUE	255	F5	Sample 65	32.428	40.05
	TRUE	3200768	F6	Sample 66	11.509	18.805					TRUE	255	F6	Sample 66	36.174	42.092
	TRUE	16711935	F7	Sample 67	13.229	19.051					TRUE	16711935	F7	Sample 67	32.245	42.798
	TRUE	16744448	F8	Sample 68	13.716	15.999					TRUE	255	F8	Sample 68	32.489	40.13
	TRUE	8421504	F9	Sample 69	10.367	15.586					TRUE	255	F9	Sample 69	34.508	39.893
	TRUE	16711935	F10	Sample 70	12.249	14.321					TRUE	255	F10	Sample 70	33.506	41.137
	TRUE	16711935	F11	Sample 71	12.474	16.177					TRUE	255	F11	Sample 71	33.222	41.952
	TRUE	16711935	F12	Sample 72	17.161	14.124					TRUE	16711935	F12	Sample 72	29.638	37.341
	TRUE	16744448	G1	Sample 73	13.793	15.392					TRUE	255	G1	Sample 73	34.005	43.168
	TRUE	16711935	G2	Sample 74	12.903	18.93					TRUE	16711935	G2	Sample 74	31.674	46.292
	TRUE	255	G3	Sample 75	15.378	18.48					TRUE	16711935	G3	Sample 75	35.402	46.966
	TRUE	255	G4	Sample 76	15.083	19.503					TRUE	16711935	G4	Sample 76	31.179	42.662
	TRUE	16711935	G5	Sample 77	13.322	19.805					TRUE	255	G5	Sample 77	32.752	39.662
	TRUE	3200768	G6	Sample 78	10.583	17.936					TRUE	255	G6	Sample 78	33.978	39.546
	TRUE	255	G7	Sample 79	12.657	17.943					TRUE	255	G7	Sample 79	34.498	40.257
	TRUE	255	G8	Sample 80	13.128	17.392					TRUE	255	G8	Sample 80	31.762	37.633
	TRUE	16711935	G9	Sample 81	14	13.997					TRUE	255	G9	Sample 81	32.499	40.721
	TRUE	255	G10	Sample 82	12.106	17.407					TRUE	255	G10	Sample 82	33.351	41.104
	TRUE	16711935	G11	Sample 83	12.829	18.745					TRUE	255	G11	Sample 83	32.675	41.742
	TRUE	255	G12	Sample 84	16.311	19.206					TRUE	255	G12	Sample 84	35.596	38.925
	TRUE	255	H1	Sample 85	15.591	18.512					TRUE	255	H1	Sample 85	33.988	37.283
	TRUE	16744448	H2	Sample 86	15.088	15.828					TRUE	255	H2	Sample 86	33.782	35.03
	TRUE	16711935	H3	Sample 87	12.662	18.37					TRUE	255	H3	Sample 87	34.686	40.104
	TRUE	3200768	H4	Sample 88	12.423	21.396					TRUE	255	H4	Sample 88	34.045	41.701
	TRUE	3200768	H5	Sample 89	12.232	21.496					TRUE	255	H5	Sample 89	36.47	44.567
	TRUE	16711935	H6	Sample 90	12.975	18.38					TRUE	16711935	H6	Sample 90	32.508	46.212
	TRUE	16744448	H7	Sample 91	13.375	16.051					TRUE	255	H7	Sample 91	35.347	37.538
	TRUE	255	H8	Sample 92	13.003	17.913					TRUE	255	H8	Sample 92	34.023	37.644
	TRUE	16744448	H9	Sample 93	14.705	16.645					TRUE	255	H9	Sample 93	35.247	38.364
	TRUE	255	H10	Sample 94	11.492	16.326					TRUE	255	H10	Sample 94	34.635	38.974
	TRUE	3200768	H11	Sample 95	10.621	20.768					TRUE	255	H11	Sample 95	34.965	41.531
	TRUE	255	H12	Sample 96	14.274	17.954					TRUE	255	H12	Sample 96	30.878	38.675

## Sheet: Endpoint Analysis
		Surface	Cave	mc1r				Surface	Cave	oca2
		498-580	618-660		Angle			533-580	465-510
		14.73	16.58	0.470457	41.6185			32.164	39.26	0.450325	39.3263
		13.01	18.114	0.418005	35.687			35.379	42.474	0.454433	39.7928
		15.279	19.901	0.434309	37.5153			35.045	39.458	0.470384	41.6102
		15.286	18.408	0.453671	39.7062			33.132	43.812	0.430599	37.0977
		13.256	20.003	0.398569	33.5325			33.775	41.046	0.451411	39.4495
		10.635	22.098	0.324901	25.6999			35.454	43.428	0.449456	39.2277
		12.276	20.195	0.37806	31.2943			27.417	41.519	0.397717	33.4387
		16.837	21.297	0.441522	38.3292			31.847	36.828	0.463735	40.8516
		14.852	18.421	0.446368	38.8776			34.485	40.256	0.461393	40.5848
		12.481	19.622	0.38878	32.4593			32.835	36.909	0.470793	41.657
		6.349	17.181	0.269826	20.2811			33.316	39.521	0.457405	40.1307
		15.077	15.88	0.48703	43.5141			25.634	30.757	0.454576	39.8091
		9.182	20.787	0.306383	23.8319			35.773	39.043	0.478146	42.4974
		11.9	20.606	0.366086	30.0065			34.383	40.859	0.456966	40.0807
		15.84	15.123	0.511578	46.3266			33.75	39.383	0.461488	40.5956
		15.745	14.093	0.527683	48.169			32.282	41.572	0.437106	37.8305
		14.265	19.058	0.428083	36.815			33.936	39.491	0.462173	40.6736
		16.572	19.026	0.465532	41.0565			34.611	41.619	0.454034	39.7474
		14.281	18.151	0.440337	38.1953			33.737	40.827	0.452457	39.5683
		12.051	19.196	0.385669	32.1201			31.182	41.666	0.428042	36.8105
		14.146	15.32	0.480079	42.7184			31.843	38.873	0.450294	39.3228
		9.501	15.095	0.386282	32.1869			35.176	37.051	0.48702	43.513
		14.745	19.097	0.435701	37.6721			36.998	38.944	0.487188	43.5321
		15.965	12.699	0.55697	51.5003			33.6	35.849	0.483808	43.1452
		10.591	20.391	0.341844	27.4472			33.062	40.532	0.449249	39.2042
		10.734	18.817	0.363236	29.7022			36.134	41.19	0.467306	41.2589
		12.938	19.053	0.404426	34.1786			33.708	44.715	0.429823	37.0105
		11.15	19.306	0.366102	30.0082			34.973	44.154	0.441986	38.3817
		17.203	19.171	0.472948	41.9031			34.097	48.911	0.410768	34.8813
		12.334	20.242	0.378622	31.3551			33.527	43.291	0.436447	37.7562
		9.966	21.835	0.313386	24.5331			32.393	42.211	0.434199	37.5029
		16.372	17.008	0.490473	43.9085			34.382	39.008	0.468483	41.3933
		15.138	18.272	0.453098	39.6411			30.652	45.194	0.404135	34.1464
		14.411	19.279	0.427753	36.778			34.955	40.871	0.46099	40.5388
		12.114	16.41	0.424695	36.4351			32.66	37.912	0.46279	40.7439
		13.609	14.698	0.480764	42.7969			32.516	36.527	0.470953	41.6752
		15.408	16.087	0.489221	43.765			35.781	37.86	0.485884	43.3829
		14.278	18.132	0.440543	38.2186			35.51	41.471	0.461283	40.5722
		13.189	18.313	0.418672	35.7614			33.44	43.523	0.434494	37.5361
		16.368	16.898	0.492034	44.0872			34.779	40.215	0.463757	40.8541
		14.776	18.608	0.442607	38.4519			36.983	40.072	0.479956	42.7044
		15.016	18.766	0.444497	38.6658			33.125	48.633	0.405159	34.2596
		15.361	20.17	0.432327	37.2921			36.293	42.985	0.457794	40.175
		16.497	18.647	0.469412	41.4992			33.747	41.88	0.44623	38.862
		17.995	18.139	0.498007	44.7717			31.772	41.508	0.43357	37.432
		11.247	18.302	0.380622	31.5717			34.264	38.933	0.468107	41.3502
		17.812	15.851	0.529127	48.334			35.871	37.152	0.491229	43.995
		11.19	16.711	0.401061	33.807			35.189	39.145	0.47339	41.9537
		12.207	18.411	0.398687	33.5455			33.275	42.123	0.441325	38.3069
		13.991	13.991	0.5	45			36.47	43.982	0.453314	39.6656
		12.165	17.01	0.416967	35.5711			31.814	42.064	0.430629	37.1011
		10.699	18.534	0.36599	29.9963			33.543	42.658	0.440191	38.1788
		14.042	19.436	0.41944	35.8471			34.684	41.534	0.455063	39.8644
		13.62	19.281	0.413969	35.2372			31.577	43.774	0.419065	35.8053
		14.886	18.107	0.451187	39.4241			36.489	40.901	0.471495	41.7371
		13.692	17.927	0.433031	37.3713			34.781	38.859	0.472311	41.8304
		13.648	16.055	0.459482	40.3671			34.855	40.367	0.463362	40.8091
		13.267	17.562	0.430342	37.0688			30.98	41.829	0.425497	36.5249
		14.371	18.051	0.443248	38.5245			31.8	40.117	0.442176	38.4032
		13.589	15.977	0.459616	40.3823			33.034	39.586	0.454888	39.8446
		16.769	18.241	0.478977	42.5924			33.378	39.205	0.45986	40.4101
		12.939	15.959	0.447747	39.0339			34.013	43.962	0.436204	37.7288
		12.213	20.871	0.369151	30.3347			32.597	39.628	0.451326	39.4399
		13.847	16.174	0.461244	40.5677			33.614	38.86	0.463808	40.8599
		14.334	18.638	0.434733	37.563			32.428	40.05	0.447419	38.9967
		11.509	18.805	0.37966	31.4674			36.174	42.092	0.462193	40.6759
		13.229	19.051	0.40982	34.7761			32.245	42.798	0.429687	36.9952
		13.716	15.999	0.461585	40.6066			32.489	40.13	0.44739	38.9934
		10.367	15.586	0.399453	33.6298			34.508	39.893	0.463811	40.8603
		12.249	14.321	0.461009	40.541			33.506	41.137	0.448883	39.1628
		12.474	16.177	0.435377	37.6356			33.222	41.952	0.441935	38.3759
		17.161	14.124	0.548538	50.5446			29.638	37.341	0.442497	38.4395
		13.793	15.392	0.472606	41.864			34.005	43.168	0.440633	38.2288
		12.903	18.93	0.405334	34.279			31.674	46.292	0.406254	34.3808
		15.378	18.48	0.454191	39.7653			35.402	46.966	0.429803	37.0082
		15.083	19.503	0.436101	37.7172			31.179	42.662	0.422245	36.1608
		13.322	19.805	0.402149	33.9271			32.752	39.662	0.452288	39.5492
		10.583	17.936	0.371086	30.5424			33.978	39.546	0.462135	40.6693
		12.657	17.943	0.413627	35.1992			34.498	40.257	0.461481	40.5947
		13.128	17.392	0.430144	37.0466			31.762	37.633	0.457699	40.1642
		14	13.997	0.500054	45.0062			32.499	40.721	0.443854	38.593
		12.106	17.407	0.410192	34.8174			33.351	41.104	0.447935	39.0552
		12.829	18.745	0.406315	34.3876			32.675	41.742	0.43908	38.0533
		16.311	19.206	0.459245	40.3401			35.596	38.925	0.477664	42.4422
		15.591	18.512	0.457174	40.1044			33.988	37.283	0.476884	42.353
		15.088	15.828	0.488032	43.6289			33.782	35.03	0.490932	43.961
		12.662	18.37	0.40803	34.5776			34.686	40.104	0.463779	40.8566
		12.423	21.396	0.367338	30.1404			34.045	41.701	0.449463	39.2285
		12.232	21.496	0.362666	29.6414			36.47	44.567	0.450041	39.2941
		12.975	18.38	0.41381	35.2194			32.508	46.212	0.412957	35.1246
		13.375	16.051	0.45453	39.8038			35.347	37.538	0.484969	43.2782
		13.003	17.913	0.420591	35.9758			34.023	37.644	0.474737	42.1076
		14.705	16.645	0.469059	41.459			35.247	38.364	0.478828	42.5753
		11.492	16.326	0.413114	35.142			34.635	38.974	0.470527	41.6265
		10.621	20.768	0.338367	27.0857			34.965	41.531	0.457083	40.0941
		14.274	17.954	0.442907	38.4858			30.878	38.675	0.443949	38.6038
