# Supplementary material for: Unique sperm haplotypes are associated with phenotypically different sperm subpopulations in Astyanax fish
Source: BMC Biol. 2018 Jul 5;16:72. doi: 10.1186/s12915-018-0538-z (PMC6032774; doi:10.1186/s12915-018-0538-z)
Supplement: Supplementary file 11 — Data extracted from the ixo files; the data are in Excel files with the endpoint analyses for all the individuals in all the three subpopulations. (ZIP 128 kb) [file 12915_2018_538_MOESM11_ESM.zip › FishG5P3 analysisColorCorrected.xls]

## Sheet: EndPoint Data
	mc1r endpoint										oca2 endpoint
	Experiment: Jul 1 2016 0071 FACS plate G5P3 mc1r RK Selected Filter: 498-580 (498-580), 618-660 (618-660)										Experiment: Jul 1 2016 0070 FACS plate G5P3 oca2 RK Active filters: 618-660 (618-660), 498-580 (498-580), 533-580 (533-580), 465-510 (465-510)
	Include	Color	Pos	Name	498-580	618-660					Include	Color	Pos	Name	533-580	465-510
	TRUE	10789024	A1	Sample 1	0.212	0.61					TRUE	16744448	A1	Sample 1	28.478	25.767
	TRUE	10789024	A2	Sample 2	19.718	6.691					TRUE	3200768	A2	Sample 2	20.624	39.43
	TRUE	10789024	A3	Sample 3	1.041	4.678					TRUE	255	A3	Sample 3	21.693	33.885
	TRUE	10789024	A4	Sample 4	10.869	12.981					TRUE	16711935	A4	Sample 4	28.47	33.599
	TRUE	10789024	A5	Sample 5	0.343	0.725					TRUE	16711935	A5	Sample 5	24.013	41.722
	TRUE	10789024	A6	Sample 6	0.348	0.666					TRUE	16744448	A6	Sample 6	33.645	35.945
	TRUE	10789024	A7	Sample 7	18.991	4.818					TRUE	8421504	A7	Sample 7	25.676	21.885
	TRUE	10789024	A8	Sample 8	18.431	4.755					TRUE	3200768	A8	Sample 8	19.884	38.698
	TRUE	10789024	A9	Sample 9	0.293	0.522					TRUE	16711935	A9	Sample 9	33.349	21.35
	TRUE	10789024	A10	Sample 10	18.802	6.054					TRUE	16744448	A10	Sample 10	36.682	11.316
	TRUE	10789024	A11	Sample 11	18.725	12.485					TRUE	16744448	A11	Sample 11	32.303	27.629
	TRUE	10789024	A12	Sample 12	12.517	15.684					TRUE	16744448	A12	Sample 12	31.32	28.769
	TRUE	10789024	B1	Sample 13	17.843	4.204					TRUE	16744448	B1	Sample 13	31.352	20.428
	TRUE	10789024	B2	Sample 14	18.658	6.433					TRUE	16744448	B2	Sample 14	30.698	31.959
	TRUE	10789024	B3	Sample 15	0.715	19.169					TRUE	16744448	B3	Sample 15	33.058	28.537
	TRUE	10789024	B4	Sample 16	0.282	0.508					TRUE	16744448	B4	Sample 16	35.821	29.748
	TRUE	10789024	B5	Sample 17	13.599	15.159					TRUE	16711935	B5	Sample 17	24.909	42.645
	TRUE	10789024	B6	Sample 18	0.866	21.14					TRUE	16744448	B6	Sample 18	35.724	38.084
	TRUE	10789024	B7	Sample 19	0.247	0.424					TRUE	16711935	B7	Sample 19	34.375	20.672
	TRUE	10789024	B8	Sample 20	0.553	18.017					TRUE	3200768	B8	Sample 20	20.524	38.404
	TRUE	10789024	B9	Sample 21	14.818	3.558					TRUE	255	B9	Sample 21	26.279	40.497
	TRUE	10789024	B10	Sample 22	12.533	13.797					TRUE	255	B10	Sample 22	29.451	37.956
	TRUE	10789024	B11	Sample 23	12.505	17.971					TRUE	16711935	B11	Sample 23	34.199	38.027
	TRUE	10789024	B12	Sample 24	18.799	4.676					TRUE	3200768	B12	Sample 24	23.804	43.758
	TRUE	10789024	C1	Sample 25	0.257	0.428					TRUE	16711935	C1	Sample 25	28.861	34.612
	TRUE	10789024	C2	Sample 26	19.128	4.602					TRUE	16711935	C2	Sample 26	27.782	46.852
	TRUE	10789024	C3	Sample 27	15.824	3.676					TRUE	3200768	C3	Sample 27	20.258	37.989
	TRUE	10789024	C4	Sample 28	16.266	5.179					TRUE	16711935	C4	Sample 28	27.342	30.705
	TRUE	10789024	C5	Sample 29	0.259	0.48					TRUE	3200768	C5	Sample 29	24.971	44.99
	TRUE	10789024	C6	Sample 30	21.1	5.33					TRUE	16711935	C6	Sample 30	24.913	40.336
	TRUE	10789024	C7	Sample 31	0.282	0.525					TRUE	16744448	C7	Sample 31	31.638	28.608
	TRUE	10789024	C8	Sample 32	0.258	0.444					TRUE	16744448	C8	Sample 32	35.264	16.002
	TRUE	10789024	C9	Sample 33	20.332	4.934					TRUE	16744448	C9	Sample 33	34.467	27.895
	TRUE	10789024	C10	Sample 34	1.056	19.909					TRUE	3200768	C10	Sample 34	22.006	44.806
	TRUE	10789024	C11	Sample 35	1.032	17.731					TRUE	16711935	C11	Sample 35	22.831	37.655
	TRUE	10789024	C12	Sample 36	11.343	10.677					TRUE	255	C12	Sample 36	25.813	40.46
	TRUE	10789024	D1	Sample 37	0.251	0.439					TRUE	16711935	D1	Sample 37	27.392	33.045
	TRUE	10789024	D2	Sample 38	1.106	17.918					TRUE	255	D2	Sample 38	27.296	36.014
	TRUE	10789024	D3	Sample 39	1.147	19.552					TRUE	16711935	D3	Sample 39	34.286	21.435
	TRUE	10789024	D4	Sample 40	22.323	5.276					TRUE	3200768	D4	Sample 40	20.204	39.356
	TRUE	10789024	D5	Sample 41	12.038	5.059					TRUE	16711935	D5	Sample 41	28.148	47.577
	TRUE	10789024	D6	Sample 42	0.319	0.594					TRUE	16711935	D6	Sample 42	38.405	19.06
	TRUE	10789024	D7	Sample 43	0.528	18.381					TRUE	16744448	D7	Sample 43	32.189	31.778
	TRUE	10789024	D8	Sample 44	17.256	6.009					TRUE	16711935	D8	Sample 44	7.727	57.229
	TRUE	10789024	D9	Sample 45	20.639	4.807					TRUE	255	D9	Sample 45	32.415	43.28
	TRUE	10789024	D10	Sample 46	0.514	17.92					TRUE	16711935	D10	Sample 46	19.047	51.066
	TRUE	10789024	D11	Sample 47	0.239	0.391					TRUE	16711935	D11	Sample 47	17.626	51.872
	TRUE	10789024	D12	Sample 48	13.783	13.488					TRUE	3200768	D12	Sample 48	21.838	39.897
	TRUE	10789024	E1	Sample 49	16.106	3.993					TRUE	16744448	E1	Sample 49	31.99	30.454
	TRUE	10789024	E2	Sample 50	1.211	20.017					TRUE	255	E2	Sample 50	25.379	38.861
	TRUE	10789024	E3	Sample 51	1.28	21.248					TRUE	16711935	E3	Sample 51	25.094	43.297
	TRUE	10789024	E4	Sample 52	0.273	0.48					TRUE	3200768	E4	Sample 52	17.099	41.13
	TRUE	10789024	E5	Sample 53	0.418	16.549					TRUE	3200768	E5	Sample 53	20.766	42.483
	TRUE	10789024	E6	Sample 54	0.652	18.864					TRUE	255	E6	Sample 54	26.69	41.954
	TRUE	10789024	E7	Sample 55	0.287	8.831					TRUE	255	E7	Sample 55	26.202	38.181
	TRUE	10789024	E8	Sample 56	20.223	4.77					TRUE	16744448	E8	Sample 56	31.582	26.924
	TRUE	10789024	E9	Sample 57	20.248	5.056					TRUE	3200768	E9	Sample 57	21.508	38.786
	TRUE	10789024	E10	Sample 58	14.108	4.932					TRUE	16744448	E10	Sample 58	28.747	29.469
	TRUE	10789024	E11	Sample 59	0.263	0.421					TRUE	3200768	E11	Sample 59	20.453	39.677
	TRUE	10789024	E12	Sample 60	0.983	17.543					TRUE	16711935	E12	Sample 60	23.763	38.92
	TRUE	10789024	F1	Sample 61	19.698	6.657					TRUE	16744448	F1	Sample 61	34.388	36.8
	TRUE	10789024	F2	Sample 62	0.279	0.522					TRUE	16711935	F2	Sample 62	27.363	34.295
	TRUE	10789024	F3	Sample 63	17.93	5.842					TRUE	16744448	F3	Sample 63	33.756	27.715
	TRUE	10789024	F4	Sample 64	12.733	15.373					TRUE	8421504	F4	Sample 64	25.672	23.781
	TRUE	10789024	F5	Sample 65	14.569	3.65					TRUE	3200768	F5	Sample 65	17.617	39.642
	TRUE	10789024	F6	Sample 66	19.849	4.969					TRUE	255	F6	Sample 66	26.426	37.496
	TRUE	10789024	F7	Sample 67	0.83	2.377					TRUE	16744448	F7	Sample 67	39.668	0.613
	TRUE	10789024	F8	Sample 68	0.26	0.443					TRUE	255	F8	Sample 68	26.953	35.43
	TRUE	10789024	F9	Sample 69	0.251	0.436					TRUE	8421504	F9	Sample 69	33.812	1.399
	TRUE	10789024	F10	Sample 70	0.248	0.425					TRUE	16744448	F10	Sample 70	32.173	27.501
	TRUE	10789024	F11	Sample 71	0.621	18.717					TRUE	16744448	F11	Sample 71	30.982	27.657
	TRUE	10789024	F12	Sample 72	22.3	6.83					TRUE	8421504	F12	Sample 72	34.835	1.583
	TRUE	10789024	G1	Sample 73	17.251	4.134					TRUE	16711935	G1	Sample 73	24.447	41.534
	TRUE	10789024	G2	Sample 74	13.379	11.947					TRUE	3200768	G2	Sample 74	22.059	44.421
	TRUE	10789024	G3	Sample 75	22.962	5.349					TRUE	16744448	G3	Sample 75	34.459	30.552
	TRUE	10789024	G4	Sample 76	0.935	2.641					TRUE	16744448	G4	Sample 76	38.339	2.914
	TRUE	10789024	G5	Sample 77	8.313	16.177					TRUE	16744448	G5	Sample 77	34.824	28.361
	TRUE	10789024	G6	Sample 78	0.355	0.718					TRUE	16744448	G6	Sample 78	35.548	18.487
	TRUE	10789024	G7	Sample 79	19.05	5.846					TRUE	255	G7	Sample 79	21.615	33.073
	TRUE	10789024	G8	Sample 80	0.285	0.493					TRUE	16711935	G8	Sample 80	35.826	19.951
	TRUE	10789024	G9	Sample 81	0.278	0.534					TRUE	16744448	G9	Sample 81	30.757	19.443
	TRUE	10789024	G10	Sample 82	11.985	8.131					TRUE	16744448	G10	Sample 82	33.835	31.253
	TRUE	10789024	G11	Sample 83	0.896	2.495					TRUE	16711935	G11	Sample 83	29.72	32.462
	TRUE	10789024	G12	Sample 84	0.846	2.359					TRUE	16711935	G12	Sample 84	31.122	25.535
	TRUE	10789024	H1	Sample 85	20.033	9.48					TRUE	3200768	H1	Sample 85	1.795	35.915
	TRUE	10789024	H2	Sample 86	17.913	4.231					TRUE	3200768	H2	Sample 86	21.366	41.144
	TRUE	10789024	H3	Sample 87	0.304	0.557					TRUE	16711935	H3	Sample 87	24.238	42.128
	TRUE	10789024	H4	Sample 88	19.913	5.285					TRUE	16711935	H4	Sample 88	37.736	25.939
	TRUE	10789024	H5	Sample 89	0.293	0.54					TRUE	16711935	H5	Sample 89	23.742	38.236
	TRUE	10789024	H6	Sample 90	19.474	4.803					TRUE	16711935	H6	Sample 90	34.864	20.747
	TRUE	10789024	H7	Sample 91	0.49	1.132					TRUE	16744448	H7	Sample 91	36.684	29.153
	TRUE	10789024	H8	Sample 92	17.107	3.795					TRUE	255	H8	Sample 92	26.798	39.775
	TRUE	10789024	H9	Sample 93	2.525	1.059					TRUE	16711935	H9	Sample 93	14.255	39.264
	TRUE	10789024	H10	Sample 94	16.179	7.309					TRUE	16711935	H10	Sample 94	23.56	30.139
	TRUE	10789024	H11	Sample 95	7.713	17.576					TRUE	255	H11	Sample 95	25.28	36.05
	TRUE	10789024	H12	Sample 96	0.587	17.674					TRUE	16744448	H12	Sample 96	32.471	16.9

## Sheet: Endpoint Analysis
		Surface	Cave	mc1r				Surface	Cave	oca2
		498-580	618-660		Angle			533-580	465-510		Angle
		0.212	0.61	0.257908	19.1644			28.478	25.767	0.524988	47.8611
		19.718	6.691	0.746639	71.2562			20.624	39.43	0.343424	27.612
		1.041	4.678	0.182025	12.5457			21.693	33.885	0.390316	32.6272
		10.869	12.981	0.455723	39.9395			28.47	33.599	0.458683	40.2762
		0.343	0.725	0.321161	25.319			24.013	41.722	0.3653	29.9225
		0.348	0.666	0.343195	27.5881			33.645	35.945	0.483475	43.107
		18.991	4.818	0.79764	75.7645			25.676	21.885	0.539854	49.5573
		18.431	4.755	0.794919	75.5338			19.884	38.698	0.339422	27.1952
		0.293	0.522	0.359509	29.3056			33.349	21.35	0.609682	57.3727
		18.802	6.054	0.756437	72.1521			36.682	11.316	0.76424	72.8556
		18.725	12.485	0.599968	56.3064			32.303	27.629	0.538994	49.4594
		12.517	15.684	0.44385	38.5925			31.32	28.769	0.521227	47.431
		17.843	4.204	0.809316	76.7423			31.352	20.428	0.605485	56.913
		18.658	6.433	0.743613	70.9766			30.698	31.959	0.489937	43.8471
		0.715	19.169	0.0359586	2.13613			33.058	28.537	0.536699	49.1979
		0.282	0.508	0.356962	29.0355			35.821	29.748	0.54631	50.2917
		13.599	15.159	0.472877	41.895			24.909	42.645	0.368727	30.2893
		0.866	21.14	0.0393529	2.34581			35.724	38.084	0.484013	43.1686
		0.247	0.424	0.368107	30.2228			34.375	20.672	0.624466	58.9787
		0.553	18.017	0.0297792	1.75804			20.524	38.404	0.348289	28.1211
		14.818	3.558	0.806378	76.4982			26.279	40.497	0.39354	32.98
		12.533	13.797	0.475997	42.2516			29.451	37.956	0.436913	37.8088
		12.505	17.971	0.410323	34.8319			34.199	38.027	0.4735	41.9662
		18.799	4.676	0.800809	76.0319			23.804	43.758	0.352328	28.5458
		0.257	0.428	0.375182	30.9835			28.861	34.612	0.454697	39.8228
		19.128	4.602	0.806068	76.4724			27.782	46.852	0.372243	30.6668
		15.824	3.676	0.811487	76.9219			20.258	37.989	0.347795	28.0692
		16.266	5.179	0.758498	72.3389			27.342	30.705	0.471032	41.6842
		0.259	0.48	0.350474	28.3506			24.971	44.99	0.356927	29.0318
		21.1	5.33	0.798335	75.8233			24.913	40.336	0.381814	31.701
		0.282	0.525	0.349442	28.2422			31.638	28.608	0.525147	47.8792
		0.258	0.444	0.367521	30.1601			35.264	16.002	0.687863	65.5926
		20.332	4.934	0.804718	76.3596			34.467	27.895	0.552692	51.0159
		1.056	19.909	0.0503697	3.0362			22.006	44.806	0.329372	26.1575
		1.032	17.731	0.0550019	3.33104			22.831	37.655	0.377459	31.2293
		11.343	10.677	0.515123	46.7324			25.813	40.46	0.389495	32.5374
		0.251	0.439	0.363768	29.7589			27.392	33.045	0.453232	39.6564
		1.106	17.918	0.0581371	3.53214			27.296	36.014	0.431148	37.1595
		1.147	19.552	0.0554133	3.35736			34.286	21.435	0.615316	57.9871
		22.323	5.276	0.808834	76.7023			20.204	39.356	0.339221	27.1744
		12.038	5.059	0.7041	67.2053			28.148	47.577	0.371713	30.6099
		0.319	0.594	0.349398	28.2375			38.405	19.06	0.66832	63.6053
		0.528	18.381	0.0279232	1.64539			32.189	31.778	0.503213	45.3681
		17.256	6.009	0.741715	70.8005			7.727	57.229	0.118957	7.68952
		20.639	4.807	0.81109	76.8891			32.415	43.28	0.428232	36.8318
		0.514	17.92	0.0278833	1.64297			19.047	51.066	0.271661	20.4549
		0.239	0.391	0.379365	31.4355			17.626	51.872	0.253619	18.7677
		13.783	13.488	0.505409	45.6198			21.838	39.897	0.353738	28.6945
		16.106	3.993	0.801333	76.076			31.99	30.454	0.512299	46.4091
		1.211	20.017	0.0570473	3.46209			25.379	38.861	0.395065	33.1474
		1.28	21.248	0.0568182	3.44739			25.094	43.297	0.36692	30.0957
		0.273	0.48	0.36255	29.6291			17.099	41.13	0.293651	22.5742
								20.766	42.483	0.328321	26.0497
		0.652	18.864	0.0334085	1.97954			26.69	41.954	0.388818	32.4634
		0.287	8.831	0.0314762	1.86141			26.202	38.181	0.406971	34.4602
		20.223	4.77	0.809147	76.7282			31.582	26.924	0.539808	49.5521
		20.248	5.056	0.80019	75.9798			21.508	38.786	0.356719	29.0097
		14.108	4.932	0.740966	70.731			28.747	29.469	0.493799	44.2895
		0.263	0.421	0.384503	31.9932			20.453	39.677	0.340146	27.2706
		0.983	17.543	0.0530606	3.20714			23.763	38.92	0.379098	31.4066
		19.698	6.657	0.74741	71.3272			34.388	36.8	0.483059	43.0595
		0.279	0.522	0.348315	28.1237			27.363	34.295	0.443787	38.5854
		17.93	5.842	0.754249	71.9532			33.756	27.715	0.549137	50.6127
		12.733	15.373	0.453035	39.634			25.672	23.781	0.519119	47.1898
		14.569	3.65	0.79966	75.9351			17.617	39.642	0.307672	23.9605
		19.849	4.969	0.799782	75.9454			26.426	37.496	0.41341	35.175
		0.83	2.377	0.258809	19.2482			39.668	0.613	0.984782	89.1147
		0.26	0.443	0.369844	30.409			26.953	35.43	0.432057	37.2617
		0.251	0.436	0.365357	29.9285			33.812	1.399	0.960268	87.6307
		0.248	0.425	0.368499	30.2648			32.173	27.501	0.539146	49.4767
		0.621	18.717	0.0321129	1.90029			30.982	27.657	0.528351	48.2454
		22.3	6.83	0.765534	72.9714			34.835	1.583	0.956532	87.3981
		17.251	4.134	0.806687	76.5239			24.447	41.534	0.370516	30.4812
		13.379	11.947	0.528271	48.2362			22.059	44.421	0.331814	26.4085
		22.962	5.349	0.811063	76.8868			34.459	30.552	0.530049	48.4392
		0.935	2.641	0.261465	19.4956			38.339	2.914	0.929363	85.6536
		8.313	16.177	0.339445	27.1976			34.824	28.361	0.551143	50.8403
		0.355	0.718	0.330848	26.3091			35.548	18.487	0.65787	62.523
		19.05	5.846	0.765183	72.94			21.615	33.073	0.395242	33.1668
		0.285	0.493	0.366324	30.0319			35.826	19.951	0.642308	60.8872
		0.278	0.534	0.342365	27.5015			30.757	19.443	0.612689	57.701
		11.985	8.131	0.595794	55.8458			33.835	31.253	0.519835	47.2717
		0.896	2.495	0.264229	19.7541			29.72	32.462	0.477952	42.4751
		0.846	2.359	0.263963	19.7292			31.122	25.535	0.549305	50.6318
		20.033	9.48	0.678786	64.6756			1.795	35.915	0.0476001	2.86121
		17.913	4.231	0.808932	76.7105			21.366	41.144	0.341801	27.4428
		0.304	0.557	0.353078	28.6249			24.238	42.128	0.365217	29.9136
		19.913	5.285	0.790261	75.1361			37.736	25.939	0.592634	55.4961
		0.293	0.54	0.351741	28.4839			23.742	38.236	0.383071	31.8375
		19.474	4.803	0.802158	76.1453			34.864	20.747	0.626926	59.2438
		0.49	1.132	0.302096	23.406			36.684	29.153	0.557194	51.5256
		17.107	3.795	0.818438	77.4921			26.798	39.775	0.402536	33.9697
		2.525	1.059	0.70452	67.2466			14.255	39.264	0.266354	19.9537
		16.179	7.309	0.68882	65.6885			23.56	30.139	0.438742	38.0152
		7.713	17.576	0.304994	23.6937			25.28	36.05	0.412196	35.04
		0.587	17.674	0.032145	1.90224			32.471	16.9	0.657694	62.5046
