# Supplementary material for: Unique sperm haplotypes are associated with phenotypically different sperm subpopulations in Astyanax fish
Source: BMC Biol. 2018 Jul 5;16:72. doi: 10.1186/s12915-018-0538-z (PMC6032774; doi:10.1186/s12915-018-0538-z)
Supplement: Supplementary file 11 — Data extracted from the ixo files; the data are in Excel files with the endpoint analyses for all the individuals in all the three subpopulations. (ZIP 128 kb) [file 12915_2018_538_MOESM11_ESM.zip › FishH5P3analysisColorCorrected.xlsx]

## Sheet: EndPoint Data
	mc1r endpoint										oca2 endpoint
	Experiment: Jul 8 2016 0080 FACS plate H5P3 mc1r RK Active filters: 618-660 (618-660), 498-580 (498-580), 533-580 (533-580), 465-510 (465-510)										Experiment: Jul 6 2016 0079 FACS plate H5P3 oca2 RK Active filters: 618-660 (618-660), 498-580 (498-580), 533-580 (533-580), 465-510 (465-510)
	Include	Color	Pos	Name	498-580	618-660					Include	Color	Pos	Name	533-580	465-510
	TRUE	16711935	A1	Sample 1	10.073	15.32					TRUE	16744448	A1	Sample 1	34.625	27.852
	TRUE	3200768	A2	Sample 2	6.165	15.091					TRUE	16744448	A2	Sample 2	37.176	24.69
	TRUE	16744448	A3	Sample 3	16.969	11.91					TRUE	16711935	A3	Sample 3	28.276	37.781
	TRUE	255	A4	Sample 4	13.457	15.935					TRUE	255	A4	Sample 4	28.424	30.446
	TRUE	3200768	A5	Sample 5	7.283	17.319					TRUE	16744448	A5	Sample 5	37.051	26.946
	TRUE	255	A6	Sample 6	13.858	15.014					TRUE	16744448	A6	Sample 6	39.28	19.944
	TRUE	3200768	A7	Sample 7	7.103	20.567					TRUE	16744448	A7	Sample 7	32.805	27.374
	TRUE	255	A8	Sample 8	11.663	15.92					TRUE	255	A8	Sample 8	28.323	27.962
	TRUE	16744448	A9	Sample 9	15.861	11.258					TRUE	3200768	A9	Sample 9	20.603	42.061
	TRUE	3200768	A10	Sample 10	7.205	16.374					TRUE	16711935	A10	Sample 10	35.444	16.072
	TRUE	16711935	A11	Sample 11	14.026	13.401					TRUE	3200768	A11	Sample 11	23.103	41.237
	TRUE	16744448	A12	Sample 12	16.87	10.631					TRUE	16744448	A12	Sample 12	26.044	16.747
	TRUE	255	B1	Sample 13	12.219	15.072					TRUE	16744448	B1	Sample 13	34.198	23.911
	TRUE	3200768	B2	Sample 14	7.464	19.186					TRUE	3200768	B2	Sample 14	27.493	40.471
	TRUE	16711935	B3	Sample 15	15.238	13.307					TRUE	255	B3	Sample 15	32.681	37.866
	TRUE	16744448	B4	Sample 16	17.22	13.071					TRUE	3200768	B4	Sample 16	24.689	43.784
	TRUE	16711935	B5	Sample 17	1.01	20.418					TRUE	16744448	B5	Sample 17	34.842	22.853
	TRUE	255	B6	Sample 18	13.669	16.696					TRUE	16744448	B6	Sample 18	38.582	32.14
	TRUE	16711935	B7	Sample 19	12.866	13.067					TRUE	16744448	B7	Sample 19	33.33	24.002
	TRUE	16744448	B8	Sample 20	22.033	13.887					TRUE	3200768	B8	Sample 20	17.438	28.345
	TRUE	255	B9	Sample 21	14.194	15.503					TRUE	16711935	B9	Sample 21	18.256	51.385
	TRUE	255	B10	Sample 22	12.559	16.473					TRUE	16744448	B10	Sample 22	27.977	21.374
	TRUE	255	B11	Sample 23	14.732	14.504					TRUE	16744448	B11	Sample 23	37.567	31.291
	TRUE	16711935	B12	Sample 24	12.777	12.833					TRUE	3200768	B12	Sample 24	17.155	33.963
	TRUE	16744448	C1	Sample 25	15.382	10.292					TRUE	3200768	C1	Sample 25	25.747	43.868
	TRUE	16711935	C2	Sample 26	12.455	13.182					TRUE	255	C2	Sample 26	34.146	38.476
	TRUE	16711935	C3	Sample 27	19.228	8.061					TRUE	16711935	C3	Sample 27	40.63	17.463
	TRUE	16744448	C4	Sample 28	19.556	9.53					TRUE	16711935	C4	Sample 28	38.557	37.47
	TRUE	255	C5	Sample 29	12.299	16.012					TRUE	3200768	C5	Sample 29	29.432	40.849
	TRUE	255	C6	Sample 30	12.809	16.311					TRUE	3200768	C6	Sample 30	27.448	49.046
	TRUE	16744448	C7	Sample 31	20.775	11.736					TRUE	16711935	C7	Sample 31	16.066	45.694
	TRUE	16711935	C8	Sample 32	3.708	18.253					TRUE	16711935	C8	Sample 32	27.61	35.964
	TRUE	3200768	C9	Sample 33	7.04	19.894					TRUE	16711935	C9	Sample 33	18.965	42.414
	TRUE	16711935	C10	Sample 34	5.867	18.66					TRUE	255	C10	Sample 34	30.007	31.249
	TRUE	8421504	C11	Sample 35	3.857	15.02					TRUE	3200768	C11	Sample 35	15.414	30.406
	TRUE	255	C12	Sample 36	15.146	16.313					TRUE	16744448	C12	Sample 36	34.282	22.778
	TRUE	16711935	D1	Sample 37	13.43	13.132					TRUE	3200768	D1	Sample 37	22.038	30.432
	TRUE	255	D2	Sample 38	15.639	19.395					TRUE	3200768	D2	Sample 38	29.391	43.811
	TRUE	255	D3	Sample 39	12.15	14.477					TRUE	16711935	D3	Sample 39	13.804	40.66
	TRUE	16711935	D4	Sample 40	3.727	19.239					TRUE	3200768	D4	Sample 40	27.94	41.375
	TRUE	255	D5	Sample 41	13.706	15.944					TRUE	16711935	D5	Sample 41	27.056	34.767
	TRUE	16711935	D6	Sample 42	5.142	19.857					TRUE	255	D6	Sample 42	33.514	37.772
	TRUE	255	D7	Sample 43	11.369	14.451					TRUE	255	D7	Sample 43	33.204	33.408
	TRUE	3200768	D8	Sample 44	1.497	18.146					TRUE	3200768	D8	Sample 44	22.863	42.426
	TRUE	16711935	D9	Sample 45	11.721	18.214					TRUE	255	D9	Sample 45	33.211	36.245
	TRUE	16711935	D10	Sample 46	10.97	16.541					TRUE	255	D10	Sample 46	33.687	37.409
	TRUE	16711935	D11	Sample 47	5.233	17.868					TRUE	16711935	D11	Sample 47	31.234	38.498
	TRUE	16744448	D12	Sample 48	17.295	13.7					TRUE	255	D12	Sample 48	31.059	30.919
	TRUE	16744448	E1	Sample 49	19.938	10.632					TRUE	16711935	E1	Sample 49	29.867	0.611
	TRUE	16711935	E2	Sample 50	9.945	16.024					TRUE	3200768	E2	Sample 50	30.092	48.072
	TRUE	255	E3	Sample 51	15.53	16.329					TRUE	255	E3	Sample 51	33.635	34.653
	TRUE	3200768	E4	Sample 52	8.242	17.732					TRUE	3200768	E4	Sample 52	28.9	45.553
	TRUE	16744448	E5	Sample 53	16.025	11.484					TRUE	16711935	E5	Sample 53	22.618	49.229
	TRUE	255	E6	Sample 54	12.152	14.453					TRUE	255	E6	Sample 54	26.16	31.781
	TRUE	16711935	E7	Sample 55	13.36	13.739					TRUE	3200768	E7	Sample 55	25.722	45.656
	TRUE	16711935	E8	Sample 56	9.139	16.283					TRUE	16744448	E8	Sample 56	37.383	24.222
	TRUE	16711935	E9	Sample 57	12.891	19.385					TRUE	16711935	E9	Sample 57	9.675	53.301
	TRUE	16711935	E10	Sample 58	11.372	17.436					TRUE	3200768	E10	Sample 58	11.288	19.233
	TRUE	16711935	E11	Sample 59	12.056	16.883					TRUE	3200768	E11	Sample 59	14.287	20.015
	TRUE	16711935	E12	Sample 60	13.749	13.563					TRUE	3200768	E12	Sample 60	12.084	20.581
	TRUE	3200768	F1	Sample 61	6.611	16.975					TRUE	16744448	F1	Sample 61	34.681	22.742
	TRUE	16744448	F2	Sample 62	14.893	12.246					TRUE	16711935	F2	Sample 62	25.943	25.094
	TRUE	16744448	F3	Sample 63	17.889	9.667					TRUE	16711935	F3	Sample 63	17.034	7.499
	TRUE	255	F4	Sample 64	15.476	15.749					TRUE	16711935	F4	Sample 64	16.869	22.116
	TRUE	3200768	F5	Sample 65	7.719	17.49					TRUE	3200768	F5	Sample 65	21.496	33.675
	TRUE	16744448	F6	Sample 66	13.455	10.802					TRUE	16711935	F6	Sample 66	20.284	51.415
	TRUE	16711935	F7	Sample 67	13.497	12.918					TRUE	255	F7	Sample 67	19.112	19.935
	TRUE	16711935	F8	Sample 68	16.035	13.499					TRUE	16744448	F8	Sample 68	23.408	19.152
	TRUE	16744448	F9	Sample 69	18.439	13.238					TRUE	16711935	F9	Sample 69	24.802	32.949
	TRUE	3200768	F10	Sample 70	6.605	18.332					TRUE	8421504	F10	Sample 70	0.715	0.739
	TRUE	255	F11	Sample 71	11.619	16.031					TRUE	8421504	F11	Sample 71	1.133	0.727
	TRUE	16744448	F12	Sample 72	18.005	11.897					TRUE	8421504	F12	Sample 72	0.884	1.146
	TRUE	16744448	G1	Sample 73	16.455	12.412					TRUE	16744448	G1	Sample 73	21.895	16.364
	TRUE	255	G2	Sample 74	15.339	14.81					TRUE	16711935	G2	Sample 74	14.831	49.267
	TRUE	255	G3	Sample 75	11.447	13.776					TRUE	16744448	G3	Sample 75	33.125	19.119
	TRUE	255	G4	Sample 76	14.194	14.706					TRUE	255	G4	Sample 76	25.948	30.588
	TRUE	16744448	G5	Sample 77	16.877	12.265					TRUE	255	G5	Sample 77	31.994	35.867
	TRUE	16744448	G6	Sample 78	17.064	11.994					TRUE	16711935	G6	Sample 78	39.913	4.474
	TRUE	16711935	G7	Sample 79	14.437	13.283					TRUE	255	G7	Sample 79	25.153	24.449
	TRUE	16744448	G8	Sample 80	15.869	11.354					TRUE	16711935	G8	Sample 80	16.398	37.116
	TRUE	16711935	G9	Sample 81	10.02	15.32					TRUE	3200768	G9	Sample 81	15.24	28.554
	TRUE	16711935	G10	Sample 82	13.116	19.567					TRUE	8421504	G10	Sample 82	0.735	0.833
	TRUE	16711935	G11	Sample 83	16.556	14.378					TRUE	8421504	G11	Sample 83	0.818	0.78
	TRUE	255	G12	Sample 84	12.138	15.398					TRUE	8421504	G12	Sample 84	0.711	0.863
	TRUE	16744448	H1	Sample 85	18.833	13.059					TRUE	255	H1	Sample 85	34.032	36.16
	TRUE	3200768	H2	Sample 86	12.83	21.026					TRUE	3200768	H2	Sample 86	20.498	35.26
	TRUE	255	H3	Sample 87	13.957	14.928					TRUE	16711935	H3	Sample 87	18.521	22.965
	TRUE	255	H4	Sample 88	13.866	15.095					TRUE	16711935	H4	Sample 88	28.579	26.858
	TRUE	16744448	H5	Sample 89	19.523	10.413					TRUE	3200768	H5	Sample 89	27.469	39.9
	TRUE	3200768	H6	Sample 90	7.22	16.48					TRUE	3200768	H6	Sample 90	18.254	28.119
	TRUE	255	H7	Sample 91	12.686	13.785					TRUE	16711935	H7	Sample 91	24.416	33.136
	TRUE	3200768	H8	Sample 92	7.67	18.44					TRUE	3200768	H8	Sample 92	14.761	29.699
	TRUE	16711935	H9	Sample 93	4.17	17.801					TRUE	16744448	H9	Sample 93	32.834	26.579
	TRUE	255	H10	Sample 94	15.636	16.257					TRUE	8421504	H10	Sample 94	0.964	0.79
	TRUE	255	H11	Sample 95	13.949	14.779					TRUE	8421504	H11	Sample 95	1.22	0.739
	TRUE	255	H12	Sample 96	10.221	13.499					TRUE	8421504	H12	Sample 96	1.118	0.784

## Sheet: Endpoint Analysis
		Surface	Cave	mc1r				Surface	Cave	oca2
		498-580	618-660		Angle			533-580	465-510		Angle
		10.073	15.32	0.396684	33.3252			34.625	27.852	0.554204	51.1872
		6.165	15.091	0.290036	22.2211			37.176	24.69	0.600912	56.4104
		16.969	11.91	0.58759	54.9362			28.276	37.781	0.428055	36.8119
		13.457	15.935	0.457846	40.1809			28.424	30.446	0.482827	43.0329
		7.283	17.319	0.296033	22.8078			37.051	26.946	0.578949	53.9728
		13.858	15.014	0.479981	42.7072			39.28	19.944	0.663245	63.0813
		7.103	20.567	0.256704	19.0528			32.805	27.374	0.545124	50.1568
		11.663	15.92	0.422833	36.2265			28.323	27.962	0.503207	45.3675
		15.861	11.258	0.584867	54.6332			20.603	42.061	0.328785	26.0973
		7.205	16.374	0.305569	23.7508			35.444	16.072	0.688019	65.6082
		14.026	13.401	0.511394	46.3054			23.103	41.237	0.359077	29.2597
		16.87	10.631	0.613432	57.782			26.044	16.747	0.608633	57.2579
		12.219	15.072	0.44773	39.032			34.198	23.911	0.588515	55.039
		7.464	19.186	0.280075	21.2577			27.493	40.471	0.404523	34.1893
		15.238	13.307	0.533824	48.87			32.681	37.866	0.463251	40.7965
		17.22	13.071	0.568486	52.7994			24.689	43.784	0.360565	29.4179
		1.01	20.418	0.0471346	2.83189			34.842	22.853	0.6039	56.739
		13.669	16.696	0.450156	39.3072			38.582	32.14	0.545545	50.2047
		12.866	13.067	0.496125	44.5559			33.33	24.002	0.581351	54.2412
		22.033	13.887	0.613391	57.7775			17.438	28.345	0.380884	31.6001
		14.194	15.503	0.477961	42.4761			18.256	51.385	0.262144	19.5591
		12.559	16.473	0.432592	37.3219			27.977	21.374	0.566898	52.6207
		14.732	14.504	0.503899	45.4468			37.567	31.291	0.545572	50.2078
		12.777	12.833	0.498907	44.8747			17.155	33.963	0.335596	26.7987
		15.382	10.292	0.599128	56.2138			25.747	43.868	0.369848	30.4095
		12.455	13.182	0.485821	43.3757			34.146	38.476	0.470188	41.5879
		19.228	8.061	0.704606	67.255			40.63	17.463	0.699396	66.7417
		19.556	9.53	0.672351	64.0192			38.557	37.47	0.507149	45.8191
		12.299	16.012	0.434425	37.5283			29.432	40.849	0.418776	35.773
		12.809	16.311	0.43987	38.1425			27.448	49.046	0.358826	29.233
		20.775	11.736	0.639014	60.5375			16.066	45.694	0.260136	19.3717
		3.708	18.253	0.168845	11.4831			27.61	35.964	0.434297	37.5139
		7.04	19.894	0.26138	19.4876			18.965	42.414	0.308982	24.0913
		5.867	18.66	0.239206	17.454			30.007	31.249	0.489862	43.8385
		3.857	15.02	0.204323	14.4019			15.414	30.406	0.336403	26.8823
		15.146	16.313	0.481452	42.8756			34.282	22.778	0.600806	56.3988
		13.43	13.132	0.50561	45.6428			22.038	30.432	0.420011	35.911
		15.639	19.395	0.446395	38.8807			29.391	43.811	0.401505	33.856
		12.15	14.477	0.456304	40.0055			13.804	40.66	0.253452	18.7523
		3.727	19.239	0.162283	10.9636			27.94	41.375	0.403087	34.0307
		13.706	15.944	0.46226	40.6835			27.056	34.767	0.437636	37.8904
		5.142	19.857	0.205688	14.5179			33.514	37.772	0.470134	41.5817
		11.369	14.451	0.440318	38.1931			33.204	33.408	0.498469	44.8245
		1.497	18.146	0.0762104	4.71608			22.863	42.426	0.350182	28.3198
		11.721	18.214	0.391548	32.7619			33.211	36.245	0.478159	42.4988
		10.97	16.541	0.39875	33.5524			33.687	37.409	0.473824	42.0032
		5.233	17.868	0.226527	16.3237			31.234	38.498	0.447915	39.0529
		17.295	13.7	0.557993	51.616			31.059	30.919	0.501129	45.1294
		19.938	10.632	0.652208	61.9311			29.867	0.611	0.979953	88.8281
		9.945	16.024	0.382957	31.8251			30.092	48.072	0.384985	32.0457
		15.53	16.329	0.48746	43.5634			33.635	34.653	0.492546	44.1459
		8.242	17.732	0.317317	24.9295			28.9	45.553	0.388164	32.3921
		16.025	11.484	0.582537	54.3735			22.618	49.229	0.314808	24.6762
		12.152	14.453	0.456756	40.0569			26.16	31.781	0.451494	39.4589
		13.36	13.739	0.493007	44.1987			25.722	45.656	0.360363	29.3964
		9.139	16.283	0.359492	29.3038			37.383	24.222	0.606818	57.0591
		12.891	19.385	0.399399	33.6239			9.675	53.301	0.15363	10.2881
		11.372	17.436	0.394751	33.113			11.288	19.233	0.369844	30.409
		12.056	16.883	0.4166	35.5303			14.287	20.015	0.416506	35.5198
		13.749	13.563	0.503405	45.3902			12.084	20.581	0.369937	30.4191
		6.611	16.975	0.280293	21.2787			34.681	22.742	0.603957	56.7452
		14.893	12.246	0.548767	50.5707			25.943	25.094	0.508317	45.953
		17.889	9.667	0.649187	61.6138			17.034	7.499	0.69433	66.2391
		15.476	15.749	0.495629	44.4991			16.869	22.116	0.432705	37.3346
		7.719	17.49	0.3062	23.8137			21.496	33.675	0.389625	32.5516
		13.455	10.802	0.554685	51.2417			20.284	51.415	0.282905	21.53
		13.497	12.918	0.51096	46.2557			19.112	19.935	0.489461	43.7926
		16.035	13.499	0.542934	49.9078			23.408	19.152	0.55	50.7106
		18.439	13.238	0.582094	54.3241			24.802	32.949	0.429464	36.9702
		6.605	18.332	0.264867	19.814			0.715	0.739	0.491747	44.0544
		11.619	16.031	0.420217	35.934			1.133	0.727	0.60914	57.3134
		18.005	11.897	0.602134	56.5449			0.884	1.146	0.435468	37.6458
		16.455	12.412	0.570028	52.9728			21.895	16.364	0.572284	53.2261
		15.339	14.81	0.508773	46.0052			14.831	49.267	0.23138	16.7535
		11.447	13.776	0.453832	39.7245			33.125	19.119	0.634044	60.0075
		14.194	14.706	0.491142	43.9851			25.948	30.588	0.458964	40.3082
		16.877	12.265	0.57913	53.993			31.994	35.867	0.471464	41.7335
		17.064	11.994	0.587239	54.8973			39.913	4.474	0.899205	83.6042
		14.437	13.283	0.520815	47.3839			25.153	24.449	0.507096	45.8132
		15.869	11.354	0.582926	54.4169			16.398	37.116	0.306424	23.836
		10.02	15.32	0.395422	33.1866			15.24	28.554	0.347993	28.09
		13.116	19.567	0.40131	33.8344			0.735	0.833	0.46875	41.4237
		16.556	14.378	0.535204	49.0275			0.818	0.78	0.51189	46.3622
		12.138	15.398	0.440805	38.2482			0.711	0.863	0.451715	39.4841
		18.833	13.059	0.590524	55.2622			34.032	36.16	0.484842	43.2635
		12.83	21.026	0.378958	31.3914			20.498	35.26	0.367624	30.1711
		13.957	14.928	0.483192	43.0747			18.521	22.965	0.44644	38.8858
		13.866	15.095	0.478782	42.57			28.579	26.858	0.515522	46.7782
		19.523	10.413	0.652158	61.9259			27.469	39.9	0.407739	34.5453
		7.22	16.48	0.304641	23.6586			18.254	28.119	0.393634	32.9904
		12.686	13.785	0.479241	42.6226			24.416	33.136	0.424242	36.3844
		7.67	18.44	0.293757	22.5846			14.761	29.699	0.332006	26.4283
		4.17	17.801	0.189796	13.1842			32.834	26.579	0.55264	51.01
		15.636	16.257	0.490264	43.8845			0.964	0.79	0.549601	50.6653
		13.949	14.779	0.485554	43.3451			1.22	0.739	0.622767	58.7952
		10.221	13.499	0.430902	37.1318			1.118	0.784	0.587802	54.9599
