# Supplementary material for: Unique sperm haplotypes are associated with phenotypically different sperm subpopulations in Astyanax fish
Source: BMC Biol. 2018 Jul 5;16:72. doi: 10.1186/s12915-018-0538-z (PMC6032774; doi:10.1186/s12915-018-0538-z)
Supplement: Supplementary file 11 — Data extracted from the ixo files; the data are in Excel files with the endpoint analyses for all the individuals in all the three subpopulations. (ZIP 128 kb) [file 12915_2018_538_MOESM11_ESM.zip › I5Pop3analysisColorCorrected.xlsx]

## Sheet: EndPoint Data
	mc1r endpoint										oca2 endpoint
	Experiment: Jul 12 2016 0089 FACS plate I5P3 mc1r RK Active filters: 618-660 (618-660), 498-580 (498-580), 533-580 (533-580), 465-510 (465-510)										Experiment: Jul 12 2016 0088 FACS plate I5P3 oca2 RK Active filters: 618-660 (618-660), 498-580 (498-580), 533-580 (533-580), 465-510 (465-510)
	Include	Color	Pos	Name	498-580	618-660					Include	Color	Pos	Name	533-580	465-510
	TRUE	255	A1	Sample 1	10.284	7.622					TRUE	16711935	A1	Sample 1	30.594	13.905
	TRUE	16711935	A2	Sample 2	7.415	17.383					TRUE	255	A2	Sample 2	31.935	20.581
	TRUE	8421504	A3	Sample 3	0.575	1.316					TRUE	16711935	A3	Sample 3	26.484	17.397
	TRUE	16744448	A4	Sample 4	8.84	3.797					TRUE	16711935	A4	Sample 4	26.31	19.792
	TRUE	3200768	A5	Sample 5	0.873	17.183					TRUE	16711935	A5	Sample 5	37.231	17.601
	TRUE	255	A6	Sample 6	13.473	9.195					TRUE	16744448	A6	Sample 6	33.551	19.055
	TRUE	16744448	A7	Sample 7	16.528	4.599					TRUE	16711935	A7	Sample 7	24.264	22.976
	TRUE	16711935	A8	Sample 8	7.59	15.945					TRUE	16711935	A8	Sample 8	33.603	17.309
	TRUE	3200768	A9	Sample 9	1.568	18.956					TRUE	16711935	A9	Sample 9	29.457	19.539
	TRUE	16744448	A10	Sample 10	17.973	4.873					TRUE	255	A10	Sample 10	33.329	21.629
	TRUE	255	A11	Sample 11	13.643	9.49					TRUE	255	A11	Sample 11	29.425	18.387
	TRUE	16744448	A12	Sample 12	16.254	5.704					TRUE	16744448	A12	Sample 12	26.841	14.196
	TRUE	3200768	B1	Sample 13	0.684	14.06					TRUE	16711935	B1	Sample 13	25.408	21.256
	TRUE	3200768	B2	Sample 14	1.142	15.367					TRUE	16744448	B2	Sample 14	33.303	17.647
	TRUE	16711935	B3	Sample 15	8.895	16.743					TRUE	255	B3	Sample 15	33.927	22.697
	TRUE	8421504	B4	Sample 16	0.645	1.539					TRUE	16711935	B4	Sample 16	39.167	18.136
	TRUE	3200768	B5	Sample 17	1.792	20.115					TRUE	16711935	B5	Sample 17	41.906	14.651
	TRUE	16744448	B6	Sample 18	19.789	5.568					TRUE	16744448	B6	Sample 18	31.029	16.518
	TRUE	16711935	B7	Sample 19	10.993	15.843					TRUE	16711935	B7	Sample 19	28.705	18.47
	TRUE	255	B8	Sample 20	12.207	12.111					TRUE	16711935	B8	Sample 20	25.653	19.832
	TRUE	16711935	B9	Sample 21	15.814	6.8					TRUE	16711935	B9	Sample 21	31.371	18.374
	TRUE	255	B10	Sample 22	12.089	13.705					TRUE	16711935	B10	Sample 22	36.375	17.907
	TRUE	3200768	B11	Sample 23	0.678	14.992					TRUE	16711935	B11	Sample 23	29.245	22.062
	TRUE	255	B12	Sample 24	12.973	11.326					TRUE	8421504	B12	Sample 24	21.823	14.947
	TRUE	255	C1	Sample 25	14.738	10.078					TRUE	16711935	C1	Sample 25	38.453	23.48
	TRUE	16744448	C2	Sample 26	22.017	5.199					TRUE	16744448	C2	Sample 26	36.868	20.428
	TRUE	3200768	C3	Sample 27	6.304	19.007					TRUE	255	C3	Sample 27	28.972	17.46
	TRUE	255	C4	Sample 28	15.397	12.12					TRUE	255	C4	Sample 28	29.583	18.755
	TRUE	255	C5	Sample 29	13.824	16.639					TRUE	16711935	C5	Sample 29	36.539	16.11
	TRUE	3200768	C6	Sample 30	1.267	19.738					TRUE	16711935	C6	Sample 30	35.397	11.372
	TRUE	8421504	C7	Sample 31	0.274	0.467					TRUE	16711935	C7	Sample 31	34.81	15.352
	TRUE	16711935	C8	Sample 32	16.256	8.466					TRUE	16744448	C8	Sample 32	37.369	21.429
	TRUE	3200768	C9	Sample 33	0.57	14.973					TRUE	16711935	C9	Sample 33	28.34	20.334
	TRUE	16744448	C10	Sample 34	19.873	7.272					TRUE	255	C10	Sample 34	31.342	18.657
	TRUE	16711935	C11	Sample 35	6.697	11.388					TRUE	16711935	C11	Sample 35	31.102	17.964
	TRUE	16744448	C12	Sample 36	21	6.801					TRUE	16711935	C12	Sample 36	30.027	20.113
	TRUE	16711935	D1	Sample 37	5.268	10.923					TRUE	16711935	D1	Sample 37	29.523	12.878
	TRUE	255	D2	Sample 38	13.713	10.503					TRUE	16711935	D2	Sample 38	25.646	19.382
	TRUE	16711935	D3	Sample 39	7.282	16.265					TRUE	255	D3	Sample 39	34.7	21.92
	TRUE	8421504	D4	Sample 40	0.74	1.521					TRUE	16711935	D4	Sample 40	24.384	21.842
	TRUE	8421504	D5	Sample 41	0.206	0.291					TRUE	16711935	D5	Sample 41	38.721	18.314
	TRUE	3200768	D6	Sample 42	0.92	17.495					TRUE	16711935	D6	Sample 42	34.054	20.386
	TRUE	255	D7	Sample 43	10.939	8.012					TRUE	255	D7	Sample 43	32.226	21.466
	TRUE	16744448	D8	Sample 44	17.407	4.682					TRUE	16711935	D8	Sample 44	31.867	21.596
	TRUE	16744448	D9	Sample 45	18.66	5.245					TRUE	16711935	D9	Sample 45	27.541	19.26
	TRUE	16744448	D10	Sample 46	15.764	5.149					TRUE	255	D10	Sample 46	26.742	15.298
	TRUE	16711935	D11	Sample 47	7.502	10.733					TRUE	16711935	D11	Sample 47	36.688	13.827
	TRUE	255	D12	Sample 48	11.848	12.385					TRUE	16711935	D12	Sample 48	26.475	22.381
	TRUE	255	E1	Sample 49	13.278	9.922					TRUE	16744448	E1	Sample 49	32.27	17.337
	TRUE	3200768	E2	Sample 50	1.745	15.047					TRUE	16711935	E2	Sample 50	28.879	21.157
	TRUE	3200768	E3	Sample 51	0.781	15.742					TRUE	16711935	E3	Sample 51	33.707	23.167
	TRUE	255	E4	Sample 52	13.258	8.477					TRUE	16711935	E4	Sample 52	33.626	20.106
	TRUE	8421504	E5	Sample 53	0.629	1.534					TRUE	16744448	E5	Sample 53	34.231	18.768
	TRUE	255	E6	Sample 54	12.687	11.115					TRUE	16711935	E6	Sample 54	31.159	22.328
	TRUE	3200768	E7	Sample 55	1.028	15.716					TRUE	255	E7	Sample 55	38.681	24.552
	TRUE	16711935	E8	Sample 56	16.484	8.077					TRUE	16711935	E8	Sample 56	39.928	18.54
	TRUE	16744448	E9	Sample 57	16.159	3.543					TRUE	16744448	E9	Sample 57	33.882	18.03
	TRUE	3200768	E10	Sample 58	2.353	18.731					TRUE	255	E10	Sample 58	35.24	22.572
	TRUE	3200768	E11	Sample 59	1.573	12.57					TRUE	16711935	E11	Sample 59	31.654	21.503
	TRUE	255	E12	Sample 60	10.362	11.689					TRUE	255	E12	Sample 60	32.34	21.023
	TRUE	16744448	F1	Sample 61	15.872	5.859					TRUE	16711935	F1	Sample 61	29.433	20.936
	TRUE	16744448	F2	Sample 62	17.946	4.739					TRUE	255	F2	Sample 62	31.48	20.602
	TRUE	255	F3	Sample 63	10.916	9.121					TRUE	16744448	F3	Sample 63	29.475	15.3
	TRUE	16711935	F4	Sample 64	8.732	14.726					TRUE	16711935	F4	Sample 64	29.881	20.748
	TRUE	3200768	F5	Sample 65	0.357	8.237					TRUE	16744448	F5	Sample 65	35.102	18.793
	TRUE	16744448	F6	Sample 66	14.306	4.571					TRUE	16744448	F6	Sample 66	34.564	18.154
	TRUE	3200768	F7	Sample 67	0.673	15.259					TRUE	16711935	F7	Sample 67	24.505	24.345
	TRUE	8421504	F8	Sample 68	0.228	0.317					TRUE	16744448	F8	Sample 68	36.289	19.918
	TRUE	255	F9	Sample 69	15.632	11.362					TRUE	16711935	F9	Sample 69	38.263	16.712
	TRUE	16711935	F10	Sample 70	7.647	15.143					TRUE	255	F10	Sample 70	34.641	21.315
	TRUE	3200768	F11	Sample 71	0.719	16.17					TRUE	16711935	F11	Sample 71	32.441	25.578
	TRUE	16744448	F12	Sample 72	15.905	5.363					TRUE	16711935	F12	Sample 72	38.822	18.219
	TRUE	3200768	G1	Sample 73	4.031	12.408					TRUE	16711935	G1	Sample 73	27.911	25.93
	TRUE	16711935	G2	Sample 74	11.214	17.05					TRUE	16711935	G2	Sample 74	27.971	18.982
	TRUE	16744448	G3	Sample 75	17.975	6.121					TRUE	255	G3	Sample 75	35.467	22.077
	TRUE	255	G4	Sample 76	12.756	8.898					TRUE	16711935	G4	Sample 76	31.43	21.429
	TRUE	16744448	G5	Sample 77	17.254	5.782					TRUE	16744448	G5	Sample 77	33.538	19.312
	TRUE	16744448	G6	Sample 78	12.289	4.717					TRUE	255	G6	Sample 78	29.645	18.081
	TRUE	16744448	G7	Sample 79	13.466	3.65					TRUE	16744448	G7	Sample 79	31.549	17.634
	TRUE	8421504	G8	Sample 80	0.229	0.324					TRUE	16711935	G8	Sample 80	37.021	10.956
	TRUE	16711935	G9	Sample 81	6.257	10.443					TRUE	16711935	G9	Sample 81	34.31	17.616
	TRUE	255	G10	Sample 82	15.124	10.264					TRUE	16711935	G10	Sample 82	32.499	14.94
	TRUE	16711935	G11	Sample 83	11.889	15.04					TRUE	16711935	G11	Sample 83	30.435	17.678
	TRUE	16744448	G12	Sample 84	20.226	5.145					TRUE	16711935	G12	Sample 84	38.061	11.965
	TRUE	255	H1	Sample 85	18.327	15.077					TRUE	255	H1	Sample 85	38.489	26.436
	TRUE	16744448	H2	Sample 86	19.2	5.102					TRUE	16711935	H2	Sample 86	30.372	13.628
	TRUE	255	H3	Sample 87	15.175	12.411					TRUE	16711935	H3	Sample 87	35.825	21.656
	TRUE	16744448	H4	Sample 88	13.953	4.064					TRUE	255	H4	Sample 88	31.033	20.304
	TRUE	16744448	H5	Sample 89	16.144	6.107					TRUE	16711935	H5	Sample 89	31.795	14.287
	TRUE	16711935	H6	Sample 90	5.3	14.636					TRUE	255	H6	Sample 90	29.318	17.625
	TRUE	3200768	H7	Sample 91	1.501	19.333					TRUE	255	H7	Sample 91	31.624	20.16
	TRUE	16711935	H8	Sample 92	4.914	9.779					TRUE	16711935	H8	Sample 92	28.105	21.863
	TRUE	16711935	H9	Sample 93	4.851	12.556					TRUE	16711935	H9	Sample 93	27.087	23.718
	TRUE	16744448	H10	Sample 94	17.693	4.981					TRUE	16711935	H10	Sample 94	37.949	17.298
	TRUE	16711935	H11	Sample 95	9.824	14.2					TRUE	16711935	H11	Sample 95	34.103	15.927
	TRUE	16711935	H12	Sample 96	13.274	7.069					TRUE	16711935	H12	Sample 96	26.327	16.832

## Sheet: Endpoint Analysis
		Surface	Cave	mc1r				Cave	Surface	oca2
		618-660	498-580					465-510	533-580
		498-580	618-660		Angle			533-580	465-510
		10.284	7.622	0.574333	53.456			30.594	13.905	0.687521	65.5582
		7.415	17.383	0.299016	23.1015			31.935	20.581	0.6081	57.1996
		0.575	1.316	0.304072	23.602			26.484	17.397	0.603541	56.6996
		8.84	3.797	0.699533	66.7553			26.31	19.792	0.570691	53.0473
		0.873	17.183	0.0483496	2.90847			37.231	17.601	0.679001	64.6975
		13.473	9.195	0.594362	55.6874			33.551	19.055	0.637779	60.406
		16.528	4.599	0.782316	74.4505			24.264	22.976	0.513633	46.5618
		7.59	15.945	0.322498	25.455			33.603	17.309	0.660021	62.7469
		1.568	18.956	0.0763984	4.72862			29.457	19.539	0.601212	56.4435
		17.973	4.873	0.786702	74.8302			33.329	21.629	0.606445	57.0183
		13.643	9.49	0.589764	55.1777			29.425	18.387	0.615431	57.9997
		16.254	5.704	0.740231	70.6626			26.841	14.196	0.654068	62.126
		0.684	14.06	0.0463918	2.78517			25.408	21.256	0.544488	50.0846
		1.142	15.367	0.0691744	4.25013			33.303	17.647	0.653641	62.0813
		8.895	16.743	0.346946	27.9802			33.927	22.697	0.599163	56.2177
		0.645	1.539	0.29533	22.7387			39.167	18.136	0.683507	65.1539
		1.792	20.115	0.0818003	5.09091			41.906	14.651	0.740952	70.7296
		19.789	5.568	0.780416	74.2851			31.029	16.518	0.652596	61.9718
		10.993	15.843	0.409636	34.7557			28.705	18.47	0.608479	57.2411
		12.207	12.111	0.501974	45.2262			25.653	19.832	0.563988	52.2929
		15.814	6.8	0.699301	66.7324			31.371	18.374	0.630636	59.6425
		12.089	13.705	0.468675	41.4151			36.375	17.907	0.670112	63.7895
		0.678	14.992	0.0432674	2.58939			29.245	22.062	0.57	52.9697
		12.973	11.326	0.53389	48.8776			21.823	14.947	0.5935	55.592
		14.738	10.078	0.593891	55.6353			38.453	23.48	0.620881	58.5911
		22.017	5.199	0.808973	76.7138			36.868	20.428	0.643466	61.0098
		6.304	19.007	0.249062	18.349			28.972	17.46	0.623966	58.9247
		15.397	12.12	0.559545	51.7914			29.583	18.755	0.612003	57.6262
		13.824	16.639	0.453796	39.7205			36.539	16.11	0.694011	66.2074
		1.267	19.738	0.060319	3.67283			35.397	11.372	0.756847	72.1894
		0.274	0.467	0.369771	30.4012			34.81	15.352	0.693952	66.2015
		16.256	8.466	0.657552	62.4899			37.369	21.429	0.635549	60.1682
		0.57	14.973	0.0366725	2.18011			28.34	20.334	0.582241	54.3405
		19.873	7.272	0.732105	69.9013			31.342	18.657	0.626853	59.2359
		6.697	11.388	0.370307	30.4587			31.102	17.964	0.633881	59.99
		21	6.801	0.755369	72.0551			30.027	20.113	0.598863	56.1846
		5.268	10.923	0.325366	25.7473			29.523	12.878	0.696281	66.4331
		13.713	10.503	0.566278	52.551			25.646	19.382	0.569557	52.9198
		7.282	16.265	0.309254	24.1185			34.7	21.92	0.612858	57.7194
		0.74	1.521	0.327289	25.944			24.384	21.842	0.527495	48.1476
		0.206	0.291	0.414487	35.2948			38.721	18.314	0.678899	64.6871
		0.92	17.495	0.0499593	3.01021			34.054	20.386	0.625533	59.0937
		10.939	8.012	0.577225	53.78			32.226	21.466	0.600201	56.3321
		17.407	4.682	0.788039	74.9454			31.867	21.596	0.596057	55.8749
		18.66	5.245	0.78059	74.3003			27.541	19.26	0.58847	55.0341
		15.764	5.149	0.75379	71.9114			26.742	15.298	0.636108	60.2279
		7.502	10.733	0.411407	34.9522			36.688	13.827	0.726279	69.3496
		11.848	12.385	0.48892	43.7306			26.475	22.381	0.541899	49.7901
		13.278	9.922	0.572328	53.2311			32.27	17.337	0.650513	61.7532
		1.745	15.047	0.103919	6.61504			28.879	21.157	0.577164	53.7732
		0.781	15.742	0.0472674	2.84026			33.707	23.167	0.592661	55.4991
		13.258	8.477	0.609984	57.4057			33.626	20.106	0.62581	59.1235
		0.629	1.534	0.2908	22.2956			34.231	18.768	0.64588	61.2652
		12.687	11.115	0.533022	48.7786			31.159	22.328	0.582553	54.3753
		1.028	15.716	0.0613951	3.74245			38.681	24.552	0.611722	57.5955
		16.484	8.077	0.671145	63.8956			39.928	18.54	0.682903	65.0929
		16.159	3.543	0.820171	77.6331			33.882	18.03	0.652681	61.9808
		2.353	18.731	0.111601	7.16003			35.24	22.572	0.609562	57.3596
		1.573	12.57	0.111221	7.13287			31.654	21.503	0.595481	55.8112
		10.362	11.689	0.469911	41.5562			32.34	21.023	0.606038	56.9737
		15.872	5.859	0.730385	69.7389			29.433	20.936	0.584348	54.5754
		17.946	4.739	0.791095	75.2076			31.48	20.602	0.604431	56.7974
		10.916	9.121	0.544792	50.1192			29.475	15.3	0.658291	62.5669
		8.732	14.726	0.37224	30.6665			29.881	20.748	0.590195	55.2257
		0.357	8.237	0.0415406	2.48171			35.102	18.793	0.651303	61.8362
		14.306	4.571	0.757853	72.2805			34.564	18.154	0.655639	62.2903
		0.673	15.259	0.042242	2.5254			24.505	24.345	0.501638	45.1877
		0.228	0.317	0.418349	35.7253			36.289	19.918	0.645631	61.2389
		15.632	11.362	0.579092	53.9888			38.263	16.712	0.696007	66.4059
		7.647	15.143	0.335542	26.7931			34.641	21.315	0.619076	58.3956
		0.719	16.17	0.0425721	2.54598			32.441	25.578	0.559144	51.7461
		15.905	5.363	0.747837	71.3665			38.822	18.219	0.680598	64.8596
		4.031	12.408	0.24521	17.9975			27.911	25.93	0.518397	47.1072
		11.214	17.05	0.396759	33.3334			27.971	18.982	0.595723	55.838
		17.975	6.121	0.745974	71.1949			35.467	22.077	0.616346	58.0992
		12.756	8.898	0.589083	55.1022			31.43	21.429	0.594601	55.7138
		17.254	5.782	0.749002	71.4735			33.538	19.312	0.634588	60.0656
		12.289	4.717	0.722627	69.0013			29.645	18.081	0.62115	58.6203
		13.466	3.65	0.786749	74.8342			31.549	17.634	0.641461	60.7974
		0.229	0.324	0.414105	35.2523			37.021	10.956	0.771641	73.5144
		6.257	10.443	0.374671	30.9283			34.31	17.616	0.660748	62.8224
		15.124	10.264	0.595715	55.837			32.499	14.94	0.685069	65.3115
		11.889	15.04	0.441494	38.3261			30.435	17.678	0.632573	59.8501
		20.226	5.145	0.797209	75.7281			38.061	11.965	0.760824	72.5488
		18.327	15.077	0.548647	50.557			38.489	26.436	0.592822	55.517
		19.2	5.102	0.790058	75.1188			30.372	13.628	0.690273	65.8341
		15.175	12.411	0.550098	50.7217			35.825	21.656	0.623249	58.8473
		13.953	4.064	0.774435	73.7611			31.033	20.304	0.604496	56.8044
		16.144	6.107	0.72554	69.2792			31.795	14.287	0.689966	65.8034
		5.3	14.636	0.265851	19.9064			29.318	17.625	0.624545	58.9871
		1.501	19.333	0.0720457	4.4395			31.624	20.16	0.610691	57.4829
		4.914	9.779	0.334445	26.6798			28.105	21.863	0.56246	52.1205
		4.851	12.556	0.278681	21.124			27.087	23.718	0.533156	48.7939
		17.693	4.981	0.780321	74.2769			37.949	17.298	0.686897	65.4955
		9.824	14.2	0.408924	34.6767			34.103	15.927	0.681651	64.9662
		13.274	7.069	0.652509	61.9627			26.327	16.832	0.61	57.4075
