# Supplementary material for: Unique sperm haplotypes are associated with phenotypically different sperm subpopulations in Astyanax fish
Source: BMC Biol. 2018 Jul 5;16:72. doi: 10.1186/s12915-018-0538-z (PMC6032774; doi:10.1186/s12915-018-0538-z)
Supplement: Supplementary file 11 — Data extracted from the ixo files; the data are in Excel files with the endpoint analyses for all the individuals in all the three subpopulations. (ZIP 128 kb) [file 12915_2018_538_MOESM11_ESM.zip › FishA'P3 analysisColorCorrected.xls]

## Sheet: EndPoint Data
	mc1r endpoint										oca2 endpoint
	Experiment: May 18 2016 SpermPop A'P3 FACS PEP PLATE 0034 mc1r RK Active filters: 618-660 (618-660), 498-580 (498-580), 533-580 (533-580), 465-510 (465-510)										Experiment: May 18 2016 SpermPop A'P3 FACS PEP PLATE 0033 OCA2 RK Active filters: 618-660 (618-660), 498-580 (498-580), 533-580 (533-580), 465-510 (465-510)
	Include	Color	Pos	Name	498-580	618-660					Include	Color	Pos	Name	533-580	465-510
	TRUE	16711935	A1	Sample 1	10.636	18.749					TRUE	16711935	A1	Sample 1	38.391	25.665
	TRUE	16711935	A2	Sample 2	23.118	10.905					TRUE	16744448	A2	Sample 2	37.054	32.578
	TRUE	16711935	A3	Sample 3	4.4	21.492					TRUE	16711935	A3	Sample 3	19.344	45.839
	TRUE	255	A4	Sample 4	18.39	13.1					TRUE	16711935	A4	Sample 4	28.397	40.64
	TRUE	255	A5	Sample 5	19.315	14.375					TRUE	16711935	A5	Sample 5	19.238	52.543
	TRUE	16744448	A6	Sample 6	23.23	5.638					TRUE	16711935	A6	Sample 6	3.616	39.836
	TRUE	16711935	A7	Sample 7	24.275	11.33					TRUE	16744448	A7	Sample 7	36.567	36.877
	TRUE	255	A8	Sample 8	19.952	12.411					TRUE	255	A8	Sample 8	31.64	43.919
	TRUE	255	A9	Sample 9	17.703	16.746					TRUE	16711935	A9	Sample 9	29.18	43.339
	TRUE	16711935	A10	Sample 10	11.14	19.167					TRUE	16744448	A10	Sample 10	29.128	27.308
	TRUE	255	A11	Sample 11	20.598	15.487					TRUE	16744448	A11	Sample 11	24.053	18.7
	TRUE	16711935	A12	Sample 12	16.787	9.934					TRUE	16711935	A12	Sample 12	37.238	20.426
	TRUE	255	B1	Sample 13	19.555	13.344					TRUE	16744448	B1	Sample 13	33.749	28.282
	TRUE	16744448	B2	Sample 14	24.349	7.297					TRUE	16744448	B2	Sample 14	29.548	22.984
	TRUE	255	B3	Sample 15	16.234	17.95					TRUE	3200768	B3	Sample 15	24.484	54.012
	TRUE	16744448	B4	Sample 16	26.91	7.911					TRUE	3200768	B4	Sample 16	23.81	47.235
	TRUE	16711935	B5	Sample 17	0.961	2.823					TRUE	16711935	B5	Sample 17	42.045	1.467
	TRUE	255	B6	Sample 18	19.294	13.322					TRUE	16711935	B6	Sample 18	21.317	50.667
	TRUE	255	B7	Sample 19	16.529	14.485					TRUE	255	B7	Sample 19	32.156	43.372
	TRUE	16711935	B8	Sample 20	20.477	11.325					TRUE	3200768	B8	Sample 20	23.729	47.21
	TRUE	255	B9	Sample 21	17.964	15.241					TRUE	255	B9	Sample 21	28.902	34.465
	TRUE	255	B10	Sample 22	17.727	17.095					TRUE	16744448	B10	Sample 22	33.101	29.051
	TRUE	16711935	B11	Sample 23	20.426	10.571					TRUE	16744448	B11	Sample 23	32.92	27.424
	TRUE	16744448	B12	Sample 24	20.259	4.419					TRUE	3200768	B12	Sample 24	22.382	43.004
	TRUE	255	C1	Sample 25	14.061	14.844					TRUE	3200768	C1	Sample 25	22.602	45.333
	TRUE	16744448	C2	Sample 26	25.508	5.828					TRUE	16711935	C2	Sample 26	25.609	14.682
	TRUE	16744448	C3	Sample 27	24.4	6.764					TRUE	16744448	C3	Sample 27	35.256	34.639
	TRUE	255	C4	Sample 28	19.546	13.34					TRUE	16711935	C4	Sample 28	1.288	47.841
	TRUE	16744448	C5	Sample 29	24.501	5.864					TRUE	16711935	C5	Sample 29	1.612	54.927
	TRUE	255	C6	Sample 30	20.097	14.523					TRUE	255	C6	Sample 30	28.484	38.688
	TRUE	16711935	C7	Sample 31	1.076	18.75					TRUE	3200768	C7	Sample 31	25.035	50.082
	TRUE	255	C8	Sample 32	15.493	13.488					TRUE	16711935	C8	Sample 32	39.592	0.524
	TRUE	255	C9	Sample 33	20.278	16.024					TRUE	16711935	C9	Sample 33	11.703	42.988
	TRUE	16744448	C10	Sample 34	22.222	7.077					TRUE	16711935	C10	Sample 34	1.115	41.257
	TRUE	16711935	C11	Sample 35	19.908	11.819					TRUE	255	C11	Sample 35	28.563	36.949
	TRUE	16744448	C12	Sample 36	21.993	5.113					TRUE	16744448	C12	Sample 36	31.446	24.572
	TRUE	16744448	D1	Sample 37	22.4	4.951					TRUE	16744448	D1	Sample 37	35.812	25.4
	TRUE	16711935	D2	Sample 38	12.431	21.85					TRUE	16711935	D2	Sample 38	36.743	2.087
	TRUE	16711935	D3	Sample 39	12.469	18.631					TRUE	3200768	D3	Sample 39	28.595	49.634
	TRUE	16711935	D4	Sample 40	0.985	21.803					TRUE	16711935	D4	Sample 40	41.666	0.637
	TRUE	255	D5	Sample 41	21.682	13.799					TRUE	16711935	D5	Sample 41	34.729	0.52
	TRUE	16711935	D6	Sample 42	0.792	21.372					TRUE	255	D6	Sample 42	29.941	37.29
	TRUE	16744448	D7	Sample 43	18.344	5.268					TRUE	8421504	D7	Sample 43	0.891	21.603
	TRUE	255	D8	Sample 44	19.315	13.289					TRUE	255	D8	Sample 44	25.949	32.959
	TRUE	16711935	D9	Sample 45	7.069	21.422					TRUE	16711935	D9	Sample 45	25.639	27.102
	TRUE	16711935	D10	Sample 46	18.488	10.601					TRUE	16711935	D10	Sample 46	1.725	47.156
	TRUE	16711935	D11	Sample 47	9.73	20.281					TRUE	255	D11	Sample 47	29.516	41.204
	TRUE	16744448	D12	Sample 48	22.298	5.272					TRUE	16711935	D12	Sample 48	2.343	38.128
	TRUE	16711935	E1	Sample 49	23.229	11.98					TRUE	255	E1	Sample 49	30.703	37.687
	TRUE	255	E2	Sample 50	16.799	14.809					TRUE	16711935	E2	Sample 50	1.371	47.917
	TRUE	255	E3	Sample 51	18.217	13.592					TRUE	16711935	E3	Sample 51	2.181	40.498
	TRUE	16744448	E4	Sample 52	23.563	9.367					TRUE	16711935	E4	Sample 52	37.583	56.708
	TRUE	16744448	E5	Sample 53	20.966	4.715					TRUE	3200768	E5	Sample 53	23.619	50.395
	TRUE	255	E6	Sample 54	15.075	15.258					TRUE	16744448	E6	Sample 54	30.697	30.585
	TRUE	8421504	E7	Sample 55	0.515	1.355					TRUE	16711935	E7	Sample 55	1.731	51.53
	TRUE	16744448	E8	Sample 56	25.374	6.603					TRUE	16711935	E8	Sample 56	29.256	44.66
	TRUE	255	E9	Sample 57	18.505	14.481					TRUE	3200768	E9	Sample 57	22.217	42.645
	TRUE	16744448	E10	Sample 58	22.968	5.539					TRUE	16711935	E10	Sample 58	1.918	39.606
	TRUE	16711935	E11	Sample 59	0.768	10.982					TRUE	16744448	E11	Sample 59	31.606	22.5
	TRUE	16711935	E12	Sample 60	20.62	11.032					TRUE	16711935	E12	Sample 60	31.943	33.495
	TRUE	16711935	F1	Sample 61	0.781	19.763					TRUE	3200768	F1	Sample 61	23.617	40.477
	TRUE	16744448	F2	Sample 62	15.167	2.961					TRUE	16711935	F2	Sample 62	33.233	50.11
	TRUE	255	F3	Sample 63	18.3	12.916					TRUE	16711935	F3	Sample 63	1.802	54.021
	TRUE	16744448	F4	Sample 64	19.713	5.425					TRUE	16711935	F4	Sample 64	37.908	0.554
	TRUE	16744448	F5	Sample 65	22.756	5.853					TRUE	16711935	F5	Sample 65	1.16	47.356
	TRUE	255	F6	Sample 66	17.716	15.013					TRUE	3200768	F6	Sample 66	22.04	47.299
	TRUE	255	F7	Sample 67	18.873	14.184					TRUE	16744448	F7	Sample 67	31.848	24.504
	TRUE	16744448	F8	Sample 68	23.253	6.108					TRUE	3200768	F8	Sample 68	24.222	45.257
	TRUE	16711935	F9	Sample 69	23.487	10.894					TRUE	3200768	F9	Sample 69	23.377	40.79
	TRUE	16711935	F10	Sample 70	22.562	9.826					TRUE	16711935	F10	Sample 70	18.727	45.815
	TRUE	255	F11	Sample 71	16.433	12.24					TRUE	16711935	F11	Sample 71	29.08	33.527
	TRUE	16744448	F12	Sample 72	22.563	5.832					TRUE	16711935	F12	Sample 72	35.427	19.823
	TRUE	16744448	G1	Sample 73	25.435	6.593					TRUE	255	G1	Sample 73	33.532	39.697
	TRUE	16744448	G2	Sample 74	23.158	9.675					TRUE	3200768	G2	Sample 74	27.519	48.781
	TRUE	255	G3	Sample 75	19.43	16.942					TRUE	255	G3	Sample 75	30.904	43.578
	TRUE	16711935	G4	Sample 76	13.754	19.413					TRUE	16744448	G4	Sample 76	33.696	29.377
	TRUE	255	G5	Sample 77	20.168	16.174					TRUE	16711935	G5	Sample 77	26.16	40.061
	TRUE	16744448	G6	Sample 78	25.563	6.442					TRUE	16711935	G6	Sample 78	26.951	28.343
	TRUE	255	G7	Sample 79	15.688	15.538					TRUE	16711935	G7	Sample 79	19.231	47.36
	TRUE	8421504	G8	Sample 80	1.111	0.559					TRUE	16711935	G8	Sample 80	28.67	41.927
	TRUE	16744448	G9	Sample 81	25.161	6.925					TRUE	16711935	G9	Sample 81	33.651	1.8
	TRUE	255	G10	Sample 82	15.666	13.279					TRUE	16711935	G10	Sample 82	28.825	43.826
	TRUE	16744448	G11	Sample 83	24.431	8.736					TRUE	255	G11	Sample 83	28.455	33.719
	TRUE	255	G12	Sample 84	16.798	14.704					TRUE	16711935	G12	Sample 84	34.05	36.776
	TRUE	16711935	H1	Sample 85	20.969	10.172					TRUE	16711935	H1	Sample 85	27.349	39.522
	TRUE	16711935	H2	Sample 86	22.107	10.979					TRUE	16711935	H2	Sample 86	35.544	20.614
	TRUE	8421504	H3	Sample 87	0.222	0.362					TRUE	16711935	H3	Sample 87	4.447	52.615
	TRUE	255	H4	Sample 88	19.101	15.327					TRUE	3200768	H4	Sample 88	26.35	43.616
	TRUE	8421504	H5	Sample 89	0.196	0.29					TRUE	3200768	H5	Sample 89	24.661	39.409
	TRUE	16711935	H6	Sample 90	0.821	20.802					TRUE	16711935	H6	Sample 90	17.42	50.6
	TRUE	16744448	H7	Sample 91	22.508	4.981					TRUE	255	H7	Sample 91	30.604	36.355
	TRUE	16711935	H8	Sample 92	10.626	17.029					TRUE	255	H8	Sample 92	29.95	40.933
	TRUE	255	H9	Sample 93	15.826	14.236					TRUE	16711935	H9	Sample 93	17.281	38.897
	TRUE	16711935	H10	Sample 94	0.799	21.726					TRUE	255	H10	Sample 94	30.327	37.513
	TRUE	16711935	H11	Sample 95	27.013	11.922					TRUE	255	H11	Sample 95	37.765	46.09
	TRUE	16744448	H12	Sample 96	23.47	5.275					TRUE	3200768	H12	Sample 96	28.828	45.871

## Sheet: Endpoint Analysis
		Cave	Surface	mc1r				Cave	Surface	oca2
		618-660	498-580					465-510	533-580
		498-580	618-660		Angle	53.1326		533-580	465-510
		10.636	18.749	0.361953	29.5655	25		38.391	25.665	0.599335	56.2367
		23.118	10.905	0.679482	64.7463	13		37.054	32.578	0.53214	48.678
		4.4	21.492	0.169937	11.5701	43		19.344	45.839	0.296764	22.8797
		18.39	13.1	0.583995	54.5361	2		28.397	40.64	0.41133	34.9437
		19.315	14.375	0.573316	53.3419	1		19.238	52.543	0.26801	20.1096
		23.23	5.638	0.804697	76.3579	24		3.616	39.836	0.0832183	5.18665
		24.275	11.33	0.681786	64.9799	13		36.567	36.877	0.49789	44.7582
		19.952	12.411	0.616507	58.1166	6		31.64	43.919	0.418746	35.7696
		17.703	16.746	0.51389	46.5913	8		29.18	43.339	0.402377	33.9523
		11.14	19.167	0.367572	30.1655	24		29.128	27.308	0.516124	46.8471
		20.598	15.487	0.570819	53.0616	1		24.053	18.7	0.562604	52.1367
		16.787	9.934	0.628232	59.3844	7		37.238	20.426	0.645776	61.2541
		19.555	13.344	0.594395	55.6911	4		33.749	28.282	0.544067	50.0367
		24.349	7.297	0.769418	73.3174	21		29.548	22.984	0.562476	52.1224
		16.234	17.95	0.474901	42.1262	12		24.484	54.012	0.311914	24.3851
		26.91	7.911	0.77281	73.6177	21		23.81	47.235	0.33514	26.7516
		0.961	2.823	0.253964	18.7995	35		42.045	1.467	0.966285	88.0017
		19.294	13.322	0.59155	55.376	3		21.317	50.667	0.296135	22.8178
		16.529	14.485	0.532953	48.7707	5		32.156	43.372	0.425749	36.5533
		20.477	11.325	0.64389	61.0548	9		23.729	47.21	0.334499	26.6853
		17.964	15.241	0.541003	49.6881	4		28.902	34.465	0.456105	39.9829
		17.727	17.095	0.509075	46.0398	8		33.101	29.051	0.532581	48.7283
		20.426	10.571	0.658967	62.6373	11		32.92	27.424	0.545539	50.204
		20.259	4.419	0.820934	77.6951	26		22.382	43.004	0.342306	27.4953
		14.061	14.844	0.486456	43.4483	11		22.602	45.333	0.3327	26.4998
		25.508	5.828	0.814016	77.1301	25		25.609	14.682	0.635601	60.1738
		24.4	6.764	0.782955	74.506	22		35.256	34.639	0.504414	45.5058
		19.546	13.34	0.594356	55.6868	4		1.288	47.841	0.0262167	1.54217
		24.501	5.864	0.806883	76.5402	24		1.612	54.927	0.0285113	1.68104
		20.097	14.523	0.580503	54.1464	2		28.484	38.688	0.424046	36.3623
		1.076	18.75	0.0542722	3.28441	51		25.035	50.082	0.33328	26.5596
		15.493	13.488	0.534592	48.9576	5		39.592	0.524	0.986938	89.2418
		20.278	16.024	0.558592	51.6837	2		11.703	42.988	0.213984	15.2291
		22.222	7.077	0.758456	72.335	20		1.115	41.257	0.0263145	1.54808
		19.908	11.819	0.627478	59.3032	7		28.563	36.949	0.435996	37.7054
		21.993	5.113	0.81137	76.9122	25		31.446	24.572	0.561355	51.9958
		22.4	4.951	0.818983	77.5365	25		35.812	25.4	0.585049	54.6535
		12.431	21.85	0.362621	29.6366	24		36.743	2.087	0.946253	86.7491
		12.469	18.631	0.400932	33.7929	20		28.595	49.634	0.365529	29.947
		0.985	21.803	0.0432245	2.58671	52		41.666	0.637	0.984942	89.1241
		21.682	13.799	0.611088	57.5263	5		34.729	0.52	0.985248	89.1422
		0.792	21.372	0.0357336	2.12229	52		29.941	37.29	0.445345	38.7618
		18.344	5.268	0.776893	73.9771	22		0.891	21.603	0.0396106	2.36178
		19.315	13.289	0.592412	55.4715	3		25.949	32.959	0.4405	38.2138
		7.069	21.422	0.248113	18.2623	36		25.639	27.102	0.48613	43.4111
		18.488	10.601	0.635567	60.1701	8		1.725	47.156	0.0352898	2.09499
		9.73	20.281	0.324214	25.6298	29		29.516	41.204	0.417364	35.6155
		22.298	5.272	0.808778	76.6977	25		2.343	38.128	0.0578933	3.51646
		23.229	11.98	0.659746	62.7183	11		30.703	37.687	0.44894	39.1692
		16.799	14.809	0.531479	48.6025	6		1.371	47.917	0.0278161	1.6389
		18.217	13.592	0.5727	53.2728	1		2.181	40.498	0.0511024	3.08266
		23.563	9.367	0.715548	68.3207	16		37.583	56.708	0.398585	33.5343
		20.966	4.715	0.816401	77.3258	25		23.619	50.395	0.319115	25.1114
		15.075	15.258	0.496983	44.6544	9		30.697	30.585	0.500914	45.1047
		0.515	1.355	0.275401	20.8105	33		1.731	51.53	0.0325003	1.92396
		25.374	6.603	0.793508	75.4136	23		29.256	44.66	0.395801	33.2281
		18.505	14.481	0.560996	51.9552	2		22.217	42.645	0.342527	27.5184
		22.968	5.539	0.805697	76.4414	24		1.918	39.606	0.0461902	2.7725
		0.768	10.982	0.0653617	4.00033	50		31.606	22.5	0.58415	54.5533
		20.62	11.032	0.65146	61.8526	10		31.943	33.495	0.488141	43.6414
		0.781	19.763	0.038016	2.26305	52		23.617	40.477	0.368474	30.2622
		15.167	2.961	0.836662	78.9533	27		33.233	50.11	0.39875	33.5524
		18.3	12.916	0.586238	54.7859	3		1.802	54.021	0.0322806	1.91053
		19.713	5.425	0.784191	74.6132	22		37.908	0.554	0.985596	89.1628
		22.756	5.853	0.795414	75.5758	23		1.16	47.356	0.0239096	1.4032
		17.716	15.013	0.541294	49.7212	4		22.04	47.299	0.317859	24.9842
		18.873	14.184	0.570923	53.0733	1		31.848	24.504	0.565162	52.4252
		23.253	6.108	0.791969	75.2823	23		24.222	45.257	0.348623	28.1561
		23.487	10.894	0.683139	65.1167	13		23.377	40.79	0.364315	29.8173
		22.562	9.826	0.696616	66.4664	14		18.727	45.815	0.290152	22.2324
		16.433	12.24	0.573118	53.3197	1		29.08	33.527	0.464485	40.9371
		22.563	5.832	0.794612	75.5076	23		35.427	19.823	0.641213	60.771
		25.435	6.593	0.794149	75.4682	23		33.532	39.697	0.457906	40.1877
		23.158	9.675	0.705327	67.3257	15		27.519	48.781	0.360668	29.4288
		19.43	16.942	0.534202	48.9132	5		30.904	43.578	0.414919	35.343
		13.754	19.413	0.414689	35.3174	19		33.696	29.377	0.534238	48.9173
		20.168	16.174	0.55495	51.2717	3		26.16	40.061	0.395041	33.1447
		25.563	6.442	0.798719	75.8557	24		26.951	28.343	0.487413	43.5579
		15.688	15.538	0.502402	45.2752	9		19.231	47.36	0.288793	22.1001
		1.111	0.559	0.665269	63.2908	11		28.67	41.927	0.406108	34.3646
		25.161	6.925	0.784174	74.6117	22		33.651	1.8	0.949226	86.9382
		15.666	13.279	0.541233	49.7143	4		28.825	43.826	0.39676	33.3335
		24.431	8.736	0.736606	70.3241	18		28.455	33.719	0.457667	40.1606
		16.798	14.704	0.533236	48.803	5		34.05	36.776	0.480756	42.7959
		20.969	10.172	0.673357	64.1221	12		27.349	39.522	0.408981	34.683
		22.107	10.979	0.668168	63.5896	11		35.544	20.614	0.632929	59.8881
		0.222	0.362	0.380137	31.5191	23		4.447	52.615	0.0779328	4.83114
		19.101	15.327	0.55481	51.2558	3		26.35	43.616	0.376611	31.1377
		0.196	0.29	0.403292	34.0533	20		24.661	39.409	0.384907	32.0371
		0.821	20.802	0.0379688	2.26014	52		17.42	50.6	0.256101	18.997
		22.508	4.981	0.8188	77.5216	25		30.604	36.355	0.457056	40.091
		10.626	17.029	0.384234	31.9639	22		29.95	40.933	0.422527	36.1923
		15.826	14.236	0.526445	48.0276	6		17.281	38.897	0.307612	23.9544
		0.799	21.726	0.0354717	2.10617	52		30.327	37.513	0.447037	38.9535
		27.013	11.922	0.693797	66.1861	14		37.765	46.09	0.450361	39.3304
		23.47	5.275	0.81649	77.333	25		28.828	45.871	0.385922	32.1477
