# Supplementary material for: Unique sperm haplotypes are associated with phenotypically different sperm subpopulations in Astyanax fish
Source: BMC Biol. 2018 Jul 5;16:72. doi: 10.1186/s12915-018-0538-z (PMC6032774; doi:10.1186/s12915-018-0538-z)
Supplement: Supplementary file 12 — Excel file with 10 worksheets documenting the statistical analyses of the relative allelic contents of the wells for each subpopulation. Worksheets 2, 5, and 8 contain the data on allelic proportions for the three subpopulations. Worksheets 3, 6, and 9 convert the relative allelic concentrations of the two loci into designations of HOM or HET for each well. These worksheets are interactive; change the integer in the yellow box and read out tallies of HOM and HET in the green boxes (maximum integer value = 30). Worksheets 4, 7, and 10 contain the results of the analyses for the three subpopulations. Worksheet 11 compares results for the three subpopulations and also for subpopulations 2 and 3, combined. (XLSX 801 kb) [file 12915_2018_538_MOESM12_ESM.xlsx]

## Sheet: Raw Data Pop1
			Cave	Surface	mc1r				Cave	Surface	oca2
		AP1				Angle						Angle
			498-580	618-660					533-580	465-510
			26.399	6.369		76.4361			31.791	43.485		36.1698
			28.153	6.052		77.8679			37.1	37.321		44.8299
			25.462	5.143		78.5807			32.382	52.625		31.6054
			14.217	19.73		35.7757			33.908	43.939		37.6576
			8.274	20.612		21.8714			29.627	47.95		31.7108
			25.995	10.081		68.8035			37.225	57.011		33.1423
			0.832	21.368		2.22978			25.549	54.745		25.018
			9.302	21.413		23.4806			36.344	45.827		38.4169
			26.491	5.776		77.7			26.387	41.909		32.1956
			24.054	5.228		77.7378			2.661	41.128		3.7019
			15.343	4.838		72.4988			27.395	38.435		35.4798
			19.3	14.109		53.8319			30.222	44.04		34.4595
			20.434	16.661		50.8077			37.236	45.976		39.0041
			24.067	10.733		65.9649			36.939	54.418		34.1687
			22.531	4.376		79.0088			38.2	46.143		39.6201
			27.212	6.359		76.847			41.012	36.655		48.2109
			15.999	19.476		39.4022			38.907	46.103		40.1615
			20.108	5.086		75.8057			32.329	48.674		33.5919
			19.513	12.151		58.089			39.193	46.696		40.0075
			17.031	16.589		45.7532			32.972	45.809		35.7453
			3.195	21.832		8.32584			39.261	42.89		42.4706
			22.97	14.841		57.1334			37.359	48.183		37.7885
			0.311	10.686		1.66704			20.156	52.668		20.9418
			25.532	5.469		77.9099			43.113	21.44		63.559
			21.752	15.857		53.9083			41.041	47.509		40.8224
			26.556	14.52		61.3315			40.533	43.93		42.6969
			19.387	18.689		46.0502			39.989	44.935		41.6669
			19.095	16.715		48.8024			31.136	39.183		38.4717
			17.103	18.969		42.0388			39.31	26.371		56.1444
			20.562	18.919		47.383			41.273	44.587		42.7896
			29.465	12.526		66.969			41.577	43.676		43.5896
			25.885	12.2		64.7648			39.946	50.72		38.2232
			19.222	17.867		47.0923			34.68	49.998		34.7463
			29.46	7.13		76.3947			37.017	42.219		41.2438
			13.696	22.563		31.2582			39.651	45.548		41.0406
			24.456	12.148		63.5851			39.912	35.59		48.2763
			23.349	16.098		55.4156			25.514	59.303		23.2789
			21.724	13.488		58.1647			37.732	41.44		42.3185
			22.528	17.235		52.5823			33.306	54.879		31.2535
			18.275	2.455		82.3489			31.832	50.404		32.2739
			11.546	20.719		29.1295			38.262	45.314		40.1769
			31.442	11.204		70.3871			38.269	54.486		35.0828
			30.304	7.437		76.2114			39.824	46.407		40.6344
			14.257	20.122		35.3187			39.755	49.163		38.9603
			28.026	6.309		77.3135			44.311	42.132		46.444
			17.804	16.934		46.4347			40.747	35.799		48.6985
			18.209	18.107		45.1609			39.578	46.638		40.3187
			23.882	13.103		61.2484			1.952	44.679		2.50163
			19.566	16.581		49.7208			34.033	37.016		42.5959
			25.549	6.433		75.8673			39.354	42.492		42.8044
			27.773	11.232		67.9806			34.999	50.641		34.6491
			27.746	6.254		77.2977			37.304	52.44		35.4267
			28.945	7.429		75.6053			36.918	48.079		37.5193
			23.671	11.765		63.5717			17.341	18.167		43.6674
			27.889	5.864		78.1259			39.626	43.619		42.2538
			15.817	19.842		38.56			39.564	55.473		35.4969
			23.078	13.693		59.3179			38.134	45.552		39.9345
			15.253	21.571		35.2644			38.685	49.567		37.9706
			28.303	6.727		76.6302			39.347	46.162		40.4432
			22.248	14.395		57.0962			30.233	49.811		31.2558
			25.077	10.903		66.5015			32.067	31.888		45.1604
			1.015	20.102		2.89055			34.655	59.18		30.3527
			1.858	20.263		5.23904			39.038	49.351		38.345
			0.22	0.295		36.7142			29.198	51.33		29.6325
			30.11	7.592		75.8483			38.03	40.815		42.977
			1.042	20.531		2.90541			42.317	54.028		38.0696
			26.251	14.631		60.8669			35.267	55.875		32.2592
			0.239	0.278		40.6861			32.132	45.927		34.9779
			20.929	14.748		54.8289			32.849	46.519		35.2275
			25.609	14.158		61.0639			33.441	51.958		32.766
			19.164	18.438		46.1061			43.318	39.446		47.6786
			19.177	18.666		45.7736			41.928	29.843		54.558
			25.285	5.405		77.9339			20.126	56.064		19.7473
			24.922	16.242		56.9072			34.251	47.854		35.5928
			27.373	6.709		76.2286			38.682	0.697		88.9677
			1.198	20.78		3.29954			20.369	47.808		23.0768
			25.318	12.529		63.6708			41.117	37.556		47.5916
			13.855	20.305		34.3075			38.476	43.291		41.6299
			24.735	10.274		67.4438			36.945	34.053		47.3326
			25.902	12.215		64.7522			38.903	31.151		51.3145
			21.07	17.164		50.8331			31.378	47.296		33.5618
			21.466	17.793		50.3449			42.071	41.928		45.0976
			28.615	6.448		77.3013			40.772	38.189		46.8736
			27.894	10.599		69.1945			39.794	33.632		49.7971
			24.686	11.113		65.764			22.204	51.247		23.4258
			16.253	14.422		48.416			30.2	56.773		28.0104
			29.197	6.97		76.5735			28.475	48.141		30.604
			29.497	7.276		76.1435			36.609	42.109		41.0033
			28.171	6.406		77.189			31.181	44.656		34.9246
			21.851	14.06		57.2408			35.456	54.176		33.2031
			14.93	20.032		36.6975			24.195	56.491		23.1854
			11.584	21.511		28.3031			27.296	22.72		50.2275
			18.903	16.808		48.3574			36.339	40.542		41.8708
			17.709	16.063		47.7903			37.344	50.112		36.6939
			23.555	17.92		52.7371			44.793	24.236		61.5837
			23.725	16.791		54.7117			39.771	52.982		36.8938
			Cave	Surface					Cave	Surface
			618-660	498-580					465-510	533-580
			498-580	618-660					533-580	465-510
		A'P1	13.676	18.321		36.7401			25.146	45.208		29.0841
			24.49	10.327		67.1357			38.485	49.704		37.7501
			18.728	14.884		51.5242			38.486	39.522		44.2391
			16.521	19.956		39.6204			43.064	48.751		41.4557
			16.225	20.398		38.4995			42.428	43.854		44.0532
			22.902	15.214		56.4036			40.904	52.348		38.0036
			21.055	14.28		55.854			31.434	46.69		33.9504
			12.264	17.736		34.6629			32.616	51.56		32.3168
			17.945	18.067		44.8059			35.484	47.182		36.9456
			17.737	17.438		45.487			30.974	47.368		33.1807
			14.742	18.591		38.4132			38.101	44.068		40.8466
			18.101	14.909		50.5232			32.081	37.716		40.3843
			17.462	15.352		48.6792			34.57	34.521		45.0407
			19.814	15.26		52.3979			36.947	44.992		39.3925
			24.111	14.259		59.4004			42.832	39.136		47.5818
			17.234	14.661		49.6121			33.277	48.543		34.4313
			22.09	14.219		57.2312			37.33	49.319		37.1224
			22.171	16.691		53.0265			40.764	48.972		39.7738
			16.01	17.228		42.9014			32.853	47.267		34.8013
			21.97	14.503		56.5701			33.464	48.651		34.5217
			17.278	16.023		47.1583			28.513	47.441		31.0067
			16.91	20.051		40.1426			34.175	43.004		38.474
			18.329	18.147		45.2859			33.26	47.267		35.1326
			10.925	18.685		30.3146			25.291	50.79		26.4711
			14.468	16.937		40.5048			31.091	40.647		37.4125
			19.111	18.7		45.6228			30.471	55.51		28.7636
			19.161	15.599		50.8509			34.611	47.828		35.8916
			15.172	19.953		37.2489			33.284	47.247		35.1635
			18.003	15.791		48.745			38.08	41.734		42.3788
			19.463	20.246		43.8704			32.618	49.517		33.3738
			15.087	19.833		37.2603			34.497	44.149		38.0033
			18.66	16.5		48.5155			30.682	48.63		32.249
			18.081	18.223		44.7759			33.923	48.914		34.7422
			21.79	13.244		58.7087			29.94	50.021		30.9026
			20.9	15.139		54.0822			30.351	46.681		33.0311
			12.502	16.209		37.643			35.972	44.932		38.6803
			15.461	17.704		41.1309			32.668	41.14		38.452
			22.154	15.511		55.0024			26.819	51.438		27.5369
			15.702	17.141		42.4912			32.935	41.537		38.4112
			16.876	12.862		52.6873			31.325	46.239		34.116
			20.609	16.353		51.5684			34.358	51.838		33.5363
			10.407	3.189		72.9635			36.373	48.278		36.9947
			15.742	18.331		40.6548			35.405	47.081		36.9432
			22.007	14.104		57.3447			38.952	42.31		42.6337
			13.576	18.332		36.5223			31.513	49.003		32.7444
			12.753	20.784		31.5332			36.601	42.914		40.4606
			11.482	19.963		29.906			41.398	31.076		53.1058
			17.045	18.704		42.343			32.571	48.046		34.1339
			5.266	17.578		16.6771			24.729	47.605		27.4502
			17.277	20.402		40.2589			31.39	50.476		31.8767
			18.005	15.262		49.7136			40.194	44.265		42.2404
			23.499	13.645		59.8579			33.408	45.944		36.0226
			14.812	16.889		41.2514			33.504	49.322		34.1879
			19.933	16.303		50.7206			32.536	47.871		34.2024
			19.069	15.247		51.3552			37.702	42.853		41.3413
			18.64	16.892		47.8164			33.014	54.152		31.3688
			16.423	17.486		43.2045			30.911	50.816		31.3119
			21.157	11.906		60.6316			31.096	44.329		35.049
			18.966	17.643		47.0697			31.562	48.334		33.1445
			18.524	16.665		48.0241			18.515	56.831		18.0451
			20.146	14.21		54.8028			34.236	46.205		36.5369
			17.911	15.754		48.6661			30.903	46.727		33.4788
			18.288	14.974		50.6898			31.592	48.611		33.0196
			14.433	16.86		40.5652			35.101	41.823		40.0059
			16.556	15.805		46.3294			36.126	37.731		43.7551
			16.512	19.953		39.6093			33.253	44.89		36.5298
			15.796	17.52		42.0378			34.806	43.7		38.5365
			18.976	16.365		49.2254			35.666	44.542		38.6852
			8.268	17.801		24.9134			30.171	46.474		32.9917
			16.944	19.74		40.6414			35.01	42.393		39.5514
			21.045	15.323		53.9414			32.598	45.922		35.3693
			19.446	16.533		49.6288			28.709	42.033		34.3335
			18.215	13.011		54.4617			26.708	51.716		27.3135
			20.903	17.292		50.4008			36.497	49.804		36.2344
			23.625	17.2		53.9438			31.681	50.815		31.9418
			19.854	16.142		50.8877			24.916	54.823		24.4409
			18.303	17.322		46.5774			31.908	51.174		31.9444
			17.127	16.957		45.2858			32.894	49.171		33.7814
			20.55	15.129		53.6394			33.554	44.377		37.0934
			17.116	15.44		47.947			38.814	34.214		48.6043
			23.975	13.868		59.9534			34.317	47.465		35.8668
			22.906	15.586		55.7674			31.994	48.966		33.1603
			20.793	15.899		52.5973			21.166	50.825		22.6092
			13.802	17.475		38.3022			24.281	46.933		27.355
			18.386	14.837		51.0974			19.223	49.52		21.2156
			20.421	14.401		54.8083			29.984	43.204		34.761
			20.946	15.741		53.075			26.649	49.51		28.2916
			15.638	16.329		43.7617			20.366	50.008		22.1589
			19.298	16.206		49.9773			27.893	49.263		29.5188
			12.093	17.525		34.6073			2.124	53.212		2.28579
			22.872	14.926		56.872			26.8	50.359		28.021
			17.871	12.803		54.3818			27.279	46.083		30.6236
			11.927	18.079		33.4135			18.64	52.487		19.5518
			17.938	15.43		49.2984			26.431	42.381		31.9498
			23.25	12.926		60.9278			21.731	55.91		21.24
			18.892	15.297		51.0027			23.507	47.339		26.4075
			Cave	Surface					Cave	Surface
			618-660	498-580					465-510	533-580
			498-580	618-660					533-580	465-510
		BP1	19.248	20.342		43.4172			40.526	41.383		44.4006
			26.978	8.682		72.1609			31.468	31.555		44.9209
			22.531	17.715		51.8238			43.383	43.881		44.673
			22.48	8.587		69.094			41.297	52.705		38.0805
			20.643	14.627		54.6798			39.613	55.269		35.6304
			20.458	17.14		50.0433			36.081	46.108		38.0443
			21.026	16.388		52.0666			43.524	39.066		48.0897
			20.946	15.619		53.2889			39.799	48.438		39.4082
			9.555	19.175		26.4873			42.868	44.232		44.1028
			18.365	19.261		43.6359			40.878	47.936		40.4563
			22.408	16.162		54.1986			39.295	39.334		44.9716
			22.743	11.424		63.3293			40.242	41.749		43.947
			25.885	15.079		59.7776			39.51	36.317		47.4113
			20.391	17.61		49.1856			40.279	42.864		43.2192
			22.563	18.267		51.0064			38.692	51.963		36.6716
			21.094	10.823		62.8384			49.28	57.75		40.4752
			23.569	12.783		61.5262			42.133	49.602		40.3453
			26.226	17.085		56.9177			42.905	48.392		41.5606
			15.201	21.288		35.5293			39.527	53.867		36.2708
			23.485	13.379		60.3306			35.729	41.697		40.5924
			24.41	14.553		59.197			43.997	32.349		53.6747
			17.861	22.328		38.6576			44.631	53.135		40.0288
			28.302	7.861		74.4772			46.235	46.122		45.0701
			25.357	14.466		60.2956			35.827	50.488		35.3601
			12.775	18.817		34.1729			40.014	38.197		46.3309
			21.65	11.003		63.0594			43.441	45.412		43.7292
			29.127	8.364		73.9783			41.301	41.684		44.7356
			24.827	13.007		62.3497			39.029	52.214		36.7774
			20.994	17.129		50.789			39.025	46.425		40.0505
			22.146	19.526		48.5976			45.879	49.951		42.5669
			26.671	12.318		65.2102			42.11	51.202		39.4349
			20.323	16.983		50.1161			37.726	52.804		35.5441
			22.916	18.539		51.0272			41.046	38.53		46.811
			20.159	15.846		51.8309			41.837	58.377		35.628
			17.771	21.781		39.2108			45.96	46.944		44.3932
			24.159	14.609		58.8386			37.769	44.441		40.3602
			19.633	12.777		56.9443			39.152	46.923		39.8412
			16.584	17.106		44.1123			33.984	28.063		50.4511
			16.442	19.884		39.5872			44.768	40.34		47.9783
			24.774	13.658		61.1319			40.9	49.756		39.4206
			24.436	10.64		66.4706			37.505	52.81		35.3819
			13.85	21.07		33.3182			43.204	49.287		41.2372
			16.896	19.989		40.2067			37.332	50.961		36.225
			1.404	23.594		3.40547			32.588	39.043		39.8507
			22.445	16.121		54.3124			47.144	48.928		43.9362
			15.263	21.913		34.8583			37.265	56.671		33.3276
			19.203	20.303		43.4051			33.458	31.109		47.0836
			22.314	18.349		50.5693			49.426	37.124		53.0897
			17.411	13.988		51.2216			39.471	42.276		43.0348
			21.245	15.766		53.4208			40.583	39.454		45.8082
			22.628	14.946		56.5549			41.825	41.031		45.5491
			26.652	10.99		67.5911			44.71	48.443		42.7052
			23.67	12.082		62.9587			40.928	44.84		42.3885
			20.227	19.043		46.727			41.851	48.546		40.7643
			7.966	21.206		20.5886			34.599	49.672		34.8591
			14.737	21.44		34.5031			37.584	42.309		41.6154
			10.115	22.865		23.8636			38.027	50.99		36.7146
			26.34	11.985		65.5339			43.32	42.94		45.2524
			24.151	11.943		63.687			42.809	45.986		42.9509
			17.28	19.207		41.9768			40.039	45.797		41.1623
			25.565	12.175		64.5345			36.604	46.501		38.2086
			30.34	12.927		66.9226			45.025	51.569		41.1243
			25.494	12.449		63.9733			45.265	47.373		43.6965
			23.199	15.979		55.4417			42.161	34.965		50.3304
			21.61	14.538		56.0696			37.633	50.411		36.7422
			27.703	6.822		76.1659			45.213	47.602		43.5256
			26.388	14.925		60.5076			42.139	46.241		42.3426
			23.658	16.779		54.6546			36.741	53		34.7307
			17.696	19.372		42.4112			37.393	40.586		42.6552
			21.756	21.027		45.9762			44.316	52.809		40.0026
			15.51	20.418		37.2212			44.466	39.939		48.0701
			23.601	16.963		54.2937			42.318	48.41		41.1586
			21.255	13.205		58.1488			41.379	46.085		41.9202
			0.249	0.759		18.1628			42.769	36.95		49.1749
			20.446	15.441		52.9396			37.586	45.269		39.7022
			21.237	10.8		63.0446			39.569	28.922		53.836
			23.353	5.219		77.4024			39.946	49.976		38.6355
			26.414	16.456		58.077			42.87	45.51		43.289
			16.67	17.907		42.9511			33.291	44.35		36.8935
			11.645	21.849		28.0566			36.837	45.413		39.0474
			18.755	17.518		46.9532			46.78	37.536		51.2567
			24.392	15.558		57.469			46.825	46.207		45.3806
			20.157	16.711		50.3399			40.426	47.752		40.2507
			25.365	13.697		61.6312			40.431	54.133		36.7554
			20.504	15.107		53.6179			37.139	45.1		39.4708
			22.467	14.229		57.6528			37.684	38.123		44.6682
			20.445	14.2		55.2182			35.192	37.822		42.9371
			21.062	16.127		52.559			36.441	54.277		33.877
			23.627	11.904		63.2597			43.701	39.993		47.5368
			11.726	20.71		29.5185			36.992	44.382		39.8109
			25.128	13.54		61.6824			35.564	54.652		33.0535
			20.234	12.497		58.2996			35.391	53.533		33.469
			22.156	12.178		61.2047			38.775	43.084		41.9868
			23.244	15.403		56.469			32.914	41.349		38.52
			19.138	17.268		47.9404			36.711	39.059		43.2251
			19.421	18.451		46.4672			39.178	51.913		37.0413
			Cave	Surface					Cave	Surface
			618-660	498-580					465-510	533-580
			498-580	618-660					533-580	465-510
		B'P1	8.544	20.47		22.6552			1.097	30.755		2.04282
			20.968	21.563		44.1985			22.437	43.078		27.5126
			18.405	18.148		45.4028			30.671	44.581		34.5273
			15.023	21.368		35.1096			32.869	33.965		44.0605
			18.812	18.776		45.0549			27.551	40.07		34.5113
			16.508	16.587		44.8632			28.565	38.884		36.3018
			19.583	16.435		49.995			31.912	20.076		57.8258
			19.443	18.176		46.929			29.924	23.868		51.4234
			18.692	15.855		49.6946			30.615	34.313		41.7402
			19.842	17.528		48.5433			33.969	29.213		49.3048
			18.467	14.091		52.6551			35.824	1.465		87.6583
			14.811	17.527		40.1991			15.75	36.385		23.4064
			20.705	13.796		56.324			34.238	0.372		89.3775
			13.931	21.213		33.2937			19.705	36.298		28.4961
			12.906	20.726		31.9104			23.744	46.842		26.8803
			19.543	18.709		46.249			33.902	0.652		88.8983
			20.775	16.798		51.0421			28.146	32.509		40.8857
			22.662	19.04		49.9639			0.151	0.384		21.4662
			17.608	19.104		42.6665			34.503	1.58		87.3781
			16.88	20.027		40.1263			1.444	43.627		1.89573
			19.394	17.499		47.9404			23.981	43.83		28.6847
			15.045	22.043		34.3147			37.32	13.313		70.3674
			25.1	15.752		57.8889			1.38	42.983		1.83889
			20.454	16.298		51.4517			15.553	30.057		27.3593
			17.758	16.299		47.4531			2.273	44.093		2.95099
			19.757	18.421		47.0042			34.741	34.165		45.479
			14.852	17.904		39.6769			23.017	38.444		30.9096
			19.236	18.563		46.02			31.314	39.516		38.3947
			22.525	14.692		56.8855			26.614	37.733		35.1963
			18.484	22.321		39.6281			34.921	0.494		89.1896
			18.525	20.015		42.786			27.157	31.551		40.7197
			17.08	17.665		44.0354			6.832	17.91		20.88
			18.063	22.116		39.2399			25.607	29.576		40.8861
			16.728	18.245		42.5163			24.937	39.734		32.1123
			18.295	14.456		51.6856			29.258	30.269		44.027
			18.556	16.976		47.5461			31.741	22.683		54.4494
			18.166	17.368		46.2865			33.053	26.162		51.6378
			17.058	19.569		41.0782			0.694	1.819		20.8833
			21.654	16.965		51.9228			1.66	49.75		1.91107
			21.196	18.992		48.1391			0.435	1.178		20.2677
			21.734	19.384		48.2711			0.136	0.353		21.0701
			17.548	19.806		41.5408			0.152	0.3		26.8698
			19.049	17.548		47.3486			26.555	28.633		42.8437
			21.243	19.177		47.926			29.424	39.297		36.8244
			21.031	20.366		45.9203			21.047	32.672		32.7893
			18.024	20.23		41.6996			0.131	0.416		17.4794
			19.889	15.221		52.5733			37.439	0.463		89.2915
			21.184	16.521		52.05			22.614	39.974		29.4976
			17.437	17.802		44.4066			31.876	31.517		45.3245
			16.58	18.033		42.5962			28.075	41.378		34.1569
			17.256	18.824		42.5116			25.298	41.75		31.2134
			15.063	21.496		35.0203			5.497	0.331		86.5541
			16.352	19.028		40.6746			1.247	43.082		1.65795
			17.865	15.213		49.5839			24.498	41.668		30.4527
			17.881	19.341		42.7538			27.238	33.283		39.2961
			16.589	18.77		41.4704			38.412	0.478		89.2871
			21.245	14.184		56.2714			32.251	28.37		48.6631
			20.986	16.094		52.5157			35.071	25.605		53.8672
			18.71	14.42		52.3782			29.777	27.228		47.5603
			16.501	19.238		40.6207			2.359	46.038		2.93329
			18.93	16.97		48.125			19.258	48.161		21.7949
			18.344	17.044		47.1039			23.908	45.669		27.6323
			15.963	20.485		37.9276			23.311	35.492		33.2968
			18.692	19.117		44.356			30.09	28.723		46.3315
			19.625	17.03		49.0495			0.543	0.33		58.7115
			21.228	17.959		49.7686			29.092	43.165		33.9789
			16.831	19.848		40.2978			21.462	41.338		27.4376
			19.269	16.982		48.6099			37.038	0.511		89.2096
			14.979	19.243		37.8977			6.114	49.562		7.03252
			19.42	17.671		47.6998			28.335	37.717		36.9158
			17.438	16.128		47.235			25.956	29.768		41.0866
			16.354	20.474		38.6168			25.476	45.364		29.3182
			17.754	20.365		41.0816			31.398	34.519		42.2892
			15.443	21.769		35.352			26.899	40.172		33.8061
			20.389	21.556		43.4063			29.252	33.583		41.0571
			12.408	19.185		32.893			30.288	42.635		35.3901
			21.765	18.465		49.6894			29.367	41.349		35.3832
			23.714	15.559		56.7307			30.915	34.567		41.8079
			17.826	18.942		43.2615			22.061	42.446		27.4628
			14.348	19.452		36.4129			21.987	41.611		27.8517
			18.566	19.399		43.7431			34.739	0.524		89.1359
			19.581	17.723		47.8514			26.478	39.27		33.99
			12.353	19.331		32.5796			28.045	27.896		45.1526
			0.621	20.507		1.73452			33.549	30.25		47.9601
			18.528	19.18		44.0094			20.666	39.163		27.8203
			17.697	13.241		53.196			36.433	27.842		52.6131
			22.322	15.51		55.2073			34.419	37.982		42.1826
			17.855	17.465		45.6326			27.307	32.813		39.7673
			18.832	18.87		44.9423			34.314	40.363		40.369
			17.673	17.4		45.446			19.412	36.778		27.8258
			20.362	17.557		49.2307			27.357	38.873		35.1361
			18.797	15.957		49.6717			25.902	38.073		34.2284
			20.141	17.068		49.7212			1.968	47.018		2.39679
			18.328	15.432		49.903			24.44	45.841		28.0642
			21.426	16.588		52.253			1.471	45.199		1.86403
			0.414	9.938		2.38547			20.717	38.572		28.2402
			Cave	Surface					Cave	Surface
			618-660	498-580					465-510	533-580
			498-580	618-660					533-580	465-510
		DP1	18.106	5.61		72.7848			34.777	47.806		36.0344
			0.252	0.816		17.1619			37.208	48.205		37.6635
			18.061	13.248		53.7394			34.007	55.123		31.6717
			14.704	19.495		37.0252			31.794	59.588		28.0828
			23.226	13.406		60.0066			35.72	50.98		35.0177
			5.391	21.748		13.9221			39.351	49.845		38.29
			16.783	16.346		45.7558			31.444	53.301		30.5378
			18.512	18.087		45.6653			37.652	51.209		36.3256
			20.911	16.796		51.2281			34.417	52.499		33.2478
			13.66	21.983		31.8564			32.842	42.547		37.6645
			21.854	4.311		78.8409			31.529	40.123		38.1606
			21.047	14.29		55.8252			28.862	46.407		31.8788
			24.231	4.143		80.2975			36.289	51.313		35.2683
			18.223	19.707		42.7595			26.585	57.029		24.9934
			29.344	6.982		76.6162			33.977	59.109		29.8911
			19.678	15.547		51.6888			33.64	50.031		33.9162
			16.707	18.153		42.6247			35.744	51.706		34.6558
			0.996	21.913		2.60244			31.37	64.054		26.093
			28.996	6.565		77.2427			39.858	64.121		31.8653
			24.155	5.235		77.7717			36.745	54.39		34.0423
			1.244	23.874		2.98281			36.379	50.285		35.8841
			17.282	17.185		45.1613			39.938	48.54		39.4471
			26.348	9.529		70.117			37.867	51.717		36.2115
			21.074	15.113		54.3542			42.496	44.835		43.4658
			18.694	10.688		60.2419			39.588	43.851		42.0752
			1.352	21.029		3.67861			32.463	46.535		34.8998
			25.271	10.652		67.1441			31.74	57.267		28.9972
			12.801	18.545		34.616			42.294	50.774		39.7938
			22.895	6.896		73.2377			31.917	56.482		29.47
			20.263	11.13		61.221			35.712	57.595		31.8012
			27.972	6.158		77.5845			44.936	58.197		37.673
			21.09	12.403		59.5403			37.36	48.769		37.4543
			13.055	20.198		32.8767			41.968	55.055		37.318
			9.788	20.95		25.0423			35.739	58.208		31.5494
			0.674	3.624		10.5356			34.252	55.501		31.6805
			21.745	10.39		64.461			30.266	52.725		29.8573
			26.665	5.572		78.1972			34.964	47.601		36.2981
			20.875	14.459		55.2917			38.651	47.658		39.0423
			22.901	12.124		62.1029			37.734	50.403		36.8202
			20.022	16.199		51.0251			34.087	58.599		30.1865
			23.071	9.842		66.8971			30.522	54.03		29.4625
			25.496	10.3		68.0021			36.237	55.255		33.2574
			19.555	16.702		49.4993			32.841	64.714		26.9068
			24.941	5.104		78.4345			39.905	52.633		37.1685
			16.329	16.979		43.882			36.957	59.491		31.8494
			19.988	14.858		53.3749			33.05	53.171		31.8642
			6.922	22.079		17.4068			39.576	49.305		38.7532
			19.504	15.332		51.8293			34.31	45.617		36.948
			12.317	17.876		34.5678			35.457	50.977		34.8205
			15.487	15.121		45.6851			39.88	54.086		36.403
			17.426	16.457		46.6381			32.834	58.622		29.2531
			23.914	4.579		79.1604			35.869	55.37		32.9354
			0.947	21.729		2.4955			33.954	59.588		29.6751
			4.528	21.502		11.8919			30.656	60.815		26.7521
			19.541	16.146		50.4344			35.121	63.469		28.9583
			15.964	15.05		46.6881			38.783	47.764		39.0756
			12.005	16.346		36.2947			38.744	57.619		33.9176
			18.602	13.585		53.8594			33.815	47.091		35.6813
			20.167	14.992		53.3732			33.78	49.914		34.0887
			17.77	20.154		41.403			41.578	50.339		39.5554
			18.673	9.121		63.9664			28.429	53.471		27.9983
			9.127	18.086		26.7776			32.563	58.097		29.2704
			25.3	9.701		69.0213			34.417	62.931		28.6743
			27.951	8.156		73.733			39.659	52.871		36.8739
			12.218	19.903		31.5448			40.424	35.623		48.6124
			18.375	20.38		42.0384			44.216	61.904		35.537
			28.988	10.851		69.4778			45.751	46.432		44.5768
			17.78	16.569		47.0192			37.568	55.092		34.2906
			15.236	17.171		41.583			36.916	48.73		37.1462
			20.345	16.712		50.5993			37.757	60.023		32.1716
			24.622	16.834		55.6397			33.393	46.454		35.7101
			11.432	21.467		28.037			35.095	48.593		35.8377
			11.012	17.18		32.659			34.375	50.994		33.9839
			22.5	12.758		60.4458			35.086	52.424		33.7934
			19.711	17.553		48.3144			41.024	52.686		37.9062
			20.535	14.696		54.4104			36.394	55.527		33.242
			22.883	10.318		65.7293			39.339	54.535		35.8049
			24.133	13.827		60.1895			33.333	58.79		29.5526
			26.771	15.465		59.986			33.54	53.938		31.8744
			19.293	19.854		44.179			36.281	53.002		34.3925
			22.492	16.581		53.6025			38.494	53.908		35.5294
			13.649	21.267		32.6921			34.418	56.773		31.2259
			29.765	6.355		77.948			41.229	44.678		42.7009
			0.747	1.906		21.4012			36.186	54.714		33.4793
			12.097	16.608		36.069			34.311	50.839		34.0152
			24.838	6.275		75.8217			37.577	52.246		35.7249
			23.393	7.838		71.4762			29.37	49.16		30.8557
			20.327	6.961		71.0962			35.639	52.859		33.989
			22.564	11.554		62.8851			27.773	53.431		27.4651
			24.574	5.08		78.3202			40.413	48.403		39.8595
			21.341	12.625		59.3921			34.417	55.507		31.8009
			0.779	21.797		2.04682			36.85	53.573		34.522
			0.252	0.383		33.3435			35.817	56.566		32.3416
			24.532	5.275		77.8648			37.201	37.608		44.6883
			12.755	18.5		34.5847			39.569	48.44		39.2442
			28.058	5.91		78.1054			43.596	53.843		38.9967
			Cave	Surface					Cave	Surface
			618-660	498-580					465-510	533-580
			498-580	618-660					533-580	465-510
		E'P1	19.518	8.171		67.2839			27.995	24.98		48.2574
			18.377	4.382		76.5883			2.271	35.954		3.61423
			8.815	13.689		32.7794			27.397	31.046		41.4273
			14.202	14.428		44.5477			30.287	37.428		38.98
			0.314	0.642		26.0631			21.178	39.767		28.0376
			16.343	13.571		50.2942			26.089	36.87		35.283
			13.739	13.518		45.4646			35.088	0.43		89.2979
			19.854	4.719		76.6298			26.375	27.101		44.2222
			18.723	9.311		63.5587			24.695	32.319		37.3835
			9.555	14.64		33.131			2.281	31.626		4.12527
			14.153	7.481		62.14			26.791	25.452		46.4682
			16.501	8.464		62.845			20.489	31.511		33.0326
			12.602	11.713		47.0939			25.605	26.783		43.7119
			12.867	14.332		41.9169			27.498	36.066		37.3232
			1.435	20.741		3.9578			30.232	5.758		79.2166
			18.159	4.594		75.8028			29.483	33.444		41.3982
			19.633	4.638		76.7084			27.927	32.97		40.266
			24.123	6.008		76.0147			5.219	41.23		7.21428
			12.432	11.714		46.7032			33.743	26.289		52.078
			10.398	8.398		51.0738			29.164	26.361		47.89
			4.847	17.683		15.3286			25.133	31.327		38.7394
			14.468	12.003		50.3201			28.664	32.425		41.477
			15.615	8.427		61.6455			27.115	34.48		38.1815
			11.849	11.479		45.9087			15.908	37.445		23.0176
			17.062	5.233		72.949			29.491	26.85		47.6838
			17.495	11.518		56.6407			33.49	25.094		53.1559
			16.315	9.809		58.9846			2.559	40.477		3.61749
			22.128	5.181		76.8223			23.115	36.456		32.3768
			15.542	16.213		43.7895			29.18	27.938		46.2457
			7.178	20.357		19.423			32.861	21.735		56.5185
			12.768	1.65		82.6365			1.972	33.575		3.36136
			0.224	0.401		29.1879			30.04	30.776		44.3067
			20.46	5.3		75.4772			27.6	35.332		37.9956
			11.281	17.509		32.7936			34.693	0.293		89.5162
			19.322	4.745		76.2027			22.15	32.553		34.2325
			22.001	6.839		72.7322			23.845	30.243		38.2539
			11.838	11.297		46.3396			20.851	33.25		32.0917
			0.508	16.851		1.72675			34.008	18.513		61.4374
			9.805	9.049		47.2962			21.975	31.969		34.504
			7.968	18.526		23.2725			30.528	8.252		74.8739
			17.167	12.07		54.8892			27.092	24.313		48.0945
			21.944	5.379		76.227			30.306	28.988		46.2734
			16.155	13.266		50.6082			33.253	21.529		57.0798
			20.695	8.997		66.5034			30.685	32.476		43.3758
			8.368	21.125		21.6094			28.445	39.61		35.6832
			6.586	4.252		57.1533			20.848	35.201		30.6364
			19.982	7.283		69.9743			28.535	35.372		38.8935
			13.504	10.463		52.2312			27.173	38.472		35.2338
			11.217	11.551		44.1596			26.58	31.352		40.2911
			17.813	4.219		76.6751			35.162	0.309		89.4965
			12.472	16.824		36.5504			24.788	21.723		48.7703
			14.677	10.54		54.3167			23.958	41.022		30.2861
			10.354	10.053		45.8451			21.974	32.209		34.3031
			19.331	10.078		62.4652			31.936	4.519		81.946
			15.726	10.075		57.354			33.065	26.175		51.6341
			13.743	9.455		55.4726			31.628	0.317		89.4258
			15.86	10.55		56.3683			30.999	30.627		45.3459
			17.607	13.986		51.5384			31.497	0.248		89.5489
			24.23	5.675		76.8182			24.635	34.598		35.4522
			16.177	10.691		56.5402			26.773	31.725		40.1613
			15.966	5.923		69.6464			31.125	25.893		50.2428
			18.571	4.535		76.2771			13.924	34.17		22.1705
			19.613	8.957		65.4545			19.132	37.317		27.1437
			0.739	20.542		2.06033			22.162	32.143		34.5856
			0.322	9.566		1.9279			13.655	28.448		25.6409
			18.077	8.936		63.6955			27.094	30.395		41.7137
			11.382	2.833		76.023			2.096	40.996		2.92681
			11.812	14.322		39.514			22.613	29.745		37.2431
			0.507	16.786		1.73002			22.407	35.825		32.0242
			0.47	1.13		22.5839			29.725	26.154		48.6566
			12.936	7.011		61.5434			1.804	35.553		2.90476
			9.919	16.843		30.4942			20.874	35.15		30.7042
			13.12	10.809		50.5164			36.179	0.361		89.4283
			14.301	8.426		59.4939			35.78	0.407		89.3483
			9.639	13.923		34.6952			30.912	34.714		41.6843
			12.119	15.969		37.1952			26.14	28.209		42.8199
			15.939	10.233		57.2991			27.857	24.493		48.6768
			13.177	7.772		59.4673			1.814	38.819		2.67547
			10.19	2.552		75.94			27.794	31.959		41.0127
			8.831	17.309		27.0305			24.335	34.445		35.2408
			20.255	4.858		76.5129			29.601	32.901		41.9777
			15.689	6.047		68.9219			27.583	24.173		48.7696
			12.907	10.33		51.3283			33.018	18.613		60.5891
			11.704	14.543		38.8266			29.805	40.2		36.5539
			15.332	11.301		53.6066			24.232	31.276		37.7678
			16.705	5.579		71.5322			26.494	29.632		41.7999
			11.865	13.145		42.0702			32.655	21.519		56.6159
			10.277	16.262		32.2914			20.879	36.761		29.5951
			14.925	14.846		45.1521			28.725	33.862		40.3078
			21.262	4.808		77.258			18.989	36.249		27.6478
			12.108	8.791		54.0185			28.952	28.84		45.1111
			19.436	4.328		77.4463			29.047	29.871		44.1988
			15.319	10.518		55.5266			33.037	30.846		46.9643
			9.863	15.279		32.8433			30.331	24.827		50.6985
			17.525	9.706		61.0207			32.378	0.489		89.1348
			11.419	13.605		40.0075			0.258	0.124		64.3301
			Cave	Surface					Cave	Surface
			618-660	498-580					465-510	533-580
			498-580	618-660					533-580	465-510
		F5P1	11.809	16.881		34.9745			29.941	30.741		44.2447
			15.136	17.738		40.4744			33.668	34.969		43.9141
			9.933	17.469		29.6229			33.405	35.062		43.6136
			11.809	18.671		32.3125			36.359	36.72		44.717
			14.82	15.953		42.8915			35.96	33.953		46.6444
			14.885	18.984		38.0993			36.987	38.758		43.6606
			14.462	15.67		42.7042			33.061	35.994		42.5679
			14.436	14.686		44.5082			35.071	29.975		49.4797
			12.578	19.617		32.6671			34.795	29.655		49.5598
			13.277	18.019		36.384			32.797	35.513		42.7231
			13.39	17.285		37.7635			32.79	33.556		44.3385
			11.29	15.513		36.0463			30.366	29.183		46.1381
			14.579	17.168		40.3378			34.746	32.503		46.9103
			15.598	19.094		39.2456			33.753	35.18		43.8141
			13.695	16.96		38.9205			34.158	33.581		45.488
			13.566	20.718		33.2165			35.388	36.163		44.3794
			15.198	15.98		43.5632			34.267	42.335		38.9876
			9.757	20.11		25.8818			35.44	39.378		41.9871
			15.071	17.362		40.9595			33.119	36.637		42.1129
			14.985	18.225		39.4278			35.085	35.84		44.3901
			16.338	14.994		47.4562			34.638	34.673		44.9711
			16.121	20.156		38.6532			36.005	36.942		44.2641
			18.807	17.022		47.8521			37.826	35.045		47.1856
			13.162	17.254		37.3378			33.226	31.433		46.5884
			5.759	21.341		15.1019			34.365	33.037		46.1288
			14.099	20.358		34.7047			33.545	38.402		41.1379
			16.002	19.755		39.0083			32.67	32.364		45.2696
			14.53	18.493		38.1568			35.109	38.596		42.2914
			13.06	20.968		31.9169			31.402	36.271		40.8847
			13.81	21.105		33.1986			33.107	39.607		39.8918
			11.695	16.367		35.5476			34.372	36.019		43.6597
			16.823	16.388		45.7504			34.242	35.939		43.6149
			7.857	19.157		22.3004			33.455	37.998		41.362
			11.898	21.643		28.7993			35.705	37.59		43.5268
			9.842	19.358		26.9497			30.382	30.619		44.7774
			13.051	14.428		42.1313			34.079	33.315		45.6495
			12.78	17.585		36.008			33.211	31.784		46.2578
			14.967	18.186		39.4542			35.962	35.463		45.4003
			12.033	18.025		33.726			30.351	37.566		38.9361
			15.836	13.933		48.6577			36.244	33.484		47.2667
			16.513	17.753		42.9275			34.527	36.198		43.6466
			13.92	18.578		36.8433			34.697	39.957		40.9697
			16.961	17.104		44.7595			32.915	39.809		39.5847
			17.611	16.414		47.0149			36.19	33.485		47.2233
			14.803	18.859		38.1295			33.593	37.871		41.5742
			13.95	19.832		35.1229			36.65	36.714		44.95
			14.645	17.301		40.2474			36.513	35.284		45.9807
			14.476	20.326		35.4582			34.857	37.465		42.9348
			14.242	17.308		39.4495			34.811	40.401		40.7494
			14.285	16.325		41.1872			35.78	39.45		42.2071
			14.354	19.307		36.6294			33.057	32.36		45.6105
			16.878	16.453		45.7305			35.494	35.744		44.7989
			15.563	17.303		41.9695			35.187	36.514		43.9397
			14.433	18.539		37.9015			35.904	37.815		43.5151
			7.486	8.56		41.1708			34.57	38.237		42.1167
			6.2	20.316		16.9711			36.407	35.686		45.573
			16.269	20.232		38.8035			37.067	31.478		49.6615
			11.464	18.628		31.6089			33.661	33.474		45.1596
			10.27	17.96		29.7621			33.786	35.988		43.1924
			15.775	16.382		43.9186			33.682	34.084		44.6601
			9.282	18.678		26.425			33.088	33.344		44.7792
			16.956	18.775		42.0857			34.971	34.339		45.5225
			15.487	15.176		45.5811			33.572	33.313		45.2219
			13.938	18.35		37.219			34.636	37.221		42.9397
			13.122	19.721		33.6391			34.743	34.688		45.0454
			13.89	19.123		35.9928			34.284	39.62		40.8703
			12.476	19.595		32.4846			34.274	32.997		46.0875
			14.356	17.01		40.1635			34.1	35.793		43.6124
			17.178	16.783		45.6664			34.526	35.691		44.0495
			14.117	16.209		41.0538			30.914	39.316		38.1778
			11.937	17.387		34.4715			33.803	39.275		40.7178
			15.526	17.558		41.4854			37.033	33.834		47.5846
			6.205	17.342		19.6873			38.321	39.59		44.0669
			11.04	17.424		32.3587			36.7	34.647		46.6482
			11.131	20.576		28.4121			35.698	37.424		43.6478
			13.765	17.082		38.8625			35.927	36.687		44.4004
			18.68	15.226		50.8167			35.587	37.92		43.1821
			13.965	17.387		38.771			34.289	37.425		42.4961
			12.517	16.836		36.6296			33.795	38.205		41.495
			15.293	15.098		45.3676			32.448	41.513		38.0124
			13.837	17.487		38.3536			33.416	41.471		38.8608
			9.093	20.408		24.0159			35.487	41.096		40.8111
			17.558	18.292		43.8271			34.461	36.656		43.2322
			9.233	22.223		22.5614			35.286	35.874		44.5266
			21.183	18.665		48.6157			39.085	39.406		44.7657
			19.189	19.355		44.7533			38.339	40.641		43.3305
			13.14	17.975		36.1674			33.59	37.7		41.7005
			10.038	19.515		27.2201			35.37	34.733		45.5206
			12.971	18.947		34.3953			33.009	36.886		41.8251
			14.445	17.662		39.2783			34.493	39.105		41.4143
			12.524	20.362		31.5943			26.574	39.691		33.8032
			13.881	17.835		37.8937			34.309	38.756		41.5171
			14.51	19.105		37.2162			31.642	35.687		41.5619
			15.298	18.958		38.9015			35.006	36.371		43.9044
			13.774	21.654		32.4602			36.756	38.621		43.5827
			14.608	18.497		38.2999			35.139	38.152		42.6459
			Cave	Surface					Cave	Surface
			618-660	498-580					465-510	533-580
			498-580	618-660					533-580	465-510
		G5P1	0.751	16.782		2.5623			28.57	27.02		46.5972
			21.713	5.796		75.0542			33.89	1.095		88.1494
			0.599	1.533		21.3424			0.649	37.735		0.985327
			0.702	1.995		19.3859			36.958	26.784		54.0686
			1.755	24.322		4.12713			25.497	29.57		40.7699
			0.471	17.089		1.57876			40.405	33.139		50.6424
			0.273	0.46		30.6882			9.672	25.524		20.7536
			0.54	12.098		2.55573			32.001	1.073		88.0796
			2.156	17.663		6.95927			35.98	25.331		54.8533
			21.859	5.99		74.6755			0.437	0.149		71.1726
			0.443	15.088		1.68178			23.108	26.127		41.4911
			0.489	16.87		1.66033			0.392	38.233		0.587429
			17.338	8.582		63.6654			0.604	36.308		0.953054
			1.373	22.094		3.55599			32.241	22.842		54.6833
			12.098	14.779		39.3036			32.721	23.637		54.1564
			3.863	1.326		71.0549			42.535	3.219		85.6722
			0.945	2.844		18.3805			31.827	27.657		49.0101
			19.729	4.776		76.3917			2.429	41.993		3.31047
			19.426	4.671		76.4799			25.383	30.114		40.1275
			0.708	1.881		20.6261			32.663	32.901		44.792
			11.136	10.947		45.4904			30.253	32.887		42.6112
			0.869	12.033		4.13062			36.111	14.116		68.6492
			0.792	19.742		2.29733			1.657	28.784		3.29469
			0.295	7.044		2.39812			24.652	29.306		40.0703
			3.023	18.067		9.49883			0.604	37.106		0.932561
			5.813	10.271		29.5082			35.872	28.814		51.227
			0.284	0.561		26.8503			33.689	31.869		46.5902
			0.857	2.522		18.7683			24.119	33.531		35.7276
			16.976	13.602		51.2966			22.628	34.027		33.624
			23.915	5.548		76.9391			46.242	2.072		87.4345
			19.037	4.761		75.9588			24.189	29.66		39.1987
			0.809	14.969		3.09354			32.762	30.258		47.2754
			0.943	9.916		5.43243			21.675	36.951		30.3954
			3.062	2.561		50.0915			21.423	25.582		39.9437
			0.999	18.407		3.10656			0.37	0.248		56.1672
			0.557	14.964		2.13172			36.022	25.453		54.7551
			0.288	0.488		30.5476			19.84	24.663		38.8147
			19.575	15.551		51.5353			20.963	27.784		37.0345
			1.121	21.959		2.9224			0.405	0.262		57.1006
			0.743	20.829		2.04296			27.103	36.293		36.7518
			19.57	13.847		54.7182			0.422	0.198		64.8643
			1.115	20.512		3.11145			35.339	25.724		53.9484
			15.759	11.444		54.0133			27.93	32.23		40.9117
			22.203	6.47		73.7538			0.612	38.517		0.910301
			0.788	2.261		19.2144			34.351	24.667		54.3184
			0.771	21.094		2.09327			41.141	1.156		88.3905
			0.878	2.156		22.1579			39.749	23.952		58.9276
			1.876	2.186		40.6358			20.043	32.79		31.4355
			0.912	2.609		19.2676			30.882	28.854		46.9444
			0.918	2.686		18.869			28.332	32.239		41.3094
			5.676	2.396		67.114			29.49	24.136		50.7015
			0.812	2.206		20.208			22.101	31.16		35.3471
			0.252	0.419		31.0241			37.736	23.124		58.5007
			9.189	17.63		27.5292			37.917	23.902		57.7736
			0.927	20.906		2.53891			7.514	38.075		11.1637
			13.338	7.195		61.656			1.554	0.623		68.1541
			21.526	5.199		76.4219			1.802	39.866		2.58809
			2.119	2.496		40.3299			40.11	24.469		58.6149
			14.481	13.394		47.2332			35.652	30.308		49.6319
			13.692	14.777		42.8174			22.947	34.722		33.4598
			0.434	1.033		22.789			29.639	29.855		44.792
			20.912	7.078		71.3008			33.9	18.656		61.175
			0.772	3.831		11.3933			0.544	27.576		1.13014
			22.53	7.104		72.4993			25.431	28.524		41.7191
			21.288	7.907		69.6235			36.018	1.085		88.2746
			6.96	20.013		19.1763			20.8	33.959		31.4876
			20.686	12.606		58.642			45.751	15.235		71.5824
			0.795	2.316		18.9455			32.111	25.911		51.0993
			0.666	18.126		2.10426			31.6	32.757		43.9701
			10.814	17.23		32.1135			39.283	1.528		87.7725
			0.25	0.409		31.4352			33.985	33.156		45.7074
			23.037	10.844		64.7927			0.403	0.197		63.9491
			0.864	2.351		20.1785			36.784	20.493		60.8771
			21.888	8.149		69.5795			15.709	39.705		21.5859
			20.5	4.978		76.3511			32.758	26.942		50.5642
			0.286	0.45		32.4382			0.756	6.244		6.90356
			19.426	4.799		76.1235			0.522	0.219		67.24
			0.859	2.297		20.5041			39.148	26.181		56.2266
			7.205	3.436		64.504			24.574	24.758		44.7863
			18.171	4.598		75.7999			38.837	24.332		57.9322
			0.61	19.983		1.74847			33.278	21.27		57.4149
			18.786	5.978		72.3481			32.691	27.203		50.2353
			14.196	14.326		44.7389			1.897	0.853		65.7886
			21.903	9.076		67.4923			30.684	26.238		49.4661
			17.041	21.066		38.9706			40.274	32.18		51.3742
			20.822	17.308		50.2654			47.912	33.719		54.8633
			13.532	21.834		31.7893			23.81	36.916		32.8211
			9.48	18.651		26.9435			1.42	38.222		2.12764
			23.695	5.743		76.3759			39.93	25.995		56.9353
			0.737	21.173		1.99357			36.31	1.056		88.3342
			0.598	17.084		2.00474			41.33	26.547		57.2867
			0.844	20.909		2.31151			0.423	0.191		65.6991
			22.819	4.966		77.7224			0.624	35.123		1.01782
			13.902	12.952		47.0261			2.235	25.798		4.95144
			19.957	4.416		77.5229			21.547	36.075		30.8492
			26.354	9.729		69.7376			17.598	40.948		23.2563
			Cave	Surface					Cave	Surface
			618-660	498-580					465-510	533-580
			498-580	618-660					533-580	465-510
		H5P1	0.391	1.037		20.6589			17.362	27.918		31.8772
			0.673	15.806		2.43811			22.164	23.563		43.2476
			2.154	16.497		7.43898			23.567	30.228		37.9415
			13.095	7.878		58.9688			1.349	38.747		1.99398
			0.721	1.949		20.3011			21.791	32.986		33.4493
			0.371	0.692		28.197			19.028	45.958		22.491
			0.251	0.415		31.1664			18.761	13.284		54.6991
			11.515	12.418		42.8393			18.954	35.849		27.8662
			0.984	11.125		5.05463			14.68	28.725		27.0695
			0.696	18.487		2.15606			19.98	38.756		27.2726
			12.262	3.047		76.0452			10.433	39.2		14.9037
			0.302	0.529		29.7216			19.413	28.574		34.192
			10.715	11.353		43.344			21.361	33.301		32.6782
			21.482	5.879		74.6946			11.936	40.76		16.3219
			0.453	1.057		23.1986			16.09	27.625		30.2184
			15.504	4.253		74.6602			15.275	41.976		19.9964
			2.539	15.682		9.19669			21.216	41.148		27.2757
			0.344	3.125		6.28183			21.093	38.613		28.6463
			15.03	8.662		60.0446			14.789	39.545		20.5047
			17.743	4.14		76.8661			16.979	40.871		22.5594
			0.345	2.641		7.44254			18.288	29.204		32.0555
			0.871	16.639		2.99652			24.431	34.301		35.4605
			10.788	2.384		77.5387			22.089	1.729		85.5244
			0.615	15.75		2.23613			18.174	38.624		25.1987
			15.624	3.667		76.7916			17.923	37.799		25.3687
			0.447	0.972		24.6966			16.227	46.059		19.4078
			22.066	5.231		76.6636			16.601	33.221		26.552
			0.426	0.848		26.6731			20.195	37.908		28.0459
			0.618	19.531		1.81235			17.143	37.862		24.3599
			14.276	3.906		74.6981			21.342	31.637		34.0032
			0.354	7.364		2.75219			22.872	0.58		88.5474
			17.659	4.008		77.2125			20.028	7.073		70.5491
			0.318	0.62		27.1534			16.117	45.929		19.3365
			0.454	14.011		1.85591			16.196	41.99		21.0922
			0.248	0.384		32.8557			18.407	32.338		29.6488
			17.299	4.18		76.4159			21.032	31.468		33.7573
			0.55	1.335		22.3909			19.155	26.569		35.7898
			0.489	1.18		22.5095			21.219	39.768		28.083
			0.424	13.908		1.74618			18.947	40.87		24.8721
			13.481	14.313		43.2854			15.401	42.444		19.9435
			7.432	15.521		25.5867			23.648	31.957		36.5012
			0.3	0.559		28.2212			22.498	35.982		32.016
			10.779	3.221		73.3627			20.119	35.901		29.2664
			11.222	12.677		41.5161			21.436	28.82		36.6415
			16.888	10.853		57.2734			18.284	45.248		22.0029
			15.829	3.681		76.9087			19.658	32.075		31.5031
			0.355	0.721		26.2143			24.253	29.814		39.1276
			0.361	0.688		27.6864			17.481	38.965		24.1626
			0.304	0.778		21.3429			17.358	38.865		24.0666
			18.997	11.32		59.21			15.255	44.398		18.9626
			0.407	0.88		24.8206			19.842	36.616		28.453
			0.648	18.128		2.04721			21.053	31.458		33.7921
			0.43	0.929		24.8377			20.112	34.263		30.4125
			0.431	15.722		1.5703			17.012	38.905		23.6183
			14.054	3.692		75.2809			18.148	32.904		28.8787
			0.503	16.443		1.75216			23.151	22.77		45.4754
			20.219	4.624		77.1183			12.892	43.403		16.543
			0.398	7.309		3.11687			15.58	38.423		22.0719
			0.383	14.259		1.53861			16.118	35.133		24.6443
			0.391	0.791		26.3037			18.752	26.069		35.7283
			20.287	5.099		75.8914			22.178	32.828		34.0423
			14.984	3.99		75.0891			18.42	38.14		25.7786
			12.326	3.014		76.2595			15.326	33.693		24.4595
			0.329	0.655		26.6699			21.246	30.612		34.7623
			0.681	12.922		3.01674			20.407	33.028		31.7107
			14.507	3.799		75.3253			26.716	0.624		88.662
			0.249	0.409		31.3331			11.345	46.952		13.584
			0.329	1.351		13.6865			19.056	35.493		28.2311
			17.162	3.771		77.6074			19.172	46.283		22.501
			9.346	11.643		38.7545			20.002	34.721		29.9453
			0.686	19.211		2.04509			0.828	34.347		1.38096
			0.544	13.017		2.39309			1.53	41.467		2.11307
			0.4	0.778		27.2095			1.368	37.975		2.06311
			0.811	18.863		2.46187			20.453	35.068		30.2524
			0.473	1.059		24.0678			20.351	39.333		27.3572
			0.519	18.002		1.65139			17.933	30.527		30.432
			0.33	0.551		30.9179			19.343	41.944		24.7574
			7.888	12.36		32.5455			17.505	41.954		22.648
			0.364	0.717		26.9156			18.677	37.834		26.2736
			0.418	14.95		1.60157			13.304	38.279		19.1651
			17.453	3.858		77.5352			14.856	42.069		19.4499
			2.427	16.954		8.14666			19.696	38.826		26.8982
			0.43	0.976		23.777			22.888	28.41		38.856
			0.264	0.414		32.5249			15.167	41.8		19.9432
			14.966	16.161		42.8014			23.079	42.878		28.2913
			22.088	15.824		54.3819			23.863	44.757		28.0651
			0.343	0.618		29.031			17.657	35.042		26.7427
			0.305	0.55		29.0104			21.373	33.566		32.4868
			0.379	0.73		27.4374			23.377	22.168		46.5206
			0.294	0.454		32.9262			18.619	41.094		24.3745
			0.385	13.954		1.58043			19.736	27.979		35.1986
			0.389	6.144		3.62278			20.946	30.505		34.4751
			0.714	15.361		2.66127			12.913	30.964		22.6377
			0.276	0.43		32.6948			16.733	39.863		22.7709
			12.371	4.025		71.9773			15.443	38.936		21.6345
			0.175	0.175		45			12.814	37.284		18.9672
			Cave	Surface					Cave	Surface
			618-660	498-580					465-510	533-580
			498-580	618-660					533-580	465-510
		I5P1	21.638	6.667		72.8752			31.94	21.233		56.3849
			26.977	7.675		74.1189			35.247	25.512		54.1028
			27.194	8.311		73.0059			28.275	30.211		43.1041
			27.898	10.39		69.5733			33.486	29.37		48.7466
			26.081	10.311		68.4289			33.886	28.422		50.0117
			27.03	10.152		69.4147			35.962	31.992		48.3435
			25.948	7.725		73.4212			35.378	21.537		58.6683
			25.289	6.961		74.61			29.783	28.14		46.6248
			24.844	6.79		74.7141			31.516	29.747		46.654
			26.071	7.259		74.4411			27.98	28.738		44.2343
			25.207	7.075		74.3219			27.248	24.829		47.6595
			21.898	8.563		68.6425			31.356	17.815		60.3968
			26.477	6.892		75.4096			31.902	32.892		44.1247
			26.703	8.15		73.0274			34.001	27.064		51.481
			26.557	7.625		73.9803			34.266	27.795		50.9526
			26.675	8.869		71.6089			28.912	25.447		48.6473
			27.396	9.81		70.2985			35.57	28.268		51.5253
			28.239	8.191		73.8247			34.18	35.297		44.0789
			24.178	7.907		71.8906			26.885	32.237		39.8274
			26.395	8.45		72.2483			31.131	29.48		46.5603
			22.252	7.626		71.0829			33.89	24.345		54.3083
			28.222	7.886		74.3882			35.09	28.058		51.3542
			26.092	7.594		73.7725			31.538	33.729		43.0773
			24.225	7.225		73.393			30.69	21.155		55.421
			25.677	6.969		74.8152			31.471	26.932		49.444
			28.255	7.723		74.7127			31.237	25.092		51.2259
			28.168	9.858		70.7114			32.44	35.939		42.0707
			26.074	8.168		72.6062			32.439	30.923		46.3706
			26.397	9.28		70.6306			30.927	35.059		41.4169
			26.289	7.435		74.2082			30.05	28.63		46.3862
			26.014	7.466		73.9866			32.757	34.714		43.3386
			27.643	7.899		74.0527			33.149	29.351		48.4775
			28.188	9.881		70.6825			34.035	32.843		46.0211
			26.825	7.698		73.9881			24.977	27.811		41.927
			26.298	9.684		69.7843			33.092	23.465		54.6602
			26.019	7.615		73.6868			32.476	26.063		51.2519
			25.259	8.04		72.3436			28.907	29.033		44.8754
			27.361	8.017		73.669			35.719	30.65		49.3676
			26.727	9.326		70.7643			32.96	29.662		48.0147
			27.033	8.326		72.8815			30.041	37.359		38.8034
			25.223	8.309		71.767			30.24	36.923		39.3175
			28.653	9.458		71.7326			33.6	31.185		47.1349
			27.522	9.338		71.2584			23.181	35.349		33.2559
			26.4	7.856		73.4283			32.215	27.142		49.885
			26.534	7.293		74.6315			34.37	30.268		48.6312
			27.164	9.78		70.1994			32.766	31.329		46.2844
			25.921	7.146		74.5874			35.904	20.928		59.7626
			26.23	7.677		73.6863			26.806	30.497		41.3146
			26.08	7.695		73.5611			29.457	33.34		41.4617
			26.961	8.286		72.9161			27.828	36.99		36.9546
			28.187	9.88		70.6836			31.797	33.151		43.8057
			28.014	9.228		71.7678			38.499	21.954		60.3061
			26.822	9.804		69.9216			32.269	33.662		43.7896
			27.565	10.161		69.7651			34.455	30.644		48.3504
			27.693	7.916		74.0475			26.257	35.909		36.1746
			27.944	8.483		73.1132			28.784	29.656		44.1452
			27.017	8.07		73.3691			33.557	30.839		47.4169
			27.152	10.204		69.4033			25.714	31.913		38.8603
			26.216	7.342		74.3547			30.762	28.545		47.1408
			26.236	7.561		73.9235			34.233	32.541		46.4515
			26.54	9.583		70.1465			35.685	28.831		51.0642
			26.053	7.693		73.5491			35.719	31.857		48.2709
			26.7	8.029		73.2634			32.804	30.754		46.8474
			26.908	9.566		70.4293			31.585	30.003		46.4714
			25.548	9.85		68.9159			29.97	32.148		42.9919
			26.345	8.041		73.0268			31.574	32.241		44.4012
			25.076	7.5		73.3486			28.657	33.382		40.6447
			26.629	9.415		70.5284			27.25	33.712		38.9492
			26.418	7.616		73.9184			29.752	33.494		41.614
			27.011	8.153		73.2041			33.894	25.938		52.5743
			26.663	9.889		69.6508			36.298	23.693		56.8661
			26.352	8.56		72.0045			25.347	33.397		37.1971
			26.472	8.131		72.9254			30.013	32.501		42.7209
			29.205	8.623		73.5504			35.938	29.409		50.7057
			27.887	8.349		73.333			32.145	32.83		44.396
			26.839	9.435		70.6314			23.377	35.99		33.0054
			26.793	9.422		70.6253			26.068	37.852		34.5545
			27.8	8.264		73.4446			26.979	32.568		39.638
			26.584	8.412		72.441			31.608	29.256		47.213
			24.729	6.734		74.7671			34.946	26.31		53.0248
			26.572	10.107		69.1751			36.353	30.829		49.7006
			27.835	10.275		69.7389			34.898	28.827		50.4421
			26.34	7.523		74.0601			32.22	23.348		54.0713
			26.192	9.741		69.5995			33.662	27.725		50.5242
			25.398	11.46		65.7143			36.395	32.203		48.497
			25.506	9.66		69.2566			35.583	34.263		46.0827
			28.172	8.198		73.7751			28.824	32.794		41.3136
			27.278	8.88		71.968			33.665	34.081		44.6482
			28.966	11.689		68.0239			33.77	30.566		47.8511
			24.929	7.757		72.7158			34.438	29.22		49.686
			26.291	8.17		72.7373			29.721	28.899		45.8034
			25.642	8.628		71.403			30.105	32.315		42.9723
			27.329	7.867		73.9409			33.218	28.396		49.4749
			26.966	7.898		73.6754			30.652	31.929		43.831
			26.211	9.459		70.1566			31.493	30.858		45.5835
			25.385	7.699		73.128			30.795	30.796		44.9991

## Sheet: Analysis Pop1
Change Yellow Value			15	75									27		14	13
Read Result on Green			mc1r				oca2				mc1r	oca2	mc1r	oca2
															HET	HOM
76.4361	36.1698			76.4361	76.4361						76.4361				#VALUE!	#VALUE!
77.8679	44.8299			77.8679	77.8679						77.8679				#VALUE!	#VALUE!
78.5807	31.6054			78.5807	78.5807						78.5807				#VALUE!	#VALUE!
35.7757	37.6576														#VALUE!	#VALUE!
21.8714	31.7108														#VALUE!	#VALUE!
68.8035	33.1423														#VALUE!	#VALUE!
2.22978	25.018		2.22978		2.22978						2.22978				#VALUE!	#VALUE!
23.4806	38.4169														#VALUE!	#VALUE!
77.7	32.1956			77.7	77.7						77.7				#VALUE!	#VALUE!
77.7378	3.7019			77.7378	77.7378		3.7019		3.7019		77.7378	3.7019	77.7378	3.7019	1	0
72.4988	35.4798														#VALUE!	#VALUE!
53.8319	34.4595														#VALUE!	#VALUE!
50.8077	39.0041														#VALUE!	#VALUE!
65.9649	34.1687														#VALUE!	#VALUE!
79.0088	39.6201			79.0088	79.0088						79.0088				#VALUE!	#VALUE!
76.847	48.2109			76.847	76.847						76.847				#VALUE!	#VALUE!
39.4022	40.1615														#VALUE!	#VALUE!
75.8057	33.5919			75.8057	75.8057						75.8057				#VALUE!	#VALUE!
58.089	40.0075														#VALUE!	#VALUE!
45.7532	35.7453														#VALUE!	#VALUE!
8.32584	42.4706		8.32584		8.32584						8.32584				#VALUE!	#VALUE!
57.1334	37.7885														#VALUE!	#VALUE!
1.66704	20.9418		1.66704		1.66704						1.66704				#VALUE!	#VALUE!
77.9099	63.559			77.9099	77.9099						77.9099				#VALUE!	#VALUE!
53.9083	40.8224														#VALUE!	#VALUE!
61.3315	42.6969														#VALUE!	#VALUE!
46.0502	41.6669														#VALUE!	#VALUE!
48.8024	38.4717														#VALUE!	#VALUE!
42.0388	56.1444														#VALUE!	#VALUE!
47.383	42.7896														#VALUE!	#VALUE!
66.969	43.5896														#VALUE!	#VALUE!
64.7648	38.2232														#VALUE!	#VALUE!
47.0923	34.7463														#VALUE!	#VALUE!
76.3947	41.2438			76.3947	76.3947						76.3947				#VALUE!	#VALUE!
31.2582	41.0406														#VALUE!	#VALUE!
63.5851	48.2763														#VALUE!	#VALUE!
55.4156	23.2789														#VALUE!	#VALUE!
58.1647	42.3185														#VALUE!	#VALUE!
52.5823	31.2535														#VALUE!	#VALUE!
82.3489	32.2739			82.3489	82.3489						82.3489				#VALUE!	#VALUE!
29.1295	40.1769														#VALUE!	#VALUE!
70.3871	35.0828														#VALUE!	#VALUE!
76.2114	40.6344			76.2114	76.2114						76.2114				#VALUE!	#VALUE!
35.3187	38.9603														#VALUE!	#VALUE!
77.3135	46.444			77.3135	77.3135						77.3135				#VALUE!	#VALUE!
46.4347	48.6985														#VALUE!	#VALUE!
45.1609	40.3187														#VALUE!	#VALUE!
61.2484	2.50163						2.50163		2.50163			2.50163		2.50163	#VALUE!	#VALUE!
49.7208	42.5959														#VALUE!	#VALUE!
75.8673	42.8044			75.8673	75.8673						75.8673				#VALUE!	#VALUE!
67.9806	34.6491														#VALUE!	#VALUE!
77.2977	35.4267			77.2977	77.2977						77.2977				#VALUE!	#VALUE!
75.6053	37.5193			75.6053	75.6053						75.6053				#VALUE!	#VALUE!
63.5717	43.6674														#VALUE!	#VALUE!
78.1259	42.2538			78.1259	78.1259						78.1259				#VALUE!	#VALUE!
38.56	35.4969														#VALUE!	#VALUE!
59.3179	39.9345														#VALUE!	#VALUE!
35.2644	37.9706														#VALUE!	#VALUE!
76.6302	40.4432			76.6302	76.6302						76.6302				#VALUE!	#VALUE!
57.0962	31.2558														#VALUE!	#VALUE!
66.5015	45.1604														#VALUE!	#VALUE!
2.89055	30.3527		2.89055		2.89055						2.89055				#VALUE!	#VALUE!
5.23904	38.345		5.23904		5.23904						5.23904				#VALUE!	#VALUE!
36.7142	29.6325														#VALUE!	#VALUE!
75.8483	42.977			75.8483	75.8483						75.8483				#VALUE!	#VALUE!
2.90541	38.0696		2.90541		2.90541						2.90541				#VALUE!	#VALUE!
60.8669	32.2592														#VALUE!	#VALUE!
40.6861	34.9779														#VALUE!	#VALUE!
54.8289	35.2275														#VALUE!	#VALUE!
61.0639	32.766														#VALUE!	#VALUE!
46.1061	47.6786														#VALUE!	#VALUE!
45.7736	54.558														#VALUE!	#VALUE!
77.9339	19.7473			77.9339	77.9339						77.9339				#VALUE!	#VALUE!
56.9072	35.5928														#VALUE!	#VALUE!
76.2286	88.9677			76.2286	76.2286			88.9677	88.9677		76.2286	88.9677	76.2286	88.9677	0	1
3.29954	23.0768		3.29954		3.29954						3.29954				#VALUE!	#VALUE!
63.6708	47.5916														#VALUE!	#VALUE!
34.3075	41.6299														#VALUE!	#VALUE!
67.4438	47.3326														#VALUE!	#VALUE!
64.7522	51.3145														#VALUE!	#VALUE!
50.8331	33.5618														#VALUE!	#VALUE!
50.3449	45.0976														#VALUE!	#VALUE!
77.3013	46.8736			77.3013	77.3013						77.3013				#VALUE!	#VALUE!
69.1945	49.7971														#VALUE!	#VALUE!
65.764	23.4258														#VALUE!	#VALUE!
48.416	28.0104														#VALUE!	#VALUE!
76.5735	30.604			76.5735	76.5735						76.5735				#VALUE!	#VALUE!
76.1435	41.0033			76.1435	76.1435						76.1435				#VALUE!	#VALUE!
77.189	34.9246			77.189	77.189						77.189				#VALUE!	#VALUE!
57.2408	33.2031														#VALUE!	#VALUE!
36.6975	23.1854														#VALUE!	#VALUE!
28.3031	50.2275														#VALUE!	#VALUE!
48.3574	41.8708														#VALUE!	#VALUE!
47.7903	36.6939														#VALUE!	#VALUE!
52.7371	61.5837														#VALUE!	#VALUE!
54.7117	36.8938														#VALUE!	#VALUE!
36.7401	29.0841														#VALUE!	#VALUE!
67.1357	37.7501														#VALUE!	#VALUE!
51.5242	44.2391														#VALUE!	#VALUE!
39.6204	41.4557														#VALUE!	#VALUE!
38.4995	44.0532														#VALUE!	#VALUE!
56.4036	38.0036														#VALUE!	#VALUE!
55.854	33.9504														#VALUE!	#VALUE!
34.6629	32.3168														#VALUE!	#VALUE!
44.8059	36.9456														#VALUE!	#VALUE!
45.487	33.1807														#VALUE!	#VALUE!
38.4132	40.8466														#VALUE!	#VALUE!
50.5232	40.3843														#VALUE!	#VALUE!
48.6792	45.0407														#VALUE!	#VALUE!
52.3979	39.3925														#VALUE!	#VALUE!
59.4004	47.5818														#VALUE!	#VALUE!
49.6121	34.4313														#VALUE!	#VALUE!
57.2312	37.1224														#VALUE!	#VALUE!
53.0265	39.7738														#VALUE!	#VALUE!
42.9014	34.8013														#VALUE!	#VALUE!
56.5701	34.5217														#VALUE!	#VALUE!
47.1583	31.0067														#VALUE!	#VALUE!
40.1426	38.474														#VALUE!	#VALUE!
45.2859	35.1326														#VALUE!	#VALUE!
30.3146	26.4711														#VALUE!	#VALUE!
40.5048	37.4125														#VALUE!	#VALUE!
45.6228	28.7636														#VALUE!	#VALUE!
50.8509	35.8916														#VALUE!	#VALUE!
37.2489	35.1635														#VALUE!	#VALUE!
48.745	42.3788														#VALUE!	#VALUE!
43.8704	33.3738														#VALUE!	#VALUE!
37.2603	38.0033														#VALUE!	#VALUE!
48.5155	32.249														#VALUE!	#VALUE!
44.7759	34.7422														#VALUE!	#VALUE!
58.7087	30.9026														#VALUE!	#VALUE!
54.0822	33.0311														#VALUE!	#VALUE!
37.643	38.6803														#VALUE!	#VALUE!
41.1309	38.452														#VALUE!	#VALUE!
55.0024	27.5369														#VALUE!	#VALUE!
42.4912	38.4112														#VALUE!	#VALUE!
52.6873	34.116														#VALUE!	#VALUE!
51.5684	33.5363														#VALUE!	#VALUE!
72.9635	36.9947														#VALUE!	#VALUE!
40.6548	36.9432														#VALUE!	#VALUE!
57.3447	42.6337														#VALUE!	#VALUE!
36.5223	32.7444														#VALUE!	#VALUE!
31.5332	40.4606														#VALUE!	#VALUE!
29.906	53.1058														#VALUE!	#VALUE!
42.343	34.1339														#VALUE!	#VALUE!
16.6771	27.4502														#VALUE!	#VALUE!
40.2589	31.8767														#VALUE!	#VALUE!
49.7136	42.2404														#VALUE!	#VALUE!
59.8579	36.0226														#VALUE!	#VALUE!
41.2514	34.1879														#VALUE!	#VALUE!
50.7206	34.2024														#VALUE!	#VALUE!
51.3552	41.3413														#VALUE!	#VALUE!
47.8164	31.3688														#VALUE!	#VALUE!
43.2045	31.3119														#VALUE!	#VALUE!
60.6316	35.049														#VALUE!	#VALUE!
47.0697	33.1445														#VALUE!	#VALUE!
48.0241	18.0451														#VALUE!	#VALUE!
54.8028	36.5369														#VALUE!	#VALUE!
48.6661	33.4788														#VALUE!	#VALUE!
50.6898	33.0196														#VALUE!	#VALUE!
40.5652	40.0059														#VALUE!	#VALUE!
46.3294	43.7551														#VALUE!	#VALUE!
39.6093	36.5298														#VALUE!	#VALUE!
42.0378	38.5365														#VALUE!	#VALUE!
49.2254	38.6852														#VALUE!	#VALUE!
24.9134	32.9917														#VALUE!	#VALUE!
40.6414	39.5514														#VALUE!	#VALUE!
53.9414	35.3693														#VALUE!	#VALUE!
49.6288	34.3335														#VALUE!	#VALUE!
54.4617	27.3135														#VALUE!	#VALUE!
50.4008	36.2344														#VALUE!	#VALUE!
53.9438	31.9418														#VALUE!	#VALUE!
50.8877	24.4409														#VALUE!	#VALUE!
46.5774	31.9444														#VALUE!	#VALUE!
45.2858	33.7814														#VALUE!	#VALUE!
53.6394	37.0934														#VALUE!	#VALUE!
47.947	48.6043														#VALUE!	#VALUE!
59.9534	35.8668														#VALUE!	#VALUE!
55.7674	33.1603														#VALUE!	#VALUE!
52.5973	22.6092														#VALUE!	#VALUE!
38.3022	27.355														#VALUE!	#VALUE!
51.0974	21.2156														#VALUE!	#VALUE!
54.8083	34.761														#VALUE!	#VALUE!
53.075	28.2916														#VALUE!	#VALUE!
43.7617	22.1589														#VALUE!	#VALUE!
49.9773	29.5188														#VALUE!	#VALUE!
34.6073	2.28579						2.28579		2.28579			2.28579		2.28579	#VALUE!	#VALUE!
56.872	28.021														#VALUE!	#VALUE!
54.3818	30.6236														#VALUE!	#VALUE!
33.4135	19.5518														#VALUE!	#VALUE!
49.2984	31.9498														#VALUE!	#VALUE!
60.9278	21.24														#VALUE!	#VALUE!
51.0027	26.4075														#VALUE!	#VALUE!
43.4172	44.4006														#VALUE!	#VALUE!
72.1609	44.9209														#VALUE!	#VALUE!
51.8238	44.673														#VALUE!	#VALUE!
69.094	38.0805														#VALUE!	#VALUE!
54.6798	35.6304														#VALUE!	#VALUE!
50.0433	38.0443														#VALUE!	#VALUE!
52.0666	48.0897														#VALUE!	#VALUE!
53.2889	39.4082														#VALUE!	#VALUE!
26.4873	44.1028														#VALUE!	#VALUE!
43.6359	40.4563														#VALUE!	#VALUE!
54.1986	44.9716														#VALUE!	#VALUE!
63.3293	43.947														#VALUE!	#VALUE!
59.7776	47.4113														#VALUE!	#VALUE!
49.1856	43.2192														#VALUE!	#VALUE!
51.0064	36.6716														#VALUE!	#VALUE!
62.8384	40.4752														#VALUE!	#VALUE!
61.5262	40.3453														#VALUE!	#VALUE!
56.9177	41.5606														#VALUE!	#VALUE!
35.5293	36.2708														#VALUE!	#VALUE!
60.3306	40.5924														#VALUE!	#VALUE!
59.197	53.6747														#VALUE!	#VALUE!
38.6576	40.0288														#VALUE!	#VALUE!
74.4772	45.0701														#VALUE!	#VALUE!
60.2956	35.3601														#VALUE!	#VALUE!
34.1729	46.3309														#VALUE!	#VALUE!
63.0594	43.7292														#VALUE!	#VALUE!
73.9783	44.7356														#VALUE!	#VALUE!
62.3497	36.7774														#VALUE!	#VALUE!
50.789	40.0505														#VALUE!	#VALUE!
48.5976	42.5669														#VALUE!	#VALUE!
65.2102	39.4349														#VALUE!	#VALUE!
50.1161	35.5441														#VALUE!	#VALUE!
51.0272	46.811														#VALUE!	#VALUE!
51.8309	35.628														#VALUE!	#VALUE!
39.2108	44.3932														#VALUE!	#VALUE!
58.8386	40.3602														#VALUE!	#VALUE!
56.9443	39.8412														#VALUE!	#VALUE!
44.1123	50.4511														#VALUE!	#VALUE!
39.5872	47.9783														#VALUE!	#VALUE!
61.1319	39.4206														#VALUE!	#VALUE!
66.4706	35.3819														#VALUE!	#VALUE!
33.3182	41.2372														#VALUE!	#VALUE!
40.2067	36.225														#VALUE!	#VALUE!
3.40547	39.8507		3.40547		3.40547						3.40547				#VALUE!	#VALUE!
54.3124	43.9362														#VALUE!	#VALUE!
34.8583	33.3276														#VALUE!	#VALUE!
43.4051	47.0836														#VALUE!	#VALUE!
50.5693	53.0897														#VALUE!	#VALUE!
51.2216	43.0348														#VALUE!	#VALUE!
53.4208	45.8082														#VALUE!	#VALUE!
56.5549	45.5491														#VALUE!	#VALUE!
67.5911	42.7052														#VALUE!	#VALUE!
62.9587	42.3885														#VALUE!	#VALUE!
46.727	40.7643														#VALUE!	#VALUE!
20.5886	34.8591														#VALUE!	#VALUE!
34.5031	41.6154														#VALUE!	#VALUE!
23.8636	36.7146														#VALUE!	#VALUE!
65.5339	45.2524														#VALUE!	#VALUE!
63.687	42.9509														#VALUE!	#VALUE!
41.9768	41.1623														#VALUE!	#VALUE!
64.5345	38.2086														#VALUE!	#VALUE!
66.9226	41.1243														#VALUE!	#VALUE!
63.9733	43.6965														#VALUE!	#VALUE!
55.4417	50.3304														#VALUE!	#VALUE!
56.0696	36.7422														#VALUE!	#VALUE!
76.1659	43.5256			76.1659	76.1659						76.1659				#VALUE!	#VALUE!
60.5076	42.3426														#VALUE!	#VALUE!
54.6546	34.7307														#VALUE!	#VALUE!
42.4112	42.6552														#VALUE!	#VALUE!
45.9762	40.0026														#VALUE!	#VALUE!
37.2212	48.0701														#VALUE!	#VALUE!
54.2937	41.1586														#VALUE!	#VALUE!
58.1488	41.9202														#VALUE!	#VALUE!
18.1628	49.1749														#VALUE!	#VALUE!
52.9396	39.7022														#VALUE!	#VALUE!
63.0446	53.836														#VALUE!	#VALUE!
77.4024	38.6355			77.4024	77.4024						77.4024				#VALUE!	#VALUE!
58.077	43.289														#VALUE!	#VALUE!
42.9511	36.8935														#VALUE!	#VALUE!
28.0566	39.0474														#VALUE!	#VALUE!
46.9532	51.2567														#VALUE!	#VALUE!
57.469	45.3806														#VALUE!	#VALUE!
50.3399	40.2507														#VALUE!	#VALUE!
61.6312	36.7554														#VALUE!	#VALUE!
53.6179	39.4708														#VALUE!	#VALUE!
57.6528	44.6682														#VALUE!	#VALUE!
55.2182	42.9371														#VALUE!	#VALUE!
52.559	33.877														#VALUE!	#VALUE!
63.2597	47.5368														#VALUE!	#VALUE!
29.5185	39.8109														#VALUE!	#VALUE!
61.6824	33.0535														#VALUE!	#VALUE!
58.2996	33.469														#VALUE!	#VALUE!
61.2047	41.9868														#VALUE!	#VALUE!
56.469	38.52														#VALUE!	#VALUE!
47.9404	43.2251														#VALUE!	#VALUE!
46.4672	37.0413														#VALUE!	#VALUE!
22.6552	2.04282						2.04282		2.04282			2.04282		2.04282	#VALUE!	#VALUE!
44.1985	27.5126														#VALUE!	#VALUE!
45.4028	34.5273														#VALUE!	#VALUE!
35.1096	44.0605														#VALUE!	#VALUE!
45.0549	34.5113														#VALUE!	#VALUE!
44.8632	36.3018														#VALUE!	#VALUE!
49.995	57.8258														#VALUE!	#VALUE!
46.929	51.4234														#VALUE!	#VALUE!
49.6946	41.7402														#VALUE!	#VALUE!
48.5433	49.3048														#VALUE!	#VALUE!
52.6551	87.6583							87.6583	87.6583			87.6583		87.6583	#VALUE!	#VALUE!
40.1991	23.4064														#VALUE!	#VALUE!
56.324	89.3775							89.3775	89.3775			89.3775		89.3775	#VALUE!	#VALUE!
33.2937	28.4961														#VALUE!	#VALUE!
31.9104	26.8803														#VALUE!	#VALUE!
46.249	88.8983							88.8983	88.8983			88.8983		88.8983	#VALUE!	#VALUE!
51.0421	40.8857														#VALUE!	#VALUE!
49.9639	21.4662														#VALUE!	#VALUE!
42.6665	87.3781							87.3781	87.3781			87.3781		87.3781	#VALUE!	#VALUE!
40.1263	1.89573						1.89573		1.89573			1.89573		1.89573	#VALUE!	#VALUE!
47.9404	28.6847														#VALUE!	#VALUE!
34.3147	70.3674														#VALUE!	#VALUE!
57.8889	1.83889						1.83889		1.83889			1.83889		1.83889	#VALUE!	#VALUE!
51.4517	27.3593														#VALUE!	#VALUE!
47.4531	2.95099						2.95099		2.95099			2.95099		2.95099	#VALUE!	#VALUE!
47.0042	45.479														#VALUE!	#VALUE!
39.6769	30.9096														#VALUE!	#VALUE!
46.02	38.3947														#VALUE!	#VALUE!
56.8855	35.1963														#VALUE!	#VALUE!
39.6281	89.1896							89.1896	89.1896			89.1896		89.1896	#VALUE!	#VALUE!
42.786	40.7197														#VALUE!	#VALUE!
44.0354	20.88														#VALUE!	#VALUE!
39.2399	40.8861														#VALUE!	#VALUE!
42.5163	32.1123														#VALUE!	#VALUE!
51.6856	44.027														#VALUE!	#VALUE!
47.5461	54.4494														#VALUE!	#VALUE!
46.2865	51.6378														#VALUE!	#VALUE!
41.0782	20.8833														#VALUE!	#VALUE!
51.9228	1.91107						1.91107		1.91107			1.91107		1.91107	#VALUE!	#VALUE!
48.1391	20.2677														#VALUE!	#VALUE!
48.2711	21.0701														#VALUE!	#VALUE!
41.5408	26.8698														#VALUE!	#VALUE!
47.3486	42.8437														#VALUE!	#VALUE!
47.926	36.8244														#VALUE!	#VALUE!
45.9203	32.7893														#VALUE!	#VALUE!
41.6996	17.4794														#VALUE!	#VALUE!
52.5733	89.2915							89.2915	89.2915			89.2915		89.2915	#VALUE!	#VALUE!
52.05	29.4976														#VALUE!	#VALUE!
44.4066	45.3245														#VALUE!	#VALUE!
42.5962	34.1569														#VALUE!	#VALUE!
42.5116	31.2134														#VALUE!	#VALUE!
35.0203	86.5541							86.5541	86.5541			86.5541		86.5541	#VALUE!	#VALUE!
40.6746	1.65795						1.65795		1.65795			1.65795		1.65795	#VALUE!	#VALUE!
49.5839	30.4527														#VALUE!	#VALUE!
42.7538	39.2961														#VALUE!	#VALUE!
41.4704	89.2871							89.2871	89.2871			89.2871		89.2871	#VALUE!	#VALUE!
56.2714	48.6631														#VALUE!	#VALUE!
52.5157	53.8672														#VALUE!	#VALUE!
52.3782	47.5603														#VALUE!	#VALUE!
40.6207	2.93329						2.93329		2.93329			2.93329		2.93329	#VALUE!	#VALUE!
48.125	21.7949														#VALUE!	#VALUE!
47.1039	27.6323														#VALUE!	#VALUE!
37.9276	33.2968														#VALUE!	#VALUE!
44.356	46.3315														#VALUE!	#VALUE!
49.0495	58.7115														#VALUE!	#VALUE!
49.7686	33.9789														#VALUE!	#VALUE!
40.2978	27.4376														#VALUE!	#VALUE!
48.6099	89.2096							89.2096	89.2096			89.2096		89.2096	#VALUE!	#VALUE!
37.8977	7.03252						7.03252		7.03252			7.03252		7.03252	#VALUE!	#VALUE!
47.6998	36.9158														#VALUE!	#VALUE!
47.235	41.0866														#VALUE!	#VALUE!
38.6168	29.3182														#VALUE!	#VALUE!
41.0816	42.2892														#VALUE!	#VALUE!
35.352	33.8061														#VALUE!	#VALUE!
43.4063	41.0571														#VALUE!	#VALUE!
32.893	35.3901														#VALUE!	#VALUE!
49.6894	35.3832														#VALUE!	#VALUE!
56.7307	41.8079														#VALUE!	#VALUE!
43.2615	27.4628														#VALUE!	#VALUE!
36.4129	27.8517														#VALUE!	#VALUE!
43.7431	89.1359							89.1359	89.1359			89.1359		89.1359	#VALUE!	#VALUE!
47.8514	33.99														#VALUE!	#VALUE!
32.5796	45.1526														#VALUE!	#VALUE!
1.73452	47.9601		1.73452		1.73452						1.73452				#VALUE!	#VALUE!
44.0094	27.8203														#VALUE!	#VALUE!
53.196	52.6131														#VALUE!	#VALUE!
55.2073	42.1826														#VALUE!	#VALUE!
45.6326	39.7673														#VALUE!	#VALUE!
44.9423	40.369														#VALUE!	#VALUE!
45.446	27.8258														#VALUE!	#VALUE!
49.2307	35.1361														#VALUE!	#VALUE!
49.6717	34.2284														#VALUE!	#VALUE!
49.7212	2.39679						2.39679		2.39679			2.39679		2.39679	#VALUE!	#VALUE!
49.903	28.0642														#VALUE!	#VALUE!
52.253	1.86403						1.86403		1.86403			1.86403		1.86403	#VALUE!	#VALUE!
2.38547	28.2402		2.38547		2.38547						2.38547				#VALUE!	#VALUE!
72.7848	36.0344														#VALUE!	#VALUE!
17.1619	37.6635														#VALUE!	#VALUE!
53.7394	31.6717														#VALUE!	#VALUE!
37.0252	28.0828														#VALUE!	#VALUE!
60.0066	35.0177														#VALUE!	#VALUE!
13.9221	38.29		13.9221		13.9221						13.9221				#VALUE!	#VALUE!
45.7558	30.5378														#VALUE!	#VALUE!
45.6653	36.3256														#VALUE!	#VALUE!
51.2281	33.2478														#VALUE!	#VALUE!
31.8564	37.6645														#VALUE!	#VALUE!
78.8409	38.1606			78.8409	78.8409						78.8409				#VALUE!	#VALUE!
55.8252	31.8788														#VALUE!	#VALUE!
80.2975	35.2683			80.2975	80.2975						80.2975				#VALUE!	#VALUE!
42.7595	24.9934														#VALUE!	#VALUE!
76.6162	29.8911			76.6162	76.6162						76.6162				#VALUE!	#VALUE!
51.6888	33.9162														#VALUE!	#VALUE!
42.6247	34.6558														#VALUE!	#VALUE!
2.60244	26.093		2.60244		2.60244						2.60244				#VALUE!	#VALUE!
77.2427	31.8653			77.2427	77.2427						77.2427				#VALUE!	#VALUE!
77.7717	34.0423			77.7717	77.7717						77.7717				#VALUE!	#VALUE!
2.98281	35.8841		2.98281		2.98281						2.98281				#VALUE!	#VALUE!
45.1613	39.4471														#VALUE!	#VALUE!
70.117	36.2115														#VALUE!	#VALUE!
54.3542	43.4658														#VALUE!	#VALUE!
60.2419	42.0752														#VALUE!	#VALUE!
3.67861	34.8998		3.67861		3.67861						3.67861				#VALUE!	#VALUE!
67.1441	28.9972														#VALUE!	#VALUE!
34.616	39.7938														#VALUE!	#VALUE!
73.2377	29.47														#VALUE!	#VALUE!
61.221	31.8012														#VALUE!	#VALUE!
77.5845	37.673			77.5845	77.5845						77.5845				#VALUE!	#VALUE!
59.5403	37.4543														#VALUE!	#VALUE!
32.8767	37.318														#VALUE!	#VALUE!
25.0423	31.5494														#VALUE!	#VALUE!
10.5356	31.6805		10.5356		10.5356						10.5356				#VALUE!	#VALUE!
64.461	29.8573														#VALUE!	#VALUE!
78.1972	36.2981			78.1972	78.1972						78.1972				#VALUE!	#VALUE!
55.2917	39.0423														#VALUE!	#VALUE!
62.1029	36.8202														#VALUE!	#VALUE!
51.0251	30.1865														#VALUE!	#VALUE!
66.8971	29.4625														#VALUE!	#VALUE!
68.0021	33.2574														#VALUE!	#VALUE!
49.4993	26.9068														#VALUE!	#VALUE!
78.4345	37.1685			78.4345	78.4345						78.4345				#VALUE!	#VALUE!
43.882	31.8494														#VALUE!	#VALUE!
53.3749	31.8642														#VALUE!	#VALUE!
17.4068	38.7532														#VALUE!	#VALUE!
51.8293	36.948														#VALUE!	#VALUE!
34.5678	34.8205														#VALUE!	#VALUE!
45.6851	36.403														#VALUE!	#VALUE!
46.6381	29.2531														#VALUE!	#VALUE!
79.1604	32.9354			79.1604	79.1604						79.1604				#VALUE!	#VALUE!
2.4955	29.6751		2.4955		2.4955						2.4955				#VALUE!	#VALUE!
11.8919	26.7521		11.8919		11.8919						11.8919				#VALUE!	#VALUE!
50.4344	28.9583														#VALUE!	#VALUE!
46.6881	39.0756														#VALUE!	#VALUE!
36.2947	33.9176														#VALUE!	#VALUE!
53.8594	35.6813														#VALUE!	#VALUE!
53.3732	34.0887														#VALUE!	#VALUE!
41.403	39.5554														#VALUE!	#VALUE!
63.9664	27.9983														#VALUE!	#VALUE!
26.7776	29.2704														#VALUE!	#VALUE!
69.0213	28.6743														#VALUE!	#VALUE!
73.733	36.8739														#VALUE!	#VALUE!
31.5448	48.6124														#VALUE!	#VALUE!
42.0384	35.537														#VALUE!	#VALUE!
69.4778	44.5768														#VALUE!	#VALUE!
47.0192	34.2906														#VALUE!	#VALUE!
41.583	37.1462														#VALUE!	#VALUE!
50.5993	32.1716														#VALUE!	#VALUE!
55.6397	35.7101														#VALUE!	#VALUE!
28.037	35.8377														#VALUE!	#VALUE!
32.659	33.9839														#VALUE!	#VALUE!
60.4458	33.7934														#VALUE!	#VALUE!
48.3144	37.9062														#VALUE!	#VALUE!
54.4104	33.242														#VALUE!	#VALUE!
65.7293	35.8049														#VALUE!	#VALUE!
60.1895	29.5526														#VALUE!	#VALUE!
59.986	31.8744														#VALUE!	#VALUE!
44.179	34.3925														#VALUE!	#VALUE!
53.6025	35.5294														#VALUE!	#VALUE!
32.6921	31.2259														#VALUE!	#VALUE!
77.948	42.7009			77.948	77.948						77.948				#VALUE!	#VALUE!
21.4012	33.4793														#VALUE!	#VALUE!
36.069	34.0152														#VALUE!	#VALUE!
75.8217	35.7249			75.8217	75.8217						75.8217				#VALUE!	#VALUE!
71.4762	30.8557														#VALUE!	#VALUE!
71.0962	33.989														#VALUE!	#VALUE!
62.8851	27.4651														#VALUE!	#VALUE!
78.3202	39.8595			78.3202	78.3202						78.3202				#VALUE!	#VALUE!
59.3921	31.8009														#VALUE!	#VALUE!
2.04682	34.522		2.04682		2.04682						2.04682				#VALUE!	#VALUE!
33.3435	32.3416														#VALUE!	#VALUE!
77.8648	44.6883			77.8648	77.8648						77.8648				#VALUE!	#VALUE!
34.5847	39.2442														#VALUE!	#VALUE!
78.1054	38.9967			78.1054	78.1054						78.1054				#VALUE!	#VALUE!
67.2839	48.2574														#VALUE!	#VALUE!
76.5883	3.61423			76.5883	76.5883		3.61423		3.61423		76.5883	3.61423	76.5883	3.61423	1	0
32.7794	41.4273														#VALUE!	#VALUE!
44.5477	38.98														#VALUE!	#VALUE!
26.0631	28.0376														#VALUE!	#VALUE!
50.2942	35.283														#VALUE!	#VALUE!
45.4646	89.2979							89.2979	89.2979			89.2979		89.2979	#VALUE!	#VALUE!
76.6298	44.2222			76.6298	76.6298						76.6298				#VALUE!	#VALUE!
63.5587	37.3835														#VALUE!	#VALUE!
33.131	4.12527						4.12527		4.12527			4.12527		4.12527	#VALUE!	#VALUE!
62.14	46.4682														#VALUE!	#VALUE!
62.845	33.0326														#VALUE!	#VALUE!
47.0939	43.7119														#VALUE!	#VALUE!
41.9169	37.3232														#VALUE!	#VALUE!
3.9578	79.2166		3.9578		3.9578			79.2166	79.2166		3.9578	79.2166	3.9578	79.2166	1	0
75.8028	41.3982			75.8028	75.8028						75.8028				#VALUE!	#VALUE!
76.7084	40.266			76.7084	76.7084						76.7084				#VALUE!	#VALUE!
76.0147	7.21428			76.0147	76.0147		7.21428		7.21428		76.0147	7.21428	76.0147	7.21428	1	0
46.7032	52.078														#VALUE!	#VALUE!
51.0738	47.89														#VALUE!	#VALUE!
15.3286	38.7394														#VALUE!	#VALUE!
50.3201	41.477														#VALUE!	#VALUE!
61.6455	38.1815														#VALUE!	#VALUE!
45.9087	23.0176														#VALUE!	#VALUE!
72.949	47.6838														#VALUE!	#VALUE!
56.6407	53.1559														#VALUE!	#VALUE!
58.9846	3.61749						3.61749		3.61749			3.61749		3.61749	#VALUE!	#VALUE!
76.8223	32.3768			76.8223	76.8223						76.8223				#VALUE!	#VALUE!
43.7895	46.2457														#VALUE!	#VALUE!
19.423	56.5185														#VALUE!	#VALUE!
82.6365	3.36136			82.6365	82.6365		3.36136		3.36136		82.6365	3.36136	82.6365	3.36136	1	0
29.1879	44.3067														#VALUE!	#VALUE!
75.4772	37.9956			75.4772	75.4772						75.4772				#VALUE!	#VALUE!
32.7936	89.5162							89.5162	89.5162			89.5162		89.5162	#VALUE!	#VALUE!
76.2027	34.2325			76.2027	76.2027						76.2027				#VALUE!	#VALUE!
72.7322	38.2539														#VALUE!	#VALUE!
46.3396	32.0917														#VALUE!	#VALUE!
1.72675	61.4374		1.72675		1.72675						1.72675				#VALUE!	#VALUE!
47.2962	34.504														#VALUE!	#VALUE!
23.2725	74.8739														#VALUE!	#VALUE!
54.8892	48.0945														#VALUE!	#VALUE!
76.227	46.2734			76.227	76.227						76.227				#VALUE!	#VALUE!
50.6082	57.0798														#VALUE!	#VALUE!
66.5034	43.3758														#VALUE!	#VALUE!
21.6094	35.6832														#VALUE!	#VALUE!
57.1533	30.6364														#VALUE!	#VALUE!
69.9743	38.8935														#VALUE!	#VALUE!
52.2312	35.2338														#VALUE!	#VALUE!
44.1596	40.2911														#VALUE!	#VALUE!
76.6751	89.4965			76.6751	76.6751			89.4965	89.4965		76.6751	89.4965	76.6751	89.4965	0	1
36.5504	48.7703														#VALUE!	#VALUE!
54.3167	30.2861														#VALUE!	#VALUE!
45.8451	34.3031														#VALUE!	#VALUE!
62.4652	81.946							81.946	81.946			81.946		81.946	#VALUE!	#VALUE!
57.354	51.6341														#VALUE!	#VALUE!
55.4726	89.4258							89.4258	89.4258			89.4258		89.4258	#VALUE!	#VALUE!
56.3683	45.3459														#VALUE!	#VALUE!
51.5384	89.5489							89.5489	89.5489			89.5489		89.5489	#VALUE!	#VALUE!
76.8182	35.4522			76.8182	76.8182						76.8182				#VALUE!	#VALUE!
56.5402	40.1613														#VALUE!	#VALUE!
69.6464	50.2428														#VALUE!	#VALUE!
76.2771	22.1705			76.2771	76.2771						76.2771				#VALUE!	#VALUE!
65.4545	27.1437														#VALUE!	#VALUE!
2.06033	34.5856		2.06033		2.06033						2.06033				#VALUE!	#VALUE!
1.9279	25.6409		1.9279		1.9279						1.9279				#VALUE!	#VALUE!
63.6955	41.7137														#VALUE!	#VALUE!
76.023	2.92681			76.023	76.023		2.92681		2.92681		76.023	2.92681	76.023	2.92681	1	0
39.514	37.2431														#VALUE!	#VALUE!
1.73002	32.0242		1.73002		1.73002						1.73002				#VALUE!	#VALUE!
22.5839	48.6566														#VALUE!	#VALUE!
61.5434	2.90476						2.90476		2.90476			2.90476		2.90476	#VALUE!	#VALUE!
30.4942	30.7042														#VALUE!	#VALUE!
50.5164	89.4283							89.4283	89.4283			89.4283		89.4283	#VALUE!	#VALUE!
59.4939	89.3483							89.3483	89.3483			89.3483		89.3483	#VALUE!	#VALUE!
34.6952	41.6843														#VALUE!	#VALUE!
37.1952	42.8199														#VALUE!	#VALUE!
57.2991	48.6768														#VALUE!	#VALUE!
59.4673	2.67547						2.67547		2.67547			2.67547		2.67547	#VALUE!	#VALUE!
75.94	41.0127			75.94	75.94						75.94				#VALUE!	#VALUE!
27.0305	35.2408														#VALUE!	#VALUE!
76.5129	41.9777			76.5129	76.5129						76.5129				#VALUE!	#VALUE!
68.9219	48.7696														#VALUE!	#VALUE!
51.3283	60.5891														#VALUE!	#VALUE!
38.8266	36.5539														#VALUE!	#VALUE!
53.6066	37.7678														#VALUE!	#VALUE!
71.5322	41.7999														#VALUE!	#VALUE!
42.0702	56.6159														#VALUE!	#VALUE!
32.2914	29.5951														#VALUE!	#VALUE!
45.1521	40.3078														#VALUE!	#VALUE!
77.258	27.6478			77.258	77.258						77.258				#VALUE!	#VALUE!
54.0185	45.1111														#VALUE!	#VALUE!
77.4463	44.1988			77.4463	77.4463						77.4463				#VALUE!	#VALUE!
55.5266	46.9643														#VALUE!	#VALUE!
32.8433	50.6985														#VALUE!	#VALUE!
61.0207	89.1348							89.1348	89.1348			89.1348		89.1348	#VALUE!	#VALUE!
40.0075	64.3301														#VALUE!	#VALUE!
34.9745	44.2447														#VALUE!	#VALUE!
40.4744	43.9141														#VALUE!	#VALUE!
29.6229	43.6136														#VALUE!	#VALUE!
32.3125	44.717														#VALUE!	#VALUE!
42.8915	46.6444														#VALUE!	#VALUE!
38.0993	43.6606														#VALUE!	#VALUE!
42.7042	42.5679														#VALUE!	#VALUE!
44.5082	49.4797														#VALUE!	#VALUE!
32.6671	49.5598														#VALUE!	#VALUE!
36.384	42.7231														#VALUE!	#VALUE!
37.7635	44.3385														#VALUE!	#VALUE!
36.0463	46.1381														#VALUE!	#VALUE!
40.3378	46.9103														#VALUE!	#VALUE!
39.2456	43.8141														#VALUE!	#VALUE!
38.9205	45.488														#VALUE!	#VALUE!
33.2165	44.3794														#VALUE!	#VALUE!
43.5632	38.9876														#VALUE!	#VALUE!
25.8818	41.9871														#VALUE!	#VALUE!
40.9595	42.1129														#VALUE!	#VALUE!
39.4278	44.3901														#VALUE!	#VALUE!
47.4562	44.9711														#VALUE!	#VALUE!
38.6532	44.2641														#VALUE!	#VALUE!
47.8521	47.1856														#VALUE!	#VALUE!
37.3378	46.5884														#VALUE!	#VALUE!
15.1019	46.1288														#VALUE!	#VALUE!
34.7047	41.1379														#VALUE!	#VALUE!
39.0083	45.2696														#VALUE!	#VALUE!
38.1568	42.2914														#VALUE!	#VALUE!
31.9169	40.8847														#VALUE!	#VALUE!
33.1986	39.8918														#VALUE!	#VALUE!
35.5476	43.6597														#VALUE!	#VALUE!
45.7504	43.6149														#VALUE!	#VALUE!
22.3004	41.362														#VALUE!	#VALUE!
28.7993	43.5268														#VALUE!	#VALUE!
26.9497	44.7774														#VALUE!	#VALUE!
42.1313	45.6495														#VALUE!	#VALUE!
36.008	46.2578														#VALUE!	#VALUE!
39.4542	45.4003														#VALUE!	#VALUE!
33.726	38.9361														#VALUE!	#VALUE!
48.6577	47.2667														#VALUE!	#VALUE!
42.9275	43.6466														#VALUE!	#VALUE!
36.8433	40.9697														#VALUE!	#VALUE!
44.7595	39.5847														#VALUE!	#VALUE!
47.0149	47.2233														#VALUE!	#VALUE!
38.1295	41.5742														#VALUE!	#VALUE!
35.1229	44.95														#VALUE!	#VALUE!
40.2474	45.9807														#VALUE!	#VALUE!
35.4582	42.9348														#VALUE!	#VALUE!
39.4495	40.7494														#VALUE!	#VALUE!
41.1872	42.2071														#VALUE!	#VALUE!
36.6294	45.6105														#VALUE!	#VALUE!
45.7305	44.7989														#VALUE!	#VALUE!
41.9695	43.9397														#VALUE!	#VALUE!
37.9015	43.5151														#VALUE!	#VALUE!
41.1708	42.1167														#VALUE!	#VALUE!
16.9711	45.573														#VALUE!	#VALUE!
38.8035	49.6615														#VALUE!	#VALUE!
31.6089	45.1596														#VALUE!	#VALUE!
29.7621	43.1924														#VALUE!	#VALUE!
43.9186	44.6601														#VALUE!	#VALUE!
26.425	44.7792														#VALUE!	#VALUE!
42.0857	45.5225														#VALUE!	#VALUE!
45.5811	45.2219														#VALUE!	#VALUE!
37.219	42.9397														#VALUE!	#VALUE!
33.6391	45.0454														#VALUE!	#VALUE!
35.9928	40.8703														#VALUE!	#VALUE!
32.4846	46.0875														#VALUE!	#VALUE!
40.1635	43.6124														#VALUE!	#VALUE!
45.6664	44.0495														#VALUE!	#VALUE!
41.0538	38.1778														#VALUE!	#VALUE!
34.4715	40.7178														#VALUE!	#VALUE!
41.4854	47.5846														#VALUE!	#VALUE!
19.6873	44.0669														#VALUE!	#VALUE!
32.3587	46.6482														#VALUE!	#VALUE!
28.4121	43.6478														#VALUE!	#VALUE!
38.8625	44.4004														#VALUE!	#VALUE!
50.8167	43.1821														#VALUE!	#VALUE!
38.771	42.4961														#VALUE!	#VALUE!
36.6296	41.495														#VALUE!	#VALUE!
45.3676	38.0124														#VALUE!	#VALUE!
38.3536	38.8608														#VALUE!	#VALUE!
24.0159	40.8111														#VALUE!	#VALUE!
43.8271	43.2322														#VALUE!	#VALUE!
22.5614	44.5266														#VALUE!	#VALUE!
48.6157	44.7657														#VALUE!	#VALUE!
44.7533	43.3305														#VALUE!	#VALUE!
36.1674	41.7005														#VALUE!	#VALUE!
27.2201	45.5206														#VALUE!	#VALUE!
34.3953	41.8251														#VALUE!	#VALUE!
39.2783	41.4143														#VALUE!	#VALUE!
31.5943	33.8032														#VALUE!	#VALUE!
37.8937	41.5171														#VALUE!	#VALUE!
37.2162	41.5619														#VALUE!	#VALUE!
38.9015	43.9044														#VALUE!	#VALUE!
32.4602	43.5827														#VALUE!	#VALUE!
38.2999	42.6459														#VALUE!	#VALUE!
2.5623	46.5972		2.5623		2.5623						2.5623				#VALUE!	#VALUE!
75.0542	88.1494			75.0542	75.0542			88.1494	88.1494		75.0542	88.1494	75.0542	88.1494	0	1
21.3424	0.985327						0.985327		0.985327			0.985327		0.985327	#VALUE!	#VALUE!
19.3859	54.0686														#VALUE!	#VALUE!
4.12713	40.7699		4.12713		4.12713						4.12713				#VALUE!	#VALUE!
1.57876	50.6424		1.57876		1.57876						1.57876				#VALUE!	#VALUE!
30.6882	20.7536														#VALUE!	#VALUE!
2.55573	88.0796		2.55573		2.55573			88.0796	88.0796		2.55573	88.0796	2.55573	88.0796	1	0
6.95927	54.8533		6.95927		6.95927						6.95927				#VALUE!	#VALUE!
74.6755	71.1726														#VALUE!	#VALUE!
1.68178	41.4911		1.68178		1.68178						1.68178				#VALUE!	#VALUE!
1.66033	0.587429		1.66033		1.66033		0.587429		0.587429		1.66033	0.587429	1.66033	0.587429	0	1
63.6654	0.953054						0.953054		0.953054			0.953054		0.953054	#VALUE!	#VALUE!
3.55599	54.6833		3.55599		3.55599						3.55599				#VALUE!	#VALUE!
39.3036	54.1564														#VALUE!	#VALUE!
71.0549	85.6722							85.6722	85.6722			85.6722		85.6722	#VALUE!	#VALUE!
18.3805	49.0101														#VALUE!	#VALUE!
76.3917	3.31047			76.3917	76.3917		3.31047		3.31047		76.3917	3.31047	76.3917	3.31047	1	0
76.4799	40.1275			76.4799	76.4799						76.4799				#VALUE!	#VALUE!
20.6261	44.792														#VALUE!	#VALUE!
45.4904	42.6112														#VALUE!	#VALUE!
4.13062	68.6492		4.13062		4.13062						4.13062				#VALUE!	#VALUE!
2.29733	3.29469		2.29733		2.29733		3.29469		3.29469		2.29733	3.29469	2.29733	3.29469	0	1
2.39812	40.0703		2.39812		2.39812						2.39812				#VALUE!	#VALUE!
9.49883	0.932561		9.49883		9.49883		0.932561		0.932561		9.49883	0.932561	9.49883	0.932561	0	1
29.5082	51.227														#VALUE!	#VALUE!
26.8503	46.5902														#VALUE!	#VALUE!
18.7683	35.7276														#VALUE!	#VALUE!
51.2966	33.624														#VALUE!	#VALUE!
76.9391	87.4345			76.9391	76.9391			87.4345	87.4345		76.9391	87.4345	76.9391	87.4345	0	1
75.9588	39.1987			75.9588	75.9588						75.9588				#VALUE!	#VALUE!
3.09354	47.2754		3.09354		3.09354						3.09354				#VALUE!	#VALUE!
5.43243	30.3954		5.43243		5.43243						5.43243				#VALUE!	#VALUE!
50.0915	39.9437														#VALUE!	#VALUE!
3.10656	56.1672		3.10656		3.10656						3.10656				#VALUE!	#VALUE!
2.13172	54.7551		2.13172		2.13172						2.13172				#VALUE!	#VALUE!
30.5476	38.8147														#VALUE!	#VALUE!
51.5353	37.0345														#VALUE!	#VALUE!
2.9224	57.1006		2.9224		2.9224						2.9224				#VALUE!	#VALUE!
2.04296	36.7518		2.04296		2.04296						2.04296				#VALUE!	#VALUE!
54.7182	64.8643														#VALUE!	#VALUE!
3.11145	53.9484		3.11145		3.11145						3.11145				#VALUE!	#VALUE!
54.0133	40.9117														#VALUE!	#VALUE!
73.7538	0.910301						0.910301		0.910301			0.910301		0.910301	#VALUE!	#VALUE!
19.2144	54.3184														#VALUE!	#VALUE!
2.09327	88.3905		2.09327		2.09327			88.3905	88.3905		2.09327	88.3905	2.09327	88.3905	1	0
22.1579	58.9276														#VALUE!	#VALUE!
40.6358	31.4355														#VALUE!	#VALUE!
19.2676	46.9444														#VALUE!	#VALUE!
18.869	41.3094														#VALUE!	#VALUE!
67.114	50.7015														#VALUE!	#VALUE!
20.208	35.3471														#VALUE!	#VALUE!
31.0241	58.5007														#VALUE!	#VALUE!
27.5292	57.7736														#VALUE!	#VALUE!
2.53891	11.1637		2.53891		2.53891		11.1637		11.1637		2.53891	11.1637	2.53891	11.1637	0	1
61.656	68.1541														#VALUE!	#VALUE!
76.4219	2.58809			76.4219	76.4219		2.58809		2.58809		76.4219	2.58809	76.4219	2.58809	1	0
40.3299	58.6149														#VALUE!	#VALUE!
47.2332	49.6319														#VALUE!	#VALUE!
42.8174	33.4598														#VALUE!	#VALUE!
22.789	44.792														#VALUE!	#VALUE!
71.3008	61.175														#VALUE!	#VALUE!
11.3933	1.13014		11.3933		11.3933		1.13014		1.13014		11.3933	1.13014	11.3933	1.13014	0	1
72.4993	41.7191														#VALUE!	#VALUE!
69.6235	88.2746							88.2746	88.2746			88.2746		88.2746	#VALUE!	#VALUE!
19.1763	31.4876														#VALUE!	#VALUE!
58.642	71.5824														#VALUE!	#VALUE!
18.9455	51.0993														#VALUE!	#VALUE!
2.10426	43.9701		2.10426		2.10426						2.10426				#VALUE!	#VALUE!
32.1135	87.7725							87.7725	87.7725			87.7725		87.7725	#VALUE!	#VALUE!
31.4352	45.7074														#VALUE!	#VALUE!
64.7927	63.9491														#VALUE!	#VALUE!
20.1785	60.8771														#VALUE!	#VALUE!
69.5795	21.5859														#VALUE!	#VALUE!
76.3511	50.5642			76.3511	76.3511						76.3511				#VALUE!	#VALUE!
32.4382	6.90356						6.90356		6.90356			6.90356		6.90356	#VALUE!	#VALUE!
76.1235	67.24			76.1235	76.1235						76.1235				#VALUE!	#VALUE!
20.5041	56.2266														#VALUE!	#VALUE!
64.504	44.7863														#VALUE!	#VALUE!
75.7999	57.9322			75.7999	75.7999						75.7999				#VALUE!	#VALUE!
1.74847	57.4149		1.74847		1.74847						1.74847				#VALUE!	#VALUE!
72.3481	50.2353														#VALUE!	#VALUE!
44.7389	65.7886														#VALUE!	#VALUE!
67.4923	49.4661														#VALUE!	#VALUE!
38.9706	51.3742														#VALUE!	#VALUE!
50.2654	54.8633														#VALUE!	#VALUE!
31.7893	32.8211														#VALUE!	#VALUE!
26.9435	2.12764						2.12764		2.12764			2.12764		2.12764	#VALUE!	#VALUE!
76.3759	56.9353			76.3759	76.3759						76.3759				#VALUE!	#VALUE!
1.99357	88.3342		1.99357		1.99357			88.3342	88.3342		1.99357	88.3342	1.99357	88.3342	1	0
2.00474	57.2867		2.00474		2.00474						2.00474				#VALUE!	#VALUE!
2.31151	65.6991		2.31151		2.31151						2.31151				#VALUE!	#VALUE!
77.7224	1.01782			77.7224	77.7224		1.01782		1.01782		77.7224	1.01782	77.7224	1.01782	1	0
47.0261	4.95144						4.95144		4.95144			4.95144		4.95144	#VALUE!	#VALUE!
77.5229	30.8492			77.5229	77.5229						77.5229				#VALUE!	#VALUE!
69.7376	23.2563														#VALUE!	#VALUE!
20.6589	31.8772														#VALUE!	#VALUE!
2.43811	43.2476		2.43811		2.43811						2.43811				#VALUE!	#VALUE!
7.43898	37.9415		7.43898		7.43898						7.43898				#VALUE!	#VALUE!
58.9688	1.99398						1.99398		1.99398			1.99398		1.99398	#VALUE!	#VALUE!
20.3011	33.4493														#VALUE!	#VALUE!
28.197	22.491														#VALUE!	#VALUE!
31.1664	54.6991														#VALUE!	#VALUE!
42.8393	27.8662														#VALUE!	#VALUE!
5.05463	27.0695		5.05463		5.05463						5.05463				#VALUE!	#VALUE!
2.15606	27.2726		2.15606		2.15606						2.15606				#VALUE!	#VALUE!
76.0452	14.9037			76.0452	76.0452		14.9037		14.9037		76.0452	14.9037	76.0452	14.9037	1	0
29.7216	34.192														#VALUE!	#VALUE!
43.344	32.6782														#VALUE!	#VALUE!
74.6946	16.3219														#VALUE!	#VALUE!
23.1986	30.2184														#VALUE!	#VALUE!
74.6602	19.9964														#VALUE!	#VALUE!
9.19669	27.2757		9.19669		9.19669						9.19669				#VALUE!	#VALUE!
6.28183	28.6463		6.28183		6.28183						6.28183				#VALUE!	#VALUE!
60.0446	20.5047														#VALUE!	#VALUE!
76.8661	22.5594			76.8661	76.8661						76.8661				#VALUE!	#VALUE!
7.44254	32.0555		7.44254		7.44254						7.44254				#VALUE!	#VALUE!
2.99652	35.4605		2.99652		2.99652						2.99652				#VALUE!	#VALUE!
77.5387	85.5244			77.5387	77.5387			85.5244	85.5244		77.5387	85.5244	77.5387	85.5244	0	1
2.23613	25.1987		2.23613		2.23613						2.23613				#VALUE!	#VALUE!
76.7916	25.3687			76.7916	76.7916						76.7916				#VALUE!	#VALUE!
24.6966	19.4078														#VALUE!	#VALUE!
76.6636	26.552			76.6636	76.6636						76.6636				#VALUE!	#VALUE!
26.6731	28.0459														#VALUE!	#VALUE!
1.81235	24.3599		1.81235		1.81235						1.81235				#VALUE!	#VALUE!
74.6981	34.0032														#VALUE!	#VALUE!
2.75219	88.5474		2.75219		2.75219			88.5474	88.5474		2.75219	88.5474	2.75219	88.5474	1	0
77.2125	70.5491			77.2125	77.2125						77.2125				#VALUE!	#VALUE!
27.1534	19.3365														#VALUE!	#VALUE!
1.85591	21.0922		1.85591		1.85591						1.85591				#VALUE!	#VALUE!
32.8557	29.6488														#VALUE!	#VALUE!
76.4159	33.7573			76.4159	76.4159						76.4159				#VALUE!	#VALUE!
22.3909	35.7898														#VALUE!	#VALUE!
22.5095	28.083														#VALUE!	#VALUE!
1.74618	24.8721		1.74618		1.74618						1.74618				#VALUE!	#VALUE!
43.2854	19.9435														#VALUE!	#VALUE!
25.5867	36.5012														#VALUE!	#VALUE!
28.2212	32.016														#VALUE!	#VALUE!
73.3627	29.2664														#VALUE!	#VALUE!
41.5161	36.6415														#VALUE!	#VALUE!
57.2734	22.0029														#VALUE!	#VALUE!
76.9087	31.5031			76.9087	76.9087						76.9087				#VALUE!	#VALUE!
26.2143	39.1276														#VALUE!	#VALUE!
27.6864	24.1626														#VALUE!	#VALUE!
21.3429	24.0666														#VALUE!	#VALUE!
59.21	18.9626														#VALUE!	#VALUE!
24.8206	28.453														#VALUE!	#VALUE!
2.04721	33.7921		2.04721		2.04721						2.04721				#VALUE!	#VALUE!
24.8377	30.4125														#VALUE!	#VALUE!
1.5703	23.6183		1.5703		1.5703						1.5703				#VALUE!	#VALUE!
75.2809	28.8787			75.2809	75.2809						75.2809				#VALUE!	#VALUE!
1.75216	45.4754		1.75216		1.75216						1.75216				#VALUE!	#VALUE!
77.1183	16.543			77.1183	77.1183						77.1183				#VALUE!	#VALUE!
3.11687	22.0719		3.11687		3.11687						3.11687				#VALUE!	#VALUE!
1.53861	24.6443		1.53861		1.53861						1.53861				#VALUE!	#VALUE!
26.3037	35.7283														#VALUE!	#VALUE!
75.8914	34.0423			75.8914	75.8914						75.8914				#VALUE!	#VALUE!
75.0891	25.7786			75.0891	75.0891						75.0891				#VALUE!	#VALUE!
76.2595	24.4595			76.2595	76.2595						76.2595				#VALUE!	#VALUE!
26.6699	34.7623														#VALUE!	#VALUE!
3.01674	31.7107		3.01674		3.01674						3.01674				#VALUE!	#VALUE!
75.3253	88.662			75.3253	75.3253			88.662	88.662		75.3253	88.662	75.3253	88.662	0	1
31.3331	13.584						13.584		13.584			13.584		13.584	#VALUE!	#VALUE!
13.6865	28.2311		13.6865		13.6865						13.6865				#VALUE!	#VALUE!
77.6074	22.501			77.6074	77.6074						77.6074				#VALUE!	#VALUE!
38.7545	29.9453														#VALUE!	#VALUE!
2.04509	1.38096		2.04509		2.04509		1.38096		1.38096		2.04509	1.38096	2.04509	1.38096	0	1
2.39309	2.11307		2.39309		2.39309		2.11307		2.11307		2.39309	2.11307	2.39309	2.11307	0	1
27.2095	2.06311						2.06311		2.06311			2.06311		2.06311	#VALUE!	#VALUE!
2.46187	30.2524		2.46187		2.46187						2.46187				#VALUE!	#VALUE!
24.0678	27.3572														#VALUE!	#VALUE!
1.65139	30.432		1.65139		1.65139						1.65139				#VALUE!	#VALUE!
30.9179	24.7574														#VALUE!	#VALUE!
32.5455	22.648														#VALUE!	#VALUE!
26.9156	26.2736														#VALUE!	#VALUE!
1.60157	19.1651		1.60157		1.60157						1.60157				#VALUE!	#VALUE!
77.5352	19.4499			77.5352	77.5352						77.5352				#VALUE!	#VALUE!
8.14666	26.8982		8.14666		8.14666						8.14666				#VALUE!	#VALUE!
23.777	38.856														#VALUE!	#VALUE!
32.5249	19.9432														#VALUE!	#VALUE!
42.8014	28.2913														#VALUE!	#VALUE!
54.3819	28.0651														#VALUE!	#VALUE!
29.031	26.7427														#VALUE!	#VALUE!
29.0104	32.4868														#VALUE!	#VALUE!
27.4374	46.5206														#VALUE!	#VALUE!
32.9262	24.3745														#VALUE!	#VALUE!
1.58043	35.1986		1.58043		1.58043						1.58043				#VALUE!	#VALUE!
3.62278	34.4751		3.62278		3.62278						3.62278				#VALUE!	#VALUE!
2.66127	22.6377		2.66127		2.66127						2.66127				#VALUE!	#VALUE!
32.6948	22.7709														#VALUE!	#VALUE!
71.9773	21.6345														#VALUE!	#VALUE!
45	18.9672														#VALUE!	#VALUE!
72.8752	56.3849														#VALUE!	#VALUE!
74.1189	54.1028														#VALUE!	#VALUE!
73.0059	43.1041														#VALUE!	#VALUE!
69.5733	48.7466														#VALUE!	#VALUE!
68.4289	50.0117														#VALUE!	#VALUE!
69.4147	48.3435														#VALUE!	#VALUE!
73.4212	58.6683														#VALUE!	#VALUE!
74.61	46.6248														#VALUE!	#VALUE!
74.7141	46.654														#VALUE!	#VALUE!
74.4411	44.2343														#VALUE!	#VALUE!
74.3219	47.6595														#VALUE!	#VALUE!
68.6425	60.3968														#VALUE!	#VALUE!
75.4096	44.1247			75.4096	75.4096						75.4096				#VALUE!	#VALUE!
73.0274	51.481														#VALUE!	#VALUE!
73.9803	50.9526														#VALUE!	#VALUE!
71.6089	48.6473														#VALUE!	#VALUE!
70.2985	51.5253														#VALUE!	#VALUE!
73.8247	44.0789														#VALUE!	#VALUE!
71.8906	39.8274														#VALUE!	#VALUE!
72.2483	46.5603														#VALUE!	#VALUE!
71.0829	54.3083														#VALUE!	#VALUE!
74.3882	51.3542														#VALUE!	#VALUE!
73.7725	43.0773														#VALUE!	#VALUE!
73.393	55.421														#VALUE!	#VALUE!
74.8152	49.444														#VALUE!	#VALUE!
74.7127	51.2259														#VALUE!	#VALUE!
70.7114	42.0707														#VALUE!	#VALUE!
72.6062	46.3706														#VALUE!	#VALUE!
70.6306	41.4169														#VALUE!	#VALUE!
74.2082	46.3862														#VALUE!	#VALUE!
73.9866	43.3386														#VALUE!	#VALUE!
74.0527	48.4775														#VALUE!	#VALUE!
70.6825	46.0211														#VALUE!	#VALUE!
73.9881	41.927														#VALUE!	#VALUE!
69.7843	54.6602														#VALUE!	#VALUE!
73.6868	51.2519														#VALUE!	#VALUE!
72.3436	44.8754														#VALUE!	#VALUE!
73.669	49.3676														#VALUE!	#VALUE!
70.7643	48.0147														#VALUE!	#VALUE!
72.8815	38.8034														#VALUE!	#VALUE!
71.767	39.3175														#VALUE!	#VALUE!
71.7326	47.1349														#VALUE!	#VALUE!
71.2584	33.2559														#VALUE!	#VALUE!
73.4283	49.885														#VALUE!	#VALUE!
74.6315	48.6312														#VALUE!	#VALUE!
70.1994	46.2844														#VALUE!	#VALUE!
74.5874	59.7626														#VALUE!	#VALUE!
73.6863	41.3146														#VALUE!	#VALUE!
73.5611	41.4617														#VALUE!	#VALUE!
72.9161	36.9546														#VALUE!	#VALUE!
70.6836	43.8057														#VALUE!	#VALUE!
71.7678	60.3061														#VALUE!	#VALUE!
69.9216	43.7896														#VALUE!	#VALUE!
69.7651	48.3504														#VALUE!	#VALUE!
74.0475	36.1746														#VALUE!	#VALUE!
73.1132	44.1452														#VALUE!	#VALUE!
73.3691	47.4169														#VALUE!	#VALUE!
69.4033	38.8603														#VALUE!	#VALUE!
74.3547	47.1408														#VALUE!	#VALUE!
73.9235	46.4515														#VALUE!	#VALUE!
70.1465	51.0642														#VALUE!	#VALUE!
73.5491	48.2709														#VALUE!	#VALUE!
73.2634	46.8474														#VALUE!	#VALUE!
70.4293	46.4714														#VALUE!	#VALUE!
68.9159	42.9919														#VALUE!	#VALUE!
73.0268	44.4012														#VALUE!	#VALUE!
73.3486	40.6447														#VALUE!	#VALUE!
70.5284	38.9492														#VALUE!	#VALUE!
73.9184	41.614														#VALUE!	#VALUE!
73.2041	52.5743														#VALUE!	#VALUE!
69.6508	56.8661														#VALUE!	#VALUE!
72.0045	37.1971														#VALUE!	#VALUE!
72.9254	42.7209														#VALUE!	#VALUE!
73.5504	50.7057														#VALUE!	#VALUE!
73.333	44.396														#VALUE!	#VALUE!
70.6314	33.0054														#VALUE!	#VALUE!
70.6253	34.5545														#VALUE!	#VALUE!
73.4446	39.638														#VALUE!	#VALUE!
72.441	47.213														#VALUE!	#VALUE!
74.7671	53.0248														#VALUE!	#VALUE!
69.1751	49.7006														#VALUE!	#VALUE!
69.7389	50.4421														#VALUE!	#VALUE!
74.0601	54.0713														#VALUE!	#VALUE!
69.5995	50.5242														#VALUE!	#VALUE!
65.7143	48.497														#VALUE!	#VALUE!
69.2566	46.0827														#VALUE!	#VALUE!
73.7751	41.3136														#VALUE!	#VALUE!
71.968	44.6482														#VALUE!	#VALUE!
68.0239	47.8511														#VALUE!	#VALUE!
72.7158	49.686														#VALUE!	#VALUE!
72.7373	45.8034														#VALUE!	#VALUE!
71.403	42.9723														#VALUE!	#VALUE!
73.9409	49.4749														#VALUE!	#VALUE!
73.6754	43.831														#VALUE!	#VALUE!
70.1566	45.5835														#VALUE!	#VALUE!
73.128	44.9991														#VALUE!	#VALUE!

## Sheet: Results Pop1
		Inclusion
		Criterion
		Value from						2 tailed
		"Analysis"	HET	HOM	sum	P(HET)	% of dataset	binom P
		15	14	13	27	0.518519	2.8125	1
		17.5	17	13	30	0.566667	3.125	0.585
		20	20	17	37	0.540541	3.85417	0.743
		22.5	24	22	46	0.521739	4.79167	0.883
		25	31	32	63	0.492063	6.5625	1
		27.5	37	49	86	0.430233	8.95833	0.235
		30	54	67	121	0.446281	12.6042	0.275

## Sheet: Raw Data Pop2
	FishPop_ID	Surface	Cave				Surface	Cave
			mc1r				oca2
		498-580	618-660		Angle		533-580	465-510		Angle
	H5	0.671	1.467		65.4209		25.525	35.445		54.2412
		0.241	0.274		48.6664		27.315	23.548		40.7643
		7.621	14.512		62.2937		24.93	32.048		52.1208
		0.311	0.482		57.1688		20.325	38.051		61.891
		24.053	4.837		11.3704		30.008	32.056		46.89
		0.862	19.618		87.4841		36.87	21.604		30.3682
		0.31	1.267		76.2514		29.625	36.675		51.0697
		24.453	4.586		10.6221		34.73	27.792		38.6679
		9.167	2.038		12.5341		22.077	40.237		61.2476
		0.279	0.341		50.7106		35.565	33.794		43.5374
		19.81	5.235		14.8026		40.845	0.625		0.876658
		0.576	1.329		66.5677		23.931	28.237		49.7186
		0.329	4.655		85.9573		35.088	34.424		44.4527
		0.261	0.317		50.5339		21.299	50.415		67.0973
		19.179	5.498		15.9959		26.931	36.061		53.247
		19.925	5.471		15.3539		20.648	38.391		61.7271
		0.297	0.356		50.1628		32.406	37.587		49.2334
		22.669	4.535		11.3129		35.771	28.182		38.2326
		0.272	1.944		82.035		37.314	34.185		42.4942
		19.277	6.419		18.4171		25.447	47.973		62.0566
		19.308	3.905		11.4337		2.698	51.002		86.9719
		13.551	11.643		40.6691		33.585	32.077		43.6844
		0.929	17.754		87.0047		44.536	32.673		36.2649
		0.543	8.709		86.4323		37.261	0.886		1.36214
		9.074	6.117		33.9849		28.451	35.727		51.4681
		21.632	9.276		23.2101		31.959	37.807		49.7915
		18.729	4.684		14.0413		37.452	31.913		40.4345
		18.393	11.323		31.6171		33.621	31.335		42.9844
		0.282	0.384		53.7074		33.988	29.97		41.4053
		18.501	3.984		12.1525		26.661	46.632		60.242
		15.844	3.157		11.2689		30.29	29.79		44.5232
		0.307	0.449		55.638		28.743	1.777		3.53774
		0.646	1.425		65.6137		25.446	27.111		46.8145
		14.373	13.16		42.4774		24.271	41.634		59.7595
		0.345	0.3		41.0091		23.576	41.476		60.385
		0.568	15.995		87.9663		32.075	31.06		44.079
		15.903	9.74		31.4859		35.693	26.057		36.1306
		24.108	4.574		10.743		31.211	36.95		49.8128
		0.626	17.759		87.9812		23.362	43.09		61.5349
		1.387	22.21		86.4266		31.059	47.701		56.9311
		0.256	0.346		53.5029		30.982	41.287		53.1152
		18.645	13.014		34.9146		34.756	36.999		46.7905
		23.879	4.938		11.6837		35.215	41.893		49.9498
		22.121	8.595		21.2334		43.026	1.228		1.63483
		0.286	3.921		85.8282		29.099	30.331		46.1876
		0.26	0.319		50.8184		32.579	39.159		50.2407
		0.256	0.314		50.8101		29.06	39.731		53.8176
		2.428	18.707		82.6049		6.916	43.381		80.9419
		20.788	4.196		11.4117		32.921	29.939		42.284
		8.705	13.875		57.8964		27.832	44.894		58.2032
		22	4.463		11.4676		26.802	40.301		56.3743
		6.6	14.97		66.2082		33.299	39.19		49.6461
		18.276	10.392		29.6232		42.028	25.969		31.7118
		0.257	0.317		50.9675		32.107	42.034		52.6262
		23.071	4.506		11.0513		31.289	41.604		53.0544
		0.339	0.385		48.6355		27.686	36.647		52.9298
		0.738	1.652		65.9282		10.866	41.167		75.2141
		14.05	11.711		39.812		33.763	25.714		37.293
		0.251	0.307		50.7309		22.329	37.426		59.179
		1.239	0.518		22.6888		30.215	13.739		24.4517
		22.415	5.406		13.5595		29.288	36.885		51.5492
		0.854	2.342		69.9659		42.962	26.239		31.4145
		15.756	10.548		33.8007		35.854	21.874		31.3868
		0.709	0.461		33.0324		33.102	37.649		48.6772
		20.793	4.209		11.4434		32.251	29.629		42.5737
		1.643	17.379		84.5994		35.835	16.713		25.0038
		18.591	3.668		11.1611		27.238	34.475		51.6885
		20.591	4.222		11.5874		30.924	31.124		45.1847
		20.168	5.019		13.9747		31.288	39.312		51.4841
		0.264	0.344		52.4959		27.262	37.46		53.9543
		14.108	2.971		11.8921		37.164	7.578		11.525
		0.385	12.306		88.2081		32.165	18.666		30.1275
		0.257	0.329		52.0047		36.694	35.043		43.6816
		0.472	8.57		86.8476		28.819	44.566		57.1109
		0.666	18.141		87.8975		28.536	47.294		58.8943
		1.704	0.624		20.1126		32.203	36.764		48.7837
		0.337	3.46		84.437		34.363	34.429		45.055
		0.866	20.355		87.5639		44.108	23.792		28.3426
		20.732	4.082		11.1387		32.802	37.51		48.8308
		20.015	3.782		10.7004		27.905	35.468		51.8056
		11.154	2.156		10.94		29.753	39.303		52.8737
		0.759	1.756		66.6245		34.313	33.398		44.2258
		15.464	2.974		10.8861		20.8	40.248		62.6703
		0.604	17.902		88.0676		25.304	40.386		57.9307
		22.825	19.249		40.1419		38.598	49.507		52.0584
		20.886	17.796		40.4328		42.528	51.392		50.3915
		1.844	0.877		25.4356		29.114	40.978		54.607
		0.389	11.796		88.1113		28.882	35.725		51.0461
		21.952	4.833		12.4163		33.256	38.647		49.2878
		1.197	19.387		86.4669		31.506	36.447		49.1588
		0.653	18.204		87.9456		27.175	31.996		49.6579
		0.208	0.159		37.3951		30.067	14.898		26.3581
		0.389	0.722		61.6851		17.307	37.072		64.9746
		12.262	2.942		13.4919		35.054	21.101		31.0461
		24.143	4.251		9.98605		17.749	45.117		68.5254
		11.338	2.24		11.1758		41.55	6.175		8.45321
		Surface	Cave				Surface	Cave
		498-580	618-660				533-580	465-510
	G5	22.164	8.271		20.4642		17.691	34.75		63.0197
		20.637	5.115		13.9206		1.433	42.956		88.0894
		23.017	4.784		11.7416		25.418	25.519		45.1136
		17.104	16.712		44.3359		24.473	36.652		56.2685
		22.211	9.636		23.4531		30.838	30.639		44.8146
		24.394	6.575		15.0847		35.723	18.576		27.4745
		21.919	4.803		12.3596		30.652	0.669		1.25032
		16.36	12.066		36.4099		27.86	28.698		45.8489
		14.156	14.277		45.2438		0.138	0.446		72.8071
		20.676	9.832		25.4324		2.08	42.162		87.1757
		20.275	6.349		17.3877		19.757	35.741		61.067
		12.614	12.742		45.2892		16.933	35.552		64.5321
		24.513	7.21		16.3902		15.821	36.974		66.8342
		21.813	13.32		31.4101		23.155	40.071		59.9786
		25.699	7.423		16.111		0.223	0.407		61.2812
		26.661	8.198		17.0922		1.481	44.757		88.1048
		22.818	8.284		19.9533		25.731	27.468		46.8701
		25.322	5.637		12.5501		42.427	3.315		4.46768
		16.136	12.202		37.0965		28.301	29.731		46.4116
		21.986	4.593		11.7997		33.829	18.58		28.777
		11.699	11.38		44.2081		31.518	32.149		45.5679
		23.827	5.054		11.9756		22.653	39.06		59.8883
		24.218	10.443		23.3261		34.953	22.948		33.2865
		21.298	4.64		12.2905		26.03	20.769		38.5859
		22.432	4.573		11.5225		28.877	27.209		43.2965
		16.117	6.191		21.0132		29.658	35.509		50.1305
		21.455	8.071		20.6154		42.809	0.446		0.596907
		17.987	9.487		27.8088		1.515	37.645		87.6954
		19.02	10.057		27.8681		23.051	28.657		51.1877
		22.345	8.489		20.8021		21.586	49.007		66.2281
		25.259	5.241		11.722		20.611	26.151		51.7565
		20.809	11.991		29.9523		36.102	7.607		11.8987
		20.35	10.047		26.276		30.78	39.827		52.3016
		18.919	11.009		30.1952		41.751	0.644		0.883705
		14.708	13.215		41.9394		31.311	30.035		43.8084
		20.071	6.855		18.857		27.162	0.817		1.72287
		14.646	3.55		13.625		23.784	30.758		52.2866
		21.182	10.735		26.8758		0.779	32.588		88.6307
		21.451	4.668		12.2769		26.949	32.86		50.6443
		19.658	9.566		25.9485		26.846	33.62		51.3922
		17.028	9.026		27.9266		29.559	31.766		47.0611
		14.066	13.041		42.8345		18.895	46.392		67.8394
		23.765	6.012		14.1967		32.835	28.511		40.9682
		25.299	5.244		11.7105		34.703	0.71		1.17207
		24.841	6.79		15.2877		0.855	31.254		88.433
		23.344	6.916		16.5027		23.555	34.005		55.29
		17.858	19.99		48.2241		29.15	37.897		52.4329
		5.694	8.901		57.3928		35.341	26.079		36.4245
		23.616	7.728		18.12		28.694	31.588		47.7485
		21.984	11.583		27.784		34.044	13.086		21.026
		20.521	6.99		18.8102		32.57	29.884		42.5374
		13.716	12.548		42.4537		33.562	25.215		36.9174
		20.525	7.237		19.4224		24.002	35.177		55.6935
		19.127	4.039		11.9238		34.286	0.61		1.01927
		22.271	4.728		11.9856		36.794	0.536		0.834603
		24.434	6.709		15.3537		12.283	29.066		67.0916
		20.81	5.468		14.7222		34.091	35.609		46.2477
		13.563	6.072		24.1175		27.949	36.316		52.4179
		20.815	6.029		16.1535		26.533	28.383		46.9295
		9.467	16.501		60.1561		31.26	24.917		38.558
		26.039	5.111		11.105		26.922	29.827		47.9304
		20.502	3.851		10.6382		40.058	1.046		1.49578
		9.602	10.731		48.1781		21.959	33.48		56.7398
		23.245	4.805		11.6792		1.154	43.221		88.4706
		20.211	10.606		27.6889		25.434	38.023		56.221
		20.27	4.497		12.5088		11.908	40.346		73.5562
		19.076	5.695		16.6226		29.469	34.232		49.2761
		21.607	5.054		13.1651		29.853	21.709		36.0245
		17.025	4.621		15.1856		2.879	2.871		44.9203
		14.014	16.042		48.8601		33.872	19.084		29.3976
		22.108	4.558		11.6494		1.437	43.283		88.0985
		9.154	11.127		50.5564		27.649	41.407		56.2675
		20.465	9.269		24.3667		26.184	27.933		46.8511
		24.662	4.988		11.4341		27.418	18.832		34.4832
		23.35	8.504		20.0115		32.064	20.145		32.1401
		25.782	6.98		15.1486		30.312	34.672		48.8384
		7.129	12.357		60.0185		19.407	34.921		60.9373
		24.69	6.568		14.8968		17.19	46.637		69.7666
		21.549	4.746		12.4207		21.081	43.072		63.9212
		12.31	14.952		50.5353		24.461	26.335		47.1129
		21.321	10.663		26.5704		26.375	38.458		55.5572
		25.388	8.22		17.9407		32.504	37.427		49.0269
		21.334	4.544		12.0239		30.395	32.954		47.3132
		7.955	8.547		47.0546		34.405	42.804		51.2084
		19.856	16.924		40.4422		33.954	40.748		50.1967
		21.676	17.848		39.468		40.663	49.375		50.5267
		20.062	6.429		17.7684		0.509	1.121		65.5792
		27.781	7.556		15.2155		13.544	47.725		74.1565
		22.68	7.135		17.4633		0.8	0.465		30.1673
		24.254	4.985		11.6144		22.562	32.13		54.9231
		22.685	3.847		9.62485		37.316	0.452		0.693977
		18.39	7.945		23.3657		35.927	0.543		0.865902
		18.525	8.861		25.563		22.441	34.133		56.6768
		23.428	4.533		10.9506		28.541	35.327		51.065
		19.151	10.243		28.1403		39.63	0.915		1.32264
		9.008	9.846		47.545		0.989	27.311		87.9261
		Cave	Surface				Cave	Surface
		498-580	618-660				533-580	465-510
	F5	11.631	18.424		57.736		30.067	35.539		49.7679
		17.398	16.421		43.3453		32.774	39.974		50.6523
		15.6	19.579		51.4532		32.754	44.913		53.8976
		15.71	16.298		46.0524		33.245	39.613		49.9951
		11.737	21.503		61.3729		32.441	44.067		53.6405
		21.678	18.326		40.2103		34.541	43.03		51.2453
		14.854	18.332		50.983		33.053	44.729		53.5371
		12.53	18.261		55.5436		32.338	40.885		51.6578
		15.582	20.282		52.4661		22.013	30.975		54.5998
		13.577	21.711		57.9802		30.028	41.973		54.4196
		15.235	18.364		50.3205		33.095	42.065		51.8058
		12.471	18.765		56.3925		28.332	34.037		50.2264
		12.395	16.319		52.7817		31.124	42.37		53.6999
		12.907	18.524		55.1323		32.965	41.554		51.5749
		14.332	18.914		52.8472		31.364	45.019		55.1357
		13.107	22.54		59.822		32.377	45.122		54.3389
		8.842	21.87		67.9866		32.205	44.973		54.3937
		15.882	19.425		50.7304		35.963	40.652		48.5023
		10.241	19.128		61.8357		31.893	43.353		53.6596
		15.676	19.699		51.4881		31.42	39.624		51.5872
		13.863	18.047		52.47		33.276	42.1		51.677
		14.113	21.127		56.2568		34.179	41.798		50.7265
		10.623	20.565		62.6811		35.913	39.897		48.0083
		17.015	15.851		42.9716		31.322	35.075		48.2351
		12.796	17.889		54.4239		31	40.984		52.8964
		11.391	21.56		62.1508		30.628	44.543		55.4874
		11.667	21.635		61.6636		34.898	41.256		49.7725
		15.544	20.974		53.4576		32.217	41.544		52.2068
		14.09	20.146		55.0313		32.234	45.522		54.6978
		14.85	18.081		50.6036		33.352	46.617		54.4183
		10.464	19.942		62.3131		28.208	45.368		58.1283
		17.686	19.834		48.2766		30.85	43.459		54.6304
		13.961	18.637		53.1631		34.175	41.694		50.6598
		16.612	20.729		51.2917		33.981	41.603		50.7583
		12.514	16.862		53.4194		31.287	37.363		50.0579
		11.315	19.122		59.3861		31.6	40.127		51.7796
		8.257	18.936		66.4405		33.223	38.591		49.2749
		14.027	14.254		45.4599		31.25	44.202		54.7404
		7.542	20.328		69.6444		33.188	41.792		51.5461
		14.084	20.929		56.0618		32.532	44.199		53.6457
		13.591	19.096		54.5598		33.477	42.315		51.6512
		15.273	15.419		45.2726		31.39	44.96		55.0782
		14.668	17.438		49.9311		34.121	40.7		50.0251
		11.175	16.286		55.5432		33.894	43.423		52.0261
		14.809	19.254		52.4347		32.759	47.742		55.5434
		19.637	16.216		39.5495		33.34	44.197		52.9709
		12.566	17.869		54.884		32.648	38.566		49.7505
		12.779	18.945		55.9991		32.797	41.443		51.6428
		11.927	16.354		53.8967		34.423	40.805		49.8491
		16.631	19.395		49.3873		33.582	41.159		50.7887
		15.621	20.498		52.6899		31.883	43.306		53.6386
		15.413	18.417		50.0744		33.783	43.232		51.9947
		17.658	15.528		41.3276		31.753	46.516		55.6816
		18.19	19.844		47.4901		33.775	43.47		52.1538
		12.078	20.589		59.6031		35.041	44.415		51.7285
		14.054	20.824		55.9848		34.837	42.842		50.8837
		10.017	22.881		66.3569		34.684	43.388		51.3615
		15.41	18.689		50.4928		30.425	47.081		57.1284
		16.74	18.645		48.0816		29.542	42.487		55.1884
		17.751	18.202		45.7187		30.344	44.055		55.4419
		11.901	20.013		59.2616		32.168	41.65		52.3196
		17.856	21.27		49.9868		32.933	41.038		51.253
		15.093	18.292		50.4735		31.035	40.921		52.8229
		16.527	17.842		47.1912		33.053	45.049		53.7321
		14.35	18.586		52.3288		32.79	40.455		50.9742
		17.777	15.753		41.5456		32.157	42.082		52.6147
		15.53	15.116		44.226		31.391	44.706		54.9248
		9.985	20.004		63.4739		31.451	42.583		53.5511
		14.132	20.941		55.9866		32.664	40.35		51.0093
		13.729	16.595		50.3992		33.374	41.377		51.1109
		12.623	19.046		56.465		33.252	38.426		49.1287
		18.889	18.133		43.8302		33.386	37.231		48.1166
		15.64	17.154		47.6433		32.214	41.831		52.4002
		16.01	20.72		52.3074		36.1	41.712		49.1252
		13.083	17.766		53.6318		31.917	47.349		56.0169
		17.053	18.303		47.0248		32.108	41.38		52.191
		18.052	19.313		46.9329		29.581	44.213		56.2153
		9.869	9.564		44.1008		29.39	43.597		56.015
		16.579	19.564		49.7213		33.038	42.106		51.8809
		17.125	17.295		45.283		32.044	43.158		53.4068
		15.961	20.259		51.7673		32.14	42.342		52.7994
		15.692	18.495		49.6872		35.012	44.37		51.7233
		11.72	16.68		54.9067		32.134	46.254		55.2112
		14.885	16.931		48.6795		33.966	42.139		51.1296
		21.373	19.868		42.9101		35.03	44.026		51.4919
		19.233	17.819		42.8145		35.019	44.598		51.8605
		13.277	18.103		53.7432		34.281	41.385		50.3636
		11.903	19.077		58.0381		32.357	45.356		54.4959
		13.108	19.53		56.1316		36.111	45.809		51.7515
		18.196	17.503		43.8879		30.083	49.16		58.5359
		14.979	20.517		53.8677		33.583	44.347		52.8642
		11.888	17.625		56.0005		32.08	41.621		52.3762
		16.214	18.628		48.9634		32.299	42.2		52.5703
		19.691	17.838		42.1733		32.876	43.491		52.9134
		15.272	16.092		46.4977		34.098	42.712		51.3988
		16.042	19.681		50.8165		31.072	35.97		49.1785
		Surface	Cave				Surface	Cave
		498-580	618-660				533-580	465-510
	E'2	13.728	11.708		40.4594		0.099	0.262		69.3003
		12.809	13.588		46.6904		26.978	31.747		49.6428
		6.845	16.445		67.4012		22.75	46.81		64.0799
		13.455	13.45		44.9894		21.412	28.381		52.9673
		16.364	12.212		36.733		19.051	45.295		67.1885
		9.452	17.091		61.0557		20.506	46.633		66.2634
		11.896	15.134		51.8311		21.148	40.338		62.3334
		13.695	9.152		33.7538		1.137	36.108		88.1964
		19.267	7.625		21.5914		22.414	25.595		48.7908
		19.589	8.068		22.385		16.57	40.46		67.7289
		17.676	9.655		28.6443		27.649	30.033		47.3667
		14.245	7.339		27.2575		22.055	25.296		48.9156
		13.743	12.423		42.1121		27.242	42.443		57.3057
		22.396	6.271		15.6425		4.219	54.848		85.6014
		15.108	14.691		44.1983		26.677	32.397		50.5306
		15.813	10.397		33.3248		20.149	55.416		70.019
		0.663	19.994		88.1008		26.294	35.453		53.4372
		19.756	10.002		26.852		18.699	47.73		68.6065
		19.438	7.272		20.5115		1.021	58.116		88.9935
		15.855	8.362		27.8074		26.136	40.924		57.4358
		19.215	11.056		29.9154		26.674	0.562		1.207
		19.468	10.951		29.3583		1.374	50.603		88.4447
		23.584	12.042		27.0489		1.308	46.513		88.3892
		15.895	7.809		26.1643		18.11	43.666		67.4743
		7.871	17.7		66.0258		1.127	40.949		88.4235
		18.618	4.323		13.0721		17.889	25.312		54.7496
		0.672	20.651		88.1362		11.184	49.714		77.3215
		15.842	11.598		36.208		24.338	28.312		49.3165
		6.543	18.006		70.0299		23.656	46.729		63.1498
		19.727	8.764		23.9539		11.76	52.043		77.2669
		13.162	10.208		37.796		24.709	46.225		61.8738
		19.085	7.713		22.0056		1.461	53.197		88.4269
		12.553	11.866		43.3885		23.209	39.478		59.5489
		6.208	15.472		68.1373		23.06	34.123		55.9496
		13.375	11.13		39.7655		22.955	31.073		53.5451
		6.758	10.827		58.0284		12.365	38.435		72.1664
		13.567	12.268		42.1216		18.99	41.405		65.3619
		5.37	14.131		69.1925		28.801	0.51		1.01447
		21.954	8.35		20.8239		1.247	45.824		88.4412
		14.495	13.249		42.4286		24.738	46.96		62.2203
		16.017	12.496		37.9603		23.978	0.519		1.23996
		13.068	12.854		44.527		20.205	48.924		67.56
		7.544	16.181		65.0039		25.249	38.341		56.6336
		14.114	15.274		47.2604		26.595	30.227		48.6573
		14.824	11.417		37.6024		28.074	0.444		0.906077
		11.796	14.266		50.414		21.553	49.033		66.2716
		14.486	12.805		41.4753		1.783	54.836		88.1377
		13.871	8.529		31.5865		25.523	31.041		50.5718
		19.343	10.193		27.7875		11.904	47.711		75.9906
		18.393	10.066		28.6907		1.602	54.571		88.3185
		18.482	9.793		27.9176		15.274	52.472		73.7704
		19.278	7.25		20.6101		26.394	42.262		58.0139
		20.533	7.168		19.2439		26.63	36.461		53.8568
		16.585	9.253		29.1578		19.539	34.29		60.3248
		13.592	14.383		46.6196		4.632	0.43		5.30371
		12.871	12.471		44.0957		11.411	0.233		1.16975
		14.599	12.637		40.8797		10.322	49.107		78.1296
		10.395	15.745		56.5668		1.425	47.215		88.2713
		14.793	12.311		39.7678		21.115	35.667		59.3743
		11.665	12.977		48.0477		23.899	31.868		53.1324
		12.859	11.043		40.6552		26.647	32.291		50.4701
		15.908	4.205		14.8065		23.749	31.751		53.2044
		10.548	12.504		49.85		22.837	30.698		53.3535
		15.083	8.932		30.6336		22.89	48.231		64.6114
		14.363	14.793		45.845		16.421	47.258		70.8389
		12.773	9.496		36.6287		22.149	17.278		37.9571
		17.553	6.228		19.5353		20.888	38.14		61.292
		20.234	4.781		13.2943		23.4	39.326		59.2463
		12.232	13.287		47.3674		20.133	28.88		55.1187
		21.572	5.374		13.9887		16.461	49.287		71.5316
		14.619	8.378		29.8166		23.242	40.564		60.1886
		17.092	10.871		32.4575		1.072	37.454		88.3606
		12.676	11.895		43.1795		18.317	38.899		64.7849
		19.92	11.945		30.949		19.468	48.794		68.2488
		15.723	11.29		35.6805		24.915	49.06		63.0764
		14.968	8.508		29.6145		19.423	50.551		68.982
		15.187	14.844		44.3456		18.463	33.47		61.1176
		19.015	9.865		27.4203		25.051	45.022		60.9077
		18.247	8.994		26.2388		22.549	42.926		62.2871
		17.186	11.147		32.9678		15.58	34.391		65.6283
		14.099	12.389		41.3063		27.338	0.595		1.24682
		19.873	9.111		24.6296		24.256	31.833		52.6935
		13.441	12.98		44.0004		17.608	36.402		64.1865
		10.683	14.532		53.6791		17.651	45.882		68.9581
		11.919	14.069		49.7294		1.462	47.744		88.2461
		10.769	13.326		51.0577		15.219	28.924		62.2479
		20.26	8.635		23.0842		26.19	42.071		58.097
		15.638	11.833		37.1142		23.214	38.632		58.9983
		14.015	15.282		47.4763		21.385	36.638		59.7286
		17.879	10.847		31.2448		22.999	43.434		62.0981
		14.892	12.16		39.2332		1.713	52.566		88.1336
		20.605	6.872		18.4441		12.635	49.73		75.7444
		10.766	16.206		56.4031		25.291	32.163		51.8207
		14.475	12.982		41.8876		22.675	23.93		46.5425
		18.705	3.871		11.6923		22.012	34.05		57.1189
		11.941	11.334		43.5061		30.874	48.545		57.5442
		Surface	Cave				Surface	Cave
		498-580	618-660				533-580	465-510
	D2.2	21.133	4		10.718		29.445	46.386		57.5934
		18.671	10.787		30.0168		31.662	51.506		58.42
		0.851	21.259		87.7077		27.422	53.693		62.9458
		9.437	19.102		63.7092		30.141	55.139		61.3374
		0.821	22.153		87.8776		32.299	51.011		57.659
		24.088	4.983		11.6877		37.185	42.43		48.7692
		22.796	4.407		10.9416		31.027	45.236		55.5541
		10.047	20.97		64.4003		36.544	48.299		52.8881
		13.054	17.452		53.2037		36.397	48.447		53.0834
		18.185	4.798		14.7803		30.576	44.057		55.239
		8.597	17.655		64.0365		33.055	46.566		54.6309
		11.849	16.762		54.7437		28.254	36.457		52.2245
		17.594	14.124		38.7566		29.407	50.765		59.9173
		25.117	5.229		11.7602		33.118	49.338		56.1286
		22.389	13.302		30.7159		34.831	52.026		56.198
		21.752	9.042		22.572		38.522	52.322		53.6377
		19.932	4.448		12.5799		31.146	51.538		58.8542
		17.609	14.641		39.7418		39.104	54.275		54.2281
		16.7	14.168		40.3107		35.02	58.349		59.0286
		20.481	14.263		34.8534		27.658	56.184		63.7901
		19.378	11.116		29.8403		32.336	52.44		58.3409
		7.609	20.597		69.7246		27.584	48.429		60.3352
		0.741	22.81		88.1394		28.644	44.829		57.423
		20.583	12.153		30.5593		33.035	36.196		47.6143
		12.844	17.2		53.2497		31.667	48.067		56.6227
		15.952	16.428		45.8422		36.782	41.871		48.702
		19.21	13.5		35.098		34.405	54.026		57.5101
		23.042	10.104		23.6776		28.055	53.022		62.1158
		13.794	16.854		50.7017		29.985	51.001		59.5475
		12.633	18.767		56.0536		39.356	53.561		53.692
		20.417	10.438		27.078		35.607	57.025		58.0189
		21.064	13.053		31.7858		36.222	46.649		52.1714
		14.023	17.345		51.0453		25.462	49.677		62.8626
		16.155	17.072		46.5809		32.787	53.546		58.5203
		13.598	15.171		48.1297		33.301	49.573		56.1085
		13.841	12.428		41.9211		32.161	34.556		47.0559
		21.72	6.128		15.7557		27.255	54.666		63.5004
		18.855	16.324		40.8849		27.255	53.79		63.129
		19.486	13.031		33.7721		34.263	51.923		56.58
		11.437	19.327		59.3846		36.543	50.107		53.8968
		14.29	14.639		45.6912		36.308	52.416		55.2901
		22.165	12.818		30.0408		28.819	57.132		63.2324
		1.023	21.992		87.3367		35.857	60.146		59.1981
		18.839	15.342		39.1585		30.856	50.19		58.4175
		19.399	14.684		37.1238		36.816	46.931		51.8869
		19.497	4.094		11.8587		34.463	49.652		55.2359
		24.967	7.616		16.9639		29.738	47.172		57.772
		20.157	13.268		33.3542		38.026	37.832		44.8535
		15.954	11.381		35.5027		31.255	48.414		57.1546
		20.635	13.725		33.6292		28.91	46.992		58.3997
		14.673	15.916		47.327		29.176	52.079		60.7413
		16.257	16.022		44.5829		12.02	21.967		61.3132
		8.465	20.625		67.6856		28.03	50.876		61.1476
		23.244	4.675		11.372		37.515	49.721		52.9651
		19.14	14.198		36.5679		33.71	50.433		56.2408
		0.535	19.634		88.4392		30.839	44.731		55.4164
		17.75	15.19		40.5561		33.468	51.55		57.007
		17.83	11.282		32.3237		32.05	54.423		59.506
		17.266	13.361		37.7339		33.14	50.615		56.7854
		5.661	20.997		74.9113		27.338	44.267		58.3018
		11.327	12.632		48.1177		31.207	42.868		53.9462
		21.817	9.693		23.9549		36.398	39.891		47.6216
		8.997	18.452		64.0066		34.235	45.472		53.0246
		11.83	18.427		57.2999		34.053	40.795		50.1471
		0.752	21.585		88.0047		35.517	37.964		46.9073
		10.719	18.85		60.3754		34.937	46.475		53.0665
		0.642	20.64		88.2184		36.589	50.685		54.1749
		13.831	13.141		43.5346		30.642	43.804		55.0263
		16.979	13.484		38.4551		32.691	42.863		52.6678
		14.408	17.169		49.9971		34.002	34.903		45.7492
		9.993	18.44		61.5459		32.82	52.422		57.9504
		17.27	12.232		35.3092		31.957	42.463		53.0355
		17.486	14.017		38.7161		29.844	30.025		45.1732
		22.064	19.923		42.0809		34.455	36.39		46.5646
		16.313	18.657		48.8348		33.646	49.523		55.8078
		20.29	9.494		25.0756		27.941	42.896		56.9212
		23.365	5.573		13.4155		31.272	46.1		55.849
		11.064	17.846		58.2023		32.932	49.282		56.2478
		11.437	16.293		54.9328		34.918	48.659		54.3366
		19.896	12.044		31.1885		28.078	47.001		59.1463
		20.08	14.257		35.3751		27.954	35.905		52.0973
		20.429	10.09		26.285		26.268	50.37		62.4579
		21.782	10.07		24.8115		41.731	44.398		46.7736
		17.528	16.149		42.6552		29.078	45.957		57.6776
		13.064	2.433		10.5497		24.705	37.493		56.6182
		21.476	9.631		24.1541		28.953	49.287		59.5685
		20.417	10.681		27.616		30.569	45.192		55.9246
		0.328	0.798		67.656		33.882	47.661		54.5912
		26.235	5.141		11.0872		33.053	43.087		52.5074
		20.823	10.142		25.9688		32.402	43.036		53.0238
		18.006	12.822		35.4545		31.593	44.817		54.8187
		2.348	6.663		70.5879		35.511	23.759		33.7849
		16.192	16.485		45.5137		34.425	39.252		48.7484
		21.29	14.441		34.149		21.878	47.166		65.1157
		20.611	14.984		36.0168		28.626	45.653		57.9109
		21.356	9.405		23.7683		34.453	43.059		51.3355
		Surface	Cave				Surface	Cave
		498-580	618-660				533-580	465-510
	D2.1	3.192	20.46		81.1327		32.33	38.174		49.7384
		7.54	21.288		70.4964		31.515	46.066		55.6229
		26.527	10.239		21.1058		25.367	50.019		63.1083
		22.186	15.967		35.7421		25.409	52.616		64.2235
		19.874	12.67		32.5182		29.96	40.403		53.442
		14.269	19.037		53.147		29.597	25.742		41.0151
		25.25	10.591		22.7554		28.759	50.473		60.326
		6.028	17.419		70.9114		29.235	48.546		58.9432
		13.326	19.138		55.1501		30.302	50.07		58.818
		28.341	5.889		11.7385		32.114	45.765		54.9421
		15.03	17.437		49.24		31.746	41.827		52.8021
		14.397	15.607		47.3094		27.106	47.304		60.1866
		16.5	15.701		43.5786		29.811	51.328		59.8523
		28.684	5.899		11.6211		32.203	42.49		52.8417
		23.912	15.528		32.9989		38.579	47.315		50.8074
		24.172	5.272		12.3037		26.559	50.556		62.2854
		29.628	6.412		12.2115		37.893	48.595		52.0539
		30.877	9.728		17.4874		32.872	50.523		56.9506
		24.953	6.431		14.452		30.987	56.486		61.2518
		28.261	5.722		11.4459		27.764	44.714		58.1629
		16.158	15.072		43.0084		31.26	49.352		57.6495
		18.041	20.477		48.6188		33.826	48.118		54.8936
		16.976	16.051		43.3957		29.12	51.112		60.3286
		25.327	12.837		26.8782		35.704	46.028		52.1992
		23.688	12.185		27.2211		31.762	45.553		55.1137
		17.585	18.218		46.0129		37.059	55.769		56.3956
		16.62	18.085		47.4172		35.598	45.845		52.1712
		14.767	3.14		12.0044		28.23	44.332		57.5116
		18.62	18.628		45.0123		35.326	46.924		53.0263
		11.256	20.126		60.7828		33.958	48.903		55.2241
		30.339	8.113		14.9713		35.883	50.554		54.6331
		25.081	7.973		17.6349		25.335	46.243		61.2832
		14.647	20.292		54.1778		20.815	10.989		27.8312
		0.78	21.898		87.96		32.649	44.154		53.5195
		11.1	23.808		65.0037		36.389	47.882		52.7662
		8.091	22.454		70.1841		30.564	37.422		50.7602
		18.978	12.693		33.7757		26.723	41.104		56.9709
		14.063	19.962		54.8358		31.841	43.027		53.4977
		16.653	17.682		46.7166		33.028	51.598		57.3766
		0.281	0.466		58.9099		32.745	45.88		54.4842
		27.146	5.648		11.7533		26.331	43.017		58.5289
		14.969	21.002		54.521		31.033	56.926		61.4032
		11.181	20.607		61.5165		30.624	42.569		54.2689
		8.724	21.689		68.0885		35.023	26.163		36.7606
		19.305	18.451		43.7043		30.802	38.53		51.3602
		28.811	6.028		11.8173		35.17	45.054		52.0238
		7.681	21.603		70.4271		32.186	39.657		50.9369
		26.694	9.632		19.841		27.976	45.631		58.4879
		25.724	13.23		27.217		38.612	48.336		51.3813
		11.749	19.667		59.1461		32.871	44.784		53.7217
		25.153	11.081		23.7756		26.9	51.875		62.5908
		29.224	6.028		11.6549		35.337	45.615		52.2358
		25.777	12.133		25.2059		26.297	53.933		64.0068
		12.899	18.422		55.0005		27.842	53.541		62.525
		26.587	10.795		22.0984		39.306	54.293		54.097
		16.728	16.512		44.6277		34.589	47.082		53.697
		21.257	15.243		35.6436		38.915	35.318		42.2259
		18.505	16.624		41.935		35.626	51.42		55.2841
		19.32	14.919		37.6755		34.798	48.095		54.1133
		25.407	14.936		30.45		32.778	46.097		54.5847
		23.158	5.06		12.3254		31.307	35.281		48.4154
		20.574	17.582		40.5163		38.412	34.274		41.7417
		23.225	15.834		34.2848		41.915	25.785		31.5987
		21.111	15.449		36.1966		27.689	43.989		57.8115
		17.751	16.088		42.1865		35.38	45.356		52.044
		10.606	20.37		62.4955		40.972	47.7		49.339
		24.626	12.853		27.5613		33.203	42.88		52.2486
		23.58	5.48		13.0833		32.961	33.354		45.3396
		0.726	21.668		88.081		29.593	48.506		58.6131
		21.091	16.595		38.1967		38.883	44.763		49.0211
		14.725	19.365		52.7509		39.506	37.848		43.7721
		26.52	4.953		10.579		32.718	44.513		53.6833
		24.078	5.246		12.2913		36.937	27.063		36.2295
		25.071	13.537		28.3667		41.31	18.092		23.6514
		10.102	20.447		63.708		33.853	48.536		55.1049
		13.333	14.719		47.8286		31.221	44.113		54.711
		21.745	13.442		31.7229		31.534	38.844		50.9299
		25.495	11.107		23.5406		33.915	53.21		57.4874
		18.126	17.848		44.5573		39.808	42.036		46.5594
		12.703	20.731		58.502		32.966	46.354		54.5804
		8.49	22.288		69.1471		26.407	47.618		60.9891
		20.528	19.678		43.7889		37.832	45.558		50.2933
		0.255	0.367		55.2076		31.631	58.078		61.426
		20.18	17.357		40.6991		27.853	44.858		58.1633
		18.757	12.218		33.0796		28.32	36.068		51.8616
		21.668	11.878		28.7308		32.761	39.282		50.1721
		23.761	13.09		28.8505		36.365	47.644		52.6468
		17.687	13.138		36.6052		20.389	52.403		68.74
		23.389	13.416		29.8387		21.641	53.751		68.0695
		0.815	21.288		87.8076		33.01	48.354		55.6797
		20.927	17.612		40.0837		35.709	47.8		53.2384
		17.803	19.373		47.4183		34.001	41.458		50.6438
		21.279	4.029		10.7216		28.646	39.709		54.1934
		23.639	11.426		25.797		36.033	44.272		50.8579
		18.836	18.317		44.1997		32.513	45.421		54.4044
		22.327	14.269		32.5823		32.328	47.349		55.6763
		Surface	Cave				Surface	Cave
		498-580	618-660				533-580	465-510
	B'2	16.697	15.862		43.5309		20.403	46.581		66.3461
		19.376	19.892		45.7529		29.033	44.161		56.6777
		11.48	14.998		52.5683		32.292	43.278		53.2715
		12.449	18.204		55.6333		30.802	44.889		55.5428
		21.428	8.987		22.7534		6.048	51.549		83.3084
		20.058	5.562		15.4985		34.072	38.858		48.7546
		15.988	15.693		44.4665		33.293	30.184		42.196
		15.231	13.034		40.5554		2.875	48.633		86.6169
		17.907	13.409		36.8264		9.935	42.821		76.9378
		19.586	15.234		37.8758		34.03	24.338		35.5721
		14.254	12.32		40.8375		32.08	23.696		36.4516
		20.451	11.059		28.4026		23.633	35.631		56.4449
		21.799	14.818		34.2062		30.311	36.541		50.3241
		23.445	11.224		25.5822		23.595	32.815		54.2827
		17.603	14.577		39.6281		24.915	43.576		60.2408
		18.531	17.005		42.5411		1.194	33.258		87.9439
		21.634	5.466		14.1795		29.523	38.716		52.6726
		15.621	16.547		46.6489		36.893	2.044		3.17114
		18.592	6.69		19.7904		25.544	36.415		54.9515
		19.054	14.962		38.1405		0.526	1.434		69.8567
		9.044	15.864		60.3127		28.435	31.599		48.0169
		7.17	16.495		66.5065		30.476	38.65		51.7438
		15.438	3.522		12.8514		35.054	20.577		30.4133
		18.198	11.763		32.8782		26.809	32.047		50.0858
		19.995	12.98		32.9901		33.188	15.106		24.4734
		19.901	11.502		30.0262		19.65	46.842		67.2422
		23.265	10.677		24.6518		10.506	48.307		77.7302
		24.281	5.805		13.4457		32.151	43.11		53.2848
		14.806	7.93		28.1732		1.616	49.662		88.1363
		19.401	10.368		28.1203		21.981	45.746		64.3357
		17.705	15.208		40.6615		36.874	16.457		24.0514
		21.011	8.536		22.1101		32.24	35.723		47.9338
		20.794	10.914		27.6933		22.038	44.561		63.685
		23.813	8.565		19.7825		37.115	31.006		39.8755
		21.268	7.133		18.5408		2.265	48.388		87.32
		18.939	11.71		31.7285		30.191	43.323		55.1281
		12.109	17.482		55.2914		26.828	41.627		57.1988
		17.306	13.01		36.9345		26.31	31.02		49.6967
		19.894	9.679		25.9443		28.772	39.105		53.6558
		27.067	8.056		16.5747		33.568	28.322		40.155
		24.391	5.421		12.5306		31.536	27.226		40.8051
		22.35	5.511		13.8515		24.702	47.31		62.4296
		19.359	8.229		23.0291		3.6	38.174		84.6127
		22.565	9.786		23.4454		32.625	36.705		48.3679
		20.557	4.761		13.0398		34.547	32.798		43.5123
		21.24	12.903		31.2781		17.849	48.997		69.984
		12.799	14.361		48.2915		28.116	44.282		57.5873
		24.281	12.263		26.7958		34.947	39.661		48.6154
		19.939	12.423		31.925		29.413	27.24		42.8034
		23.865	12.839		28.2796		37.87	27.703		36.1866
		20.833	10.656		27.0896		26.841	43.301		58.2065
		16.402	11.163		34.2387		1.472	49.778		88.3062
		22.501	9.297		22.4495		36.867	0.427		0.66358
		15.306	16.262		46.7346		20.599	35.614		59.9551
		13.863	15.57		48.3192		1.436	52.035		88.4193
		20.976	7.594		19.9019		23.905	42.259		60.5041
		18.468	9.505		27.2337		35.147	34.469		44.442
		15.467	18.366		49.8975		33.613	34.464		45.7162
		16.646	15.781		43.472		27.639	39.808		55.2275
		17.341	15.49		41.7731		30.359	34.144		48.3583
		1.41	19.86		85.939		25.699	47.437		61.5534
		18.505	10.063		28.5373		2.7	46.964		86.7097
		23.91	6.534		15.2843		26.613	38.57		55.3946
		18.946	4.601		13.6499		26.763	41.652		57.2777
		12.777	17.611		54.0387		25.626	28.349		47.8881
		14.237	14.354		45.2345		32.824	29.93		42.3596
		13.093	12.046		42.6151		25.633	36.083		54.6104
		7.03	20.273		70.8752		30.426	36.249		49.9912
		16.499	16.789		45.4992		29.586	45.429		56.9255
		16.554	13.658		39.5246		31.455	43.256		53.976
		22.472	6.854		16.9618		36.435	31.076		40.4614
		14.422	11.814		39.3232		35.925	30.314		40.1581
		21.002	11.789		29.3067		33.246	39.581		49.9715
		23.535	9.657		22.3096		20.543	39.69		62.6346
		18.632	8.301		24.0141		34.936	28.471		39.1782
		22.666	6.723		16.521		23.702	40.343		59.5653
		22.069	5.465		13.9085		33.314	21.391		32.7046
		24.863	5.953		13.465		23.798	44.414		61.8166
		0.75	20.808		87.9358		35.725	0.61		0.978224
		20.298	9.404		24.8582		21.975	39.95		61.1865
		13.793	10.764		37.9683		36.227	1.779		2.81137
		22.014	10.946		26.4379		20.272	42.612		64.558
		7.481	15.093		63.6342		24.756	42.204		59.605
		13.354	16.574		51.1409		28.244	39.133		54.1804
		20.307	11.296		29.0855		27.52	41.521		56.4637
		11.565	17.005		55.7806		28.689	34.031		49.8683
		22.008	9.027		22.3019		30.991	42.72		54.0412
		22.068	8.709		21.5364		24.696	35.854		55.4412
		21.086	5.053		13.4761		25.049	36.182		55.3049
		20.661	4.525		12.3534		32.461	34.494		46.7392
		18.061	14.112		38.0024		31.318	21.843		34.8942
		17.02	12.341		35.9454		30.002	38.421		52.0146
		19.015	12.052		32.3672		34.748	25.791		36.5839
		19.52	8.399		23.2811		36.375	23.068		32.3817
		20.79	5.279		14.2474		26.669	18.003		34.0215
		21.871	10.686		26.0398		28.832	43.346		56.3698
		Surface	Cave				Surface	Cave
		498-580	618-660				533-580	465-510
	B2	9.956	3.703		20.402		20.621	29.447		54.9974
		5.018	5.896		49.5994		22.484	30.848		53.9131
		7.705	6.329		39.4002		19.67	30.505		57.1856
		11.071	6.559		30.6446		23.182	32.923		54.8496
		9.096	5.122		29.3841		20.946	31.94		56.7435
		6.211	4.628		36.6909		19.583	33.071		59.3681
		5.779	6.879		49.9666		22.267	26.148		49.5831
		9.064	3.531		21.2841		23.559	29.07		50.9779
		5.26	6.548		51.2251		18.148	31.422		59.9911
		8.488	3.601		22.9889		21.295	28.368		53.1056
		6.138	4.659		37.2		5.82	7.573		52.457
		7.722	6.775		41.2625		26.782	28.104		46.3798
		7.32	7.281		44.847		22.941	27.513		50.1779
		9.208	4.131		24.1625		23.831	33.102		54.2489
		11.742	9.737		39.6671		27.094	29.673		47.6013
		8.65	2.704		17.3593		25.96	31.446		50.4589
		7.033	9.546		53.6191		22.869	32.776		55.0951
		9.705	4.345		24.1184		24.544	33.494		53.7665
		6.539	4.904		36.8685		25.359	30.841		50.5713
		6.445	7.318		48.6295		23.157	31.283		53.4896
		7.689	6.16		38.6998		22.84	27.995		50.7904
		0.976	7.074		82.1445		22.582	34.831		57.0434
		6.818	10.083		55.9339		18.777	25.743		53.8929
		9.374	2.837		16.8382		27.377	29.992		47.6099
		6.715	4.565		34.2087		23.644	31.937		53.4863
		9.22	6.792		36.3776		24.681	33.959		53.9908
		7.029	5.477		37.9258		22.633	32.437		55.0945
		9.374	5.556		30.6554		22.263	32.303		55.4257
		6.744	4.448		33.4068		22.806	32.83		55.2135
		7.91	5.229		33.4672		23.468	32.173		53.8918
		9.225	8.248		41.7997		22.946	37.195		58.3291
		7.176	7.679		46.9393		20.91	30.019		55.1405
		6.4	6.155		43.8821		23.733	32.286		53.6809
		9.296	7.832		40.1146		20.193	35.439		60.3257
		9.102	5.013		28.8441		19.987	24.827		51.1642
		2.512	7.842		72.2384		24.73	33.26		53.3679
		5.555	3.621		33.0981		22.409	31.449		54.5282
		5.488	4.94		41.9918		19.39	33.395		59.8595
		9.381	5.571		30.7044		22.177	34.752		57.456
		9.694	8.989		42.839		21.745	35.593		58.5778
		6.491	7.053		47.3761		23.379	31.878		53.7441
		6.427	7.111		47.8924		23	32.747		54.9176
		8.346	5.492		33.3465		21.926	38.81		60.5354
		6.995	3.777		28.3672		23.485	32.84		54.4302
		3.068	8.246		69.5918		21.587	34.94		58.291
		9.532	5.746		31.0821		23.913	34.094		54.9548
		9.43	6.279		33.6578		18.476	27.366		55.975
		10.313	4.817		25.0364		17.966	32.437		61.0191
		6.853	3.384		26.2801		17.849	32.755		61.413
		4.486	5.375		50.1515		19.359	36.671		62.17
		11.375	9.558		40.0391		19.557	35.208		60.9491
		4.772	3.572		36.8161		22.973	32.201		54.495
		7.98	6.438		38.8955		20.893	34.249		58.6155
		8.807	7.778		41.4497		21.932	31.171		54.8697
		8.351	5.572		33.7122		23.147	30.962		53.2185
		7.112	3.937		28.9677		21.268	32.945		57.1553
		4.802	8.076		59.2643		19.327	33.107		59.7248
		8.73	9.003		45.882		24.469	30.199		50.9836
		8.059	4.902		31.3107		13.928	25.054		60.9295
		4.691	6.707		55.0304		12.809	36.275		70.5515
		4.41	5.275		50.1038		21.066	27.311		52.3557
		6.61	6.464		44.3602		23.276	35.48		56.7339
		4.022	15.646		75.5836		16.854	35.981		64.901
		7.07	3.158		24.0692		23.916	30.701		52.0815
		10.245	3.915		20.9137		23.362	29.506		51.6289
		11.428	4.887		23.1532		17.552	36.655		64.4129
		6.925	5.903		40.4449		21.978	41.319		61.9911
		3.817	4.682		50.8114		20.934	33.429		57.9443
		7.642	5.172		34.0896		21.118	33.346		57.654
		6.792	6.638		44.343		18.814	26.891		55.0219
		6.026	5.522		42.501		22.997	30.066		52.5882
		7.549	6.768		41.8776		18.475	32.48		60.3683
		4.289	9.736		66.2251		21.902	29.603		53.5039
		9.248	3.444		20.4256		22.632	33.397		55.8759
		10.208	3.535		19.1008		21.171	34.045		58.1245
		2.618	8.209		72.3116		21.337	29.64		54.251
		7.463	5.38		35.7875		23.515	34.914		56.0393
		9.259	9.008		44.2128		21.897	36.746		59.2092
		3.608	8.423		66.8121		25.633	32.372		51.6269
		3.836	6.335		58.8041		23.158	33.398		55.2628
		4.022	3.794		43.3291		22.331	32.233		55.2858
		7.838	5.309		34.1114		22.717	32.32		54.8975
		4.612	4.97		47.1397		20.15	37.108		61.4976
		6.491	7.732		49.9866		22.734	31.962		54.5765
		6.172	3.729		31.1396		17.999	30.987		59.8496
		5.477	4.77		41.0531		19.796	32.801		58.8883
		8.232	4.265		27.3887		21.3	34.174		58.0655
		5.345	5.19		44.1571		19.304	35.76		61.6389
		6.207	11.093		60.7712		18.533	29.992		58.2868
		7.604	5.052		33.5996		20.919	36.563		60.2246
		5.587	7.552		53.5058		20.36	36.278		60.6979
		7.721	4.699		31.3247		22.136	33.911		56.8648
		8.683	6.198		35.5196		20.046	32.2		58.0958
		8.191	3.75		24.5992		20.011	32.638		58.4867
		11.778	3.742		17.6256		23.209	31.891		53.9544
		9.576	3.193		18.4403		19.291	31.704		58.6807
		Surface	Cave				Surface	Cave
		498-580	618-660				533-580	465-510
	A'2	9.24	18.318		63.2326		2.737	40.629		86.1461
		16.743	17.858		46.8457		4.233	51.591		85.3095
		18.77	16.188		40.7758		29.582	46.592		57.5879
		20.972	16.213		37.7068		1.721	51.367		88.0811
		21.593	21.279		44.5804		26.491	41.003		57.1345
		21.343	17.325		39.0677		27.614	49.075		60.634
		18.788	15.803		40.0679		31.404	28.07		41.7915
		17.257	17.294		45.0614		1.813	45.598		87.7231
		17.885	15.057		40.0933		30.161	34.431		48.7822
		16.3	16.379		45.1385		26.89	32.335		50.2529
		19.561	15.081		37.6313		30.741	33.176		47.1817
		15.707	16.585		46.5575		25.602	36.051		54.6192
		0.768	0.459		30.8649		1.649	45.466		87.9229
		23.003	12.449		28.4218		30.464	37.196		50.6821
		14.708	16.159		47.6914		32.501	33.991		46.2837
		18.98	17.702		43.0046		29.411	45.209		56.9538
		22.392	13.579		31.2336		14.358	46.408		72.8087
		18.062	14.716		39.1714		25.029	48.8		62.8472
		12.822	19.639		56.8601		32.399	30.108		42.901
		21.755	12.095		29.0725		25.732	32.669		51.774
		16.089	14.939		42.8774		32.551	24.924		37.441
		12.913	18.37		54.8951		1.725	50.527		88.0447
		17.9	17.27		43.9738		17.819	50.222		70.4651
		16.911	15.449		42.4132		28.337	42.05		56.0245
		14.86	21.557		55.4202		21.304	53.287		68.2086
		12.719	18.987		56.1827		28.299	35.358		51.3278
		17.288	19.458		48.3796		36.288	2.08		3.28056
		16.507	18.614		48.4332		38.084	0.608		0.914633
		15.974	17.63		47.8213		29.705	32.587		47.649
		15.877	21.886		54.0414		39.242	17.458		23.9834
		20.391	16.961		39.7533		30.614	40.331		52.799
		17.227	15.324		41.6542		24.67	48.004		62.8007
		19.675	15.131		37.562		37.235	0.528		0.812412
		18.107	15.851		41.1992		30.016	44.951		56.267
		14.893	14.859		44.9345		31.042	39.223		51.6411
		19.237	13.682		35.4217		30.529	41.313		53.5368
		16.839	16.167		43.8336		25.843	33.46		52.3191
		15.546	15.066		44.1017		34.255	31.792		42.8644
		20.112	17.624		41.2279		34.986	0.571		0.935031
		19.617	18.334		43.0638		35.473	20.708		30.275
		17.844	15.91		41.7207		31.433	51.626		58.6645
		19.646	17.491		41.679		38.811	0.679		1.00229
		17.451	19.266		47.83		28.323	44.245		57.3751
		11.288	21.145		61.905		32.846	29.477		41.9058
		18.278	16.012		41.2192		24.05	33.886		54.6355
		17.069	18.028		46.5652		31.532	44.994		54.9771
		19.66	17.509		41.688		34.75	42.663		50.8364
		18.539	18.586		45.0726		33.884	39.978		49.7165
		15.146	14.532		43.8148		33.198	28.336		40.4823
		16.423	16.743		45.5528		30.571	36.151		49.7806
		17.375	19.929		48.9166		31.165	41.931		53.3786
		20.678	15.265		36.4357		37.501	0.516		0.788319
		22.431	15.253		34.2156		28.478	45.595		58.0117
		17.8	19.236		47.2204		20.142	39.177		62.791
		13.296	17.756		53.1735		22.825	48.125		64.6257
		20.4	14.902		36.1478		31.839	31.856		45.0153
		15.548	20.535		52.869		4.108	48.235		85.1321
		20.546	14.82		35.8032		24.593	45.449		61.5817
		19.439	12.094		31.8879		33.072	42.286		51.971
		18.027	17.123		43.5268		24.42	47.934		63.0034
		20.383	17.367		40.4321		27.235	30.844		48.5558
		18.018	19.777		47.6647		24.916	34.705		54.3241
		17.499	18.04		45.8721		31.769	37.905		50.0329
		16.023	15.973		44.9105		9.352	44.439		78.1158
		18.922	17.216		42.2972		27.47	33.368		50.5373
		20.728	16.181		37.9769		30.392	23.552		37.7736
		15.735	15.246		44.0957		34.843	30.841		41.5134
		14.962	18.214		50.5984		28.789	25.686		41.7399
		15.799	19.496		50.9797		26.717	35.706		53.1944
		14.184	18.973		53.2186		26.349	36.673		54.3033
		18.866	13.633		35.8527		32.401	37.806		49.4023
		14.658	19.928		53.6638		27.729	43.614		57.5526
		18.734	17.053		42.3107		26.4	44.198		59.1496
		12.64	16.927		53.25		31.244	48.013		56.9463
		16.223	20.485		51.6227		30.301	46.402		56.8551
		22.869	13.923		31.3337		23.034	33.334		55.3553
		17.336	16.091		42.867		34.251	25.276		36.426
		20.39	14.406		35.2421		28.298	39.884		54.644
		25.138	9.859		21.4149		24.947	41.512		58.9959
		15.891	16.169		45.4968		30.962	43.489		54.551
		18.775	18.231		44.1578		24.221	45.068		61.745
		24.569	13.359		28.5344		33.229	47.955		55.2811
		11.953	14.354		50.2149		26.798	45.13		59.2984
		20.377	14.791		35.9747		29.91	30.933		45.9633
		20.014	14.1		35.165		30.043	33.525		48.1353
		14.348	17.956		51.3729		28.592	42.817		56.2661
		20.963	16.074		37.4803		30.045	36.883		50.8337
		19.153	17.096		41.7522		34.827	23.799		34.3467
		17.606	13.045		36.5363		27.597	51.109		61.6326
		17.68	13.989		38.3522		31.772	42.123		52.974
		20.801	14.256		34.4249		29.747	45.211		56.6567
		18.629	15.612		39.9646		24.315	39.708		58.519
		19.634	16.368		39.8165		29.845	40.957		53.9195
		25.324	11.592		24.5958		29.912	38.952		52.4787
		20.641	17.564		40.3954		22.412	34.536		57.0186
		18.454	15.252		39.5733		20.453	30.438		56.1007
		Surface	Cave				Surface	Cave
		498-580	618-660				533-580	465-510
	A2.2	14.708	10.81		36.3149		36.905	45.312		50.8384
		18.051	16.864		43.0529		41.325	46.121		48.1393
		18.089	18.164		45.1185		40.698	46.549		48.8367
		22.864	14.811		32.9346		40.991	43.171		46.4838
		19.735	21.042		46.8359		38.264	43.627		48.7469
		18.968	18.058		43.5921		34.766	48.147		54.1677
		17.682	23.103		52.5712		36.626	41.732		48.7283
		17.815	18.381		45.8959		35.493	37.758		46.7711
		23.058	6.481		15.6993		38.796	36.024		42.8782
		18.439	10.706		30.1402		37.735	39.94		46.6261
		23.562	7.111		16.7938		36.924	37.133		45.1617
		20.398	14.357		35.1396		31.552	32.264		45.6392
		20.463	16.22		38.4021		33.681	44.883		53.1148
		26.32	9.358		19.5727		39.981	40.668		45.4881
		20.737	17.392		39.9864		33.27	49.947		56.3322
		8.516	22.703		69.4387		34.679	45.513		52.6941
		22.566	10.346		24.6304		34.755	46.265		53.0856
		17.446	22.713		52.4719		37.435	40.733		47.416
		24.049	12.504		27.4717		38.569	48.851		51.7081
		20.65	15.374		36.6678		33.276	48.079		55.3125
		21.014	14.731		35.0308		35.683	45.249		51.741
		8.52	24.688		70.9601		35.719	47.142		52.8492
		24.949	9.319		20.4818		34.487	48.942		54.8296
		11.97	18.32		56.8401		37.219	37.608		45.2979
		0.882	21.66		87.6682		36.727	42.79		49.3603
		21.574	16.352		37.1603		40.836	46.54		48.735
		20.406	20.22		44.7377		42.588	41.907		44.5382
		26.21	7.861		16.6952		35.787	45.344		51.7183
		23.357	8.398		19.776		36.887	49.358		53.2279
		24.522	16.308		33.6253		37.831	42.152		48.0924
		27.055	8.075		16.6186		33.368	49.704		56.1252
		22.767	5.992		14.7452		40.869	39.252		43.8438
		24.577	14.757		30.9823		35.323	50.297		54.9201
		27.275	16.758		31.5669		40.534	51.062		51.5568
		24.546	12.267		26.5539		40.972	43.245		46.546
		18.113	17.054		43.2752		38.461	50.213		52.5495
		19.854	12.019		31.1894		36.967	38.755		46.3527
		15.709	19.999		51.8508		30.753	43.296		54.614
		21.856	19.659		41.9707		37.202	41.044		47.8111
		22.283	12.913		30.0923		35.501	49.172		54.1716
		20.03	18.31		42.4313		36.877	48.416		52.7046
		20.801	11.471		28.8752		39.105	44.22		48.5128
		17.186	22.012		52.0189		40.493	42.771		46.5672
		24.719	8.522		19.0219		35.971	45.495		51.6681
		23.085	15.536		33.9402		36.33	42.173		49.2567
		19.627	19.999		45.5379		34.462	46.594		53.5125
		20.915	13.006		31.8754		35.103	49.273		54.5332
		5.021	25.998		79.0691		38.045	42.135		47.9202
		18.974	19.099		45.1881		37.419	46.808		51.3607
		27.234	15.647		29.8791		35.328	41.613		49.6699
		1.399	22.606		86.4587		38.133	47.733		51.3793
		27.152	8.213		16.8296		35.925	52.301		55.5153
		17.077	18.196		46.8171		42.23	37.653		41.7208
		24.327	14.079		30.0597		35.971	41.285		48.9349
		17.92	16.469		42.5839		40.347	47.126		49.4315
		20.076	16.663		39.6926		33.191	51.323		57.1089
		26.378	13.861		27.7208		34.718	46.341		53.16
		19.792	19.317		44.3042		38.464	44.183		48.9585
		26.256	10.846		22.4449		40.561	40.883		45.2265
		16.194	16.689		45.8624		37.63	48.868		52.4025
		18.286	13.37		36.1728		31.408	39.274		51.3502
		21.466	17.884		39.7988		36.408	51.907		54.9539
		21.319	18.774		41.3679		37.344	48.791		52.57
		22.66	15.294		34.0168		37.017	45.958		51.1502
		15.878	17.91		48.4416		34.928	41.557		49.9535
		15.674	18.612		49.8978		41.628	48.388		49.2947
		18.421	19.35		46.409		30.999	51.168		58.7914
		0.804	20.306		87.7326		35.216	42.971		50.6644
		19.488	16.091		39.5461		32.83	49.857		56.6358
		20.981	20.866		44.8426		37.803	47.082		51.2384
		23.238	16.11		34.7321		41.354	47.365		48.8761
		21.108	15.659		36.5699		39.458	47.217		50.1154
		26.603	8.426		17.5746		36.594	38.07		46.1325
		21.742	11.476		27.8263		16.118	48.658		71.6725
		25.072	12.997		27.4016		42.174	37.785		41.8582
		10.201	21.08		64.1768		37.954	38.913		45.7148
		19.182	17.949		43.0981		35.03	44.502		51.7918
		9.787	20.995		65.007		40.321	47.876		49.8961
		20.517	17.112		39.8295		38.271	46.175		50.3472
		16.552	17.447		46.5079		34.028	40.792		50.1657
		19.518	18.698		43.7708		33.849	51.861		56.8681
		20.89	20.386		44.3004		39.142	44.037		48.3679
		10.793	22.818		64.6857		38.55	47.352		50.8504
		13.5	14.453		46.9526		32.731	51.505		57.5644
		16.098	16.879		46.3567		36.395	42.99		49.749
		23.193	10.747		24.8617		29.653	47.404		57.9725
		23.708	7.49		17.5327		31.762	52.323		58.7407
		20.721	16.836		39.0942		35.142	36.586		46.1533
		13.723	19.407		54.7353		30.69	44.606		55.4711
		22.679	12.407		28.6818		39.095	39.05		44.967
		19.141	14.535		37.2118		36.899	45.398		50.8962
		16.285	17.665		47.3277		38.459	49.753		52.296
		22.691	13.988		31.652		35.093	47.725		53.6723
		13.576	20.53		56.5243		37.951	50.272		52.9504
		24.797	11.281		24.4624		34.559	42.753		51.05
		29.325	9.456		17.8722		35.142	49.038		54.3736
		Surface	Cave				Surface	Cave
		498-580	618-660				533-580	465-510
	A2.1	14.879	20.918		54.5757		37.169	42.069		48.5386
		17.181	20.101		49.4784		36.402	44.432		50.6731
		26.055	14.023		28.2895		41.145	47.236		48.9425
		25.931	16.738		32.8415		41.143	50.887		51.0439
		20.617	14.486		35.0928		40.139	48.551		50.4182
		22.978	16.47		35.6319		37.343	55.793		56.2051
		20.784	17.575		40.218		33.561	46.624		54.2528
		22.441	17.725		38.3034		36.289	38.692		46.8356
		23.747	23.188		44.3177		38.287	48.316		51.6057
		16.476	21.902		53.0473		32.626	56.685		60.0767
		14.518	21.06		55.419		28.272	47.255		59.1085
		22.345	16.615		36.6333		39.14	36.583		43.066
		2.53	21.351		83.2422		44.058	46.077		46.2832
		28.45	13.899		26.0374		43.004	45.219		46.4382
		24.531	18.131		36.4683		40.45	49.86		50.9486
		13.722	20.547		56.2636		38.227	43.611		48.764
		24.628	16.348		33.5761		38.168	53.659		54.5755
		0.247	0.322		52.5089		40.173	51.825		52.2184
		22.366	20.701		42.786		38.908	50.418		52.3423
		15.699	23.371		56.1096		35.25	42.517		50.3386
		16.601	21.779		52.6836		35.727	53.369		56.2003
		17.475	19.38		47.9589		42.879	37.752		41.3617
		17.948	16.553		42.6846		41.293	41.201		44.9361
		26.288	12.258		24.9995		36.468	50.259		54.0353
		22.017	12.55		29.6838		35.81	42.59		49.9426
		23.834	19.011		38.5773		41.612	47.526		48.7958
		23.916	18.871		38.2753		40.001	45.025		48.3816
		22.72	19.269		40.3015		37.223	52.68		54.7555
		29.978	14.321		25.5346		40.114	49.666		51.0731
		24.743	19.779		38.6381		45.132	48.406		47.0047
		18.898	19.764		46.2832		43.031	46.552		47.2508
		26.219	6.599		14.1272		38.801	51.035		52.7549
		20.243	22.258		47.7144		41.896	49.27		49.6243
		23.804	20.294		40.4491		43.171	45.217		46.3261
		15.395	21.934		54.9358		35.971	49.072		53.7577
		1.582	24.134		86.2496		38.766	44.593		48.9986
		25.7	13.413		27.5604		41.958	49.767		49.8662
		21.577	18.259		40.2388		42.331	48.558		48.9193
		29.437	11.908		22.0246		39.318	44.276		48.3943
		22.53	13.109		30.1928		40.312	45.469		48.4404
		20.541	20.256		44.5998		39.913	51.349		52.1425
		18.175	20.521		48.4694		45.327	48.873		47.1558
		26.519	12.24		24.776		42.807	47.174		47.7785
		24.24	16.858		34.8172		41.651	54.22		52.4691
		25.457	5.085		11.2961		41.45	51.194		51.0041
		27.519	12.485		24.4032		39.136	48.681		51.2033
		24.607	17.521		35.4521		37.105	44.235		50.0096
		22.106	17.039		37.6246		43.017	48.536		48.4497
		24.443	12.423		26.9417		37.849	33.443		41.4635
		24.38	17.086		35.0236		41.843	49.282		49.667
		23.889	18.024		37.0342		40.835	52.228		51.9796
		14.015	20.629		55.8085		39.645	49.327		51.2106
		25.522	12.751		26.5471		40.845	43.564		46.845
		17.527	17.278		44.5901		37.559	53.775		55.0678
		17.499	20.995		50.1893		40.939	47.248		49.0921
		23.571	15.649		33.5806		43.597	49.688		48.7358
		29.157	7.798		14.9732		38.721	42.759		47.8372
		24.249	17.055		35.1198		41.646	55.343		53.0383
		15.789	18.829		50.0186		36.136	47.605		52.7986
		20.466	19.139		43.081		38.58	49.762		52.2139
		14.487	20.652		54.9511		38.352	44.212		49.0598
		20.205	19.864		44.5124		44.096	42.121		43.6878
		17.083	20.056		49.5768		39.679	52.238		52.7804
		26.957	6.899		14.3554		37.028	53.779		55.4518
		21.825	18.923		40.9264		36.472	46.987		52.1809
		28.109	14.691		27.5936		43.687	54.016		51.0348
		18.744	19.328		45.8788		42.665	52.799		51.0596
		23.994	15.451		32.7796		40.134	51.547		52.096
		25.308	14.618		30.0109		37.803	48.788		52.23
		16.058	21.707		53.5074		43.519	57.205		52.7378
		29.703	9.706		18.0958		39.248	53.005		53.4816
		21.922	20.742		43.4157		38.542	47.965		51.2166
		22.21	18.275		39.4485		38.382	47.94		51.3184
		26.364	15.969		31.2038		37.503	52.4		54.4085
		13.744	20.498		56.158		38.147	55.922		55.7003
		8.519	20.61		67.5426		37.157	43.667		49.605
		22.717	17.857		38.1696		44.563	43.105		44.0472
		16.844	3.212		10.7962		41.846	48.573		49.2549
		27.032	18.705		34.6816		42.902	42.778		44.9171
		25.81	15.135		30.3874		36.148	51.142		54.7467
		21.046	20.256		43.9042		41.114	41.122		45.0056
		23.924	17.487		36.1646		39.679	50.631		51.9146
		18.16	22.005		50.4683		40.201	38.84		44.0135
		27.843	13.534		25.9236		38.374	49.862		52.418
		22.527	12.793		29.5921		32.109	47.172		55.7577
		24.793	15.467		31.9578		37.664	40.472		47.0582
		18.556	19.066		45.7767		27.757	44.954		58.3066
		27.913	13.343		25.5488		35.617	50.353		54.7265
		26.638	13.494		26.8654		39.479	49.463		51.4048
		22.474	15.425		34.4637		39.703	42.933		47.2384
		23.468	13.174		29.3081		42.787	46.615		47.4518
		17.825	21.402		50.2102		38.149	48.138		51.6035
		18.752	15.309		39.228		31.835	48.694		56.8243
		19.747	19.262		44.2877		30.52	49.24		58.2085
		29.484	7.437		14.1569		40.93	49.219		50.2535
		22.285	19.341		40.9545		37.478	47.443		51.6927
		Surface	Cave				Surface	Cave
		498-580	618-660				533-580	465-510
	I5	22.089	7.644		19.0884		13.648	18.913		54.185
		18.469	7.93		23.2372		16.184	38.109		66.9902
		24.782	8.201		18.3107		17.11	19.348		48.5128
		25.006	9.02		19.8351		28.931	31.235		47.193
		24.705	7.194		16.2354		17.419	31.731		61.2351
		23.261	8.079		19.1531		6.79	20.118		71.35
		21.518	7.128		18.3278		10.229	14.915		55.5569
		20.808	8.145		21.3772		13.983	10.485		36.864
		24.162	9.118		20.675		14.251	22.129		57.2186
		20.276	6.945		18.9075		32.325	16.059		26.4181
		20.453	6.299		17.1175		23.749	21.618		42.3107
		19.013	8.215		23.3679		24.092	17.907		36.6225
		23.738	7.879		18.3618		16.862	4.216		14.0378
		22.926	8.152		19.5743		21.804	33.816		57.1868
		22.682	8.836		21.2839		15.703	19.852		51.6559
		20.558	7.275		19.4877		23.317	20.668		41.5535
		23.75	9.187		21.1475		18.136	26.216		55.3249
		23.136	9.684		22.7127		16.995	24.684		55.4525
		22.766	8.054		19.4824		10.798	23.902		65.6884
		23.465	9.499		22.0389		8.824	23.49		69.4114
		23.159	8.529		20.2178		16.782	25.648		56.8025
		23.378	8.773		20.5695		13.634	16.087		49.7182
		25.903	8.467		18.1012		19.586	24.712		51.6007
		21.783	7.829		19.7689		14.923	15.495		46.0773
		21.6	8.617		21.7488		9.987	22.756		66.3046
		22.405	7.425		18.3352		22.929	14.378		32.0904
		21.028	7.386		19.3536		5.997	17.781		71.3623
		22.807	7.955		19.2286		12.551	26.302		64.4901
		23.834	8.161		18.9017		12.41	8.997		35.9414
		24.116	8.929		20.3172		25.531	12.021		25.2129
		22.753	10.96		25.7199		19.631	20.595		46.3728
		24.189	8.514		19.391		24.594	34.227		54.3007
		21.712	8.209		20.7109		19.134	16.458		40.7003
		24.826	8.181		18.2388		17.206	25.978		56.4823
		24.424	8.114		18.3772		24.749	19.707		38.5294
		22.205	7.694		19.1111		12.006	12.82		46.878
		21.05	6.999		18.3917		18.202	18.851		46.0035
		24.207	8.224		18.7645		9.928	20.553		64.2174
		23.596	7.267		17.1176		13.741	11.814		40.6877
		24.531	9.599		21.3705		22.958	19.122		39.7913
		24.242	9.249		20.8833		12.2	20.892		59.717
		22.59	8.644		20.9392		19.624	28.176		55.1436
		22.673	8.65		20.8824		21.916	8.82		21.9221
		24.054	9.477		21.5039		4.997	7.76		57.2208
		22.964	7.521		18.1343		8.153	20.595		68.4028
		26.41	8.647		18.1292		19.273	17.636		42.4605
		24.598	9.383		20.8795		32.583	11.895		20.0555
		24.293	9.383		21.1187		26.437	21.984		39.7456
		22.189	7.67		19.0686		16.335	19.456		49.9836
		22.443	7.315		18.0527		14.063	28.075		63.3934
		23.153	10.269		23.9186		14.744	10.029		34.2239
		21.592	8.946		22.5052		24.032	11.938		26.4161
		25.074	10.204		22.1441		5.674	22.339		75.7485
		23.48	8.63		20.1808		10.716	27.213		68.5064
		27.213	9.158		18.5997		20.914	15.667		36.8375
		21.702	9.915		24.5543		16.873	11.882		35.1533
		22.664	8.363		20.254		7.647	18.804		67.87
		24.626	8.031		18.0621		12.872	25.118		62.8666
		23.43	8.448		19.8275		33.181	26.296		38.3969
		22.712	8.525		20.5737		17.592	11.015		32.0522
		20.328	7.228		19.5738		15.016	15.337		45.6059
		22.46	8.453		20.6242		9.601	16.406		59.6633
		21.771	7.669		19.4052		21.123	28.727		53.6729
		23.3	8.986		21.0899		7.05	14.06		63.3698
		21.911	9.561		23.5744		17.362	11.805		34.2131
		25.787	9.158		19.552		20.187	23.846		49.7502
		23.409	9.986		23.1025		8.702	34.809		75.9642
		21.484	7.694		19.7038		13.59	27.459		63.6683
		18.495	6.615		19.6803		13.897	16.632		50.1193
		23.841	8.368		19.3407		19.004	17.573		42.7596
		24.28	8.475		19.2417		23.412	11.814		26.7761
		20.257	8.405		22.5345		12.801	18.354		55.1062
		22.375	9.125		22.1867		9.727	20.856		64.9962
		22.186	6.937		17.3631		18.887	30.151		57.9364
		24.646	9.714		21.5114		28.317	28.011		44.6888
		23.592	8.351		19.4927		15.895	26.82		59.3467
		26.165	8.41		17.8185		4.691	17.239		74.7775
		23.812	7.796		18.1283		16.492	27.797		59.3193
		22.692	8.62		20.8003		16.839	21.788		52.3011
		21.147	8.623		22.1839		10.427	14.23		53.768
		22.29	6.645		16.6002		16.465	12.501		37.2075
		22.289	8.621		21.1456		14.93	28.797		62.5952
		24.044	8.749		19.9952		24.782	12.711		27.1539
		10.285	14.091		53.8744		32.885	28.33		40.7445
		20	15.005		36.8791		36.098	44.54		50.9765
		21.937	13.976		32.5011		36.868	29.487		38.6528
		26.357	8.685		18.2378		16.917	34.64		63.9707
		22.196	9.933		24.1091		5.852	19.344		73.1683
		23.575	8.232		19.2484		24.177	23.469		44.1487
		20.332	7.602		20.5004		28.088	34.121		50.5392
		23.773	7.862		18.2996		23.569	16.101		34.3387
		20.862	7.574		19.9536		22.25	9.642		23.4294
		24.382	8.08		18.3348		20.579	9.589		24.9837
		23.292	7.405		17.6365		18.056	19.607		47.3582
		23.848	9.871		22.4853		16.299	23.818		55.6156
		18.109	10.261		29.537		18.278	23.108		51.6567

## Sheet: Analysis Pop2
Change Yellow Value			15	75											6	12	18	89
Read Result on Green
															HET	HOM
65.4209	54.2412														#VALUE!	#VALUE!
48.6664	40.7643														#VALUE!	#VALUE!
62.2937	52.1208														#VALUE!	#VALUE!
57.1688	61.891														#VALUE!	#VALUE!
11.3704	46.89		11.3704		11.3704						11.3704				#VALUE!	#VALUE!
87.4841	30.3682			87.4841	87.4841						87.4841				#VALUE!	#VALUE!
76.2514	51.0697			76.2514	76.2514						76.2514				#VALUE!	#VALUE!
10.6221	38.6679		10.6221		10.6221						10.6221				#VALUE!	#VALUE!
12.5341	61.2476		12.5341		12.5341						12.5341				#VALUE!	#VALUE!
50.7106	43.5374														#VALUE!	#VALUE!
14.8026	0.876658		14.8026		14.8026		0.876658		0.876658		14.8026	0.876658	14.8026	0.876658	0	1
66.5677	49.7186														#VALUE!	#VALUE!
85.9573	44.4527			85.9573	85.9573						85.9573				#VALUE!	#VALUE!
50.5339	67.0973														#VALUE!	#VALUE!
15.9959	53.247														#VALUE!	#VALUE!
15.3539	61.7271														#VALUE!	#VALUE!
50.1628	49.2334														#VALUE!	#VALUE!
11.3129	38.2326		11.3129		11.3129						11.3129				#VALUE!	#VALUE!
82.035	42.4942			82.035	82.035						82.035				#VALUE!	#VALUE!
18.4171	62.0566														#VALUE!	#VALUE!
11.4337	86.9719		11.4337		11.4337			86.9719	86.9719		11.4337	86.9719	11.4337	86.9719	1	0
40.6691	43.6844														#VALUE!	#VALUE!
87.0047	36.2649			87.0047	87.0047						87.0047				#VALUE!	#VALUE!
86.4323	1.36214			86.4323	86.4323		1.36214		1.36214		86.4323	1.36214	86.4323	1.36214	1	0
33.9849	51.4681														#VALUE!	#VALUE!
23.2101	49.7915														#VALUE!	#VALUE!
14.0413	40.4345		14.0413		14.0413						14.0413				#VALUE!	#VALUE!
31.6171	42.9844														#VALUE!	#VALUE!
53.7074	41.4053														#VALUE!	#VALUE!
12.1525	60.242		12.1525		12.1525						12.1525				#VALUE!	#VALUE!
11.2689	44.5232		11.2689		11.2689						11.2689				#VALUE!	#VALUE!
55.638	3.53774						3.53774		3.53774			3.53774		3.53774	#VALUE!	#VALUE!
65.6137	46.8145														#VALUE!	#VALUE!
42.4774	59.7595														#VALUE!	#VALUE!
41.0091	60.385														#VALUE!	#VALUE!
87.9663	44.079			87.9663	87.9663						87.9663				#VALUE!	#VALUE!
31.4859	36.1306														#VALUE!	#VALUE!
10.743	49.8128		10.743		10.743						10.743				#VALUE!	#VALUE!
87.9812	61.5349			87.9812	87.9812						87.9812				#VALUE!	#VALUE!
86.4266	56.9311			86.4266	86.4266						86.4266				#VALUE!	#VALUE!
53.5029	53.1152														#VALUE!	#VALUE!
34.9146	46.7905														#VALUE!	#VALUE!
11.6837	49.9498		11.6837		11.6837						11.6837				#VALUE!	#VALUE!
21.2334	1.63483						1.63483		1.63483			1.63483		1.63483	#VALUE!	#VALUE!
85.8282	46.1876			85.8282	85.8282						85.8282				#VALUE!	#VALUE!
50.8184	50.2407														#VALUE!	#VALUE!
50.8101	53.8176														#VALUE!	#VALUE!
82.6049	80.9419			82.6049	82.6049			80.9419	80.9419		82.6049	80.9419	82.6049	80.9419	0	1
11.4117	42.284		11.4117		11.4117						11.4117				#VALUE!	#VALUE!
57.8964	58.2032														#VALUE!	#VALUE!
11.4676	56.3743		11.4676		11.4676						11.4676				#VALUE!	#VALUE!
66.2082	49.6461														#VALUE!	#VALUE!
29.6232	31.7118														#VALUE!	#VALUE!
50.9675	52.6262														#VALUE!	#VALUE!
11.0513	53.0544		11.0513		11.0513						11.0513				#VALUE!	#VALUE!
48.6355	52.9298														#VALUE!	#VALUE!
65.9282	75.2141							75.2141	75.2141			75.2141		75.2141	#VALUE!	#VALUE!
39.812	37.293														#VALUE!	#VALUE!
50.7309	59.179														#VALUE!	#VALUE!
22.6888	24.4517														#VALUE!	#VALUE!
13.5595	51.5492		13.5595		13.5595						13.5595				#VALUE!	#VALUE!
69.9659	31.4145														#VALUE!	#VALUE!
33.8007	31.3868														#VALUE!	#VALUE!
33.0324	48.6772														#VALUE!	#VALUE!
11.4434	42.5737		11.4434		11.4434						11.4434				#VALUE!	#VALUE!
84.5994	25.0038			84.5994	84.5994						84.5994				#VALUE!	#VALUE!
11.1611	51.6885		11.1611		11.1611						11.1611				#VALUE!	#VALUE!
11.5874	45.1847		11.5874		11.5874						11.5874				#VALUE!	#VALUE!
13.9747	51.4841		13.9747		13.9747						13.9747				#VALUE!	#VALUE!
52.4959	53.9543														#VALUE!	#VALUE!
11.8921	11.525		11.8921		11.8921		11.525		11.525		11.8921	11.525	11.8921	11.525	0	1
88.2081	30.1275			88.2081	88.2081						88.2081				#VALUE!	#VALUE!
52.0047	43.6816														#VALUE!	#VALUE!
86.8476	57.1109			86.8476	86.8476						86.8476				#VALUE!	#VALUE!
87.8975	58.8943			87.8975	87.8975						87.8975				#VALUE!	#VALUE!
20.1126	48.7837														#VALUE!	#VALUE!
84.437	45.055			84.437	84.437						84.437				#VALUE!	#VALUE!
87.5639	28.3426			87.5639	87.5639						87.5639				#VALUE!	#VALUE!
11.1387	48.8308		11.1387		11.1387						11.1387				#VALUE!	#VALUE!
10.7004	51.8056		10.7004		10.7004						10.7004				#VALUE!	#VALUE!
10.94	52.8737		10.94		10.94						10.94				#VALUE!	#VALUE!
66.6245	44.2258														#VALUE!	#VALUE!
10.8861	62.6703		10.8861		10.8861						10.8861				#VALUE!	#VALUE!
88.0676	57.9307			88.0676	88.0676						88.0676				#VALUE!	#VALUE!
40.1419	52.0584														#VALUE!	#VALUE!
40.4328	50.3915														#VALUE!	#VALUE!
25.4356	54.607														#VALUE!	#VALUE!
88.1113	51.0461			88.1113	88.1113						88.1113				#VALUE!	#VALUE!
12.4163	49.2878		12.4163		12.4163						12.4163				#VALUE!	#VALUE!
86.4669	49.1588			86.4669	86.4669						86.4669				#VALUE!	#VALUE!
87.9456	49.6579			87.9456	87.9456						87.9456				#VALUE!	#VALUE!
37.3951	26.3581														#VALUE!	#VALUE!
61.6851	64.9746														#VALUE!	#VALUE!
13.4919	31.0461		13.4919		13.4919						13.4919				#VALUE!	#VALUE!
9.98605	68.5254		9.98605		9.98605						9.98605				#VALUE!	#VALUE!
11.1758	8.45321		11.1758		11.1758		8.45321		8.45321		11.1758	8.45321	11.1758	8.45321	0	1
20.4642	63.0197														#VALUE!	#VALUE!
13.9206	88.0894		13.9206		13.9206			88.0894	88.0894		13.9206	88.0894	13.9206	88.0894	1	0
11.7416	45.1136		11.7416		11.7416						11.7416				#VALUE!	#VALUE!
44.3359	56.2685														#VALUE!	#VALUE!
23.4531	44.8146														#VALUE!	#VALUE!
15.0847	27.4745														#VALUE!	#VALUE!
12.3596	1.25032		12.3596		12.3596		1.25032		1.25032		12.3596	1.25032	12.3596	1.25032	0	1
36.4099	45.8489														#VALUE!	#VALUE!
45.2438	72.8071														#VALUE!	#VALUE!
25.4324	87.1757							87.1757	87.1757			87.1757		87.1757	#VALUE!	#VALUE!
17.3877	61.067														#VALUE!	#VALUE!
45.2892	64.5321														#VALUE!	#VALUE!
16.3902	66.8342														#VALUE!	#VALUE!
31.4101	59.9786														#VALUE!	#VALUE!
16.111	61.2812														#VALUE!	#VALUE!
17.0922	88.1048							88.1048	88.1048			88.1048		88.1048	#VALUE!	#VALUE!
19.9533	46.8701														#VALUE!	#VALUE!
12.5501	4.46768		12.5501		12.5501		4.46768		4.46768		12.5501	4.46768	12.5501	4.46768	0	1
37.0965	46.4116														#VALUE!	#VALUE!
11.7997	28.777		11.7997		11.7997						11.7997				#VALUE!	#VALUE!
44.2081	45.5679														#VALUE!	#VALUE!
11.9756	59.8883		11.9756		11.9756						11.9756				#VALUE!	#VALUE!
23.3261	33.2865														#VALUE!	#VALUE!
12.2905	38.5859		12.2905		12.2905						12.2905				#VALUE!	#VALUE!
11.5225	43.2965		11.5225		11.5225						11.5225				#VALUE!	#VALUE!
21.0132	50.1305														#VALUE!	#VALUE!
20.6154	0.596907						0.596907		0.596907			0.596907		0.596907	#VALUE!	#VALUE!
27.8088	87.6954							87.6954	87.6954			87.6954		87.6954	#VALUE!	#VALUE!
27.8681	51.1877														#VALUE!	#VALUE!
20.8021	66.2281														#VALUE!	#VALUE!
11.722	51.7565		11.722		11.722						11.722				#VALUE!	#VALUE!
29.9523	11.8987						11.8987		11.8987			11.8987		11.8987	#VALUE!	#VALUE!
26.276	52.3016														#VALUE!	#VALUE!
30.1952	0.883705						0.883705		0.883705			0.883705		0.883705	#VALUE!	#VALUE!
41.9394	43.8084														#VALUE!	#VALUE!
18.857	1.72287						1.72287		1.72287			1.72287		1.72287	#VALUE!	#VALUE!
13.625	52.2866		13.625		13.625						13.625				#VALUE!	#VALUE!
26.8758	88.6307							88.6307	88.6307			88.6307		88.6307	#VALUE!	#VALUE!
12.2769	50.6443		12.2769		12.2769						12.2769				#VALUE!	#VALUE!
25.9485	51.3922														#VALUE!	#VALUE!
27.9266	47.0611														#VALUE!	#VALUE!
42.8345	67.8394														#VALUE!	#VALUE!
14.1967	40.9682		14.1967		14.1967						14.1967				#VALUE!	#VALUE!
11.7105	1.17207		11.7105		11.7105		1.17207		1.17207		11.7105	1.17207	11.7105	1.17207	0	1
15.2877	88.433							88.433	88.433			88.433		88.433	#VALUE!	#VALUE!
16.5027	55.29														#VALUE!	#VALUE!
48.2241	52.4329														#VALUE!	#VALUE!
57.3928	36.4245														#VALUE!	#VALUE!
18.12	47.7485														#VALUE!	#VALUE!
27.784	21.026														#VALUE!	#VALUE!
18.8102	42.5374														#VALUE!	#VALUE!
42.4537	36.9174														#VALUE!	#VALUE!
19.4224	55.6935														#VALUE!	#VALUE!
11.9238	1.01927		11.9238		11.9238		1.01927		1.01927		11.9238	1.01927	11.9238	1.01927	0	1
11.9856	0.834603		11.9856		11.9856		0.834603		0.834603		11.9856	0.834603	11.9856	0.834603	0	1
15.3537	67.0916														#VALUE!	#VALUE!
14.7222	46.2477		14.7222		14.7222						14.7222				#VALUE!	#VALUE!
24.1175	52.4179														#VALUE!	#VALUE!
16.1535	46.9295														#VALUE!	#VALUE!
60.1561	38.558														#VALUE!	#VALUE!
11.105	47.9304		11.105		11.105						11.105				#VALUE!	#VALUE!
10.6382	1.49578		10.6382		10.6382		1.49578		1.49578		10.6382	1.49578	10.6382	1.49578	0	1
48.1781	56.7398														#VALUE!	#VALUE!
11.6792	88.4706		11.6792		11.6792			88.4706	88.4706		11.6792	88.4706	11.6792	88.4706	1	0
27.6889	56.221														#VALUE!	#VALUE!
12.5088	73.5562		12.5088		12.5088						12.5088				#VALUE!	#VALUE!
16.6226	49.2761														#VALUE!	#VALUE!
13.1651	36.0245		13.1651		13.1651						13.1651				#VALUE!	#VALUE!
15.1856	44.9203														#VALUE!	#VALUE!
48.8601	29.3976														#VALUE!	#VALUE!
11.6494	88.0985		11.6494		11.6494			88.0985	88.0985		11.6494	88.0985	11.6494	88.0985	1	0
50.5564	56.2675														#VALUE!	#VALUE!
24.3667	46.8511														#VALUE!	#VALUE!
11.4341	34.4832		11.4341		11.4341						11.4341				#VALUE!	#VALUE!
20.0115	32.1401														#VALUE!	#VALUE!
15.1486	48.8384														#VALUE!	#VALUE!
60.0185	60.9373														#VALUE!	#VALUE!
14.8968	69.7666		14.8968		14.8968						14.8968				#VALUE!	#VALUE!
12.4207	63.9212		12.4207		12.4207						12.4207				#VALUE!	#VALUE!
50.5353	47.1129														#VALUE!	#VALUE!
26.5704	55.5572														#VALUE!	#VALUE!
17.9407	49.0269														#VALUE!	#VALUE!
12.0239	47.3132		12.0239		12.0239						12.0239				#VALUE!	#VALUE!
47.0546	51.2084														#VALUE!	#VALUE!
40.4422	50.1967														#VALUE!	#VALUE!
39.468	50.5267														#VALUE!	#VALUE!
17.7684	65.5792														#VALUE!	#VALUE!
15.2155	74.1565														#VALUE!	#VALUE!
17.4633	30.1673														#VALUE!	#VALUE!
11.6144	54.9231		11.6144		11.6144						11.6144				#VALUE!	#VALUE!
9.62485	0.693977		9.62485		9.62485		0.693977		0.693977		9.62485	0.693977	9.62485	0.693977	0	1
23.3657	0.865902						0.865902		0.865902			0.865902		0.865902	#VALUE!	#VALUE!
25.563	56.6768														#VALUE!	#VALUE!
10.9506	51.065		10.9506		10.9506						10.9506				#VALUE!	#VALUE!
28.1403	1.32264						1.32264		1.32264			1.32264		1.32264	#VALUE!	#VALUE!
47.545	87.9261							87.9261	87.9261			87.9261		87.9261	#VALUE!	#VALUE!
57.736	49.7679														#VALUE!	#VALUE!
43.3453	50.6523														#VALUE!	#VALUE!
51.4532	53.8976														#VALUE!	#VALUE!
46.0524	49.9951														#VALUE!	#VALUE!
61.3729	53.6405														#VALUE!	#VALUE!
40.2103	51.2453														#VALUE!	#VALUE!
50.983	53.5371														#VALUE!	#VALUE!
55.5436	51.6578														#VALUE!	#VALUE!
52.4661	54.5998														#VALUE!	#VALUE!
57.9802	54.4196														#VALUE!	#VALUE!
50.3205	51.8058														#VALUE!	#VALUE!
56.3925	50.2264														#VALUE!	#VALUE!
52.7817	53.6999														#VALUE!	#VALUE!
55.1323	51.5749														#VALUE!	#VALUE!
52.8472	55.1357														#VALUE!	#VALUE!
59.822	54.3389														#VALUE!	#VALUE!
67.9866	54.3937														#VALUE!	#VALUE!
50.7304	48.5023														#VALUE!	#VALUE!
61.8357	53.6596														#VALUE!	#VALUE!
51.4881	51.5872														#VALUE!	#VALUE!
52.47	51.677														#VALUE!	#VALUE!
56.2568	50.7265														#VALUE!	#VALUE!
62.6811	48.0083														#VALUE!	#VALUE!
42.9716	48.2351														#VALUE!	#VALUE!
54.4239	52.8964														#VALUE!	#VALUE!
62.1508	55.4874														#VALUE!	#VALUE!
61.6636	49.7725														#VALUE!	#VALUE!
53.4576	52.2068														#VALUE!	#VALUE!
55.0313	54.6978														#VALUE!	#VALUE!
50.6036	54.4183														#VALUE!	#VALUE!
62.3131	58.1283														#VALUE!	#VALUE!
48.2766	54.6304														#VALUE!	#VALUE!
53.1631	50.6598														#VALUE!	#VALUE!
51.2917	50.7583														#VALUE!	#VALUE!
53.4194	50.0579														#VALUE!	#VALUE!
59.3861	51.7796														#VALUE!	#VALUE!
66.4405	49.2749														#VALUE!	#VALUE!
45.4599	54.7404														#VALUE!	#VALUE!
69.6444	51.5461														#VALUE!	#VALUE!
56.0618	53.6457														#VALUE!	#VALUE!
54.5598	51.6512														#VALUE!	#VALUE!
45.2726	55.0782														#VALUE!	#VALUE!
49.9311	50.0251														#VALUE!	#VALUE!
55.5432	52.0261														#VALUE!	#VALUE!
52.4347	55.5434														#VALUE!	#VALUE!
39.5495	52.9709														#VALUE!	#VALUE!
54.884	49.7505														#VALUE!	#VALUE!
55.9991	51.6428														#VALUE!	#VALUE!
53.8967	49.8491														#VALUE!	#VALUE!
49.3873	50.7887														#VALUE!	#VALUE!
52.6899	53.6386														#VALUE!	#VALUE!
50.0744	51.9947														#VALUE!	#VALUE!
41.3276	55.6816														#VALUE!	#VALUE!
47.4901	52.1538														#VALUE!	#VALUE!
59.6031	51.7285														#VALUE!	#VALUE!
55.9848	50.8837														#VALUE!	#VALUE!
66.3569	51.3615														#VALUE!	#VALUE!
50.4928	57.1284														#VALUE!	#VALUE!
48.0816	55.1884														#VALUE!	#VALUE!
45.7187	55.4419														#VALUE!	#VALUE!
59.2616	52.3196														#VALUE!	#VALUE!
49.9868	51.253														#VALUE!	#VALUE!
50.4735	52.8229														#VALUE!	#VALUE!
47.1912	53.7321														#VALUE!	#VALUE!
52.3288	50.9742														#VALUE!	#VALUE!
41.5456	52.6147														#VALUE!	#VALUE!
44.226	54.9248														#VALUE!	#VALUE!
63.4739	53.5511														#VALUE!	#VALUE!
55.9866	51.0093														#VALUE!	#VALUE!
50.3992	51.1109														#VALUE!	#VALUE!
56.465	49.1287														#VALUE!	#VALUE!
43.8302	48.1166														#VALUE!	#VALUE!
47.6433	52.4002														#VALUE!	#VALUE!
52.3074	49.1252														#VALUE!	#VALUE!
53.6318	56.0169														#VALUE!	#VALUE!
47.0248	52.191														#VALUE!	#VALUE!
46.9329	56.2153														#VALUE!	#VALUE!
44.1008	56.015														#VALUE!	#VALUE!
49.7213	51.8809														#VALUE!	#VALUE!
45.283	53.4068														#VALUE!	#VALUE!
51.7673	52.7994														#VALUE!	#VALUE!
49.6872	51.7233														#VALUE!	#VALUE!
54.9067	55.2112														#VALUE!	#VALUE!
48.6795	51.1296														#VALUE!	#VALUE!
42.9101	51.4919														#VALUE!	#VALUE!
42.8145	51.8605														#VALUE!	#VALUE!
53.7432	50.3636														#VALUE!	#VALUE!
58.0381	54.4959														#VALUE!	#VALUE!
56.1316	51.7515														#VALUE!	#VALUE!
43.8879	58.5359														#VALUE!	#VALUE!
53.8677	52.8642														#VALUE!	#VALUE!
56.0005	52.3762														#VALUE!	#VALUE!
48.9634	52.5703														#VALUE!	#VALUE!
42.1733	52.9134														#VALUE!	#VALUE!
46.4977	51.3988														#VALUE!	#VALUE!
50.8165	49.1785														#VALUE!	#VALUE!
40.4594	69.3003														#VALUE!	#VALUE!
46.6904	49.6428														#VALUE!	#VALUE!
67.4012	64.0799														#VALUE!	#VALUE!
44.9894	52.9673														#VALUE!	#VALUE!
36.733	67.1885														#VALUE!	#VALUE!
61.0557	66.2634														#VALUE!	#VALUE!
51.8311	62.3334														#VALUE!	#VALUE!
33.7538	88.1964							88.1964	88.1964			88.1964		88.1964	#VALUE!	#VALUE!
21.5914	48.7908														#VALUE!	#VALUE!
22.385	67.7289														#VALUE!	#VALUE!
28.6443	47.3667														#VALUE!	#VALUE!
27.2575	48.9156														#VALUE!	#VALUE!
42.1121	57.3057														#VALUE!	#VALUE!
15.6425	85.6014							85.6014	85.6014			85.6014		85.6014	#VALUE!	#VALUE!
44.1983	50.5306														#VALUE!	#VALUE!
33.3248	70.019														#VALUE!	#VALUE!
88.1008	53.4372			88.1008	88.1008						88.1008				#VALUE!	#VALUE!
26.852	68.6065														#VALUE!	#VALUE!
20.5115	88.9935							88.9935	88.9935			88.9935		88.9935	#VALUE!	#VALUE!
27.8074	57.4358														#VALUE!	#VALUE!
29.9154	1.207						1.207		1.207			1.207		1.207	#VALUE!	#VALUE!
29.3583	88.4447							88.4447	88.4447			88.4447		88.4447	#VALUE!	#VALUE!
27.0489	88.3892							88.3892	88.3892			88.3892		88.3892	#VALUE!	#VALUE!
26.1643	67.4743														#VALUE!	#VALUE!
66.0258	88.4235							88.4235	88.4235			88.4235		88.4235	#VALUE!	#VALUE!
13.0721	54.7496		13.0721		13.0721						13.0721				#VALUE!	#VALUE!
88.1362	77.3215			88.1362	88.1362			77.3215	77.3215		88.1362	77.3215	88.1362	77.3215	0	1
36.208	49.3165														#VALUE!	#VALUE!
70.0299	63.1498														#VALUE!	#VALUE!
23.9539	77.2669							77.2669	77.2669			77.2669		77.2669	#VALUE!	#VALUE!
37.796	61.8738														#VALUE!	#VALUE!
22.0056	88.4269							88.4269	88.4269			88.4269		88.4269	#VALUE!	#VALUE!
43.3885	59.5489														#VALUE!	#VALUE!
68.1373	55.9496														#VALUE!	#VALUE!
39.7655	53.5451														#VALUE!	#VALUE!
58.0284	72.1664														#VALUE!	#VALUE!
42.1216	65.3619														#VALUE!	#VALUE!
69.1925	1.01447						1.01447		1.01447			1.01447		1.01447	#VALUE!	#VALUE!
20.8239	88.4412							88.4412	88.4412			88.4412		88.4412	#VALUE!	#VALUE!
42.4286	62.2203														#VALUE!	#VALUE!
37.9603	1.23996						1.23996		1.23996			1.23996		1.23996	#VALUE!	#VALUE!
44.527	67.56														#VALUE!	#VALUE!
65.0039	56.6336														#VALUE!	#VALUE!
47.2604	48.6573														#VALUE!	#VALUE!
37.6024	0.906077						0.906077		0.906077			0.906077		0.906077	#VALUE!	#VALUE!
50.414	66.2716														#VALUE!	#VALUE!
41.4753	88.1377							88.1377	88.1377			88.1377		88.1377	#VALUE!	#VALUE!
31.5865	50.5718														#VALUE!	#VALUE!
27.7875	75.9906							75.9906	75.9906			75.9906		75.9906	#VALUE!	#VALUE!
28.6907	88.3185							88.3185	88.3185			88.3185		88.3185	#VALUE!	#VALUE!
27.9176	73.7704														#VALUE!	#VALUE!
20.6101	58.0139														#VALUE!	#VALUE!
19.2439	53.8568														#VALUE!	#VALUE!
29.1578	60.3248														#VALUE!	#VALUE!
46.6196	5.30371						5.30371		5.30371			5.30371		5.30371	#VALUE!	#VALUE!
44.0957	1.16975						1.16975		1.16975			1.16975		1.16975	#VALUE!	#VALUE!
40.8797	78.1296							78.1296	78.1296			78.1296		78.1296	#VALUE!	#VALUE!
56.5668	88.2713							88.2713	88.2713			88.2713		88.2713	#VALUE!	#VALUE!
39.7678	59.3743														#VALUE!	#VALUE!
48.0477	53.1324														#VALUE!	#VALUE!
40.6552	50.4701														#VALUE!	#VALUE!
14.8065	53.2044		14.8065		14.8065						14.8065				#VALUE!	#VALUE!
49.85	53.3535														#VALUE!	#VALUE!
30.6336	64.6114														#VALUE!	#VALUE!
45.845	70.8389														#VALUE!	#VALUE!
36.6287	37.9571														#VALUE!	#VALUE!
19.5353	61.292														#VALUE!	#VALUE!
13.2943	59.2463		13.2943		13.2943						13.2943				#VALUE!	#VALUE!
47.3674	55.1187														#VALUE!	#VALUE!
13.9887	71.5316		13.9887		13.9887						13.9887				#VALUE!	#VALUE!
29.8166	60.1886														#VALUE!	#VALUE!
32.4575	88.3606							88.3606	88.3606			88.3606		88.3606	#VALUE!	#VALUE!
43.1795	64.7849														#VALUE!	#VALUE!
30.949	68.2488														#VALUE!	#VALUE!
35.6805	63.0764														#VALUE!	#VALUE!
29.6145	68.982														#VALUE!	#VALUE!
44.3456	61.1176														#VALUE!	#VALUE!
27.4203	60.9077														#VALUE!	#VALUE!
26.2388	62.2871														#VALUE!	#VALUE!
32.9678	65.6283														#VALUE!	#VALUE!
41.3063	1.24682						1.24682		1.24682			1.24682		1.24682	#VALUE!	#VALUE!
24.6296	52.6935														#VALUE!	#VALUE!
44.0004	64.1865														#VALUE!	#VALUE!
53.6791	68.9581														#VALUE!	#VALUE!
49.7294	88.2461							88.2461	88.2461			88.2461		88.2461	#VALUE!	#VALUE!
51.0577	62.2479														#VALUE!	#VALUE!
23.0842	58.097														#VALUE!	#VALUE!
37.1142	58.9983														#VALUE!	#VALUE!
47.4763	59.7286														#VALUE!	#VALUE!
31.2448	62.0981														#VALUE!	#VALUE!
39.2332	88.1336							88.1336	88.1336			88.1336		88.1336	#VALUE!	#VALUE!
18.4441	75.7444							75.7444	75.7444			75.7444		75.7444	#VALUE!	#VALUE!
56.4031	51.8207														#VALUE!	#VALUE!
41.8876	46.5425														#VALUE!	#VALUE!
11.6923	57.1189		11.6923		11.6923						11.6923				#VALUE!	#VALUE!
43.5061	57.5442														#VALUE!	#VALUE!
10.718	57.5934		10.718		10.718						10.718				#VALUE!	#VALUE!
30.0168	58.42														#VALUE!	#VALUE!
87.7077	62.9458			87.7077	87.7077						87.7077				#VALUE!	#VALUE!
63.7092	61.3374														#VALUE!	#VALUE!
87.8776	57.659			87.8776	87.8776						87.8776				#VALUE!	#VALUE!
11.6877	48.7692		11.6877		11.6877						11.6877				#VALUE!	#VALUE!
10.9416	55.5541		10.9416		10.9416						10.9416				#VALUE!	#VALUE!
64.4003	52.8881														#VALUE!	#VALUE!
53.2037	53.0834														#VALUE!	#VALUE!
14.7803	55.239		14.7803		14.7803						14.7803				#VALUE!	#VALUE!
64.0365	54.6309														#VALUE!	#VALUE!
54.7437	52.2245														#VALUE!	#VALUE!
38.7566	59.9173														#VALUE!	#VALUE!
11.7602	56.1286		11.7602		11.7602						11.7602				#VALUE!	#VALUE!
30.7159	56.198														#VALUE!	#VALUE!
22.572	53.6377														#VALUE!	#VALUE!
12.5799	58.8542		12.5799		12.5799						12.5799				#VALUE!	#VALUE!
39.7418	54.2281														#VALUE!	#VALUE!
40.3107	59.0286														#VALUE!	#VALUE!
34.8534	63.7901														#VALUE!	#VALUE!
29.8403	58.3409														#VALUE!	#VALUE!
69.7246	60.3352														#VALUE!	#VALUE!
88.1394	57.423			88.1394	88.1394						88.1394				#VALUE!	#VALUE!
30.5593	47.6143														#VALUE!	#VALUE!
53.2497	56.6227														#VALUE!	#VALUE!
45.8422	48.702														#VALUE!	#VALUE!
35.098	57.5101														#VALUE!	#VALUE!
23.6776	62.1158														#VALUE!	#VALUE!
50.7017	59.5475														#VALUE!	#VALUE!
56.0536	53.692														#VALUE!	#VALUE!
27.078	58.0189														#VALUE!	#VALUE!
31.7858	52.1714														#VALUE!	#VALUE!
51.0453	62.8626														#VALUE!	#VALUE!
46.5809	58.5203														#VALUE!	#VALUE!
48.1297	56.1085														#VALUE!	#VALUE!
41.9211	47.0559														#VALUE!	#VALUE!
15.7557	63.5004														#VALUE!	#VALUE!
40.8849	63.129														#VALUE!	#VALUE!
33.7721	56.58														#VALUE!	#VALUE!
59.3846	53.8968														#VALUE!	#VALUE!
45.6912	55.2901														#VALUE!	#VALUE!
30.0408	63.2324														#VALUE!	#VALUE!
87.3367	59.1981			87.3367	87.3367						87.3367				#VALUE!	#VALUE!
39.1585	58.4175														#VALUE!	#VALUE!
37.1238	51.8869														#VALUE!	#VALUE!
11.8587	55.2359		11.8587		11.8587						11.8587				#VALUE!	#VALUE!
16.9639	57.772														#VALUE!	#VALUE!
33.3542	44.8535														#VALUE!	#VALUE!
35.5027	57.1546														#VALUE!	#VALUE!
33.6292	58.3997														#VALUE!	#VALUE!
47.327	60.7413														#VALUE!	#VALUE!
44.5829	61.3132														#VALUE!	#VALUE!
67.6856	61.1476														#VALUE!	#VALUE!
11.372	52.9651		11.372		11.372						11.372				#VALUE!	#VALUE!
36.5679	56.2408														#VALUE!	#VALUE!
88.4392	55.4164			88.4392	88.4392						88.4392				#VALUE!	#VALUE!
40.5561	57.007														#VALUE!	#VALUE!
32.3237	59.506														#VALUE!	#VALUE!
37.7339	56.7854														#VALUE!	#VALUE!
74.9113	58.3018														#VALUE!	#VALUE!
48.1177	53.9462														#VALUE!	#VALUE!
23.9549	47.6216														#VALUE!	#VALUE!
64.0066	53.0246														#VALUE!	#VALUE!
57.2999	50.1471														#VALUE!	#VALUE!
88.0047	46.9073			88.0047	88.0047						88.0047				#VALUE!	#VALUE!
60.3754	53.0665														#VALUE!	#VALUE!
88.2184	54.1749			88.2184	88.2184						88.2184				#VALUE!	#VALUE!
43.5346	55.0263														#VALUE!	#VALUE!
38.4551	52.6678														#VALUE!	#VALUE!
49.9971	45.7492														#VALUE!	#VALUE!
61.5459	57.9504														#VALUE!	#VALUE!
35.3092	53.0355														#VALUE!	#VALUE!
38.7161	45.1732														#VALUE!	#VALUE!
42.0809	46.5646														#VALUE!	#VALUE!
48.8348	55.8078														#VALUE!	#VALUE!
25.0756	56.9212														#VALUE!	#VALUE!
13.4155	55.849		13.4155		13.4155						13.4155				#VALUE!	#VALUE!
58.2023	56.2478														#VALUE!	#VALUE!
54.9328	54.3366														#VALUE!	#VALUE!
31.1885	59.1463														#VALUE!	#VALUE!
35.3751	52.0973														#VALUE!	#VALUE!
26.285	62.4579														#VALUE!	#VALUE!
24.8115	46.7736														#VALUE!	#VALUE!
42.6552	57.6776														#VALUE!	#VALUE!
10.5497	56.6182		10.5497		10.5497						10.5497				#VALUE!	#VALUE!
24.1541	59.5685														#VALUE!	#VALUE!
27.616	55.9246														#VALUE!	#VALUE!
67.656	54.5912														#VALUE!	#VALUE!
11.0872	52.5074		11.0872		11.0872						11.0872				#VALUE!	#VALUE!
25.9688	53.0238														#VALUE!	#VALUE!
35.4545	54.8187														#VALUE!	#VALUE!
70.5879	33.7849														#VALUE!	#VALUE!
45.5137	48.7484														#VALUE!	#VALUE!
34.149	65.1157														#VALUE!	#VALUE!
36.0168	57.9109														#VALUE!	#VALUE!
23.7683	51.3355														#VALUE!	#VALUE!
81.1327	49.7384			81.1327	81.1327						81.1327				#VALUE!	#VALUE!
70.4964	55.6229														#VALUE!	#VALUE!
21.1058	63.1083														#VALUE!	#VALUE!
35.7421	64.2235														#VALUE!	#VALUE!
32.5182	53.442														#VALUE!	#VALUE!
53.147	41.0151														#VALUE!	#VALUE!
22.7554	60.326														#VALUE!	#VALUE!
70.9114	58.9432														#VALUE!	#VALUE!
55.1501	58.818														#VALUE!	#VALUE!
11.7385	54.9421		11.7385		11.7385						11.7385				#VALUE!	#VALUE!
49.24	52.8021														#VALUE!	#VALUE!
47.3094	60.1866														#VALUE!	#VALUE!
43.5786	59.8523														#VALUE!	#VALUE!
11.6211	52.8417		11.6211		11.6211						11.6211				#VALUE!	#VALUE!
32.9989	50.8074														#VALUE!	#VALUE!
12.3037	62.2854		12.3037		12.3037						12.3037				#VALUE!	#VALUE!
12.2115	52.0539		12.2115		12.2115						12.2115				#VALUE!	#VALUE!
17.4874	56.9506														#VALUE!	#VALUE!
14.452	61.2518		14.452		14.452						14.452				#VALUE!	#VALUE!
11.4459	58.1629		11.4459		11.4459						11.4459				#VALUE!	#VALUE!
43.0084	57.6495														#VALUE!	#VALUE!
48.6188	54.8936														#VALUE!	#VALUE!
43.3957	60.3286														#VALUE!	#VALUE!
26.8782	52.1992														#VALUE!	#VALUE!
27.2211	55.1137														#VALUE!	#VALUE!
46.0129	56.3956														#VALUE!	#VALUE!
47.4172	52.1712														#VALUE!	#VALUE!
12.0044	57.5116		12.0044		12.0044						12.0044				#VALUE!	#VALUE!
45.0123	53.0263														#VALUE!	#VALUE!
60.7828	55.2241														#VALUE!	#VALUE!
14.9713	54.6331		14.9713		14.9713						14.9713				#VALUE!	#VALUE!
17.6349	61.2832														#VALUE!	#VALUE!
54.1778	27.8312														#VALUE!	#VALUE!
87.96	53.5195			87.96	87.96						87.96				#VALUE!	#VALUE!
65.0037	52.7662														#VALUE!	#VALUE!
70.1841	50.7602														#VALUE!	#VALUE!
33.7757	56.9709														#VALUE!	#VALUE!
54.8358	53.4977														#VALUE!	#VALUE!
46.7166	57.3766														#VALUE!	#VALUE!
58.9099	54.4842														#VALUE!	#VALUE!
11.7533	58.5289		11.7533		11.7533						11.7533				#VALUE!	#VALUE!
54.521	61.4032														#VALUE!	#VALUE!
61.5165	54.2689														#VALUE!	#VALUE!
68.0885	36.7606														#VALUE!	#VALUE!
43.7043	51.3602														#VALUE!	#VALUE!
11.8173	52.0238		11.8173		11.8173						11.8173				#VALUE!	#VALUE!
70.4271	50.9369														#VALUE!	#VALUE!
19.841	58.4879														#VALUE!	#VALUE!
27.217	51.3813														#VALUE!	#VALUE!
59.1461	53.7217														#VALUE!	#VALUE!
23.7756	62.5908														#VALUE!	#VALUE!
11.6549	52.2358		11.6549		11.6549						11.6549				#VALUE!	#VALUE!
25.2059	64.0068														#VALUE!	#VALUE!
55.0005	62.525														#VALUE!	#VALUE!
22.0984	54.097														#VALUE!	#VALUE!
44.6277	53.697														#VALUE!	#VALUE!
35.6436	42.2259														#VALUE!	#VALUE!
41.935	55.2841														#VALUE!	#VALUE!
37.6755	54.1133														#VALUE!	#VALUE!
30.45	54.5847														#VALUE!	#VALUE!
12.3254	48.4154		12.3254		12.3254						12.3254				#VALUE!	#VALUE!
40.5163	41.7417														#VALUE!	#VALUE!
34.2848	31.5987														#VALUE!	#VALUE!
36.1966	57.8115														#VALUE!	#VALUE!
42.1865	52.044														#VALUE!	#VALUE!
62.4955	49.339														#VALUE!	#VALUE!
27.5613	52.2486														#VALUE!	#VALUE!
13.0833	45.3396		13.0833		13.0833						13.0833				#VALUE!	#VALUE!
88.081	58.6131			88.081	88.081						88.081				#VALUE!	#VALUE!
38.1967	49.0211														#VALUE!	#VALUE!
52.7509	43.7721														#VALUE!	#VALUE!
10.579	53.6833		10.579		10.579						10.579				#VALUE!	#VALUE!
12.2913	36.2295		12.2913		12.2913						12.2913				#VALUE!	#VALUE!
28.3667	23.6514														#VALUE!	#VALUE!
63.708	55.1049														#VALUE!	#VALUE!
47.8286	54.711														#VALUE!	#VALUE!
31.7229	50.9299														#VALUE!	#VALUE!
23.5406	57.4874														#VALUE!	#VALUE!
44.5573	46.5594														#VALUE!	#VALUE!
58.502	54.5804														#VALUE!	#VALUE!
69.1471	60.9891														#VALUE!	#VALUE!
43.7889	50.2933														#VALUE!	#VALUE!
55.2076	61.426														#VALUE!	#VALUE!
40.6991	58.1633														#VALUE!	#VALUE!
33.0796	51.8616														#VALUE!	#VALUE!
28.7308	50.1721														#VALUE!	#VALUE!
28.8505	52.6468														#VALUE!	#VALUE!
36.6052	68.74														#VALUE!	#VALUE!
29.8387	68.0695														#VALUE!	#VALUE!
87.8076	55.6797			87.8076	87.8076						87.8076				#VALUE!	#VALUE!
40.0837	53.2384														#VALUE!	#VALUE!
47.4183	50.6438														#VALUE!	#VALUE!
10.7216	54.1934		10.7216		10.7216						10.7216				#VALUE!	#VALUE!
25.797	50.8579														#VALUE!	#VALUE!
44.1997	54.4044														#VALUE!	#VALUE!
32.5823	55.6763														#VALUE!	#VALUE!
43.5309	66.3461														#VALUE!	#VALUE!
45.7529	56.6777														#VALUE!	#VALUE!
52.5683	53.2715														#VALUE!	#VALUE!
55.6333	55.5428														#VALUE!	#VALUE!
22.7534	83.3084							83.3084	83.3084			83.3084		83.3084	#VALUE!	#VALUE!
15.4985	48.7546														#VALUE!	#VALUE!
44.4665	42.196														#VALUE!	#VALUE!
40.5554	86.6169							86.6169	86.6169			86.6169		86.6169	#VALUE!	#VALUE!
36.8264	76.9378							76.9378	76.9378			76.9378		76.9378	#VALUE!	#VALUE!
37.8758	35.5721														#VALUE!	#VALUE!
40.8375	36.4516														#VALUE!	#VALUE!
28.4026	56.4449														#VALUE!	#VALUE!
34.2062	50.3241														#VALUE!	#VALUE!
25.5822	54.2827														#VALUE!	#VALUE!
39.6281	60.2408														#VALUE!	#VALUE!
42.5411	87.9439							87.9439	87.9439			87.9439		87.9439	#VALUE!	#VALUE!
14.1795	52.6726		14.1795		14.1795						14.1795				#VALUE!	#VALUE!
46.6489	3.17114						3.17114		3.17114			3.17114		3.17114	#VALUE!	#VALUE!
19.7904	54.9515														#VALUE!	#VALUE!
38.1405	69.8567														#VALUE!	#VALUE!
60.3127	48.0169														#VALUE!	#VALUE!
66.5065	51.7438														#VALUE!	#VALUE!
12.8514	30.4133		12.8514		12.8514						12.8514				#VALUE!	#VALUE!
32.8782	50.0858														#VALUE!	#VALUE!
32.9901	24.4734														#VALUE!	#VALUE!
30.0262	67.2422														#VALUE!	#VALUE!
24.6518	77.7302							77.7302	77.7302			77.7302		77.7302	#VALUE!	#VALUE!
13.4457	53.2848		13.4457		13.4457						13.4457				#VALUE!	#VALUE!
28.1732	88.1363							88.1363	88.1363			88.1363		88.1363	#VALUE!	#VALUE!
28.1203	64.3357														#VALUE!	#VALUE!
40.6615	24.0514														#VALUE!	#VALUE!
22.1101	47.9338														#VALUE!	#VALUE!
27.6933	63.685														#VALUE!	#VALUE!
19.7825	39.8755														#VALUE!	#VALUE!
18.5408	87.32							87.32	87.32			87.32		87.32	#VALUE!	#VALUE!
31.7285	55.1281														#VALUE!	#VALUE!
55.2914	57.1988														#VALUE!	#VALUE!
36.9345	49.6967														#VALUE!	#VALUE!
25.9443	53.6558														#VALUE!	#VALUE!
16.5747	40.155														#VALUE!	#VALUE!
12.5306	40.8051		12.5306		12.5306						12.5306				#VALUE!	#VALUE!
13.8515	62.4296		13.8515		13.8515						13.8515				#VALUE!	#VALUE!
23.0291	84.6127							84.6127	84.6127			84.6127		84.6127	#VALUE!	#VALUE!
23.4454	48.3679														#VALUE!	#VALUE!
13.0398	43.5123		13.0398		13.0398						13.0398				#VALUE!	#VALUE!
31.2781	69.984														#VALUE!	#VALUE!
48.2915	57.5873														#VALUE!	#VALUE!
26.7958	48.6154														#VALUE!	#VALUE!
31.925	42.8034														#VALUE!	#VALUE!
28.2796	36.1866														#VALUE!	#VALUE!
27.0896	58.2065														#VALUE!	#VALUE!
34.2387	88.3062							88.3062	88.3062			88.3062		88.3062	#VALUE!	#VALUE!
22.4495	0.66358						0.66358		0.66358			0.66358		0.66358	#VALUE!	#VALUE!
46.7346	59.9551														#VALUE!	#VALUE!
48.3192	88.4193							88.4193	88.4193			88.4193		88.4193	#VALUE!	#VALUE!
19.9019	60.5041														#VALUE!	#VALUE!
27.2337	44.442														#VALUE!	#VALUE!
49.8975	45.7162														#VALUE!	#VALUE!
43.472	55.2275														#VALUE!	#VALUE!
41.7731	48.3583														#VALUE!	#VALUE!
85.939	61.5534			85.939	85.939						85.939				#VALUE!	#VALUE!
28.5373	86.7097							86.7097	86.7097			86.7097		86.7097	#VALUE!	#VALUE!
15.2843	55.3946														#VALUE!	#VALUE!
13.6499	57.2777		13.6499		13.6499						13.6499				#VALUE!	#VALUE!
54.0387	47.8881														#VALUE!	#VALUE!
45.2345	42.3596														#VALUE!	#VALUE!
42.6151	54.6104														#VALUE!	#VALUE!
70.8752	49.9912														#VALUE!	#VALUE!
45.4992	56.9255														#VALUE!	#VALUE!
39.5246	53.976														#VALUE!	#VALUE!
16.9618	40.4614														#VALUE!	#VALUE!
39.3232	40.1581														#VALUE!	#VALUE!
29.3067	49.9715														#VALUE!	#VALUE!
22.3096	62.6346														#VALUE!	#VALUE!
24.0141	39.1782														#VALUE!	#VALUE!
16.521	59.5653														#VALUE!	#VALUE!
13.9085	32.7046		13.9085		13.9085						13.9085				#VALUE!	#VALUE!
13.465	61.8166		13.465		13.465						13.465				#VALUE!	#VALUE!
87.9358	0.978224			87.9358	87.9358		0.978224		0.978224		87.9358	0.978224	87.9358	0.978224	1	0
24.8582	61.1865														#VALUE!	#VALUE!
37.9683	2.81137						2.81137		2.81137			2.81137		2.81137	#VALUE!	#VALUE!
26.4379	64.558														#VALUE!	#VALUE!
63.6342	59.605														#VALUE!	#VALUE!
51.1409	54.1804														#VALUE!	#VALUE!
29.0855	56.4637														#VALUE!	#VALUE!
55.7806	49.8683														#VALUE!	#VALUE!
22.3019	54.0412														#VALUE!	#VALUE!
21.5364	55.4412														#VALUE!	#VALUE!
13.4761	55.3049		13.4761		13.4761						13.4761				#VALUE!	#VALUE!
12.3534	46.7392		12.3534		12.3534						12.3534				#VALUE!	#VALUE!
38.0024	34.8942														#VALUE!	#VALUE!
35.9454	52.0146														#VALUE!	#VALUE!
32.3672	36.5839														#VALUE!	#VALUE!
23.2811	32.3817														#VALUE!	#VALUE!
14.2474	34.0215		14.2474		14.2474						14.2474				#VALUE!	#VALUE!
26.0398	56.3698														#VALUE!	#VALUE!
20.402	54.9974														#VALUE!	#VALUE!
49.5994	53.9131														#VALUE!	#VALUE!
39.4002	57.1856														#VALUE!	#VALUE!
30.6446	54.8496														#VALUE!	#VALUE!
29.3841	56.7435														#VALUE!	#VALUE!
36.6909	59.3681														#VALUE!	#VALUE!
49.9666	49.5831														#VALUE!	#VALUE!
21.2841	50.9779														#VALUE!	#VALUE!
51.2251	59.9911														#VALUE!	#VALUE!
22.9889	53.1056														#VALUE!	#VALUE!
37.2	52.457														#VALUE!	#VALUE!
41.2625	46.3798														#VALUE!	#VALUE!
44.847	50.1779														#VALUE!	#VALUE!
24.1625	54.2489														#VALUE!	#VALUE!
39.6671	47.6013														#VALUE!	#VALUE!
17.3593	50.4589														#VALUE!	#VALUE!
53.6191	55.0951														#VALUE!	#VALUE!
24.1184	53.7665														#VALUE!	#VALUE!
36.8685	50.5713														#VALUE!	#VALUE!
48.6295	53.4896														#VALUE!	#VALUE!
38.6998	50.7904														#VALUE!	#VALUE!
82.1445	57.0434			82.1445	82.1445						82.1445				#VALUE!	#VALUE!
55.9339	53.8929														#VALUE!	#VALUE!
16.8382	47.6099														#VALUE!	#VALUE!
34.2087	53.4863														#VALUE!	#VALUE!
36.3776	53.9908														#VALUE!	#VALUE!
37.9258	55.0945														#VALUE!	#VALUE!
30.6554	55.4257														#VALUE!	#VALUE!
33.4068	55.2135														#VALUE!	#VALUE!
33.4672	53.8918														#VALUE!	#VALUE!
41.7997	58.3291														#VALUE!	#VALUE!
46.9393	55.1405														#VALUE!	#VALUE!
43.8821	53.6809														#VALUE!	#VALUE!
40.1146	60.3257														#VALUE!	#VALUE!
28.8441	51.1642														#VALUE!	#VALUE!
72.2384	53.3679														#VALUE!	#VALUE!
33.0981	54.5282														#VALUE!	#VALUE!
41.9918	59.8595														#VALUE!	#VALUE!
30.7044	57.456														#VALUE!	#VALUE!
42.839	58.5778														#VALUE!	#VALUE!
47.3761	53.7441														#VALUE!	#VALUE!
47.8924	54.9176														#VALUE!	#VALUE!
33.3465	60.5354														#VALUE!	#VALUE!
28.3672	54.4302														#VALUE!	#VALUE!
69.5918	58.291														#VALUE!	#VALUE!
31.0821	54.9548														#VALUE!	#VALUE!
33.6578	55.975														#VALUE!	#VALUE!
25.0364	61.0191														#VALUE!	#VALUE!
26.2801	61.413														#VALUE!	#VALUE!
50.1515	62.17														#VALUE!	#VALUE!
40.0391	60.9491														#VALUE!	#VALUE!
36.8161	54.495														#VALUE!	#VALUE!
38.8955	58.6155														#VALUE!	#VALUE!
41.4497	54.8697														#VALUE!	#VALUE!
33.7122	53.2185														#VALUE!	#VALUE!
28.9677	57.1553														#VALUE!	#VALUE!
59.2643	59.7248														#VALUE!	#VALUE!
45.882	50.9836														#VALUE!	#VALUE!
31.3107	60.9295														#VALUE!	#VALUE!
55.0304	70.5515														#VALUE!	#VALUE!
50.1038	52.3557														#VALUE!	#VALUE!
44.3602	56.7339														#VALUE!	#VALUE!
75.5836	64.901			75.5836	75.5836						75.5836				#VALUE!	#VALUE!
24.0692	52.0815														#VALUE!	#VALUE!
20.9137	51.6289														#VALUE!	#VALUE!
23.1532	64.4129														#VALUE!	#VALUE!
40.4449	61.9911														#VALUE!	#VALUE!
50.8114	57.9443														#VALUE!	#VALUE!
34.0896	57.654														#VALUE!	#VALUE!
44.343	55.0219														#VALUE!	#VALUE!
42.501	52.5882														#VALUE!	#VALUE!
41.8776	60.3683														#VALUE!	#VALUE!
66.2251	53.5039														#VALUE!	#VALUE!
20.4256	55.8759														#VALUE!	#VALUE!
19.1008	58.1245														#VALUE!	#VALUE!
72.3116	54.251														#VALUE!	#VALUE!
35.7875	56.0393														#VALUE!	#VALUE!
44.2128	59.2092														#VALUE!	#VALUE!
66.8121	51.6269														#VALUE!	#VALUE!
58.8041	55.2628														#VALUE!	#VALUE!
43.3291	55.2858														#VALUE!	#VALUE!
34.1114	54.8975														#VALUE!	#VALUE!
47.1397	61.4976														#VALUE!	#VALUE!
49.9866	54.5765														#VALUE!	#VALUE!
31.1396	59.8496														#VALUE!	#VALUE!
41.0531	58.8883														#VALUE!	#VALUE!
27.3887	58.0655														#VALUE!	#VALUE!
44.1571	61.6389														#VALUE!	#VALUE!
60.7712	58.2868														#VALUE!	#VALUE!
33.5996	60.2246														#VALUE!	#VALUE!
53.5058	60.6979														#VALUE!	#VALUE!
31.3247	56.8648														#VALUE!	#VALUE!
35.5196	58.0958														#VALUE!	#VALUE!
24.5992	58.4867														#VALUE!	#VALUE!
17.6256	53.9544														#VALUE!	#VALUE!
18.4403	58.6807														#VALUE!	#VALUE!
63.2326	86.1461							86.1461	86.1461			86.1461		86.1461	#VALUE!	#VALUE!
46.8457	85.3095							85.3095	85.3095			85.3095		85.3095	#VALUE!	#VALUE!
40.7758	57.5879														#VALUE!	#VALUE!
37.7068	88.0811							88.0811	88.0811			88.0811		88.0811	#VALUE!	#VALUE!
44.5804	57.1345														#VALUE!	#VALUE!
39.0677	60.634														#VALUE!	#VALUE!
40.0679	41.7915														#VALUE!	#VALUE!
45.0614	87.7231							87.7231	87.7231			87.7231		87.7231	#VALUE!	#VALUE!
40.0933	48.7822														#VALUE!	#VALUE!
45.1385	50.2529														#VALUE!	#VALUE!
37.6313	47.1817														#VALUE!	#VALUE!
46.5575	54.6192														#VALUE!	#VALUE!
30.8649	87.9229							87.9229	87.9229			87.9229		87.9229	#VALUE!	#VALUE!
28.4218	50.6821														#VALUE!	#VALUE!
47.6914	46.2837														#VALUE!	#VALUE!
43.0046	56.9538														#VALUE!	#VALUE!
31.2336	72.8087														#VALUE!	#VALUE!
39.1714	62.8472														#VALUE!	#VALUE!
56.8601	42.901														#VALUE!	#VALUE!
29.0725	51.774														#VALUE!	#VALUE!
42.8774	37.441														#VALUE!	#VALUE!
54.8951	88.0447							88.0447	88.0447			88.0447		88.0447	#VALUE!	#VALUE!
43.9738	70.4651														#VALUE!	#VALUE!
42.4132	56.0245														#VALUE!	#VALUE!
55.4202	68.2086														#VALUE!	#VALUE!
56.1827	51.3278														#VALUE!	#VALUE!
48.3796	3.28056						3.28056		3.28056			3.28056		3.28056	#VALUE!	#VALUE!
48.4332	0.914633						0.914633		0.914633			0.914633		0.914633	#VALUE!	#VALUE!
47.8213	47.649														#VALUE!	#VALUE!
54.0414	23.9834														#VALUE!	#VALUE!
39.7533	52.799														#VALUE!	#VALUE!
41.6542	62.8007														#VALUE!	#VALUE!
37.562	0.812412						0.812412		0.812412			0.812412		0.812412	#VALUE!	#VALUE!
41.1992	56.267														#VALUE!	#VALUE!
44.9345	51.6411														#VALUE!	#VALUE!
35.4217	53.5368														#VALUE!	#VALUE!
43.8336	52.3191														#VALUE!	#VALUE!
44.1017	42.8644														#VALUE!	#VALUE!
41.2279	0.935031						0.935031		0.935031			0.935031		0.935031	#VALUE!	#VALUE!
43.0638	30.275														#VALUE!	#VALUE!
41.7207	58.6645														#VALUE!	#VALUE!
41.679	1.00229						1.00229		1.00229			1.00229		1.00229	#VALUE!	#VALUE!
47.83	57.3751														#VALUE!	#VALUE!
61.905	41.9058														#VALUE!	#VALUE!
41.2192	54.6355														#VALUE!	#VALUE!
46.5652	54.9771														#VALUE!	#VALUE!
41.688	50.8364														#VALUE!	#VALUE!
45.0726	49.7165														#VALUE!	#VALUE!
43.8148	40.4823														#VALUE!	#VALUE!
45.5528	49.7806														#VALUE!	#VALUE!
48.9166	53.3786														#VALUE!	#VALUE!
36.4357	0.788319						0.788319		0.788319			0.788319		0.788319	#VALUE!	#VALUE!
34.2156	58.0117														#VALUE!	#VALUE!
47.2204	62.791														#VALUE!	#VALUE!
53.1735	64.6257														#VALUE!	#VALUE!
36.1478	45.0153														#VALUE!	#VALUE!
52.869	85.1321							85.1321	85.1321			85.1321		85.1321	#VALUE!	#VALUE!
35.8032	61.5817														#VALUE!	#VALUE!
31.8879	51.971														#VALUE!	#VALUE!
43.5268	63.0034														#VALUE!	#VALUE!
40.4321	48.5558														#VALUE!	#VALUE!
47.6647	54.3241														#VALUE!	#VALUE!
45.8721	50.0329														#VALUE!	#VALUE!
44.9105	78.1158							78.1158	78.1158			78.1158		78.1158	#VALUE!	#VALUE!
42.2972	50.5373														#VALUE!	#VALUE!
37.9769	37.7736														#VALUE!	#VALUE!
44.0957	41.5134														#VALUE!	#VALUE!
50.5984	41.7399														#VALUE!	#VALUE!
50.9797	53.1944														#VALUE!	#VALUE!
53.2186	54.3033														#VALUE!	#VALUE!
35.8527	49.4023														#VALUE!	#VALUE!
53.6638	57.5526														#VALUE!	#VALUE!
42.3107	59.1496														#VALUE!	#VALUE!
53.25	56.9463														#VALUE!	#VALUE!
51.6227	56.8551														#VALUE!	#VALUE!
31.3337	55.3553														#VALUE!	#VALUE!
42.867	36.426														#VALUE!	#VALUE!
35.2421	54.644														#VALUE!	#VALUE!
21.4149	58.9959														#VALUE!	#VALUE!
45.4968	54.551														#VALUE!	#VALUE!
44.1578	61.745														#VALUE!	#VALUE!
28.5344	55.2811														#VALUE!	#VALUE!
50.2149	59.2984														#VALUE!	#VALUE!
35.9747	45.9633														#VALUE!	#VALUE!
35.165	48.1353														#VALUE!	#VALUE!
51.3729	56.2661														#VALUE!	#VALUE!
37.4803	50.8337														#VALUE!	#VALUE!
41.7522	34.3467														#VALUE!	#VALUE!
36.5363	61.6326														#VALUE!	#VALUE!
38.3522	52.974														#VALUE!	#VALUE!
34.4249	56.6567														#VALUE!	#VALUE!
39.9646	58.519														#VALUE!	#VALUE!
39.8165	53.9195														#VALUE!	#VALUE!
24.5958	52.4787														#VALUE!	#VALUE!
40.3954	57.0186														#VALUE!	#VALUE!
39.5733	56.1007														#VALUE!	#VALUE!
36.3149	50.8384														#VALUE!	#VALUE!
43.0529	48.1393														#VALUE!	#VALUE!
45.1185	48.8367														#VALUE!	#VALUE!
32.9346	46.4838														#VALUE!	#VALUE!
46.8359	48.7469														#VALUE!	#VALUE!
43.5921	54.1677														#VALUE!	#VALUE!
52.5712	48.7283														#VALUE!	#VALUE!
45.8959	46.7711														#VALUE!	#VALUE!
15.6993	42.8782														#VALUE!	#VALUE!
30.1402	46.6261														#VALUE!	#VALUE!
16.7938	45.1617														#VALUE!	#VALUE!
35.1396	45.6392														#VALUE!	#VALUE!
38.4021	53.1148														#VALUE!	#VALUE!
19.5727	45.4881														#VALUE!	#VALUE!
39.9864	56.3322														#VALUE!	#VALUE!
69.4387	52.6941														#VALUE!	#VALUE!
24.6304	53.0856														#VALUE!	#VALUE!
52.4719	47.416														#VALUE!	#VALUE!
27.4717	51.7081														#VALUE!	#VALUE!
36.6678	55.3125														#VALUE!	#VALUE!
35.0308	51.741														#VALUE!	#VALUE!
70.9601	52.8492														#VALUE!	#VALUE!
20.4818	54.8296														#VALUE!	#VALUE!
56.8401	45.2979														#VALUE!	#VALUE!
87.6682	49.3603			87.6682	87.6682						87.6682				#VALUE!	#VALUE!
37.1603	48.735														#VALUE!	#VALUE!
44.7377	44.5382														#VALUE!	#VALUE!
16.6952	51.7183														#VALUE!	#VALUE!
19.776	53.2279														#VALUE!	#VALUE!
33.6253	48.0924														#VALUE!	#VALUE!
16.6186	56.1252														#VALUE!	#VALUE!
14.7452	43.8438		14.7452		14.7452						14.7452				#VALUE!	#VALUE!
30.9823	54.9201														#VALUE!	#VALUE!
31.5669	51.5568														#VALUE!	#VALUE!
26.5539	46.546														#VALUE!	#VALUE!
43.2752	52.5495														#VALUE!	#VALUE!
31.1894	46.3527														#VALUE!	#VALUE!
51.8508	54.614														#VALUE!	#VALUE!
41.9707	47.8111														#VALUE!	#VALUE!
30.0923	54.1716														#VALUE!	#VALUE!
42.4313	52.7046														#VALUE!	#VALUE!
28.8752	48.5128														#VALUE!	#VALUE!
52.0189	46.5672														#VALUE!	#VALUE!
19.0219	51.6681														#VALUE!	#VALUE!
33.9402	49.2567														#VALUE!	#VALUE!
45.5379	53.5125														#VALUE!	#VALUE!
31.8754	54.5332														#VALUE!	#VALUE!
79.0691	47.9202			79.0691	79.0691						79.0691				#VALUE!	#VALUE!
45.1881	51.3607														#VALUE!	#VALUE!
29.8791	49.6699														#VALUE!	#VALUE!
86.4587	51.3793			86.4587	86.4587						86.4587				#VALUE!	#VALUE!
16.8296	55.5153														#VALUE!	#VALUE!
46.8171	41.7208														#VALUE!	#VALUE!
30.0597	48.9349														#VALUE!	#VALUE!
42.5839	49.4315														#VALUE!	#VALUE!
39.6926	57.1089														#VALUE!	#VALUE!
27.7208	53.16														#VALUE!	#VALUE!
44.3042	48.9585														#VALUE!	#VALUE!
22.4449	45.2265														#VALUE!	#VALUE!
45.8624	52.4025														#VALUE!	#VALUE!
36.1728	51.3502														#VALUE!	#VALUE!
39.7988	54.9539														#VALUE!	#VALUE!
41.3679	52.57														#VALUE!	#VALUE!
34.0168	51.1502														#VALUE!	#VALUE!
48.4416	49.9535														#VALUE!	#VALUE!
49.8978	49.2947														#VALUE!	#VALUE!
46.409	58.7914														#VALUE!	#VALUE!
87.7326	50.6644			87.7326	87.7326						87.7326				#VALUE!	#VALUE!
39.5461	56.6358														#VALUE!	#VALUE!
44.8426	51.2384														#VALUE!	#VALUE!
34.7321	48.8761														#VALUE!	#VALUE!
36.5699	50.1154														#VALUE!	#VALUE!
17.5746	46.1325														#VALUE!	#VALUE!
27.8263	71.6725														#VALUE!	#VALUE!
27.4016	41.8582														#VALUE!	#VALUE!
64.1768	45.7148														#VALUE!	#VALUE!
43.0981	51.7918														#VALUE!	#VALUE!
65.007	49.8961														#VALUE!	#VALUE!
39.8295	50.3472														#VALUE!	#VALUE!
46.5079	50.1657														#VALUE!	#VALUE!
43.7708	56.8681														#VALUE!	#VALUE!
44.3004	48.3679														#VALUE!	#VALUE!
64.6857	50.8504														#VALUE!	#VALUE!
46.9526	57.5644														#VALUE!	#VALUE!
46.3567	49.749														#VALUE!	#VALUE!
24.8617	57.9725														#VALUE!	#VALUE!
17.5327	58.7407														#VALUE!	#VALUE!
39.0942	46.1533														#VALUE!	#VALUE!
54.7353	55.4711														#VALUE!	#VALUE!
28.6818	44.967														#VALUE!	#VALUE!
37.2118	50.8962														#VALUE!	#VALUE!
47.3277	52.296														#VALUE!	#VALUE!
31.652	53.6723														#VALUE!	#VALUE!
56.5243	52.9504														#VALUE!	#VALUE!
24.4624	51.05														#VALUE!	#VALUE!
17.8722	54.3736														#VALUE!	#VALUE!
54.5757	48.5386														#VALUE!	#VALUE!
49.4784	50.6731														#VALUE!	#VALUE!
28.2895	48.9425														#VALUE!	#VALUE!
32.8415	51.0439														#VALUE!	#VALUE!
35.0928	50.4182														#VALUE!	#VALUE!
35.6319	56.2051														#VALUE!	#VALUE!
40.218	54.2528														#VALUE!	#VALUE!
38.3034	46.8356														#VALUE!	#VALUE!
44.3177	51.6057														#VALUE!	#VALUE!
53.0473	60.0767														#VALUE!	#VALUE!
55.419	59.1085														#VALUE!	#VALUE!
36.6333	43.066														#VALUE!	#VALUE!
83.2422	46.2832			83.2422	83.2422						83.2422				#VALUE!	#VALUE!
26.0374	46.4382														#VALUE!	#VALUE!
36.4683	50.9486														#VALUE!	#VALUE!
56.2636	48.764														#VALUE!	#VALUE!
33.5761	54.5755														#VALUE!	#VALUE!
52.5089	52.2184														#VALUE!	#VALUE!
42.786	52.3423														#VALUE!	#VALUE!
56.1096	50.3386														#VALUE!	#VALUE!
52.6836	56.2003														#VALUE!	#VALUE!
47.9589	41.3617														#VALUE!	#VALUE!
42.6846	44.9361														#VALUE!	#VALUE!
24.9995	54.0353														#VALUE!	#VALUE!
29.6838	49.9426														#VALUE!	#VALUE!
38.5773	48.7958														#VALUE!	#VALUE!
38.2753	48.3816														#VALUE!	#VALUE!
40.3015	54.7555														#VALUE!	#VALUE!
25.5346	51.0731														#VALUE!	#VALUE!
38.6381	47.0047														#VALUE!	#VALUE!
46.2832	47.2508														#VALUE!	#VALUE!
14.1272	52.7549		14.1272		14.1272						14.1272				#VALUE!	#VALUE!
47.7144	49.6243														#VALUE!	#VALUE!
40.4491	46.3261														#VALUE!	#VALUE!
54.9358	53.7577														#VALUE!	#VALUE!
86.2496	48.9986			86.2496	86.2496						86.2496				#VALUE!	#VALUE!
27.5604	49.8662														#VALUE!	#VALUE!
40.2388	48.9193														#VALUE!	#VALUE!
22.0246	48.3943														#VALUE!	#VALUE!
30.1928	48.4404														#VALUE!	#VALUE!
44.5998	52.1425														#VALUE!	#VALUE!
48.4694	47.1558														#VALUE!	#VALUE!
24.776	47.7785														#VALUE!	#VALUE!
34.8172	52.4691														#VALUE!	#VALUE!
11.2961	51.0041		11.2961		11.2961						11.2961				#VALUE!	#VALUE!
24.4032	51.2033														#VALUE!	#VALUE!
35.4521	50.0096														#VALUE!	#VALUE!
37.6246	48.4497														#VALUE!	#VALUE!
26.9417	41.4635														#VALUE!	#VALUE!
35.0236	49.667														#VALUE!	#VALUE!
37.0342	51.9796														#VALUE!	#VALUE!
55.8085	51.2106														#VALUE!	#VALUE!
26.5471	46.845														#VALUE!	#VALUE!
44.5901	55.0678														#VALUE!	#VALUE!
50.1893	49.0921														#VALUE!	#VALUE!
33.5806	48.7358														#VALUE!	#VALUE!
14.9732	47.8372		14.9732		14.9732						14.9732				#VALUE!	#VALUE!
35.1198	53.0383														#VALUE!	#VALUE!
50.0186	52.7986														#VALUE!	#VALUE!
43.081	52.2139														#VALUE!	#VALUE!
54.9511	49.0598														#VALUE!	#VALUE!
44.5124	43.6878														#VALUE!	#VALUE!
49.5768	52.7804														#VALUE!	#VALUE!
14.3554	55.4518		14.3554		14.3554						14.3554				#VALUE!	#VALUE!
40.9264	52.1809														#VALUE!	#VALUE!
27.5936	51.0348														#VALUE!	#VALUE!
45.8788	51.0596														#VALUE!	#VALUE!
32.7796	52.096														#VALUE!	#VALUE!
30.0109	52.23														#VALUE!	#VALUE!
53.5074	52.7378														#VALUE!	#VALUE!
18.0958	53.4816														#VALUE!	#VALUE!
43.4157	51.2166														#VALUE!	#VALUE!
39.4485	51.3184														#VALUE!	#VALUE!
31.2038	54.4085														#VALUE!	#VALUE!
56.158	55.7003														#VALUE!	#VALUE!
67.5426	49.605														#VALUE!	#VALUE!
38.1696	44.0472														#VALUE!	#VALUE!
10.7962	49.2549		10.7962		10.7962						10.7962				#VALUE!	#VALUE!
34.6816	44.9171														#VALUE!	#VALUE!
30.3874	54.7467														#VALUE!	#VALUE!
43.9042	45.0056														#VALUE!	#VALUE!
36.1646	51.9146														#VALUE!	#VALUE!
50.4683	44.0135														#VALUE!	#VALUE!
25.9236	52.418														#VALUE!	#VALUE!
29.5921	55.7577														#VALUE!	#VALUE!
31.9578	47.0582														#VALUE!	#VALUE!
45.7767	58.3066														#VALUE!	#VALUE!
25.5488	54.7265														#VALUE!	#VALUE!
26.8654	51.4048														#VALUE!	#VALUE!
34.4637	47.2384														#VALUE!	#VALUE!
29.3081	47.4518														#VALUE!	#VALUE!
50.2102	51.6035														#VALUE!	#VALUE!
39.228	56.8243														#VALUE!	#VALUE!
44.2877	58.2085														#VALUE!	#VALUE!
14.1569	50.2535		14.1569		14.1569						14.1569				#VALUE!	#VALUE!
40.9545	51.6927														#VALUE!	#VALUE!
19.0884	54.185														#VALUE!	#VALUE!
23.2372	66.9902														#VALUE!	#VALUE!
18.3107	48.5128														#VALUE!	#VALUE!
19.8351	47.193														#VALUE!	#VALUE!
16.2354	61.2351														#VALUE!	#VALUE!
19.1531	71.35														#VALUE!	#VALUE!
18.3278	55.5569														#VALUE!	#VALUE!
21.3772	36.864														#VALUE!	#VALUE!
20.675	57.2186														#VALUE!	#VALUE!
18.9075	26.4181														#VALUE!	#VALUE!
17.1175	42.3107														#VALUE!	#VALUE!
23.3679	36.6225														#VALUE!	#VALUE!
18.3618	14.0378						14.0378		14.0378			14.0378		14.0378	#VALUE!	#VALUE!
19.5743	57.1868														#VALUE!	#VALUE!
21.2839	51.6559														#VALUE!	#VALUE!
19.4877	41.5535														#VALUE!	#VALUE!
21.1475	55.3249														#VALUE!	#VALUE!
22.7127	55.4525														#VALUE!	#VALUE!
19.4824	65.6884														#VALUE!	#VALUE!
22.0389	69.4114														#VALUE!	#VALUE!
20.2178	56.8025														#VALUE!	#VALUE!
20.5695	49.7182														#VALUE!	#VALUE!
18.1012	51.6007														#VALUE!	#VALUE!
19.7689	46.0773														#VALUE!	#VALUE!
21.7488	66.3046														#VALUE!	#VALUE!
18.3352	32.0904														#VALUE!	#VALUE!
19.3536	71.3623														#VALUE!	#VALUE!
19.2286	64.4901														#VALUE!	#VALUE!
18.9017	35.9414														#VALUE!	#VALUE!
20.3172	25.2129														#VALUE!	#VALUE!
25.7199	46.3728														#VALUE!	#VALUE!
19.391	54.3007														#VALUE!	#VALUE!
20.7109	40.7003														#VALUE!	#VALUE!
18.2388	56.4823														#VALUE!	#VALUE!
18.3772	38.5294														#VALUE!	#VALUE!
19.1111	46.878														#VALUE!	#VALUE!
18.3917	46.0035														#VALUE!	#VALUE!
18.7645	64.2174														#VALUE!	#VALUE!
17.1176	40.6877														#VALUE!	#VALUE!
21.3705	39.7913														#VALUE!	#VALUE!
20.8833	59.717														#VALUE!	#VALUE!
20.9392	55.1436														#VALUE!	#VALUE!
20.8824	21.9221														#VALUE!	#VALUE!
21.5039	57.2208														#VALUE!	#VALUE!
18.1343	68.4028														#VALUE!	#VALUE!
18.1292	42.4605														#VALUE!	#VALUE!
20.8795	20.0555														#VALUE!	#VALUE!
21.1187	39.7456														#VALUE!	#VALUE!
19.0686	49.9836														#VALUE!	#VALUE!
18.0527	63.3934														#VALUE!	#VALUE!
23.9186	34.2239														#VALUE!	#VALUE!
22.5052	26.4161														#VALUE!	#VALUE!
22.1441	75.7485							75.7485	75.7485			75.7485		75.7485	#VALUE!	#VALUE!
20.1808	68.5064														#VALUE!	#VALUE!
18.5997	36.8375														#VALUE!	#VALUE!
24.5543	35.1533														#VALUE!	#VALUE!
20.254	67.87														#VALUE!	#VALUE!
18.0621	62.8666														#VALUE!	#VALUE!
19.8275	38.3969														#VALUE!	#VALUE!
20.5737	32.0522														#VALUE!	#VALUE!
19.5738	45.6059														#VALUE!	#VALUE!
20.6242	59.6633														#VALUE!	#VALUE!
19.4052	53.6729														#VALUE!	#VALUE!
21.0899	63.3698														#VALUE!	#VALUE!
23.5744	34.2131														#VALUE!	#VALUE!
19.552	49.7502														#VALUE!	#VALUE!
23.1025	75.9642							75.9642	75.9642			75.9642		75.9642	#VALUE!	#VALUE!
19.7038	63.6683														#VALUE!	#VALUE!
19.6803	50.1193														#VALUE!	#VALUE!
19.3407	42.7596														#VALUE!	#VALUE!
19.2417	26.7761														#VALUE!	#VALUE!
22.5345	55.1062														#VALUE!	#VALUE!
22.1867	64.9962														#VALUE!	#VALUE!
17.3631	57.9364														#VALUE!	#VALUE!
21.5114	44.6888														#VALUE!	#VALUE!
19.4927	59.3467														#VALUE!	#VALUE!
17.8185	74.7775														#VALUE!	#VALUE!
18.1283	59.3193														#VALUE!	#VALUE!
20.8003	52.3011														#VALUE!	#VALUE!
22.1839	53.768														#VALUE!	#VALUE!
16.6002	37.2075														#VALUE!	#VALUE!
21.1456	62.5952														#VALUE!	#VALUE!
19.9952	27.1539														#VALUE!	#VALUE!
53.8744	40.7445														#VALUE!	#VALUE!
36.8791	50.9765														#VALUE!	#VALUE!
32.5011	38.6528														#VALUE!	#VALUE!
18.2378	63.9707														#VALUE!	#VALUE!
24.1091	73.1683														#VALUE!	#VALUE!
19.2484	44.1487														#VALUE!	#VALUE!
20.5004	50.5392														#VALUE!	#VALUE!
18.2996	34.3387														#VALUE!	#VALUE!
19.9536	23.4294														#VALUE!	#VALUE!
18.3348	24.9837														#VALUE!	#VALUE!
17.6365	47.3582														#VALUE!	#VALUE!
22.4853	55.6156														#VALUE!	#VALUE!
29.537	51.6567														#VALUE!	#VALUE!

## Sheet: Results Pop2
		Inclusion
		Criterion
		Value from						2 tailed
		"Analysis"	HET	HOM	sum	P(HET)	% of dataset	binom P
		15	10	9	19	0.526316	1.64931	1
		17.5	11	12	23	0.478261	1.99653	1
		20	17	14	31	0.548387	2.69097	0.72
		22.5	29	19	48	0.604167	4.16667	0.193
		25	42	25	67	0.626866	5.81597	0.05
		27.5	67	36	103	0.650485	8.94097	0.00292
		30	104	51	155	0.670968	13.4549	2.49e-05

## Sheet: Raw Data Pop3
A'P3		Surface	Cave	mc1r				Surface	Cave	oca2
		498-580	618-660		Angle			533-580	465-510		Angle
		10.636	18.749		60.4345			38.391	25.665		33.7634
		23.118	10.905		25.2537			37.054	32.578		41.3221
		4.4	21.492		78.4299			19.344	45.839		67.1203
		18.39	13.1		35.4639			28.397	40.64		55.0563
		19.315	14.375		36.6581			19.238	52.543		69.8904
		23.23	5.638		13.6421			3.616	39.836		84.8134
		24.275	11.33		25.0201			36.567	36.877		45.2419
		19.952	12.411		31.8834			31.64	43.919		54.2304
		17.703	16.746		43.4087			29.18	43.339		56.0478
		11.14	19.167		59.8346			29.128	27.308		43.1529
		20.598	15.487		36.9384			24.053	18.7		37.8633
		16.787	9.934		30.6157			37.238	20.426		28.7459
		19.555	13.344		34.309			33.749	28.282		39.9634
		24.349	7.297		16.6826			29.548	22.984		37.8777
		16.234	17.95		47.8738			24.484	54.012		65.6149
		26.91	7.911		16.3823			23.81	47.235		63.2485
		0.961	2.823		71.2005			42.045	1.467		1.99831
		19.294	13.322		34.6241			21.317	50.667		67.1822
		16.529	14.485		41.2293			32.156	43.372		53.4468
		20.477	11.325		28.9452			23.729	47.21		63.3147
		17.964	15.241		40.3119			28.902	34.465		50.0172
		17.727	17.095		43.9602			33.101	29.051		41.2717
		20.426	10.571		27.3628			32.92	27.424		39.796
		20.259	4.419		12.3049			22.382	43.004		62.5047
		14.061	14.844		46.5517			22.602	45.333		63.5002
		25.508	5.828		12.8699			25.609	14.682		29.8263
		24.4	6.764		15.4941			35.256	34.639		44.4942
		19.546	13.34		34.3133			1.288	47.841		88.4579
		24.501	5.864		13.4598			1.612	54.927		88.319
		20.097	14.523		35.8536			28.484	38.688		53.6377
		1.076	18.75		86.7156			25.035	50.082		63.4405
		15.493	13.488		41.0424			39.592	0.524		0.758265
		20.278	16.024		38.3164			11.703	42.988		74.771
		22.222	7.077		17.665			1.115	41.257		88.4519
		19.908	11.819		30.6968			28.563	36.949		52.2946
		21.993	5.113		13.0878			31.446	24.572		38.0042
		22.4	4.951		12.4635			35.812	25.4		35.3465
		12.431	21.85		60.3634			36.743	2.087		3.2509
		12.469	18.631		56.2072			28.595	49.634		60.053
		0.985	21.803		87.4133			41.666	0.637		0.875884
		21.682	13.799		32.4738			34.729	0.52		0.85783
		0.792	21.372		87.8777			29.941	37.29		51.2382
		18.344	5.268		16.0229			0.891	21.603		87.6382
		19.315	13.289		34.5285			25.949	32.959		51.7863
		7.069	21.422		71.7378			25.639	27.102		46.589
		18.488	10.601		29.8299			1.725	47.156		87.905
		9.73	20.281		64.3702			29.516	41.204		54.3845
		22.298	5.272		13.3024			2.343	38.128		86.4836
		23.229	11.98		27.2817			30.703	37.687		50.8309
		16.799	14.809		41.3975			1.371	47.917		88.3611
		18.217	13.592		36.7272			2.181	40.498		86.9174
		23.563	9.367		21.6793			37.583	56.708		56.4658
		20.966	4.715		12.6743			23.619	50.395		64.8886
		15.075	15.258		45.3457			30.697	30.585		44.8953
		0.515	1.355		69.1895			1.731	51.53		88.0761
		25.374	6.603		14.5864			29.256	44.66		56.7719
		18.505	14.481		38.0448			22.217	42.645		62.4816
		22.968	5.539		13.5587			1.918	39.606		87.2275
		0.768	10.982		85.9997			31.606	22.5		35.4467
		20.62	11.032		28.1474			31.943	33.495		46.3587
		0.781	19.763		87.737			23.617	40.477		59.7379
		15.167	2.961		11.0467			33.233	50.11		56.4476
		18.3	12.916		35.2142			1.802	54.021		88.0895
		19.713	5.425		15.3869			37.908	0.554		0.83728
		22.756	5.853		14.4242			1.16	47.356		88.5968
		17.716	15.013		40.2788			22.04	47.299		65.0158
		18.873	14.184		36.9267			31.848	24.504		37.5749
		23.253	6.108		14.7177			24.222	45.257		61.8439
		23.487	10.894		24.8833			23.377	40.79		60.1827
		22.562	9.826		23.5337			18.727	45.815		67.7676
		16.433	12.24		36.6803			29.08	33.527		49.0629
		22.563	5.832		14.4924			35.427	19.823		29.229
		25.435	6.593		14.5318			33.532	39.697		49.8123
		23.158	9.675		22.6743			27.519	48.781		60.5712
		19.43	16.942		41.0868			30.904	43.578		54.6571
		13.754	19.413		54.6827			33.696	29.377		41.0827
		20.168	16.174		38.7284			26.16	40.061		56.8553
		25.563	6.442		14.1443			26.951	28.343		46.4421
		15.688	15.538		44.7248			19.231	47.36		67.8999
		1.111	0.559		26.7093			28.67	41.927		55.6354
		25.161	6.925		15.3884			33.651	1.8		3.06185
		15.666	13.279		40.2857			28.825	43.826		56.6665
		24.431	8.736		19.676			28.455	33.719		49.8395
		16.798	14.704		41.197			34.05	36.776		47.2042
		20.969	10.172		25.8779			27.349	39.522		55.317
		22.107	10.979		26.4104			35.544	20.614		30.1119
		0.222	0.362		58.4809			4.447	52.615		85.1689
		19.101	15.327		38.7442			26.35	43.616		58.8623
		0.196	0.29		55.9468			24.661	39.409		57.9629
		0.821	20.802		87.7399			17.42	50.6		71.003
		22.508	4.981		12.4784			30.604	36.355		49.909
		10.626	17.029		58.0361			29.95	40.933		53.8077
		15.826	14.236		41.9724			17.281	38.897		66.0456
		0.799	21.726		87.8939			30.327	37.513		51.0466
		27.013	11.922		23.8139			37.765	46.09		50.6697
		23.47	5.275		12.667			28.828	45.871		57.8524
BP3		Cave	Surface					Cave	Surface
		618-660	498-580					465-510	533-580
		12.84	19.154		56.1639			43.298	31.897		36.3785
		11.09	24.133		65.3195			52.582	34.88		33.5581
		12.089	27.615		66.3577			41.616	41.224		44.7289
		15.764	26.201		58.9665			35.172	43.383		50.9672
		11.989	22.306		61.7429			49.87	33.544		33.9259
		13.915	24.046		59.9428			47.595	36.312		37.3414
		12.499	23.602		62.0955			34.908	40.051		48.925
		13.436	19.428		55.3331			43.277	40.796		43.3097
		18.951	16.179		40.4883			45.108	29.225		32.9388
		22.891	16.396		35.6127			41.264	39.566		43.7966
		12.436	23.693		62.3059			41.035	39.874		44.1779
		17.003	19.68		49.1739			38.816	39.008		45.1414
		12.748	24.103		62.1258			38.405	38.956		45.4081
		18.506	19.576		46.6094			43.035	39.689		42.6838
		14.106	27.266		62.6453			45.718	40.154		41.2928
		17.289	17.928		46.0395			50.941	36.035		35.2751
		9.424	26.405		70.3584			33.123	43.408		52.6541
		13.033	27.82		64.8981			46.824	40.554		40.8957
		19.139	20.387		46.8085			44.844	42.514		43.4722
		13.157	20.678		57.5322			45.992	38.329		39.8073
		13.467	22.731		59.3554			40.902	38.695		43.4118
		16.08	16.281		45.3559			46.369	37.955		39.3018
		14.822	22.464		56.5827			46.715	39.804		40.433
		13.854	21.386		57.0646			38.467	40.336		46.3587
		21.453	1.338		3.56885			40.49	36.828		42.2884
		21.63	15.169		35.0418			36.692	39.837		47.3533
		6.784	27.913		76.3397			47.457	42.108		41.5823
		20.542	17.633		40.6424			44	36.673		39.8105
		16.201	19.208		49.854			42.815	36.33		40.3158
		6.686	26.767		75.9754			49.371	40.24		39.1819
		11.881	29.696		68.1943			39.729	33.879		40.456
		19.326	19.365		45.0578			44.448	30.88		34.7894
		22.671	0.905		2.28597			44.998	38.292		40.3968
		15.151	22.931		56.5464			53.723	40.725		37.1641
		11.4	24.726		65.2478			44.995	40.594		42.0564
		22.471	6.837		16.9229			41.489	40.217		44.1081
		14.146	22.917		58.3142			44.123	36.226		39.3868
		16.36	20.642		51.6011			44.603	38.437		40.7534
		16.631	19.511		49.556			46.767	30.676		33.2622
		14.485	21.617		56.175			39.432	36.966		43.1512
		8.965	28.134		72.3254			42.314	39.47		43.0084
		8.288	28.376		73.7181			38.404	43.694		48.6868
		18.464	19.629		46.7518			47.544	35.959		37.1014
		16.723	16.233		44.1482			46.106	39.271		40.4229
		17.855	18.59		46.1554			28.541	35.199		50.9633
		12.814	26.069		63.824			49.175	32.472		33.4382
		11.12	25.815		66.6957			23.66	34.971		55.9193
		16.566	17.712		46.9148			39.531	32.158		39.128
		7.225	25.599		74.239			44.178	36.006		39.1808
		15.198	22.372		55.8105			50.062	36.232		35.8949
		16.519	23.172		54.5155			35.908	40.766		48.6254
		8.007	26.796		73.3632			17.087	24.152		54.7215
		22.082	13.869		32.1316			48.191	36.974		37.4968
		23.409	9.03		21.0941			32.584	28.249		40.924
		13.247	26.87		63.7566			53.23	34.209		32.7274
		18.374	22.162		50.3387			40.676	39.331		44.0369
		12.177	23.125		62.2299			48.556	37.744		37.859
		15.541	22.446		55.3023			43.769	35.689		39.1936
		13.026	24.064		61.573			46.049	36.832		38.6544
		23.959	1.301		3.10817			46.99	34.955		36.6449
		16.233	24.023		55.952			43.943	32.69		36.6462
		11.888	25.092		64.6495			32.766	38.591		49.6668
		12.076	17.59		55.5294			49.017	38.839		38.3918
		14.986	22.519		56.357			47.536	35.088		36.4324
		15.652	21.808		54.3323			42.454	35.433		39.8491
		17.037	21.612		51.7509			38.693	41.037		46.684
		21.389	17.273		38.9231			50.983	39.6		37.8376
		12.152	23.893		63.0421			40.458	33.264		39.4266
		6.135	23.356		75.2824			48.173	35.68		36.526
		15.459	23.139		56.2534			37.41	39.144		46.2976
		17.239	22.106		52.0517			39.73	40.463		45.5237
		4.953	23.457		78.077			40.514	36.382		41.9242
		14.796	17.602		49.9501			37.524	35.284		43.2378
		13.709	26.662		62.7888			49.179	38.524		38.0731
		11.936	26.196		65.504			36.374	35.014		43.9086
		19.775	19.564		44.6927			42.241	38.681		42.481
		13.183	22.77		59.9307			37.142	40.979		47.8119
		9.254	26.873		70.9983			48.081	35.165		36.1806
		16.107	24.665		56.8543			52.078	41.512		38.5588
		6.506	26.713		76.312			43.677	34.353		38.1859
		16.157	20.226		51.3813			37.372	38.721		46.0157
		19.875	13.285		33.7599			33.784	39.119		49.1854
		6.316	25.978		76.3349			38.646	40.447		46.3045
		16.504	17.204		46.1897			34.928	41.68		50.0369
		14.32	20.351		54.8678			38.933	35.236		42.1464
		21.873	10.789		26.2551			43.181	39.195		42.2298
		10.17	18.52		61.2272			48.38	35.435		36.2202
		18.233	14.68		38.8387			41.219	37.67		42.4242
		21.297	0.899		2.41716			49.34	39.282		38.525
		12.235	23.505		62.5018			46.907	36.348		37.7719
		14.987	20.608		53.9738			49.061	36.761		36.8439
		9.686	25.918		69.5084			46.261	35.195		37.2636
		15.14	23.893		57.6393			35.757	34.244		43.7618
		12.014	25.228		64.5354			43.644	35.056		38.7724
		11.917	25.601		65.0385			44.435	44.221		44.8617
		14.118	20.988		56.0725			36.331	28.874		38.4759
B'P3		Cave	Surface					Cave	Surface
		498-580	618-660					533-580	465-510
		15.648	11.261		35.7405			21.005	30.506		55.4505
		13.594	15.001		47.817			7.002	8.947		51.953
		6.013	8.798		55.6493			32.189	2.172		3.86027
		6.363	11.006		59.9661			16.834	32.995		62.9694
		5.751	3.256		29.5169			7.176	12.358		59.8573
		4.172	5.185		51.1789			10.548	13.17		51.3084
		10.431	17.264		58.8594			10.357	5.103		26.2299
		0.259	6.246		87.6255			18.145	14.462		38.5557
		4.96	1.691		18.8257			19.644	44.257		66.0654
		7.1	6.246		41.3387			15.471	24.522		57.7521
		10.187	5.385		27.8616			11.605	23.054		63.2801
		17.43	4.874		15.6227			18.844	37.767		63.4829
		7.414	7.379		44.8645			14.47	21.706		56.3112
		8.154	2.068		14.2312			15.505	10.963		35.2627
		8.207	7.48		42.3466			4.81	2.119		23.7754
		8.424	7.074		40.0217			14.314	22.086		57.0526
		6.427	2.106		18.1429			5.701	8.543		56.2836
		6.08	8.993		55.9381			5.209	13.218		68.4914
		0.427	8.699		87.1899			11.657	0.454		2.23035
		5.512	8.963		58.4096			14.669	16.044		47.5634
		5.335	6.335		49.8977			20.173	26.178		52.3819
		16.195	16.231		45.0636			16.167	21.516		53.079
		9.665	14.272		55.8942			14.862	19.273		52.3631
		10.074	2.168		12.1452			8.094	22.725		70.3956
		12.829	4.713		20.1719			14.849	13.752		42.8035
		10.064	4.693		25.0004			19.157	12.734		33.6127
		8.323	7.96		43.7229			8.019	46.229		80.1593
		4.008	9.733		67.6184			32.24	37.866		49.5882
		0.4	10.03		87.7163			14.53	14.815		45.5565
		8.912	5.352		30.9865			17.811	51.582		70.9505
		1.253	22.478		86.8095			31.53	12.553		21.7089
		8.128	7.209		41.5709			14.734	0.336		1.30637
		8.613	7.161		39.7407			15.421	16.957		47.7161
		6.676	9.412		54.6517			14.63	20.621		54.6454
		6.908	7.974		49.0971			13.014	17.852		53.9082
		2.198	4.186		62.2968			7.8	10.496		53.3825
		8.234	4.545		28.8978			32.849	21.388		33.0682
		10.46	2.362		12.7247			1.117	22.763		87.1907
		20.577	6.996		18.7776			29.57	31.253		46.585
		8.575	6.711		38.0476			1.493	40.968		87.9129
		7.495	9.427		51.5133			20.56	2.836		7.85369
		8.47	8.6		45.4364			20.451	0.462		1.29413
		9.688	16.71		59.896			30.848	43.942		54.9305
		8.91	2.74		17.0937			0.758	24.682		88.241
		0.455	7.918		86.7112			13.289	12.962		44.2863
		6.009	8.006		53.1095			19.92	19.301		44.0958
		6.302	8.837		54.5059			15.978	21.115		52.8847
		22.177	19.558		41.4092			37.008	50.633		53.8367
		5.354	3.761		35.0867			35.445	24.006		34.1088
		9.699	6.773		34.9274			23.701	45.802		62.64
		9.654	17.642		61.3118			30.397	37.958		51.3121
		5.455	9.248		59.4655			18.617	16.746		41.9714
		11.712	5.127		23.6417			16.442	14.364		41.141
		15.268	16.422		47.0855			28.035	44.315		57.6813
		22.286	5.621		14.156			28.378	30.235		46.8147
		18.878	11.05		30.342			9.152	12.01		52.6915
		11.68	3.115		14.9329			17.591	16.711		43.5304
		4.622	10.378		65.9935			0.949	26.713		87.9654
		10.518	2.164		11.626			17.33	18.142		46.3114
		4.392	3.523		38.7345			6.267	7.599		50.4871
		8.014	9.076		48.5559			14.602	22.312		56.7974
		6.152	8.317		53.5101			15.221	25.742		59.4046
		10.446	2.673		14.3533			13.973	22.849		58.5527
		6.322	8.856		54.4783			15.026	17.774		49.7891
		7.387	3.095		22.7327			14.372	19.406		53.4765
		12.91	14.335		47.994			28.458	45.818		58.1552
		11.307	16.868		56.1652			15.053	20.557		53.7863
		14.682	16.524		48.3781			12.124	21.624		60.7218
		8.561	5.972		34.8989			17.143	24.789		55.334
		11.257	4.664		22.5052			0.87	14.561		86.5808
		5.338	6.98		52.5928			18.917	44.881		67.145
		6.045	3.709		31.5318			9.894	13.985		54.7217
		12.014	3.063		14.303			17.276	10.625		31.5922
		15.998	11.829		36.4794			15.15	21.08		54.2956
		0.49	10.883		87.4221			12.569	20.913		58.9936
		19.528	5.766		16.4502			29.226	38.359		52.696
		16.764	16.978		45.3634			14.689	24.456		59.0097
		14.579	17.261		49.8149			10.241	15.978		57.3424
		12.78	13.797		47.1914			10.807	15.659		55.3887
		5.904	8.2		54.2461			32.21	29.628		42.6091
		8.171	6.522		38.5965			16.716	20.404		50.6739
		18.716	17.768		43.5116			13.006	17.539		53.4413
		10.725	7.423		34.6879			15.833	25.799		58.4623
		4.976	9.139		61.4326			6.243	10.219		58.5784
		10.78	2.773		14.4258			22.119	32.694		55.9199
		3.69	8.125		65.5747			12.991	20.828		58.0471
		5.149	4.332		40.0749			14.576	22.859		57.4765
		4.885	8.072		58.8186			29.07	41.876		55.2319
		6.373	3.101		25.9468			1.825	48.165		87.8301
		18.28	4.519		13.8857			31.099	20.476		33.3615
		9.584	6.883		35.685			14.545	18.354		51.6042
		18.882	10.148		28.2555			30.223	28.692		43.5114
		5.368	2.872		28.1478			6.162	10.944		60.6184
		21.71	8.645		21.7126			6.727	16.297		67.5704
		18.538	4.417		13.4018			18.063	18.94		46.3577
		23.545	8.274		19.3621			13.433	17.187		51.9896
E'P3		Cave	Surface					Cave	Surface
		498-580	618-660					533-580	465-510
		18.163	5.52		16.9048			1.964	44.457		87.4705
		16.275	13.396		39.4579			22.291	41.942		62.0106
		16.026	12.781		38.573			24.183	32.17		53.0669
		20.117	4.939		13.7941			16.758	43.626		68.9868
		15.961	10.804		34.0941			17.785	37.315		64.5167
		20.059	7.077		19.4333			23.179	45.086		62.792
		18.303	7.576		22.4857			31.452	41.023		52.5229
		0.823	16.278		87.1057			1.586	46.227		88.035
		8.587	18.913		65.5807			31.765	34.532		47.39
		11.753	7.419		32.2619			22.264	31.8		55.0032
		15.441	14.39		42.9822			31.962	36.199		48.557
		0.18	0.1		29.0546			21.803	35.23		58.2477
		9.68	16.486		59.5801			37.063	0.422		0.652343
		15.184	14.538		43.7549			30.512	42.55		54.3563
		19.078	9.108		25.5202			4.577	10.979		67.3694
		21.134	12.063		29.7171			29.912	36.47		50.6421
		18.185	6.081		18.4898			27.78	41.17		55.99
		20.322	7.108		19.2782			23.486	50.351		64.9935
		10.602	11.866		48.22			13.79	34.838		68.4048
		10.689	10.568		44.6739			22.149	36.326		58.6282
		18.792	8.656		24.7318			19.088	40.351		64.6836
		20.213	5.305		14.7059			27.401	30.637		48.1913
		16.473	6.217		20.6768			26.139	39.251		56.3386
		6.92	1.519		12.3806			31.317	34.58		47.8348
		15.887	3.852		13.6291			17.986	30.112		59.15
		22.05	9.116		22.4614			25.429	35.123		54.0955
		17.407	13.841		38.4896			32.327	28.101		40.9996
		14.367	5.198		19.8902			34.777	37.829		47.407
		17.66	13.757		37.9183			25.62	31.371		50.7623
		14.292	14.309		45.0341			1.289	43.264		88.2935
		19.687	12.062		31.4953			28.552	39.287		53.9921
		18.279	4.384		13.487			29.689	37.72		51.7941
		20.575	11.508		29.2191			25.952	33.324		52.0893
		15.394	9.463		31.5799			1.444	37.954		87.8212
		10.96	12.697		49.1994			25.3	27.809		47.7048
		8.719	1.335		8.70518			23.11	34.996		56.5608
		14.982	8.738		30.2522			19.303	41.453		65.0305
		12.22	11.603		43.5164			11.093	9.694		41.1497
		7.907	17.721		65.9539			30.824	20.077		33.0779
		21.819	7.241		18.3593			21.988	38.869		60.5034
		11.854	12.312		46.0858			20.946	24.45		49.4138
		14.738	18.176		50.9632			2.274	48.02		87.2888
		0.692	19.019		87.9163			13.577	48.211		74.2719
		1.082	18.458		86.6452			32.609	34.256		46.411
		17.528	11.653		33.6168			31.559	38.215		50.4492
		19.075	16.012		40.0109			31.184	12.676		22.1213
		18.388	14.827		38.8807			13.18	38.319		71.0191
		17.815	14.243		38.6422			35.539	17.311		25.9707
		12.416	10.919		41.3294			32.102	29.947		43.0109
		18.065	11.742		33.0233			24.686	45.859		61.7063
		17.816	9.133		27.141			21.971	36.886		59.22
		16.5	12.395		36.9143			33.714	24.92		36.4703
		14.927	10.012		33.851			20.995	46.241		65.5803
		21.104	7.236		18.9255			22.52	37.056		58.7118
		19.273	11.768		31.408			30.742	39.974		52.4379
		14.654	14.571		44.8373			31.804	39.671		51.2811
		17.154	10.832		32.2706			25.809	44.018		59.6157
		20.93	9.585		24.6057			31.481	40.21		51.9421
		10.815	15.195		54.5588			29.905	31.041		46.0679
		12.117	9.704		38.6898			20.578	33.235		58.2356
		6.851	7.212		46.4705			13.646	43.827		72.7055
		4.066	18.738		77.7571			26.056	45.482		60.1922
		21.197	4.867		12.9314			30.745	19.492		32.3743
		18.244	8.485		24.9424			34.64	29.316		40.2414
		4.6	22.875		78.6299			26.342	25.783		44.3856
		16.228	12.695		38.0357			25.455	37.326		55.7074
		13.629	9.31		34.3371			31.647	29.52		43.0084
		15.215	10.319		34.1456			27.828	34.462		51.0792
		1.122	17.446		86.3203			32.643	29.401		42.0088
		16.446	13.5		39.3815			21.868	45.266		64.2148
		22.201	10.079		24.4175			30.872	33.932		47.7035
		12.208	8.752		35.637			32.256	34.249		46.7165
		19.657	4.124		11.8487			1.424	34.827		87.6586
		9.793	11.449		49.4577			21.123	26.06		50.9734
		19.144	9.105		25.436			34.273	29.261		40.4895
		17.508	10.765		31.5858			27.022	37.293		54.0734
		17.92	12.704		35.3339			20.948	35.051		59.1356
		14.138	10.107		35.5603			29.805	43.366		55.4997
		10.691	13.499		51.6213			22.521	45.901		63.8655
		14.661	5.967		22.1462			33.712	37.676		48.1782
		19.432	6.737		19.1212			28.695	31.366		47.5464
		13.738	11.824		40.7179			12.087	46.147		75.3226
		17.011	14.515		40.4732			26.125	41.852		58.0266
		10.367	4.129		21.7166			29.243	33.874		49.1964
		21.614	9.67		24.1035			15.472	37.734		67.705
		18.328	8.035		23.6727			26.63	41.897		57.5597
		18.937	11.28		30.7805			27.159	0.646		1.36257
		18.916	8.427		24.0128			30.535	39.044		51.9723
		23.169	5.801		14.0566			35.292	26.665		37.073
		14.642	12.237		39.8871			22.095	44.836		63.7661
		10.69	16.072		56.3709			36.653	35.268		43.8968
		11.924	12.595		46.5676			25.679	36.901		55.1664
		17.241	13.883		38.8421			17.683	34.801		63.0641
		12.953	10.322		38.5507			27.945	42.799		56.8581
		13.093	13.928		46.77			20.575	43.922		64.8996
		13.457	5.348		21.6736			20.572	25.616		51.2324
F5P3
		Cave	Surface					Cave	Surface
		498-580	618-660					533-580	465-510
		14.73	16.58		48.3815			32.164	39.26		50.6738
		13.01	18.114		54.313			35.379	42.474		50.2072
		15.279	19.901		52.4848			35.045	39.458		48.3898
		15.286	18.408		50.2938			33.132	43.812		52.9023
		13.256	20.003		56.4676			33.775	41.046		50.5505
		10.635	22.098		64.3001			35.454	43.428		50.7723
		12.276	20.195		58.7057			27.417	41.519		56.5613
		16.837	21.297		51.6708			31.847	36.828		49.1484
		14.852	18.421		51.1224			34.485	40.256		49.4153
		12.481	19.622		57.5407			32.835	36.909		48.3431
		6.349	17.181		69.7189			33.316	39.521		49.8693
		15.077	15.88		46.4859			25.634	30.757		50.191
		9.182	20.787		66.1681			35.773	39.043		47.5027
		11.9	20.606		59.9935			34.383	40.859		49.9193
		15.84	15.123		43.6735			33.75	39.383		49.4045
		15.745	14.093		41.831			32.282	41.572		52.1695
		14.265	19.058		53.185			33.936	39.491		49.3264
		16.572	19.026		48.9435			34.611	41.619		50.2526
		14.281	18.151		51.8048			33.737	40.827		50.4317
		12.051	19.196		57.88			31.182	41.666		53.1896
		14.146	15.32		47.2816			31.843	38.873		50.6772
		9.501	15.095		57.8131			35.176	37.051		46.4871
		14.745	19.097		52.3279			36.998	38.944		46.4679
		15.965	12.699		38.4997			33.6	35.849		46.8548
		10.591	20.391		62.5528			33.062	40.532		50.7959
		10.734	18.817		60.2978			36.134	41.19		48.7411
		12.938	19.053		55.8214			33.708	44.715		52.9895
		11.15	19.306		59.9918			34.973	44.154		51.6184
		17.203	19.171		48.097			34.097	48.911		55.1188
		12.334	20.242		58.6449			33.527	43.291		52.2438
		9.966	21.835		65.467			32.393	42.211		52.4971
		16.372	17.008		46.0916			34.382	39.008		48.6068
		15.138	18.272		50.3589			30.652	45.194		55.8537
		14.411	19.279		53.222			34.955	40.871		49.4612
		12.114	16.41		53.565			32.66	37.912		49.2561
		13.609	14.698		47.2032			32.516	36.527		48.3248
		15.408	16.087		46.2351			35.781	37.86		46.6171
		14.278	18.132		51.7814			35.51	41.471		49.4279
		13.189	18.313		54.2386			33.44	43.523		52.4639
		16.368	16.898		45.9128			34.779	40.215		49.1459
		14.776	18.608		51.5481			36.983	40.072		47.2957
		15.016	18.766		51.3343			33.125	48.633		55.7404
		15.361	20.17		52.708			36.293	42.985		49.825
		16.497	18.647		48.5008			33.747	41.88		51.1381
		17.995	18.139		45.2283			31.772	41.508		52.568
		11.247	18.302		58.4283			34.264	38.933		48.6498
		17.812	15.851		41.6661			35.871	37.152		46.005
		11.19	16.711		56.193			35.189	39.145		48.0464
		12.207	18.411		56.4545			33.275	42.123		51.6931
		13.991	13.991		45			36.47	43.982		50.3344
		12.165	17.01		54.4289			31.814	42.064		52.8989
		10.699	18.534		60.0038			33.543	42.658		51.8212
		14.042	19.436		54.1529			34.684	41.534		50.1356
		13.62	19.281		54.7628			31.577	43.774		54.1947
		14.886	18.107		50.576			36.489	40.901		48.2629
		13.692	17.927		52.6287			34.781	38.859		48.1697
		13.648	16.055		49.6329			34.855	40.367		49.191
		13.267	17.562		52.9312			30.98	41.829		53.4751
		14.371	18.051		51.4756			31.8	40.117		51.5968
		13.589	15.977		49.6177			33.034	39.586		50.1555
		16.769	18.241		47.4076			33.378	39.205		49.5899
		12.939	15.959		50.9661			34.013	43.962		52.2712
		12.213	20.871		59.6653			32.597	39.628		50.5602
		13.847	16.174		49.4323			33.614	38.86		49.1401
		14.334	18.638		52.4371			32.428	40.05		51.0033
		11.509	18.805		58.5326			36.174	42.092		49.3241
		13.229	19.051		55.2239			32.245	42.798		53.0048
		13.716	15.999		49.3934			32.489	40.13		51.0066
		10.367	15.586		56.3702			34.508	39.893		49.1398
		12.249	14.321		49.4591			33.506	41.137		50.8373
		12.474	16.177		52.3644			33.222	41.952		51.6241
		17.161	14.124		39.4554			29.638	37.341		51.5606
		13.793	15.392		48.136			34.005	43.168		51.7712
		12.903	18.93		55.721			31.674	46.292		55.6192
		15.378	18.48		50.2347			35.402	46.966		52.9918
		15.083	19.503		52.2828			31.179	42.662		53.8393
		13.322	19.805		56.0729			32.752	39.662		50.4509
		10.583	17.936		59.4576			33.978	39.546		49.3308
		12.657	17.943		54.8009			34.498	40.257		49.4053
		13.128	17.392		52.9534			31.762	37.633		49.8359
		14	13.997		44.9939			32.499	40.721		51.407
		12.106	17.407		55.1827			33.351	41.104		50.9448
		12.829	18.745		55.6124			32.675	41.742		51.9467
		16.311	19.206		49.6599			35.596	38.925		47.5578
		15.591	18.512		49.8956			33.988	37.283		47.647
		15.088	15.828		46.3712			33.782	35.03		46.039
		12.662	18.37		55.4225			34.686	40.104		49.1434
		12.423	21.396		59.8596			34.045	41.701		50.7716
		12.232	21.496		60.3586			36.47	44.567		50.7059
		12.975	18.38		54.7806			32.508	46.212		54.8754
		13.375	16.051		50.1962			35.347	37.538		46.7219
		13.003	17.913		54.0242			34.023	37.644		47.8924
		14.705	16.645		48.5411			35.247	38.364		47.4247
		11.492	16.326		54.858			34.635	38.974		48.3735
		10.621	20.768		62.9143			34.965	41.531		49.906
		14.274	17.954		51.5142			30.878	38.675		51.3963
G5P3
		Cave	Surface					Cave	Surface
		498-580	618-660					533-580	465-510
		0.212	0.61		70.8356			28.478	25.767		42.1389
		19.718	6.691		18.7439			20.624	39.43		62.388
		1.041	4.678		77.4544			21.693	33.885		57.3729
		10.869	12.981		50.0606			28.47	33.599		49.7239
		0.343	0.725		64.681			24.013	41.722		60.0775
		0.348	0.666		62.4119			33.645	35.945		46.893
		18.991	4.818		14.2356			25.676	21.885		40.4427
		18.431	4.755		14.4663			19.884	38.698		62.8048
		0.293	0.522		60.6944			33.349	21.35		32.6273
		18.802	6.054		17.8479			36.682	11.316		17.1444
		18.725	12.485		33.6936			32.303	27.629		40.5406
		12.517	15.684		51.4075			31.32	28.769		42.5691
		17.843	4.204		13.2577			31.352	20.428		33.087
		18.658	6.433		19.0234			30.698	31.959		46.153
		0.715	19.169		87.8639			33.058	28.537		40.8021
		0.282	0.508		60.9646			35.821	29.748		39.7084
		13.599	15.159		48.105			24.909	42.645		59.7108
		0.866	21.14		87.6542			35.724	38.084		46.8314
		0.247	0.424		59.7772			34.375	20.672		31.0213
		0.553	18.017		88.242			20.524	38.404		61.8789
		14.818	3.558		13.5019			26.279	40.497		57.02
		12.533	13.797		47.7485			29.451	37.956		52.1912
		12.505	17.971		55.1682			34.199	38.027		48.0339
		18.799	4.676		13.9681			23.804	43.758		61.4542
		0.257	0.428		59.0166			28.861	34.612		50.1772
		19.128	4.602		13.5277			27.782	46.852		59.3332
		15.824	3.676		13.0782			20.258	37.989		61.9308
		16.266	5.179		17.6612			27.342	30.705		48.3158
		0.259	0.48		61.6495			24.971	44.99		60.9682
		21.1	5.33		14.1767			24.913	40.336		58.299
		0.282	0.525		61.7579			31.638	28.608		42.1208
		0.258	0.444		59.84			35.264	16.002		24.4075
		20.332	4.934		13.6404			34.467	27.895		38.9841
		1.056	19.909		86.9638			22.006	44.806		63.8425
		1.032	17.731		86.669			22.831	37.655		58.7707
		11.343	10.677		43.2676			25.813	40.46		57.4626
		0.251	0.439		60.2411			27.392	33.045		50.3437
		1.106	17.918		86.4679			27.296	36.014		52.8405
		1.147	19.552		86.6427			34.286	21.435		32.0129
		22.323	5.276		13.2977			20.204	39.356		62.8256
		12.038	5.059		22.7947			28.148	47.577		59.3902
		0.319	0.594		61.7626			38.405	19.06		26.3947
		0.528	18.381		88.3546			32.189	31.778		44.6319
		17.256	6.009		19.1995			7.727	57.229		82.3105
		20.639	4.807		13.1109			32.415	43.28		53.1683
		0.514	17.92		88.3571			19.047	51.066		69.5451
		0.239	0.391		58.5645			17.626	51.872		71.2324
		13.783	13.488		44.3803			21.838	39.897		61.3055
		16.106	3.993		13.924			31.99	30.454		43.5909
		1.211	20.017		86.5379			25.379	38.861		56.8526
		1.28	21.248		86.5526			25.094	43.297		59.9044
		0.273	0.48		60.371			17.099	41.13		67.4259
					#DIV/0!			20.766	42.483		63.9503
		0.652	18.864		88.0205			26.69	41.954		57.5366
		0.287	8.831		88.1386			26.202	38.181		55.5399
		20.223	4.77		13.2718			31.582	26.924		40.448
		20.248	5.056		14.0203			21.508	38.786		60.9903
		14.108	4.932		19.2691			28.747	29.469		45.7106
		0.263	0.421		58.0069			20.453	39.677		62.7295
		0.983	17.543		86.7929			23.763	38.92		58.5934
		19.698	6.657		18.6728			34.388	36.8		46.9406
		0.279	0.522		61.8763			27.363	34.295		51.4147
		17.93	5.842		18.0468			33.756	27.715		39.3874
		12.733	15.373		50.3661			25.672	23.781		42.8102
		14.569	3.65		14.0649			17.617	39.642		66.0395
		19.849	4.969		14.0546			26.426	37.496		54.825
		0.83	2.377		70.7519			39.668	0.613		0.885337
		0.26	0.443		59.591			26.953	35.43		52.7383
		0.251	0.436		60.0715			33.812	1.399		2.36931
		0.248	0.425		59.7352			32.173	27.501		40.5233
		0.621	18.717		88.0997			30.982	27.657		41.7547
		22.3	6.83		17.0287			34.835	1.583		2.60189
		17.251	4.134		13.4761			24.447	41.534		59.5189
		13.379	11.947		41.7638			22.059	44.421		63.5915
		22.962	5.349		13.1132			34.459	30.552		41.5608
		0.935	2.641		70.5044			38.339	2.914		4.34648
		8.313	16.177		62.8024			34.824	28.361		39.1597
		0.355	0.718		63.6909			35.548	18.487		27.477
		19.05	5.846		17.06			21.615	33.073		56.8332
		0.285	0.493		59.9681			35.826	19.951		29.1128
		0.278	0.534		62.4986			30.757	19.443		32.299
		11.985	8.131		34.1542			33.835	31.253		42.7283
		0.896	2.495		70.2459			29.72	32.462		47.5249
		0.846	2.359		70.2708			31.122	25.535		39.3682
		20.033	9.48		25.3244			1.795	35.915		87.1388
		17.913	4.231		13.2895			21.366	41.144		62.5573
		0.304	0.557		61.3752			24.238	42.128		60.0864
		19.913	5.285		14.8639			37.736	25.939		34.5039
		0.293	0.54		61.5161			23.742	38.236		58.1625
		19.474	4.803		13.8547			34.864	20.747		30.7562
		0.49	1.132		66.5941			36.684	29.153		38.4744
		17.107	3.795		12.5079			26.798	39.775		56.0303
		2.525	1.059		22.7535			14.255	39.264		70.0463
		16.179	7.309		24.3115			23.56	30.139		51.9849
		7.713	17.576		66.3064			25.28	36.05		54.96
		0.587	17.674		88.0978			32.471	16.9		27.4954
H5P3
		Cave	Surface					Cave	Surface
		498-580	618-660					533-580	465-510
		10.073	15.32		56.6748			34.625	27.852		38.8129
		6.165	15.091		67.7789			37.176	24.69		33.5897
		16.969	11.91		35.0638			28.276	37.781		53.1882
		13.457	15.935		49.8192			28.424	30.446		46.9672
		7.283	17.319		67.1923			37.051	26.946		36.0272
		13.858	15.014		47.2928			39.28	19.944		26.9187
		7.103	20.567		70.9472			32.805	27.374		39.8432
		11.663	15.92		53.7735			28.323	27.962		44.6325
		15.861	11.258		35.3668			20.603	42.061		63.9027
		7.205	16.374		66.2492			35.444	16.072		24.3918
		14.026	13.401		43.6946			23.103	41.237		60.7403
		16.87	10.631		32.218			26.044	16.747		32.7421
		12.219	15.072		50.968			34.198	23.911		34.961
		7.464	19.186		68.7423			27.493	40.471		55.8107
		15.238	13.307		41.13			32.681	37.866		49.2035
		17.22	13.071		37.2007			24.689	43.784		60.5822
		1.01	20.418		87.1681			34.842	22.853		33.261
		13.669	16.696		50.6929			38.582	32.14		39.7954
		12.866	13.067		45.4441			33.33	24.002		35.7589
		22.033	13.887		32.2225			17.438	28.345		58.4
		14.194	15.503		47.5239			18.256	51.385		70.441
		12.559	16.473		52.6782			27.977	21.374		37.3793
		14.732	14.504		44.5532			37.567	31.291		39.7922
		12.777	12.833		45.1253			17.155	33.963		63.2013
		15.382	10.292		33.7862			25.747	43.868		59.5905
		12.455	13.182		46.6243			34.146	38.476		48.4122
		19.228	8.061		22.745			40.63	17.463		23.2583
		19.556	9.53		25.9808			38.557	37.47		44.1809
		12.299	16.012		52.4717			29.432	40.849		54.227
		12.809	16.311		51.8575			27.448	49.046		60.767
		20.775	11.736		29.4625			16.066	45.694		70.6284
		3.708	18.253		78.517			27.61	35.964		52.4861
		7.04	19.894		70.5124			18.965	42.414		65.9087
		5.867	18.66		72.5461			30.007	31.249		46.1616
		3.857	15.02		75.5982			15.414	30.406		63.1178
		15.146	16.313		47.1245			34.282	22.778		33.6013
		13.43	13.132		44.3572			22.038	30.432		54.089
		15.639	19.395		51.1193			29.391	43.811		56.144
		12.15	14.477		49.9945			13.804	40.66		71.2478
		3.727	19.239		79.0364			27.94	41.375		55.9694
		13.706	15.944		49.3166			27.056	34.767		52.1096
		5.142	19.857		75.4821			33.514	37.772		48.4183
		11.369	14.451		51.8069			33.204	33.408		45.1755
		1.497	18.146		85.284			22.863	42.426		61.6802
		11.721	18.214		57.2381			33.211	36.245		47.5012
		10.97	16.541		56.4477			33.687	37.409		47.9968
		5.233	17.868		73.6763			31.234	38.498		50.9471
		17.295	13.7		38.384			31.059	30.919		44.8706
		19.938	10.632		28.0689			29.867	0.611		1.17196
		9.945	16.024		58.175			30.092	48.072		57.9544
		15.53	16.329		46.4367			33.635	34.653		45.8541
		8.242	17.732		65.0706			28.9	45.553		57.6079
		16.025	11.484		35.6265			22.618	49.229		65.3239
		12.152	14.453		49.9431			26.16	31.781		50.5411
		13.36	13.739		45.8013			25.722	45.656		60.6037
		9.139	16.283		60.6963			37.383	24.222		32.9409
		12.891	19.385		56.3762			9.675	53.301		79.7119
		11.372	17.436		56.8871			11.288	19.233		59.591
		12.056	16.883		54.4697			14.287	20.015		54.4802
		13.749	13.563		44.6098			12.084	20.581		59.581
		6.611	16.975		68.7213			34.681	22.742		33.2548
		14.893	12.246		39.4293			25.943	25.094		44.047
		17.889	9.667		28.3863			17.034	7.499		23.7609
		15.476	15.749		45.5009			16.869	22.116		52.6654
		7.719	17.49		66.1863			21.496	33.675		57.4484
		13.455	10.802		38.7584			20.284	51.415		68.47
		13.497	12.918		43.7443			19.112	19.935		46.2075
		16.035	13.499		40.0922			23.408	19.152		39.2894
		18.439	13.238		35.6759			24.802	32.949		53.0298
		6.605	18.332		70.186			0.715	0.739		45.9457
		11.619	16.031		54.066			1.133	0.727		32.6866
		18.005	11.897		33.4552			0.884	1.146		52.3542
		16.455	12.412		37.0272			21.895	16.364		36.7739
		15.339	14.81		43.9948			14.831	49.267		73.2465
		11.447	13.776		50.2755			33.125	19.119		29.9926
		14.194	14.706		46.015			25.948	30.588		49.6919
		16.877	12.265		36.007			31.994	35.867		48.2665
		17.064	11.994		35.1028			39.913	4.474		6.39581
		14.437	13.283		42.6161			25.153	24.449		44.1869
		15.869	11.354		35.5831			16.398	37.116		66.164
		10.02	15.32		56.8134			15.24	28.554		61.91
		13.116	19.567		56.1656			0.735	0.833		48.5764
		16.556	14.378		40.9726			0.818	0.78		43.6378
		12.138	15.398		51.7519			0.711	0.863		50.5159
		18.833	13.059		34.7379			34.032	36.16		46.7365
		12.83	21.026		58.6086			20.498	35.26		59.8289
		13.957	14.928		46.9254			18.521	22.965		51.1143
		13.866	15.095		47.43			28.579	26.858		43.2219
		19.523	10.413		28.0742			27.469	39.9		55.4547
		7.22	16.48		66.3415			18.254	28.119		57.0096
		12.686	13.785		47.3774			24.416	33.136		53.6157
		7.67	18.44		67.4155			14.761	29.699		63.5717
		4.17	17.801		76.8159			32.834	26.579		38.9901
		15.636	16.257		46.1155			0.964	0.79		39.3347
		13.949	14.779		46.6549			1.22	0.739		31.2049
		10.221	13.499		52.8682			1.118	0.784		35.0402
I5P3		Cave	Surface					Cave	Surface
		498-580	618-660					533-580	465-510
		10.284	7.622		36.5441			30.594	13.905		24.4418
		7.415	17.383		66.8986			31.935	20.581		32.8004
		0.575	1.316		66.3981			26.484	17.397		33.3004
		8.84	3.797		23.2447			26.31	19.792		36.9527
		0.873	17.183		87.0916			37.231	17.601		25.3025
		13.473	9.195		34.3126			33.551	19.055		29.594
		16.528	4.599		15.5495			24.264	22.976		43.4382
		7.59	15.945		64.545			33.603	17.309		27.2531
		1.568	18.956		85.2714			29.457	19.539		33.5566
		17.973	4.873		15.1699			33.329	21.629		32.9817
		13.643	9.49		34.8223			29.425	18.387		32.0003
		16.254	5.704		19.3375			26.841	14.196		27.874
		0.684	14.06		87.2149			25.408	21.256		39.9154
		1.142	15.367		85.7499			33.303	17.647		27.9188
		8.895	16.743		62.0198			33.927	22.697		33.7823
		0.645	1.539		67.2613			39.167	18.136		24.8462
		1.792	20.115		84.9091			41.906	14.651		19.2704
		19.789	5.568		15.7149			31.029	16.518		28.0282
		10.993	15.843		55.2444			28.705	18.47		32.7589
		12.207	12.111		44.7738			25.653	19.832		37.7072
		15.814	6.8		23.2677			31.371	18.374		30.3575
		12.089	13.705		48.5849			36.375	17.907		26.2105
		0.678	14.992		87.4106			29.245	22.062		37.0304
		12.973	11.326		41.1224			21.823	14.947		34.408
		14.738	10.078		34.3647			38.453	23.48		31.4089
		22.017	5.199		13.2862			36.868	20.428		28.9902
		6.304	19.007		71.651			28.972	17.46		31.0753
		15.397	12.12		38.2086			29.583	18.755		32.3738
		13.824	16.639		50.2796			36.539	16.11		23.7926
		1.267	19.738		86.3272			35.397	11.372		17.8107
		0.274	0.467		59.5989			34.81	15.352		23.7986
		16.256	8.466		27.5102			37.369	21.429		29.8318
		0.57	14.973		87.8199			28.34	20.334		35.6595
		19.873	7.272		20.0988			31.342	18.657		30.7641
		6.697	11.388		59.5413			31.102	17.964		30.01
		21	6.801		17.9449			30.027	20.113		33.8154
		5.268	10.923		64.2527			29.523	12.878		23.5669
		13.713	10.503		37.4491			25.646	19.382		37.0802
		7.282	16.265		65.8815			34.7	21.92		32.2806
		0.74	1.521		64.0561			24.384	21.842		41.8525
		0.206	0.291		54.7052			38.721	18.314		25.3129
		0.92	17.495		86.9898			34.054	20.386		30.9063
		10.939	8.012		36.22			32.226	21.466		33.6679
		17.407	4.682		15.0547			31.867	21.596		34.1252
		18.66	5.245		15.6998			27.541	19.26		34.9659
		15.764	5.149		18.0886			26.742	15.298		29.7721
		7.502	10.733		55.0478			36.688	13.827		20.6505
		11.848	12.385		46.2695			26.475	22.381		40.21
		13.278	9.922		36.769			32.27	17.337		28.2468
		1.745	15.047		83.385			28.879	21.157		36.2268
		0.781	15.742		87.1598			33.707	23.167		34.501
		13.258	8.477		32.5944			33.626	20.106		30.8765
		0.629	1.534		67.7045			34.231	18.768		28.7349
		12.687	11.115		41.2214			31.159	22.328		35.6247
		1.028	15.716		86.2576			38.681	24.552		32.4045
		16.484	8.077		26.1044			39.928	18.54		24.9071
		16.159	3.543		12.3669			33.882	18.03		28.0193
		2.353	18.731		82.84			35.24	22.572		32.6405
		1.573	12.57		82.8672			31.654	21.503		34.1888
		10.362	11.689		48.4438			32.34	21.023		33.0264
		15.872	5.859		20.2612			29.433	20.936		35.4247
		17.946	4.739		14.7924			31.48	20.602		33.2026
		10.916	9.121		39.8809			29.475	15.3		27.4331
		8.732	14.726		59.3336			29.881	20.748		34.7744
		0.357	8.237		87.5183			35.102	18.793		28.1638
		14.306	4.571		17.7195			34.564	18.154		27.7097
		0.673	15.259		87.4746			24.505	24.345		44.8124
		0.228	0.317		54.2747			36.289	19.918		28.7611
		15.632	11.362		36.0113			38.263	16.712		23.5941
		7.647	15.143		63.2069			34.641	21.315		31.6045
		0.719	16.17		87.454			32.441	25.578		38.2539
		15.905	5.363		18.6336			38.822	18.219		25.1405
		4.031	12.408		72.0025			27.911	25.93		42.8929
		11.214	17.05		56.6666			27.971	18.982		34.1621
		17.975	6.121		18.8052			35.467	22.077		31.9009
		12.756	8.898		34.8979			31.43	21.429		34.2862
		17.254	5.782		18.5266			33.538	19.312		29.9344
		12.289	4.717		20.9988			29.645	18.081		31.3798
		13.466	3.65		15.1658			31.549	17.634		29.2026
		0.229	0.324		54.7477			37.021	10.956		16.4856
		6.257	10.443		59.0718			34.31	17.616		27.1776
		15.124	10.264		34.163			32.499	14.94		24.6886
		11.889	15.04		51.6739			30.435	17.678		30.1499
		20.226	5.145		14.272			38.061	11.965		17.4513
		18.327	15.077		39.443			38.489	26.436		34.4831
		19.2	5.102		14.8813			30.372	13.628		24.1659
		15.175	12.411		39.2783			35.825	21.656		31.1527
		13.953	4.064		16.2389			31.033	20.304		33.1956
		16.144	6.107		20.7208			31.795	14.287		24.1967
		5.3	14.636		70.0936			29.318	17.625		31.0129
		1.501	19.333		85.5605			31.624	20.16		32.5171
		4.914	9.779		63.3202			28.105	21.863		37.8795
		4.851	12.556		68.876			27.087	23.718		41.2062
		17.693	4.981		15.7232			37.949	17.298		24.5046
		9.824	14.2		55.3233			34.103	15.927		25.0338
		13.274	7.069		28.0373			26.327	16.832		32.5926

## Sheet: Analysis Pop3
Change Yellow Value			15	75											9	1
Read Result on Green			Set Limits
															HET	HOM
60.4345	33.7634														#VALUE!	#VALUE!
25.2537	41.3221														#VALUE!	#VALUE!
78.4299	67.1203			78.4299	78.4299						78.4299				#VALUE!	#VALUE!
35.4639	55.0563														#VALUE!	#VALUE!
36.6581	69.8904														#VALUE!	#VALUE!
13.6421	84.8134		13.6421		13.6421			84.8134	84.8134		13.6421	84.8134	13.6421	84.8134	1	0
25.0201	45.2419														#VALUE!	#VALUE!
31.8834	54.2304														#VALUE!	#VALUE!
43.4087	56.0478														#VALUE!	#VALUE!
59.8346	43.1529														#VALUE!	#VALUE!
36.9384	37.8633														#VALUE!	#VALUE!
30.6157	28.7459														#VALUE!	#VALUE!
34.309	39.9634														#VALUE!	#VALUE!
16.6826	37.8777														#VALUE!	#VALUE!
47.8738	65.6149														#VALUE!	#VALUE!
16.3823	63.2485														#VALUE!	#VALUE!
71.2005	1.99831						1.99831		1.99831			1.99831		1.99831	#VALUE!	#VALUE!
34.6241	67.1822														#VALUE!	#VALUE!
41.2293	53.4468														#VALUE!	#VALUE!
28.9452	63.3147														#VALUE!	#VALUE!
40.3119	50.0172														#VALUE!	#VALUE!
43.9602	41.2717														#VALUE!	#VALUE!
27.3628	39.796														#VALUE!	#VALUE!
12.3049	62.5047		12.3049		12.3049						12.3049				#VALUE!	#VALUE!
46.5517	63.5002														#VALUE!	#VALUE!
12.8699	29.8263		12.8699		12.8699						12.8699				#VALUE!	#VALUE!
15.4941	44.4942														#VALUE!	#VALUE!
34.3133	88.4579							88.4579	88.4579			88.4579		88.4579	#VALUE!	#VALUE!
13.4598	88.319		13.4598		13.4598			88.319	88.319		13.4598	88.319	13.4598	88.319	1	0
35.8536	53.6377														#VALUE!	#VALUE!
86.7156	63.4405			86.7156	86.7156						86.7156				#VALUE!	#VALUE!
41.0424	0.758265						0.758265		0.758265			0.758265		0.758265	#VALUE!	#VALUE!
38.3164	74.771														#VALUE!	#VALUE!
17.665	88.4519							88.4519	88.4519			88.4519		88.4519	#VALUE!	#VALUE!
30.6968	52.2946														#VALUE!	#VALUE!
13.0878	38.0042		13.0878		13.0878						13.0878				#VALUE!	#VALUE!
12.4635	35.3465		12.4635		12.4635						12.4635				#VALUE!	#VALUE!
60.3634	3.2509						3.2509		3.2509			3.2509		3.2509	#VALUE!	#VALUE!
56.2072	60.053														#VALUE!	#VALUE!
87.4133	0.875884			87.4133	87.4133		0.875884		0.875884		87.4133	0.875884	87.4133	0.875884	1	0
32.4738	0.85783						0.85783		0.85783			0.85783		0.85783	#VALUE!	#VALUE!
87.8777	51.2382			87.8777	87.8777						87.8777				#VALUE!	#VALUE!
16.0229	87.6382							87.6382	87.6382			87.6382		87.6382	#VALUE!	#VALUE!
34.5285	51.7863														#VALUE!	#VALUE!
71.7378	46.589														#VALUE!	#VALUE!
29.8299	87.905							87.905	87.905			87.905		87.905	#VALUE!	#VALUE!
64.3702	54.3845														#VALUE!	#VALUE!
13.3024	86.4836		13.3024		13.3024			86.4836	86.4836		13.3024	86.4836	13.3024	86.4836	1	0
27.2817	50.8309														#VALUE!	#VALUE!
41.3975	88.3611							88.3611	88.3611			88.3611		88.3611	#VALUE!	#VALUE!
36.7272	86.9174							86.9174	86.9174			86.9174		86.9174	#VALUE!	#VALUE!
21.6793	56.4658														#VALUE!	#VALUE!
12.6743	64.8886		12.6743		12.6743						12.6743				#VALUE!	#VALUE!
45.3457	44.8953														#VALUE!	#VALUE!
69.1895	88.0761							88.0761	88.0761			88.0761		88.0761	#VALUE!	#VALUE!
14.5864	56.7719		14.5864		14.5864						14.5864				#VALUE!	#VALUE!
38.0448	62.4816														#VALUE!	#VALUE!
13.5587	87.2275		13.5587		13.5587			87.2275	87.2275		13.5587	87.2275	13.5587	87.2275	1	0
85.9997	35.4467			85.9997	85.9997						85.9997				#VALUE!	#VALUE!
28.1474	46.3587														#VALUE!	#VALUE!
87.737	59.7379			87.737	87.737						87.737				#VALUE!	#VALUE!
11.0467	56.4476		11.0467		11.0467						11.0467				#VALUE!	#VALUE!
35.2142	88.0895							88.0895	88.0895			88.0895		88.0895	#VALUE!	#VALUE!
15.3869	0.83728						0.83728		0.83728			0.83728		0.83728	#VALUE!	#VALUE!
14.4242	88.5968		14.4242		14.4242			88.5968	88.5968		14.4242	88.5968	14.4242	88.5968	1	0
40.2788	65.0158														#VALUE!	#VALUE!
36.9267	37.5749														#VALUE!	#VALUE!
14.7177	61.8439		14.7177		14.7177						14.7177				#VALUE!	#VALUE!
24.8833	60.1827														#VALUE!	#VALUE!
23.5337	67.7676														#VALUE!	#VALUE!
36.6803	49.0629														#VALUE!	#VALUE!
14.4924	29.229		14.4924		14.4924						14.4924				#VALUE!	#VALUE!
14.5318	49.8123		14.5318		14.5318						14.5318				#VALUE!	#VALUE!
22.6743	60.5712														#VALUE!	#VALUE!
41.0868	54.6571														#VALUE!	#VALUE!
54.6827	41.0827														#VALUE!	#VALUE!
38.7284	56.8553														#VALUE!	#VALUE!
14.1443	46.4421		14.1443		14.1443						14.1443				#VALUE!	#VALUE!
44.7248	67.8999														#VALUE!	#VALUE!
26.7093	55.6354														#VALUE!	#VALUE!
15.3884	3.06185						3.06185		3.06185			3.06185		3.06185	#VALUE!	#VALUE!
40.2857	56.6665														#VALUE!	#VALUE!
19.676	49.8395														#VALUE!	#VALUE!
41.197	47.2042														#VALUE!	#VALUE!
25.8779	55.317														#VALUE!	#VALUE!
26.4104	30.1119														#VALUE!	#VALUE!
58.4809	85.1689							85.1689	85.1689			85.1689		85.1689	#VALUE!	#VALUE!
38.7442	58.8623														#VALUE!	#VALUE!
55.9468	57.9629														#VALUE!	#VALUE!
87.7399	71.003			87.7399	87.7399						87.7399				#VALUE!	#VALUE!
12.4784	49.909		12.4784		12.4784						12.4784				#VALUE!	#VALUE!
58.0361	53.8077														#VALUE!	#VALUE!
41.9724	66.0456														#VALUE!	#VALUE!
87.8939	51.0466			87.8939	87.8939						87.8939				#VALUE!	#VALUE!
23.8139	50.6697														#VALUE!	#VALUE!
12.667	57.8524		12.667		12.667						12.667				#VALUE!	#VALUE!
56.1639	36.3785														#VALUE!	#VALUE!
65.3195	33.5581														#VALUE!	#VALUE!
66.3577	44.7289														#VALUE!	#VALUE!
58.9665	50.9672														#VALUE!	#VALUE!
61.7429	33.9259														#VALUE!	#VALUE!
59.9428	37.3414														#VALUE!	#VALUE!
62.0955	48.925														#VALUE!	#VALUE!
55.3331	43.3097														#VALUE!	#VALUE!
40.4883	32.9388														#VALUE!	#VALUE!
35.6127	43.7966														#VALUE!	#VALUE!
62.3059	44.1779														#VALUE!	#VALUE!
49.1739	45.1414														#VALUE!	#VALUE!
62.1258	45.4081														#VALUE!	#VALUE!
46.6094	42.6838														#VALUE!	#VALUE!
62.6453	41.2928														#VALUE!	#VALUE!
46.0395	35.2751														#VALUE!	#VALUE!
70.3584	52.6541														#VALUE!	#VALUE!
64.8981	40.8957														#VALUE!	#VALUE!
46.8085	43.4722														#VALUE!	#VALUE!
57.5322	39.8073														#VALUE!	#VALUE!
59.3554	43.4118														#VALUE!	#VALUE!
45.3559	39.3018														#VALUE!	#VALUE!
56.5827	40.433														#VALUE!	#VALUE!
57.0646	46.3587														#VALUE!	#VALUE!
3.56885	42.2884		3.56885		3.56885						3.56885				#VALUE!	#VALUE!
35.0418	47.3533														#VALUE!	#VALUE!
76.3397	41.5823			76.3397	76.3397						76.3397				#VALUE!	#VALUE!
40.6424	39.8105														#VALUE!	#VALUE!
49.854	40.3158														#VALUE!	#VALUE!
75.9754	39.1819			75.9754	75.9754						75.9754				#VALUE!	#VALUE!
68.1943	40.456														#VALUE!	#VALUE!
45.0578	34.7894														#VALUE!	#VALUE!
2.28597	40.3968		2.28597		2.28597						2.28597				#VALUE!	#VALUE!
56.5464	37.1641														#VALUE!	#VALUE!
65.2478	42.0564														#VALUE!	#VALUE!
16.9229	44.1081														#VALUE!	#VALUE!
58.3142	39.3868														#VALUE!	#VALUE!
51.6011	40.7534														#VALUE!	#VALUE!
49.556	33.2622														#VALUE!	#VALUE!
56.175	43.1512														#VALUE!	#VALUE!
72.3254	43.0084														#VALUE!	#VALUE!
73.7181	48.6868														#VALUE!	#VALUE!
46.7518	37.1014														#VALUE!	#VALUE!
44.1482	40.4229														#VALUE!	#VALUE!
46.1554	50.9633														#VALUE!	#VALUE!
63.824	33.4382														#VALUE!	#VALUE!
66.6957	55.9193														#VALUE!	#VALUE!
46.9148	39.128														#VALUE!	#VALUE!
74.239	39.1808														#VALUE!	#VALUE!
55.8105	35.8949														#VALUE!	#VALUE!
54.5155	48.6254														#VALUE!	#VALUE!
73.3632	54.7215														#VALUE!	#VALUE!
32.1316	37.4968														#VALUE!	#VALUE!
21.0941	40.924														#VALUE!	#VALUE!
63.7566	32.7274														#VALUE!	#VALUE!
50.3387	44.0369														#VALUE!	#VALUE!
62.2299	37.859														#VALUE!	#VALUE!
55.3023	39.1936														#VALUE!	#VALUE!
61.573	38.6544														#VALUE!	#VALUE!
3.10817	36.6449		3.10817		3.10817						3.10817				#VALUE!	#VALUE!
55.952	36.6462														#VALUE!	#VALUE!
64.6495	49.6668														#VALUE!	#VALUE!
55.5294	38.3918														#VALUE!	#VALUE!
56.357	36.4324														#VALUE!	#VALUE!
54.3323	39.8491														#VALUE!	#VALUE!
51.7509	46.684														#VALUE!	#VALUE!
38.9231	37.8376														#VALUE!	#VALUE!
63.0421	39.4266														#VALUE!	#VALUE!
75.2824	36.526			75.2824	75.2824						75.2824				#VALUE!	#VALUE!
56.2534	46.2976														#VALUE!	#VALUE!
52.0517	45.5237														#VALUE!	#VALUE!
78.077	41.9242			78.077	78.077						78.077				#VALUE!	#VALUE!
49.9501	43.2378														#VALUE!	#VALUE!
62.7888	38.0731														#VALUE!	#VALUE!
65.504	43.9086														#VALUE!	#VALUE!
44.6927	42.481														#VALUE!	#VALUE!
59.9307	47.8119														#VALUE!	#VALUE!
70.9983	36.1806														#VALUE!	#VALUE!
56.8543	38.5588														#VALUE!	#VALUE!
76.312	38.1859			76.312	76.312						76.312				#VALUE!	#VALUE!
51.3813	46.0157														#VALUE!	#VALUE!
33.7599	49.1854														#VALUE!	#VALUE!
76.3349	46.3045			76.3349	76.3349						76.3349				#VALUE!	#VALUE!
46.1897	50.0369														#VALUE!	#VALUE!
54.8678	42.1464														#VALUE!	#VALUE!
26.2551	42.2298														#VALUE!	#VALUE!
61.2272	36.2202														#VALUE!	#VALUE!
38.8387	42.4242														#VALUE!	#VALUE!
2.41716	38.525		2.41716		2.41716						2.41716				#VALUE!	#VALUE!
62.5018	37.7719														#VALUE!	#VALUE!
53.9738	36.8439														#VALUE!	#VALUE!
69.5084	37.2636														#VALUE!	#VALUE!
57.6393	43.7618														#VALUE!	#VALUE!
64.5354	38.7724														#VALUE!	#VALUE!
65.0385	44.8617														#VALUE!	#VALUE!
56.0725	38.4759														#VALUE!	#VALUE!
35.7405	55.4505														#VALUE!	#VALUE!
47.817	51.953														#VALUE!	#VALUE!
55.6493	3.86027						3.86027		3.86027			3.86027		3.86027	#VALUE!	#VALUE!
59.9661	62.9694														#VALUE!	#VALUE!
29.5169	59.8573														#VALUE!	#VALUE!
51.1789	51.3084														#VALUE!	#VALUE!
58.8594	26.2299														#VALUE!	#VALUE!
87.6255	38.5557			87.6255	87.6255						87.6255				#VALUE!	#VALUE!
18.8257	66.0654														#VALUE!	#VALUE!
41.3387	57.7521														#VALUE!	#VALUE!
27.8616	63.2801														#VALUE!	#VALUE!
15.6227	63.4829														#VALUE!	#VALUE!
44.8645	56.3112														#VALUE!	#VALUE!
14.2312	35.2627		14.2312		14.2312						14.2312				#VALUE!	#VALUE!
42.3466	23.7754														#VALUE!	#VALUE!
40.0217	57.0526														#VALUE!	#VALUE!
18.1429	56.2836														#VALUE!	#VALUE!
55.9381	68.4914														#VALUE!	#VALUE!
87.1899	2.23035			87.1899	87.1899		2.23035		2.23035		87.1899	2.23035	87.1899	2.23035	1	0
58.4096	47.5634														#VALUE!	#VALUE!
49.8977	52.3819														#VALUE!	#VALUE!
45.0636	53.079														#VALUE!	#VALUE!
55.8942	52.3631														#VALUE!	#VALUE!
12.1452	70.3956		12.1452		12.1452						12.1452				#VALUE!	#VALUE!
20.1719	42.8035														#VALUE!	#VALUE!
25.0004	33.6127														#VALUE!	#VALUE!
43.7229	80.1593							80.1593	80.1593			80.1593		80.1593	#VALUE!	#VALUE!
67.6184	49.5882														#VALUE!	#VALUE!
87.7163	45.5565			87.7163	87.7163						87.7163				#VALUE!	#VALUE!
30.9865	70.9505														#VALUE!	#VALUE!
86.8095	21.7089			86.8095	86.8095						86.8095				#VALUE!	#VALUE!
41.5709	1.30637						1.30637		1.30637			1.30637		1.30637	#VALUE!	#VALUE!
39.7407	47.7161														#VALUE!	#VALUE!
54.6517	54.6454														#VALUE!	#VALUE!
49.0971	53.9082														#VALUE!	#VALUE!
62.2968	53.3825														#VALUE!	#VALUE!
28.8978	33.0682														#VALUE!	#VALUE!
12.7247	87.1907		12.7247		12.7247			87.1907	87.1907		12.7247	87.1907	12.7247	87.1907	1	0
18.7776	46.585														#VALUE!	#VALUE!
38.0476	87.9129							87.9129	87.9129			87.9129		87.9129	#VALUE!	#VALUE!
51.5133	7.85369						7.85369		7.85369			7.85369		7.85369	#VALUE!	#VALUE!
45.4364	1.29413						1.29413		1.29413			1.29413		1.29413	#VALUE!	#VALUE!
59.896	54.9305														#VALUE!	#VALUE!
17.0937	88.241							88.241	88.241			88.241		88.241	#VALUE!	#VALUE!
86.7112	44.2863			86.7112	86.7112						86.7112				#VALUE!	#VALUE!
53.1095	44.0958														#VALUE!	#VALUE!
54.5059	52.8847														#VALUE!	#VALUE!
41.4092	53.8367														#VALUE!	#VALUE!
35.0867	34.1088														#VALUE!	#VALUE!
34.9274	62.64														#VALUE!	#VALUE!
61.3118	51.3121														#VALUE!	#VALUE!
59.4655	41.9714														#VALUE!	#VALUE!
23.6417	41.141														#VALUE!	#VALUE!
47.0855	57.6813														#VALUE!	#VALUE!
14.156	46.8147		14.156		14.156						14.156				#VALUE!	#VALUE!
30.342	52.6915														#VALUE!	#VALUE!
14.9329	43.5304		14.9329		14.9329						14.9329				#VALUE!	#VALUE!
65.9935	87.9654							87.9654	87.9654			87.9654		87.9654	#VALUE!	#VALUE!
11.626	46.3114		11.626		11.626						11.626				#VALUE!	#VALUE!
38.7345	50.4871														#VALUE!	#VALUE!
48.5559	56.7974														#VALUE!	#VALUE!
53.5101	59.4046														#VALUE!	#VALUE!
14.3533	58.5527		14.3533		14.3533						14.3533				#VALUE!	#VALUE!
54.4783	49.7891														#VALUE!	#VALUE!
22.7327	53.4765														#VALUE!	#VALUE!
47.994	58.1552														#VALUE!	#VALUE!
56.1652	53.7863														#VALUE!	#VALUE!
48.3781	60.7218														#VALUE!	#VALUE!
34.8989	55.334														#VALUE!	#VALUE!
22.5052	86.5808							86.5808	86.5808			86.5808		86.5808	#VALUE!	#VALUE!
52.5928	67.145														#VALUE!	#VALUE!
31.5318	54.7217														#VALUE!	#VALUE!
14.303	31.5922		14.303		14.303						14.303				#VALUE!	#VALUE!
36.4794	54.2956														#VALUE!	#VALUE!
87.4221	58.9936			87.4221	87.4221						87.4221				#VALUE!	#VALUE!
16.4502	52.696														#VALUE!	#VALUE!
45.3634	59.0097														#VALUE!	#VALUE!
49.8149	57.3424														#VALUE!	#VALUE!
47.1914	55.3887														#VALUE!	#VALUE!
54.2461	42.6091														#VALUE!	#VALUE!
38.5965	50.6739														#VALUE!	#VALUE!
43.5116	53.4413														#VALUE!	#VALUE!
34.6879	58.4623														#VALUE!	#VALUE!
61.4326	58.5784														#VALUE!	#VALUE!
14.4258	55.9199		14.4258		14.4258						14.4258				#VALUE!	#VALUE!
65.5747	58.0471														#VALUE!	#VALUE!
40.0749	57.4765														#VALUE!	#VALUE!
58.8186	55.2319														#VALUE!	#VALUE!
25.9468	87.8301							87.8301	87.8301			87.8301		87.8301	#VALUE!	#VALUE!
13.8857	33.3615		13.8857		13.8857						13.8857				#VALUE!	#VALUE!
35.685	51.6042														#VALUE!	#VALUE!
28.2555	43.5114														#VALUE!	#VALUE!
28.1478	60.6184														#VALUE!	#VALUE!
21.7126	67.5704														#VALUE!	#VALUE!
13.4018	46.3577		13.4018		13.4018						13.4018				#VALUE!	#VALUE!
19.3621	51.9896														#VALUE!	#VALUE!
16.9048	87.4705							87.4705	87.4705			87.4705		87.4705	#VALUE!	#VALUE!
39.4579	62.0106														#VALUE!	#VALUE!
38.573	53.0669														#VALUE!	#VALUE!
13.7941	68.9868		13.7941		13.7941						13.7941				#VALUE!	#VALUE!
34.0941	64.5167														#VALUE!	#VALUE!
19.4333	62.792														#VALUE!	#VALUE!
22.4857	52.5229														#VALUE!	#VALUE!
87.1057	88.035			87.1057	87.1057			88.035	88.035		87.1057	88.035	87.1057	88.035	0	1
65.5807	47.39														#VALUE!	#VALUE!
32.2619	55.0032														#VALUE!	#VALUE!
42.9822	48.557														#VALUE!	#VALUE!
29.0546	58.2477														#VALUE!	#VALUE!
59.5801	0.652343						0.652343		0.652343			0.652343		0.652343	#VALUE!	#VALUE!
43.7549	54.3563														#VALUE!	#VALUE!
25.5202	67.3694														#VALUE!	#VALUE!
29.7171	50.6421														#VALUE!	#VALUE!
18.4898	55.99														#VALUE!	#VALUE!
19.2782	64.9935														#VALUE!	#VALUE!
48.22	68.4048														#VALUE!	#VALUE!
44.6739	58.6282														#VALUE!	#VALUE!
24.7318	64.6836														#VALUE!	#VALUE!
14.7059	48.1913		14.7059		14.7059						14.7059				#VALUE!	#VALUE!
20.6768	56.3386														#VALUE!	#VALUE!
12.3806	47.8348		12.3806		12.3806						12.3806				#VALUE!	#VALUE!
13.6291	59.15		13.6291		13.6291						13.6291				#VALUE!	#VALUE!
22.4614	54.0955														#VALUE!	#VALUE!
38.4896	40.9996														#VALUE!	#VALUE!
19.8902	47.407														#VALUE!	#VALUE!
37.9183	50.7623														#VALUE!	#VALUE!
45.0341	88.2935							88.2935	88.2935			88.2935		88.2935	#VALUE!	#VALUE!
31.4953	53.9921														#VALUE!	#VALUE!
13.487	51.7941		13.487		13.487						13.487				#VALUE!	#VALUE!
29.2191	52.0893														#VALUE!	#VALUE!
31.5799	87.8212							87.8212	87.8212			87.8212		87.8212	#VALUE!	#VALUE!
49.1994	47.7048														#VALUE!	#VALUE!
8.70518	56.5608		8.70518		8.70518						8.70518				#VALUE!	#VALUE!
30.2522	65.0305														#VALUE!	#VALUE!
43.5164	41.1497														#VALUE!	#VALUE!
65.9539	33.0779														#VALUE!	#VALUE!
18.3593	60.5034														#VALUE!	#VALUE!
46.0858	49.4138														#VALUE!	#VALUE!
50.9632	87.2888							87.2888	87.2888			87.2888		87.2888	#VALUE!	#VALUE!
87.9163	74.2719			87.9163	87.9163						87.9163				#VALUE!	#VALUE!
86.6452	46.411			86.6452	86.6452						86.6452				#VALUE!	#VALUE!
33.6168	50.4492														#VALUE!	#VALUE!
40.0109	22.1213														#VALUE!	#VALUE!
38.8807	71.0191														#VALUE!	#VALUE!
38.6422	25.9707														#VALUE!	#VALUE!
41.3294	43.0109														#VALUE!	#VALUE!
33.0233	61.7063														#VALUE!	#VALUE!
27.141	59.22														#VALUE!	#VALUE!
36.9143	36.4703														#VALUE!	#VALUE!
33.851	65.5803														#VALUE!	#VALUE!
18.9255	58.7118														#VALUE!	#VALUE!
31.408	52.4379														#VALUE!	#VALUE!
44.8373	51.2811														#VALUE!	#VALUE!
32.2706	59.6157														#VALUE!	#VALUE!
24.6057	51.9421														#VALUE!	#VALUE!
54.5588	46.0679														#VALUE!	#VALUE!
38.6898	58.2356														#VALUE!	#VALUE!
46.4705	72.7055														#VALUE!	#VALUE!
77.7571	60.1922			77.7571	77.7571						77.7571				#VALUE!	#VALUE!
12.9314	32.3743		12.9314		12.9314						12.9314				#VALUE!	#VALUE!
24.9424	40.2414														#VALUE!	#VALUE!
78.6299	44.3856			78.6299	78.6299						78.6299				#VALUE!	#VALUE!
38.0357	55.7074														#VALUE!	#VALUE!
34.3371	43.0084														#VALUE!	#VALUE!
34.1456	51.0792														#VALUE!	#VALUE!
86.3203	42.0088			86.3203	86.3203						86.3203				#VALUE!	#VALUE!
39.3815	64.2148														#VALUE!	#VALUE!
24.4175	47.7035														#VALUE!	#VALUE!
35.637	46.7165														#VALUE!	#VALUE!
11.8487	87.6586		11.8487		11.8487			87.6586	87.6586		11.8487	87.6586	11.8487	87.6586	1	0
49.4577	50.9734														#VALUE!	#VALUE!
25.436	40.4895														#VALUE!	#VALUE!
31.5858	54.0734														#VALUE!	#VALUE!
35.3339	59.1356														#VALUE!	#VALUE!
35.5603	55.4997														#VALUE!	#VALUE!
51.6213	63.8655														#VALUE!	#VALUE!
22.1462	48.1782														#VALUE!	#VALUE!
19.1212	47.5464														#VALUE!	#VALUE!
40.7179	75.3226							75.3226	75.3226			75.3226		75.3226	#VALUE!	#VALUE!
40.4732	58.0266														#VALUE!	#VALUE!
21.7166	49.1964														#VALUE!	#VALUE!
24.1035	67.705														#VALUE!	#VALUE!
23.6727	57.5597														#VALUE!	#VALUE!
30.7805	1.36257						1.36257		1.36257			1.36257		1.36257	#VALUE!	#VALUE!
24.0128	51.9723														#VALUE!	#VALUE!
14.0566	37.073		14.0566		14.0566						14.0566				#VALUE!	#VALUE!
39.8871	63.7661														#VALUE!	#VALUE!
56.3709	43.8968														#VALUE!	#VALUE!
46.5676	55.1664														#VALUE!	#VALUE!
38.8421	63.0641														#VALUE!	#VALUE!
38.5507	56.8581														#VALUE!	#VALUE!
46.77	64.8996														#VALUE!	#VALUE!
21.6736	51.2324														#VALUE!	#VALUE!
48.3815	50.6738														#VALUE!	#VALUE!
54.313	50.2072														#VALUE!	#VALUE!
52.4848	48.3898														#VALUE!	#VALUE!
50.2938	52.9023														#VALUE!	#VALUE!
56.4676	50.5505														#VALUE!	#VALUE!
64.3001	50.7723														#VALUE!	#VALUE!
58.7057	56.5613														#VALUE!	#VALUE!
51.6708	49.1484														#VALUE!	#VALUE!
51.1224	49.4153														#VALUE!	#VALUE!
57.5407	48.3431														#VALUE!	#VALUE!
69.7189	49.8693														#VALUE!	#VALUE!
46.4859	50.191														#VALUE!	#VALUE!
66.1681	47.5027														#VALUE!	#VALUE!
59.9935	49.9193														#VALUE!	#VALUE!
43.6735	49.4045														#VALUE!	#VALUE!
41.831	52.1695														#VALUE!	#VALUE!
53.185	49.3264														#VALUE!	#VALUE!
48.9435	50.2526														#VALUE!	#VALUE!
51.8048	50.4317														#VALUE!	#VALUE!
57.88	53.1896														#VALUE!	#VALUE!
47.2816	50.6772														#VALUE!	#VALUE!
57.8131	46.4871														#VALUE!	#VALUE!
52.3279	46.4679														#VALUE!	#VALUE!
38.4997	46.8548														#VALUE!	#VALUE!
62.5528	50.7959														#VALUE!	#VALUE!
60.2978	48.7411														#VALUE!	#VALUE!
55.8214	52.9895														#VALUE!	#VALUE!
59.9918	51.6184														#VALUE!	#VALUE!
48.097	55.1188														#VALUE!	#VALUE!
58.6449	52.2438														#VALUE!	#VALUE!
65.467	52.4971														#VALUE!	#VALUE!
46.0916	48.6068														#VALUE!	#VALUE!
50.3589	55.8537														#VALUE!	#VALUE!
53.222	49.4612														#VALUE!	#VALUE!
53.565	49.2561														#VALUE!	#VALUE!
47.2032	48.3248														#VALUE!	#VALUE!
46.2351	46.6171														#VALUE!	#VALUE!
51.7814	49.4279														#VALUE!	#VALUE!
54.2386	52.4639														#VALUE!	#VALUE!
45.9128	49.1459														#VALUE!	#VALUE!
51.5481	47.2957														#VALUE!	#VALUE!
51.3343	55.7404														#VALUE!	#VALUE!
52.708	49.825														#VALUE!	#VALUE!
48.5008	51.1381														#VALUE!	#VALUE!
45.2283	52.568														#VALUE!	#VALUE!
58.4283	48.6498														#VALUE!	#VALUE!
41.6661	46.005														#VALUE!	#VALUE!
56.193	48.0464														#VALUE!	#VALUE!
56.4545	51.6931														#VALUE!	#VALUE!
45	50.3344														#VALUE!	#VALUE!
54.4289	52.8989														#VALUE!	#VALUE!
60.0038	51.8212														#VALUE!	#VALUE!
54.1529	50.1356														#VALUE!	#VALUE!
54.7628	54.1947														#VALUE!	#VALUE!
50.576	48.2629														#VALUE!	#VALUE!
52.6287	48.1697														#VALUE!	#VALUE!
49.6329	49.191														#VALUE!	#VALUE!
52.9312	53.4751														#VALUE!	#VALUE!
51.4756	51.5968														#VALUE!	#VALUE!
49.6177	50.1555														#VALUE!	#VALUE!
47.4076	49.5899														#VALUE!	#VALUE!
50.9661	52.2712														#VALUE!	#VALUE!
59.6653	50.5602														#VALUE!	#VALUE!
49.4323	49.1401														#VALUE!	#VALUE!
52.4371	51.0033														#VALUE!	#VALUE!
58.5326	49.3241														#VALUE!	#VALUE!
55.2239	53.0048														#VALUE!	#VALUE!
49.3934	51.0066														#VALUE!	#VALUE!
56.3702	49.1398														#VALUE!	#VALUE!
49.4591	50.8373														#VALUE!	#VALUE!
52.3644	51.6241														#VALUE!	#VALUE!
39.4554	51.5606														#VALUE!	#VALUE!
48.136	51.7712														#VALUE!	#VALUE!
55.721	55.6192														#VALUE!	#VALUE!
50.2347	52.9918														#VALUE!	#VALUE!
52.2828	53.8393														#VALUE!	#VALUE!
56.0729	50.4509														#VALUE!	#VALUE!
59.4576	49.3308														#VALUE!	#VALUE!
54.8009	49.4053														#VALUE!	#VALUE!
52.9534	49.8359														#VALUE!	#VALUE!
44.9939	51.407														#VALUE!	#VALUE!
55.1827	50.9448														#VALUE!	#VALUE!
55.6124	51.9467														#VALUE!	#VALUE!
49.6599	47.5578														#VALUE!	#VALUE!
49.8956	47.647														#VALUE!	#VALUE!
46.3712	46.039														#VALUE!	#VALUE!
55.4225	49.1434														#VALUE!	#VALUE!
59.8596	50.7716														#VALUE!	#VALUE!
60.3586	50.7059														#VALUE!	#VALUE!
54.7806	54.8754														#VALUE!	#VALUE!
50.1962	46.7219														#VALUE!	#VALUE!
54.0242	47.8924														#VALUE!	#VALUE!
48.5411	47.4247														#VALUE!	#VALUE!
54.858	48.3735														#VALUE!	#VALUE!
62.9143	49.906														#VALUE!	#VALUE!
51.5142	51.3963														#VALUE!	#VALUE!
70.8356	42.1389														#VALUE!	#VALUE!
18.7439	62.388														#VALUE!	#VALUE!
77.4544	57.3729			77.4544	77.4544						77.4544				#VALUE!	#VALUE!
50.0606	49.7239														#VALUE!	#VALUE!
64.681	60.0775														#VALUE!	#VALUE!
62.4119	46.893														#VALUE!	#VALUE!
14.2356	40.4427		14.2356		14.2356						14.2356				#VALUE!	#VALUE!
14.4663	62.8048		14.4663		14.4663						14.4663				#VALUE!	#VALUE!
60.6944	32.6273														#VALUE!	#VALUE!
17.8479	17.1444														#VALUE!	#VALUE!
33.6936	40.5406														#VALUE!	#VALUE!
51.4075	42.5691														#VALUE!	#VALUE!
13.2577	33.087		13.2577		13.2577						13.2577				#VALUE!	#VALUE!
19.0234	46.153														#VALUE!	#VALUE!
87.8639	40.8021			87.8639	87.8639						87.8639				#VALUE!	#VALUE!
60.9646	39.7084														#VALUE!	#VALUE!
48.105	59.7108														#VALUE!	#VALUE!
87.6542	46.8314			87.6542	87.6542						87.6542				#VALUE!	#VALUE!
59.7772	31.0213														#VALUE!	#VALUE!
88.242	61.8789			88.242	88.242						88.242				#VALUE!	#VALUE!
13.5019	57.02		13.5019		13.5019						13.5019				#VALUE!	#VALUE!
47.7485	52.1912														#VALUE!	#VALUE!
55.1682	48.0339														#VALUE!	#VALUE!
13.9681	61.4542		13.9681		13.9681						13.9681				#VALUE!	#VALUE!
59.0166	50.1772														#VALUE!	#VALUE!
13.5277	59.3332		13.5277		13.5277						13.5277				#VALUE!	#VALUE!
13.0782	61.9308		13.0782		13.0782						13.0782				#VALUE!	#VALUE!
17.6612	48.3158														#VALUE!	#VALUE!
61.6495	60.9682														#VALUE!	#VALUE!
14.1767	58.299		14.1767		14.1767						14.1767				#VALUE!	#VALUE!
61.7579	42.1208														#VALUE!	#VALUE!
59.84	24.4075														#VALUE!	#VALUE!
13.6404	38.9841		13.6404		13.6404						13.6404				#VALUE!	#VALUE!
86.9638	63.8425			86.9638	86.9638						86.9638				#VALUE!	#VALUE!
86.669	58.7707			86.669	86.669						86.669				#VALUE!	#VALUE!
43.2676	57.4626														#VALUE!	#VALUE!
60.2411	50.3437														#VALUE!	#VALUE!
86.4679	52.8405			86.4679	86.4679						86.4679				#VALUE!	#VALUE!
86.6427	32.0129			86.6427	86.6427						86.6427				#VALUE!	#VALUE!
13.2977	62.8256		13.2977		13.2977						13.2977				#VALUE!	#VALUE!
22.7947	59.3902														#VALUE!	#VALUE!
61.7626	26.3947														#VALUE!	#VALUE!
88.3546	44.6319			88.3546	88.3546						88.3546				#VALUE!	#VALUE!
19.1995	82.3105							82.3105	82.3105			82.3105		82.3105	#VALUE!	#VALUE!
13.1109	53.1683		13.1109		13.1109						13.1109				#VALUE!	#VALUE!
88.3571	69.5451			88.3571	88.3571						88.3571				#VALUE!	#VALUE!
58.5645	71.2324														#VALUE!	#VALUE!
44.3803	61.3055														#VALUE!	#VALUE!
13.924	43.5909		13.924		13.924						13.924				#VALUE!	#VALUE!
86.5379	56.8526			86.5379	86.5379						86.5379				#VALUE!	#VALUE!
86.5526	59.9044			86.5526	86.5526						86.5526				#VALUE!	#VALUE!
60.371	67.4259														#VALUE!	#VALUE!
88.0205	57.5366			88.0205	88.0205						88.0205				#VALUE!	#VALUE!
88.1386	55.5399			88.1386	88.1386						88.1386				#VALUE!	#VALUE!
13.2718	40.448		13.2718		13.2718						13.2718				#VALUE!	#VALUE!
14.0203	60.9903		14.0203		14.0203						14.0203				#VALUE!	#VALUE!
19.2691	45.7106														#VALUE!	#VALUE!
58.0069	62.7295														#VALUE!	#VALUE!
86.7929	58.5934			86.7929	86.7929						86.7929				#VALUE!	#VALUE!
18.6728	46.9406														#VALUE!	#VALUE!
61.8763	51.4147														#VALUE!	#VALUE!
18.0468	39.3874														#VALUE!	#VALUE!
50.3661	42.8102														#VALUE!	#VALUE!
14.0649	66.0395		14.0649		14.0649						14.0649				#VALUE!	#VALUE!
14.0546	54.825		14.0546		14.0546						14.0546				#VALUE!	#VALUE!
70.7519	0.885337						0.885337		0.885337			0.885337		0.885337	#VALUE!	#VALUE!
59.591	52.7383														#VALUE!	#VALUE!
60.0715	2.36931						2.36931		2.36931			2.36931		2.36931	#VALUE!	#VALUE!
59.7352	40.5233														#VALUE!	#VALUE!
88.0997	41.7547			88.0997	88.0997						88.0997				#VALUE!	#VALUE!
17.0287	2.60189						2.60189		2.60189			2.60189		2.60189	#VALUE!	#VALUE!
13.4761	59.5189		13.4761		13.4761						13.4761				#VALUE!	#VALUE!
41.7638	63.5915														#VALUE!	#VALUE!
13.1132	41.5608		13.1132		13.1132						13.1132				#VALUE!	#VALUE!
70.5044	4.34648						4.34648		4.34648			4.34648		4.34648	#VALUE!	#VALUE!
62.8024	39.1597														#VALUE!	#VALUE!
63.6909	27.477														#VALUE!	#VALUE!
17.06	56.8332														#VALUE!	#VALUE!
59.9681	29.1128														#VALUE!	#VALUE!
62.4986	32.299														#VALUE!	#VALUE!
34.1542	42.7283														#VALUE!	#VALUE!
70.2459	47.5249														#VALUE!	#VALUE!
70.2708	39.3682														#VALUE!	#VALUE!
25.3244	87.1388							87.1388	87.1388			87.1388		87.1388	#VALUE!	#VALUE!
13.2895	62.5573		13.2895		13.2895						13.2895				#VALUE!	#VALUE!
61.3752	60.0864														#VALUE!	#VALUE!
14.8639	34.5039		14.8639		14.8639						14.8639				#VALUE!	#VALUE!
61.5161	58.1625														#VALUE!	#VALUE!
13.8547	30.7562		13.8547		13.8547						13.8547				#VALUE!	#VALUE!
66.5941	38.4744														#VALUE!	#VALUE!
12.5079	56.0303		12.5079		12.5079						12.5079				#VALUE!	#VALUE!
22.7535	70.0463														#VALUE!	#VALUE!
24.3115	51.9849														#VALUE!	#VALUE!
66.3064	54.96														#VALUE!	#VALUE!
88.0978	27.4954			88.0978	88.0978						88.0978				#VALUE!	#VALUE!
56.6748	38.8129														#VALUE!	#VALUE!
67.7789	33.5897														#VALUE!	#VALUE!
35.0638	53.1882														#VALUE!	#VALUE!
49.8192	46.9672														#VALUE!	#VALUE!
67.1923	36.0272														#VALUE!	#VALUE!
47.2928	26.9187														#VALUE!	#VALUE!
70.9472	39.8432														#VALUE!	#VALUE!
53.7735	44.6325														#VALUE!	#VALUE!
35.3668	63.9027														#VALUE!	#VALUE!
66.2492	24.3918														#VALUE!	#VALUE!
43.6946	60.7403														#VALUE!	#VALUE!
32.218	32.7421														#VALUE!	#VALUE!
50.968	34.961														#VALUE!	#VALUE!
68.7423	55.8107														#VALUE!	#VALUE!
41.13	49.2035														#VALUE!	#VALUE!
37.2007	60.5822														#VALUE!	#VALUE!
87.1681	33.261			87.1681	87.1681						87.1681				#VALUE!	#VALUE!
50.6929	39.7954														#VALUE!	#VALUE!
45.4441	35.7589														#VALUE!	#VALUE!
32.2225	58.4														#VALUE!	#VALUE!
47.5239	70.441														#VALUE!	#VALUE!
52.6782	37.3793														#VALUE!	#VALUE!
44.5532	39.7922														#VALUE!	#VALUE!
45.1253	63.2013														#VALUE!	#VALUE!
33.7862	59.5905														#VALUE!	#VALUE!
46.6243	48.4122														#VALUE!	#VALUE!
22.745	23.2583														#VALUE!	#VALUE!
25.9808	44.1809														#VALUE!	#VALUE!
52.4717	54.227														#VALUE!	#VALUE!
51.8575	60.767														#VALUE!	#VALUE!
29.4625	70.6284														#VALUE!	#VALUE!
78.517	52.4861			78.517	78.517						78.517				#VALUE!	#VALUE!
70.5124	65.9087														#VALUE!	#VALUE!
72.5461	46.1616														#VALUE!	#VALUE!
75.5982	63.1178			75.5982	75.5982						75.5982				#VALUE!	#VALUE!
47.1245	33.6013														#VALUE!	#VALUE!
44.3572	54.089														#VALUE!	#VALUE!
51.1193	56.144														#VALUE!	#VALUE!
49.9945	71.2478														#VALUE!	#VALUE!
79.0364	55.9694			79.0364	79.0364						79.0364				#VALUE!	#VALUE!
49.3166	52.1096														#VALUE!	#VALUE!
75.4821	48.4183			75.4821	75.4821						75.4821				#VALUE!	#VALUE!
51.8069	45.1755														#VALUE!	#VALUE!
85.284	61.6802			85.284	85.284						85.284				#VALUE!	#VALUE!
57.2381	47.5012														#VALUE!	#VALUE!
56.4477	47.9968														#VALUE!	#VALUE!
73.6763	50.9471														#VALUE!	#VALUE!
38.384	44.8706														#VALUE!	#VALUE!
28.0689	1.17196						1.17196		1.17196			1.17196		1.17196	#VALUE!	#VALUE!
58.175	57.9544														#VALUE!	#VALUE!
46.4367	45.8541														#VALUE!	#VALUE!
65.0706	57.6079														#VALUE!	#VALUE!
35.6265	65.3239														#VALUE!	#VALUE!
49.9431	50.5411														#VALUE!	#VALUE!
45.8013	60.6037														#VALUE!	#VALUE!
60.6963	32.9409														#VALUE!	#VALUE!
56.3762	79.7119							79.7119	79.7119			79.7119		79.7119	#VALUE!	#VALUE!
56.8871	59.591														#VALUE!	#VALUE!
54.4697	54.4802														#VALUE!	#VALUE!
44.6098	59.581														#VALUE!	#VALUE!
68.7213	33.2548														#VALUE!	#VALUE!
39.4293	44.047														#VALUE!	#VALUE!
28.3863	23.7609														#VALUE!	#VALUE!
45.5009	52.6654														#VALUE!	#VALUE!
66.1863	57.4484														#VALUE!	#VALUE!
38.7584	68.47														#VALUE!	#VALUE!
43.7443	46.2075														#VALUE!	#VALUE!
40.0922	39.2894														#VALUE!	#VALUE!
35.6759	53.0298														#VALUE!	#VALUE!
70.186	45.9457														#VALUE!	#VALUE!
54.066	32.6866														#VALUE!	#VALUE!
33.4552	52.3542														#VALUE!	#VALUE!
37.0272	36.7739														#VALUE!	#VALUE!
43.9948	73.2465														#VALUE!	#VALUE!
50.2755	29.9926														#VALUE!	#VALUE!
46.015	49.6919														#VALUE!	#VALUE!
36.007	48.2665														#VALUE!	#VALUE!
35.1028	6.39581						6.39581		6.39581			6.39581		6.39581	#VALUE!	#VALUE!
42.6161	44.1869														#VALUE!	#VALUE!
35.5831	66.164														#VALUE!	#VALUE!
56.8134	61.91														#VALUE!	#VALUE!
56.1656	48.5764														#VALUE!	#VALUE!
40.9726	43.6378														#VALUE!	#VALUE!
51.7519	50.5159														#VALUE!	#VALUE!
34.7379	46.7365														#VALUE!	#VALUE!
58.6086	59.8289														#VALUE!	#VALUE!
46.9254	51.1143														#VALUE!	#VALUE!
47.43	43.2219														#VALUE!	#VALUE!
28.0742	55.4547														#VALUE!	#VALUE!
66.3415	57.0096														#VALUE!	#VALUE!
47.3774	53.6157														#VALUE!	#VALUE!
67.4155	63.5717														#VALUE!	#VALUE!
76.8159	38.9901			76.8159	76.8159						76.8159				#VALUE!	#VALUE!
46.1155	39.3347														#VALUE!	#VALUE!
46.6549	31.2049														#VALUE!	#VALUE!
52.8682	35.0402														#VALUE!	#VALUE!
36.5441	24.4418														#VALUE!	#VALUE!
66.8986	32.8004														#VALUE!	#VALUE!
66.3981	33.3004														#VALUE!	#VALUE!
23.2447	36.9527														#VALUE!	#VALUE!
87.0916	25.3025			87.0916	87.0916						87.0916				#VALUE!	#VALUE!
34.3126	29.594														#VALUE!	#VALUE!
15.5495	43.4382														#VALUE!	#VALUE!
64.545	27.2531														#VALUE!	#VALUE!
85.2714	33.5566			85.2714	85.2714						85.2714				#VALUE!	#VALUE!
15.1699	32.9817														#VALUE!	#VALUE!
34.8223	32.0003														#VALUE!	#VALUE!
19.3375	27.874														#VALUE!	#VALUE!
87.2149	39.9154			87.2149	87.2149						87.2149				#VALUE!	#VALUE!
85.7499	27.9188			85.7499	85.7499						85.7499				#VALUE!	#VALUE!
62.0198	33.7823														#VALUE!	#VALUE!
67.2613	24.8462														#VALUE!	#VALUE!
84.9091	19.2704			84.9091	84.9091						84.9091				#VALUE!	#VALUE!
15.7149	28.0282														#VALUE!	#VALUE!
55.2444	32.7589														#VALUE!	#VALUE!
44.7738	37.7072														#VALUE!	#VALUE!
23.2677	30.3575														#VALUE!	#VALUE!
48.5849	26.2105														#VALUE!	#VALUE!
87.4106	37.0304			87.4106	87.4106						87.4106				#VALUE!	#VALUE!
41.1224	34.408														#VALUE!	#VALUE!
34.3647	31.4089														#VALUE!	#VALUE!
13.2862	28.9902		13.2862		13.2862						13.2862				#VALUE!	#VALUE!
71.651	31.0753														#VALUE!	#VALUE!
38.2086	32.3738														#VALUE!	#VALUE!
50.2796	23.7926														#VALUE!	#VALUE!
86.3272	17.8107			86.3272	86.3272						86.3272				#VALUE!	#VALUE!
59.5989	23.7986														#VALUE!	#VALUE!
27.5102	29.8318														#VALUE!	#VALUE!
87.8199	35.6595			87.8199	87.8199						87.8199				#VALUE!	#VALUE!
20.0988	30.7641														#VALUE!	#VALUE!
59.5413	30.01														#VALUE!	#VALUE!
17.9449	33.8154														#VALUE!	#VALUE!
64.2527	23.5669														#VALUE!	#VALUE!
37.4491	37.0802														#VALUE!	#VALUE!
65.8815	32.2806														#VALUE!	#VALUE!
64.0561	41.8525														#VALUE!	#VALUE!
54.7052	25.3129														#VALUE!	#VALUE!
86.9898	30.9063			86.9898	86.9898						86.9898				#VALUE!	#VALUE!
36.22	33.6679														#VALUE!	#VALUE!
15.0547	34.1252														#VALUE!	#VALUE!
15.6998	34.9659														#VALUE!	#VALUE!
18.0886	29.7721														#VALUE!	#VALUE!
55.0478	20.6505														#VALUE!	#VALUE!
46.2695	40.21														#VALUE!	#VALUE!
36.769	28.2468														#VALUE!	#VALUE!
83.385	36.2268			83.385	83.385						83.385				#VALUE!	#VALUE!
87.1598	34.501			87.1598	87.1598						87.1598				#VALUE!	#VALUE!
32.5944	30.8765														#VALUE!	#VALUE!
67.7045	28.7349														#VALUE!	#VALUE!
41.2214	35.6247														#VALUE!	#VALUE!
86.2576	32.4045			86.2576	86.2576						86.2576				#VALUE!	#VALUE!
26.1044	24.9071														#VALUE!	#VALUE!
12.3669	28.0193		12.3669		12.3669						12.3669				#VALUE!	#VALUE!
82.84	32.6405			82.84	82.84						82.84				#VALUE!	#VALUE!
82.8672	34.1888			82.8672	82.8672						82.8672				#VALUE!	#VALUE!
48.4438	33.0264														#VALUE!	#VALUE!
20.2612	35.4247														#VALUE!	#VALUE!
14.7924	33.2026		14.7924		14.7924						14.7924				#VALUE!	#VALUE!
39.8809	27.4331														#VALUE!	#VALUE!
59.3336	34.7744														#VALUE!	#VALUE!
87.5183	28.1638			87.5183	87.5183						87.5183				#VALUE!	#VALUE!
17.7195	27.7097														#VALUE!	#VALUE!
87.4746	44.8124			87.4746	87.4746						87.4746				#VALUE!	#VALUE!
54.2747	28.7611														#VALUE!	#VALUE!
36.0113	23.5941														#VALUE!	#VALUE!
63.2069	31.6045														#VALUE!	#VALUE!
87.454	38.2539			87.454	87.454						87.454				#VALUE!	#VALUE!
18.6336	25.1405														#VALUE!	#VALUE!
72.0025	42.8929														#VALUE!	#VALUE!
56.6666	34.1621														#VALUE!	#VALUE!
18.8052	31.9009														#VALUE!	#VALUE!
34.8979	34.2862														#VALUE!	#VALUE!
18.5266	29.9344														#VALUE!	#VALUE!
20.9988	31.3798														#VALUE!	#VALUE!
15.1658	29.2026														#VALUE!	#VALUE!
54.7477	16.4856														#VALUE!	#VALUE!
59.0718	27.1776														#VALUE!	#VALUE!
34.163	24.6886														#VALUE!	#VALUE!
51.6739	30.1499														#VALUE!	#VALUE!
14.272	17.4513		14.272		14.272						14.272				#VALUE!	#VALUE!
39.443	34.4831														#VALUE!	#VALUE!
14.8813	24.1659		14.8813		14.8813						14.8813				#VALUE!	#VALUE!
39.2783	31.1527														#VALUE!	#VALUE!
16.2389	33.1956														#VALUE!	#VALUE!
20.7208	24.1967														#VALUE!	#VALUE!
70.0936	31.0129														#VALUE!	#VALUE!
85.5605	32.5171			85.5605	85.5605						85.5605				#VALUE!	#VALUE!
63.3202	37.8795														#VALUE!	#VALUE!
68.876	41.2062														#VALUE!	#VALUE!
15.7232	24.5046														#VALUE!	#VALUE!
55.3233	25.0338														#VALUE!	#VALUE!
28.0373	32.5926														#VALUE!	#VALUE!

## Sheet: Results Pop3
		Inclusion
		Criterion
		Value from						2 tailed
		"Analysis"	HET	HOM	sum	P(HET)	% of dataset	binom P
		15	9	1	10	0.9	1.30378	0.0214844
		17.5	12	6	18	0.666667	2.34681	0.237885
		20	20	8	28	0.714286	3.65059	0.0356981
		22.5	23	10	33	0.69697	4.30248	0.035082
		25	31	17	48	0.645833	6.25815	0.0594634
		27.5	49	23	72	0.680556	9.38722	0.00294276
		30	68	43	111	0.612613	14.472	0.022298

## Sheet: Results All Pops
Additional File 12
Analyses of all three subpopulations and the combined data of subpopulations 2 and 3
								2 tailed
	SubPopulation 1	Filter value	HET	HOM	sum	P(HET)	% of dataset	binomial p
		15	14	13	27	0.518519	2.8125	p = 1.000
		17.5	17	13	30	0.566667	3.125	p = 0.585
		20	20	17	37	0.540541	3.85417	p = 0.743
		22.5	24	22	46	0.521739	4.79167	p = 0.883
		25	31	32	63	0.492063	6.5625	p = 1.000
		27.5	37	49	86	0.430233	8.95833	p = 0.235
		30	54	67	121	0.446281	12.6042	p = 0.275
			HET	HOM	sum	P(HET)	% of dataset
	SubPopulation 2	15	10	9	19	0.526316	1.64931	p = 1.000
		17.5	11	12	23	0.478261	1.99653	p = 1.000
		20	17	14	31	0.548387	2.69097	p = 0.720
		22.5	29	19	48	0.604167	4.16667	p = 0.193
		25	42	25	67	0.626866	5.81597	p = 0.050
		27.5	67	36	103	0.650485	8.94097	p = 2.92E-03
		30	104	51	155	0.670968	13.4549	p = 2.49E-05
			HET	HOM	sum	P(HET)	% of dataset
	SubPopulation 3	15	9	1	10	0.9	1.30378	p = 0.021
		17.5	12	6	18	0.666667	2.34681	p = 0.238
		20	20	8	28	0.714286	3.65059	p = 0.036
		22.5	23	10	33	0.69697	4.30248	p = 0.035
		25	31	17	48	0.645833	6.25815	p = 0.059
		27.5	49	23	72	0.680556	9.38722	p = 0.003
		30	68	43	111	0.612613	14.472	p = 0.022
			HET	HOM	sum	P(HET)	% of dataset
	SubPopulation 2 and 3	15	19	10	29	0.655172	1.5112	p = 0.136
		17.5	23	18	41	0.560976	2.13653	p = 0.533
		20	37	22	59	0.627119	3.07452	p = 0.067
		22.5	52	29	81	0.641975	4.22095	p = 0.015
		25	73	42	115	0.634783	5.9927	p = 0.0051
		27.5	116	59	175	0.662857	9.11933	p = 1.97E-05
		30	172	94	266	0.646617	13.8614	p = 2.00E-6
